# Supplementary material for: Whole-genome doubling drives oncogenic loss of chromatin segregation
Source: Nature. 2023 Mar 15;615(7954):925–33. doi: 10.1038/s41586-023-05794-2 (PMC10060163; doi:10.1038/s41586-023-05794-2)
Supplement: Supplementary file 4 — Differential expression analysis between RPE TP53−/− control cells and WGD cells as determined using the DESeq2 algorithm. P values were computed using the DESeq2 package. [file 41586_2023_5794_MOESM4_ESM.xlsx]

## Sheet: Sheet1
chr	start	end	strand	gene_id	gene_name	baseMean	log2FoldChange	lfcSE	pvalue	padj	foldChange	log10pvalue	log10padj	dge
chr1	14363	29806	-	ENSG00000227232	WASH7P	368.682	0.179316	0.161383	0.238577	0.360116	1.13235	0.622371	0.443557	NONE
chr1	155225770	155232221	-	ENSG00000116521	SCAMP3	1905.38	-0.292411	0.102784	0.00356014	0.0105266	0.816537	2.44853	1.97771	NONE
chr1	155216996	155225274	-	ENSG00000160767	FAM189B	1822.1	-0.271097	0.0920726	0.0026804	0.00815793	0.828689	2.5718	2.08842	NONE
chr1	155204243	155214490	-	ENSG00000177628	GBA	3554.15	0.257994	0.109414	0.014932	0.0368403	1.19581	1.82588	1.43368	NONE
chr1	155183616	155197214	-	ENSG00000160766	GBAP1	311.759	0.0878668	0.17228	0.586848	0.701725	1.0628	0.231474	0.153833	NONE
chr1	155180942	155183610	-	ENSG00000236263	RP11-263K19.6	7.94912	0.0779341	0.441667	0.701933	0.792968	1.05551	0.153704	0.100744	NONE
chr1	155178490	155183615	+	ENSG00000173171	MTX1	827.158	-0.177553	0.139645	0.183826	0.293093	0.884201	0.735594	0.532995	NONE
chr1	155166659	155175286	+	ENSG00000231064	RP11-263K19.4	22.6664	0.533534	0.530453	0.0826701	0.154356	1.44747	1.08265	0.811477	NONE
chr1	155165379	155178842	-	ENSG00000169231	THBS3	1751.21	0.636744	0.157162	1.94383e-05	9.98181e-05	1.55482	4.71134	4.00079	NONE
chr1	155158300	155162707	-	ENSG00000185499	MUC1	116.627	0.593054	0.291593	0.0150351	0.0370644	1.50844	1.82289	1.43104	NONE
chr1	155145873	155157447	+	ENSG00000163462	TRIM46	427.224	0.0657747	0.153826	0.653581	0.756141	1.04665	0.1847	0.121397	NONE
chr1	155141884	155145951	-	ENSG00000163463	KRTCAP2	1143.88	0.202204	0.132551	0.110195	0.193432	1.15045	0.957839	0.713472	NONE
chr1	155112367	155113071	-	ENSG00000179085	DPM3	213.194	0.291593	0.204201	0.115086	0.200265	1.22399	0.938976	0.698396	NONE
chr1	155107820	155111329	+	ENSG00000169241	SLC50A1	750.558	0.58733	0.139822	1.14449e-05	6.16706e-05	1.50246	4.94139	4.20992	NONE
chr1	155099936	155107333	+	ENSG00000169242	EFNA1	37.159	0.909131	0.565213	0.0135344	0.0338036	1.87791	1.86856	1.47104	NONE
chr1	155036224	155060014	+	ENSG00000143590	EFNA3	66.3455	0.509827	0.412187	0.0763264	0.144045	1.42388	1.11733	0.841502	NONE
chr1	155036207	155042029	+	ENSG00000243364	EFNA4	191.331	-0.062336	0.215251	0.745325	0.826076	0.957712	0.127654	0.0829802	NONE
chr1	155023042	155035252	+	ENSG00000143537	ADAM15	3975.2	-0.416368	0.106601	6.09781e-05	0.00027806	0.749309	4.21483	3.55586	NONE
chr1	155017667	155018594	-	ENSG00000232093	RP11-307C12.11	9.76196	-0.634983	0.751607	0.0546944	0.109859	0.643948	1.26206	0.959166	NONE
chr1	154990996	155006257	-	ENSG00000163354	DCST2	3.11068	0.24774	0.563613	0.0941667	0.170719	1.18735	1.0261	0.767719	NONE
chr1	154975127	154990998	+	ENSG00000160685	ZBTB7B	1187.28	0.0923525	0.148675	0.515456	0.640025	1.06611	0.287809	0.193803	NONE
chr1	154955814	154965587	+	ENSG00000160688	FLAD1	720.604	-0.484453	0.135684	0.000198307	0.000804162	0.714768	3.70266	3.09466	NONE
chr1	154947129	154951725	+	ENSG00000173207	CKS1B	2354.99	-1.55536	0.186363	8.11153e-18	5.63073e-16	0.340243	17.0909	15.2494	down
chr1	154934774	154946871	-	ENSG00000160691	SHC1	11267.7	0.0819136	0.0785254	0.290395	0.418455	1.05842	0.537011	0.378351	NONE
chr1	154934301	154935099	+	ENSG00000271380	RP11-307C12.12	32.603	0.108175	0.352196	0.664225	0.764334	1.07786	0.177685	0.116717	NONE
chr1	154929502	154936329	-	ENSG00000163348	PYGO2	1136.44	-0.167946	0.121569	0.15314	0.252579	0.890109	0.814912	0.597603	NONE
chr1	155232659	155248282	-	ENSG00000176444	CLK2	1291.35	0.28959	0.125171	0.0164184	0.0399828	1.22229	1.78467	1.39813	NONE
chr1	154916552	154928599	-	ENSG00000163346	PBXIP1	1810.28	2.56727	0.233171	1.74874e-29	5.59597e-27	5.92687	28.7573	26.2521	up
chr1	155247374	155259639	+	ENSG00000143630	HCN3	159.337	0.340542	0.200674	0.0621717	0.122252	1.26623	1.20641	0.912743	NONE
chr1	155286654	155293967	-	ENSG00000225855	RUSC1-AS1	48.7858	0.935195	0.443347	0.00517929	0.0146967	1.91215	2.28573	1.83278	NONE
chr1	156213206	156217881	-	ENSG00000160781	PAQR6	87.9981	1.4841	0.428357	4.29843e-05	0.000203434	2.79743	4.36669	3.69158	up
chr1	156211753	156213112	+	ENSG00000242252	BGLAP	16.1953	1.64781	0.985625	0.00441664	0.0127528	3.13357	2.35491	1.89439	NONE
chr1	156182784	156212874	+	ENSG00000160783	PMF1	848.728	-0.555127	0.112811	4.1654e-07	3.07724e-06	0.680597	6.38034	5.51184	NONE
chr1	156182773	156213123	+	ENSG00000260238	PMF1-BGLAP	72.196	-0.253566	0.334557	0.316044	0.445456	0.838821	0.500252	0.351195	NONE
chr1	156163880	156182587	+	ENSG00000160785	SLC25A44	998.59	-0.206161	0.126782	0.0916419	0.167222	0.866841	1.03791	0.776707	NONE
chr1	156117157	156147543	+	ENSG00000196189	SEMA4A	20.178	3.15758	0.912318	4.25833e-05	0.000201903	8.92334	4.37076	3.69486	up
chr1	156052364	156109880	+	ENSG00000160789	LMNA	26907.8	-0.608516	0.0809669	2.47352e-14	8.14387e-13	0.655871	13.6067	12.0892	NONE
chr1	156041804	156051789	-	ENSG00000254726	MEX3A	279.164	-0.362561	0.197154	0.0442655	0.092359	0.777783	1.35393	1.03452	NONE
chr1	156024543	156028301	+	ENSG00000116586	LAMTOR2	624.523	0.121413	0.130498	0.334775	0.465242	1.0878	0.475247	0.332321	NONE
chr1	156005092	156023585	-	ENSG00000160803	UBQLN4	1858.84	-0.63802	0.125817	1.60587e-07	1.30414e-06	0.642594	6.79429	5.88468	NONE
chr1	155978839	155990750	-	ENSG00000163479	SSR2	5230.96	-0.238522	0.0870663	0.00530835	0.0150115	0.847613	2.27504	1.82358	NONE
chr1	155948590	155952777	+	ENSG00000273002	RP11-336K24.12	18.7491	0.372394	0.490468	0.174011	0.280212	1.2945	0.759423	0.552513	NONE
chr1	155916630	155976861	-	ENSG00000116584	ARHGEF2	2037.49	-0.0943869	0.108031	0.369015	0.50111	0.93667	0.432956	0.300067	NONE
chr1	155882834	155904191	-	ENSG00000132680	KIAA0907	1486.14	0.323257	0.103205	0.00132437	0.00437062	1.25115	2.87799	2.35946	NONE
chr1	155867599	155881195	-	ENSG00000143622	RIT1	677.794	0.505408	0.148413	0.000353476	0.00134241	1.41952	3.45164	2.87211	NONE
chr1	155829300	155854990	+	ENSG00000132718	SYT11	2131.84	0.35359	0.114459	0.00143515	0.00469628	1.27774	2.8431	2.32825	NONE
chr1	155719508	155829191	-	ENSG00000116580	GON4L	1194.25	0.139163	0.108611	0.188925	0.299975	1.10127	0.72371	0.522915	NONE
chr1	155657751	155708801	+	ENSG00000132676	DAP3	2217.61	-0.261494	0.0927213	0.00398745	0.0116556	0.834224	2.3993	1.93346	NONE
chr1	155629237	155658791	-	ENSG00000163374	YY1AP1	1676.77	-0.221298	0.117528	0.0560747	0.112162	0.857793	1.25123	0.950155	NONE
chr1	155584517	155630036	-	ENSG00000246203	RP11-29H23.5	9.0179	0.266386	0.544392	0.166143	0.269765	1.20279	0.779518	0.569015	NONE
chr1	155581011	155720105	+	ENSG00000203761	MSTO2P	141.758	-0.355562	0.226393	0.0769046	0.145061	0.781565	1.11405	0.838449	NONE
chr1	155579979	155718153	+	ENSG00000125459	MSTO1	1006.67	-0.539018	0.13994	5.81508e-05	0.000266982	0.688239	4.23544	3.57352	NONE
chr1	155531821	155533775	+	ENSG00000235919	ASH1L-AS1	56.0349	0.125966	0.320676	0.607549	0.717866	1.09124	0.216419	0.143957	NONE
chr1	155305059	155532598	-	ENSG00000116539	ASH1L	1261.48	0.0942471	0.123334	0.43084	0.562001	1.06751	0.365684	0.250263	NONE
chr1	155290687	155300905	+	ENSG00000160753	RUSC1	925.303	-0.677821	0.148419	1.8343e-06	1.17067e-05	0.625109	5.73653	4.93157	NONE
chr1	155278539	155290457	+	ENSG00000160752	FDPS	2946.32	-0.809259	0.0881934	1.33765e-20	1.49685e-18	0.570675	19.8737	17.8248	NONE
chr1	156219015	156252620	-	ENSG00000198952	SMG5	2722.37	-0.580365	0.123182	1.12547e-06	7.55082e-06	0.668794	5.94866	5.12201	NONE
chr1	154897210	154909467	-	ENSG00000163344	PMVK	550.932	-0.809679	0.128428	8.2569e-11	1.37164e-09	0.570509	10.0832	8.86276	NONE
chr1	154521053	154531504	-	ENSG00000160714	UBE2Q1	2264.86	-0.0603431	0.088582	0.487717	0.615892	0.959036	0.311833	0.210495	NONE
chr1	153579362	153585621	-	ENSG00000188643	S100A16	9319.55	-0.878417	0.12119	1.45592e-13	4.1236e-12	0.543964	12.8369	11.3847	NONE
chr1	153533584	153540366	-	ENSG00000196754	S100A2	175.274	-0.386403	0.210836	0.0423495	0.0890849	0.765035	1.37315	1.0502	NONE
chr1	153519805	153521848	-	ENSG00000188015	S100A3	61.7056	-0.0676884	0.277758	0.765732	0.841484	0.954166	0.115923	0.0749543	NONE
chr1	153516089	153522612	-	ENSG00000196154	S100A4	25.8953	-0.168733	0.411684	0.490274	0.618309	0.889624	0.309561	0.208794	NONE
chr1	153507075	153508720	-	ENSG00000197956	S100A6	27172	0.0435946	0.114305	0.697732	0.789542	1.03068	0.156311	0.102625	NONE
chr1	152078793	152086556	-	ENSG00000159450	TCHH	3.96958	0.0675815	0.464269	0.680676	0.77597	1.04796	0.16706	0.110155	NONE
chr1	152004982	152020383	-	ENSG00000163191	S100A11	7195.25	-0.117175	0.0831628	0.152159	0.251371	0.921991	0.817702	0.599686	NONE
chr1	151955391	151966866	-	ENSG00000197747	S100A10	4472.1	-0.628661	0.0906133	1.58257e-12	3.74883e-11	0.646777	11.8006	10.4261	NONE
chr1	151846060	151882284	-	ENSG00000159445	THEM4	447.211	-0.0334941	0.144067	0.806446	0.871474	0.977051	0.0934245	0.0597457	NONE
chr1	151810295	151813033	-	ENSG00000225556	C2CD4D	3.41495	-0.058353	0.465993	0.706451	0.796395	0.96036	0.150918	0.0988716	NONE
chr1	151763280	151766878	+	ENSG00000203288	RP11-98D18.9	4.5618	0.0687975	0.461694	0.685599	0.780052	1.04884	0.16393	0.107877	NONE
chr1	151742583	151763892	-	ENSG00000182134	TDRKH	116.539	-0.285985	0.24483	0.178413	0.285837	0.820182	0.748573	0.543881	NONE
chr1	151735445	151743808	+	ENSG00000143450	OAZ3	18.3669	-0.0513753	0.377388	0.829579	0.887976	0.965016	0.0811421	0.0515988	NONE
chr1	151732119	151736040	-	ENSG00000143436	MRPL9	1453.35	-0.8799	0.111744	8.47719e-16	3.78054e-14	0.543405	15.0717	13.4224	NONE
chr1	151584541	151671567	+	ENSG00000143376	SNX27	857.716	-0.0768013	0.110823	0.475774	0.604747	0.948158	0.322599	0.218427	NONE
chr1	151529922	151530416	+	ENSG00000223861	RP11-74C1.2	1.97644	0.0315153	0.476859	0.786222	0.857244	1.02209	0.104455	0.0668957	NONE
chr1	151512781	151556059	+	ENSG00000143367	TUFT1	781.516	-0.025743	0.139753	0.848068	0.900449	0.982315	0.0715695	0.0455408	NONE
chr1	151482986	151511168	+	ENSG00000143375	CGN	18.5621	-0.440057	0.485299	0.131421	0.223674	0.737106	0.881336	0.650384	NONE
chr1	151375200	151431941	-	ENSG00000143442	POGZ	1750.81	0.420022	0.146804	0.00235978	0.00729284	1.33795	2.62713	2.1371	NONE
chr1	151372010	151374420	+	ENSG00000159377	PSMB4	4898.05	-0.200069	0.0840384	0.0155568	0.0381751	0.870509	1.80808	1.41822	NONE
chr1	151336778	151345209	-	ENSG00000143416	SELENBP1	3.50183	0.183109	0.530048	0.107886	0.190056	1.13533	0.967035	0.721118	NONE
chr1	151319443	151320503	+	ENSG00000237976	RP11-126K1.6	24.506	0.346268	0.440701	0.204681	0.319611	1.27127	0.688923	0.495378	NONE
chr1	151313116	151319833	-	ENSG00000143390	RFX5	1398.93	0.405966	0.10766	0.000106341	0.000459308	1.32498	3.9733	3.3379	NONE
chr1	151264273	151300191	-	ENSG00000143393	PI4KB	1911.59	-0.357516	0.107537	0.000638612	0.00227862	0.780507	3.19476	2.64233	NONE
chr1	151254094	151264656	+	ENSG00000143373	ZNF687	677.873	0.238623	0.119496	0.039068	0.0833455	1.17987	1.40818	1.07912	NONE
chr1	153586731	153589462	-	ENSG00000189334	S100A14	5.69983	0.17819	0.508298	0.252653	0.375002	1.13146	0.597475	0.425966	NONE
chr1	154554538	154600475	-	ENSG00000160710	ADAR	5001.14	0.013728	0.115581	0.904332	0.937963	1.00956	0.0436722	0.0278144	NONE
chr1	153591263	153606568	-	ENSG00000189171	S100A13	2666.88	0.0196452	0.0962394	0.836314	0.893165	1.01371	0.0776306	0.0490682	NONE
chr1	153600402	153604513	+	ENSG00000160678	S100A1	4.14621	0.121715	0.479667	0.453432	0.583276	1.08803	0.343488	0.234126	NONE
chr1	154377669	154441926	+	ENSG00000160712	IL6R	66.9541	0.611903	0.329736	0.0208348	0.049004	1.52827	1.68121	1.30977	NONE
chr1	154298029	154323783	+	ENSG00000143515	ATP8B2	2092.05	0.00620044	0.0932515	0.947212	0.966405	1.00431	0.0235528	0.0148407	NONE
chr1	154244987	154248351	+	ENSG00000143575	HAX1	1341.64	-0.601624	0.103157	2.43334e-09	2.91618e-08	0.659012	8.6138	7.53519	NONE
chr1	154192655	154243986	+	ENSG00000143569	UBAP2L	6641.18	-0.205224	0.104577	0.045638	0.0946812	0.867404	1.34067	1.02374	NONE
chr1	154179182	154193104	-	ENSG00000143612	C1orf43	4707.06	0.0124122	0.085176	0.883556	0.923345	1.00864	0.0537659	0.034636	NONE
chr1	154127784	154167124	-	ENSG00000143549	TPM3	15991.9	-0.975121	0.145029	4.51216e-12	9.85649e-11	0.508697	11.3456	10.0063	NONE
chr1	153965161	154127592	-	ENSG00000143552	NUP210L	3.85683	0.347515	0.675505	0.00839104	0.0223304	1.27237	2.07618	1.6511	NONE
chr1	153963235	153964626	+	ENSG00000177954	RPS27	11361.8	0.0755662	0.0853479	0.368608	0.500701	1.05377	0.433435	0.300421	NONE
chr1	153954127	153958834	-	ENSG00000143545	RAB13	4569.52	0.472273	0.123107	6.4626e-05	0.000292864	1.38729	4.18959	3.53333	NONE
chr1	153950219	153951636	+	ENSG00000272654	RP11-422P24.11	1.95145	0.134289	0.503834	0.243833	0.365479	1.09755	0.612907	0.437137	NONE
chr1	153946745	153950164	-	ENSG00000143543	JTB	2202.61	-0.108811	0.092312	0.229586	0.349757	0.927352	0.639055	0.456233	NONE
chr1	153940010	153946839	+	ENSG00000143578	CREB3L4	159.458	0.364629	0.203939	0.048816	0.100271	1.28755	1.31144	0.998826	NONE
chr1	153938992	153939406	+	ENSG00000273026	RP11-422P24.10	11.4729	0.210172	0.457107	0.369568	0.50137	1.15683	0.432306	0.299842	NONE
chr1	153931575	153940188	-	ENSG00000143570	SLC39A1	3216.64	-0.226193	0.0893378	0.00992762	0.0258686	0.854888	2.00315	1.58723	NONE
chr1	153920145	153931101	-	ENSG00000160741	CRTC2	1296.27	-0.018316	0.122058	0.875415	0.917993	0.987385	0.057786	0.0371606	NONE
chr1	153901977	153919172	-	ENSG00000198837	DENND4B	1329.71	-0.397219	0.10298	7.65575e-05	0.000341004	0.759321	4.11601	3.46724	NONE
chr1	153824582	153825890	-	ENSG00000223599	RP11-216N14.7	4.3234	0.196173	0.509911	0.252873	0.375237	1.14566	0.597097	0.425695	NONE
chr1	153777201	153895451	-	ENSG00000143614	GATAD2B	1136.23	0.314182	0.11076	0.00352987	0.0104453	1.24331	2.45224	1.98108	NONE
chr1	153746830	153752633	+	ENSG00000143554	SLC27A3	95.0645	1.04457	0.314505	0.000134575	0.000568865	2.06275	3.87104	3.24499	up
chr1	153700543	153746555	+	ENSG00000143624	INTS3	2310.73	0.00423887	0.0982143	0.966835	0.978585	1.00294	0.0146475	0.00940152	NONE
chr1	153651113	153666468	+	ENSG00000169418	NPR1	2.38464	0.0269202	0.469115	0.847705	0.900368	1.01883	0.0717551	0.0455799	NONE
chr1	153634512	153643524	-	ENSG00000143621	ILF2	7206.18	-0.898791	0.125889	2.90366e-13	7.90489e-12	0.536336	12.5371	11.1021	NONE
chr1	153631130	153634306	+	ENSG00000143553	SNAPIN	827.418	-0.132362	0.122153	0.262301	0.385761	0.912337	0.5812	0.413682	NONE
chr1	153606525	153618782	+	ENSG00000160679	CHTOP	1732.22	-0.193785	0.107614	0.0645107	0.125955	0.874309	1.19037	0.899783	NONE
chr1	153603914	153606873	-	ENSG00000272030	RP1-178F15.4	23.9786	0.204957	0.387502	0.422229	0.553584	1.15265	0.374452	0.256816	NONE
chr1	153598808	153606816	-	ENSG00000271853	RP1-178F15.5	32.929	0.271495	0.368827	0.297736	0.426017	1.20706	0.526168	0.370573	NONE
chr1	151252500	151254405	-	ENSG00000232671	RP11-126K1.2	7.30081	0.212771	0.486133	0.318525	0.447949	1.15891	0.496856	0.348771	NONE
chr1	156252726	156262976	+	ENSG00000163472	TMEM79	154.657	-0.299806	0.208444	0.111286	0.194958	0.812362	0.953561	0.710058	NONE
chr1	156278759	156337664	-	ENSG00000163468	CCT3	10744.4	-0.793766	0.115931	3.54462e-12	7.87501e-11	0.576836	11.4504	10.1037	NONE
chr1	162467041	162499419	+	ENSG00000152332	UHMK1	5102.19	-0.363146	0.126909	0.00297234	0.00893759	0.777467	2.5269	2.04878	NONE
chr1	162365056	162381928	-	ENSG00000198574	SH2D1B	23.1695	0.241843	0.429968	0.341249	0.471751	1.1825	0.466928	0.326287	NONE
chr1	162336698	162356600	+	ENSG00000239887	C1orf226	209.151	-0.60064	0.208263	0.00158998	0.00515303	0.659462	2.79861	2.28794	NONE
chr1	162335197	162351905	+	ENSG00000254706	RP11-565P22.6	12.3606	-0.454985	0.586564	0.111843	0.195722	0.729518	0.951392	0.70836	NONE
chr1	162039564	162353321	+	ENSG00000198929	NOS1AP	69.2234	-0.694618	0.382311	0.0185046	0.0442654	0.617873	1.73272	1.35394	NONE
chr1	161952982	161993644	-	ENSG00000162745	OLFML2B	28.6204	-0.137074	0.380088	0.578548	0.694922	0.909362	0.237661	0.158064	NONE
chr1	161860623	161861986	+	ENSG00000229808	RP11-456P18.2	8.85416	0.262897	0.512427	0.233286	0.354123	1.19989	0.632111	0.450846	NONE
chr1	161736084	161933860	+	ENSG00000118217	ATF6	2552.25	-0.252754	0.113739	0.0221466	0.0516895	0.839292	1.65469	1.2866	NONE
chr1	161719548	161727028	+	ENSG00000081721	DUSP12	652.061	-0.596846	0.158193	6.50036e-05	0.000294283	0.661198	4.18706	3.53124	NONE
chr1	161691353	161697933	+	ENSG00000162746	FCRLB	45.0854	-0.0455462	0.305658	0.846897	0.899774	0.968923	0.0721695	0.0458667	NONE
chr1	161676762	161684142	+	ENSG00000132185	FCRLA	6.1188	0.150336	0.472634	0.434057	0.564748	1.10983	0.362453	0.248145	NONE
chr1	161494036	161496681	+	ENSG00000173110	HSPA6	22.6583	0.0809567	0.37726	0.741919	0.823581	1.05772	0.129644	0.0842937	NONE
chr1	161475220	161493803	+	ENSG00000143226	FCGR2A	32.7784	2.04735	0.53182	8.9649e-06	4.93273e-05	4.13347	5.04745	4.30691	up
chr1	161344552	161345130	+	ENSG00000273075	RP11-122G18.8	3.31682	0.199008	0.526152	0.172427	0.278202	1.14791	0.763394	0.555639	NONE
chr1	161337812	161341754	+	ENSG00000235477	RP11-122G18.5	79.7065	0.173642	0.260501	0.433287	0.564096	1.1279	0.363224	0.248647	NONE
chr1	161284047	161332984	+	ENSG00000143252	SDHC	1602.29	-0.0213031	0.103669	0.832264	0.889882	0.985342	0.0797389	0.0506676	NONE
chr1	161274525	161279762	-	ENSG00000158887	MPZ	12.6782	0.165066	0.439044	0.474288	0.603279	1.12122	0.323957	0.219482	NONE
chr1	161195793	161200408	+	ENSG00000158882	TOMM40L	409.926	-0.593409	0.159733	8.80833e-05	0.000387422	0.662775	4.05511	3.41182	NONE
chr1	161185024	161190489	+	ENSG00000158869	FCER1G	4.36435	0.0591391	0.457654	0.734763	0.818548	1.04184	0.133853	0.086956	NONE
chr1	161166894	161184185	+	ENSG00000158864	NDUFS2	2000.26	-0.390619	0.101159	7.69985e-05	0.000342717	0.762802	4.11352	3.46506	NONE
chr1	161141100	161147287	-	ENSG00000158850	B4GALT3	1018.89	-0.299369	0.109308	0.00484211	0.0138541	0.812608	2.31497	1.85842	NONE
chr1	161136200	161147803	+	ENSG00000143224	PPOX	337.44	0.189348	0.177433	0.251654	0.373975	1.14025	0.599196	0.427157	NONE
chr1	161129240	161135513	+	ENSG00000143258	USP21	582.314	0.150664	0.135555	0.247324	0.369225	1.11008	0.606734	0.432709	NONE
chr1	161122566	161128646	+	ENSG00000143222	UFC1	2014.69	0.150782	0.112304	0.168879	0.273299	1.11017	0.772424	0.563362	NONE
chr1	161090764	161102478	-	ENSG00000158796	DEDD	995.833	0.144873	0.111984	0.179093	0.286699	1.10563	0.746922	0.542573	NONE
chr1	162531323	162569627	+	ENSG00000117143	UAP1	4692.17	-1.3548	0.162846	1.22328e-17	8.14328e-16	0.390989	16.9125	15.0892	down
chr1	161087876	161095235	+	ENSG00000158793	NIT1	544.57	0.293712	0.132705	0.0211602	0.0497053	1.22579	1.67448	1.3036	NONE
chr1	162562893	162563544	+	ENSG00000272574	RP11-359K18.4	5.23435	-0.127281	0.462088	0.510736	0.636109	0.915555	0.291804	0.196468	NONE
chr1	162760492	162782607	+	ENSG00000132196	HSD17B7	200.502	-0.237465	0.189491	0.172927	0.278811	0.848234	0.762137	0.55469	NONE
chr1	168025139	168025660	-	ENSG00000224837	GCSHP5	13.1918	-0.0742897	0.41761	0.7384	0.820944	0.94981	0.131708	0.0856863	NONE
chr1	167905021	168045081	+	ENSG00000143164	DCAF6	1923.37	0.0866752	0.0921116	0.338482	0.468964	1.06192	0.470464	0.32886	NONE
chr1	167885967	167906278	-	ENSG00000143158	MPC2	1287.41	-0.146501	0.10805	0.162655	0.264942	0.903439	0.788733	0.576849	NONE
chr1	167789644	167790462	+	ENSG00000232194	RP1-313L4.3	2.35255	0.110652	0.491687	0.370448	0.502229	1.07972	0.431273	0.299098	NONE
chr1	167778625	167883453	-	ENSG00000143199	ADCY10	5.83228	0.544228	0.941002	0.0275807	0.0621922	1.45824	1.55939	1.20626	NONE
chr1	167690429	167761156	+	ENSG00000197965	MPZL1	3371.18	-0.165655	0.102149	0.0968316	0.174665	0.891524	1.01398	0.757795	NONE
chr1	167498914	167523004	-	ENSG00000143162	CREG1	488.591	0.955955	0.162868	8.64616e-10	1.14446e-08	1.93986	9.06318	7.9414	NONE
chr1	167348345	167350237	+	ENSG00000272033	RP11-52A20.2	2.94662	0.131304	0.489338	0.379834	0.511493	1.09528	0.420406	0.291161	NONE
chr1	167190066	167396582	+	ENSG00000143190	POU2F1	439.358	0.138381	0.138069	0.296234	0.424622	1.10067	0.528365	0.371998	NONE
chr1	166837985	166838446	+	ENSG00000225171	DUTP6	2.1955	0.00580885	0.477939	0.958576	0.973304	1.00403	0.0183735	0.0117517	NONE
chr1	166825747	166845564	-	ENSG00000152382	TADA1	272.035	-0.308488	0.189697	0.0770061	0.145222	0.807488	1.11348	0.837966	NONE
chr1	166808681	166825581	+	ENSG00000143157	POGK	1781.71	-0.665452	0.116724	4.61137e-09	5.22689e-08	0.630491	8.33617	7.28176	NONE
chr1	166244866	166246834	-	ENSG00000215835	RP11-9L18.2	6.82316	-0.111555	0.449094	0.582515	0.698328	0.92559	0.234693	0.15594	NONE
chr1	165796768	165880855	+	ENSG00000143179	UCK2	1672.99	-1.16955	0.186564	5.98659e-11	1.02339e-09	0.444559	10.2228	8.98996	down
chr1	165738166	165744413	+	ENSG00000224358	RP11-466F5.8	11.4569	0.202797	0.457522	0.380334	0.51186	1.15093	0.419835	0.290849	NONE
chr1	165696032	165796992	-	ENSG00000143183	TMCO1	2521.21	-0.0592243	0.0942441	0.522365	0.645928	0.95978	0.282026	0.189816	NONE
chr1	165631453	165668100	-	ENSG00000143149	ALDH9A1	2481.65	-0.194412	0.0886861	0.0259714	0.059163	0.873929	1.5855	1.22795	NONE
chr1	165600098	165631033	+	ENSG00000143198	MGST3	1315.79	0.191482	0.115231	0.0869798	0.160757	1.14194	1.06058	0.79383	NONE
chr1	164649322	164650036	+	ENSG00000269887	RP11-477H21.2	1.73764	0.148588	0.517404	0.0876735	0.161515	1.10848	1.05713	0.791786	NONE
chr1	164524821	164868533	+	ENSG00000185630	PBX1	578.466	2.45217	0.219462	3.22944e-30	1.11142e-27	5.47238	29.4909	26.9541	up
chr1	163236366	163325554	+	ENSG00000143228	NUF2	2415	-1.71052	0.204127	5.83496e-18	4.17371e-16	0.30555	17.234	15.3795	down
chr1	163214295	163291684	-	ENSG00000232995	RP11-267N12.3	50.8859	-0.770739	0.37883	0.0097086	0.0253958	0.586117	2.01284	1.59524	NONE
chr1	163080911	163291577	-	ENSG00000143248	RGS5	300.523	1.12638	0.181547	8.36565e-11	1.38466e-09	2.1831	10.0775	8.85866	up
chr1	163038565	163046592	+	ENSG00000117152	RGS4	12114.9	-0.560549	0.16072	0.00022924	0.000913857	0.678044	3.63971	3.03912	NONE
chr1	162794248	162838605	-	ENSG00000185860	C1orf110	211.167	-1.42619	0.309163	4.67625e-07	3.41726e-06	0.372111	6.3301	5.46632	down
chr1	162601163	162757190	+	ENSG00000162733	DDR2	4648.93	-0.161415	0.08317	0.0486408	0.0999672	0.894148	1.313	1.00014	NONE
chr1	156259880	156265463	-	ENSG00000198715	C1orf85	1562.6	0.789161	0.120241	1.46015e-11	2.86071e-10	1.72807	10.8356	9.54353	NONE
chr1	161070346	161087901	-	ENSG00000143256	PFDN2	2183.59	-0.509896	0.101553	2.78057e-07	2.1445e-06	0.702273	6.55587	5.66867	NONE
chr1	161040785	161059389	-	ENSG00000143217	PVRL4	6.05729	0.43609	0.695349	0.0679499	0.131335	1.35293	1.16781	0.88162	NONE
chr1	157090983	157108266	-	ENSG00000117036	ETV3	569.27	0.175804	0.123121	0.139937	0.235119	1.12959	0.854067	0.628712	NONE
chr1	157043049	157044495	+	ENSG00000224520	KRT8P45	2.19158	0.0101813	0.467974	0.943455	0.964662	1.00708	0.025279	0.0156247	NONE
chr1	157029024	157030554	-	ENSG00000237842	RP11-110J1.2	1.81752	-0.0784674	0.479167	0.554031	0.673837	0.947063	0.256466	0.171445	NONE
chr1	156904632	157015162	-	ENSG00000132694	ARHGEF11	1248.29	-0.0558263	0.101629	0.573373	0.690363	0.962043	0.241563	0.160922	NONE
chr1	156890442	156902886	+	ENSG00000160838	LRRC71	2.98936	0.0230911	0.47277	0.858116	0.906839	1.01613	0.0664541	0.04247	NONE
chr1	156863490	156886226	+	ENSG00000187800	PEAR1	139.037	-1.1504	0.30971	3.02025e-05	0.00014805	0.4505	4.51996	3.82959	down
chr1	156785432	156851642	+	ENSG00000198400	NTRK1	2.71342	0.221902	0.557724	0.0288319	0.0644794	1.16627	1.54013	1.19058	NONE
chr1	156776035	156786654	-	ENSG00000027869	SH2D2A	4.10656	0.222839	0.544035	0.119374	0.206309	1.16703	0.92309	0.685483	NONE
chr1	156720402	156770607	+	ENSG00000143294	PRCC	1947.13	-0.354911	0.0907373	6.68563e-05	0.000301846	0.781918	4.17486	3.52021	NONE
chr1	156711899	156736717	-	ENSG00000143321	HDGF	13211.7	-0.81821	0.103442	7.51884e-16	3.40307e-14	0.567145	15.1238	13.4681	NONE
chr1	156707095	156711382	-	ENSG00000143314	MRPL24	1619.45	-0.576395	0.1057	2.36703e-08	2.315e-07	0.670638	7.6258	6.63545	NONE
chr1	156698234	156706752	+	ENSG00000143303	RRNAD1	305.728	0.108682	0.15635	0.463817	0.592729	1.07824	0.333654	0.227144	NONE
chr1	156691683	156698591	-	ENSG00000143319	ISG20L2	1035.49	-0.797035	0.162508	2.7081e-07	2.09549e-06	0.575531	6.56734	5.67871	NONE
chr1	156669398	156675608	-	ENSG00000143320	CRABP2	306.103	0.0380786	0.185817	0.826341	0.885886	1.02675	0.0828406	0.0526222	NONE
chr1	156638555	156647189	-	ENSG00000132688	NES	129.818	-0.499978	0.270141	0.0301951	0.0670756	0.707118	1.52006	1.17344	NONE
chr1	156616299	156631216	-	ENSG00000229953	RP11-284F21.7	21.5703	2.59048	0.793107	7.16074e-05	0.000321467	6.023	4.14504	3.49286	up
chr1	156611458	156614679	-	ENSG00000272405	RP11-284F21.10	101.348	3.01723	0.366787	1.58759e-17	1.02324e-15	8.09613	16.7993	14.99	up
chr1	156611182	156629324	+	ENSG00000132692	BCAN	1.98537	0.0388558	0.474159	0.760988	0.837886	1.0273	0.118622	0.0768152	NONE
chr1	156607575	156610796	-	ENSG00000272068	RP11-284F21.9	24.4167	4.7868	1.06909	3.37782e-06	2.04147e-05	27.6038	5.47136	4.69006	up
chr1	156564279	156571288	-	ENSG00000160818	GPATCH4	1508.37	-1.31998	0.183507	8.96418e-14	2.62451e-12	0.400541	13.0475	11.581	down
chr1	156561554	156564091	+	ENSG00000163382	APOA1BP	1423.87	1.76076e-05	0.100817	0.998929	0.999521	1.00001	0.000465558	0.000207919	NONE
chr1	156495197	156542396	-	ENSG00000183856	IQGAP3	3000.45	-1.20649	0.201909	3.52928e-10	5.10905e-09	0.433322	9.45231	8.29166	down
chr1	156433519	156470620	-	ENSG00000116604	MEF2D	1911.49	0.433382	0.0949982	3.15214e-06	1.91395e-05	1.3504	5.50139	4.71807	NONE
chr1	156374042	156400493	-	ENSG00000125462	C1orf61	2.11984	0.160653	0.52347	0.0636474	0.12451	1.11779	1.19622	0.904797	NONE
chr1	156307105	156316786	+	ENSG00000163467	TSACC	6.08556	0.268229	0.531774	0.197328	0.310656	1.20433	0.704812	0.50772	NONE
chr1	157963063	158070052	+	ENSG00000183853	KIRREL	3868.55	-0.328243	0.106872	0.00161463	0.00522053	0.796506	2.79193	2.28229	NONE
chr1	161068151	161070136	+	ENSG00000162755	KLHDC9	40.7925	1.93954	0.625934	0.00011083	0.000476892	3.83583	3.95534	3.32158	up
chr1	158423988	158425063	+	ENSG00000236257	EI24P2	3.39918	-0.0210126	0.460287	0.892658	0.929767	0.985541	0.0493149	0.0316258	NONE
chr1	159032274	159116886	-	ENSG00000163568	AIM2	4.7288	0.135196	0.475744	0.448811	0.579088	1.09824	0.347936	0.237255	NONE
chr1	161016736	161039760	-	ENSG00000186517	ARHGAP30	9.5458	0.0747733	0.43333	0.724895	0.810783	1.0532	0.139725	0.0910954	NONE
chr1	161009041	161015767	-	ENSG00000158773	USF1	898.993	-0.034891	0.124664	0.771239	0.8456	0.976105	0.112811	0.0728348	NONE
chr1	160967747	161008752	-	ENSG00000270149	RP11-544M22.13	8.96144	-0.150955	0.499896	0.300973	0.429457	0.900654	0.521472	0.36708	NONE
chr1	160965001	160991138	-	ENSG00000158769	F11R	156.643	0.975003	0.230253	4.21996e-06	2.49101e-05	1.96565	5.37469	4.60363	NONE
chr1	160864770	160865866	+	ENSG00000213080	RP11-312J18.5	19.1121	-1.07558	0.629136	0.00928568	0.0244544	0.47448	2.03219	1.61164	NONE
chr1	160709037	160724611	+	ENSG00000026751	SLAMF7	16.3296	0.332848	0.508869	0.194591	0.307142	1.2595	0.710878	0.512661	NONE
chr1	160336857	160342638	+	ENSG00000171786	NHLH1	17.8044	1.5856	0.859537	0.00356023	0.0105266	3.00133	2.44852	1.97771	NONE
chr1	160313062	160328742	+	ENSG00000162736	NCSTN	4125.5	0.31863	0.0910092	0.000354371	0.00134493	1.24715	3.45054	2.8713	NONE
chr1	160259063	160313190	-	ENSG00000122218	COPA	7451.69	0.352507	0.0774764	3.91836e-06	2.32804e-05	1.27678	5.4069	4.63301	NONE
chr1	160246602	160256138	-	ENSG00000162735	PEX19	1701.3	0.111369	0.116097	0.323861	0.453534	1.08025	0.489642	0.34339	NONE
chr1	160236130	160237015	-	ENSG00000224261	RP11-179G5.1	3.89773	0.257528	0.562201	0.109962	0.193117	1.19543	0.958757	0.714181	NONE
chr1	160231534	160232568	+	ENSG00000228606	RP11-574F21.2	2.74484	0.155416	0.505128	0.258645	0.381721	1.11374	0.587296	0.418254	NONE
chr1	160187254	160254920	-	ENSG00000258465	DCAF8	2.30316	-0.126803	0.512569	0.0731486	0.139302	0.915859	1.13579	0.856044	NONE
chr1	160185505	160254920	-	ENSG00000132716	DCAF8	2455.03	0.504799	0.0976994	1.26578e-07	1.05328e-06	1.41893	6.89764	5.97746	NONE
chr1	160175127	160185166	+	ENSG00000162734	PEA15	8997.84	-0.471912	0.129276	0.000150846	0.000629475	0.721008	3.82147	3.20102	NONE
chr1	160171989	160178659	-	ENSG00000227741	RP11-536C5.7	4.28028	-0.215968	0.521814	0.212664	0.329175	0.860968	0.672306	0.482574	NONE
chr1	160061130	160068733	-	ENSG00000162729	IGSF8	434.101	0.246063	0.141606	0.0688709	0.132707	1.18597	1.16196	0.877106	NONE
chr1	159997462	160001783	-	ENSG00000143315	PIGM	442.826	-0.309378	0.158715	0.0387939	0.082867	0.80699	1.41124	1.08162	NONE
chr1	159994743	159996584	-	ENSG00000260766	RP11-226L15.5	76.5415	0.156506	0.281951	0.499808	0.626434	1.11458	0.301197	0.203125	NONE
chr1	159887897	159895522	-	ENSG00000158710	TAGLN2	24308.6	-0.367516	0.0796817	2.83974e-06	1.74302e-05	0.775116	5.54672	4.7587	NONE
chr1	159842154	159869953	-	ENSG00000213085	CCDC19	53.3409	-0.0918087	0.286963	0.691946	0.784845	0.938346	0.159928	0.105216	NONE
chr1	159836744	159837475	+	ENSG00000272668	RP11-190A12.8	2.12682	0.174669	0.529725	0.0562716	0.112457	1.12871	1.24971	0.949014	NONE
chr1	159824106	159832447	-	ENSG00000243284	VSIG8	4.48757	0.320725	0.614526	0.0715011	0.136779	1.24896	1.14569	0.863981	NONE
chr1	159804264	159825137	-	ENSG00000188004	C1orf204	21.5687	1.14259	0.719313	0.00892969	0.0235884	2.20777	2.04916	1.6273	NONE
chr1	159750722	159752333	+	ENSG00000158716	DUSP23	260.016	-0.676145	0.172841	3.2821e-05	0.000159556	0.625835	4.48385	3.79709	NONE
chr1	158969758	159024945	+	ENSG00000163565	IFI16	3874.44	0.967722	0.123422	1.25012e-15	5.26609e-14	1.95575	14.903	13.2785	NONE
chr1	151227179	151239955	+	ENSG00000159352	PSMD4	4000.77	-0.295451	0.0863755	0.000501219	0.00183285	0.814818	3.29997	2.73687	NONE
chr1	151170425	151222012	+	ENSG00000143398	PIP5K1A	2677.17	-0.235385	0.103949	0.020229	0.047795	0.849459	1.69402	1.32062	NONE
chr1	151142463	151167797	-	ENSG00000163159	VPS72	1277.83	-0.318464	0.108098	0.00246767	0.00758131	0.801923	2.60771	2.12026	NONE
chr1	117653682	117665209	-	ENSG00000134253	TRIM45	143.948	-0.159929	0.213947	0.404933	0.53694	0.895069	0.392617	0.270074	NONE
chr1	117602925	117650075	+	ENSG00000116830	TTF2	771.747	-1.41603	0.219251	1.35553e-11	2.66719e-10	0.374741	10.8679	9.57395	down
chr1	117568104	117602112	-	ENSG00000236137	RP11-27K13.3	1.79739	-0.0213965	0.476458	0.849274	0.900992	0.985279	0.0709523	0.0452791	NONE
chr1	117544382	117579167	+	ENSG00000134256	CD101	2.71466	0.188926	0.538602	0.0370673	0.0797955	1.13991	1.43101	1.09802	NONE
chr1	117452679	117532980	+	ENSG00000134247	PTGFRN	2.34553	0.121246	0.493205	0.351777	0.483123	1.08767	0.453732	0.315942	NONE
chr1	117117031	117210375	-	ENSG00000143061	IGSF3	263.171	-0.212472	0.166144	0.173094	0.279056	0.863057	0.761717	0.554309	NONE
chr1	117075558	117076714	-	ENSG00000177173	NAP1L4P1	11.9151	0.0876206	0.422607	0.696147	0.788049	1.06262	0.157299	0.103447	NONE
chr1	117057157	117113661	-	ENSG00000116815	CD58	961.185	0.29736	0.125687	0.0141409	0.03515	1.22889	1.84952	1.45407	NONE
chr1	117035645	117041834	-	ENSG00000224950	RP5-1086K13.1	40.4401	0.542611	0.471625	0.0730394	0.139195	1.45661	1.13644	0.856375	NONE
chr1	116934869	116961244	-	ENSG00000203865	ATP1A1OS	3.54254	0.125563	0.48396	0.42213	0.553534	1.09093	0.374554	0.256856	NONE
chr1	116915290	116952883	+	ENSG00000163399	ATP1A1	17066.9	-0.0609934	0.0754647	0.41253	0.543918	0.958604	0.384545	0.264467	NONE
chr1	116184574	116240845	+	ENSG00000173218	VANGL1	1076.34	-1.08854	0.155512	4.67662e-13	1.22034e-11	0.470238	12.3301	10.9135	down
chr1	115828539	115880857	-	ENSG00000134259	NGF	302.689	0.276802	0.157835	0.0632055	0.123854	1.21151	1.19925	0.907091	NONE
chr1	115590632	115632121	-	ENSG00000134198	TSPAN2	4.15555	0.0923922	0.463959	0.597664	0.710466	1.06614	0.223543	0.148457	NONE
chr1	115312100	115323306	-	ENSG00000052723	SIKE1	669.089	-0.085707	0.115739	0.445136	0.575305	0.942323	0.351507	0.240102	NONE
chr1	115259534	115301297	-	ENSG00000009307	CSDE1	15536	-0.238253	0.0961639	0.0111194	0.0285218	0.847771	1.95392	1.54482	NONE
chr1	115247090	115259515	-	ENSG00000213281	NRAS	1522.75	-0.51588	0.119872	8.63097e-06	4.7648e-05	0.699366	5.06394	4.32196	NONE
chr1	115125469	115213043	-	ENSG00000175984	DENND2C	25.55	0.931472	0.553362	0.0120643	0.0306139	1.90722	1.9185	1.51408	NONE
chr1	115110178	115124260	-	ENSG00000116752	BCAS2	1069.17	-0.386816	0.112076	0.000380976	0.00143604	0.764816	3.4191	2.84283	NONE
chr1	114935399	115053781	-	ENSG00000197323	TRIM33	1337.21	0.259515	0.109377	0.0148931	0.0367542	1.19708	1.82701	1.43469	NONE
chr1	114522063	114524876	+	ENSG00000116774	OLFML3	85.5302	0.982484	0.420079	0.00267041	0.00813153	1.97586	2.57342	2.08983	NONE
chr1	114471814	114520426	+	ENSG00000163349	HIPK1	1507.35	-0.0262624	0.109594	0.804876	0.870342	0.981961	0.0942712	0.06031	NONE
chr1	114466622	114472114	-	ENSG00000235527	RP5-1073O3.7	4.34036	0.137082	0.484051	0.40638	0.538377	1.09968	0.391068	0.268914	NONE
chr1	114447763	114456708	+	ENSG00000118655	DCLRE1B	583.192	-1.23509	0.234786	2.09362e-08	2.06419e-07	0.424816	7.6791	6.68525	down
chr1	114437370	114447823	-	ENSG00000134262	AP4B1	462.886	-0.422549	0.153598	0.00369207	0.0108776	0.746105	2.43273	1.96347	NONE
chr1	117910071	118071494	+	ENSG00000198162	MAN1A2	1237.04	-0.141234	0.11648	0.21123	0.327561	0.906744	0.675245	0.484708	NONE
chr1	114420790	114430169	-	ENSG00000188761	BCL2L15	6.90834	0.146451	0.473471	0.437665	0.568227	1.10684	0.358858	0.245478	NONE
chr1	118148556	118170994	+	ENSG00000183508	FAM46C	11.2387	-0.149217	0.430244	0.518627	0.642777	0.90174	0.285145	0.19194	NONE
chr1	118472343	118509165	+	ENSG00000065183	WDR3	1684.02	-0.810674	0.141481	2.8059e-09	3.33417e-08	0.570116	8.55193	7.47701	NONE
chr1	144676874	144679969	-	ENSG00000215861	WI2-1896O14.1	17.2153	0.124571	0.471913	0.485439	0.613824	1.09018	0.313865	0.211956	NONE
chr1	144593363	144621656	+	ENSG00000225241	RP11-640M9.2	677.791	-0.28106	0.147426	0.045013	0.093683	0.822986	1.34666	1.02834	NONE
chr1	144456138	144521970	-	ENSG00000236943	RP11-640M9.1	16.9994	0.334268	0.459762	0.2151	0.332127	1.26074	0.66736	0.478696	NONE
chr1	144339738	144521058	+	ENSG00000231360	AL592284.1	12.7358	0.961537	0.897507	0.0217153	0.0508331	1.94738	1.66323	1.29385	NONE
chr1	144275918	144341756	-	ENSG00000235398	LINC00623	7.86033	-2.45372	1.35058	0.00313739	0.00938746	0.18254	2.50343	2.02745	down
chr1	144146808	144224481	+	ENSG00000162825	NBPF8	2.51597	0.22698	0.560126	0.0308423	0.0682723	1.17038	1.51085	1.16576	NONE
chr1	143913615	144094424	+	ENSG00000196369	SRGAP2B	262.937	-0.406941	0.200275	0.025941	0.0591011	0.754221	1.58601	1.2284	NONE
chr1	143896452	143913143	-	ENSG00000215784	FAM72D	351.766	-0.760183	0.186731	1.40872e-05	7.4349e-05	0.590422	4.85118	4.12872	NONE
chr1	143647638	143745417	-	ENSG00000223804	RP6-206I17.1	2.84898	-0.139482	0.494493	0.337228	0.467759	0.907845	0.472077	0.329978	NONE
chr1	121261143	121310591	+	ENSG00000231752	EMBP1	4.97595	0.023662	0.446377	0.900896	0.935256	1.01654	0.0453253	0.0290696	NONE
chr1	121260164	121260627	-	ENSG00000272583	RP11-344P13.6	5.33493	0.130726	0.472192	0.471263	0.600603	1.09484	0.326737	0.221412	NONE
chr1	121138614	121204983	+	ENSG00000227082	AL592494.5	13.4599	1.54651	0.947262	0.00558955	0.0157045	2.92109	2.25262	1.80398	NONE
chr1	121133256	121134581	+	ENSG00000269996	RP11-343N15.5	453.057	0.184254	0.142873	0.177119	0.284213	1.13623	0.751735	0.546356	NONE
chr1	121107124	121129949	+	ENSG00000171943	SRGAP2C	177.792	-0.7718	0.197573	2.70322e-05	0.00013384	0.585686	4.56812	3.87341	NONE
chr1	120837756	120855681	+	ENSG00000188610	FAM72B	497.878	-1.04968	0.179041	8.60098e-10	1.1393e-08	0.483076	9.06545	7.94336	down
chr1	120693320	120697146	-	ENSG00000273131	RP6-42F4.1	444.316	1.19029	0.20126	4.43309e-10	6.25666e-09	2.28199	9.35329	8.20366	up
chr1	120454176	120612240	-	ENSG00000134250	NOTCH2	8884.84	-0.127096	0.129693	0.30838	0.437017	0.915673	0.510914	0.359501	NONE
chr1	120451878	120453236	-	ENSG00000261662	RP5-1042I8.7	59.5972	0.204362	0.300648	0.394694	0.526316	1.15218	0.403739	0.278754	NONE
chr1	120336641	120354283	-	ENSG00000134193	REG4	2.1306	0.184526	0.534461	0.0518744	0.105378	1.13644	1.28505	0.97725	NONE
chr1	120202421	120286838	+	ENSG00000092621	PHGDH	2394.21	-0.445215	0.0906148	5.45555e-07	3.93162e-06	0.734475	6.26316	5.40543	NONE
chr1	120162045	120190396	-	ENSG00000143067	ZNF697	439.209	0.680162	0.161884	9.07249e-06	4.98591e-05	1.60232	5.04227	4.30226	NONE
chr1	120140325	120141894	-	ENSG00000260941	LINC00622	8.98463	0.551975	0.883547	0.034939	0.0760395	1.46609	1.45669	1.11896	NONE
chr1	119683019	119818596	+	ENSG00000231365	RP11-418J17.1	110.759	0.185869	0.226667	0.355188	0.486603	1.1375	0.449541	0.312825	NONE
chr1	119573839	119683294	-	ENSG00000116874	WARS2	276.515	-0.140368	0.208838	0.456157	0.585557	0.907288	0.340885	0.232431	NONE
chr1	119425669	119532179	-	ENSG00000092607	TBX15	2.74231	0.168927	0.509005	0.243122	0.365014	1.12422	0.614175	0.437691	NONE
chr1	118406107	118472253	-	ENSG00000196505	GDAP2	473.024	-0.228712	0.154234	0.117312	0.203343	0.853396	0.930656	0.691771	NONE
chr1	144811744	144830413	+	ENSG00000168614	NBPF9	1217.55	-0.151993	0.100792	0.122811	0.211248	0.900006	0.910762	0.675207	NONE
chr1	114356433	114414381	-	ENSG00000134242	PTPN22	277.374	1.07495	0.181171	4.88868e-10	6.84866e-09	2.10665	9.31081	8.16439	up
chr1	114241506	114242253	-	ENSG00000232450	RP4-730K3.3	8.31259	0.131719	0.45715	0.515563	0.640025	1.0956	0.287718	0.193803	NONE
chr1	111729796	111747157	-	ENSG00000162777	DENND2D	5.03307	-0.139796	0.469684	0.461475	0.590882	0.907647	0.335852	0.2285	NONE
chr1	111682249	111727724	+	ENSG00000134255	CEPT1	612.607	-0.0740631	0.125909	0.54312	0.664643	0.949959	0.265105	0.177412	NONE
chr1	111659955	111682838	-	ENSG00000156171	DRAM2	439.105	0.0141133	0.141731	0.918487	0.94734	1.00983	0.036927	0.0234941	NONE
chr1	111505924	111507271	+	ENSG00000273010	RP11-96K19.5	21.4604	0.590482	0.539612	0.0640009	0.125094	1.50575	1.19381	0.902764	NONE
chr1	111489807	111506701	-	ENSG00000121931	LRIF1	879.798	-0.0317757	0.13362	0.803459	0.869247	0.978216	0.095036	0.0608567	NONE
chr1	111478991	111484975	-	ENSG00000261654	RP11-96K19.4	11.2201	0.377721	0.563927	0.140811	0.236239	1.29929	0.851364	0.626649	NONE
chr1	110943871	110950564	-	ENSG00000134248	LAMTOR5	1523.75	0.0243321	0.101731	0.812594	0.87573	1.01701	0.0901262	0.05763	NONE
chr1	110925441	110974982	+	ENSG00000224699	LAMTOR5-AS1	4.15626	0.0743162	0.468158	0.639731	0.74375	1.05286	0.194003	0.128573	NONE
chr1	110912776	110915625	+	ENSG00000273373	RP5-1074L1.4	28.8217	0.530101	0.455118	0.0771095	0.145387	1.44403	1.11289	0.837473	NONE
chr1	110905470	110933704	-	ENSG00000168679	SLC16A4	704.241	2.46456	0.176421	1.48694e-45	1.93728e-42	5.51959	44.8277	41.7128	up
chr1	110881128	110889299	+	ENSG00000162775	RBM15	310.457	-0.125497	0.160217	0.405946	0.537997	0.916688	0.391532	0.26922	NONE
chr1	110828997	110881793	-	ENSG00000227963	RP5-1074L1.1	3.66763	-0.194662	0.513441	0.236742	0.35814	0.873778	0.625725	0.445947	NONE
chr1	110753965	110825722	+	ENSG00000116396	KCNC4	36.3744	-0.402027	0.36694	0.136929	0.230973	0.756794	0.863503	0.636439	NONE
chr1	110693108	110744824	+	ENSG00000197106	SLC6A17	273.087	-0.274732	0.235898	0.184115	0.293502	0.826604	0.734912	0.532389	NONE
chr1	110600962	110605177	+	ENSG00000258634	RP4-773N10.4	176.155	0.348905	0.200503	0.0558243	0.111759	1.27359	1.25318	0.951718	NONE
chr1	110574199	110617263	+	ENSG00000143093	STRIP1	875.145	-0.146184	0.120577	0.21	0.326103	0.903637	0.67778	0.486645	NONE
chr1	110527308	110566357	+	ENSG00000168710	AHCYL1	3226.49	0.161889	0.0944045	0.0804447	0.150602	1.11875	1.0945	0.822171	NONE
chr1	110452864	110473614	+	ENSG00000184371	CSF1	2476.65	1.24133	0.20421	1.48911e-10	2.32346e-09	2.36416	9.82707	8.63386	up
chr1	110276554	110284384	-	ENSG00000134202	GSTM3	528.799	0.221469	0.15246	0.125525	0.215084	1.16592	0.901271	0.667391	NONE
chr1	110230436	110251661	+	ENSG00000134184	GSTM1	844.994	0.161031	0.112635	0.146763	0.244583	1.11809	0.833383	0.611574	NONE
chr1	110210644	110252171	+	ENSG00000213366	GSTM2	400.072	1.03529	0.2316	1.24161e-06	8.26416e-06	2.04952	5.90601	5.0828	up
chr1	110198703	110208118	+	ENSG00000168765	GSTM4	277.657	1.32268	0.222267	3.05053e-10	4.49086e-09	2.5013	9.51562	8.34767	up
chr1	110158726	110174673	+	ENSG00000116337	AMPD2	2406.28	0.411278	0.112001	0.000156114	0.000647604	1.32986	3.80656	3.18869	NONE
chr1	110145889	110155679	-	ENSG00000134183	GNAT2	1.99863	-0.00832999	0.470742	0.947533	0.966449	0.994243	0.0234056	0.0148211	NONE
chr1	110138847	110140403	+	ENSG00000225113	RP5-1160K1.3	1.74888	0.0798903	0.492207	0.36106	0.492723	1.05694	0.44242	0.307397	NONE
chr1	111743393	111786062	+	ENSG00000064886	CHI3L2	84.817	2.80767	0.492367	6.65313e-10	9.02734e-09	7.00154	9.17697	8.04444	up
chr1	114304454	114355098	-	ENSG00000081019	RSBN1	394.749	0.0535576	0.147499	0.704579	0.794923	1.03782	0.152071	0.0996751	NONE
chr1	111888910	111895635	+	ENSG00000173947	PIFO	5.06784	0.411202	0.714902	0.0454597	0.0944294	1.32979	1.34237	1.02489	NONE
chr1	111973668	111975690	-	ENSG00000260948	RP11-552M11.8	13.1986	0.265565	0.499754	0.249874	0.371997	1.20211	0.602278	0.42946	NONE
chr1	114239453	114302111	-	ENSG00000116793	PHTF1	962.784	-0.0954821	0.108617	0.36613	0.497928	0.935959	0.436365	0.302834	NONE
chr1	113992322	113993350	+	ENSG00000232499	RP11-512F24.1	5.70843	-0.389528	0.627471	0.0993109	0.178028	0.763379	1.003	0.749512	NONE
chr1	113933371	114228545	+	ENSG00000081026	MAGI3	395.93	-0.648545	0.164629	3.13432e-05	0.000153189	0.637923	4.50386	3.81477	NONE
chr1	113615831	113674882	+	ENSG00000198799	LRIG2	416.954	0.428937	0.153898	0.0032165	0.00960211	1.34624	2.49262	2.01763	NONE
chr1	113499037	113542118	+	ENSG00000226419	SLC16A1-AS1	84.8914	-0.365116	0.274636	0.113333	0.197817	0.776406	0.945644	0.703735	NONE
chr1	113454469	113499635	-	ENSG00000155380	SLC16A1	2600.55	-0.515108	0.120528	9.39496e-06	5.14607e-05	0.699741	5.02711	4.28852	NONE
chr1	113263041	113269857	+	ENSG00000184599	FAM19A3	5.04748	0.348693	0.64678	0.0543415	0.10931	1.27341	1.26487	0.961341	NONE
chr1	113252616	113258099	-	ENSG00000155367	PPM1J	16.6968	0.0555604	0.392926	0.817005	0.878665	1.03926	0.0877755	0.0561765	NONE
chr1	113245236	113254055	-	ENSG00000271810	RP11-426L16.10	2.25251	-0.12515	0.498665	0.293036	0.421119	0.916909	0.533079	0.375595	NONE
chr1	113243728	113250056	-	ENSG00000155366	RHOC	10783.5	-0.358232	0.0909398	5.91377e-05	0.000271023	0.78012	4.22814	3.56699	NONE
chr1	113215763	113243368	+	ENSG00000155363	MOV10	2177.79	0.547738	0.120395	2.57711e-06	1.59777e-05	1.46179	5.58887	4.79648	NONE
chr1	113161795	113214241	+	ENSG00000116489	CAPZA1	7480.16	-0.48068	0.102921	1.73325e-06	1.11318e-05	0.71664	5.76114	4.95343	NONE
chr1	113066140	113163447	-	ENSG00000007341	ST7L	399.992	-0.0183136	0.15951	0.901877	0.935822	0.987386	0.0448526	0.0288067	NONE
chr1	113060421	113061063	-	ENSG00000273483	RP4-671G15.2	4.34285	0.103738	0.467889	0.550551	0.670946	1.07455	0.259202	0.173312	NONE
chr1	113009163	113072787	+	ENSG00000134245	WNT2B	39.7512	1.61413	0.480095	6.30005e-05	0.000286426	3.06126	4.20066	3.54299	up
chr1	112938803	113006078	+	ENSG00000143079	CTTNBP2NL	1081.7	0.0744415	0.126142	0.542435	0.664094	1.05295	0.265652	0.17777	NONE
chr1	112297867	112310638	+	ENSG00000064703	DDX20	690.591	-0.558221	0.157075	0.000176967	0.000725367	0.679139	3.75211	3.13944	NONE
chr1	112282463	112290420	+	ENSG00000227811	FAM212B-AS1	10.1052	0.106628	0.439038	0.617799	0.725886	1.07671	0.209153	0.139132	NONE
chr1	112223252	112298446	-	ENSG00000197852	FAM212B	24.6138	-0.142703	0.366404	0.567257	0.684812	0.90582	0.24622	0.164429	NONE
chr1	112142277	112151345	-	ENSG00000231346	LINC01160	3.50416	0.227899	0.541463	0.142366	0.238474	1.17113	0.846595	0.622558	NONE
chr1	112084840	112259313	+	ENSG00000116473	RAP1A	1308.46	-0.167564	0.119952	0.149034	0.247227	0.890345	0.826714	0.606905	NONE
chr1	112016414	112021134	+	ENSG00000143110	C1orf162	9.79849	0.450471	0.644002	0.0912346	0.166679	1.36649	1.03984	0.77812	NONE
chr1	111991486	112005395	+	ENSG00000116459	ATP5F1	4322.19	-0.437855	0.0960714	3.24257e-06	1.96689e-05	0.738231	5.48911	4.70622	NONE
chr1	111982512	111991998	-	ENSG00000116455	WDR77	1471.36	-1.10585	0.161656	1.41618e-12	3.40331e-11	0.464629	11.8489	10.4681	down
chr1	111981260	111983986	-	ENSG00000243960	RP11-552M11.4	11.3621	0.340345	0.625127	0.0695373	0.133687	1.26606	1.15778	0.873912	NONE
chr1	111956936	111970399	-	ENSG00000085465	OVGP1	31.2692	3.07862	0.728015	1.67432e-06	1.07799e-05	8.44807	5.77616	4.96738	up
chr1	144833168	144835867	-	ENSG00000254539	RP4-791M13.3	48.0479	0.439202	0.380555	0.110336	0.19362	1.35585	0.957283	0.713049	NONE
chr1	144836157	145076186	-	ENSG00000178104	PDE4DIP	3505.57	0.715888	0.0964233	3.7155e-14	1.18067e-12	1.64249	13.43	11.9279	NONE
chr1	144989309	144991365	+	ENSG00000268172	AL590452.1	3.16676	0.0837945	0.476995	0.556899	0.675939	1.0598	0.254224	0.170093	NONE
chr1	150266289	150281414	+	ENSG00000187145	MRPS21	761.548	-0.0102305	0.127412	0.932463	0.95691	0.992934	0.0303684	0.0191288	NONE
chr1	150254953	150259505	+	ENSG00000159208	C1orf51	180.93	0.119721	0.198139	0.509511	0.634975	1.08652	0.292846	0.197244	NONE
chr1	150240600	150253327	+	ENSG00000118292	C1orf54	19.2241	0.665512	0.689012	0.048096	0.0989813	1.58613	1.31789	1.00445	NONE
chr1	150237804	150241980	-	ENSG00000117362	APH1A	3234.54	-0.404721	0.0914776	6.52705e-06	3.69895e-05	0.755382	5.18528	4.43192	NONE
chr1	150190717	150208504	-	ENSG00000143401	ANP32E	4040.92	-1.21621	0.131796	4.44531e-21	5.23113e-19	0.430413	20.3521	18.2814	down
chr1	150121373	150136916	+	ENSG00000023902	PLEKHO1	1206	-0.719333	0.109095	1.48805e-11	2.90027e-10	0.607378	10.8274	9.53756	NONE
chr1	150039369	150117505	+	ENSG00000136631	VPS45	1026.87	-0.303041	0.107747	0.00384182	0.0112751	0.810542	2.41546	1.94788	NONE
chr1	149909705	149982625	-	ENSG00000163113	OTUD7B	1039.32	-0.0838031	0.105159	0.413216	0.544625	0.943567	0.383823	0.263903	NONE
chr1	149900543	149908791	-	ENSG00000014914	MTMR11	513.514	0.328646	0.162754	0.0316431	0.0697909	1.25583	1.49972	1.1562	NONE
chr1	149895209	149900236	-	ENSG00000143368	SF3B4	4023.69	-0.650643	0.0967756	5.80262e-12	1.24517e-10	0.636996	11.2364	9.90477	NONE
chr1	149874870	149889434	-	ENSG00000159164	SV2A	1748.81	-0.158791	0.0947498	0.0872432	0.161097	0.895776	1.05927	0.792913	NONE
chr1	149859440	149872351	+	ENSG00000178096	BOLA1	159.117	0.437063	0.212621	0.0224745	0.0522876	1.35385	1.64831	1.2816	NONE
chr1	149859019	149859466	-	ENSG00000184270	HIST2H2AB	2.00921	-0.0478697	0.475857	0.701289	0.792682	0.967364	0.154103	0.100901	NONE
chr1	149858525	149858961	+	ENSG00000184260	HIST2H2AC	16.9119	-0.278882	0.446638	0.283261	0.410412	0.82423	0.547813	0.38678	NONE
chr1	149856010	149858232	-	ENSG00000184678	HIST2H2BE	322.066	3.05485	0.279256	4.20284e-29	1.25672e-26	8.31003	28.3765	25.9008	up
chr1	149825607	149832714	-	ENSG00000182217	HIST2H4B	44.5629	2.22691	0.564688	4.88961e-06	2.84124e-05	4.68129	5.31073	4.54649	up
chr1	149824181	149825836	+	ENSG00000203852	HIST2H3A	8.37587	0.00169542	0.424766	0.996303	0.997789	1.00118	0.0016084	0.000961149	NONE
chr1	149822643	149823191	+	ENSG00000203812	HIST2H2AA4	335.89	2.69573	0.278915	2.34472e-23	3.78474e-21	6.47881	22.6299	20.422	up
chr1	149821760	149822339	-	ENSG00000203819	HIST2H2BC	10.5391	0.0411338	0.41564	0.855483	0.905263	1.02892	0.0677884	0.0432252	NONE
chr1	149817383	149818053	+	ENSG00000272993	RP11-196G18.24	35.3841	0.461675	0.421364	0.106622	0.188447	1.37714	0.972155	0.72481	NONE
chr1	149816065	149820591	-	ENSG00000261716	RP11-196G18.22	123.208	0.914397	0.277637	0.000189296	0.00077191	1.88478	3.72286	3.11243	NONE
chr1	149814608	149815100	+	ENSG00000220323	HIST2H2BD	16.7403	0.457956	0.53223	0.116402	0.201995	1.37359	0.934041	0.69466	NONE
chr1	149813505	149814478	-	ENSG00000183558	HIST2H2AA3	51.7123	3.05006	0.616138	4.46529e-08	4.14488e-07	8.28248	7.35015	6.38249	up
chr1	149811110	149812765	-	ENSG00000203811	HIST2H3C	8.37587	0.00169542	0.424766	0.996303	0.997789	1.00118	0.0016084	0.000961149	NONE
chr1	149804221	149811339	+	ENSG00000183941	HIST2H4A	54.2624	0.702172	0.480694	0.0295523	0.0658439	1.62695	1.52941	1.18148	NONE
chr1	150293925	150325671	+	ENSG00000117360	PRPF3	1553.94	-0.430056	0.104791	2.57289e-05	0.000128048	0.742233	4.58958	3.89263	NONE
chr1	149802876	149804109	-	ENSG00000264207	RP11-196G18.23	20.424	0.23228	0.409466	0.365619	0.497402	1.17469	0.436971	0.303293	NONE
chr1	150335567	150449042	+	ENSG00000163125	RPRD2	1538.8	0.0810633	0.101609	0.416957	0.548564	1.0578	0.379909	0.260773	NONE
chr1	150480538	150486265	+	ENSG00000143369	ECM1	2592.21	-0.243272	0.101133	0.0138017	0.0344052	0.844827	1.86007	1.46338	NONE
chr1	151142462	151148760	-	ENSG00000163157	TMOD4	5.00948	-0.0104188	0.463573	0.94146	0.963281	0.992804	0.0261981	0.0162468	NONE
chr1	151132224	151138424	-	ENSG00000163155	LYSMD1	141.509	0.11107	0.202733	0.548223	0.668869	1.08003	0.261042	0.174659	NONE
chr1	151129140	151142773	+	ENSG00000163156	SCNM1	593.839	-0.0679599	0.128898	0.584306	0.69997	0.953986	0.23336	0.154921	NONE
chr1	151104161	151119104	-	ENSG00000143434	SEMA6C	99.4104	0.752224	0.328521	0.00529193	0.0149732	1.68439	2.27639	1.82469	NONE
chr1	151102551	151104086	-	ENSG00000261168	RP11-68I18.10	4.88106	0.345163	0.618444	0.0881901	0.162254	1.27029	1.05458	0.789804	NONE
chr1	151043054	151098018	+	ENSG00000143458	GABPB2	373.692	-0.154339	0.148982	0.2755	0.401111	0.898544	0.559879	0.396736	NONE
chr1	151030234	151040970	+	ENSG00000213190	MLLT11	1207.99	0.0366108	0.10582	0.724127	0.810062	1.0257	0.140186	0.0914815	NONE
chr1	151023447	151042801	-	ENSG00000197622	CDC42SE1	2929.9	-0.436783	0.0950316	2.71074e-06	1.6721e-05	0.73878	5.56691	4.77674	NONE
chr1	151020216	151024462	+	ENSG00000143443	C1orf56	109.697	0.329083	0.239522	0.115635	0.20099	1.25621	0.93691	0.696827	NONE
chr1	151009046	151020076	+	ENSG00000163141	BNIPL	7.14757	0.0939086	0.452347	0.628723	0.735011	1.06726	0.20154	0.133706	NONE
chr1	150980896	151008189	+	ENSG00000143363	PRUNE	291.994	0.214603	0.155489	0.144905	0.242239	1.16038	0.838916	0.615756	NONE
chr1	150969025	150980851	-	ENSG00000143409	FAM63A	373.689	1.04206	0.186887	4.138e-09	4.72323e-08	2.05916	8.38321	7.32576	up
chr1	150954493	150968110	+	ENSG00000143412	ANXA9	19.4224	0.924548	0.693923	0.0191342	0.04561	1.89809	1.71819	1.34094	NONE
chr1	150937736	150938734	+	ENSG00000259357	RP11-316M1.12	10.6524	-0.203119	0.446207	0.393837	0.525539	0.868671	0.404683	0.279395	NONE
chr1	150933059	150947479	-	ENSG00000143418	CERS2	6880.91	-0.171969	0.0803797	0.0299115	0.0665348	0.887631	1.52416	1.17695	NONE
chr1	150898739	150937213	+	ENSG00000143379	SETDB1	726.439	0.204709	0.127095	0.0944965	0.171166	1.15245	1.02458	0.766582	NONE
chr1	150782181	150849244	-	ENSG00000143437	ARNT	839.425	0.278758	0.118895	0.0154232	0.0379137	1.21315	1.81182	1.4212	NONE
chr1	150768684	150780799	-	ENSG00000143387	CTSK	2624.36	0.494249	0.104131	1.13845e-06	7.62873e-06	1.40859	5.94368	5.11755	NONE
chr1	150702672	150738433	-	ENSG00000163131	CTSS	110.131	2.4494	0.301527	3.76254e-17	2.25752e-15	5.4619	16.4245	14.6464	up
chr1	150618701	150669630	-	ENSG00000143457	GOLPH3L	770.046	0.21692	0.116895	0.0556843	0.111528	1.16225	1.25427	0.952617	NONE
chr1	150573327	150602088	-	ENSG00000143420	ENSA	3432.12	-0.316279	0.090199	0.00036363	0.00137692	0.803139	3.43934	2.86109	NONE
chr1	150547032	150552066	-	ENSG00000143384	MCL1	9669.41	-0.144521	0.0797209	0.0655308	0.127556	0.904679	1.18355	0.894299	NONE
chr1	150533480	150533969	-	ENSG00000203804	ADAMTSL4-AS1	1.93506	0.149807	0.518509	0.0775417	0.146066	1.10942	1.11046	0.83545	NONE
chr1	150521884	150533413	+	ENSG00000143382	ADAMTSL4	72.049	0.733122	0.338001	0.00750432	0.0202663	1.66223	2.12469	1.69322	NONE
chr1	150488233	150490508	+	ENSG00000228126	LINC00568	2.21181	-0.028775	0.474113	0.814403	0.877109	0.980252	0.0891606	0.0569466	NONE
chr1	150459887	150480078	+	ENSG00000143374	TARS2	771.731	-0.101863	0.122052	0.387841	0.519323	0.931829	0.411347	0.284563	NONE
chr1	149784826	149785236	-	ENSG00000183598	HIST2H3D	1.78788	0.0177813	0.476305	0.877126	0.918995	1.0124	0.0569381	0.0366871	NONE
chr1	149757215	149764576	-	ENSG00000233030	RP11-196G18.3	4.05938	0.289541	0.615348	0.0101781	0.0264048	1.22225	1.99233	1.57832	NONE
chr1	149754245	149783928	-	ENSG00000203814	HIST2H2BF	22.4212	0.155681	0.38128	0.534655	0.65678	1.11395	0.271926	0.18258	NONE
chr1	146011091	146025308	+	ENSG00000229828	RP11-94I2.1	2.38913	0.0155491	0.478123	0.886071	0.925125	1.01084	0.0525313	0.0337994	NONE
chr1	145883868	145924373	+	ENSG00000196644	GPR89C	43.045	-0.153427	0.33999	0.537007	0.659242	0.899112	0.27002	0.180955	NONE
chr1	145764411	145827103	-	ENSG00000117262	GPR89A	553.299	-0.402584	0.163419	0.00877815	0.0232183	0.756502	2.0566	1.63417	NONE
chr1	145726918	145764074	+	ENSG00000174827	PDZK1	12.5364	0.884407	0.897267	0.0262408	0.0596588	1.84601	1.58102	1.22433	NONE
chr1	145611036	145696218	+	ENSG00000121848	RNF115	1192.44	-0.180315	0.117866	0.114388	0.199297	0.88251	0.941619	0.7005	NONE
chr1	145592605	145611025	-	ENSG00000186141	POLR3C	722.309	-0.564273	0.143154	3.79289e-05	0.000181581	0.676296	4.42103	3.74093	NONE
chr1	145586115	145589439	-	ENSG00000186364	NUDT17	97.3917	0.499009	0.287505	0.037057	0.0797921	1.41324	1.43113	1.09804	NONE
chr1	145575233	145586546	+	ENSG00000131788	PIAS3	1655.37	0.193154	0.114945	0.0835678	0.15565	1.14326	1.07796	0.807852	NONE
chr1	145549230	145568526	+	ENSG00000198483	ANKRD35	2.90137	0.214845	0.553983	0.027655	0.0622827	1.16058	1.55823	1.20563	NONE
chr1	145524891	145543868	+	ENSG00000143127	ITGA10	421.431	0.716301	0.273339	0.00240538	0.0074212	1.64296	2.61882	2.12953	NONE
chr1	145516252	145523730	+	ENSG00000131779	PEX11B	773.732	0.554112	0.129544	8.85289e-06	4.87992e-05	1.46826	5.05292	4.31159	NONE
chr1	145509752	145516076	-	ENSG00000211451	GNRHR2	26.7857	0.146863	0.368283	0.558612	0.677241	1.10716	0.25289	0.169257	NONE
chr1	145507598	145513536	+	ENSG00000131795	RBM8A	4584.48	-0.664687	0.0970655	2.92121e-12	6.57812e-11	0.630825	11.5344	10.1819	NONE
chr1	145477085	145501669	+	ENSG00000152022	LIX1L	1886.83	-0.45026	0.108936	2.17546e-05	0.000110162	0.731911	4.66245	3.95797	NONE
chr1	145470508	145475646	+	ENSG00000181039	ANKRD34A	233.449	0.167617	0.174781	0.304375	0.432991	1.1232	0.516591	0.363521	NONE
chr1	145456236	145470388	-	ENSG00000121851	POLR3GL	672.285	0.277728	0.124218	0.0205295	0.0483671	1.21228	1.68762	1.31545	NONE
chr1	145438469	145442635	+	ENSG00000117289	TXNIP	3294.99	1.67442	0.122635	1.61579e-43	1.9648e-40	3.19192	42.7916	39.7067	up
chr1	145373054	145382434	-	ENSG00000233396	RP11-458D21.1	26.1897	0.176369	0.369953	0.486259	0.614563	1.13004	0.313132	0.211434	NONE
chr1	145289772	145370303	+	ENSG00000163386	NBPF10	3312.26	0.775966	0.0953938	1.24373e-16	6.5002e-15	1.71234	15.9053	14.1871	NONE
chr1	145209145	145319796	+	ENSG00000255168	RP11-458D21.5	49.7067	0.132275	0.306648	0.583781	0.699525	1.09602	0.23375	0.155197	NONE
chr1	145209119	145291972	+	ENSG00000213240	NOTCH2NL	1150.58	0.166058	0.126435	0.173814	0.28003	1.12199	0.759915	0.552796	NONE
chr1	145200338	145200891	-	ENSG00000272709	RP11-458D21.6	3.76399	0.0897755	0.473195	0.563535	0.681488	1.0642	0.249079	0.166542	NONE
chr1	145139025	145139569	-	ENSG00000177144	NUDT4P1	15.4351	-0.0875267	0.412377	0.701479	0.792749	0.941135	0.153985	0.100864	NONE
chr1	145096220	145116922	+	ENSG00000223380	SEC22B	3693.17	0.227286	0.0937989	0.0132872	0.0332863	1.17063	1.87657	1.47773	NONE
chr1	145018395	145018959	+	ENSG00000272755	RP11-326G21.1	13.6391	0.281265	0.475062	0.262035	0.385445	1.21526	0.581641	0.414037	NONE
chr1	146032647	146082765	-	ENSG00000152042	NBPF11	466.979	0.302582	0.157824	0.0421159	0.0886959	1.23335	1.37555	1.0521	NONE
chr1	146032648	146253110	-	ENSG00000232637	WI2-3658N16.1	337.176	0.0315767	0.15105	0.827478	0.886896	1.02213	0.0822434	0.0521271	NONE
chr1	146076838	146080009	+	ENSG00000198658	ABHD17AP2	2.81157	-0.0209368	0.471073	0.871127	0.915233	0.985593	0.0599183	0.0384684	NONE
chr1	146373546	146467744	+	ENSG00000186275	NBPF12	185.441	0.465724	0.192332	0.00840863	0.0223623	1.38101	2.07527	1.65048	NONE
chr1	149587502	149587988	-	ENSG00000269614	RP11-277L2.5	4.66984	0.336658	0.630691	0.0638903	0.124918	1.26283	1.19456	0.903375	NONE
chr1	149575482	149616786	+	ENSG00000269501	RP11-353N4.6	34.1081	0.695513	0.454897	0.0284314	0.0637322	1.61946	1.5462	1.19564	NONE
chr1	149438750	149459549	-	ENSG00000203817	FAM72C	120.645	-0.755202	0.282834	0.00206514	0.00649676	0.592464	2.68505	2.1873	NONE
chr1	149398877	149400540	-	ENSG00000273213	RP5-998N21.10	2.38198	0.0208719	0.473909	0.867014	0.912836	1.01457	0.0619738	0.0396073	NONE
chr1	149287451	149291743	+	ENSG00000235999	RP11-403I13.8	2.74353	0.139683	0.501093	0.279367	0.405835	1.10166	0.553825	0.391651	NONE
chr1	148928322	148951595	+	ENSG00000232527	RP11-14N7.2	87.6561	-0.532941	0.27397	0.022391	0.0521467	0.691144	1.64993	1.28277	NONE
chr1	148739443	148758311	+	ENSG00000203827	NBPF16	125.252	-0.151824	0.22811	0.450781	0.580831	0.900112	0.346034	0.23595	NONE
chr1	148555979	148596267	+	ENSG00000243452	NBPF15	1302.98	-0.0995221	0.104438	0.32905	0.45921	0.933342	0.482738	0.337988	NONE
chr1	148250249	148347506	-	ENSG00000203832	NBPF20	294.678	-0.310256	0.168251	0.0487349	0.100149	0.806499	1.31216	0.999352	NONE
chr1	148193172	148193875	+	ENSG00000223612	RP11-289I10.2	4.66792	-0.172139	0.496808	0.315042	0.444283	0.887526	0.501632	0.35234	NONE
chr1	148003642	148025863	-	ENSG00000122497	NBPF14	613.288	-0.0536059	0.130457	0.668509	0.767665	0.963525	0.174893	0.114828	NONE
chr1	147835127	147931933	-	ENSG00000215863	LINC01138	4.84635	-0.157413	0.477516	0.406159	0.538202	0.896631	0.391303	0.269055	NONE
chr1	168053997	168106821	-	ENSG00000143147	GPR161	436.028	-0.721851	0.172121	9.02159e-06	4.96092e-05	0.606319	5.04472	4.30444	NONE
chr1	147574428	147634886	-	ENSG00000203836	NBPF24	11.309	0.134184	0.446412	0.532428	0.65459	1.09747	0.273739	0.184031	NONE
chr1	147101453	147142618	-	ENSG00000162836	ACP6	305.283	0.350407	0.173554	0.0301736	0.0670442	1.27492	1.52037	1.17364	NONE
chr1	147013182	147098017	+	ENSG00000116128	BCL9	583.898	0.164552	0.148184	0.243422	0.36528	1.12082	0.61364	0.437374	NONE
chr1	146714291	146767443	+	ENSG00000131778	CHD1L	1077.84	-0.779399	0.164084	6.06746e-07	4.32306e-06	0.582609	6.21699	5.36421	NONE
chr1	146674857	146676513	-	ENSG00000226015	CCT8P1	7.2203	-0.11865	0.448201	0.565642	0.68331	0.921049	0.247459	0.165382	NONE
chr1	146649692	146651206	+	ENSG00000180867	PDIA3P1	108.07	0.195639	0.257257	0.372826	0.504555	1.14523	0.428493	0.297092	NONE
chr1	146647181	146649319	+	ENSG00000271721	RP11-337C18.9	30.3964	0.55259	0.445423	0.0660581	0.128304	1.46672	1.18007	0.891761	NONE
chr1	146646930	146714700	-	ENSG00000131781	FMO5	4.34866	0.0970997	0.468852	0.564425	0.682247	1.06962	0.248394	0.166058	NONE
chr1	146644765	146724314	+	ENSG00000273071	RP11-337C18.10	8.24471	0.239801	0.534932	0.177141	0.284224	1.18083	0.751681	0.54634	NONE
chr1	146644350	146683136	+	ENSG00000237188	RP11-337C18.8	28.7052	-0.0405613	0.361347	0.866449	0.912578	0.972277	0.0622569	0.0397298	NONE
chr1	146626685	146644129	-	ENSG00000131791	PRKAB2	389.616	0.0874073	0.152628	0.547593	0.668304	1.06246	0.261542	0.175026	NONE
chr1	146490895	146596107	-	ENSG00000227242	NBPF13P	10.8846	0.184609	0.46243	0.401589	0.533735	1.13651	0.396218	0.272674	NONE
chr1	146473490	146475177	-	ENSG00000234225	RP4-704D21.2	2.52912	0.182897	0.524838	0.152683	0.252031	1.13516	0.816208	0.598546	NONE
chr1	147400506	147465753	+	ENSG00000188092	GPR89B	188.305	0.0309552	0.189896	0.861177	0.909178	1.02169	0.0649075	0.041351	NONE
chr1	110091233	110136975	+	ENSG00000065135	GNAI3	3103.77	-0.817726	0.124853	1.66123e-11	3.21665e-10	0.567335	10.7796	9.4926	NONE
chr1	168148171	168169950	+	ENSG00000143155	TIPRL	1294.05	-0.529851	0.110878	9.00084e-07	6.1535e-06	0.692626	6.04572	5.21088	NONE
chr1	168250278	168283664	+	ENSG00000143178	TBX19	34.1762	0.545816	0.44478	0.0682541	0.131825	1.45985	1.16587	0.880003	NONE
chr1	225674537	225840844	-	ENSG00000154380	ENAH	2520.51	-0.366325	0.102497	0.000250199	0.000990156	0.775756	3.60171	3.0043	NONE
chr1	225589204	225616627	-	ENSG00000143815	LBR	2915.53	-1.31418	0.16382	1.54092e-16	7.93966e-15	0.402154	15.8122	14.1002	down
chr1	225083964	225586996	+	ENSG00000185842	DNAH14	182.303	-0.220384	0.20001	0.226237	0.345492	0.858337	0.645436	0.461561	NONE
chr1	224802998	224803922	-	ENSG00000233384	RP11-100E13.1	10.603	-0.0909571	0.420469	0.684206	0.77902	0.9389	0.164813	0.108452	NONE
chr1	224622362	224928251	+	ENSG00000143786	CNIH3	583.697	0.251284	0.142168	0.0642923	0.125583	1.19027	1.19184	0.90107	NONE
chr1	224572845	224624735	-	ENSG00000162923	WDR26	4036.67	0.464019	0.0937698	4.62449e-07	3.3835e-06	1.37938	6.33494	5.47063	NONE
chr1	224544552	224567161	+	ENSG00000143771	CNIH4	1430.57	-0.513048	0.0996416	1.40679e-07	1.15741e-06	0.700741	6.85177	5.93651	NONE
chr1	224415036	224518089	-	ENSG00000143748	NVL	606.386	-0.586955	0.125813	1.37965e-06	9.0848e-06	0.665747	5.86023	5.04168	NONE
chr1	224363458	224381143	+	ENSG00000143753	DEGS1	4570.17	-0.227375	0.0841133	0.00672716	0.0184295	0.854188	2.17217	1.73449	NONE
chr1	224301789	224349749	+	ENSG00000143756	FBXO28	1403.01	-0.266061	0.114494	0.0165932	0.0403279	0.831587	1.78007	1.39439	NONE
chr1	224196429	224198314	+	ENSG00000263182	RP11-504P24.6	47.6593	0.0422582	0.482065	0.684834	0.779493	1.02972	0.164415	0.108188	NONE
chr1	224183659	224198309	+	ENSG00000185495	RP11-504P24.4	24.9453	0.810266	0.986421	0.0263095	0.0597839	1.75353	1.57989	1.22342	NONE
chr1	224139096	224141141	-	ENSG00000272645	RP11-504P24.8	163.742	1.15767	0.284333	6.0852e-06	3.4729e-05	2.23096	5.21573	4.45931	up
chr1	223967601	224033674	-	ENSG00000143514	TP53BP2	1385.32	-0.368362	0.111845	0.000699363	0.00247515	0.774661	3.1553	2.6064	NONE
chr1	223889295	223963720	+	ENSG00000162909	CAPN2	20124.3	-0.434051	0.120163	0.000165027	0.000681477	0.74018	3.78245	3.16655	NONE
chr1	223394161	223537544	-	ENSG00000143502	SUSD4	36.2979	-1.04229	0.462312	0.00334236	0.0099386	0.485555	2.47595	2.00267	down
chr1	223282748	223316624	-	ENSG00000187554	TLR5	1.95267	0.134455	0.503906	0.243441	0.36528	1.09768	0.613606	0.437374	NONE
chr1	222988406	223179337	+	ENSG00000154309	DISP1	343.282	0.455299	0.182514	0.0070254	0.0191373	1.37107	2.15333	1.71812	NONE
chr1	222988364	223010726	+	ENSG00000228106	RP11-452F19.3	87.3663	-0.144749	0.259237	0.50999	0.635364	0.904537	0.292438	0.196977	NONE
chr1	222885895	222908538	+	ENSG00000162819	BROX	1574.22	-0.0298275	0.100986	0.760412	0.837729	0.979537	0.118951	0.0768963	NONE
chr1	222841355	222886552	-	ENSG00000186063	AIDA	3695.51	-0.448421	0.120008	0.000111267	0.000478656	0.732845	3.95364	3.31998	NONE
chr1	222832209	222834854	-	ENSG00000272750	RP11-378J18.8	19.3967	-0.463313	0.502114	0.118035	0.204387	0.725319	0.927989	0.689546	NONE
chr1	222791428	222841354	+	ENSG00000154305	MIA3	1815.19	0.492803	0.108457	2.96496e-06	1.81358e-05	1.40718	5.52798	4.74146	NONE
chr1	222763167	222766374	+	ENSG00000225265	RP11-378J18.3	18.007	0.227451	0.420246	0.37037	0.502229	1.17076	0.431364	0.299098	NONE
chr1	222731244	222763275	-	ENSG00000143498	TAF1A	137.348	-0.618033	0.264214	0.00710589	0.0193421	0.651559	2.14838	1.7135	NONE
chr1	225888306	225939945	+	ENSG00000227496	RP11-145A3.1	16.5101	0.0980283	0.40479	0.679466	0.775105	1.07031	0.167832	0.11064	NONE
chr1	222695602	222721445	-	ENSG00000143512	HHIPL2	15.5066	0.497494	0.685737	0.0728381	0.138913	1.41176	1.13764	0.857256	NONE
chr1	225965531	225978168	+	ENSG00000143742	SRP9	8648.25	-0.370726	0.0984151	0.000117306	0.000502031	0.773393	3.93068	3.29927	NONE
chr1	226028584	226034223	-	ENSG00000242861	RP11-285F7.2	3.13016	0.17708	0.51583	0.203721	0.318537	1.13059	0.690965	0.49684	NONE
chr1	228458144	228462098	-	ENSG00000269890	RP5-1139B12.2	5.67196	0.290633	0.587225	0.0851295	0.157913	1.22318	1.06992	0.801581	NONE
chr1	228395831	228566577	+	ENSG00000154358	OBSCN	106.826	0.700468	0.338945	0.010163	0.0263726	1.62503	1.99298	1.57885	NONE
chr1	228391207	228401365	-	ENSG00000162913	C1orf145	6.07871	0.296015	0.564106	0.141029	0.236517	1.22775	0.850693	0.626137	NONE
chr1	228353516	228369958	+	ENSG00000181873	IBA57	178.668	-0.441245	0.208268	0.0194327	0.046231	0.736499	1.71147	1.33507	NONE
chr1	228337553	228347527	+	ENSG00000198835	GJC2	27.2301	0.116182	0.363368	0.641389	0.745311	1.08386	0.192879	0.127663	NONE
chr1	228327663	228336685	+	ENSG00000143774	GUK1	3366.77	0.0876696	0.0874803	0.309645	0.438333	1.06265	0.509136	0.358196	NONE
chr1	228294380	228297013	-	ENSG00000162910	MRPL55	463.417	-0.263303	0.155464	0.0733362	0.139542	0.833178	1.13468	0.855294	NONE
chr1	228288427	228293112	-	ENSG00000143793	C1orf35	585.267	-0.533078	0.14392	0.000105998	0.000458043	0.691079	3.9747	3.33909	NONE
chr1	228270361	228286912	+	ENSG00000143761	ARF1	13255.3	-0.256551	0.0817965	0.00144424	0.00472112	0.837087	2.84036	2.32595	NONE
chr1	228106357	228135599	-	ENSG00000143816	WNT9A	1.81683	-0.0784119	0.479155	0.554317	0.67405	0.9471	0.256242	0.171308	NONE
chr1	227918126	227923112	-	ENSG00000081692	JMJD4	491.53	-0.56803	0.144184	3.77682e-05	0.000180859	0.674537	4.42287	3.74266	NONE
chr1	227916240	227968927	+	ENSG00000143740	SNAP47	563.324	-0.437911	0.148545	0.00193015	0.00612383	0.738203	2.71441	2.21298	NONE
chr1	227751244	227865144	+	ENSG00000181450	ZNF678	147.573	0.151564	0.216575	0.435852	0.566558	1.11077	0.360661	0.246756	NONE
chr1	227177566	227506175	-	ENSG00000143776	CDC42BPA	1926.87	-0.298459	0.117766	0.00877622	0.0232174	0.81312	2.05669	1.63419	NONE
chr1	227085237	227175246	+	ENSG00000163050	ADCK3	299.18	0.348699	0.169484	0.0277283	0.0624093	1.27341	1.55708	1.20475	NONE
chr1	227057885	227083806	+	ENSG00000143801	PSEN2	431.744	-0.190473	0.141607	0.1592	0.260267	0.876318	0.798058	0.58458	NONE
chr1	226819391	226927024	-	ENSG00000143772	ITPKB	302.393	0.135963	0.173061	0.400904	0.532981	1.09883	0.396959	0.273288	NONE
chr1	226548392	226595780	-	ENSG00000143799	PARP1	3876.36	-1.36937	0.186558	2.86673e-14	9.25471e-13	0.387059	13.5426	12.0336	down
chr1	226418850	226497570	-	ENSG00000183814	LIN9	409.156	-1.03766	0.245361	4.29652e-06	2.5321e-05	0.487116	5.36688	4.59652	down
chr1	226332380	226374431	-	ENSG00000182827	ACBD3	1469	0.200117	0.0990872	0.0390206	0.083283	1.14879	1.40871	1.07944	NONE
chr1	226249552	226259702	+	ENSG00000163041	H3F3A	5857.22	0.0970773	0.0939219	0.292835	0.420974	1.0696	0.533376	0.375745	NONE
chr1	226170403	226187032	-	ENSG00000143751	SDE2	805.929	-0.303149	0.126197	0.0126949	0.0319872	0.810482	1.89637	1.49502	NONE
chr1	226107578	226111978	-	ENSG00000143811	PYCR2	1551.9	-0.339331	0.0972118	0.00036025	0.00136554	0.790408	3.4434	2.8647	NONE
chr1	226074396	226111978	-	ENSG00000255835	RP4-559A3.7	6.64186	-0.157252	0.467206	0.437121	0.567753	0.896732	0.359398	0.245841	NONE
chr1	226033237	226070069	-	ENSG00000196187	TMEM63A	907.446	0.111693	0.137585	0.402809	0.535084	1.0805	0.394901	0.271578	NONE
chr1	225997794	226033260	+	ENSG00000143819	EPHX1	1137.34	0.709608	0.172721	1.24912e-05	6.66783e-05	1.63536	4.9034	4.17602	NONE
chr1	228581374	228594541	-	ENSG00000154370	TRIM11	786.002	-0.518429	0.119641	7.67263e-06	4.29422e-05	0.698132	5.11506	4.36712	NONE
chr1	222215047	222238105	-	ENSG00000232679	RP11-400N13.3	3.49799	0.299731	0.605075	0.0690168	0.132932	1.23091	1.16105	0.876371	NONE
chr1	221051699	221058401	+	ENSG00000136630	HLX	81.8283	-0.049494	0.249908	0.816138	0.878036	0.966275	0.0882365	0.0564879	NONE
chr1	214156524	214214595	+	ENSG00000117707	PROX1	13.7737	0.512636	0.594836	0.0892525	0.163928	1.42665	1.04938	0.785348	NONE
chr1	213224589	213448116	+	ENSG00000136643	RPS6KC1	688.805	0.000692222	0.139343	0.997091	0.99824	1.00048	0.00126526	0.000764957	NONE
chr1	213165524	213189168	-	ENSG00000174606	ANGEL2	921.883	-0.106051	0.112481	0.331448	0.461673	0.929128	0.479585	0.335665	NONE
chr1	213123862	213165379	+	ENSG00000143494	VASH2	15.0235	-0.135794	0.398203	0.576502	0.693308	0.910169	0.239199	0.159074	NONE
chr1	213031597	213072705	+	ENSG00000162769	FLVCR1	275.023	-0.192486	0.179402	0.247537	0.369452	0.875096	0.60636	0.432442	NONE
chr1	213025450	213031430	-	ENSG00000198468	FLVCR1-AS1	87.302	-0.239453	0.25291	0.269617	0.394784	0.847067	0.569252	0.403641	NONE
chr1	212965170	212989968	+	ENSG00000203705	TATDN3	221.503	0.249049	0.185538	0.14607	0.243769	1.18842	0.835438	0.613022	NONE
chr1	212899495	212965124	-	ENSG00000117697	NSL1	749.955	-0.444181	0.117269	9.27227e-05	0.000405133	0.735001	4.03281	3.3924	NONE
chr1	212859760	212873327	-	ENSG00000123685	BATF3	215.819	-1.6536	0.191168	5.5665e-19	4.67894e-17	0.317846	18.2544	16.3299	down
chr1	212738676	212794119	+	ENSG00000162772	ATF3	192.772	2.54094	0.303239	3.32663e-18	2.52824e-16	5.81969	17.478	15.5972	up
chr1	212606229	212619714	+	ENSG00000117691	NENF	1026.89	0.0505202	0.133328	0.695061	0.787203	1.03564	0.157977	0.103913	NONE
chr1	212537273	212588243	-	ENSG00000065600	TMEM206	371.261	-0.125599	0.15531	0.392654	0.524426	0.916623	0.40599	0.280316	NONE
chr1	212458879	212535200	+	ENSG00000066027	PPP2R5A	623.424	-0.682362	0.128421	3.94502e-08	3.69011e-07	0.623144	7.40395	6.43296	NONE
chr1	212224829	212225371	-	ENSG00000220749	RPL21P28	25.4118	0.19524	0.37475	0.443558	0.574079	1.14491	0.35305	0.241029	NONE
chr1	212208919	212280742	+	ENSG00000143476	DTL	1540.52	-0.905376	0.460562	0.00855783	0.0227179	0.533894	2.06764	1.64363	NONE
chr1	212113741	212208884	-	ENSG00000143493	INTS7	874.289	-0.84792	0.184428	1.0998e-06	7.39962e-06	0.555585	5.95869	5.13079	NONE
chr1	211916799	212004114	-	ENSG00000123684	LPGAT1	2396.49	-0.0420186	0.10825	0.689638	0.783299	0.971295	0.161379	0.106073	NONE
chr1	211849104	211863445	+	ENSG00000231057	RP11-122M14.1	3.79907	-0.0293543	0.459146	0.854632	0.904572	0.979859	0.0682209	0.043557	NONE
chr1	211836114	211848960	-	ENSG00000117650	NEK2	2065.37	-1.64133	0.175987	1.26139e-21	1.58674e-19	0.320561	20.8992	18.7995	down
chr1	211813037	211827923	+	ENSG00000227764	RP11-354K1.1	6.69731	0.212427	0.490985	0.308057	0.436671	1.15864	0.511369	0.359845	NONE
chr1	211744910	211752084	-	ENSG00000170385	SLC30A1	1808.42	0.0906725	0.097526	0.343269	0.473977	1.06487	0.464365	0.324243	NONE
chr1	211608414	211608675	+	ENSG00000261252	RP11-318L16.6	1.73637	0.137561	0.513417	0.0969567	0.174787	1.10004	1.01342	0.757492	NONE
chr1	211590367	211591276	+	ENSG00000236809	SNX25P1	8.24349	-0.143414	0.453194	0.496607	0.623708	0.905374	0.303987	0.205019	NONE
chr1	211556145	211605878	+	ENSG00000153363	LINC00467	104.671	1.02496	0.285077	5.22972e-05	0.000242723	2.0349	4.28152	3.61489	up
chr1	211499957	211548288	+	ENSG00000082512	TRAF5	600.57	-0.25038	0.13966	0.060784	0.119864	0.840675	1.21621	0.92131	NONE
chr1	214454445	214510474	+	ENSG00000143499	SMYD2	667.343	-0.366266	0.134294	0.00446451	0.0128829	0.775788	2.35023	1.88999	NONE
chr1	221874766	221915518	-	ENSG00000143507	DUSP10	450.466	1.97296	0.153558	7.39165e-39	5.39294e-36	3.92573	38.1313	35.2682	up
chr1	214517515	214530958	-	ENSG00000228470	RP11-176D17.3	2.16335	0.0658127	0.486434	0.503764	0.630094	1.04667	0.297772	0.200594	NONE
chr1	214776538	214837931	+	ENSG00000117724	CENPF	8949.54	-1.29439	0.189002	1.2542e-12	3.05429e-11	0.407708	11.9016	10.5151	down
chr1	221002018	221002553	-	ENSG00000272823	RP11-295M18.6	2.14313	0.155211	0.511529	0.203036	0.317777	1.11358	0.692427	0.497877	NONE
chr1	220960101	220987735	+	ENSG00000186205	MARC1	2.34808	0.11884	0.492896	0.356085	0.487485	1.08586	0.448447	0.312038	NONE
chr1	220921567	220958150	+	ENSG00000117791	MARC2	117.064	-0.243481	0.253472	0.262539	0.385937	0.844705	0.580807	0.413484	NONE
chr1	220701568	220837803	+	ENSG00000116141	MARK1	73.6435	-0.35657	0.313619	0.152604	0.251962	0.781019	0.816434	0.598665	NONE
chr1	220440048	220441259	-	ENSG00000213033	AURKAPS1	9.69948	0.139697	0.456024	0.500119	0.626694	1.10167	0.300927	0.202944	NONE
chr1	220426912	220427878	+	ENSG00000218283	MORF4L1P1	429.241	-0.0821575	0.160758	0.587117	0.701775	0.944644	0.231276	0.153802	NONE
chr1	220321635	220445796	-	ENSG00000118873	RAB3GAP2	1323.61	-0.153199	0.109133	0.146892	0.24473	0.899254	0.833002	0.611312	NONE
chr1	220267444	220321380	+	ENSG00000067704	IARS2	3513.53	-0.510193	0.099263	1.48855e-07	1.21973e-06	0.702129	6.82724	5.91374	NONE
chr1	220230824	220263804	-	ENSG00000162813	BPNT1	763.471	0.0172119	0.112934	0.876692	0.918711	1.012	0.057153	0.0368212	NONE
chr1	220141943	220220000	-	ENSG00000136628	EPRS	5100.25	-0.271712	0.110476	0.0114399	0.0292575	0.828336	1.94158	1.53376	NONE
chr1	219782859	219786462	-	ENSG00000215817	ZC3H11B	4.51907	0.14632	0.498806	0.303293	0.431889	1.10674	0.518138	0.364628	NONE
chr1	219583023	219585283	-	ENSG00000228536	RP11-392O17.1	2.53236	0.191272	0.528456	0.147207	0.24501	1.14177	0.832071	0.610817	NONE
chr1	219347186	219386207	+	ENSG00000143353	LYPLAL1	522.035	0.634512	0.140875	2.58363e-06	1.60072e-05	1.55241	5.58777	4.79568	NONE
chr1	219259944	219347303	-	ENSG00000228063	RP11-135J2.4	2.36245	0.0588171	0.479119	0.626806	0.733492	1.04161	0.202867	0.134604	NONE
chr1	218683438	218699320	+	ENSG00000228208	C1orf143	2.34622	0.103879	0.490757	0.384407	0.51596	1.07466	0.415209	0.287384	NONE
chr1	218519577	218617961	+	ENSG00000092969	TGFB2	2546.42	0.630649	0.108137	2.17189e-09	2.64278e-08	1.54826	8.66316	7.57794	NONE
chr1	218517538	218519020	-	ENSG00000232480	RP11-224O19.2	3.44262	-0.165742	0.491139	0.343689	0.474446	0.89147	0.463834	0.323813	NONE
chr1	218458629	218511325	+	ENSG00000067533	RRP15	946.81	-0.930985	0.186992	1.44111e-07	1.18458e-06	0.5245	6.8413	5.92644	NONE
chr1	217804666	218045038	+	ENSG00000162814	SPATA17	30.0619	0.411139	0.436123	0.145398	0.24293	1.32974	0.837441	0.614519	NONE
chr1	217600334	217804424	-	ENSG00000092978	GPATCH2	381.645	-0.150432	0.148412	0.286419	0.414001	0.900981	0.542999	0.382999	NONE
chr1	216676588	217311097	-	ENSG00000196482	ESRRG	6.21759	1.44251	2.2771	0.0164723	0.0400998	2.71794	1.78325	1.39686	NONE
chr1	215796236	216596738	-	ENSG00000042781	USH2A	4.68361	0.292254	0.577022	0.11244	0.196578	1.22455	0.94908	0.706464	NONE
chr1	215740735	215795149	+	ENSG00000136636	KCTD3	1838.49	-0.171809	0.103992	0.0903554	0.165603	0.887729	1.04405	0.780932	NONE
chr1	215179118	215410436	+	ENSG00000082482	KCNK2	1067.44	0.546444	0.141647	5.37314e-05	0.00024862	1.46048	4.26977	3.60446	NONE
chr1	214778813	214782183	-	ENSG00000250536	ABHD17AP3	1.99542	-0.00880605	0.469916	0.945692	0.965914	0.993915	0.0242501	0.0150613	NONE
chr1	214522039	214725792	-	ENSG00000152104	PTPN14	5785.61	-0.566193	0.154012	0.000109514	0.000471896	0.675397	3.96053	3.32615	NONE
chr1	211431719	211489727	+	ENSG00000117625	RCOR3	816.385	0.554816	0.127461	6.29891e-06	3.58366e-05	1.46898	5.20073	4.44567	NONE
chr1	228645065	228645560	-	ENSG00000181218	HIST3H2A	115.595	0.768181	0.300073	0.00253861	0.00777569	1.70312	2.5954	2.10926	NONE
chr1	228674762	228683467	+	ENSG00000168159	RNF187	2219.02	0.298311	0.0922071	0.000969108	0.00331331	1.2297	3.01363	2.47974	NONE
chr1	245003940	245018799	-	ENSG00000188206	HNRNPU-AS1	266.849	0.641691	0.186022	0.000205872	0.000831694	1.56016	3.6864	3.08004	NONE
chr1	244998624	245008359	+	ENSG00000203667	COX20	2184.91	-0.549833	0.0911896	8.21658e-10	1.09235e-08	0.683099	9.08531	7.96164	NONE
chr1	244816237	244872335	+	ENSG00000121644	DESI2	1643.07	-0.591141	0.104004	5.98558e-09	6.62884e-08	0.663818	8.22289	7.17856	NONE
chr1	244617679	244804479	+	ENSG00000179397	C1orf101	16.7536	2.04322	0.883807	0.00114392	0.00384045	4.12163	2.9416	2.41562	up
chr1	244571796	244615436	-	ENSG00000035687	ADSS	1855.51	-0.367743	0.101111	0.000196298	0.000797431	0.774994	3.70709	3.09831	NONE
chr1	244214585	244220778	+	ENSG00000179456	ZBTB18	978.324	-0.112119	0.113794	0.31016	0.438926	0.925228	0.508414	0.357608	NONE
chr1	243651535	244014381	-	ENSG00000117020	AKT3	1807.02	-0.343794	0.10615	0.000887879	0.00306374	0.787967	3.05165	2.51375	NONE
chr1	243419320	243663394	+	ENSG00000054282	SDCCAG8	1428.74	-0.0596883	0.113742	0.58826	0.702492	0.959471	0.23043	0.153358	NONE
chr1	243287730	243418650	-	ENSG00000143702	CEP170	8811.26	-0.600913	0.14188	9.52057e-06	5.21018e-05	0.659337	5.02134	4.28315	NONE
chr1	243242159	243265035	-	ENSG00000214837	RP11-261C10.3	9.09308	0.189717	0.4722	0.374825	0.50658	1.14054	0.426172	0.295352	NONE
chr1	242011269	242058450	+	ENSG00000174371	EXO1	755.028	-1.33198	0.271797	1.2626e-07	1.05111e-06	0.397223	6.89873	5.97835	down
chr1	241815580	241965435	+	ENSG00000162843	WDR64	1.92556	0.139642	0.514689	0.085623	0.1587	1.10163	1.06741	0.799424	NONE
chr1	241792155	241799232	-	ENSG00000203668	CHML	2303.57	-0.532236	0.17921	0.00145322	0.0047469	0.691482	2.83767	2.32359	NONE
chr1	241753404	241840678	-	ENSG00000054277	OPN3	1264.03	0.651384	0.112077	2.34044e-09	2.81898e-08	1.57067	8.6307	7.54991	NONE
chr1	241695434	241758944	+	ENSG00000117009	KMO	35.4321	1.50177	0.507462	0.000256762	0.00101327	2.83189	3.59047	2.99427	up
chr1	241660903	241683061	-	ENSG00000091483	FH	2536.07	-1.01861	0.141104	1.06886e-13	3.09953e-12	0.493591	12.9711	11.5087	down
chr1	241587592	241596792	+	ENSG00000225554	RP11-527D7.1	3.34505	0.0863093	0.479983	0.527037	0.650105	1.06165	0.278159	0.187016	NONE
chr1	240931554	241520530	-	ENSG00000182901	RGS7	69.9937	-0.757073	0.303684	0.00333007	0.0099055	0.591695	2.47755	2.00412	NONE
chr1	240652873	240775449	-	ENSG00000180875	GREM2	14.2327	-0.106336	0.41241	0.646455	0.74956	0.928944	0.189462	0.125193	NONE
chr1	240305970	240308689	-	ENSG00000228818	RP11-567G24.1	2.82458	-0.0911213	0.481013	0.504934	0.631254	0.938793	0.296766	0.199796	NONE
chr1	240177648	240638489	+	ENSG00000155816	FMN2	1089.11	-1.12852	0.136624	2.57392e-17	1.58075e-15	0.457384	16.5894	14.8011	down
chr1	239549865	240078750	+	ENSG00000133019	CHRM3	78.0763	-0.0689513	0.289998	0.766282	0.841885	0.953331	0.115612	0.0747471	NONE
chr1	238648745	238701605	+	ENSG00000231877	RP11-177F15.1	4.07124	0.361135	0.670261	0.0478967	0.0986379	1.28444	1.31969	1.00596	NONE
chr1	237205505	237997288	+	ENSG00000198626	RYR2	15.788	1.97439	0.843178	0.00116351	0.00390045	3.92962	2.93423	2.40889	up
chr1	236958610	237067281	+	ENSG00000116984	MTR	1148.24	-0.557847	0.133261	1.35712e-05	7.20219e-05	0.679315	4.86738	4.14254	NONE
chr1	245014468	245027844	-	ENSG00000153187	HNRNPU	21651.5	-0.832994	0.105686	9.10546e-16	4.04096e-14	0.561363	15.0407	13.3935	NONE
chr1	236712305	236767804	-	ENSG00000119285	HEATR1	1681.86	-0.878221	0.141359	1.32426e-10	2.09857e-09	0.544038	9.87803	8.67808	NONE
chr1	245132652	245134390	-	ENSG00000272195	RP11-156E8.1	17.0262	0.77143	0.80273	0.033867	0.0740156	1.70696	1.47022	1.13068	NONE
chr1	245318287	245872733	+	ENSG00000162849	KIF26B	22.4044	0.869597	0.642864	0.0212885	0.0499617	1.82715	1.67185	1.30136	NONE
chr1	249200395	249214145	+	ENSG00000185220	PGBD2	171.278	0.130564	0.198137	0.471727	0.601027	1.09472	0.326309	0.221106	NONE
chr1	249144205	249153343	-	ENSG00000171163	ZNF692	955.732	-0.0875433	0.131289	0.487773	0.615922	0.941124	0.311782	0.210475	NONE
chr1	249132409	249143716	+	ENSG00000171161	ZNF672	524.452	-0.483979	0.143414	0.000410518	0.00153188	0.715003	3.38667	2.81477	NONE
chr1	249104648	249120832	-	ENSG00000175137	SH3BP5L	989.808	-0.191097	0.14435	0.165006	0.268126	0.87594	0.7825	0.571661	NONE
chr1	248881947	248885506	-	ENSG00000232694	XX-CR54.3	29.8419	0.0953558	0.338583	0.700656	0.792015	1.06833	0.154495	0.101266	NONE
chr1	248436073	248437138	-	ENSG00000177212	OR2T33	50.0146	0.483082	0.36567	0.0771287	0.145409	1.39773	1.11278	0.83741	NONE
chr1	248246936	248247898	-	ENSG00000197067	OR2T32P	5.47498	0.183448	0.507916	0.257955	0.381041	1.13559	0.588456	0.419028	NONE
chr1	248084320	248085258	+	ENSG00000177462	OR2T8	22.3318	0.348286	0.439639	0.203093	0.317839	1.27305	0.692306	0.497793	NONE
chr1	247670360	247740992	+	ENSG00000169224	GCSAML	3.58786	-0.00567498	0.456475	0.970354	0.980989	0.996074	0.01307	0.00833603	NONE
chr1	247579458	247612410	+	ENSG00000162711	NLRP3	12.1193	-0.348665	0.510912	0.187215	0.297716	0.785311	0.72766	0.526198	NONE
chr1	247460714	247495148	-	ENSG00000162714	ZNF496	1129.33	-0.519241	0.107143	6.60711e-07	4.66565e-06	0.697739	6.17999	5.33109	NONE
chr1	247353153	247374158	-	ENSG00000227671	MIR3916	191.08	-0.162742	0.194242	0.36015	0.491775	0.893326	0.443517	0.308233	NONE
chr1	247350583	247351828	-	ENSG00000259865	RP11-488L18.10	50.9702	0.325717	0.345885	0.208025	0.323752	1.25329	0.681885	0.489788	NONE
chr1	247285277	247335318	-	ENSG00000196418	ZNF124	64.8295	-1.07548	0.323435	0.000138437	0.00058316	0.474513	3.85875	3.23421	down
chr1	247263264	247267674	-	ENSG00000188295	ZNF669	106.072	-0.368159	0.247459	0.0866946	0.160316	0.774771	1.06201	0.795023	NONE
chr1	247108849	247171395	-	ENSG00000197472	ZNF695	55.5766	-1.14607	0.350337	0.00015016	0.000626754	0.451854	3.82345	3.2029	down
chr1	247108849	247242113	-	ENSG00000135747	ZNF670	51.9522	-0.484936	0.381791	0.0839414	0.156266	0.714529	1.07602	0.806136	NONE
chr1	247002400	247095280	-	ENSG00000153207	AHCTF1	2660.11	-0.710392	0.134129	4.04782e-08	3.77852e-07	0.611154	7.39278	6.42268	NONE
chr1	246939315	246955687	+	ENSG00000227953	RP11-439E19.3	15.5134	0.752223	0.773764	0.0366051	0.0789348	1.68439	1.43646	1.10273	NONE
chr1	246935603	246939074	+	ENSG00000260855	RP11-439E19.10	27.5827	0.695843	0.504241	0.0345649	0.0753063	1.61983	1.46136	1.12317	NONE
chr1	246887349	246931439	+	ENSG00000143653	SCCPDH	1986.72	-0.485341	0.106857	3.16133e-06	1.91889e-05	0.714328	5.50013	4.71695	NONE
chr1	246845410	246848377	+	ENSG00000260698	RP11-439E19.9	9.15605	0.0465504	0.436816	0.820155	0.880925	1.03279	0.0861039	0.0550608	NONE
chr1	246729746	246831886	+	ENSG00000162852	CNST	627.589	-0.225918	0.141983	0.0955721	0.172906	0.855051	1.01967	0.762191	NONE
chr1	246703862	246729626	-	ENSG00000162851	TFB2M	547.405	-0.429696	0.13517	0.000916633	0.00315341	0.742418	3.0378	2.50122	NONE
chr1	245912642	246670614	-	ENSG00000185420	SMYD3	349.803	-0.157679	0.162011	0.300427	0.428956	0.896466	0.52226	0.367587	NONE
chr1	245133007	245290466	+	ENSG00000203666	EFCAB2	251.631	-0.0881875	0.181261	0.599517	0.711687	0.940704	0.222198	0.147711	NONE
chr1	228645808	228646259	+	ENSG00000196890	HIST3H2BB	3.90962	0.184243	0.514222	0.22288	0.341366	1.13622	0.65193	0.46678	NONE
chr1	236703394	236713580	-	ENSG00000230325	RP11-385F5.4	2.76629	0.0787545	0.483426	0.513069	0.638169	1.05611	0.289824	0.195064	NONE
chr1	236686369	236687808	-	ENSG00000223776	LGALS8-AS1	2.34241	0.0707489	0.487865	0.465602	0.594469	1.05026	0.331985	0.225871	NONE
chr1	231664399	231954990	+	ENSG00000270106	TSNAX-DISC1	2.92713	0.152612	0.506122	0.246249	0.368012	1.11158	0.608625	0.434138	NONE
chr1	231658134	231664302	-	ENSG00000233461	RP11-295G20.2	49.6794	-0.225575	0.334016	0.369514	0.501344	0.855254	0.432369	0.299864	NONE
chr1	231499497	231560790	-	ENSG00000135766	EGLN1	1746.65	-0.122539	0.115117	0.272622	0.398097	0.91857	0.564439	0.400011	NONE
chr1	231472850	231490769	+	ENSG00000010072	SPRTN	345.169	-0.562858	0.181546	0.000875116	0.00302657	0.67696	3.05793	2.51905	NONE
chr1	231468480	231473598	-	ENSG00000116903	EXOC8	603.536	0.0449385	0.12886	0.718913	0.806059	1.03164	0.143324	0.0936329	NONE
chr1	231376953	231413719	+	ENSG00000116906	GNPAT	1292.46	-0.499276	0.103897	8.51024e-07	5.8532e-06	0.707462	6.07006	5.23261	NONE
chr1	231359509	231376933	-	ENSG00000143633	C1orf131	214.369	-0.453564	0.186425	0.0084698	0.0225039	0.730237	2.07213	1.64774	NONE
chr1	231114727	231136341	+	ENSG00000173409	ARV1	532.579	0.244253	0.148268	0.0831436	0.15505	1.18448	1.08017	0.809529	NONE
chr1	231041989	231114621	-	ENSG00000143643	TTC13	722.526	-0.462557	0.162931	0.00258241	0.00789859	0.725699	2.58798	2.10245	NONE
chr1	230972865	231005335	-	ENSG00000119280	C1orf198	1245.55	-0.331443	0.130781	0.00836888	0.0222779	0.794741	2.07733	1.65213	NONE
chr1	230778235	230829728	+	ENSG00000135775	COG2	528.626	-0.340379	0.134302	0.00823315	0.0219776	0.789834	2.08443	1.65802	NONE
chr1	230416058	230417639	-	ENSG00000224407	RP5-956O18.3	8.26037	-0.12603	0.455582	0.530845	0.652995	0.916349	0.275032	0.18509	NONE
chr1	230193536	230417870	+	ENSG00000143641	GALNT2	6954.53	-0.106661	0.0968066	0.259744	0.382848	0.928735	0.585454	0.416974	NONE
chr1	229761981	229795946	+	ENSG00000135763	URB2	547.253	-1.35081	0.198995	1.54077e-12	3.66888e-11	0.392071	11.8123	10.4355	down
chr1	229728858	229761794	-	ENSG00000135801	TAF5L	697.259	-0.641477	0.163665	3.48053e-05	0.000168127	0.641056	4.45835	3.77436	NONE
chr1	229652329	229694442	-	ENSG00000135776	ABCB10	653.443	-0.814284	0.157765	6.18281e-08	5.54993e-07	0.568691	7.20881	6.25571	NONE
chr1	229577045	229644103	-	ENSG00000069248	NUP133	1267.17	-0.811517	0.124091	1.73875e-11	3.35252e-10	0.569783	10.7598	9.47463	NONE
chr1	229576031	229576767	-	ENSG00000226920	RP5-1068B5.3	2.36249	0.0738676	0.477308	0.585781	0.701222	1.05253	0.232265	0.154145	NONE
chr1	229566992	229569845	-	ENSG00000143632	ACTA1	4.52025	0.215005	0.519064	0.22158	0.339797	1.16071	0.65447	0.46878	NONE
chr1	229456758	229479041	-	ENSG00000154429	CCSAP	424.514	-0.684311	0.175166	3.31023e-05	0.000160752	0.622303	4.48014	3.79384	NONE
chr1	229406822	229441641	+	ENSG00000168118	RAB4A	666.017	0.0792662	0.125596	0.514772	0.639641	1.05648	0.288385	0.194064	NONE
chr1	229394028	229406775	-	ENSG00000177788	RP5-1061H20.4	1.778	0.0466502	0.483522	0.627931	0.734431	1.03286	0.202088	0.134049	NONE
chr1	228870824	228882416	+	ENSG00000116574	RHOU	9.3223	0.0565011	0.437277	0.783116	0.854851	1.03994	0.106174	0.0681096	NONE
chr1	228823162	228823574	+	ENSG00000234975	FTH1P2	14.6035	0.33701	0.481336	0.206251	0.321595	1.26314	0.685604	0.492691	NONE
chr1	228744885	228788150	+	ENSG00000183929	DUSP5P1	9.74122	0.0566598	0.425648	0.794697	0.863106	1.04005	0.0997986	0.063936	NONE
chr1	231664399	231702270	+	ENSG00000116918	TSNAX	1289.32	-0.00083007	0.115275	0.989563	0.993423	0.999425	0.00455665	0.00286597	NONE
chr1	236699473	236700004	-	ENSG00000273058	RP11-385F5.5	11.4286	0.305174	0.503026	0.219214	0.337166	1.23557	0.659133	0.472156	NONE
chr1	231762561	232177018	+	ENSG00000162946	DISC1	80.3904	0.428227	0.277649	0.0655656	0.127556	1.34558	1.18332	0.894299	NONE
chr1	233086351	233119628	+	ENSG00000135778	NTPCR	583.413	0.346975	0.137207	0.00819137	0.0218756	1.27189	2.08664	1.66004	NONE
chr1	236681300	236716281	+	ENSG00000116977	LGALS8	1130.07	0.199397	0.124322	0.096887	0.17473	1.14822	1.01373	0.757632	NONE
chr1	236378855	236445319	-	ENSG00000086619	ERO1LB	83.9577	0.480997	0.279628	0.0404893	0.0858151	1.39571	1.39266	1.06644	NONE
chr1	236305832	236385165	+	ENSG00000077585	GPR137B	241.22	0.864382	0.209481	8.27613e-06	4.58556e-05	1.82056	5.08217	4.33861	NONE
chr1	236273361	236275670	+	ENSG00000235371	RP4-764D2.1	2.33058	0.171178	0.528743	0.0520747	0.105667	1.12598	1.28337	0.97606	NONE
chr1	236139130	236228462	-	ENSG00000116962	NID1	1221.51	-1.11744	0.170228	9.11177e-12	1.86321e-10	0.460912	11.0404	9.72974	down
chr1	235824341	236046940	-	ENSG00000143669	LYST	367.185	0.842467	0.173999	3.11025e-07	2.37467e-06	1.79311	6.5072	5.6244	NONE
chr1	235710987	235814054	-	ENSG00000168243	GNG4	13.9896	-0.590952	0.622243	0.0687853	0.132599	0.663904	1.1625	0.877461	NONE
chr1	235613238	235667781	-	ENSG00000162885	B3GALNT2	255.248	-0.486192	0.201606	0.00827173	0.0220554	0.713907	2.0824	1.65649	NONE
chr1	235530675	235612283	+	ENSG00000116957	TBCE	806.513	-0.460974	0.117471	5.12376e-05	0.000238456	0.726495	4.29041	3.62259	NONE
chr1	235490665	235507847	+	ENSG00000152904	GGPS1	843.71	0.280841	0.11794	0.0139321	0.0346782	1.2149	1.85598	1.45994	NONE
chr1	235294949	235491534	-	ENSG00000054267	ARID4B	1278.24	0.484361	0.13462	0.000175163	0.000718752	1.39897	3.75656	3.14342	NONE
chr1	235294498	235324772	-	ENSG00000188739	RBM34	1208.97	-0.274167	0.110515	0.0107027	0.0275925	0.826928	1.97051	1.55921	NONE
chr1	235272651	235292251	-	ENSG00000173726	TOMM20	5587.53	-0.369831	0.0816799	4.01531e-06	2.38099e-05	0.773873	5.39628	4.62324	NONE
chr1	235267495	235267924	-	ENSG00000273416	RP4-597N16.4	2.78639	0.0135027	0.468388	0.924552	0.951308	1.0094	0.0340685	0.0216789	NONE
chr1	235093089	235105809	-	ENSG00000238005	RP11-443B7.1	6.39373	-0.0307145	0.436654	0.875357	0.917985	0.978935	0.0578146	0.0371643	NONE
chr1	234765057	234770526	+	ENSG00000224939	LINC00184	3.39814	-0.0195652	0.462921	0.895801	0.931676	0.98653	0.0477887	0.030735	NONE
chr1	234742754	234745229	+	ENSG00000228830	RP4-781K5.2	5.66701	-0.230744	0.500178	0.275158	0.400773	0.852195	0.560418	0.397102	NONE
chr1	234740015	234745271	-	ENSG00000168264	IRF2BP2	2951.79	-0.154219	0.0935499	0.0926392	0.168687	0.898619	1.03321	0.772918	NONE
chr1	234527059	234614849	-	ENSG00000059588	TARBP1	607.391	-0.247602	0.130658	0.0488666	0.100363	0.842295	1.31099	0.998425	NONE
chr1	234509202	234519795	+	ENSG00000168275	COA6	557.378	-0.612578	0.12825	7.60921e-07	5.29943e-06	0.654027	6.11866	5.27577	NONE
chr1	234508553	234509339	-	ENSG00000231663	RP5-827C21.4	4.73646	0.140802	0.475882	0.438671	0.56933	1.10252	0.357861	0.244636	NONE
chr1	234040679	234460262	+	ENSG00000183780	SLC35F3	49.2134	-0.297854	0.371578	0.259205	0.382361	0.813462	0.586357	0.417526	NONE
chr1	233749750	233808258	+	ENSG00000135750	KCNK1	38.3695	-0.0642477	0.328419	0.790558	0.860272	0.956444	0.102066	0.0653641	NONE
chr1	233463514	233520894	+	ENSG00000143674	MLK4	116.413	-0.668244	0.245703	0.00220347	0.00687265	0.629272	2.65689	2.16288	NONE
chr1	233119181	233431459	-	ENSG00000135749	PCNXL2	332.404	0.461793	0.171895	0.00401265	0.0117161	1.37725	2.39657	1.93122	NONE
chr1	232533711	232697304	-	ENSG00000116991	SIPA1L2	6.13463	0.115838	0.456595	0.55598	0.675126	1.0836	0.254941	0.170615	NONE
chr1	211380389	211381286	+	ENSG00000226986	RP11-543B16.2	2.18329	0.0072611	0.473818	0.954263	0.970654	1.00505	0.0203319	0.0129358	NONE
chr1	210856555	211307457	-	ENSG00000143473	KCNH1	11.1495	-0.445841	0.595985	0.111955	0.195882	0.734156	0.950955	0.708006	NONE
chr1	210501596	210849638	+	ENSG00000054392	HHAT	187.64	0.939641	0.203283	7.68783e-07	5.34194e-06	1.91805	6.1142	5.2723	NONE
chr1	183589981	183590626	-	ENSG00000270009	RP1-127C7.6	3.45721	-0.161487	0.500439	0.296352	0.424758	0.894103	0.528192	0.371859	NONE
chr1	183524698	183560011	-	ENSG00000116701	NCF2	10.0803	0.20057	0.458964	0.382003	0.513655	1.14915	0.417934	0.289329	NONE
chr1	183441351	183567381	+	ENSG00000116698	SMG7	2435.73	-0.165888	0.103704	0.10104	0.180489	0.89138	0.995505	0.743549	NONE
chr1	183217372	183387737	-	ENSG00000157064	NMNAT2	1111.13	0.48534	0.112486	8.79848e-06	4.85347e-05	1.39992	5.05559	4.31395	NONE
chr1	183155373	183214035	+	ENSG00000058085	LAMC2	261.606	-0.472839	0.210209	0.0130862	0.0328371	0.720545	1.88319	1.48364	NONE
chr1	182992595	183114727	+	ENSG00000135862	LAMC1	13085.1	0.122547	0.080715	0.124211	0.213214	1.08866	0.90584	0.671185	NONE
chr1	182808504	182856886	+	ENSG00000135829	DHX9	8204.44	-0.930859	0.13675	2.3093e-12	5.305e-11	0.524546	11.6365	10.2753	NONE
chr1	182758428	182799519	+	ENSG00000135838	NPL	25.6586	0.10608	0.385755	0.665141	0.765002	1.0763	0.177086	0.116337	NONE
chr1	182542769	182558391	-	ENSG00000135828	RNASEL	53.7353	0.965069	0.394956	0.00223878	0.00696612	1.95216	2.64999	2.15701	NONE
chr1	182350839	182361341	-	ENSG00000135821	GLUL	2193.4	-0.524966	0.0894484	2.30662e-09	2.78443e-08	0.694975	8.63702	7.55526	NONE
chr1	181060245	181062035	+	ENSG00000272198	RP11-309G3.3	23.2712	-0.674926	0.580463	0.0477022	0.0983707	0.626364	1.32146	1.00713	NONE
chr1	181057638	181059977	+	ENSG00000162783	IER5	1707.16	-0.432365	0.120563	0.00020962	0.000844965	0.741046	3.67857	3.07316	NONE
chr1	181003067	181031074	+	ENSG00000153029	MR1	506.003	1.18627	0.144473	3.15845e-17	1.91395e-15	2.27564	16.5005	14.7181	up
chr1	180941861	180992047	-	ENSG00000135823	STX6	1220.44	-0.17032	0.102731	0.0894862	0.164225	0.888646	1.04824	0.784562	NONE
chr1	180918835	180924023	-	ENSG00000232586	RP11-46A10.4	13.1397	0.00560522	0.404026	0.98317	0.989244	1.00389	0.00737146	0.00469652	NONE
chr1	180913178	180945618	-	ENSG00000243155	RP11-46A10.5	16.1059	0.65767	0.792721	0.0451322	0.0938774	1.57753	1.34551	1.02744	NONE
chr1	180882290	180920750	+	ENSG00000135835	KIAA1614	54.1231	0.265375	0.318064	0.284166	0.411397	1.20195	0.546428	0.385739	NONE
chr1	180601140	180859387	+	ENSG00000143324	XPR1	1183.74	-0.130219	0.113781	0.238562	0.360116	0.913692	0.622398	0.443557	NONE
chr1	180244515	180472089	-	ENSG00000135847	ACBD6	1119.25	-0.304165	0.127195	0.0130171	0.0326951	0.809911	1.88549	1.48552	NONE
chr1	180238788	180245359	-	ENSG00000230124	RP5-1180C10.2	98.0506	0.601685	0.288276	0.0131091	0.0328765	1.51749	1.88243	1.48311	NONE
chr1	180199421	180249380	+	ENSG00000121454	LHX4	31.0895	1.74017	0.564727	0.00014882	0.000622017	3.34075	3.82734	3.2062	up
chr1	180123969	180173165	+	ENSG00000116260	QSOX1	17509.6	-0.467941	0.0999016	1.60053e-06	1.0361e-05	0.722996	5.79574	4.9846	NONE
chr1	179923873	180084015	+	ENSG00000135837	CEP350	1114.25	-0.283598	0.138902	0.0327638	0.0719712	0.821539	1.48461	1.14284	NONE
chr1	179922319	179923575	-	ENSG00000260360	RP11-533E19.5	4.44841	-0.127269	0.476968	0.456387	0.585771	0.915563	0.340666	0.232272	NONE
chr1	179851177	179894135	+	ENSG00000143337	TOR1AIP1	1746.24	-0.242578	0.10284	0.0156765	0.0384483	0.845234	1.80475	1.41512	NONE
chr1	183592401	183604892	-	ENSG00000162704	ARPC5	7969.07	-0.795927	0.125069	8.43956e-11	1.39436e-09	0.575973	10.0737	8.85562	NONE
chr1	179850742	179851730	-	ENSG00000272906	RP11-533E19.7	5.55564	0.0704833	0.449152	0.713126	0.801327	1.05007	0.146833	0.0961901	NONE
chr1	183605220	183897665	+	ENSG00000143344	RGL1	695.492	0.710861	0.122102	1.95066e-09	2.40731e-08	1.63678	8.70982	7.61847	NONE
chr1	184020811	184043346	+	ENSG00000198860	TSEN15	1180.67	-0.6115	0.125308	4.63173e-07	3.38744e-06	0.654516	6.33426	5.47013	NONE
chr1	193065598	193075244	-	ENSG00000023572	GLRX2	382.917	-0.41002	0.184665	0.0162993	0.0397353	0.752613	1.78783	1.40082	NONE
chr1	193059996	193060686	-	ENSG00000272579	RP11-101E13.5	20.099	-0.271354	0.413045	0.302132	0.430571	0.828542	0.519804	0.365955	NONE
chr1	193028552	193060907	+	ENSG00000116747	TROVE2	1247.62	-0.00388183	0.113428	0.968529	0.979701	0.997313	0.0138874	0.0089065	NONE
chr1	192981380	193029237	-	ENSG00000116750	UCHL5	1367.96	-1.05062	0.132147	3.64038e-16	1.73438e-14	0.482759	15.4389	13.7609	down
chr1	192778169	192781403	+	ENSG00000116741	RGS2	235.084	1.48246	0.306242	1.14869e-07	9.65532e-07	2.79425	6.9398	6.01523	up
chr1	192685313	192685783	+	ENSG00000231767	MIR4426	94.5429	0.376575	0.261577	0.0910977	0.166512	1.29826	1.04049	0.778555	NONE
chr1	192215838	192216617	-	ENSG00000226723	RP11-142L4.3	2.04332	-0.122631	0.496137	0.320381	0.449905	0.918511	0.494334	0.346879	NONE
chr1	186798085	186958113	+	ENSG00000116711	PLA2G4A	701.157	1.21285	0.211069	1.14711e-09	1.47763e-08	2.31794	8.9404	7.83043	up
chr1	186649754	186650578	+	ENSG00000273129	RP5-973M2.2	1.74397	0.1488	0.517501	0.0872282	0.161097	1.10865	1.05934	0.792913	NONE
chr1	186640923	186649559	-	ENSG00000073756	PTGS2	709.449	2.706	0.165317	2.03887e-61	6.19817e-58	6.52508	60.6906	57.2077	up
chr1	186547411	186548431	+	ENSG00000228238	GS1-304P7.2	3.35657	0.0989376	0.479817	0.497327	0.624324	1.07098	0.303358	0.20459	NONE
chr1	186369704	186370587	+	ENSG00000262180	OCLM	5.17023	0.0370747	0.449665	0.840912	0.896141	1.02603	0.0752492	0.0476236	NONE
chr1	186344890	186390510	+	ENSG00000157181	C1orf27	661.232	0.0412307	0.130791	0.744917	0.825724	1.02899	0.127892	0.0831651	NONE
chr1	186280784	186344825	-	ENSG00000047410	TPR	5862.41	-0.503255	0.124253	2.73668e-05	0.000135313	0.705513	4.56278	3.86866	NONE
chr1	186265405	186283694	+	ENSG00000116690	PRG4	2.31981	0.204289	0.545643	0.0402029	0.0853582	1.15212	1.39574	1.06875	NONE
chr1	185703683	186160085	+	ENSG00000143341	HMCN1	366.017	0.586938	0.175524	0.000345123	0.00131448	1.50206	3.46203	2.88125	NONE
chr1	185286911	185287662	+	ENSG00000273004	GS1-279B7.2	8.57907	0.0150533	0.427716	0.945208	0.965803	1.01049	0.0244727	0.0151113	NONE
chr1	185265520	185286461	-	ENSG00000116679	IVNS1ABP	2736.66	-0.555899	0.0916313	6.35093e-10	8.67073e-09	0.680233	9.19716	8.06194	NONE
chr1	185126212	185260897	+	ENSG00000116668	SWT1	85.9875	1.36568	0.334227	4.57249e-06	2.67658e-05	2.57697	5.33985	4.57242	up
chr1	185087220	185126204	-	ENSG00000121486	TRMT1L	753.172	0.263515	0.116283	0.0194132	0.0461966	1.2004	1.7119	1.33539	NONE
chr1	185014496	185071740	+	ENSG00000121481	RNF2	699.862	-0.519443	0.125403	1.79325e-05	9.27651e-05	0.697641	4.74636	4.03262	NONE
chr1	184759858	184943682	-	ENSG00000135842	FAM129A	47.027	-0.425782	0.335022	0.102235	0.182308	0.744435	0.990399	0.739194	NONE
chr1	184659365	184724047	-	ENSG00000116406	EDEM3	1630.28	0.0161283	0.0979074	0.866836	0.912836	1.01124	0.062063	0.0396073	NONE
chr1	184356192	184598154	+	ENSG00000116667	C1orf21	1769.75	-0.508091	0.100351	2.23723e-07	1.76138e-06	0.703152	6.65029	5.75415	NONE
chr1	184354887	184355838	-	ENSG00000271387	RP11-382D12.2	4.55677	0.0674224	0.462018	0.689626	0.783299	1.04784	0.161387	0.106073	NONE
chr1	183898796	184006863	-	ENSG00000198756	COLGALT2	379.714	0.744098	0.18379	1.50174e-05	7.86439e-05	1.67493	4.82341	4.10433	NONE
chr1	193091147	193223031	+	ENSG00000134371	CDC73	1284.46	-0.292253	0.133366	0.0222422	0.0518595	0.816626	1.65282	1.28517	NONE
chr1	179833916	179834311	-	ENSG00000258664	IFRG15	48.3562	-0.0991178	0.344205	0.686603	0.780873	0.933604	0.163294	0.10742	NONE
chr1	179334855	179523870	+	ENSG00000162779	AXDND1	2.54429	0.124754	0.495958	0.322817	0.452555	1.09032	0.491043	0.344329	NONE
chr1	173446405	173457946	+	ENSG00000117592	PRDX6	6454.78	-0.132402	0.0778059	0.0844919	0.157082	0.912311	1.07318	0.803873	NONE
chr1	173386932	173430501	-	ENSG00000203739	RP11-296O14.3	17.3334	0.0351072	0.378857	0.886559	0.925476	1.02463	0.0522924	0.0336351	NONE
chr1	173152873	173176452	-	ENSG00000117586	TNFSF4	51.3024	2.39348	0.471209	2.72075e-08	2.62019e-07	5.25422	7.56531	6.58167	up
chr1	173009100	173020103	-	ENSG00000120337	TNFSF18	11.762	0.579566	0.759314	0.056036	0.112097	1.4944	1.25153	0.950405	NONE
chr1	172501489	172580971	+	ENSG00000094975	SUCO	3305.65	0.359816	0.11352	0.00108405	0.00365897	1.28326	2.96495	2.43664	NONE
chr1	172339329	172413230	-	ENSG00000135845	PIGC	589.159	-0.12068	0.147718	0.390297	0.521998	0.919754	0.408605	0.282331	NONE
chr1	171810621	172387606	+	ENSG00000197959	DNM3	42.9152	0.482568	0.367804	0.0784939	0.14757	1.39723	1.10516	0.831001	NONE
chr1	171750788	171783163	+	ENSG00000010165	METTL13	970.407	-1.09891	0.168412	1.22282e-11	2.43761e-10	0.466868	10.9126	9.61304	down
chr1	171669300	171711387	-	ENSG00000117533	VAMP4	601.646	-0.235609	0.135754	0.0704551	0.135075	0.849326	1.15209	0.869426	NONE
chr1	171454651	171562650	+	ENSG00000117523	PRRC2C	6536.28	-0.378291	0.115444	0.000960779	0.00328854	0.769348	3.01738	2.483	NONE
chr1	171283347	171311223	+	ENSG00000076258	FMO4	13.9193	0.638455	0.728084	0.0521951	0.105841	1.55666	1.28237	0.975347	NONE
chr1	170636522	170638566	+	ENSG00000271811	RP1-79C4.4	6.66673	0.256482	0.549849	0.144436	0.241521	1.19456	0.840325	0.617045	NONE
chr1	170631869	170708560	+	ENSG00000116132	PRRX1	2064.69	-0.39567	0.105984	0.000127407	0.000541074	0.760136	3.89481	3.26674	NONE
chr1	170501270	170522587	+	ENSG00000120370	GORAB	487.926	0.281637	0.141522	0.0371026	0.0798621	1.21557	1.4306	1.09766	NONE
chr1	170429594	170501788	-	ENSG00000231407	RP11-576I22.2	3.93926	0.110333	0.475631	0.497939	0.62465	1.07948	0.302823	0.204363	NONE
chr1	169890467	170054349	-	ENSG00000075945	KIFAP3	680.13	0.324292	0.135286	0.0124862	0.0315267	1.25205	1.90357	1.50132	NONE
chr1	169818772	169863408	-	ENSG00000000457	SCYL3	208.75	0.218275	0.212864	0.254282	0.376925	1.16334	0.594684	0.423745	NONE
chr1	169761670	169764107	-	ENSG00000171806	METTL18	130.418	-0.0184527	0.223673	0.924319	0.951228	0.987291	0.0341783	0.0217152	NONE
chr1	169631245	169823221	+	ENSG00000000460	C1orf112	541.527	-1.58099	0.271643	6.57298e-10	8.94043e-09	0.334252	9.18224	8.04864	down
chr1	169455380	169456846	+	ENSG00000213062	AL021068.1	6.16283	0.0285701	0.447554	0.879174	0.9205	1.02	0.0559251	0.0359761	NONE
chr1	169433147	169455241	-	ENSG00000117479	SLC19A2	191.695	-0.0291626	0.178935	0.859809	0.908154	0.979989	0.0655981	0.0418404	NONE
chr1	169364108	169429907	-	ENSG00000117477	CCDC181	2.33551	0.162563	0.515507	0.181055	0.289283	1.11927	0.742189	0.538678	NONE
chr1	169337208	169365778	+	ENSG00000117475	BLZF1	1061.79	0.254427	0.109102	0.0165649	0.040275	1.19286	1.78081	1.39496	NONE
chr1	169101769	169337205	-	ENSG00000143156	NME7	659.48	-0.0909147	0.140076	0.498394	0.625092	0.938927	0.302427	0.204056	NONE
chr1	169074935	169101960	+	ENSG00000143153	ATP1B1	2189.7	-0.225964	0.104766	0.0269411	0.0610204	0.855023	1.56959	1.21452	NONE
chr1	173578700	173639001	-	ENSG00000183831	ANKRD45	12.6982	0.14676	0.422624	0.53419	0.656357	1.10708	0.272304	0.18286	NONE
chr1	179809102	179846938	-	ENSG00000169905	TOR1AIP2	2393.89	-0.0201599	0.0920998	0.822455	0.882445	0.986123	0.0848881	0.0543122	NONE
chr1	173684080	173755840	+	ENSG00000076321	KLHL20	619.197	0.0638738	0.142973	0.642538	0.746157	1.04527	0.192101	0.12717	NONE
chr1	173793641	173827684	+	ENSG00000117593	DARS2	1392.11	-1.39811	0.170746	3.54808e-17	2.13588e-15	0.379426	16.45	14.6704	down
chr1	179262925	179327815	+	ENSG00000057252	SOAT1	2757.72	-1.09591	0.164077	4.40374e-12	9.64276e-11	0.46784	11.3562	10.0158	down
chr1	179068462	179198819	-	ENSG00000143322	ABL2	2633.21	-0.169683	0.122661	0.151697	0.250721	0.889038	0.819023	0.60081	NONE
chr1	179050512	179067158	+	ENSG00000186283	TOR3A	834.936	-0.868546	0.148212	1.18384e-09	1.52066e-08	0.547699	8.92671	7.81797	NONE
chr1	178994939	179045697	+	ENSG00000116199	FAM20B	3044.78	-0.309374	0.105529	0.00262646	0.00800845	0.806992	2.58063	2.09645	NONE
chr1	178818840	178840187	-	ENSG00000116194	ANGPTL1	2.90451	0.267345	0.591007	0.0195983	0.0465764	1.20359	1.70778	1.33183	NONE
chr1	178694300	178889238	+	ENSG00000116191	RALGPS2	634.908	-0.697867	0.129597	2.57554e-08	2.50148e-07	0.616483	7.58913	6.6018	NONE
chr1	178511887	178518024	+	ENSG00000213057	C1orf220	8.95448	0.0675596	0.43884	0.741732	0.823444	1.04794	0.129753	0.0843658	NONE
chr1	178449742	178450341	+	ENSG00000260938	RP4-593C16.3	6.82235	-0.0622384	0.448305	0.739981	0.822172	0.957777	0.130779	0.0850372	NONE
chr1	178380751	178381107	+	ENSG00000213058	RP4-765C7.2	57.4455	0.0127451	0.300493	0.959448	0.973825	1.00887	0.0179785	0.0115193	NONE
chr1	178062864	178448644	+	ENSG00000075391	RASAL2	1893.1	0.150706	0.118373	0.188978	0.300022	1.11011	0.723589	0.522847	NONE
chr1	178060643	178063119	-	ENSG00000224687	RASAL2-AS1	57.9542	0.52565	0.333084	0.0455069	0.0945059	1.43958	1.34192	1.02454	NONE
chr1	177897923	178007142	-	ENSG00000254154	RP4-798P15.3	29.1889	1.87109	0.822277	0.00106837	0.00361206	3.65809	2.97128	2.44225	up
chr1	177893091	177953438	-	ENSG00000120341	SEC16B	30.9871	2.54166	0.611671	2.39554e-06	1.49231e-05	5.82258	5.6206	4.82614	up
chr1	176432307	176814735	+	ENSG00000116183	PAPPA2	12.0798	0.138894	0.427417	0.548455	0.669088	1.10106	0.260859	0.174517	NONE
chr1	175913967	176176629	-	ENSG00000143207	RFWD2	929.212	-0.330055	0.115697	0.00323241	0.00964331	0.795506	2.49047	2.01577	NONE
chr1	175873898	175889649	-	ENSG00000227740	RP11-318C24.2	2.15264	0.103286	0.497886	0.268742	0.393755	1.07422	0.570665	0.404774	NONE
chr1	175126123	175162135	-	ENSG00000235750	KIAA0040	30.6804	-0.252485	0.364022	0.32944	0.459569	0.839449	0.482224	0.337649	NONE
chr1	174979925	174992561	-	ENSG00000120333	MRPS14	598.242	-0.243645	0.141676	0.0716845	0.137043	0.844609	1.14457	0.863144	NONE
chr1	174968300	174980851	+	ENSG00000116161	CACYBP	3905.63	-1.23467	0.151445	5.45151e-17	3.14669e-15	0.424938	16.2635	14.5021	down
chr1	174128548	174964445	+	ENSG00000152061	RABGAP1L	457.271	0.0836378	0.148197	0.554756	0.674224	1.05969	0.255898	0.171196	NONE
chr1	173900352	173991435	-	ENSG00000135870	RC3H1	932.258	0.2705	0.120808	0.0204367	0.0482108	1.20623	1.68959	1.31686	NONE
chr1	173872947	173886516	-	ENSG00000117601	SERPINC1	3.47844	0.34367	0.668227	0.0101603	0.0263726	1.26898	1.99309	1.57885	NONE
chr1	173837220	173872687	+	ENSG00000185278	ZBTB37	315.645	0.464107	0.160607	0.00215798	0.00675271	1.37946	2.66595	2.17052	NONE
chr1	173833038	173838020	-	ENSG00000234741	GAS5	3732.24	0.106735	0.103768	0.294422	0.422496	1.07679	0.53103	0.374177	NONE
chr1	173832386	173833079	+	ENSG00000270084	GAS5-AS1	5.37072	0.0472461	0.454394	0.790459	0.860272	1.03329	0.102121	0.0653641	NONE
chr1	173768688	173793858	-	ENSG00000120334	CENPL	592.682	-1.21362	0.19308	5.05554e-11	8.77384e-10	0.431184	10.2962	9.05681	down
chr1	193148175	193155784	-	ENSG00000162630	B3GALT2	3.50939	-0.344266	0.639352	0.0579456	0.115184	0.787709	1.23698	0.938608	NONE
chr1	196194909	196578355	-	ENSG00000162687	KCNT2	113.765	1.63736	0.370871	7.89934e-07	5.47639e-06	3.11097	6.10241	5.26151	up
chr1	196621008	196716634	+	ENSG00000000971	CFH	3589.73	1.59803	0.197536	5.0678e-17	2.97224e-15	3.0273	16.2952	14.5269	up
chr1	206643791	206670223	+	ENSG00000143466	IKBKE	539.737	0.81639	0.180401	1.50584e-06	9.82349e-06	1.76099	5.82222	5.00773	NONE
chr1	206516200	206637783	+	ENSG00000163486	SRGAP2	2128.2	-0.189868	0.0945582	0.0404699	0.0857839	0.876686	1.39287	1.06659	NONE
chr1	206136916	206155151	+	ENSG00000196550	FAM72A	458.363	-1.16846	0.160598	5.66097e-14	1.74125e-12	0.444895	13.2471	11.7591	down
chr1	206135293	206137984	-	ENSG00000229874	RP11-312O7.2	52.6438	-0.0449953	0.313459	0.849749	0.901234	0.969293	0.0707092	0.0451623	NONE
chr1	205758221	205782876	-	ENSG00000133065	SLC41A1	1153.85	-0.404693	0.116963	0.000354203	0.00134457	0.755397	3.45075	2.87142	NONE
chr1	205737114	205744588	-	ENSG00000117280	RAB7L1	692.287	-0.514207	0.130468	4.27851e-05	0.000202754	0.700178	4.36871	3.69303	NONE
chr1	205682497	205684153	+	ENSG00000268313	AC119673.1	43.0916	-1.53066	0.522999	0.000305856	0.00118095	0.346118	3.51448	2.92777	down
chr1	205681947	205719404	-	ENSG00000069275	NUCKS1	11170.6	-0.940994	0.115195	7.39479e-17	4.1248e-15	0.520874	16.1311	14.3846	NONE
chr1	205626979	205649587	-	ENSG00000158715	SLC45A3	189.194	-0.0881491	0.195547	0.621674	0.729264	0.940729	0.206437	0.137115	NONE
chr1	205577071	205601090	-	ENSG00000158711	ELK4	1444.83	-0.137853	0.101092	0.162502	0.264741	0.90887	0.789141	0.577179	NONE
chr1	205538013	205572046	+	ENSG00000174514	MFSD4	3.37917	0.0218305	0.459901	0.893875	0.930556	1.01525	0.0487233	0.0312574	NONE
chr1	205473723	205501921	+	ENSG00000117266	CDK18	70.7022	2.47243	0.541487	2.66582e-07	2.06737e-06	5.54978	6.57417	5.68458	up
chr1	205320375	205320599	+	ENSG00000235363	SNRPGP10	36.7139	-1.02171	0.504651	0.00575126	0.0161092	0.492531	2.24024	1.79293	NONE
chr1	205271187	205290883	-	ENSG00000163545	NUAK2	220.457	1.02819	0.212421	2.21112e-07	1.74291e-06	2.03947	6.65539	5.75873	up
chr1	205197304	205242471	+	ENSG00000133069	TMCC2	262.388	-0.536329	0.17867	0.00128666	0.00426237	0.689523	2.89054	2.37035	NONE
chr1	205111632	205180727	-	ENSG00000133059	DSTYK	842.716	0.108745	0.1171	0.339215	0.469872	1.07829	0.469525	0.32802	NONE
chr1	205055270	205091143	-	ENSG00000117222	RBBP5	671.246	-0.401985	0.161244	0.00814425	0.0217625	0.756816	2.08915	1.66229	NONE
chr1	205052258	205053645	-	ENSG00000174529	TMEM81	53.3337	-0.477897	0.345727	0.073814	0.140334	0.718023	1.13186	0.852836	NONE
chr1	204797779	204991950	+	ENSG00000163531	NFASC	55.3557	0.499429	0.341253	0.0595604	0.117957	1.41365	1.22504	0.928277	NONE
chr1	204595903	204598840	+	ENSG00000240219	RP11-430C7.5	4.05809	0.394834	0.739515	0.00643998	0.0177226	1.31479	2.19112	1.75147	NONE
chr1	204485511	204542871	+	ENSG00000198625	MDM4	716.687	0.34932	0.160784	0.0208837	0.0491	1.27396	1.68019	1.30892	NONE
chr1	204391756	204463852	-	ENSG00000133056	PIK3C2B	67.9723	1.63585	0.425672	9.42813e-06	5.16269e-05	3.1077	5.02557	4.28712	up
chr1	204372515	204380919	-	ENSG00000158615	PPP1R15B	1635.12	-0.150749	0.103832	0.136775	0.230741	0.900782	0.863994	0.636876	NONE
chr1	204187979	204346793	-	ENSG00000143850	PLEKHA6	97.0863	0.577398	0.274242	0.0135207	0.0337741	1.49216	1.869	1.47142	NONE
chr1	204100190	204121307	-	ENSG00000143845	ETNK2	3.96455	0.0650062	0.464969	0.687821	0.782015	1.04609	0.162524	0.106785	NONE
chr1	206680879	206762616	+	ENSG00000136653	RASSF5	72.2416	0.284682	0.277821	0.21737	0.334952	1.21814	0.662801	0.475017	NONE
chr1	204042243	204096863	+	ENSG00000143842	SOX13	270.602	-0.0944829	0.168571	0.549271	0.669758	0.936608	0.260213	0.174082	NONE
chr1	206744620	206785904	-	ENSG00000143486	EIF2D	1256.88	-0.122055	0.103565	0.22712	0.346591	0.918878	0.643745	0.460183	NONE
chr1	206858289	206907628	+	ENSG00000162889	MAPKAPK2	2384.77	-0.542285	0.119948	3.07683e-06	1.87519e-05	0.686682	5.5119	4.72695	NONE
chr1	210438981	210440587	-	ENSG00000228110	ST13P19	2.78759	0.016397	0.463825	0.915345	0.945568	1.01143	0.0384151	0.0243072	NONE
chr1	210406144	210419976	+	ENSG00000082497	SERTAD4	478.778	-1.72949	0.256512	1.63167e-12	3.85515e-11	0.301559	11.7874	10.414	down
chr1	210404801	210407392	-	ENSG00000203706	SERTAD4-AS1	190.821	-0.936527	0.230979	1.06112e-05	5.75009e-05	0.522489	4.97424	4.24033	NONE
chr1	210111538	210337636	+	ENSG00000143469	SYT14	115.404	0.0334841	0.223352	0.867957	0.913481	1.02348	0.0615018	0.0393006	NONE
chr1	210001352	210030910	+	ENSG00000117597	DIEXF	1028.64	-0.628402	0.148818	9.8511e-06	5.37654e-05	0.646892	5.00652	4.2695	NONE
chr1	209955661	209957904	-	ENSG00000162757	C1orf74	98.6827	-0.582663	0.314125	0.0236147	0.0545866	0.66773	1.62682	1.26291	NONE
chr1	209929377	209955668	+	ENSG00000009790	TRAF3IP3	6.05599	0.370955	0.637032	0.0818081	0.152856	1.29321	1.0872	0.815718	NONE
chr1	209859510	209908295	+	ENSG00000117594	HSD11B1	16.3525	2.27136	0.852675	0.000492384	0.00180343	4.82777	3.3077	2.7439	up
chr1	209848765	209849733	+	ENSG00000123689	G0S2	3268.32	-1.21143	0.119368	5.48785e-25	1.03194e-22	0.431841	24.2606	21.9863	down
chr1	209834709	209897470	-	ENSG00000227591	RP1-28O10.1	1.77285	0.0310211	0.485203	0.691686	0.784599	1.02173	0.160091	0.105352	NONE
chr1	209788215	209825811	-	ENSG00000196878	LAMB3	1247.88	-0.348254	0.118295	0.00235967	0.00729284	0.785534	2.62715	2.1371	NONE
chr1	209757062	209787283	+	ENSG00000008118	CAMK1G	60.9996	0.971175	0.418245	0.00291983	0.00880001	1.96044	2.53464	2.05552	NONE
chr1	208195587	208417665	-	ENSG00000076356	PLXNA2	1100.14	-1.0437	0.182624	2.09684e-09	2.57032e-08	0.485083	8.67843	7.59001	down
chr1	208057594	208084747	-	ENSG00000174059	CD34	18.8704	2.24218	0.904287	0.000678863	0.00240904	4.7311	3.16822	2.61816	up
chr1	207974863	208042495	-	ENSG00000203709	C1orf132	30.1155	1.655	0.592424	0.000368183	0.001393	3.14924	3.43394	2.85605	up
chr1	207925402	207968858	+	ENSG00000117335	CD46	3588.14	0.380968	0.0981897	7.458e-05	0.000333253	1.30222	4.12738	3.47723	NONE
chr1	207494853	207534311	+	ENSG00000196352	CD55	2275.18	0.274889	0.112528	0.0119031	0.0302596	1.2099	1.92434	1.51914	NONE
chr1	207352641	207357407	+	ENSG00000243636	RP11-164O23.7	2.74681	0.125891	0.497975	0.300409	0.428956	1.09118	0.522286	0.367587	NONE
chr1	207222801	207254369	+	ENSG00000123836	PFKFB2	127.105	1.29263	0.250806	3.13253e-08	2.97901e-07	2.44974	7.5041	6.52593	up
chr1	207217194	207226325	-	ENSG00000180667	YOD1	481.338	0.326154	0.143092	0.016792	0.0407459	1.25367	1.7749	1.38992	NONE
chr1	207191866	207206101	-	ENSG00000182795	C1orf116	6.21316	1.2169	2.74891	0.0176118	0.0423928	2.32447	1.7542	1.37271	NONE
chr1	207101863	207119811	-	ENSG00000162896	PIGR	3.47592	0.309929	0.632213	0.0118312	0.0301031	1.23965	1.92697	1.52139	NONE
chr1	207077731	207096592	-	ENSG00000162894	FAIM3	5.68195	-0.275132	0.528951	0.203748	0.318537	0.826375	0.690906	0.49684	NONE
chr1	207038699	207042568	+	ENSG00000162891	IL20	1.74271	0.148758	0.517481	0.0873166	0.161139	1.10861	1.0589	0.792801	NONE
chr1	206869182	206869614	-	ENSG00000224114	RP11-343H5.4	82.0172	-0.192809	0.258212	0.379954	0.511544	0.874901	0.420269	0.291117	NONE
chr1	206808881	206857764	+	ENSG00000143479	DYRK3	516.823	-0.395152	0.146826	0.00468575	0.0134617	0.760409	2.32922	1.8709	NONE
chr1	203830731	203839678	+	ENSG00000182004	SNRPE	1820.02	-0.895068	0.110237	1.1727e-16	6.16428e-15	0.537722	15.9308	14.2101	NONE
chr1	203765437	203769686	+	ENSG00000257315	ZBED6	190.706	0.493041	0.241034	0.0195929	0.0465721	1.40741	1.7079	1.33187	NONE
chr1	203764782	203823252	+	ENSG00000058673	ZC3H11A	4579.14	0.285624	0.0955148	0.00224338	0.00697687	1.21894	2.6491	2.15634	NONE
chr1	201592013	201592738	+	ENSG00000269690	AC096677.1	158.543	-0.162171	0.221839	0.411386	0.542781	0.893679	0.385751	0.265375	NONE
chr1	201487831	201499602	+	ENSG00000223396	RPS10P7	11.7712	0.592561	0.709889	0.0608568	0.119964	1.50792	1.21569	0.920948	NONE
chr1	201452658	201478584	-	ENSG00000159176	CSRP1	5143.4	-0.637892	0.12358	9.97622e-08	8.531e-07	0.642651	7.00103	6.069	NONE
chr1	201434620	201438365	-	ENSG00000174307	PHLDA3	1321.76	0.0299301	0.121066	0.800273	0.867319	1.02096	0.0967618	0.0618211	NONE
chr1	201433511	201434274	-	ENSG00000224818	RP11-134G8.8	25.8014	-0.13542	0.357325	0.586368	0.701427	0.910405	0.23183	0.154018	NONE
chr1	201159953	201198080	+	ENSG00000163395	IGFN1	10.2731	0.131214	0.455155	0.521494	0.645147	1.09521	0.282751	0.190341	NONE
chr1	201103900	201140702	-	ENSG00000116857	TMEM9	1117.87	0.163393	0.122326	0.167578	0.271532	1.11992	0.775782	0.56618	NONE
chr1	200938520	200992828	-	ENSG00000116852	KIF21B	1.79919	-0.0263719	0.473237	0.832883	0.890373	0.981886	0.0794158	0.0504282	NONE
chr1	200860176	200884863	+	ENSG00000163362	C1orf106	14.6344	-0.115218	0.409025	0.624309	0.731546	0.923243	0.2046	0.135758	NONE
chr1	200708686	200829832	+	ENSG00000118200	CAMSAP2	2045.73	-0.27912	0.118129	0.0145162	0.0359555	0.824094	1.83815	1.44423	NONE
chr1	200638635	200663378	+	ENSG00000260088	RP11-92G12.3	4.28624	0.266181	0.571509	0.0933102	0.169553	1.20262	1.03007	0.770693	NONE
chr1	200593024	200639097	-	ENSG00000118197	DDX59	449.439	-0.0557371	0.142414	0.681303	0.776491	0.962103	0.16666	0.109863	NONE
chr1	200520628	200589862	-	ENSG00000118193	KIF14	1621.28	-1.35967	0.207866	8.33201e-12	1.71918e-10	0.389673	11.0792	9.76468	down
chr1	200374068	200379184	-	ENSG00000162702	ZNF281	1038.57	0.040527	0.118346	0.723582	0.809666	1.02849	0.140512	0.0916943	NONE
chr1	199996730	200146552	+	ENSG00000116833	NR5A2	7.43164	0.572823	0.840053	0.047228	0.097514	1.48743	1.3258	1.01093	NONE
chr1	198776622	198906558	-	ENSG00000229989	MIR181A1HG	20.97	1.15085	0.666986	0.00739099	0.0200106	2.22044	2.1313	1.69874	NONE
chr1	198607801	198726545	+	ENSG00000081237	PTPRC	6.68157	0.26977	0.524916	0.2103	0.326513	1.20562	0.677161	0.4861	NONE
chr1	198126093	198291550	+	ENSG00000151414	NEK7	2893.9	-0.262784	0.131532	0.0367939	0.07931	0.833478	1.43422	1.10067	NONE
chr1	197881037	197904608	+	ENSG00000143355	LHX9	55.6078	0.0224689	0.27625	0.924153	0.951112	1.0157	0.0342561	0.0217685	NONE
chr1	197871777	197876497	+	ENSG00000203724	C1orf53	82.6299	-0.0748731	0.259929	0.732427	0.816721	0.949426	0.135236	0.0879261	NONE
chr1	197473878	197744826	-	ENSG00000213047	DENND1B	382.593	0.240813	0.149754	0.0904909	0.165818	1.18166	1.0434	0.780368	NONE
chr1	197122810	197169672	-	ENSG00000177888	ZBTB41	488.192	0.408695	0.151979	0.00451911	0.013024	1.32748	2.34495	1.88526	NONE
chr1	197107878	197108437	-	ENSG00000235748	RP11-32D17.4	3.07933	-0.155903	0.507958	0.235932	0.357128	0.89757	0.627214	0.447176	NONE
chr1	197053258	197115824	-	ENSG00000066279	ASPM	4879.36	-1.55917	0.19917	5.89635e-16	2.72277e-14	0.339346	15.2294	13.565	down
chr1	196788887	196801319	+	ENSG00000244414	CFHR1	4.48805	0.261675	0.555853	0.134192	0.22733	1.19887	0.872273	0.643343	NONE
chr1	201592411	201796102	+	ENSG00000134369	NAV1	7138.83	0.161807	0.0812808	0.0434929	0.0910805	1.11869	1.36158	1.04057	NONE
chr1	201657387	201798687	-	ENSG00000231871	IPO9-AS1	7.22757	-0.0674213	0.448071	0.721777	0.808574	0.954342	0.141597	0.09228	NONE
chr1	201798269	201853422	+	ENSG00000198700	IPO9	3621.54	-0.872353	0.140227	1.27314e-10	2.02283e-09	0.546255	9.89512	8.69404	NONE
chr1	201857808	201861434	+	ENSG00000198892	SHISA4	567.123	0.625306	0.155197	2.14179e-05	0.00010879	1.54254	4.66922	3.96341	NONE
chr1	203595689	203713209	+	ENSG00000058668	ATP2B4	8024.24	-0.157079	0.117252	0.167738	0.271761	0.896839	0.77537	0.565814	NONE
chr1	203444956	203460480	+	ENSG00000188783	PRELP	15.0968	0.0885554	0.400818	0.710093	0.798966	1.0633	0.148685	0.0974719	NONE
chr1	203309756	203320617	-	ENSG00000122176	FMOD	21.5725	1.11269	0.653372	0.00814078	0.0217565	2.16248	2.08933	1.66241	NONE
chr1	203274619	203278730	+	ENSG00000159388	BTG2	17.9343	0.47418	0.546624	0.107053	0.188971	1.38913	0.970402	0.723604	NONE
chr1	203148059	203155877	-	ENSG00000133048	CHI3L1	54.0875	0.343831	0.345675	0.185144	0.294912	1.26912	0.732489	0.530308	NONE
chr1	203136939	203144941	-	ENSG00000133055	MYBPH	2.35944	0.0435529	0.481207	0.677387	0.773661	1.03065	0.169163	0.111449	NONE
chr1	203059782	203136533	+	ENSG00000163485	ADORA1	197.922	-0.410698	0.211725	0.0316665	0.069834	0.752259	1.4994	1.15593	NONE
chr1	202995626	203047868	+	ENSG00000143847	PPFIA4	26.6265	2.73178	0.816518	4.57255e-05	0.000214902	6.64273	4.33984	3.66776	up
chr1	202976514	202993976	+	ENSG00000163444	TMEM183A	1264.51	-0.181521	0.0985849	0.0597763	0.11829	0.881773	1.22347	0.927053	NONE
chr1	202930997	202936408	-	ENSG00000159348	CYB5R1	589.622	-0.157787	0.123356	0.185469	0.295258	0.896399	0.731728	0.529798	NONE
chr1	202909951	202927700	-	ENSG00000159346	ADIPOR1	3117.97	0.101689	0.0968114	0.282978	0.410198	1.07303	0.548247	0.387007	NONE
chr1	202860228	202897764	-	ENSG00000117153	KLHL12	648.959	-0.088685	0.120959	0.448446	0.578912	0.940379	0.34829	0.237387	NONE
chr1	168195176	168222263	+	ENSG00000213064	SFT2D2	2110.48	-0.674913	0.124072	2.01743e-08	1.99447e-07	0.62637	7.6952	6.70017	NONE
chr1	202848085	202858263	-	ENSG00000183155	RABIF	432.922	-0.442676	0.165135	0.00435037	0.012579	0.735769	2.36147	1.90035	NONE
chr1	202820956	202830748	-	ENSG00000214796	RP11-480I12.5	9.05737	-0.215629	0.463881	0.353422	0.484693	0.861171	0.451706	0.314533	NONE
chr1	202780082	202781284	+	ENSG00000228288	PCAT6	57.8151	3.62615	0.713675	2.12902e-08	2.0957e-07	12.3475	7.67182	6.67867	up
chr1	202696526	202778598	-	ENSG00000117139	KDM5B	1618.2	0.681518	0.102141	9.29804e-12	1.89917e-10	1.60383	11.0316	9.72144	NONE
chr1	202559724	202679545	-	ENSG00000143858	SYT2	2.16838	0.0808924	0.48701	0.460828	0.590233	1.05767	0.336461	0.228977	NONE
chr1	202440937	202441258	-	ENSG00000236439	RP11-175B9.3	3.97768	0.0253141	0.458907	0.878944	0.920318	1.0177	0.0560388	0.0360621	NONE
chr1	202317827	202561834	+	ENSG00000077157	PPP1R12B	230.161	0.226568	0.184655	0.184419	0.293962	1.17005	0.734193	0.531709	NONE
chr1	202300785	202311108	-	ENSG00000077152	UBE2T	1178.5	-1.40112	0.250264	2.76294e-09	3.28741e-08	0.378636	8.55863	7.48315	down
chr1	202102532	202113869	-	ENSG00000143862	ARL8A	900.248	0.0904882	0.121255	0.439686	0.570201	1.06473	0.356857	0.243972	NONE
chr1	201977073	201986316	+	ENSG00000163435	ELF3	9.46971	5.67199	2.56169	0.000113971	0.000489135	50.9847	3.94321	3.31057	up
chr1	201951500	201975275	+	ENSG00000176393	RNPEP	2084.9	-0.0383908	0.103114	0.702141	0.793139	0.97374	0.153576	0.100651	NONE
chr1	201924619	201939789	+	ENSG00000134375	TIMM17A	1834.58	-0.610951	0.113065	2.84072e-08	2.72709e-07	0.654765	7.54657	6.5643	NONE
chr1	201865580	201915715	-	ENSG00000163431	LMOD1	200.116	1.88455	0.266478	1.16001e-13	3.35318e-12	3.69238	12.9355	11.4745	up
chr1	202842422	202843454	+	ENSG00000243113	RP11-480I12.9	3.21067	-0.0542057	0.474487	0.680794	0.776057	0.963125	0.166984	0.110107	NONE
chr1	110046797	110052360	-	ENSG00000181754	AMIGO1	14.9144	0.497319	0.637451	0.0850306	0.157794	1.41159	1.07042	0.801909	NONE
chr1	155141885	155159748	-	ENSG00000273088	RP11-201K10.3	4.9935	-0.0399971	0.462964	0.796117	0.864012	0.972657	0.0990233	0.0634803	NONE
chr1	110026101	110035426	+	ENSG00000162650	ATXN7L2	294.599	-0.0707033	0.18033	0.671753	0.769729	0.952174	0.17279	0.113662	NONE
chr1	24446261	24469611	-	ENSG00000142677	IL22RA1	3.75401	0.0925924	0.484699	0.46875	0.597777	1.06628	0.329059	0.223461	NONE
chr1	24382525	24438665	-	ENSG00000142661	MYOM3	1.76908	0.0716	0.481697	0.552372	0.672312	1.05088	0.257768	0.172429	NONE
chr1	24291294	24307417	-	ENSG00000188529	SRSF10	2347.6	-0.37294	0.127416	0.00242964	0.0074794	0.772207	2.61446	2.12613	NONE
chr1	24285599	24289952	+	ENSG00000189266	PNRC2	2925.58	-0.51287	0.0874153	2.4027e-09	2.88324e-08	0.700827	8.6193	7.54012	NONE
chr1	24171567	24194784	-	ENSG00000179163	FUCA1	702.643	1.56888	0.202881	9.31927e-16	4.08614e-14	2.96674	15.0306	13.3887	up
chr1	24128375	24165110	-	ENSG00000117305	HMGCL	617.215	0.483279	0.137597	0.000241967	0.000959661	1.39792	3.61624	3.01788	NONE
chr1	24122089	24127271	-	ENSG00000117308	GALE	1522.66	-0.294122	0.102851	0.00335657	0.00997292	0.815569	2.4741	2.00118	NONE
chr1	24117460	24122029	+	ENSG00000011009	LYPLA2	2225.58	0.0388391	0.0899995	0.661372	0.76221	1.02729	0.179554	0.117925	NONE
chr1	24104895	24114722	+	ENSG00000057757	PITHD1	1531.31	-0.682332	0.0998427	3.06296e-12	6.86758e-11	0.623157	11.5139	10.1632	NONE
chr1	24086872	24104777	-	ENSG00000236810	RP5-886K2.3	32.8632	0.336482	0.374388	0.20702	0.322518	1.26267	0.683989	0.491446	NONE
chr1	24069645	24088549	+	ENSG00000011007	TCEB3	2678.93	-0.332286	0.0880402	0.000121768	0.000519423	0.794277	3.91447	3.28448	NONE
chr1	24018269	24022915	+	ENSG00000142676	RPL11	18270	-0.0349007	0.0808243	0.663257	0.763799	0.976099	0.178318	0.117021	NONE
chr1	23884409	23886285	-	ENSG00000117318	ID3	4383.99	-0.0341508	0.163319	0.819481	0.880514	0.976606	0.0864613	0.0552638	NONE
chr1	23875630	23877406	-	ENSG00000235052	RP1-150O5.3	1.73573	0.143072	0.515366	0.0921983	0.168002	1.10425	1.03528	0.774686	NONE
chr1	23832922	23857712	-	ENSG00000007968	E2F2	337.266	-1.48941	0.318762	3.37441e-07	2.55391e-06	0.356157	6.4718	5.59279	down
chr1	23755056	23811061	-	ENSG00000088280	ASAP3	167.59	0.994227	0.366264	0.00095441	0.00326919	1.99201	3.02026	2.48556	NONE
chr1	23707554	23751233	-	ENSG00000204219	TCEA3	101.951	0.470085	0.282797	0.0464657	0.0961469	1.38519	1.33287	1.01706	NONE
chr1	23695490	23698332	+	ENSG00000249087	C1orf213	56.4524	1.36562	0.420152	0.000109561	0.000471988	2.57687	3.96034	3.32607	up
chr1	23685941	23695935	-	ENSG00000125945	ZNF436	363.349	0.719357	0.185555	3.24748e-05	0.00015808	1.64645	4.48845	3.80112	NONE
chr1	23630264	23670829	-	ENSG00000125944	HNRNPR	9326.5	-0.926022	0.111207	1.99275e-17	1.25337e-15	0.526307	16.7005	14.9019	NONE
chr1	23607802	23613245	-	ENSG00000261326	RP5-1057J7.6	91.4059	0.971387	0.308571	0.000278747	0.00108826	1.96072	3.55479	2.96327	NONE
chr1	23516993	23521222	-	ENSG00000179546	HTR1D	145.497	-0.332405	0.220206	0.091007	0.166413	0.794212	1.04093	0.778813	NONE
chr1	23410516	23504301	-	ENSG00000169641	LUZP1	1725.23	-0.271683	0.131671	0.0317505	0.0700023	0.828353	1.49825	1.15489	NONE
chr1	23345941	23410182	+	ENSG00000004487	KDM1A	3442.76	-0.723618	0.0983444	6.10494e-14	1.859e-12	0.605577	13.2143	11.7307	NONE
chr1	23243175	23247993	+	ENSG00000272796	RP1-74M1.3	60.2606	0.617625	0.371468	0.029074	0.0649411	1.53435	1.5365	1.18748	NONE
chr1	24480647	24514449	-	ENSG00000185436	IFNLR1	17.0382	0.208794	0.41559	0.406523	0.538449	1.15572	0.390914	0.268855	NONE
chr1	23037332	23241818	+	ENSG00000133216	EPHB2	2523.6	-0.716594	0.148449	4.72643e-07	3.44564e-06	0.608533	6.32547	5.46273	NONE
chr1	24683489	24743424	-	ENSG00000001460	STPG1	424.751	-0.320242	0.155876	0.0297275	0.0661579	0.800935	1.52684	1.17942	NONE
chr1	24829387	24867530	+	ENSG00000117602	RCAN3	429.575	-0.455725	0.139825	0.00065615	0.00233434	0.729144	3.183	2.63184	NONE
chr1	26560691	26605299	+	ENSG00000130695	CEP85	779.527	-0.888011	0.189225	6.40371e-07	4.53783e-06	0.540358	6.19357	5.34315	NONE
chr1	26503894	26516377	+	ENSG00000142675	CNKSR1	8.37196	1.28803	1.54035	0.0149351	0.036843	2.44195	1.82579	1.43365	NONE
chr1	26496362	26498551	+	ENSG00000142684	ZNF593	333.97	-0.307658	0.156085	0.0370042	0.0796973	0.807952	1.43175	1.09856	NONE
chr1	26437664	26452034	+	ENSG00000175087	PDIK1L	241.007	-0.261781	0.179956	0.116639	0.202311	0.834057	0.933155	0.693981	NONE
chr1	26346375	26362955	+	ENSG00000158008	EXTL1	3.31253	0.248271	0.565552	0.0870665	0.160868	1.18778	1.06015	0.793529	NONE
chr1	26286258	26324648	-	ENSG00000158006	PAFAH2	253.878	-0.363081	0.176435	0.0269927	0.0611156	0.777502	1.56875	1.21385	NONE
chr1	26210672	26233482	-	ENSG00000117632	STMN1	16406.8	-0.910246	0.132493	1.71573e-12	4.02766e-11	0.532094	11.7656	10.3949	NONE
chr1	26187701	26197744	-	ENSG00000182749	PAQR7	357.102	-0.153394	0.154455	0.29407	0.422173	0.899133	0.531549	0.374509	NONE
chr1	26186104	26189911	+	ENSG00000236528	RP1-125I3.2	2.19479	0.00746813	0.47434	0.952194	0.969306	1.00519	0.0212746	0.0135393	NONE
chr1	26158414	26185903	-	ENSG00000127423	AUNIP	217.752	-1.29729	0.277932	4.05538e-07	3.00447e-06	0.406889	6.39197	5.52223	down
chr1	26145212	26147288	-	ENSG00000223474	AL020996.1	5.78304	-0.0322928	0.448548	0.857224	0.906211	0.977865	0.0669056	0.0427706	NONE
chr1	26145131	26159432	+	ENSG00000117640	MTFR1L	898.956	0.248015	0.137193	0.0590864	0.117162	1.18757	1.22851	0.931211	NONE
chr1	26126667	26144713	+	ENSG00000162430	SEPN1	3694.82	-0.220122	0.103565	0.0294116	0.0655828	0.858493	1.53148	1.18321	NONE
chr1	25943959	26112698	+	ENSG00000117643	MAN1C1	5.92817	0.0830251	0.459147	0.644443	0.747894	1.05924	0.190815	0.12616	NONE
chr1	25870071	25895377	+	ENSG00000157978	LDLRAP1	339.564	-0.451872	0.196879	0.0122761	0.0310908	0.731094	1.91094	1.50737	NONE
chr1	25757388	25826700	+	ENSG00000204178	TMEM57	655.497	0.0419231	0.126619	0.733188	0.817342	1.02949	0.134785	0.0875964	NONE
chr1	25725203	25725771	+	ENSG00000238084	RP3-469D22.1	3.15657	0.0965779	0.47598	0.528603	0.651247	1.06923	0.27687	0.186254	NONE
chr1	25688740	25756683	-	ENSG00000188672	RHCE	4.0675	0.299813	0.61025	0.0562052	0.112386	1.23099	1.25022	0.949289	NONE
chr1	25664408	25688852	+	ENSG00000183726	TMEM50A	2935.89	0.253373	0.0897498	0.00403757	0.0117757	1.19199	2.39388	1.92901	NONE
chr1	25662920	25663956	-	ENSG00000259984	RP11-335G20.7	1.93687	0.0814562	0.493263	0.334893	0.465334	1.05809	0.475094	0.332235	NONE
chr1	25574328	25574812	+	ENSG00000272432	RP3-465N24.6	2.96109	0.0784005	0.473054	0.599627	0.711687	1.05585	0.222119	0.147711	NONE
chr1	25568728	25664704	-	ENSG00000117616	C1orf63	1057.53	1.38025	0.188949	2.95728e-14	9.51336e-13	2.60314	13.5291	12.0217	up
chr1	25549170	25558993	-	ENSG00000117614	SYF2	1373.57	0.324379	0.133279	0.0111609	0.028608	1.25213	1.9523	1.54351	NONE
chr1	25071848	25170815	+	ENSG00000169504	CLIC4	16817.6	-0.135266	0.0989958	0.169929	0.274681	0.910502	0.769733	0.561171	NONE
chr1	24958207	24999758	+	ENSG00000133226	SRRM1	4491.52	-0.326332	0.120976	0.00498667	0.0142067	0.797561	2.30219	1.84751	NONE
chr1	24742284	24799466	+	ENSG00000001461	NIPAL3	1466.68	-0.0291968	0.132334	0.817342	0.878874	0.979966	0.087596	0.0560734	NONE
chr1	26605667	26608007	+	ENSG00000142669	SH3BGRL3	17894.9	0.0106142	0.0782383	0.895857	0.931676	1.00738	0.0477615	0.030735	NONE
chr1	22778344	22857650	+	ENSG00000184677	ZBTB40	715.701	-0.00398719	0.127022	0.972806	0.982773	0.99724	0.0119739	0.0075466	NONE
chr1	22351681	22357716	+	ENSG00000218510	LINC00339	138.577	-0.0871152	0.209881	0.645499	0.748644	0.941403	0.190104	0.125725	NONE
chr1	19630459	19638640	-	ENSG00000053371	AKR7A2	1151.25	-0.435745	0.113708	7.89674e-05	0.000350454	0.739312	4.10255	3.45537	NONE
chr1	19609052	19615744	-	ENSG00000162482	AKR7A3	11.9926	0.406027	0.569791	0.129337	0.220518	1.32503	0.888278	0.656556	NONE
chr1	19592476	19600688	-	ENSG00000211454	AKR7L	18.7418	0.403462	0.514697	0.147404	0.245247	1.32268	0.831491	0.610396	NONE
chr1	19578033	19586622	+	ENSG00000053372	MRTO4	2711.16	-1.30139	0.152027	1.65626e-18	1.31922e-16	0.405736	17.7809	15.8797	down
chr1	19542158	19578046	-	ENSG00000127463	EMC1	4795.88	-0.222119	0.0883274	0.0104603	0.0270595	0.857305	1.98045	1.56768	NONE
chr1	19536995	19567198	+	ENSG00000230424	RP1-43E13.2	4.74218	0.118575	0.476018	0.47852	0.607433	1.08566	0.3201	0.216502	NONE
chr1	19401000	19536770	-	ENSG00000127481	UBR4	4144.12	0.171122	0.0972547	0.0725421	0.138465	1.12593	1.13941	0.858661	NONE
chr1	19398604	19402005	-	ENSG00000272084	RP5-1126H10.2	28.1732	-0.0913067	0.347717	0.709863	0.798809	0.938672	0.148825	0.0975568	NONE
chr1	19230775	19283180	-	ENSG00000169991	IFFO2	971.908	-0.501988	0.119366	1.41317e-05	7.45407e-05	0.706133	4.84981	4.12761	NONE
chr1	19197926	19229275	-	ENSG00000159423	ALDH4A1	283.306	-0.400132	0.167148	0.01068	0.0275418	0.757789	1.97143	1.56001	NONE
chr1	17866330	18024369	+	ENSG00000074964	ARHGEF10L	670.96	0.0482521	0.145095	0.729006	0.814372	1.03401	0.137269	0.0891769	NONE
chr1	17733256	17766220	-	ENSG00000179051	RCC2	3834.09	-0.767978	0.0957274	3.1287e-16	1.52996e-14	0.58724	15.5046	13.8153	NONE
chr1	17575593	17610728	+	ENSG00000142619	PADI3	19.6231	3.10145	0.922018	5.87075e-05	0.000269255	8.58283	4.23131	3.56984	up
chr1	17531621	17572500	+	ENSG00000142623	PADI1	23.2873	1.17021	0.737988	0.00837029	0.0222784	2.25045	2.07726	1.65212	NONE
chr1	17516278	17524112	+	ENSG00000204362	RP11-380J14.1	119.551	1.17949	0.27087	1.78519e-06	1.14172e-05	2.26497	5.74831	4.94244	up
chr1	17345217	17380665	-	ENSG00000117118	SDHB	1959.03	-0.283312	0.109443	0.00778263	0.020925	0.821702	2.10887	1.67933	NONE
chr1	17312453	17338423	-	ENSG00000159363	ATP13A2	1764.39	-0.172469	0.13239	0.175026	0.281549	0.887323	0.756897	0.550446	NONE
chr1	17300997	17307330	-	ENSG00000117122	MFAP2	1045.35	0.140631	0.140395	0.295761	0.424157	1.10239	0.52906	0.372473	NONE
chr1	17197440	17200587	+	ENSG00000228549	U1	1.9979	-0.0081589	0.470739	0.948577	0.966973	0.994361	0.0229274	0.0145857	NONE
chr1	17081405	17096732	-	ENSG00000186715	MST1L	13.8398	2.08486	0.999575	0.00194484	0.00616096	4.24235	2.71112	2.21035	up
chr1	17066768	17299474	+	ENSG00000058453	CROCC	567.548	0.137574	0.201186	0.453535	0.583276	1.10005	0.343389	0.234126	NONE
chr1	17012116	17012550	-	ENSG00000236698	EIF1AXP1	14.3784	-0.469459	0.57056	0.1099	0.193026	0.722235	0.959003	0.714384	NONE
chr1	16972069	16976914	+	ENSG00000186301	MST1P2	21.2361	1.99745	0.792878	0.000653771	0.00232679	3.99294	3.18457	2.63324	up
chr1	16944751	16971178	-	ENSG00000215908	CROCCP2	374.116	0.0927802	0.145716	0.505602	0.631786	1.06642	0.296191	0.19943	NONE
chr1	16888814	16940057	-	ENSG00000219481	NBPF1	1410.82	-0.367933	0.10308	0.000251539	0.000994596	0.774892	3.59939	3.00235	NONE
chr1	19638820	19655794	+	ENSG00000040487	PQLC2	690.443	0.0655091	0.126187	0.592268	0.705938	1.04645	0.227482	0.151234	NONE
chr1	22379120	22419437	+	ENSG00000070831	CDC42	7977.24	-0.473124	0.103974	2.94767e-06	1.80482e-05	0.720403	5.53052	4.74357	NONE
chr1	19665267	19812066	-	ENSG00000077549	CAPZB	7331.57	-0.0924923	0.0784964	0.231815	0.35225	0.937901	0.634859	0.453149	NONE
chr1	19934608	19935062	+	ENSG00000226396	RPS14P3	2.77058	0.0654616	0.469937	0.663539	0.764075	1.04642	0.178134	0.116864	NONE
chr1	22148738	22263790	-	ENSG00000142798	HSPG2	3113.32	0.338717	0.109586	0.00147773	0.00481405	1.26463	2.8304	2.31749	NONE
chr1	22138758	22151714	+	ENSG00000187942	LDLRAD2	4.44984	-0.112164	0.476746	0.48662	0.614934	0.925199	0.31281	0.211172	NONE
chr1	22004791	22110099	-	ENSG00000090686	USP48	1840.31	-0.313477	0.0974168	0.00100502	0.00341816	0.8047	2.99782	2.46621	NONE
chr1	21922708	21995801	-	ENSG00000076864	RAP1GAP	4.88531	0.210975	0.522417	0.204451	0.319416	1.15747	0.689411	0.495643	NONE
chr1	21835858	21904905	+	ENSG00000162551	ALPL	5.82783	-0.122802	0.453891	0.542665	0.664309	0.918402	0.265468	0.17763	NONE
chr1	21766621	21811498	+	ENSG00000142794	NBPF3	183.932	-0.417928	0.189393	0.0165065	0.0401652	0.748499	1.78235	1.39615	NONE
chr1	21751118	21754460	-	ENSG00000227001	NBPF2P	9.10247	0.101446	0.450257	0.611301	0.720945	1.07285	0.213745	0.142098	NONE
chr1	21619783	21626267	+	ENSG00000231105	RP5-1071N3.1	3.29114	0.31499	0.636094	0.0126215	0.0318243	1.244	1.89889	1.49724	NONE
chr1	21543740	21671997	-	ENSG00000117298	ECE1	11381.9	0.101353	0.101034	0.291907	0.419937	1.07278	0.534756	0.376816	NONE
chr1	21132963	21503377	-	ENSG00000075151	EIF4G3	3659.95	0.0428454	0.0925044	0.638692	0.742969	1.03014	0.194708	0.12903	NONE
chr1	21069480	21070455	+	ENSG00000203394	RP5-930J4.4	5.24757	-0.17937	0.478124	0.374762	0.506561	0.883088	0.426244	0.295368	NONE
chr1	21069154	21113816	-	ENSG00000127483	HP1BP3	7660.45	-0.457502	0.108804	1.56373e-05	8.16794e-05	0.728246	4.80584	4.08789	NONE
chr1	21046225	21059330	-	ENSG00000189410	SH2D5	427.673	-1.62313	0.215052	4.9471e-15	1.86052e-13	0.324631	14.3056	12.7304	down
chr1	20990507	21044510	-	ENSG00000117245	KIF17	14.6891	0.134867	0.406047	0.577	0.693647	1.09799	0.238824	0.158861	NONE
chr1	20978270	20988000	-	ENSG00000244038	DDOST	11273.2	0.270666	0.0952518	0.003674	0.0108279	1.20636	2.43486	1.96546	NONE
chr1	20969150	20978686	-	ENSG00000117242	PINK1-AS	535.381	0.171995	0.132865	0.178359	0.285775	1.12662	0.748706	0.543976	NONE
chr1	20959948	20978004	+	ENSG00000158828	PINK1	2076.08	0.448741	0.103736	9.12756e-06	5.01164e-05	1.36485	5.03965	4.30002	NONE
chr1	20915441	20945401	+	ENSG00000158825	CDA	27.6488	0.0861453	0.362187	0.728727	0.814252	1.06153	0.137435	0.0892414	NONE
chr1	20878932	20881512	+	ENSG00000183114	FAM43B	2.35061	0.131895	0.495051	0.333796	0.464023	1.09573	0.476518	0.333461	NONE
chr1	20825943	20834654	-	ENSG00000090432	MUL1	881.128	-0.451368	0.130255	0.000317314	0.00122029	0.731349	3.49851	2.91354	NONE
chr1	20808884	20812713	-	ENSG00000162545	CAMK2N1	1600.77	-0.63037	0.173278	0.000109618	0.00047201	0.646011	3.96012	3.32605	NONE
chr1	20354672	20417683	+	ENSG00000127472	PLA2G5	7.66743	0.222913	0.511102	0.248393	0.370548	1.16709	0.60486	0.431155	NONE
chr1	20209006	20239438	+	ENSG00000169914	OTUD3	356.655	-0.260234	0.175165	0.110732	0.194133	0.834953	0.955726	0.711901	NONE
chr1	20008706	20126438	-	ENSG00000162542	TMCO4	294.611	0.165905	0.164277	0.283421	0.410579	1.12187	0.547567	0.386603	NONE
chr1	19967048	19984945	+	ENSG00000158747	NBL1	417.953	0.413285	0.157874	0.0055079	0.0155085	1.33171	2.25901	1.80943	NONE
chr1	19923477	19956314	+	ENSG00000173436	MINOS1	1155.76	-0.207113	0.118022	0.0709493	0.135851	0.866269	1.14905	0.866937	NONE
chr1	26607819	26644854	-	ENSG00000158062	UBXN11	641.653	-0.0684983	0.157048	0.643981	0.7475	0.95363	0.191127	0.126389	NONE
chr1	26648350	26680621	-	ENSG00000176092	AIM1L	2.62096	-0.0949113	0.475966	0.531095	0.653259	0.93633	0.274828	0.184915	NONE
chr1	26737269	26756213	+	ENSG00000131914	LIN28A	3.09372	0.285512	0.607229	0.0161138	0.0393317	1.21884	1.7928	1.40526	NONE
chr1	32712834	32714457	+	ENSG00000183615	FAM167B	17.7794	-0.0508733	0.391222	0.827749	0.887037	0.965352	0.0821011	0.0520584	NONE
chr1	32697259	32707221	-	ENSG00000220785	MTMR9LP	214.611	1.56335	0.289351	5.64815e-09	6.30491e-08	2.9554	8.24809	7.20032	up
chr1	32687529	32697205	+	ENSG00000084623	EIF3I	6727.75	-0.339179	0.0815654	2.38545e-05	0.000119568	0.790491	4.62243	3.92239	NONE
chr1	32680073	32687972	-	ENSG00000160055	TMEM234	455.898	0.285411	0.157591	0.0549771	0.110329	1.21876	1.25982	0.957309	NONE
chr1	32671236	32674288	+	ENSG00000160051	IQCC	163.336	-0.690882	0.235934	0.00111846	0.00376257	0.619475	2.95138	2.42452	NONE
chr1	32670370	32672415	-	ENSG00000224066	RP4-622L5.7	14.8059	2.06111	0.878346	0.00115433	0.00387182	4.17306	2.93767	2.41209	up
chr1	32665987	32670988	+	ENSG00000160050	CCDC28B	147.468	0.709549	0.242349	0.00101479	0.00344817	1.63529	2.99362	2.46241	NONE
chr1	32645287	32663886	+	ENSG00000084652	TXLNA	2731.83	-0.509958	0.117924	8.22163e-06	4.56229e-05	0.702243	5.08504	4.34082	NONE
chr1	32636334	32642169	+	ENSG00000250135	RP4-622L5.2	11.6334	-0.121486	0.441951	0.569742	0.687263	0.919241	0.244321	0.162877	NONE
chr1	32573639	32642169	+	ENSG00000025800	KPNA6	3129.69	-0.306203	0.0918697	0.000677358	0.00240463	0.808767	3.16918	2.61895	NONE
chr1	32537632	32568467	+	ENSG00000121775	TMEM39B	451.38	-0.346194	0.144761	0.012068	0.030619	0.786657	1.91837	1.51401	NONE
chr1	32479430	32526451	+	ENSG00000121774	KHDRBS1	7970.69	-0.798453	0.0902425	2.54102e-19	2.29447e-17	0.574965	18.595	16.6393	NONE
chr1	32372022	32410457	-	ENSG00000184007	PTP4A2	7768.18	-0.385122	0.0798819	9.9723e-07	6.75436e-06	0.765714	6.0012	5.17042	NONE
chr1	32256023	32281652	-	ENSG00000134668	SPOCD1	2141.49	-0.590827	0.105668	1.00545e-08	1.06008e-07	0.663962	7.99764	6.97466	NONE
chr1	32192718	32230494	-	ENSG00000121753	BAI2	1033.69	0.666243	0.176706	5.57054e-05	0.000256777	1.58693	4.2541	3.59044	NONE
chr1	32117848	32169920	-	ENSG00000084636	COL16A1	416.518	1.53769	0.247745	4.81254e-11	8.42426e-10	2.9033	10.3176	9.07447	up
chr1	32095463	32110497	-	ENSG00000162517	PEF1	1695.95	-0.217316	0.0938897	0.0182058	0.0436364	0.860164	1.73979	1.36015	NONE
chr1	32042116	32053288	+	ENSG00000142910	TINAGL1	3.8822	0.258037	0.587511	0.0132571	0.03322	1.19585	1.87755	1.4786	NONE
chr1	31882412	31907525	+	ENSG00000168528	SERINC2	2327.24	-0.0048139	0.101589	0.960981	0.974701	0.996669	0.0172854	0.0111284	NONE
chr1	31769842	31837783	+	ENSG00000121766	ZCCHC17	1236.91	-0.218539	0.113019	0.0465073	0.0961942	0.859435	1.33248	1.01685	NONE
chr1	31736092	31736528	-	ENSG00000229447	RP11-490K7.4	2.06013	-0.193817	0.527548	0.152136	0.251355	0.87429	0.817768	0.599712	NONE
chr1	31732417	31769662	-	ENSG00000060688	SNRNP40	1341.46	-1.06414	0.147163	8.95372e-14	2.62451e-12	0.478259	13.048	11.581	down
chr1	31404353	31538838	-	ENSG00000134644	PUM1	2394.3	0.0866792	0.0915233	0.335854	0.466244	1.06192	0.473849	0.331386	NONE
chr1	31342314	31381608	-	ENSG00000162512	SDC3	2414.28	0.752637	0.183233	1.11568e-05	6.02247e-05	1.68487	4.95246	4.22023	NONE
chr1	31297075	31307131	+	ENSG00000223382	RP1-65J11.1	3.35085	0.119852	0.479893	0.455603	0.585101	1.08662	0.341414	0.232769	NONE
chr1	32757687	32799236	+	ENSG00000116478	HDAC1	2784.35	-0.190838	0.0877599	0.0271204	0.0613589	0.876097	1.5667	1.21212	NONE
chr1	31205316	31230667	-	ENSG00000162511	LAPTM5	8.78951	0.868468	1.29648	0.0236612	0.0546789	1.82572	1.62596	1.26218	NONE
chr1	32799433	32801980	-	ENSG00000175130	MARCKSL1	4029.94	-0.310418	0.131312	0.0142718	0.0354222	0.806408	1.84552	1.45072	NONE
chr1	32826871	32829879	-	ENSG00000225828	FAM229A	217.636	1.64281	0.283838	5.87095e-10	8.06979e-09	3.12274	9.23129	8.09314	up
chr1	35449523	35497569	-	ENSG00000163867	ZMYM6	634.128	0.518801	0.151598	0.00031239	0.00120389	1.43276	3.5053	2.91941	NONE
chr1	35447136	35450954	-	ENSG00000243749	ZMYM6NB	269.251	0.709942	0.20554	0.000169626	0.000698256	1.63574	3.77051	3.15599	NONE
chr1	35447134	35497342	-	ENSG00000271741	RP11-244H3.4	46.7251	1.06558	0.508883	0.00402559	0.0117455	2.09301	2.39517	1.93013	NONE
chr1	35439957	35450914	-	ENSG00000241014	RP11-244H3.1	71.8468	1.62701	0.436543	1.47015e-05	7.72116e-05	3.08873	4.83264	4.11232	up
chr1	35178338	35325417	-	ENSG00000163866	SMIM12	854.482	-0.770837	0.157752	3.0874e-07	2.35921e-06	0.586077	6.51041	5.62723	NONE
chr1	33938246	33962107	+	ENSG00000121903	ZSCAN20	108.335	-0.0430277	0.219451	0.824777	0.884417	0.970616	0.0836637	0.0533432	NONE
chr1	33802167	33802465	-	ENSG00000222112	RN7SKP16	2.12808	0.184462	0.534421	0.0519641	0.105502	1.13639	1.2843	0.976741	NONE
chr1	33789224	33896653	-	ENSG00000134686	PHC2	5788.48	-0.0844579	0.0914648	0.340558	0.471018	0.943139	0.467809	0.326963	NONE
chr1	33722146	33766320	+	ENSG00000160094	ZNF362	606.945	0.366878	0.149184	0.00944767	0.0248236	1.28956	2.02468	1.60514	NONE
chr1	33611003	33647660	-	ENSG00000116525	TRIM62	396.622	0.95432	0.187861	7.28523e-08	6.44436e-07	1.93767	7.13756	6.19082	NONE
chr1	33546705	33586131	+	ENSG00000142920	ADC	294.719	2.27769	0.307355	7.41241e-15	2.68259e-13	4.849	14.13	12.5714	up
chr1	33473585	33546597	-	ENSG00000004455	AK2	4308.4	-0.626022	0.100936	2.37088e-10	3.55048e-09	0.647961	9.62509	8.44971	NONE
chr1	33402046	33430286	-	ENSG00000116514	RNF19B	603.772	-0.156564	0.129497	0.209092	0.325052	0.897159	0.679663	0.488047	NONE
chr1	33360195	33367039	-	ENSG00000121900	TMEM54	611.348	-0.107396	0.135893	0.409557	0.54121	0.928262	0.387685	0.266634	NONE
chr1	33351595	33364042	+	ENSG00000121905	HPCA	2.34253	0.150704	0.511453	0.191363	0.303044	1.11011	0.718142	0.518494	NONE
chr1	33327869	33338083	-	ENSG00000160097	FNDC5	6.64773	0.433024	0.708063	0.0584572	0.11611	1.35006	1.23316	0.935131	NONE
chr1	33282368	33324476	+	ENSG00000116497	S100PBP	909.157	0.0416041	0.118834	0.719318	0.806265	1.02926	0.143079	0.0935221	NONE
chr1	33240840	33283754	-	ENSG00000134684	YARS	3312.52	-0.508948	0.114227	4.50463e-06	2.64195e-05	0.702735	5.34634	4.57808	NONE
chr1	33207486	33240571	+	ENSG00000162522	KIAA1522	2989.91	0.0810315	0.102416	0.420099	0.551504	1.05777	0.376648	0.258451	NONE
chr1	33145507	33169197	-	ENSG00000162520	SYNC	1851.61	0.485206	0.0929734	1.00662e-07	8.59988e-07	1.39979	6.99713	6.06551	NONE
chr1	33116743	33151812	+	ENSG00000162521	RBBP4	5035.57	-0.266928	0.088067	0.00203164	0.00640684	0.831087	2.69215	2.19336	NONE
chr1	33065773	33116504	-	ENSG00000176261	ZBTB8OS	488.639	-0.0650603	0.149532	0.646544	0.749616	0.955905	0.189402	0.125161	NONE
chr1	33005028	33071540	+	ENSG00000160062	ZBTB8A	296.329	-0.155637	0.153233	0.283554	0.410739	0.897736	0.547364	0.386434	NONE
chr1	32930670	32962287	+	ENSG00000273274	ZBTB8B	3.93048	0.173206	0.497579	0.31049	0.439249	1.12756	0.507952	0.357289	NONE
chr1	32830704	32860332	-	ENSG00000160058	BSDC1	1502.65	0.517763	0.109542	1.21644e-06	8.11849e-06	1.43173	5.91491	5.09052	NONE
chr1	32817122	32829913	+	ENSG00000162526	TSSK3	3.969	0.0615061	0.466305	0.696239	0.788049	1.04355	0.157241	0.103447	NONE
chr1	31191351	31199674	+	ENSG00000186056	MATN1-AS1	27.5694	0.674607	0.51467	0.0397857	0.0846385	1.59616	1.40027	1.07243	NONE
chr1	31184124	31196434	-	ENSG00000162510	MATN1	5.1362	0.121601	0.467898	0.50673	0.632675	1.08794	0.295223	0.198819	NONE
chr1	29563028	29653325	+	ENSG00000060656	PTPRU	296.228	0.786087	0.219126	8.56161e-05	0.000377207	1.72439	4.06744	3.42342	NONE
chr1	28052490	28089633	+	ENSG00000009780	FAM76A	161.537	-0.0184626	0.196182	0.916604	0.946493	0.987284	0.0378183	0.0238825	NONE
chr1	27992572	27998729	-	ENSG00000126709	IFI6	1914.36	3.81094	0.638698	7.97804e-11	1.33016e-09	14.0349	10.0981	8.8761	up
chr1	27975930	27976121	+	ENSG00000235912	RP1-159A19.3	7.397	-0.0595555	0.443259	0.758561	0.836426	0.95956	0.120009	0.0775726	NONE
chr1	27860546	27930942	-	ENSG00000126705	AHDC1	1606.84	0.244905	0.126985	0.0453789	0.0942728	1.18501	1.34315	1.02561	NONE
chr1	27730730	27816669	-	ENSG00000158195	WASF2	4155.72	-0.258827	0.0901884	0.00345541	0.0102416	0.835767	2.4615	1.98963	NONE
chr1	27719148	27722318	+	ENSG00000181773	GPR3	168.285	-0.980269	0.253181	2.09358e-05	0.000106548	0.506885	4.67911	3.97245	NONE
chr1	27681675	27693383	-	ENSG00000142733	MAP3K6	733.138	-0.623847	0.120312	9.0134e-08	7.79907e-07	0.648938	7.04511	6.10796	NONE
chr1	27668513	27680421	+	ENSG00000142765	SYTL1	13.5576	0.534352	0.674326	0.0720814	0.137729	1.44829	1.14218	0.860973	NONE
chr1	27651820	27652287	+	ENSG00000241547	RP11-4K3__A.5	6.21634	0.474663	0.826937	0.0276246	0.0622525	1.38959	1.5587	1.20584	NONE
chr1	27648651	27662891	+	ENSG00000186501	TMEM222	857.96	-0.322062	0.120732	0.00537183	0.0151746	0.799926	2.26988	1.81888	NONE
chr1	27561007	27635110	+	ENSG00000142784	WDTC1	1502.69	0.299753	0.111544	0.00570265	0.0159877	1.23093	2.24392	1.79621	NONE
chr1	27533421	27534287	+	ENSG00000225159	NPM1P39	10.8043	-0.076606	0.418224	0.730515	0.815494	0.948286	0.136371	0.088579	NONE
chr1	27425306	27493472	-	ENSG00000090020	SLC9A1	1720.4	-0.140338	0.10239	0.160378	0.261771	0.907306	0.794856	0.582079	NONE
chr1	27320198	27327389	+	ENSG00000253368	TRNP1	197.843	0.336478	0.184081	0.0478713	0.0986078	1.26267	1.31992	1.00609	NONE
chr1	27226729	27273353	+	ENSG00000090273	NUDC	5925.12	-0.97511	0.111077	3.73281e-19	3.25773e-17	0.508701	18.428	16.4871	NONE
chr1	27216979	27226957	-	ENSG00000198746	GPATCH3	289.413	-0.140858	0.171044	0.378241	0.510064	0.90698	0.422231	0.292375	NONE
chr1	27202624	27216788	-	ENSG00000142751	GPN2	768.839	-0.16195	0.114784	0.145992	0.243698	0.893816	0.835671	0.613147	NONE
chr1	27189633	27190947	+	ENSG00000175793	SFN	5.64684	-0.169571	0.476394	0.39263	0.524426	0.889107	0.406016	0.280316	NONE
chr1	27153201	27184093	+	ENSG00000204160	ZDHHC18	775.431	-0.648763	0.118862	1.90504e-08	1.89465e-07	0.637827	7.7201	6.72247	NONE
chr1	27113963	27124889	+	ENSG00000060642	PIGV	470.983	0.641657	0.150381	7.49674e-06	4.20481e-05	1.56012	5.12513	4.37625	NONE
chr1	27022524	27108595	+	ENSG00000117713	ARID1A	2670.26	-0.374501	0.120857	0.00135335	0.00445571	0.771372	2.86859	2.35108	NONE
chr1	27018623	27020622	-	ENSG00000260063	RP5-968P14.2	37.3216	0.188315	0.341658	0.453963	0.583571	1.13943	0.342979	0.233906	NONE
chr1	26856252	26901521	+	ENSG00000117676	RPS6KA1	407.297	-1.03453	0.152697	2.41731e-12	5.53916e-11	0.488174	11.6167	10.2566	down
chr1	26798941	26802463	+	ENSG00000198830	HMGN2	15156.5	-0.985976	0.112128	3.1765e-19	2.81259e-17	0.504884	18.4981	16.5509	NONE
chr1	26758773	26797785	+	ENSG00000117682	DHDDS	871.383	-0.166212	0.127604	0.1769	0.283936	0.89118	0.752272	0.54678	NONE
chr1	28099694	28150963	+	ENSG00000117758	STX12	953.042	0.0967456	0.113375	0.380918	0.512537	1.06936	0.419168	0.290275	NONE
chr1	28157289	28178187	+	ENSG00000117751	PPP1R8	1725	-0.487685	0.107383	3.15178e-06	1.91395e-05	0.713168	5.50144	4.71807	NONE
chr1	28199055	28213196	+	ENSG00000130775	THEMIS2	7.3669	3.03542	1.79329	0.00827184	0.0220554	8.19884	2.0824	1.65649	NONE
chr1	28218035	28241257	-	ENSG00000117748	RPA2	2094.57	-1.01362	0.169331	4.36389e-10	6.17512e-09	0.495303	9.36013	8.20935	down
chr1	29519385	29557454	-	ENSG00000116353	MECR	399.069	-0.458464	0.150447	0.00133737	0.00440797	0.72776	2.87375	2.35576	NONE
chr1	29474255	29508499	-	ENSG00000116350	SRSF4	2749.7	-0.531426	0.0949219	1.12255e-08	1.17337e-07	0.691871	7.94979	6.93056	NONE
chr1	29445940	29450447	-	ENSG00000253304	TMEM200B	260.474	-1.52316	0.209422	4.10717e-14	1.29163e-12	0.347924	13.3865	11.8889	down
chr1	29213603	29446553	+	ENSG00000159023	EPB41	416.986	0.138242	0.154928	0.347048	0.477928	1.10056	0.45961	0.320637	NONE
chr1	29063133	29096287	+	ENSG00000198492	YTHDF2	3350.32	-0.268656	0.0943491	0.00365635	0.0107793	0.830092	2.43695	1.96741	NONE
chr1	28995244	29045865	+	ENSG00000162419	GMEB1	501.436	-0.412336	0.149752	0.00374879	0.0110307	0.751406	2.42611	1.9574	NONE
chr1	28969740	28975093	+	ENSG00000229388	RP11-442N24__B.1	4.33985	0.133421	0.483684	0.413054	0.54445	1.09689	0.383994	0.264042	NONE
chr1	28918712	28921955	+	ENSG00000188060	RAB42	2.75985	0.0888279	0.483496	0.488256	0.616403	1.06351	0.311352	0.210135	NONE
chr1	28915835	28969597	-	ENSG00000120656	TAF12	663.185	-0.0279258	0.123848	0.814535	0.877137	0.980829	0.0890904	0.0569326	NONE
chr1	28905050	28909495	-	ENSG00000197989	SNHG12	774.359	-0.595	0.137247	6.42317e-06	3.64636e-05	0.662045	5.19225	4.43814	NONE
chr1	28879597	28905051	+	ENSG00000180098	TRNAU1AP	463.345	-0.619344	0.137491	2.76761e-06	1.70314e-05	0.650967	5.5579	4.76875	NONE
chr1	28835071	28835274	+	ENSG00000200087	SNORA73B	5.26654	-0.206014	0.496412	0.299354	0.427916	0.866929	0.523815	0.368641	NONE
chr1	16841140	16842249	+	ENSG00000261135	RP4-798A10.7	10.5457	0.0721362	0.424421	0.743675	0.824798	1.05127	0.128617	0.0836522	NONE
chr1	28832492	28837404	+	ENSG00000242125	SNHG3	1676.91	-0.646079	0.132372	4.01655e-07	2.98176e-06	0.639015	6.39615	5.52553	NONE
chr1	28696114	28826881	+	ENSG00000204138	PHACTR4	1526.84	-0.465592	0.129193	0.000179664	0.000735926	0.724174	3.74554	3.13317	NONE
chr1	28655513	28662476	+	ENSG00000130772	MED18	495.39	0.158014	0.132058	0.213903	0.330643	1.11575	0.669783	0.480641	NONE
chr1	28586038	28609002	+	ENSG00000130766	SESN2	396.962	0.785709	0.160605	2.73815e-07	2.11627e-06	1.72394	6.56254	5.67443	NONE
chr1	28566020	28567964	-	ENSG00000270605	RP5-1092A3.4	23.5438	0.945485	0.813507	0.0195089	0.0464001	1.92584	1.70977	1.33348	NONE
chr1	28562620	28573417	+	ENSG00000130770	ATPIF1	2623.02	0.0575716	0.110051	0.594371	0.707843	1.04071	0.225942	0.150063	NONE
chr1	28527070	28527419	+	ENSG00000269804	AL353354.2	3.93132	-0.293398	0.599108	0.062713	0.123065	0.815978	1.20264	0.909867	NONE
chr1	28525967	28559536	-	ENSG00000126698	DNAJC8	4440.9	-0.537893	0.0971429	1.57237e-08	1.58892e-07	0.688776	7.80344	6.7989	NONE
chr1	28473677	28520447	-	ENSG00000169403	PTAFR	8.1515	0.0629996	0.429454	0.76904	0.843755	1.04464	0.114051	0.0737836	NONE
chr1	28421582	28422933	-	ENSG00000228589	SPCS2P4	36.1295	0.159759	0.345962	0.524217	0.64755	1.1171	0.280489	0.188727	NONE
chr1	28296855	28415207	-	ENSG00000158161	EYA3	755.47	-0.311452	0.143973	0.0232359	0.0538188	0.80583	1.63384	1.26907	NONE
chr1	28285973	28294607	+	ENSG00000158156	XKR8	517.234	-0.052879	0.155257	0.720934	0.807779	0.964011	0.142104	0.0927072	NONE
chr1	28261504	28285668	+	ENSG00000130768	SMPDL3B	2.98182	0.029063	0.467774	0.840712	0.896072	1.02035	0.0753526	0.0476569	NONE
chr1	28832455	28865812	+	ENSG00000180198	RCC1	2042.96	-1.46009	0.181157	1.02384e-16	5.46051e-15	0.363471	15.9898	14.2628	down
chr1	35525387	35581460	+	ENSG00000197056	ZMYM1	632.2	-0.240609	0.130148	0.0545364	0.109602	0.846388	1.26331	0.960183	NONE
chr1	16793931	16825752	-	ENSG00000080947	CROCCP3	84.1462	1.15759	0.36672	0.00019212	0.000781856	2.23085	3.71643	3.10687	up
chr1	16767167	16786573	+	ENSG00000157191	NECAP2	1585.33	-0.20768	0.112805	0.0581286	0.11551	0.865929	1.23561	0.93738	NONE
chr1	2115903	2144159	-	ENSG00000162585	C1orf86	1532.24	0.138615	0.120242	0.227253	0.346724	1.10085	0.643491	0.460016	NONE
chr1	2113233	2115828	-	ENSG00000182873	RP11-181G12.2	40.602	0.388606	0.397623	0.157863	0.258796	1.30913	0.801721	0.587042	NONE
chr1	1849029	1850712	-	ENSG00000178821	TMEM52	3.79841	-0.0306131	0.45779	0.851302	0.902304	0.979004	0.0699165	0.0446473	NONE
chr1	1846266	1848735	+	ENSG00000169885	CALML6	4.31011	0.173624	0.503406	0.279725	0.40629	1.12789	0.553269	0.391164	NONE
chr1	1822910	1824097	+	ENSG00000231050	RP1-140A9.1	4.07636	0.388536	0.701783	0.0451839	0.0939529	1.30906	1.34502	1.02709	NONE
chr1	1716729	1822495	-	ENSG00000078369	GNB1	12605.7	-0.538159	0.123877	7.03491e-06	3.96284e-05	0.688649	5.15274	4.40199	NONE
chr1	1682671	1711896	-	ENSG00000008130	NADK	1762.87	-0.399168	0.102049	6.16833e-05	0.000280785	0.758295	4.20983	3.55163	NONE
chr1	1656277	1677431	-	ENSG00000215790	SLC35E2	66.8823	0.457272	0.305519	0.0648819	0.126539	1.37294	1.18788	0.897776	NONE
chr1	1655951	1668690	+	ENSG00000227775	RP1-283E3.4	1.80563	-0.0271923	0.472574	0.830778	0.888814	0.981328	0.0805149	0.051189	NONE
chr1	1634175	1669127	-	ENSG00000268575	RP1-283E3.8	208.698	0.778449	0.208448	5.04833e-05	0.000235202	1.71529	4.29685	3.62856	NONE
chr1	1634169	1655766	-	ENSG00000008128	CDK11A	1226.41	-0.0443443	0.122239	0.706531	0.796407	0.96973	0.150869	0.0988648	NONE
chr1	1631369	1633249	+	ENSG00000215914	MMP23A	3.52301	0.0894524	0.489915	0.406457	0.538439	1.06397	0.390986	0.268863	NONE
chr1	1592939	1624167	-	ENSG00000189339	SLC35E2B	1926.59	0.706456	0.109439	3.62412e-11	6.57098e-10	1.63179	10.4408	9.18237	NONE
chr1	1570603	1590473	-	ENSG00000248333	CDK11B	1578.59	-0.486805	0.109662	5.09657e-06	2.9521e-05	0.713604	5.29272	4.52987	NONE
chr1	1567474	1570639	+	ENSG00000189409	MMP23B	12.1149	0.571484	0.915313	0.0316175	0.0697429	1.48605	1.50007	1.1565	NONE
chr1	1550795	1565990	+	ENSG00000197530	MIB2	1204.87	1.0086	0.20908	2.33502e-07	1.83422e-06	2.01196	6.63171	5.73655	up
chr1	1549138	1551175	-	ENSG00000272106	RP11-345P4.9	72.8875	0.925179	0.359385	0.00170265	0.00546573	1.89892	2.76888	2.26235	NONE
chr1	1533392	1535476	-	ENSG00000228594	C1orf233	314.545	0.282834	0.161927	0.0633925	0.124144	1.21658	1.19796	0.906074	NONE
chr1	1510355	1511373	+	ENSG00000215014	AL645728.1	9.91431	0.14561	0.440831	0.514975	0.639733	1.1062	0.288214	0.194002	NONE
chr1	1497726	1499904	-	ENSG00000215791	AL645728.2	48.5064	-2.93693	0.46312	1.7975e-11	3.4512e-10	0.130586	10.7453	9.46203	down
chr1	1477053	1510249	-	ENSG00000160075	SSU72	3031.65	-0.249751	0.0967424	0.00834519	0.0222256	0.841041	2.07856	1.65315	NONE
chr1	1470554	1475833	-	ENSG00000205090	TMEM240	36.673	0.264504	0.346102	0.301549	0.429987	1.20122	0.520642	0.366544	NONE
chr1	1447531	1470067	+	ENSG00000197785	ATAD3A	2130.49	-1.2092	0.160342	7.23589e-15	2.62621e-13	0.432508	14.1405	12.5807	down
chr1	1407143	1433228	+	ENSG00000160072	ATAD3B	1740.85	-1.02597	0.1194	1.74647e-18	1.38503e-16	0.491082	17.7578	15.8585	down
chr1	1344476	1345998	+	ENSG00000272455	RP4-758J18.13	34.8618	0.668045	0.468663	0.0354676	0.0769695	1.58892	1.45017	1.11368	NONE
chr1	2121237	2123179	+	ENSG00000269554	AL590822.2	12.8677	0.204112	0.435387	0.402542	0.534846	1.15198	0.395189	0.271771	NONE
chr1	1337288	1342693	-	ENSG00000242485	MRPL20	1654.88	-0.560683	0.103531	2.96147e-08	2.8296e-07	0.677981	7.52849	6.54827	NONE
chr1	2143360	2145620	-	ENSG00000203301	AL590822.1	9.89029	2.87331	1.45384	0.00309105	0.00926207	7.32743	2.50989	2.03329	up
chr1	2160134	2241558	+	ENSG00000157933	SKI	3582.87	-0.11173	0.0925512	0.218351	0.336122	0.925478	0.660846	0.473503	NONE
chr1	3728645	3773778	-	ENSG00000116198	CEP104	765.016	-0.0837167	0.129957	0.502908	0.629195	0.943624	0.298512	0.201215	NONE
chr1	3696784	3713068	-	ENSG00000130764	LRRC47	1525.46	-0.568579	0.114751	3.43333e-07	2.59419e-06	0.674281	6.46429	5.586	NONE
chr1	3652548	3663900	-	ENSG00000227372	TP73-AS1	383.735	0.231764	0.146486	0.0966213	0.174372	1.17427	1.01493	0.758524	NONE
chr1	3569084	3652765	+	ENSG00000078900	TP73	97.0877	-0.915505	0.368165	0.00241181	0.00743602	0.530158	2.61766	2.12866	NONE
chr1	3547331	3569325	-	ENSG00000116213	WRAP73	501.225	-0.399275	0.13066	0.00147946	0.00481881	0.758239	2.8299	2.31706	NONE
chr1	3541566	3546691	+	ENSG00000158109	TPRG1L	1073.99	0.258258	0.122753	0.0294089	0.0655828	1.19603	1.53152	1.18321	NONE
chr1	3406484	3528059	-	ENSG00000162591	MEGF6	1905.41	1.28181	0.198058	1.11579e-11	2.23403e-10	2.43144	10.9524	9.65091	up
chr1	3370990	3397677	+	ENSG00000130762	ARHGEF16	15.8414	0.145835	0.422146	0.535677	0.657829	1.10637	0.271097	0.181887	NONE
chr1	3223200	3226660	-	ENSG00000272235	RP11-22L13.1	23.0398	-0.623563	0.493993	0.0519527	0.105502	0.649066	1.28439	0.976741	NONE
chr1	2985732	3355185	+	ENSG00000142611	PRDM16	684.567	0.0828975	0.145238	0.551366	0.67149	1.05914	0.25856	0.17296	NONE
chr1	2976179	2985001	-	ENSG00000177133	LINC00982	91.935	0.799789	0.450573	0.0134196	0.0335581	1.74085	1.87226	1.4742	NONE
chr1	2567415	2718286	-	ENSG00000215912	TTC34	13.8571	1.36782	0.948657	0.00831573	0.0221558	2.58081	2.0801	1.65451	NONE
chr1	2517930	2522908	+	ENSG00000157870	FAM213B	1066.34	-0.649184	0.153677	9.33865e-06	5.12032e-05	0.637641	5.02972	4.2907	NONE
chr1	2487078	2496821	+	ENSG00000157873	TNFRSF14	331.944	1.6784	0.239557	2.01839e-13	5.61211e-12	3.20072	12.695	11.2509	up
chr1	2481359	2488470	-	ENSG00000238164	RP3-395M20.8	4.12093	0.133696	0.492706	0.35264	0.483875	1.0971	0.452669	0.315267	NONE
chr1	2477904	2478899	+	ENSG00000272449	RP3-395M20.12	15.8485	0.224655	0.439212	0.363866	0.49581	1.1685	0.439059	0.304685	NONE
chr1	2439972	2458039	-	ENSG00000157881	PANK4	662.382	-0.493851	0.124397	3.7612e-05	0.000180253	0.710127	4.42467	3.74412	NONE
chr1	2357419	2436969	+	ENSG00000149527	PLCH2	9.92308	1.89886	1.26858	0.00601702	0.0167353	3.72918	2.22062	1.77637	NONE
chr1	2336236	2345236	-	ENSG00000157911	PEX10	756.411	-0.126457	0.118718	0.271438	0.396916	0.916078	0.56633	0.401301	NONE
chr1	2323267	2336883	+	ENSG00000157916	RER1	3710.17	-0.224892	0.082082	0.00526751	0.0149154	0.855659	2.27839	1.82637	NONE
chr1	2309056	2309799	-	ENSG00000271847	RP4-740C4.8	5.1652	0.0386327	0.447403	0.837587	0.894054	1.02714	0.0769701	0.0486365	NONE
chr1	2306292	2306792	-	ENSG00000271921	RP4-740C4.9	3.84484	-0.162138	0.4884	0.358727	0.490493	0.8937	0.445236	0.309367	NONE
chr1	2294500	2295067	-	ENSG00000272420	RP4-740C4.7	4.88868	0.30727	0.590132	0.100011	0.179053	1.23736	0.999954	0.747018	NONE
chr1	2281853	2284259	-	ENSG00000269896	RP4-740C4.6	23.6072	1.68092	0.734469	0.00131241	0.00433272	3.20633	2.88193	2.36324	up
chr1	2252692	2323146	-	ENSG00000116151	MORN1	147.426	-0.0615203	0.206335	0.740752	0.822679	0.958254	0.130327	0.0847698	NONE
chr1	2143610	2144013	-	ENSG00000243558	RP11-181G12.5	1.77411	0.0424232	0.483941	0.643498	0.747082	1.02984	0.191453	0.126632	NONE
chr1	3773845	3801993	+	ENSG00000169598	DFFB	147.431	-0.0403548	0.21311	0.831306	0.889205	0.972416	0.0802393	0.0509982	NONE
chr1	1334902	1337426	+	ENSG00000224870	RP4-758J18.2	457.989	-0.149639	0.137408	0.255124	0.37793	0.901476	0.593249	0.422589	NONE
chr1	1309110	1310875	-	ENSG00000175756	AURKAIP1	2772.25	-0.693035	0.0876377	9.67527e-16	4.22194e-14	0.618551	15.0143	13.3745	NONE
chr1	846815	850328	+	ENSG00000230699	RP11-54O7.1	69.465	2.21786	0.508554	7.46779e-07	5.21687e-06	4.65203	6.12681	5.28259	up
chr1	840214	851356	+	ENSG00000272438	RP11-54O7.16	1.74462	0.136202	0.512968	0.0977951	0.176054	1.09901	1.00968	0.754353	NONE
chr1	803451	812283	-	ENSG00000230368	FAM41C	4.85222	0.274923	0.6044	0.00817839	0.0218442	1.20993	2.08733	1.66066	NONE
chr1	762988	794826	+	ENSG00000228794	LINC01128	282.091	-0.269014	0.16752	0.0865832	0.160154	0.829887	1.06257	0.795463	NONE
chr1	761586	762902	-	ENSG00000225880	LINC00115	26.3681	0.848295	0.542989	0.0176095	0.0423928	1.80037	1.75425	1.37271	NONE
chr1	714150	745440	+	ENSG00000237491	RP11-206L10.9	16.1355	0.516349	0.58121	0.0885539	0.162858	1.43033	1.05279	0.788192	NONE
chr1	700237	714006	-	ENSG00000228327	RP11-206L10.2	40.1783	0.433605	0.379387	0.114256	0.199105	1.3506	0.94212	0.700918	NONE
chr1	694412	700305	-	ENSG00000240618	RP11-206L10.5	8.70641	0.142269	0.446288	0.513847	0.63885	1.10364	0.289166	0.194601	NONE
chr1	677193	685396	-	ENSG00000235373	RP11-206L10.3	54.8415	0.765862	0.372996	0.00893556	0.023598	1.70039	2.04888	1.62712	NONE
chr1	661611	663527	-	ENSG00000224956	RP11-206L10.1	69.3546	0.316134	0.308496	0.197356	0.310673	1.24499	0.704751	0.507697	NONE
chr1	569756	570302	+	ENSG00000198744	RP5-857K21.11	4.73708	0.143299	0.475924	0.434405	0.565039	1.10443	0.362106	0.247922	NONE
chr1	569076	569756	+	ENSG00000248527	MTATP6P1	14519.3	0.440789	0.126486	0.000323388	0.00124012	1.35735	3.49028	2.90654	NONE
chr1	568137	568818	+	ENSG00000229344	RP5-857K21.7	6.72242	0.110295	0.455147	0.574357	0.691412	1.07945	0.240818	0.160263	NONE
chr1	566454	567996	+	ENSG00000237973	hsa-mir-6723	658.513	1.01862	0.21842	5.11746e-07	3.70554e-06	2.02597	6.29095	5.43115	up
chr1	565020	566063	+	ENSG00000225630	MTND2P28	148.941	0.355536	0.272563	0.119705	0.206743	1.27946	0.921888	0.684568	NONE
chr1	564442	564813	+	ENSG00000225972	MTND1P23	3.96933	0.0232864	0.461174	0.88517	0.924396	1.01627	0.0529732	0.0341418	NONE
chr1	536816	659930	-	ENSG00000230021	RP5-857K21.4	3.54252	0.121407	0.483675	0.429774	0.561207	1.08779	0.36676	0.250877	NONE
chr1	470971	471355	+	ENSG00000236679	RP4-669L17.1	2.7052	0.12644	0.511409	0.0686083	0.132369	1.0916	1.16362	0.878214	NONE
chr1	326096	328112	+	ENSG00000250575	RP4-669L17.8	33.7639	1.04705	0.53624	0.00572453	0.0160442	2.0663	2.24226	1.79468	NONE
chr1	317720	453948	+	ENSG00000237094	RP4-669L17.10	69.7857	0.362962	0.289025	0.126325	0.216252	1.28606	0.898511	0.66504	NONE
chr1	227615	267253	-	ENSG00000228463	AP006222.2	19.1482	0.407425	0.473721	0.150948	0.249663	1.32632	0.821174	0.602646	NONE
chr1	141474	173862	-	ENSG00000241860	RP11-34P13.13	39.0056	0.38809	0.367483	0.147983	0.245964	1.30866	0.829788	0.609128	NONE
chr1	134901	139379	-	ENSG00000237683	AL627309.1	41.9834	0.727653	0.415781	0.0180697	0.0433468	1.65594	1.74305	1.36304	NONE
chr1	89551	91105	-	ENSG00000239945	RP11-34P13.8	5.90878	0.169636	0.485823	0.361753	0.493484	1.12477	0.441588	0.306727	NONE
chr1	89295	133566	-	ENSG00000238009	RP11-34P13.7	2.17404	0.0487589	0.476909	0.69163	0.784599	1.03437	0.160126	0.105352	NONE
chr1	852245	856396	-	ENSG00000223764	RP11-54O7.3	29.431	2.31158	0.62825	1.57514e-05	8.22218e-05	4.96427	4.80268	4.08501	up
chr1	1321091	1334708	-	ENSG00000221978	CCNL2	4913.16	0.715953	0.175994	1.47516e-05	7.743e-05	1.64257	4.83116	4.11109	NONE
chr1	860260	879955	+	ENSG00000187634	SAMD11	38.5075	0.542188	0.435485	0.0676342	0.130877	1.45618	1.16983	0.883136	NONE
chr1	895967	901095	+	ENSG00000187961	KLHL17	432.586	-0.00806292	0.180799	0.959997	0.974176	0.994427	0.0177302	0.0113627	NONE
chr1	1288069	1297157	-	ENSG00000162576	MXRA8	5479.02	0.384804	0.139547	0.00399492	0.01167	1.30568	2.39849	1.93293	NONE
chr1	1270656	1284730	-	ENSG00000107404	DVL1	4662.32	-0.662743	0.0862674	6.24564e-15	2.31546e-13	0.631676	14.2044	12.6354	NONE
chr1	1266694	1270686	+	ENSG00000169962	TAS1R3	6.3089	0.189974	0.495888	0.309095	0.437724	1.14074	0.509909	0.3588	NONE
chr1	1260136	1264277	+	ENSG00000224051	GLTPD1	1025.34	-0.320476	0.108619	0.00241159	0.00743602	0.800806	2.6177	2.12866	NONE
chr1	1252961	1254069	-	ENSG00000240731	RP5-890O3.9	9.41612	-0.105053	0.429347	0.633078	0.738415	0.929771	0.198543	0.131699	NONE
chr1	1246965	1260071	-	ENSG00000127054	CPSF3L	2210.27	-0.452707	0.089929	2.89547e-07	2.22278e-06	0.730671	6.53828	5.6531	NONE
chr1	1243947	1247057	+	ENSG00000169972	PUSL1	473.11	-0.817444	0.176055	9.36341e-07	6.37271e-06	0.567446	6.02857	5.19568	NONE
chr1	1227756	1244989	-	ENSG00000131584	ACAP3	1911.17	0.147698	0.130313	0.235142	0.356228	1.1078	0.62867	0.448272	NONE
chr1	1215816	1227409	+	ENSG00000162572	SCNN1D	112.066	1.81839	0.344645	9.94815e-09	1.05191e-07	3.52688	8.00226	6.97802	up
chr1	1210603	1215800	+	ENSG00000230415	RP5-902P8.10	7.42533	0.490733	0.752417	0.056359	0.112582	1.40516	1.24904	0.94853	NONE
chr1	1189289	1209265	-	ENSG00000160087	UBE2J2	1919.46	-0.592112	0.118426	2.58214e-07	2.00931e-06	0.663371	6.58802	5.69695	NONE
chr1	1185157	1186714	-	ENSG00000260179	RP5-902P8.12	2.17083	0.0440977	0.477973	0.706593	0.796407	1.03104	0.150831	0.0988648	NONE
chr1	1177826	1182102	-	ENSG00000184163	FAM132A	4.09639	0.208092	0.525155	0.189443	0.300547	1.15516	0.722522	0.522087	NONE
chr1	1167629	1170421	+	ENSG00000176022	B3GALT6	1114.8	-0.417626	0.107611	6.72699e-05	0.000303638	0.748655	4.17218	3.51764	NONE
chr1	1152288	1167411	-	ENSG00000078808	SDF4	7381.88	0.118931	0.104624	0.244883	0.36645	1.08593	0.611041	0.435985	NONE
chr1	1017198	1051741	-	ENSG00000131591	C1orf159	506.117	-0.413067	0.14979	0.00369507	0.0108847	0.751025	2.43238	1.96318	NONE
chr1	997588	998668	-	ENSG00000273443	RP11-54O7.18	2.14883	0.142411	0.50759	0.215533	0.332627	1.10375	0.666486	0.478042	NONE
chr1	995114	1004735	+	ENSG00000217801	RP11-465B22.3	77.2278	0.64557	0.332053	0.0156599	0.0384127	1.56436	1.80521	1.41553	NONE
chr1	990413	991496	+	ENSG00000242590	RP11-54O7.14	4.26217	0.185849	0.526826	0.137668	0.231927	1.13749	0.861166	0.634649	NONE
chr1	955503	991496	+	ENSG00000188157	AGRN	16308	0.144999	0.118634	0.207869	0.323537	1.10573	0.68221	0.490076	NONE
chr1	948803	949920	+	ENSG00000187608	ISG15	1007.64	3.43038	0.679508	1.40853e-08	1.44416e-07	10.7807	7.85123	6.84038	up
chr1	934342	935552	-	ENSG00000188290	HES4	361.972	-0.703211	0.170579	1.27912e-05	6.81601e-05	0.614204	4.89309	4.16647	NONE
chr1	931346	933431	-	ENSG00000272512	RP11-54O7.17	46.7558	0.38083	0.358447	0.151081	0.249816	1.30209	0.82079	0.60238	NONE
chr1	910579	917497	-	ENSG00000187642	C1orf170	2.59656	-0.000722358	0.474239	0.992503	0.994739	0.999499	0.00326805	0.00229074	NONE
chr1	901877	911245	+	ENSG00000187583	PLEKHN1	267.347	-0.143538	0.161228	0.344551	0.475242	0.905296	0.462747	0.323085	NONE
chr1	879584	894689	-	ENSG00000188976	NOC2L	4734.33	-0.777636	0.100873	4.14019e-15	1.57656e-13	0.583322	14.383	12.8023	NONE
chr1	3805689	3816857	-	ENSG00000198912	C1orf174	639.704	-0.512631	0.132611	5.84062e-05	0.000268075	0.700943	4.23354	3.57174	NONE
chr1	3816936	3833789	+	ENSG00000236423	LINC01134	13.5763	0.486582	0.581827	0.099193	0.177869	1.40112	1.00352	0.749901	NONE
chr1	5922871	6052533	-	ENSG00000131697	NPHP4	289.52	-0.0839625	0.165325	0.588137	0.702485	0.943463	0.230522	0.153363	NONE
chr1	15442448	15478960	-	ENSG00000175147	TMEM51-AS1	2.93659	0.174381	0.512954	0.220898	0.339017	1.12848	0.655809	0.469779	NONE
chr1	14925200	15444539	+	ENSG00000189337	KAZN	9.98106	-0.0198919	0.443282	0.913064	0.94407	0.986307	0.0394986	0.0249958	NONE
chr1	14026693	14151574	+	ENSG00000116731	PRDM2	647.695	-0.0514466	0.124839	0.668379	0.767644	0.964968	0.174978	0.11484	NONE
chr1	12678906	12679250	-	ENSG00000272482	RP11-474O21.5	9.35408	1.76648	1.28653	0.00755872	0.0203949	3.40224	2.12155	1.69048	NONE
chr1	12627939	12677737	-	ENSG00000162496	DHRS3	3922.15	1.83453	0.178126	5.15607e-26	1.081e-23	3.56655	25.2877	22.9662	up
chr1	12290124	12572099	+	ENSG00000048707	VPS13D	888.504	0.105951	0.111392	0.329078	0.459214	1.0762	0.482701	0.337985	NONE
chr1	12227060	12269285	+	ENSG00000028137	TNFRSF1B	394.333	0.701927	0.207755	0.000225377	0.000900914	1.62668	3.64709	3.04532	NONE
chr1	12123434	12204264	+	ENSG00000120949	TNFRSF8	2.7139	0.175803	0.523104	0.146639	0.244487	1.12959	0.83375	0.611745	NONE
chr1	12079523	12092102	+	ENSG00000116691	MIIP	362.289	-0.875403	0.159458	9.98011e-09	1.05407e-07	0.545101	8.00086	6.97713	NONE
chr1	12040238	12073571	+	ENSG00000116688	MFN2	3336.04	-0.601305	0.100837	1.06352e-09	1.37676e-08	0.659157	8.97326	7.86114	NONE
chr1	11994262	12035595	+	ENSG00000083444	PLOD1	8208	0.276286	0.12019	0.0197623	0.0468866	1.21107	1.70416	1.32895	NONE
chr1	11979648	11986485	-	ENSG00000116685	KIAA2013	2656.02	-0.243966	0.105244	0.0174392	0.0420532	0.844421	1.75847	1.3762	NONE
chr1	11901074	11908136	+	ENSG00000242349	NPPA-AS1	25.9988	0.614948	0.580559	0.0577887	0.114897	1.5315	1.23816	0.939691	NONE
chr1	11866207	11903201	+	ENSG00000011021	CLCN6	556.551	1.00609	0.151855	6.30533e-12	1.34043e-10	2.00845	11.2003	9.87275	up
chr1	11845780	11866977	-	ENSG00000177000	MTHFR	519.091	1.15703	0.183712	4.25036e-11	7.5932e-10	2.22998	10.3716	9.11958	up
chr1	11796141	11814859	+	ENSG00000177674	AGTRAP	878.15	0.0437632	0.125365	0.717908	0.805222	1.0308	0.143931	0.0940844	NONE
chr1	11751786	11785914	+	ENSG00000162490	DRAXIN	343.787	1.28283	0.278147	4.3523e-07	3.20363e-06	2.43316	6.36128	5.49436	up
chr1	11734537	11751707	-	ENSG00000116670	MAD2L2	1144.67	-0.825407	0.11077	2.58405e-14	8.46195e-13	0.564323	13.5877	12.0725	NONE
chr1	11724181	11734411	+	ENSG00000116663	FBXO6	74.4483	1.85847	0.394566	1.84594e-07	1.48195e-06	3.62623	6.73378	5.82917	up
chr1	11714432	11723384	+	ENSG00000132879	FBXO44	401.305	0.959984	0.234269	7.52689e-06	4.21913e-05	1.94529	5.12338	4.37478	NONE
chr1	11708424	11715842	-	ENSG00000116661	FBXO2	17.0347	4.9063	1.43605	0.000302614	0.00117116	29.9878	3.51911	2.93138	up
chr1	11333263	11356106	+	ENSG00000120942	UBIAD1	700.07	-0.603434	0.152486	3.2452e-05	0.000158057	0.658185	4.48876	3.80119	NONE
chr1	11166592	11322564	-	ENSG00000198793	MTOR	1863.64	-0.22578	0.121527	0.0552667	0.110813	0.855133	1.25754	0.95541	NONE
chr1	11159732	11162157	+	ENSG00000230337	RP4-635E18.6	16.5349	0.0188663	0.388384	0.939187	0.961916	1.01316	0.027248	0.0168627	NONE
chr1	11128528	11133154	+	ENSG00000226849	RP4-635E18.7	3.16038	0.100706	0.475809	0.519314	0.643411	1.0723	0.28457	0.191512	NONE
chr1	15479028	15546976	+	ENSG00000171729	TMEM51	517.009	-0.474728	0.145462	0.000617285	0.00220987	0.719602	3.20951	2.65563	NONE
chr1	11126675	11159938	-	ENSG00000171824	EXOSC10	2224.66	-0.892589	0.129243	1.24718e-12	3.04126e-11	0.538647	11.9041	10.5169	NONE
chr1	15573768	15726779	+	ENSG00000142621	FHAD1	18.2909	0.113959	0.390062	0.641401	0.745311	1.08219	0.192871	0.127663	NONE
chr1	15736391	15756839	+	ENSG00000142634	EFHD2	4025.42	-0.883092	0.11127	5.33342e-16	2.48167e-14	0.542204	15.273	13.6053	NONE
chr1	16713612	16763919	-	ENSG00000187144	SPATA21	8.82816	-0.732946	1.08832	0.0312122	0.0689906	0.601674	1.50568	1.16121	NONE
chr1	16679070	16724640	+	ENSG00000055070	SZRD1	6587.29	-0.576579	0.115514	2.78629e-07	2.14801e-06	0.670552	6.55497	5.66796	NONE
chr1	16573334	16678949	-	ENSG00000037637	FBXO42	630.226	-0.210328	0.12719	0.086169	0.159501	0.864341	1.06465	0.797237	NONE
chr1	16558195	16563657	-	ENSG00000132881	RSG1	77.6853	0.208821	0.258264	0.342836	0.473414	1.15574	0.464914	0.324759	NONE
chr1	16542404	16554522	-	ENSG00000237276	ANO7P1	3.33378	0.140626	0.496201	0.323608	0.453297	1.10238	0.489981	0.343617	NONE
chr1	16524349	16539104	-	ENSG00000142632	ARHGEF19	14.424	0.189837	0.445344	0.417767	0.549216	1.14063	0.379066	0.260257	NONE
chr1	16485761	16488378	+	ENSG00000224621	RP11-276H7.3	3.04044	-0.101052	0.484657	0.453427	0.583276	0.932353	0.343493	0.234126	NONE
chr1	16481706	16483824	+	ENSG00000227959	RP11-276H7.2	6.02083	-0.103575	0.448725	0.605311	0.716382	0.930724	0.218021	0.144856	NONE
chr1	16450832	16482582	-	ENSG00000142627	EPHA2	10617.1	-0.21086	0.084031	0.00956292	0.025065	0.864022	2.01941	1.60093	NONE
chr1	16384264	16400127	-	ENSG00000185519	FAM131C	37.5848	0.274089	0.407721	0.296183	0.424622	1.20923	0.528439	0.371998	NONE
chr1	16361673	16366524	-	ENSG00000232456	RP11-5P18.10	2.55116	0.122167	0.495576	0.326116	0.456083	1.08837	0.486628	0.340956	NONE
chr1	16345370	16360545	+	ENSG00000186510	CLCNKA	1.94571	0.0921193	0.494908	0.310509	0.439249	1.06593	0.507927	0.357289	NONE
chr1	16268364	16302627	-	ENSG00000116809	ZBTB17	707.025	-0.0901596	0.115416	0.42059	0.551797	0.939419	0.376141	0.258221	NONE
chr1	16174359	16266955	+	ENSG00000065526	SPEN	1863.09	-0.277814	0.125735	0.0219678	0.0513247	0.82484	1.65821	1.28967	NONE
chr1	16160560	16174642	-	ENSG00000179743	RP11-169K16.9	78.4414	-0.06824	0.254074	0.751897	0.831439	0.953801	0.123842	0.0801694	NONE
chr1	16133679	16134194	-	ENSG00000233954	RP11-169K16.7	170.315	0.145322	0.197747	0.422104	0.553534	1.10598	0.374581	0.256856	NONE
chr1	16083102	16113089	+	ENSG00000162458	FBLIM1	1370.77	-0.0339449	0.0994828	0.726064	0.811881	0.976746	0.139025	0.0905075	NONE
chr1	16062900	16067891	+	ENSG00000162461	SLC25A34	58.9394	1.48457	0.46604	0.000116485	0.000499221	2.79834	3.93373	3.30171	up
chr1	16010827	16061264	+	ENSG00000116786	PLEKHM2	2949.77	0.135664	0.120834	0.247263	0.369164	1.0986	0.606841	0.43278	NONE
chr1	15986364	15988217	+	ENSG00000215695	RSC1A1	81.646	-0.3087	0.325566	0.221391	0.339573	0.807369	0.65484	0.469067	NONE
chr1	15943995	15995539	+	ENSG00000197312	DDI2	989.285	-0.461595	0.118786	6.00573e-05	0.000274548	0.726183	4.22143	3.56138	NONE
chr1	15898848	15911605	-	ENSG00000116771	AGMAT	3.19302	0.00407885	0.469406	0.978646	0.986161	1.00283	0.0093744	0.00605214	NONE
chr1	15853308	15918874	+	ENSG00000116138	DNAJC16	782.324	0.285014	0.117832	0.0124976	0.0315512	1.21842	1.90317	1.50098	NONE
chr1	15817327	15853029	-	ENSG00000132906	CASP9	277.506	0.839525	0.22311	3.85757e-05	0.000184435	1.78946	4.41369	3.73416	NONE
chr1	15764935	15775737	+	ENSG00000162438	CTRC	2.32107	0.20813	0.547823	0.0390728	0.0833455	1.15519	1.40813	1.07912	NONE
chr1	15729475	15735929	-	ENSG00000228140	RP3-467K16.4	5.58131	0.0232245	0.453946	0.895669	0.931676	1.01623	0.0478525	0.030735	NONE
chr1	11114641	11120081	-	ENSG00000116649	SRM	4383.82	-0.974843	0.106435	1.15708e-20	1.30278e-18	0.508795	19.9366	17.8851	NONE
chr1	11089716	11090585	+	ENSG00000271895	RP4-635E18.8	87.2131	0.552242	0.305932	0.027548	0.062149	1.46636	1.55991	1.20657	NONE
chr1	11086580	11107290	-	ENSG00000009724	MASP2	3.92295	0.169531	0.509484	0.23851	0.360116	1.12469	0.622493	0.443557	NONE
chr1	8086798	8182762	+	ENSG00000238290	RP11-431K24.1	2.25503	-0.162933	0.509101	0.234015	0.354995	0.893207	0.630757	0.449778	NONE
chr1	8064464	8086368	-	ENSG00000116285	ERRFI1	6026.71	-0.199393	0.116708	0.0778972	0.14663	0.870917	1.10848	0.833777	NONE
chr1	8014351	8045565	+	ENSG00000116288	PARK7	4721.75	-0.230389	0.0813129	0.00390259	0.0114351	0.852405	2.40865	1.94176	NONE
chr1	7979907	8000926	-	ENSG00000049249	TNFRSF9	16.6505	4.93016	1.37465	0.000228449	0.000911597	30.4877	3.64121	3.0402	up
chr1	7844380	7905237	+	ENSG00000049246	PER3	557.841	-0.542325	0.152271	0.000181327	0.000741736	0.686663	3.74154	3.12975	NONE
chr1	7836443	7836835	+	ENSG00000269925	RP3-467L1.6	4.01428	-0.0529166	0.46003	0.748819	0.828739	0.963986	0.125623	0.0815821	NONE
chr1	7831329	7841492	+	ENSG00000049245	VAMP3	4443.86	-0.248718	0.0951542	0.00759089	0.0204698	0.841644	2.11971	1.68889	NONE
chr1	6845384	7829766	+	ENSG00000171735	CAMTA1	530.377	0.105508	0.13767	0.424539	0.555734	1.07587	0.372082	0.255133	NONE
chr1	6694228	6761984	-	ENSG00000007923	DNAJC11	2040.37	-0.550752	0.0983659	1.00352e-08	1.05866e-07	0.682664	7.99847	6.97524	NONE
chr1	6684926	6695646	+	ENSG00000041988	THAP3	406.469	-0.291776	0.149945	0.0403909	0.0856863	0.816896	1.39372	1.06709	NONE
chr1	6673745	6684093	+	ENSG00000116273	PHF13	806.313	0.014896	0.112876	0.893154	0.930071	1.01038	0.0490737	0.0314838	NONE
chr1	6650784	6674667	-	ENSG00000162413	KLHL21	2186.31	-0.378527	0.0981462	8.027e-05	0.000355629	0.769223	4.09545	3.449	NONE
chr1	6640061	6649340	+	ENSG00000204859	ZBTB48	330.245	0.433285	0.239143	0.0381141	0.0816539	1.3503	1.41891	1.08802	NONE
chr1	6581407	6614595	-	ENSG00000162408	NOL9	1095.76	-0.699297	0.135163	8.17949e-08	7.17278e-07	0.615872	7.08727	6.14431	NONE
chr1	6526152	6580121	-	ENSG00000171680	PLEKHG5	1271.73	0.560451	0.131329	9.04018e-06	4.96965e-05	1.47473	5.04382	4.30367	NONE
chr1	6521211	6526255	-	ENSG00000215788	TNFRSF25	402.958	0.630057	0.225635	0.00186088	0.00592676	1.54763	2.73028	2.22718	NONE
chr1	6453615	6454451	+	ENSG00000271746	RP1-202O8.3	7.44728	0.311147	0.558416	0.154483	0.254282	1.24069	0.811119	0.594685	NONE
chr1	6324329	6454451	-	ENSG00000097021	ACOT7	3691.49	-0.738497	0.143924	9.59094e-08	8.25183e-07	0.599363	7.01814	6.08345	NONE
chr1	6307406	6321035	-	ENSG00000158292	GPR153	124.934	0.929101	0.258162	6.15784e-05	0.000280447	1.90409	4.21057	3.55215	NONE
chr1	6296300	6299504	+	ENSG00000225077	LINC00337	4.16262	0.076747	0.467668	0.63339	0.73863	1.05464	0.198329	0.131573	NONE
chr1	6281253	6296032	-	ENSG00000116237	ICMT	4915.46	-0.777871	0.14251	1.49936e-08	1.52528e-07	0.583227	7.82409	6.81665	NONE
chr1	6265535	6281359	+	ENSG00000158286	RNF207	551.629	2.23484	0.184857	8.04875e-35	4.19455e-32	4.70709	34.0943	31.3773	up
chr1	6241329	6269449	-	ENSG00000116251	RPL22	11061.8	0.0746406	0.0829574	0.3603	0.491925	1.0531	0.443336	0.308101	NONE
chr1	6161853	6240183	-	ENSG00000116254	CHD5	10.0997	2.52412	1.18063	0.00221895	0.00691384	5.75224	2.65385	2.16028	up
chr1	6051526	6161253	+	ENSG00000069424	KCNAB2	68.6125	2.3646	0.545299	7.77864e-07	5.39888e-06	5.15011	6.1091	5.2677	up
chr1	8377886	8404227	+	ENSG00000162426	SLC45A1	80.6542	1.32138	0.329223	6.59677e-06	3.73217e-05	2.49905	5.18067	4.42804	up
chr1	8412457	8877702	-	ENSG00000142599	RERE	4190.71	-0.110997	0.0863596	0.190997	0.302622	0.925948	0.718973	0.519099	NONE
chr1	8921061	8939308	-	ENSG00000074800	ENO1	63412.8	-0.93126	0.0842495	4.98532e-29	1.46665e-26	0.5244	28.3023	25.8337	NONE
chr1	8935847	8938066	-	ENSG00000236269	ENO1-IT1	3.60225	-0.034681	0.467932	0.806578	0.871512	0.976248	0.0933535	0.0597268	NONE
chr1	11072414	11085796	+	ENSG00000120948	TARDBP	6056.54	-0.818624	0.10442	1.23312e-15	5.21857e-14	0.566982	14.909	13.2824	NONE
chr1	10696661	10856707	-	ENSG00000130940	CASZ1	19.2395	-0.701991	0.55881	0.0404472	0.0857457	0.614723	1.39311	1.06679	NONE
chr1	10532345	10690815	+	ENSG00000142655	PEX14	681.727	-0.0639854	0.12647	0.59913	0.711583	0.956618	0.222479	0.147774	NONE
chr1	10516579	10532583	-	ENSG00000160049	DFFA	1887.93	-0.621984	0.12567	3.25423e-07	2.47424e-06	0.649777	6.48755	5.60656	NONE
chr1	10509776	10511959	+	ENSG00000241563	CORT	7.03808	-0.139959	0.452245	0.506059	0.63214	0.907545	0.295799	0.199187	NONE
chr1	10490159	10512210	+	ENSG00000251503	APITD1-CORT	43.349	-0.586825	0.38729	0.0425231	0.0893779	0.665807	1.37138	1.04877	NONE
chr1	10490159	10512210	+	ENSG00000175279	APITD1	562.934	-0.42734	0.151331	0.00294986	0.00888025	0.743632	2.5302	2.05157	NONE
chr1	10489938	10490734	-	ENSG00000271989	RP4-736L20.3	1.99546	-0.00854554	0.47074	0.94624	0.966158	0.994094	0.0239985	0.014952	NONE
chr1	10458649	10480201	+	ENSG00000142657	PGD	5953.84	-0.255489	0.0795683	0.00112207	0.00377332	0.837703	2.94998	2.42328	NONE
chr1	10366523	10366813	+	ENSG00000264501	RN7SL731P	7.11451	-0.259925	0.530877	0.200602	0.314643	0.835131	0.697664	0.502182	NONE
chr1	10270863	10441661	+	ENSG00000054523	KIF1B	1522.21	-0.29772	0.112125	0.00627296	0.0173309	0.813537	2.20253	1.76118	NONE
chr1	10092890	10241297	+	ENSG00000130939	UBE4B	1783.26	-0.201806	0.102727	0.0441908	0.0922348	0.869461	1.35467	1.0351	NONE
chr1	16787443	16794976	+	ENSG00000226029	RP4-798A10.2	24.8367	0.619442	0.529265	0.0545304	0.109602	1.53628	1.26336	0.960183	NONE
chr1	10003486	10045559	+	ENSG00000173614	NMNAT1	349.169	0.2905	0.170693	0.0685314	0.132263	1.22306	1.16411	0.878563	NONE
chr1	9908334	9970394	-	ENSG00000178585	CTNNBIP1	403.017	-0.116351	0.137395	0.376341	0.508137	0.922518	0.424418	0.294019	NONE
chr1	110036674	110045554	+	ENSG00000174151	CYB561D1	242.894	0.141891	0.175967	0.387727	0.519268	1.10335	0.411474	0.284608	NONE
chr1	9732484	9747613	-	ENSG00000231789	RP11-558F24.4	2.53103	0.191375	0.528517	0.147163	0.244969	1.14185	0.832203	0.610889	NONE
chr1	9711790	9789172	+	ENSG00000171608	PIK3CD	552.113	0.333358	0.137072	0.0110275	0.0283145	1.25994	1.95752	1.54799	NONE
chr1	9648932	9674935	+	ENSG00000188807	TMEM201	803.434	-1.13346	0.185863	1.82531e-10	2.77679e-09	0.455823	9.73866	8.55646	down
chr1	9599541	9645237	+	ENSG00000171612	SLC25A33	333.595	-0.738425	0.183953	1.87058e-05	9.64371e-05	0.599393	4.72802	4.01576	NONE
chr1	9352939	9429591	+	ENSG00000171621	SPSB1	1491.26	-0.168739	0.101757	0.0892331	0.163909	0.88962	1.04947	0.785399	NONE
chr1	9294834	9331396	+	ENSG00000049239	H6PD	1402.12	1.06473	0.171574	8.68478e-11	1.42712e-09	2.09178	10.0612	8.84554	up
chr1	9242263	9252148	+	ENSG00000234546	RP3-510D11.2	13.8534	1.45899	1.07818	0.00798672	0.0213949	2.74916	2.09763	1.66969	NONE
chr1	9160364	9189229	-	ENSG00000180758	GPR157	133.449	-0.431873	0.222675	0.0299389	0.0665795	0.741299	1.52376	1.17666	NONE
chr1	9095166	9148537	-	ENSG00000142583	SLC2A5	16.103	3.4513	1.08428	0.00014598	0.000611547	10.9382	3.83571	3.21357	up
chr1	8938894	8939953	+	ENSG00000230679	ENO1-AS1	3.70607	0.240445	0.550211	0.125974	0.215712	1.18136	0.89972	0.666126	NONE
chr1	9982173	10003465	-	ENSG00000162441	LZIC	668.14	-0.49295	0.158902	0.00103247	0.00350172	0.710571	2.98612	2.45572	NONE
chr1	35641979	35658749	-	ENSG00000116560	SFPQ	14165.2	-0.9019	0.103244	5.98589e-19	5.00837e-17	0.535182	18.2229	16.3003	NONE
chr1	9789084	9884584	-	ENSG00000171603	CLSTN1	7493.49	-0.315898	0.0841285	0.00013504	0.000570697	0.803351	3.86954	3.24359	NONE
chr1	35899091	36023551	-	ENSG00000142687	KIAA0319L	2110.06	0.621977	0.100187	2.17769e-10	3.28816e-09	1.53898	9.662	8.48305	NONE
chr1	79355449	79472403	-	ENSG00000162618	ELTD1	5797.71	-0.582597	0.128908	2.75879e-06	1.69944e-05	0.667761	5.55928	4.76969	NONE
chr1	79115481	79129763	+	ENSG00000137965	IFI44	632.26	1.87824	0.276349	7.2715e-13	1.83194e-11	3.67627	12.1384	10.7371	up
chr1	79085607	79111830	+	ENSG00000137959	IFI44L	1001.03	1.17628	0.28041	3.31443e-06	2.00714e-05	2.25993	5.47959	4.69742	up
chr1	78769568	79005434	+	ENSG00000122420	PTGFR	707.747	0.569101	0.146564	4.70616e-05	0.000220443	1.4836	4.32733	3.6567	NONE
chr1	78470030	78470238	-	ENSG00000273338	RP11-386I14.4	2.62344	-0.0989341	0.475721	0.522277	0.645897	0.933723	0.282099	0.189837	NONE
chr1	78445226	78604133	+	ENSG00000137960	GIPC2	4.89178	0.313269	0.594488	0.0977788	0.176054	1.24252	1.00976	0.754353	NONE
chr1	78444859	78483648	+	ENSG00000162616	DNAJB4	852.269	0.668177	0.114601	2.02464e-09	2.4885e-08	1.58906	8.69365	7.60406	NONE
chr1	78409740	78444794	-	ENSG00000162613	FUBP1	4193.5	-0.543448	0.129979	1.43955e-05	7.57135e-05	0.686129	4.84177	4.12083	NONE
chr1	78354198	78409580	+	ENSG00000162614	NEXN	2926.98	-0.163599	0.168095	0.296148	0.424622	0.892795	0.528491	0.371998	NONE
chr1	78347033	78355224	-	ENSG00000235927	NEXN-AS1	43.6522	0.223802	0.359839	0.381834	0.513465	1.16781	0.418126	0.289489	NONE
chr1	78276507	78277621	-	ENSG00000219201	RP11-181C21.4	11.3861	-0.061122	0.42621	0.773958	0.847751	0.958518	0.111282	0.0717316	NONE
chr1	78245309	78344106	+	ENSG00000180488	FAM73A	657.67	-0.244216	0.154178	0.094258	0.170833	0.844274	1.02568	0.767427	NONE
chr1	78161672	78225537	-	ENSG00000077254	USP33	1954.77	0.161033	0.102605	0.108362	0.190803	1.11809	0.965122	0.719415	NONE
chr1	78028101	78149104	-	ENSG00000036549	ZZZ3	1404.61	-0.33322	0.110915	0.00199521	0.00630503	0.793763	2.70001	2.20031	NONE
chr1	77747736	78025651	+	ENSG00000154027	AK5	1107.75	-0.170956	0.110941	0.113003	0.197355	0.888254	0.94691	0.704752	NONE
chr1	77594768	77595384	+	ENSG00000226084	RP4-706A16.3	159.246	0.0182707	0.197168	0.921009	0.948913	1.01274	0.035736	0.0227737	NONE
chr1	77554675	77685115	-	ENSG00000142892	PIGK	2190.26	0.210763	0.0972408	0.0268616	0.0608717	1.1573	1.57087	1.21558	NONE
chr1	77165474	77166223	+	ENSG00000226415	TPI1P1	44.8929	-0.250017	0.321893	0.314739	0.443959	0.840887	0.502049	0.352657	NONE
chr1	76262567	76378923	+	ENSG00000057468	MSH4	3.69221	0.32675	0.630921	0.0596865	0.118168	1.25419	1.22412	0.9275	NONE
chr1	76251879	76260764	+	ENSG00000137955	RABGGTB	2541.92	-0.421137	0.0957978	7.1787e-06	4.03636e-05	0.746836	5.14395	4.39401	NONE
chr1	76190036	76253260	+	ENSG00000117054	ACADM	1016.39	-0.37144	0.117408	0.00108966	0.0036752	0.773011	2.96271	2.43472	NONE
chr1	75198836	75232362	+	ENSG00000162623	TYW3	931.528	-0.486726	0.156252	0.00100424	0.00341612	0.713643	2.99816	2.46647	NONE
chr1	75171170	75199092	-	ENSG00000116791	CRYZ	1043.96	-0.195109	0.109706	0.0675769	0.13078	0.873507	1.1702	0.883458	NONE
chr1	75164453	75165017	-	ENSG00000272864	RP11-17E13.2	3.91722	0.186939	0.515217	0.219674	0.337676	1.13835	0.65822	0.4715	NONE
chr1	74663919	75009666	+	ENSG00000259030	FPGT-TNNI3K	4.88988	0.32585	0.603713	0.0936774	0.170068	1.2534	1.02837	0.769377	NONE
chr1	79520630	79521740	-	ENSG00000230787	PSAT1P3	6.4722	0.314389	0.560669	0.152755	0.252127	1.24348	0.816004	0.59838	NONE
chr1	74663896	74699770	+	ENSG00000254685	FPGT	175.85	0.0154233	0.198797	0.934029	0.958087	1.01075	0.0296395	0.0185952	NONE
chr1	81771845	82458120	+	ENSG00000117114	LPHN2	806.045	0.672515	0.118993	5.73991e-09	6.3917e-08	1.59385	8.24109	7.19438	NONE
chr1	84542014	84543614	-	ENSG00000271576	RP11-486G15.2	23.1014	0.05774	0.358843	0.816275	0.878036	1.04083	0.0881637	0.0564879	NONE
chr1	87794151	87814606	+	ENSG00000143013	LMO4	1176.49	-0.111103	0.101305	0.260449	0.383576	0.92588	0.584278	0.416149	NONE
chr1	87458692	87634884	+	ENSG00000267561	RP5-1052I5.2	5.35757	0.0799766	0.462607	0.642929	0.746564	1.057	0.191837	0.126933	NONE
chr1	87380331	87602334	+	ENSG00000153936	HS2ST1	1637.67	0.098228	0.115045	0.379896	0.511539	1.07046	0.420335	0.291121	NONE
chr1	87328132	87380107	-	ENSG00000183291	SEP15	3996.65	0.254401	0.0970189	0.00738717	0.0200086	1.19284	2.13152	1.69878	NONE
chr1	87170259	87213867	+	ENSG00000097033	SH3GLB1	3937.44	-0.0340956	0.082966	0.675694	0.772609	0.976644	0.17025	0.11204	NONE
chr1	87169185	87170145	-	ENSG00000261737	RP4-612B15.3	23.5441	0.263198	0.413916	0.313306	0.442246	1.20014	0.504031	0.354336	NONE
chr1	87099956	87121059	+	ENSG00000153923	CLCA3P	5.87174	-0.259043	0.514376	0.233757	0.354748	0.835642	0.631236	0.45008	NONE
chr1	86889769	86922241	+	ENSG00000137975	CLCA2	4.50497	0.146496	0.498829	0.303291	0.431889	1.10688	0.518141	0.364628	NONE
chr1	86814344	86862023	-	ENSG00000122417	ODF2L	612.635	-0.201531	0.123857	0.0921331	0.16795	0.869627	1.03558	0.77482	NONE
chr1	86194916	86622626	-	ENSG00000171502	COL24A1	8.44205	0.342594	0.594365	0.113702	0.198309	1.26803	0.944234	0.702658	NONE
chr1	86115106	86174116	-	ENSG00000117174	ZNHIT6	1080.5	-0.20593	0.111486	0.0574209	0.114265	0.86698	1.24093	0.942085	NONE
chr1	86046444	86049645	+	ENSG00000142871	CYR61	22499.4	0.182044	0.0994896	0.0601656	0.118884	1.13449	1.22065	0.924876	NONE
chr1	85784164	86043933	-	ENSG00000153904	DDAH1	2776.73	-0.823412	0.160859	8.5043e-08	7.40422e-07	0.565104	7.07036	6.13052	NONE
chr1	85731931	85742773	-	ENSG00000142867	BCL10	1013.88	0.196263	0.116227	0.0818628	0.152942	1.14573	1.08691	0.815472	NONE
chr1	85715639	85725355	-	ENSG00000162642	C1orf52	619.614	0.229945	0.139381	0.0846147	0.157252	1.17279	1.07255	0.803402	NONE
chr1	85622556	85666729	-	ENSG00000097096	SYDE2	84.1485	0.000349057	0.260211	0.999339	0.999559	1.00024	0.000287243	0.000191421	NONE
chr1	85483765	85514182	-	ENSG00000055732	MCOLN3	36.8334	0.755702	0.460246	0.0199186	0.0471736	1.68845	1.70074	1.3263	NONE
chr1	85464830	85598821	+	ENSG00000162643	WDR63	6.88972	0.273562	0.530764	0.198587	0.312234	1.20879	0.702049	0.50552	NONE
chr1	85109390	85156486	-	ENSG00000117155	SSX2IP	1273.31	-0.990388	0.141471	5.39994e-13	1.39511e-11	0.503342	12.2676	10.8554	NONE
chr1	85015289	85040163	-	ENSG00000117151	CTBS	850.296	0.722011	0.130506	1.02182e-08	1.07548e-07	1.64948	7.99063	6.9684	NONE
chr1	84971974	85031877	+	ENSG00000122432	SPATA1	10.1053	0.122396	0.431526	0.585685	0.701207	1.08854	0.232336	0.154154	NONE
chr1	84964008	84972248	-	ENSG00000174021	GNG5	3099.99	-0.598679	0.0875512	3.62757e-12	8.04949e-11	0.660358	11.4404	10.0942	NONE
chr1	84944942	84963473	+	ENSG00000117133	RPF1	1358.13	-0.642307	0.130829	3.67454e-07	2.75931e-06	0.640688	6.4348	5.5592	NONE
chr1	84764049	84855640	+	ENSG00000203943	SAMD13	25.9009	1.14926	0.689286	0.00767314	0.0206672	2.218	2.11503	1.68472	NONE
chr1	84543745	84704181	+	ENSG00000142875	PRKACB	1123.63	-0.314933	0.115265	0.00484117	0.0138536	0.803888	2.31505	1.85844	NONE
chr1	84330711	84464833	-	ENSG00000137941	TTLL7	492.25	-0.465463	0.141929	0.000600284	0.00215602	0.724238	3.22164	2.66635	NONE
chr1	89149905	89301938	+	ENSG00000065243	PKN2	1448.28	-0.293591	0.119284	0.0108478	0.0279194	0.815869	1.96466	1.55409	NONE
chr1	74491699	74663871	-	ENSG00000162620	LRRIQ3	23.2067	0.192217	0.389632	0.448625	0.578912	1.14252	0.348116	0.237387	NONE
chr1	71547007	71955652	+	ENSG00000229956	ZRANB2-AS2	4.58191	0.0319153	0.453854	0.856726	0.906052	1.02237	0.0671581	0.0428469	NONE
chr1	64560125	64636980	-	ENSG00000223949	RP11-24J23.2	2.94974	0.131541	0.489437	0.378954	0.510732	1.09546	0.421413	0.291807	NONE
chr1	64239693	64647181	+	ENSG00000185483	ROR1	430.06	-0.316092	0.193337	0.0746319	0.141579	0.803243	1.12708	0.849	NONE
chr1	64058947	64125916	+	ENSG00000079739	PGM1	1233.65	-0.0952497	0.10113	0.334959	0.465391	0.93611	0.475008	0.332182	NONE
chr1	64014588	64015405	+	ENSG00000116652	DLEU2L	2.96681	0.0749576	0.473694	0.607392	0.717726	1.05333	0.216531	0.144041	NONE
chr1	63989043	64038364	+	ENSG00000203965	EFCAB7	301.42	0.447363	0.17893	0.00706716	0.0192395	1.36355	2.15076	1.71581	NONE
chr1	63906441	64059392	-	ENSG00000142856	ITGB3BP	600.152	-0.798108	0.139544	3.11309e-09	3.66576e-08	0.575103	8.50681	7.43584	NONE
chr1	63833261	63904233	+	ENSG00000088035	ALG6	318.784	-0.540101	0.156702	0.000275428	0.00107715	0.687723	3.55999	2.96773	NONE
chr1	63249806	63331184	+	ENSG00000125703	ATG4C	285.372	-0.500048	0.168069	0.0015313	0.0049718	0.707083	2.81494	2.30349	NONE
chr1	63154153	63176365	+	ENSG00000235545	RP11-230B22.1	3.24084	-0.114955	0.480063	0.462012	0.591251	0.923411	0.335347	0.228228	NONE
chr1	62920399	63153969	-	ENSG00000116641	DOCK7	2418.95	-0.367779	0.149026	0.00932764	0.0245542	0.774974	2.03023	1.60987	NONE
chr1	62901968	62917475	+	ENSG00000162607	USP1	2673.09	-1.36973	0.222215	9.4863e-11	1.54768e-09	0.386964	10.0229	8.81032	down
chr1	62208149	62629592	+	ENSG00000132849	INADL	175.455	0.191288	0.215848	0.322425	0.452247	1.14178	0.491572	0.344624	NONE
chr1	62146718	62191095	-	ENSG00000162604	TM2D1	516.558	0.361196	0.140731	0.0071654	0.0194866	1.28449	2.14476	1.71026	NONE
chr1	61405911	61436448	-	ENSG00000237928	RP4-668G5.1	52.8544	0.726902	0.366756	0.0115914	0.0295703	1.65508	1.93586	1.52914	NONE
chr1	61330931	61928465	+	ENSG00000162599	NFIA	603.45	-0.137848	0.134073	0.283987	0.411172	0.908874	0.546701	0.385976	NONE
chr1	60358980	60392462	-	ENSG00000134716	CYP2J2	3.77789	0.0477547	0.465097	0.759193	0.83679	1.03366	0.119648	0.0773836	NONE
chr1	59762310	60233347	+	ENSG00000172456	FGGY	137.717	0.524322	0.234464	0.0115197	0.0294121	1.43826	1.93856	1.53147	NONE
chr1	59486059	59510286	+	ENSG00000230812	RP4-794H19.4	7.37607	0.00496889	0.437799	0.982702	0.988882	1.00345	0.00757831	0.00485545	NONE
chr1	59348540	59362375	-	ENSG00000232453	RP4-794H19.1	11.3374	0.953442	1.04559	0.0225192	0.0523648	1.93649	1.64745	1.28096	NONE
chr1	59246465	59249785	-	ENSG00000177606	JUN	8713.44	1.22521	0.0983325	1.37824e-36	8.37969e-34	2.3379	35.8607	33.0768	up
chr1	59120411	59165764	-	ENSG00000162601	MYSM1	527.142	0.356257	0.142548	0.00875068	0.0231557	1.2801	2.05796	1.63534	NONE
chr1	59096513	59097202	-	ENSG00000185839	RP4-592A1.2	5.0431	-0.151462	0.482662	0.395084	0.526624	0.900338	0.403311	0.278499	NONE
chr1	59041099	59043166	-	ENSG00000184292	TACSTD2	4.12033	0.181103	0.502601	0.284903	0.412202	1.13375	0.545303	0.38489	NONE
chr1	58881056	59012474	-	ENSG00000162600	OMA1	294.601	0.662148	0.163394	1.82379e-05	9.42646e-05	1.58244	4.73902	4.02565	NONE
chr1	57460451	59012406	-	ENSG00000173406	DAB1	27.9936	1.31713	0.851153	0.00657329	0.0180513	2.4917	2.18222	1.74349	NONE
chr1	64936428	65158741	+	ENSG00000158966	CACHD1	198.651	0.560208	0.198427	0.00207199	0.00651494	1.47448	2.68361	2.18609	NONE
chr1	71861623	72748417	-	ENSG00000172260	NEGR1	1415.26	-0.873528	0.131306	7.40999e-12	1.54998e-10	0.54581	11.1302	9.80967	NONE
chr1	65210778	65298915	+	ENSG00000162437	RAVER2	485.678	-0.262711	0.135021	0.0423811	0.0891411	0.83352	1.37283	1.04992	NONE
chr1	65613232	65697828	+	ENSG00000162433	AK4	284.422	0.414116	0.212996	0.0305822	0.0677871	1.33248	1.51453	1.16885	NONE
chr1	71528974	71546980	-	ENSG00000132485	ZRANB2	3037.19	0.0906035	0.105953	0.384452	0.51596	1.06482	0.415158	0.287384	NONE
chr1	71318036	71513491	-	ENSG00000050628	PTGER3	4.25363	0.396271	0.743469	0.00589162	0.0164417	1.3161	2.22977	1.78405	NONE
chr1	70876901	70905534	+	ENSG00000116761	CTH	58.7695	1.96136	0.458019	1.27516e-06	8.46392e-06	3.89429	5.89444	5.07243	up
chr1	70820488	70851022	+	ENSG00000197568	HHLA3	175.091	1.21231	0.263543	5.29009e-07	3.81841e-06	2.31708	6.27654	5.41812	up
chr1	70726271	70820417	-	ENSG00000118454	ANKRD13C	962.016	0.0472661	0.115053	0.674096	0.771604	1.0333	0.171278	0.112605	NONE
chr1	70671365	70718735	+	ENSG00000116754	SRSF11	5479.15	0.260974	0.104833	0.0107127	0.0276106	1.19829	1.9701	1.55892	NONE
chr1	70610488	70671303	-	ENSG00000066557	LRRC40	861.687	-0.614264	0.131299	1.22888e-06	8.19251e-06	0.653263	5.91049	5.08658	NONE
chr1	70034081	70617628	+	ENSG00000033122	LRRC7	5.73171	0.154806	0.48094	0.39756	0.529345	1.11327	0.400598	0.276262	NONE
chr1	68962359	69004310	+	ENSG00000234264	RP4-694A7.4	14.727	-0.344195	0.491598	0.198805	0.31255	0.787747	0.701573	0.505081	NONE
chr1	68939835	68962904	-	ENSG00000024526	DEPDC1	2773.54	-1.45593	0.206082	2.05292e-13	5.69077e-12	0.364519	12.6876	11.2448	down
chr1	68627444	68628773	-	ENSG00000234383	CTBP2P8	7.48249	0.212773	0.490424	0.308701	0.437354	1.15891	0.510463	0.359167	NONE
chr1	68564142	68698803	-	ENSG00000116729	WLS	3004.36	0.0462412	0.12702	0.710439	0.799097	1.03257	0.148473	0.0974008	NONE
chr1	68511645	68517314	-	ENSG00000162595	DIRAS3	14.0137	2.13027	0.979763	0.00161904	0.00523047	4.37798	2.79074	2.28146	up
chr1	68297986	68668670	+	ENSG00000232284	GNG12-AS1	3.8927	0.280743	0.577056	0.10088	0.180238	1.21482	0.996194	0.744152	NONE
chr1	68167149	68299150	-	ENSG00000172380	GNG12	10234.7	-0.149506	0.14037	0.277847	0.404013	0.901559	0.556194	0.393605	NONE
chr1	68150744	68154021	+	ENSG00000116717	GADD45A	2552.14	0.346902	0.0979917	0.000296022	0.00114784	1.27183	3.52868	2.94012	NONE
chr1	67873493	67896098	-	ENSG00000142864	SERBP1	13447.1	-0.998086	0.121553	4.74711e-17	2.79314e-15	0.500664	16.3236	14.5539	NONE
chr1	67465015	67519782	-	ENSG00000116704	SLC35D1	1106.22	-0.352501	0.121566	0.00268913	0.00817631	0.783225	2.57039	2.08744	NONE
chr1	67390578	67454302	+	ENSG00000198160	MIER1	1527.63	0.303465	0.106991	0.00357936	0.0105746	1.2341	2.44619	1.97574	NONE
chr1	67278568	67390570	-	ENSG00000152763	WDR78	135.053	1.19783	0.265747	8.55157e-07	5.87719e-06	2.29395	6.06795	5.23083	up
chr1	66999066	67213982	+	ENSG00000118473	SGIP1	963.588	1.14915	0.178516	1.70998e-11	3.30403e-10	2.21783	10.767	9.48096	up
chr1	66258197	66840259	+	ENSG00000184588	PDE4B	121.905	1.11102	0.313409	5.29344e-05	0.00024543	2.15999	4.27626	3.61007	up
chr1	65886270	65901690	+	ENSG00000213625	LEPROT	2321.59	-0.0049651	0.0937266	0.957259	0.972508	0.996564	0.0189706	0.012107	NONE
chr1	65886248	66107242	+	ENSG00000116678	LEPR	583.09	0.416809	0.153058	0.00400306	0.0116919	1.33497	2.39761	1.93212	NONE
chr1	65713902	65881552	+	ENSG00000116675	DNAJC6	253.91	-0.0331844	0.197442	0.852583	0.903241	0.977261	0.0692635	0.0441962	NONE
chr1	65298912	65432187	-	ENSG00000162434	JAK1	3460.36	0.0554133	0.0888556	0.526952	0.650048	1.03916	0.278229	0.187055	NONE
chr1	89294785	89295102	+	ENSG00000241975	TCEB1P19	4.31785	0.195903	0.52233	0.188268	0.299155	1.14544	0.725224	0.524103	NONE
chr1	89318615	89357627	-	ENSG00000137947	GTF2B	808.919	0.289027	0.125099	0.0165796	0.0403056	1.22182	1.78042	1.39464	NONE
chr1	89401456	89458636	-	ENSG00000137944	CCBL2	574.803	0.197213	0.131379	0.118765	0.205432	1.14648	0.92531	0.687332	NONE
chr1	101455179	101491644	-	ENSG00000117543	DPH5	845.596	-0.307503	0.121251	0.00869692	0.0230201	0.808039	2.06063	1.63789	NONE
chr1	101361632	101447309	+	ENSG00000162695	SLC30A7	1187.49	0.273638	0.101614	0.00582273	0.0162819	1.20885	2.23487	1.7883	NONE
chr1	101360484	101360912	+	ENSG00000273204	RP4-549L20.3	7.08639	0.249008	0.507708	0.249089	0.371252	1.18839	0.603646	0.430331	NONE
chr1	101337943	101361554	-	ENSG00000162694	EXTL2	1207.98	0.182463	0.106652	0.0794301	0.149008	1.13482	1.10001	0.82679	NONE
chr1	101003693	101007574	+	ENSG00000181656	GPR88	2.55423	0.0885426	0.480356	0.518763	0.642831	1.0633	0.285031	0.191903	NONE
chr1	100810584	100985833	+	ENSG00000079335	CDC14A	99.1129	-0.32773	0.270858	0.150473	0.248972	0.796789	0.822541	0.60385	NONE
chr1	100731763	100758325	+	ENSG00000137996	RTCA	1274.15	-0.408308	0.106824	8.67917e-05	0.000382018	0.753507	4.06152	3.41792	NONE
chr1	100729565	100731676	-	ENSG00000224616	RP11-305E17.6	2.15956	0.0975575	0.488024	0.423162	0.554329	1.06996	0.373493	0.256232	NONE
chr1	100652475	100715390	-	ENSG00000137992	DBT	484.333	0.155274	0.139158	0.244404	0.365861	1.11363	0.611891	0.436684	NONE
chr1	100614409	100643771	-	ENSG00000122477	LRRC39	5.47651	0.222485	0.533138	0.168198	0.272317	1.16674	0.77418	0.564925	NONE
chr1	100598706	100616053	+	ENSG00000122435	TRMT13	324.16	-0.310011	0.163686	0.0438641	0.0916788	0.806635	1.35789	1.03773	NONE
chr1	100549119	100598511	-	ENSG00000156876	SASS6	394.811	-0.847388	0.257189	0.000236853	0.000940603	0.55579	3.62552	3.02659	NONE
chr1	100503653	100548933	+	ENSG00000156875	HIAT1	1239.26	-0.216984	0.104527	0.0333031	0.0729406	0.860362	1.47751	1.13703	NONE
chr1	100496122	100501188	+	ENSG00000261254	RP4-714D9.5	18.3007	0.0850874	0.386306	0.726866	0.812529	1.06075	0.138546	0.0901613	NONE
chr1	100435345	100492535	+	ENSG00000117620	SLC35A3	709.495	-0.0833122	0.135107	0.519839	0.64381	0.943888	0.284131	0.191243	NONE
chr1	100433939	100435420	-	ENSG00000228084	RP5-884G6.2	8.09595	0.151358	0.4671	0.44858	0.578912	1.11061	0.34816	0.237387	NONE
chr1	100315640	100389579	+	ENSG00000162688	AGL	344.224	0.278516	0.171273	0.0816253	0.152577	1.21295	1.08818	0.816511	NONE
chr1	100174259	100232187	-	ENSG00000156869	FRRS1	8.63115	0.180676	0.500105	0.295416	0.423749	1.13341	0.529566	0.372891	NONE
chr1	100111499	100160097	+	ENSG00000099260	PALMD	143.098	1.38992	0.265389	1.7552e-08	1.75616e-07	2.62064	7.75567	6.75544	up
chr1	99127236	99226056	+	ENSG00000162627	SNX7	1178.91	-0.567737	0.109171	9.37565e-08	8.07881e-07	0.674674	7.028	6.09265	NONE
chr1	98676303	98738214	+	ENSG00000226053	RP5-1070A16.1	12.4113	-0.109684	0.408213	0.63901	0.743243	0.926791	0.194492	0.128869	NONE
chr1	98453556	98515419	-	ENSG00000225206	MIR137HG	124.525	-0.423448	0.25795	0.0564457	0.112669	0.745641	1.24837	0.948196	NONE
chr1	98432561	98434370	-	ENSG00000259946	RP11-490G2.2	21.4892	0.0836123	0.406001	0.722238	0.808779	1.05967	0.14132	0.0921703	NONE
chr1	98399030	98407302	-	ENSG00000269998	RP11-272L13.3	16.807	1.19528	0.929883	0.0114839	0.0293412	2.28989	1.93991	1.53252	NONE
chr1	98011257	98012514	+	ENSG00000228057	SEC63P1	4.55144	0.0671392	0.462251	0.689937	0.783492	1.04764	0.161191	0.105966	NONE
chr1	101491434	101552821	+	ENSG00000233184	RP11-421L21.3	98.4265	0.313206	0.243411	0.138812	0.233595	1.24247	0.857572	0.631536	NONE
chr1	97543299	98386605	-	ENSG00000188641	DPYD	1538.28	-0.233585	0.102465	0.019405	0.046183	0.850519	1.71209	1.33552	NONE
chr1	101702444	101707074	+	ENSG00000170989	S1PR1	56.9426	-0.103328	0.28431	0.654561	0.756942	0.930883	0.18405	0.120937	NONE
chr1	103342023	103574052	-	ENSG00000060718	COL11A1	2.91578	0.22193	0.546717	0.111589	0.195334	1.16629	0.95238	0.709223	NONE
chr1	35734568	35887659	+	ENSG00000146463	ZMYM4	1889.88	0.0412609	0.101183	0.677645	0.773854	1.02901	0.168998	0.111341	NONE
chr1	110009180	110024759	+	ENSG00000143028	SYPL2	6.68492	0.160307	0.494753	0.328491	0.4585	1.11752	0.483476	0.33866	NONE
chr1	109941653	109969062	-	ENSG00000143106	PSMA5	2639.39	-0.352174	0.0956408	0.00016936	0.00069732	0.783403	3.77119	3.15657	NONE
chr1	109852192	109940573	-	ENSG00000134243	SORT1	3768.31	-0.165437	0.11091	0.12417	0.213163	0.891659	0.905984	0.671288	NONE
chr1	109822178	109825808	-	ENSG00000134222	PSRC1	981.905	-1.5585	0.175795	9.13331e-20	8.67664e-18	0.339503	19.0394	17.0616	down
chr1	109792641	109818372	+	ENSG00000143126	CELSR2	1112.56	0.462207	0.120531	7.25103e-05	0.0003252	1.37765	4.1396	3.48785	NONE
chr1	109756540	109780791	+	ENSG00000031698	SARS	2834.38	-0.236087	0.087342	0.00594977	0.0165787	0.849045	2.2255	1.78045	NONE
chr1	109656301	109749401	+	ENSG00000116299	KIAA1324	19.3621	1.57642	0.727064	0.00199652	0.00630809	2.98229	2.69973	2.2001	up
chr1	109642815	109643241	+	ENSG00000270066	SCARNA2	10.0411	0.296306	0.508158	0.220789	0.338958	1.228	0.656022	0.469854	NONE
chr1	109632425	109639556	+	ENSG00000215717	TMEM167B	870.094	0.375272	0.128295	0.0023568	0.00728856	1.29708	2.62768	2.13736	NONE
chr1	109630593	109633480	-	ENSG00000273382	RP5-1065J22.8	50.155	0.323633	0.34289	0.209308	0.325277	1.25148	0.679215	0.487747	NONE
chr1	109605108	109618624	-	ENSG00000197780	TAF13	861.799	-0.274098	0.132711	0.0315389	0.0695778	0.826967	1.50115	1.15753	NONE
chr1	109534878	109535489	+	ENSG00000244716	RP11-20O24.4	245.678	-0.299472	0.1656	0.0539209	0.108641	0.81255	1.26824	0.964007	NONE
chr1	109512836	109584850	-	ENSG00000085433	WDR47	550.808	0.0656918	0.136642	0.617557	0.725886	1.04659	0.209323	0.139132	NONE
chr1	109472130	109506111	-	ENSG00000121940	CLCC1	1348.52	-0.206198	0.11134	0.0567998	0.113215	0.866819	1.24565	0.946097	NONE
chr1	109417972	109477167	+	ENSG00000121957	GPSM2	1207.53	-1.7031	0.176752	6.23664e-23	9.47969e-21	0.307124	22.205	20.0232	down
chr1	109289296	109352148	+	ENSG00000116266	STXBP3	1058.81	0.173463	0.117372	0.127696	0.218129	1.12776	0.893822	0.661287	NONE
chr1	109234945	109244425	+	ENSG00000134186	PRPF38B	1830.78	-0.172763	0.120609	0.13903	0.233897	0.887142	0.856892	0.630976	NONE
chr1	109102711	109187522	+	ENSG00000162636	FAM102B	913.231	-0.794461	0.137294	2.14392e-09	2.61573e-08	0.576559	8.66879	7.58241	NONE
chr1	108742548	108744113	+	ENSG00000260879	RP11-483I13.5	18.9854	0.237954	0.427318	0.349249	0.480379	1.17932	0.456864	0.318416	NONE
chr1	108676658	108743471	-	ENSG00000085491	SLC25A24	2252.76	-0.944581	0.169667	5.89471e-09	6.53614e-08	0.519581	8.22954	7.18468	NONE
chr1	107682629	108026080	+	ENSG00000162631	NTNG1	1295.99	-0.363908	0.126024	0.00273508	0.0083022	0.777057	2.56303	2.08081	NONE
chr1	107599267	107601916	+	ENSG00000198890	PRMT6	817.397	-0.535942	0.115677	1.81568e-06	1.16e-05	0.689708	5.74096	4.93554	NONE
chr1	104096437	104122156	+	ENSG00000240038	AMY2B	59.0242	3.4961	0.585771	1.80805e-10	2.75283e-09	11.2832	9.74279	8.56022	up
chr1	104068313	104097861	+	ENSG00000185946	RNPC3	371.586	0.916	0.185745	1.69297e-07	1.37039e-06	1.88688	6.77135	5.86316	NONE
chr1	102251892	102254059	-	ENSG00000183298	RP11-556K13.1	6.21144	-0.0390814	0.445998	0.832653	0.890193	0.973274	0.079536	0.0505157	NONE
chr1	97187221	97289294	+	ENSG00000117569	PTBP2	417.829	0.388834	0.154283	0.00767467	0.0206682	1.30933	2.11494	1.6847	NONE
chr1	97144430	97145176	-	ENSG00000137970	RPL7P9	161.891	0.0248861	0.200258	0.893826	0.930556	1.0174	0.048747	0.0312574	NONE
chr1	96912486	96913874	+	ENSG00000228502	EEF1A1P11	26.7955	0.134858	0.381142	0.587693	0.702137	1.09798	0.230849	0.153578	NONE
chr1	92711959	92764544	-	ENSG00000174842	GLMN	320.943	-0.387143	0.168895	0.0143761	0.0356519	0.764643	1.84236	1.44792	NONE
chr1	92632542	92650280	+	ENSG00000069712	KIAA1107	59.8961	1.65096	0.396228	2.61406e-06	1.61683e-05	3.14042	5.58268	4.79133	up
chr1	92545862	92613393	+	ENSG00000189195	BTBD8	7.1561	0.0228602	0.444797	0.906057	0.939218	1.01597	0.0428442	0.0272334	NONE
chr1	92495539	92529093	+	ENSG00000172031	EPHX4	231.199	-0.218105	0.168224	0.166249	0.269808	0.859694	0.779242	0.568944	NONE
chr1	92145902	92371892	-	ENSG00000069702	TGFBR3	99.1165	-0.338714	0.270556	0.137263	0.231415	0.790746	0.862446	0.635608	NONE
chr1	91966408	91991321	+	ENSG00000097046	CDC7	518.762	-1.06293	0.249017	3.4933e-06	2.1022e-05	0.47866	5.45676	4.67732	down
chr1	91726323	91870426	-	ENSG00000162669	HFM1	2.81712	-0.0748267	0.470082	0.625474	0.732544	0.949456	0.203791	0.135166	NONE
chr1	91380859	91487829	-	ENSG00000122482	ZNF644	1163.02	-0.0106646	0.117629	0.925167	0.951708	0.992635	0.0337797	0.0214963	NONE
chr1	91358549	91359169	-	ENSG00000232882	PHKA1P1	1.92746	0.154435	0.520313	0.0746652	0.141598	1.11299	1.12688	0.848942	NONE
chr1	91326107	91328477	-	ENSG00000272094	RP4-665J23.4	9.69856	0.179028	0.449305	0.432737	0.563715	1.13212	0.363775	0.248941	NONE
chr1	91248543	91317207	-	ENSG00000233593	RP4-665J23.1	3.48225	0.335027	0.658538	0.0105205	0.0271919	1.2614	1.97796	1.56556	NONE
chr1	90460671	90501090	+	ENSG00000162664	ZNF326	1418.53	-0.274058	0.100447	0.00520577	0.0147672	0.82699	2.28351	1.8307	NONE
chr1	90459152	90459880	-	ENSG00000228175	GEMIN8P4	6.05162	-0.176454	0.47575	0.38512	0.516539	0.884875	0.414404	0.286897	NONE
chr1	90286573	90402170	+	ENSG00000171492	LRRC8D	1022.81	-0.080959	0.108653	0.443888	0.574225	0.945429	0.352727	0.240918	NONE
chr1	90285733	90286427	-	ENSG00000272931	RP5-943J3.2	6.3735	0.00884945	0.435733	0.967218	0.97879	1.00615	0.0144754	0.00931053	NONE
chr1	90098631	90235462	+	ENSG00000171488	LRRC8C	923.004	-1.45289	0.206298	2.34623e-13	6.45478e-12	0.365288	12.6296	11.1901	down
chr1	90048800	90098453	-	ENSG00000231999	RP5-1007M22.2	10.3869	-0.77333	0.852918	0.0368532	0.0794095	0.585065	1.43353	1.10013	NONE
chr1	89990395	90063423	+	ENSG00000197147	LRRC8B	24.0138	-0.514069	0.483586	0.0910469	0.166452	0.700244	1.04073	0.77871	NONE
chr1	89724633	89738544	-	ENSG00000154451	GBP5	5.08653	0.154267	0.496489	0.320237	0.449802	1.11286	0.494528	0.346979	NONE
chr1	89646831	89664615	-	ENSG00000162654	GBP4	2.70518	0.239208	0.569134	0.0257556	0.058752	1.18034	1.58913	1.23098	NONE
chr1	89571815	89616139	-	ENSG00000162645	GBP2	154.006	2.94096	0.469501	1.79404e-11	3.44819e-10	7.67923	10.7462	9.46241	up
chr1	89569968	89570450	-	ENSG00000234518	PTGES3P1	7.43781	-0.146225	0.451645	0.493528	0.620953	0.903612	0.306688	0.206942	NONE
chr1	89518002	89531043	-	ENSG00000117228	GBP1	887.242	-0.0761034	0.113754	0.490203	0.618305	0.948616	0.309624	0.208797	NONE
chr1	89472349	89488577	-	ENSG00000117226	GBP3	1137.26	0.214864	0.115388	0.0550259	0.110384	1.16059	1.25943	0.957094	NONE
chr1	89445139	89458643	-	ENSG00000213516	RBMXL1	319.2	-0.263177	0.152142	0.0679946	0.131407	0.833251	1.16753	0.881381	NONE
chr1	92764522	92867613	+	ENSG00000122484	RPAP2	822.938	-0.036223	0.114049	0.74286	0.824195	0.975205	0.129093	0.0839699	NONE
chr1	92940319	92952433	-	ENSG00000162676	GFI1	11.2322	0.180636	0.470264	0.391629	0.523329	1.13338	0.407126	0.281225	NONE
chr1	92974253	93257961	-	ENSG00000067208	EVI5	1799.42	0.204626	0.11949	0.0770234	0.14524	1.15239	1.11338	0.837914	NONE
chr1	93112605	93113187	-	ENSG00000229992	HMGB3P9	1.786	0.0127839	0.480143	0.896952	0.932217	1.0089	0.0472308	0.030483	NONE
chr1	95699711	95712781	+	ENSG00000122481	RWDD3	270.902	0.179295	0.163146	0.243243	0.365135	1.13233	0.613959	0.437546	NONE
chr1	95583479	95712781	+	ENSG00000271092	TMEM56-RWDD3	2.30316	-0.126803	0.512569	0.0731486	0.139302	0.915859	1.13579	0.856044	NONE
chr1	95582894	95663163	+	ENSG00000152078	TMEM56	63.9183	-0.0891712	0.277537	0.695305	0.787382	0.940063	0.157825	0.103815	NONE
chr1	95439963	95538501	-	ENSG00000172339	ALG14	207.278	-0.252116	0.185525	0.14089	0.236329	0.839664	0.851119	0.626483	NONE
chr1	95393122	95428826	+	ENSG00000235501	RP4-639F20.1	56.1	0.551509	0.389753	0.0529805	0.107041	1.46562	1.27588	0.970451	NONE
chr1	95362507	95392834	-	ENSG00000117519	CNN3	11787.1	-0.456463	0.106838	1.15169e-05	6.20034e-05	0.728771	4.93867	4.20758	NONE
chr1	95285898	95360802	+	ENSG00000143036	SLC44A3	8.21041	0.564823	0.805466	0.0516302	0.104999	1.47921	1.2871	0.978815	NONE
chr1	95104017	95285837	-	ENSG00000224081	LINC01057	2.58883	-0.00170356	0.46489	0.988752	0.993102	0.99882	0.00491259	0.00300608	NONE
chr1	94994781	95007356	-	ENSG00000117525	F3	8080.42	-0.909101	0.179244	9.43115e-08	8.12201e-07	0.532517	7.02544	6.09034	NONE
chr1	94883933	94984222	+	ENSG00000117528	ABCD3	1286.17	-0.403008	0.114954	0.000301697	0.00116786	0.75628	3.52043	2.93261	NONE
chr1	94798823	94800404	+	ENSG00000226835	RP11-148B18.3	2.80001	-0.0276859	0.465709	0.849133	0.900895	0.980993	0.0710242	0.0453258	NONE
chr1	94784035	94790125	-	ENSG00000236098	RP11-148B18.4	6.62235	-0.125222	0.454846	0.534596	0.656767	0.916863	0.271975	0.182588	NONE
chr1	57184477	57285369	-	ENSG00000187889	C1orf168	1.93761	0.164833	0.524652	0.0679091	0.131278	1.12104	1.16807	0.881808	NONE
chr1	94614544	94740624	-	ENSG00000137962	ARHGAP29	7659.49	-0.748249	0.120522	2.33244e-10	3.49865e-09	0.595326	9.63219	8.4561	NONE
chr1	94350761	94374966	-	ENSG00000023909	GCLM	997.439	-0.735478	0.138194	3.43369e-08	3.2451e-07	0.600619	7.46424	6.48877	NONE
chr1	94333373	94345474	-	ENSG00000067334	DNTTIP2	2664.74	-0.596232	0.11246	5.14406e-08	4.7197e-07	0.661479	7.28869	6.32609	NONE
chr1	94312730	94314495	+	ENSG00000260464	RP4-561L24.3	12.9134	0.635799	0.792409	0.0481814	0.0991458	1.5538	1.31712	1.00373	NONE
chr1	94218480	94241000	-	ENSG00000230439	RP11-488P3.1	6.17744	-0.00604992	0.442998	0.971765	0.982152	0.995815	0.0124387	0.00782145	NONE
chr1	94027347	94312706	-	ENSG00000137936	BCAR3	2232.36	-0.865691	0.130225	8.24551e-12	1.71101e-10	0.548783	11.0838	9.76675	NONE
chr1	93913688	94020218	+	ENSG00000137942	FNBP1L	940.157	0.349817	0.114275	0.00159949	0.0051811	1.2744	2.79602	2.28558	NONE
chr1	93727743	93811582	-	ENSG00000223745	RP4-717I23.3	226.755	2.6859	0.299542	1.82026e-20	1.98811e-18	6.43483	19.7399	17.7016	up
chr1	93645476	93744287	+	ENSG00000122483	CCDC18	819.776	-0.919653	0.17036	1.55917e-08	1.57645e-07	0.528636	7.80711	6.80232	NONE
chr1	93615299	93646285	-	ENSG00000117500	TMED5	2578.84	-0.525629	0.123151	1.02223e-05	5.5542e-05	0.694656	4.99045	4.25538	NONE
chr1	93544792	93604638	+	ENSG00000143033	MTF2	529.037	-0.278178	0.128885	0.0248708	0.057062	0.824632	1.60431	1.24365	NONE
chr1	93307724	93427057	-	ENSG00000154511	FAM69A	635.067	0.0784935	0.127764	0.525337	0.648728	1.05591	0.279562	0.187937	NONE
chr1	93297582	93307481	+	ENSG00000122406	RPL5	22125.7	-0.0368256	0.0804178	0.641538	0.745376	0.974797	0.192778	0.127625	NONE
chr1	94458393	94586688	-	ENSG00000198691	ABCA4	6.79478	2.90447	1.77203	0.00946639	0.0248612	7.48741	2.02382	1.60448	NONE
chr1	57110995	57181008	+	ENSG00000162409	PRKAA2	448.759	-0.313026	0.140667	0.0198134	0.0469833	0.804952	1.70304	1.32806	NONE
chr1	93811445	93835055	+	ENSG00000117505	DR1	2585.98	-0.56986	0.123216	1.85505e-06	1.18279e-05	0.673682	5.73164	4.92709	NONE
chr1	55532032	55680786	-	ENSG00000162402	USP24	1561.23	-0.436489	0.103829	1.64229e-05	8.55133e-05	0.738931	4.78455	4.06797	NONE
chr1	43124096	43142429	+	ENSG00000171960	PPIH	805.388	-0.780085	0.143691	1.71756e-08	1.72513e-07	0.582332	7.76509	6.76318	NONE
chr1	42929001	43120335	+	ENSG00000186409	CCDC30	49.7403	1.60764	0.462573	4.03288e-05	0.000191762	3.04752	4.39438	3.71724	up
chr1	42921788	42939056	+	ENSG00000127125	PPCS	623.798	0.378374	0.123361	0.00148116	0.00482264	1.29988	2.8294	2.31671	NONE
chr1	42642210	42801548	-	ENSG00000198815	FOXJ3	1908.27	0.0364536	0.0994477	0.708819	0.798226	1.02559	0.149465	0.0978743	NONE
chr1	41972036	42501596	-	ENSG00000127124	HIVEP3	443.306	-0.467545	0.151642	0.00116372	0.00390045	0.723194	2.93415	2.40889	NONE
chr1	41827594	41849262	+	ENSG00000204060	FOXO6	5.88133	0.272264	0.548275	0.161656	0.263551	1.2077	0.791407	0.579135	NONE
chr1	41492872	41707826	-	ENSG00000010803	SCMH1	913.522	-0.380242	0.122545	0.00134421	0.0044281	0.768309	2.87153	2.35378	NONE
chr1	41481269	41488909	-	ENSG00000171790	SLFNL1	1.99805	-0.00706514	0.473878	0.95143	0.968853	0.995115	0.021623	0.0137422	NONE
chr1	41445007	41478235	+	ENSG00000171793	CTPS1	2558.54	-1.56042	0.23194	2.04701e-12	4.73224e-11	0.339053	11.6889	10.3249	down
chr1	41326729	41328018	-	ENSG00000179862	CITED4	95.8001	-0.0809046	0.29361	0.729214	0.814505	0.945465	0.137145	0.0891065	NONE
chr1	41249684	41306124	+	ENSG00000117013	KCNQ4	4.72378	0.137466	0.489618	0.372714	0.504512	1.09997	0.428624	0.297128	NONE
chr1	41157320	41237275	+	ENSG00000066136	NFYC	1099.83	-0.235922	0.110169	0.0276718	0.0623128	0.849142	1.55796	1.20542	NONE
chr1	41156052	41157738	-	ENSG00000272145	NFYC-AS1	22.8459	0.599819	0.522046	0.0599097	0.118507	1.51553	1.2225	0.926256	NONE
chr1	41086351	41131329	-	ENSG00000117016	RIMS3	4.16813	0.0448723	0.455327	0.798233	0.865777	1.03159	0.0978701	0.0625938	NONE
chr1	40997233	41013841	+	ENSG00000117010	ZNF684	75.1604	-0.0252846	0.259999	0.906742	0.939555	0.982627	0.0425161	0.0270779	NONE
chr1	40974413	40982228	+	ENSG00000164002	EXO5	232.19	-1.05045	0.246911	3.72931e-06	2.22806e-05	0.482817	5.42837	4.65207	down
chr1	40958829	40974333	-	ENSG00000238287	RP11-656D10.3	5.19096	-0.00157887	0.455063	0.989516	0.993423	0.998906	0.0045773	0.00286597	NONE
chr1	40942887	40962015	+	ENSG00000187815	ZFP69	59.7308	-0.283199	0.302442	0.242697	0.364585	0.821767	0.614936	0.438202	NONE
chr1	40929991	40932436	+	ENSG00000260920	RP1-228H13.5	39.7324	0.198708	0.329299	0.425043	0.556314	1.14767	0.371567	0.25468	NONE
chr1	40915774	40929390	+	ENSG00000187801	ZFP69B	44.2089	-0.147985	0.309634	0.539539	0.661453	0.90251	0.267977	0.179501	NONE
chr1	40810522	40888998	+	ENSG00000084070	SMAP2	637.175	-0.363549	0.158507	0.0151151	0.0372295	0.77725	1.82059	1.42911	NONE
chr1	40766159	40783488	-	ENSG00000049089	COL9A2	7.45493	0.259601	0.534904	0.187523	0.29818	1.19715	0.726946	0.525522	NONE
chr1	40723779	40759856	+	ENSG00000084073	ZMPSTE24	2924.43	-0.225923	0.101161	0.0222548	0.0518756	0.855048	1.65258	1.28504	NONE
chr1	40722099	40723639	-	ENSG00000259943	RP1-39G22.7	121.905	-0.0214297	0.228194	0.913756	0.944675	0.985256	0.0391698	0.0247174	NONE
chr1	40627045	40706593	+	ENSG00000117000	RLF	578.467	0.379667	0.152775	0.00864123	0.0229027	1.30104	2.06342	1.64011	NONE
chr1	43144406	43147325	+	ENSG00000234917	RP5-994D16.3	3.38413	0.0223175	0.459958	0.891426	0.928802	1.01559	0.0499149	0.032077	NONE
chr1	40538379	40563375	-	ENSG00000131238	PPT1	2086.64	-0.506347	0.0947549	4.97661e-08	4.58452e-07	0.704003	7.30307	6.33871	NONE
chr1	43148098	43168020	+	ENSG00000065978	YBX1	30785.6	-0.253624	0.0817752	0.00164269	0.00529655	0.838787	2.78445	2.27601	NONE
chr1	43232940	43263968	+	ENSG00000164008	C1orf50	157.16	0.143152	0.194476	0.422719	0.553948	1.10432	0.373948	0.256531	NONE
chr1	44412611	44433694	+	ENSG00000117408	IPO13	1048.96	-0.189581	0.112538	0.0828992	0.154673	0.87686	1.08145	0.810586	NONE
chr1	44410042	44412223	-	ENSG00000237950	RP11-7O11.3	2.77512	0.0494212	0.474292	0.707548	0.797335	1.03485	0.150244	0.098359	NONE
chr1	44398992	44402913	+	ENSG00000117407	ARTN	161.904	0.608685	0.347889	0.0251362	0.0575624	1.52487	1.5997	1.23986	NONE
chr1	44171495	44396831	+	ENSG00000126091	ST3GAL3	493.445	0.27206	0.133039	0.0331787	0.0727118	1.20753	1.47914	1.1384	NONE
chr1	44165436	44173809	-	ENSG00000236200	KDM4A-AS1	32.6828	-1.12548	0.457453	0.00175743	0.00562182	0.458349	2.75512	2.25012	down
chr1	44115829	44171186	+	ENSG00000066135	KDM4A	1006.07	0.139689	0.110157	0.193223	0.305354	1.10167	0.71394	0.515196	NONE
chr1	43990858	44089343	+	ENSG00000142949	PTPRF	6555.85	-0.602345	0.136156	4.21305e-06	2.48773e-05	0.658682	5.3754	4.6042	NONE
chr1	43919598	43922666	+	ENSG00000229348	HYI-AS1	2.00244	-0.00652983	0.474265	0.954435	0.970666	0.995484	0.0202538	0.0129303	NONE
chr1	43916824	43919660	-	ENSG00000178922	HYI	2188.61	-0.510284	0.126962	2.83159e-05	0.000139477	0.702084	4.54797	3.8555	NONE
chr1	43913447	43914315	-	ENSG00000229372	SZT2-AS1	9.92864	0.106825	0.43141	0.628602	0.735002	1.07686	0.201624	0.133712	NONE
chr1	43855553	43918321	+	ENSG00000198198	SZT2	938.031	0.35589	0.114438	0.00133844	0.00441068	1.27977	2.8734	2.35549	NONE
chr1	43849588	43855479	-	ENSG00000159479	MED8	888.279	-0.189474	0.108602	0.073094	0.139256	0.876925	1.13612	0.856187	NONE
chr1	43829068	43833696	-	ENSG00000066322	ELOVL1	3900.87	-0.393604	0.137329	0.00276419	0.0083794	0.761226	2.55843	2.07679	NONE
chr1	43824626	43828874	+	ENSG00000117399	CDC20	5774.26	-2.01356	0.18183	1.67828e-29	5.46639e-27	0.247661	28.7751	26.2623	down
chr1	43820355	43824329	-	ENSG00000234694	RP1-92O14.3	6.67206	0.2946	0.55499	0.156697	0.257283	1.22654	0.804939	0.589589	NONE
chr1	43766664	43788779	+	ENSG00000066056	TIE1	69.331	0.0347566	0.270966	0.879653	0.920585	1.02438	0.0556884	0.035936	NONE
chr1	43637820	43720029	+	ENSG00000243710	WDR65	25.105	1.10163	0.598804	0.00654496	0.0179871	2.14598	2.18409	1.74504	NONE
chr1	43629846	43736607	-	ENSG00000117395	EBNA1BP2	3309.95	-1.34686	0.145169	2.51459e-21	3.03749e-19	0.393146	20.5995	18.5175	down
chr1	43424720	43449029	+	ENSG00000227533	SLC2A1-AS1	59.0627	0.974977	0.379697	0.0015825	0.0051297	1.96561	2.80066	2.28991	NONE
chr1	43391052	43424530	-	ENSG00000117394	SLC2A1	15056.1	0.160052	0.0832628	0.0510783	0.104109	1.11733	1.29176	0.982513	NONE
chr1	43356765	43358101	-	ENSG00000237090	RP11-342M1.6	2.69946	0.222673	0.558169	0.0288546	0.0645143	1.16689	1.53979	1.19034	NONE
chr1	43312280	43318148	+	ENSG00000164011	ZNF691	189.518	0.0490632	0.189623	0.780422	0.852709	1.03459	0.10767	0.0691993	NONE
chr1	43300352	43312093	-	ENSG00000228192	RP11-342M1.3	11.7825	-0.0483708	0.405723	0.830735	0.888814	0.967028	0.0805377	0.051189	NONE
chr1	43282795	43310660	+	ENSG00000164010	ERMAP	289.197	0.778601	0.238336	0.000275558	0.00107742	1.71547	3.55979	2.96761	NONE
chr1	43272723	43282954	-	ENSG00000177868	CCDC23	151.492	-0.231415	0.228957	0.25248	0.374812	0.851799	0.597773	0.426186	NONE
chr1	43212006	43232755	-	ENSG00000117385	LEPRE1	2797.74	0.152124	0.134594	0.240167	0.361948	1.1112	0.619486	0.441354	NONE
chr1	44435672	44439041	+	ENSG00000132768	DPH2	769.516	-0.443822	0.11924	0.000120283	0.000513806	0.735184	3.9198	3.2892	NONE
chr1	40505905	40538321	+	ENSG00000131236	CAP1	13779.9	-0.563392	0.149912	7.90566e-05	0.000350764	0.676709	4.10206	3.45498	NONE
chr1	40420802	40435638	+	ENSG00000168389	MFSD2A	288.233	-1.70006	0.268005	2.34667e-11	4.41726e-10	0.307774	10.6295	9.35485	down
chr1	37958176	37980375	-	ENSG00000163875	MEAF6	1355.89	-0.128215	0.0984088	0.18283	0.29176	0.914963	0.737954	0.534975	NONE
chr1	37940153	37949980	+	ENSG00000163874	ZC3H12A	918.448	2.48487	0.203231	1.26251e-35	6.97824e-33	5.59785	34.8988	32.1563	up
chr1	37920480	37940012	-	ENSG00000233621	LINC01137	129.13	0.681926	0.25857	0.0025835	0.00789859	1.60428	2.58779	2.10245	NONE
chr1	36921319	36930038	-	ENSG00000116898	MRPS15	1671.72	-0.296658	0.102597	0.00305328	0.00915382	0.814136	2.51523	2.0384	NONE
chr1	36881428	36916086	-	ENSG00000116885	OSCP1	181.279	0.755257	0.223244	0.000197735	0.000802733	1.68793	3.70392	3.09543	NONE
chr1	36856839	36863493	-	ENSG00000181817	LSM10	833.344	-0.448274	0.113437	4.69708e-05	0.00022013	0.732919	4.32817	3.65732	NONE
chr1	36805225	36851497	-	ENSG00000196182	STK40	1012.76	0.148654	0.109002	0.16202	0.264097	1.10853	0.790431	0.578237	NONE
chr1	36789335	36794822	+	ENSG00000116883	RP11-268J15.5	102.17	0.60899	0.306923	0.0159737	0.039051	1.52519	1.7966	1.40837	NONE
chr1	36787632	36789755	-	ENSG00000142694	EVA1B	606.552	0.2774	0.167777	0.0774324	0.145906	1.21201	1.11108	0.835928	NONE
chr1	36771988	36790484	+	ENSG00000214193	SH3D21	298.786	0.121174	0.19727	0.502835	0.629147	1.08762	0.298575	0.201248	NONE
chr1	36690017	36770958	+	ENSG00000054118	THRAP3	5373.47	-0.415962	0.0924227	4.51368e-06	2.6464e-05	0.74952	5.34547	4.57734	NONE
chr1	36621180	36646450	+	ENSG00000116871	MAP7D1	9196.89	-0.581429	0.0814379	4.51454e-13	1.18482e-11	0.668301	12.3454	10.9263	NONE
chr1	36602173	36615098	-	ENSG00000054116	TRAPPC3	1655.88	-0.193462	0.0936243	0.0350543	0.076245	0.874505	1.45526	1.11779	NONE
chr1	36560837	36590821	-	ENSG00000171812	COL8A2	51.4613	1.64362	0.493359	6.30011e-05	0.000286426	3.1245	4.20065	3.54299	up
chr1	36554476	36559533	+	ENSG00000116863	ADPRHL2	1046.54	-0.368905	0.127718	0.00270885	0.00823352	0.77437	2.56722	2.08441	NONE
chr1	36396319	36538101	+	ENSG00000126070	AGO3	659.941	0.0335009	0.133675	0.794961	0.863198	1.02349	0.0996544	0.0638893	NONE
chr1	36335409	36395211	+	ENSG00000092847	AGO1	976.723	-0.0458361	0.112868	0.675373	0.772485	0.968728	0.170456	0.11211	NONE
chr1	36273773	36323491	+	ENSG00000134698	AGO4	418.908	0.219426	0.153989	0.132646	0.225234	1.16427	0.877306	0.647366	NONE
chr1	36185819	36235568	-	ENSG00000092853	CLSPN	1311.86	-1.35483	0.65123	0.00322554	0.00962596	0.39098	2.4914	2.01656	down
chr1	36179476	36185073	-	ENSG00000142686	C1orf216	934.468	-0.271964	0.11317	0.0132693	0.0332463	0.828192	1.87715	1.47826	NONE
chr1	36067185	36107445	-	ENSG00000126067	PSMB2	4965.09	-0.532934	0.0882669	8.12344e-10	1.08454e-08	0.691148	9.09026	7.96476	NONE
chr1	36038971	36060929	+	ENSG00000116819	TFAP2E	23.4316	1.84789	0.683175	0.0004383	0.00162657	3.59974	3.35823	2.78873	up
chr1	36035414	36043330	-	ENSG00000239636	RP4-728D4.2	3.63128	-0.0681018	0.471038	0.644576	0.747946	0.953892	0.190726	0.12613	NONE
chr1	56960419	57110974	-	ENSG00000162407	PPAP2B	615.747	-0.657862	0.158358	1.23649e-05	6.61396e-05	0.633817	4.90781	4.17954	NONE
chr1	36023074	36032875	+	ENSG00000020129	NCDN	1585.33	0.275622	0.101572	0.00545129	0.0153728	1.21052	2.2635	1.81325	NONE
chr1	38000050	38019903	-	ENSG00000163877	SNIP1	515.712	-0.0812273	0.130219	0.515885	0.640292	0.945253	0.287447	0.193622	NONE
chr1	40428352	40429076	+	ENSG00000228477	RP3-342P20.2	2.61102	-0.0447913	0.468616	0.755368	0.834163	0.96943	0.121842	0.0787492	NONE
chr1	38022520	38032458	+	ENSG00000163879	DNALI1	363.664	0.625475	0.189163	0.000357078	0.00135436	1.54272	3.44724	2.86827	NONE
chr1	38147242	38157914	-	ENSG00000116922	C1orf109	545.673	-0.813265	0.156456	5.62495e-08	5.11045e-07	0.569092	7.24988	6.29154	NONE
chr1	40363417	40364770	+	ENSG00000236546	RP1-118J21.5	2.78626	0.0123808	0.470575	0.927667	0.953729	1.00862	0.0326079	0.020575	NONE
chr1	40361098	40367928	-	ENSG00000116990	MYCL	4.14796	0.0831442	0.465931	0.619417	0.727272	1.05932	0.208017	0.138303	NONE
chr1	40306723	40349183	-	ENSG00000043514	TRIT1	644.903	0.101275	0.127881	0.412531	0.543918	1.07272	0.384544	0.264467	NONE
chr1	40157854	40229586	+	ENSG00000084072	PPIE	594.551	-0.470052	0.123474	8.05426e-05	0.000356663	0.721939	4.09397	3.44774	NONE
chr1	40026488	40042462	-	ENSG00000090621	PABPC4	7230.24	-0.423593	0.0875024	8.34676e-07	5.75337e-06	0.745565	6.07848	5.24008	NONE
chr1	39987952	40011859	-	ENSG00000182109	RP11-69E11.4	21.2231	0.777477	0.670824	0.0319359	0.0703856	1.71413	1.49572	1.15252	NONE
chr1	39876151	39882154	+	ENSG00000255103	KIAA0754	533.555	-0.757155	0.223141	0.000203361	0.000822646	0.591662	3.69173	3.08479	NONE
chr1	39672184	39672629	+	ENSG00000270040	RP11-416A14.1	1.73321	0.0966271	0.501413	0.148387	0.246501	1.06927	0.828603	0.608181	NONE
chr1	39546988	39952849	+	ENSG00000127603	MACF1	8563.16	-0.0426998	0.0987163	0.655093	0.757266	0.970836	0.183697	0.120752	NONE
chr1	39491990	39500308	+	ENSG00000168653	NDUFS5	2821.38	0.0906302	0.101387	0.361463	0.493125	1.06484	0.441937	0.307043	NONE
chr1	39456895	39471731	+	ENSG00000174574	AKIRIN1	2385.35	-0.00202765	0.0976421	0.981364	0.987863	0.998596	0.00816998	0.00530334	NONE
chr1	39351479	39407471	-	ENSG00000158315	RHBDL2	20.6939	0.489776	0.524162	0.101236	0.180768	1.40423	0.994664	0.742877	NONE
chr1	39328636	39347289	-	ENSG00000214114	MYCBP	630.788	-0.415662	0.15716	0.00544997	0.0153715	0.749676	2.26361	1.81328	NONE
chr1	39325672	39385068	+	ENSG00000228436	RP5-864K19.4	7.27433	0.238533	0.509082	0.250167	0.37228	1.17979	0.60177	0.42913	NONE
chr1	38509523	38512450	-	ENSG00000185668	POU3F1	4.59504	-0.00683012	0.457073	0.964333	0.976849	0.995277	0.0157731	0.0101725	NONE
chr1	38474930	38490496	+	ENSG00000183520	UTP11L	1855.33	-0.510863	0.103152	3.94759e-07	2.93894e-06	0.701803	6.40367	5.53181	NONE
chr1	38462442	38471278	-	ENSG00000183386	FHL3	705.133	0.158725	0.138487	0.229777	0.349932	1.1163	0.638693	0.456016	NONE
chr1	38422647	38456593	-	ENSG00000183431	SF3A3	3535.16	-0.755847	0.129349	1.64005e-09	2.05881e-08	0.592199	8.78514	7.68638	NONE
chr1	38326369	38412729	-	ENSG00000204084	INPP5B	460.976	0.101904	0.137001	0.439039	0.569604	1.07319	0.357497	0.244427	NONE
chr1	38275239	38325292	-	ENSG00000188786	MTF1	619.138	-0.102632	0.12127	0.381607	0.513275	0.931332	0.418383	0.28965	NONE
chr1	38272651	38275126	+	ENSG00000197982	C1orf122	1290.15	-0.16402	0.0994445	0.091629	0.167215	0.892535	1.03797	0.776725	NONE
chr1	38268616	38273857	-	ENSG00000196449	YRDC	920.13	-0.568597	0.122401	1.59768e-06	1.0356e-05	0.674272	5.79651	4.98481	NONE
chr1	38265392	38266551	-	ENSG00000233728	RP11-109P14.9	3.27228	-0.177123	0.510104	0.242897	0.364765	0.884465	0.614579	0.437987	NONE
chr1	38259474	38266809	+	ENSG00000185090	MANEAL	1142.21	-0.537172	0.160683	0.000406215	0.00151969	0.689121	3.39124	2.81824	NONE
chr1	38158090	38175391	+	ENSG00000134690	CDCA8	2218.33	-1.76059	0.206963	1.91948e-18	1.5091e-16	0.295128	17.7168	15.8213	down
chr1	38032417	38061536	-	ENSG00000134697	GNL2	2404.71	-0.420161	0.11138	0.000104021	0.000450356	0.747341	3.98288	3.34644	NONE
chr1	44440159	44443967	+	ENSG00000117410	ATP6V0B	2394.74	0.0298177	0.107759	0.775871	0.849249	1.02088	0.110211	0.070965	NONE
chr1	39303870	39325495	-	ENSG00000116954	RRAGC	1093.53	-0.0541523	0.132346	0.669588	0.768615	0.96316	0.174192	0.114291	NONE
chr1	44457031	44462200	+	ENSG00000159214	CCDC24	284.159	1.07651	0.270965	1.02173e-05	5.55314e-05	2.10893	4.99066	4.25546	up
chr1	53392901	53517375	+	ENSG00000116171	SCP2	2168.68	0.334185	0.101932	0.000791295	0.00276446	1.26067	3.10166	2.55839	NONE
chr1	53361656	53392884	-	ENSG00000121310	ECHDC2	312.861	1.02586	0.240563	3.23768e-06	1.96458e-05	2.03617	5.48977	4.70673	up
chr1	53237866	53238320	-	ENSG00000228929	RP11-159C21.4	5.38636	-0.0269374	0.446008	0.882481	0.922539	0.981502	0.0542946	0.0350154	NONE
chr1	53192126	53293014	+	ENSG00000162378	ZYG11B	1035.08	-0.130804	0.116169	0.245389	0.367088	0.913322	0.610144	0.43523	NONE
chr1	53152508	53164038	-	ENSG00000162377	COA7	478.14	-1.01536	0.180163	3.43282e-09	3.99328e-08	0.494704	8.46435	7.39867	down
chr1	52873954	53019159	-	ENSG00000134744	ZCCHC11	1167.1	0.0972109	0.110182	0.365783	0.497531	1.0697	0.436776	0.30318	NONE
chr1	52870236	52886511	+	ENSG00000134748	PRPF38A	1178.85	-0.621268	0.105395	1.59743e-09	2.00807e-08	0.650099	8.79658	7.69722	NONE
chr1	52838501	52870131	-	ENSG00000085840	ORC1	469.816	-1.85479	0.331008	2.02264e-09	2.48772e-08	0.276473	8.69408	7.6042	down
chr1	52834349	52834916	+	ENSG00000224680	PLA2G12AP1	4.58011	0.028271	0.45784	0.867024	0.912836	1.01979	0.0619691	0.0396073	NONE
chr1	52811395	52831865	-	ENSG00000154222	CC2D1B	1822.14	-0.319	0.0915879	0.000406533	0.00152012	0.801625	3.3909	2.81812	NONE
chr1	52608046	52812358	+	ENSG00000157077	ZFYVE9	581.753	-0.0593086	0.151294	0.677813	0.773908	0.959724	0.16889	0.111311	NONE
chr1	52521797	52556388	+	ENSG00000134717	BTF3L4	2129.81	-0.188435	0.0929157	0.0387113	0.0827098	0.877557	1.41216	1.08244	NONE
chr1	52499063	52509951	+	ENSG00000223390	RP11-91A18.4	1.96081	0.0877662	0.484795	0.476244	0.605175	1.06272	0.322171	0.218119	NONE
chr1	52497775	52499488	-	ENSG00000198841	KTI12	459.612	-0.3764	0.13665	0.00402613	0.0117455	0.770358	2.39511	1.93013	NONE
chr1	52485803	52521843	-	ENSG00000117862	TXNDC12	2171.78	-0.465427	0.103176	3.81725e-06	2.27315e-05	0.724257	5.41825	4.64337	NONE
chr1	52373628	52456436	-	ENSG00000169213	RAB3B	2995.62	-1.16907	0.227364	4.38222e-08	4.07399e-07	0.444709	7.35831	6.38998	down
chr1	52259637	52264824	+	ENSG00000266993	RP4-657D16.3	7.82824	0.246059	0.533733	0.185048	0.294836	1.18596	0.732714	0.530419	NONE
chr1	52254863	52344477	-	ENSG00000078618	NRD1	4372.31	-0.366672	0.085974	1.42436e-05	7.50226e-05	0.775569	4.84638	4.12481	NONE
chr1	52042851	52254889	+	ENSG00000117859	OSBPL9	2242.67	0.239193	0.0966213	0.0114507	0.0292767	1.18033	1.94117	1.53348	NONE
chr1	51819935	51985000	-	ENSG00000085832	EPS15	1473.94	-0.00587414	0.0973466	0.949035	0.967224	0.995937	0.0227176	0.014473	NONE
chr1	51752930	51810788	-	ENSG00000085831	TTC39A	3.47847	0.264714	0.591517	0.015122	0.0372334	1.2014	1.82039	1.42907	NONE
chr1	51701943	51739127	+	ENSG00000123091	RNF11	3349.69	0.0894007	0.0941857	0.334311	0.464676	1.06393	0.475849	0.33285	NONE
chr1	51426417	51440305	+	ENSG00000123080	CDKN2C	1788.2	-1.17295	0.161929	7.27179e-14	2.17439e-12	0.443514	13.1384	11.6627	down
chr1	50905150	51425935	-	ENSG00000185104	FAF1	1720.7	-0.917368	0.169049	1.21861e-08	1.26436e-07	0.529474	7.91414	6.89813	NONE
chr1	48901639	48902895	+	ENSG00000235105	RP11-329A14.1	4.16301	0.0413897	0.457899	0.807646	0.872134	1.0291	0.0927789	0.0594167	NONE
chr1	53458868	53459374	-	ENSG00000236360	RP11-334A14.2	2.46388	-0.187658	0.520635	0.186984	0.297401	0.87803	0.728195	0.526658	NONE
chr1	53460398	53461698	+	ENSG00000226147	TUBBP10	2.79688	-0.0225912	0.470265	0.864074	0.911375	0.984463	0.0634492	0.0403029	NONE
chr1	53662101	53679869	+	ENSG00000157184	CPT2	430.264	0.176667	0.153278	0.224526	0.343484	1.13027	0.648733	0.464094	NONE
chr1	53676128	53679447	-	ENSG00000236723	RP5-1024G6.2	3.63572	-0.134825	0.480031	0.429204	0.560714	0.910781	0.367336	0.251259	NONE
chr1	55352548	55353674	+	ENSG00000242396	RP11-67L3.5	7.34491	0.063243	0.45105	0.735522	0.819093	1.04481	0.133404	0.0866667	NONE
chr1	55315306	55352891	-	ENSG00000116133	DHCR24	5058.01	-1.04854	0.161789	1.77367e-11	3.41263e-10	0.483458	10.7511	9.46691	down
chr1	44444615	44456840	+	ENSG00000117411	B4GALT2	2262.41	-0.450532	0.0957481	1.4515e-06	9.50644e-06	0.731773	5.83818	5.02198	NONE
chr1	55222571	55230187	-	ENSG00000162396	PARS2	119.344	0.471217	0.261922	0.0355655	0.0771362	1.38628	1.44897	1.11274	NONE
chr1	55181495	55208330	+	ENSG00000243725	TTC4	754.684	-0.949564	0.161009	8.19611e-10	1.09042e-08	0.517789	9.08639	7.96241	NONE
chr1	55107459	55207981	+	ENSG00000271723	MROH7-TTC4	2.37517	0.0684286	0.478105	0.598236	0.710822	1.04857	0.223127	0.148239	NONE
chr1	55007930	55104865	+	ENSG00000162390	ACOT11	20.8717	0.097714	0.388575	0.68855	0.782551	1.07008	0.162064	0.106488	NONE
chr1	54691105	54879152	-	ENSG00000157216	SSBP3	628.943	0.201573	0.135444	0.121273	0.209155	1.14995	0.916235	0.679532	NONE
chr1	54649714	54691137	+	ENSG00000116221	MRPL37	2642.69	-0.98605	0.120649	6.55025e-17	3.71045e-15	0.504858	16.1837	14.4306	NONE
chr1	54638009	54665709	-	ENSG00000215883	CYB5RL	152.572	-0.376535	0.209583	0.0467075	0.0965596	0.770285	1.33061	1.0152	NONE
chr1	54635333	54637997	-	ENSG00000248835	AL357673.1	131.33	-0.375059	0.215236	0.0524641	0.10628	0.771074	1.28014	0.973548	NONE
chr1	54569968	54571750	+	ENSG00000212670	AL161915.1	27.4407	0.56071	0.483412	0.0686197	0.132377	1.47499	1.16355	0.878188	NONE
chr1	48761044	48937845	-	ENSG00000132122	SPATA6	98.3677	0.0423655	0.242335	0.844102	0.898117	1.0298	0.0736051	0.0466671	NONE
chr1	54519260	54578192	+	ENSG00000116205	TCEANC2	245.615	-0.454246	0.228803	0.0256472	0.0585489	0.729891	1.59096	1.23248	NONE
chr1	54497347	54519177	-	ENSG00000116209	TMEM59	3299.29	0.676372	0.111937	5.31958e-10	7.37304e-09	1.59812	9.27412	8.13235	NONE
chr1	54492356	54494172	-	ENSG00000272091	RP4-758J24.5	93.7652	1.65436	0.394332	2.09761e-06	1.3228e-05	3.14783	5.67827	4.87851	up
chr1	54440642	54441704	-	ENSG00000219102	HNRNPA3P12	6.23222	-0.124435	0.454229	0.537848	0.660051	0.917363	0.269341	0.180422	NONE
chr1	54411750	54433841	+	ENSG00000116212	LRRC42	902.098	-0.641448	0.128466	2.38816e-07	1.86873e-06	0.641069	6.62194	5.72845	NONE
chr1	54382247	54411602	-	ENSG00000081870	HSPB11	911.494	-0.483428	0.125967	6.97338e-05	0.00031406	0.715276	4.15656	3.50299	NONE
chr1	54317392	54356407	-	ENSG00000058799	YIPF1	470.089	0.253747	0.147287	0.0701534	0.134595	1.1923	1.15395	0.87097	NONE
chr1	54231133	54304533	-	ENSG00000058804	NDC1	2360	-1.42983	0.173406	2.07969e-17	1.29909e-15	0.371175	16.682	14.8864	down
chr1	53971910	54199877	-	ENSG00000174332	GLIS1	582.554	0.992458	0.185774	1.64406e-08	1.65677e-07	1.98957	7.78408	6.78074	NONE
chr1	53708036	53710212	-	ENSG00000270172	RP5-1024G6.8	141.029	-1.02649	0.25126	7.93913e-06	4.42843e-05	0.490903	5.10023	4.35375	down
chr1	53704282	53708455	+	ENSG00000226754	RP5-1024G6.5	9.68094	0.211556	0.468226	0.352227	0.483566	1.15794	0.453178	0.315545	NONE
chr1	53692564	53704282	-	ENSG00000162385	MAGOH	674.779	-0.589294	0.125108	1.11067e-06	7.46221e-06	0.664668	5.95442	5.12713	NONE
chr1	53679771	53686289	-	ENSG00000162384	C1orf123	918.416	0.0644097	0.113876	0.561567	0.679764	1.04566	0.250598	0.167642	NONE
chr1	54498816	54500553	-	ENSG00000203276	AL353898.2	2.12365	0.16075	0.52352	0.0634798	0.124229	1.11787	1.19736	0.905778	NONE
chr1	47901689	47906363	+	ENSG00000186564	FOXD2	19.2844	-0.284983	0.428628	0.28109	0.407883	0.820751	0.551154	0.389465	NONE
chr1	53711217	53793742	-	ENSG00000157193	LRP8	472.104	-1.21389	0.194005	6.03177e-11	1.02754e-09	0.431104	10.2196	8.9882	down
chr1	47799469	47844511	+	ENSG00000162368	CMPK1	4693.79	-0.205954	0.0823774	0.0108564	0.0279373	0.866965	1.96432	1.55381	NONE
chr1	45976708	45988719	-	ENSG00000117450	PRDX1	10530.3	-0.39869	0.0763075	1.22043e-07	1.02113e-06	0.758547	6.91349	5.99092	NONE
chr1	45965725	45976739	+	ENSG00000132763	MMACHC	260.486	-0.861498	0.185353	8.34933e-07	5.75337e-06	0.550381	6.07835	5.24008	NONE
chr1	45959538	45965751	-	ENSG00000236624	CCDC163P	92.3872	-0.176814	0.24737	0.406987	0.538829	0.884655	0.390419	0.268549	NONE
chr1	45809555	45956872	-	ENSG00000070759	TESK2	75.5597	0.525662	0.306976	0.0357465	0.0774549	1.43959	1.44677	1.11095	NONE
chr1	45805342	45809647	+	ENSG00000132773	TOE1	598.578	-1.45075	0.179616	6.15346e-17	3.50747e-15	0.365832	16.2109	14.455	down
chr1	45794835	45806142	-	ENSG00000132781	MUTYH	328.987	-0.498615	0.200617	0.00661093	0.0181492	0.707786	2.17974	1.74114	NONE
chr1	45482071	45771881	-	ENSG00000162415	ZSWIM5	87.7116	1.07489	0.328378	0.000151046	0.000630166	2.10656	3.82089	3.20054	up
chr1	45477819	45481247	+	ENSG00000126088	UROD	3322.03	-0.234825	0.0892395	0.00736989	0.0199713	0.849788	2.13254	1.69959	NONE
chr1	45468212	45477001	-	ENSG00000126107	HECTD3	1296.78	0.153479	0.0997239	0.116481	0.202094	1.11225	0.933744	0.694446	NONE
chr1	45316450	45452282	-	ENSG00000070785	EIF2B3	801.875	-0.585304	0.135627	7.17351e-06	4.03468e-05	0.666509	5.14427	4.39419	NONE
chr1	45285516	45308735	-	ENSG00000117425	PTCH2	31.1529	2.68604	0.61193	9.0158e-07	6.16142e-06	6.43546	6.045	5.21032	up
chr1	45274154	45281257	+	ENSG00000222009	BTBD19	587.396	1.56378	0.225113	3.2769e-13	8.81574e-12	2.95627	12.4845	11.0547	up
chr1	45265897	45271662	+	ENSG00000173846	PLK3	847.014	0.410601	0.146796	0.00289179	0.00872023	1.32924	2.53883	2.05947	NONE
chr1	45249257	45253377	-	ENSG00000142959	BEST4	6.9212	0.108047	0.4613	0.562838	0.680735	1.07777	0.249616	0.167022	NONE
chr1	45240923	45244451	+	ENSG00000142937	RPS8	29143.5	0.0459376	0.0817132	0.568935	0.686471	1.03235	0.244937	0.163378	NONE
chr1	45205490	45233439	+	ENSG00000142945	KIF2C	3095.97	-1.71805	0.185871	2.64869e-21	3.17842e-19	0.303958	20.577	18.4978	down
chr1	45140364	45191263	+	ENSG00000198520	C1orf228	13.3683	4.339	1.5854	0.00127054	0.00421664	20.2381	2.89601	2.37503	up
chr1	45100910	45140227	-	ENSG00000126106	TMEM53	126.19	0.402382	0.257766	0.0683569	0.131968	1.32169	1.16522	0.879533	NONE
chr1	44870866	45117396	+	ENSG00000187147	RNF220	1355.87	-0.433842	0.112886	7.51677e-05	0.000335632	0.740288	4.12397	3.47414	NONE
chr1	44686742	44820932	-	ENSG00000117419	ERI3	1631.32	-0.177296	0.0945424	0.0556831	0.111528	0.884359	1.25428	0.952617	NONE
chr1	44679127	44686353	+	ENSG00000178028	DMAP1	1246.05	0.0436023	0.134066	0.736595	0.819801	1.03068	0.132771	0.0862915	NONE
chr1	44587825	44588184	-	ENSG00000233514	RP11-570P14.1	5.82726	-0.120343	0.454471	0.547415	0.668285	0.919969	0.261683	0.175038	NONE
chr1	47897805	47900313	-	ENSG00000237424	FOXD2-AS1	114.534	-0.760015	0.249233	0.000641351	0.00228749	0.59049	3.1929	2.64064	NONE
chr1	44584522	44600812	+	ENSG00000171872	KLF17	20.9775	0.861484	0.687385	0.0236892	0.0547159	1.81691	1.62545	1.26189	NONE
chr1	44501798	44570647	+	ENSG00000230615	RP5-1198O20.4	37.2555	0.338956	0.361723	0.199049	0.31288	1.26484	0.70104	0.504623	NONE
chr1	46016215	46035721	+	ENSG00000117448	AKR1A1	1603.93	-0.0648724	0.110773	0.546894	0.667917	0.95603	0.262097	0.175277	NONE
chr1	46049518	46084566	+	ENSG00000132780	NASP	4101.17	-1.02213	0.151579	3.14778e-12	7.0276e-11	0.492388	11.502	10.1532	down
chr1	45271585	45272957	-	ENSG00000188396	TCTEX1D4	2.20025	-0.0292535	0.474134	0.811598	0.874966	0.979927	0.0906591	0.0580089	NONE
chr1	46092976	46153785	-	ENSG00000159592	GPBP1L1	1949.62	0.205472	0.0915385	0.0222332	0.0518514	1.15306	1.653	1.28524	NONE
chr1	47649265	47656716	-	ENSG00000162366	PDZK1IP1	2.32679	0.171094	0.528695	0.052202	0.105843	1.12591	1.28231	0.975337	NONE
chr1	47562325	47644943	-	ENSG00000225506	CYP4A22-AS1	2.91963	0.221854	0.546673	0.111516	0.195227	1.16623	0.952664	0.709459	NONE
chr1	46085716	46089729	-	ENSG00000159588	CCDC17	18.7553	0.414525	0.487629	0.145117	0.242571	1.33286	0.838282	0.615161	NONE
chr1	47427036	47516423	+	ENSG00000186377	CYP4X1	11.1733	0.445698	0.651229	0.0872429	0.161097	1.36197	1.05927	0.792913	NONE
chr1	47124366	47184824	-	ENSG00000159658	EFCAB14	1918.77	0.0733134	0.110551	0.496752	0.623804	1.05213	0.30386	0.204952	NONE
chr1	47098409	47139539	-	ENSG00000123472	ATPAF1	1270	-0.35299	0.100578	0.000325595	0.00124766	0.78296	3.48732	2.9039	NONE
chr1	47073387	47082563	-	ENSG00000142961	MOB3C	256.805	0.6291	0.208526	0.000935761	0.0032101	1.5466	3.02884	2.49348	NONE
chr1	47023090	47082515	-	ENSG00000079277	MKNK1	342.04	0.151477	0.147468	0.281166	0.40796	1.11071	0.551037	0.389382	NONE
chr1	46859937	46879520	+	ENSG00000117480	FAAH	14.7915	0.357399	0.514077	0.176466	0.283415	1.28111	0.753339	0.547577	NONE
chr1	46805849	46830824	+	ENSG00000117481	NSUN4	443.281	-0.143189	0.158458	0.338359	0.468865	0.905515	0.470622	0.328952	NONE
chr1	46769303	46782448	+	ENSG00000173660	UQCRH	2856.65	-0.153199	0.0860127	0.0708165	0.135654	0.899254	1.14987	0.867569	NONE
chr1	46726868	46769280	-	ENSG00000132128	LRRC41	2751.21	-0.158204	0.0972958	0.0928981	0.169004	0.89614	1.03199	0.772102	NONE
chr1	46713360	46744145	+	ENSG00000085999	RAD54L	595.663	-1.3306	0.277711	2.16843e-07	1.71593e-06	0.397603	6.66386	5.7655	down
chr1	46897801	46911193	+	ENSG00000232022	RP5-1109J22.1	1.93887	0.16246	0.523645	0.0692462	0.133261	1.11919	1.1596	0.875296	NONE
chr1	47715811	47779819	-	ENSG00000123473	STIL	1004.81	-1.13857	0.233888	1.87544e-07	1.50431e-06	0.45421	6.7269	5.82266	down
chr1	44457172	44497139	-	ENSG00000196517	SLC6A9	655.373	0.935369	0.206006	1.08034e-06	7.2821e-06	1.91238	5.96644	5.13774	NONE
chr1	46654354	46685977	-	ENSG00000085998	POMGNT1	3269.55	0.0067697	0.0903715	0.957689	0.972776	1.0047	0.0187753	0.0119872	NONE
chr1	46640745	46651630	+	ENSG00000117472	TSPAN1	159.448	0.16353	0.22258	0.409821	0.54148	1.12002	0.387406	0.266417	NONE
chr1	46116711	46117498	-	ENSG00000234329	RP11-767N6.2	4.91826	0.193343	0.503259	0.28047	0.407175	1.14341	0.552113	0.390219	NONE
chr1	46505812	46642160	-	ENSG00000117461	PIK3R3	604.802	0.320726	0.168526	0.0419014	0.0883447	1.24896	1.37777	1.05382	NONE
chr1	46159996	46216322	-	ENSG00000197429	IPP	332.603	-0.12025	0.154401	0.410664	0.542202	0.920028	0.386513	0.265839	NONE
chr1	46252659	46501796	+	ENSG00000086015	MAST2	2134.97	-0.324699	0.0966758	0.00059939	0.00215426	0.798465	3.22229	2.6667	NONE
chr1	46160356	46162747	-	ENSG00000230896	RP11-767N6.7	16.7919	0.333607	0.478521	0.209589	0.325575	1.26016	0.678631	0.487349	NONE
chr1	46152886	46160115	+	ENSG00000159596	TMEM69	682.95	-0.252628	0.123461	0.033734	0.0737644	0.839366	1.47193	1.13215	NONE
chr1	46669006	46686933	+	ENSG00000171357	LURAP1	143.412	-0.282509	0.235672	0.170999	0.27624	0.82216	0.767006	0.558714	NONE
chr2	172640880	172864766	-	ENSG00000115840	SLC25A12	701.068	-0.0611155	0.119798	0.597755	0.710527	0.958523	0.223477	0.148419	NONE
chr2	172778958	172848599	+	ENSG00000128708	HAT1	2505.92	-1.14777	0.175085	9.47824e-12	1.93165e-10	0.451324	11.0233	9.71407	down
chr2	171847333	172087824	-	ENSG00000198586	TLK1	1709.05	-0.00105129	0.09593	0.990021	0.993562	0.999272	0.00435551	0.0028051	NONE
chr2	172949468	172954405	+	ENSG00000144355	DLX1	290.343	-0.946067	0.208434	1.20834e-06	8.06739e-06	0.519046	5.91781	5.09327	NONE
chr2	172864490	172947158	+	ENSG00000172878	METAP1D	238.336	-0.503709	0.178467	0.0024515	0.00754053	0.705291	2.61057	2.1226	NONE
chr2	172629992	172632354	+	ENSG00000228389	AC068039.4	6.33416	0.0970833	0.465711	0.577724	0.694183	1.06961	0.238279	0.158526	NONE
chr2	172290727	172341562	+	ENSG00000115827	DCAF17	633.775	0.15619	0.125597	0.198028	0.31152	1.11434	0.703273	0.506514	NONE
chr2	172378757	172414643	+	ENSG00000071967	CYBRD1	4117.89	0.955709	0.143928	7.30663e-12	1.53077e-10	1.93953	11.1363	9.81509	NONE
chr2	172373749	172374232	-	ENSG00000233762	AC007969.5	27.5572	0.218528	0.393364	0.394027	0.525754	1.16355	0.404474	0.279217	NONE
chr2	172173919	172291312	-	ENSG00000123600	METTL8	373.798	-0.369587	0.17004	0.0201094	0.0475617	0.774004	1.6966	1.32274	NONE
chr2	171669723	171717661	+	ENSG00000128683	GAD1	25.9485	0.276025	0.42008	0.292673	0.420774	1.21085	0.533617	0.375952	NONE
chr2	172964167	172967628	-	ENSG00000115844	DLX2	43.4932	0.980404	0.492383	0.00596866	0.0166237	1.97302	2.22412	1.77927	NONE
chr2	171784974	171823639	+	ENSG00000115806	GORASP2	3730.02	-0.0389787	0.0870269	0.647882	0.750833	0.973344	0.188504	0.124457	NONE
chr2	172543919	172604930	+	ENSG00000077380	DYNC1I2	5143.25	-0.410794	0.10839	9.46862e-05	0.000412683	0.752209	4.02371	3.38438	NONE
chr2	173292082	173371181	+	ENSG00000091409	ITGA6	5086.43	-1.06083	0.180679	8.12807e-10	1.08454e-08	0.479355	9.09001	7.96476	down
chr2	175260458	175294303	+	ENSG00000144306	SCRN3	451.354	-0.0917799	0.141843	0.498125	0.62484	0.938364	0.302661	0.204231	NONE
chr2	173345568	173421324	-	ENSG00000225205	AC093818.1	27.9343	0.781778	0.657628	0.0302029	0.0670849	1.71925	1.51995	1.17337	NONE
chr2	175612320	175629200	-	ENSG00000138435	CHRNA1	1.94828	0.134177	0.503786	0.244245	0.365735	1.09747	0.612175	0.436833	NONE
chr2	175664091	175870097	-	ENSG00000128656	CHN1	586.642	-0.610252	0.133308	2.01532e-06	1.2746e-05	0.655082	5.69566	4.89463	NONE
chr2	175936978	176033110	-	ENSG00000115966	ATF2	1080	0.138055	0.105732	0.181317	0.289624	1.10042	0.741562	0.538165	NONE
chr2	171608221	171609562	+	ENSG00000128692	EIF2S2P4	38.8103	-0.385901	0.37882	0.156607	0.257159	0.765301	0.805188	0.589799	NONE
chr2	175584505	175585526	+	ENSG00000235655	H3F3AP4	2284.74	0.00696427	0.104857	0.946891	0.96628	1.00484	0.0236999	0.0148971	NONE
chr2	175424300	175547644	-	ENSG00000115935	WIPF1	912.257	-0.645163	0.114056	6.20869e-09	6.85511e-08	0.639421	8.207	7.16399	NONE
chr2	175352117	175353114	+	ENSG00000226853	AC010894.3	6.70721	0.146609	0.469025	0.451781	0.581627	1.10696	0.345072	0.235355	NONE
chr2	173328990	173330750	-	ENSG00000232788	AC078883.3	3.70423	0.166748	0.516148	0.179583	0.287332	1.12253	0.745735	0.541615	NONE
chr2	175296966	175351822	-	ENSG00000163328	GPR155	71.3095	0.939008	0.322325	0.000636432	0.00227262	1.91721	3.19625	2.64347	NONE
chr2	174937175	175113426	-	ENSG00000138430	OLA1	4279.31	-0.32252	0.0891818	0.000229321	0.000913857	0.799672	3.63956	3.03912	NONE
chr2	174833079	174834146	+	ENSG00000271151	RP11-394I13.2	4.84638	0.458353	0.814522	0.0307864	0.0681815	1.37397	1.51164	1.16633	NONE
chr2	174771187	174830430	-	ENSG00000172845	SP3	2180.87	-0.375705	0.0941339	4.62835e-05	0.000217244	0.770729	4.33457	3.66305	NONE
chr2	174219548	174233725	+	ENSG00000144354	CDCA7	844.926	-1.49414	0.497065	0.000254826	0.00100607	0.354993	3.59376	2.99737	down
chr2	173940163	174132738	+	ENSG00000091436	MLTK	2700.53	-0.912883	0.17694	5.9106e-08	5.34239e-07	0.531123	7.22837	6.27226	NONE
chr2	173600002	173917621	+	ENSG00000091428	RAPGEF4	20.9369	3.47	1.04103	6.33638e-05	0.000287859	11.0809	4.19816	3.54082	up
chr2	173420101	173489823	+	ENSG00000152256	PDK1	543.353	0.137142	0.185998	0.425809	0.557166	1.09972	0.370785	0.254015	NONE
chr2	175212750	175260443	-	ENSG00000138433	CIR1	1039.88	0.936944	0.160325	1.0214e-09	1.32694e-08	1.91447	8.99081	7.87715	NONE
chr2	170683968	170940641	+	ENSG00000144357	UBR3	830.066	-0.237152	0.128546	0.0553557	0.110967	0.848419	1.25684	0.954806	NONE
chr2	165944032	166060577	-	ENSG00000153253	SCN3A	58.7924	-0.340226	0.30221	0.162832	0.265136	0.789918	0.788261	0.576532	NONE
chr2	170648443	170668574	+	ENSG00000138385	SSB	5265.77	-0.16915	0.0984126	0.0789649	0.148257	0.889367	1.10257	0.828984	NONE
chr2	166604101	166651192	-	ENSG00000115339	GALNT3	26.9878	1.59088	0.63604	0.00085	0.00294529	3.01233	3.07058	2.53087	up
chr2	166326157	166545917	+	ENSG00000178662	CSRNP3	51.7058	1.57568	0.472307	6.62826e-05	0.000299479	2.98075	4.1786	3.52363	up
chr2	166095912	166248818	+	ENSG00000136531	SCN2A	109.322	1.3512	0.286445	2.6593e-07	2.06319e-06	2.55125	6.57523	5.68546	up
chr2	165510134	165700189	-	ENSG00000082438	COBLL1	547.753	-0.758803	0.174725	4.30359e-06	2.53545e-05	0.590987	5.36617	4.59594	NONE
chr2	165349322	165478358	-	ENSG00000115290	GRB14	179.746	0.281892	0.192166	0.109817	0.192899	1.21579	0.95933	0.71467	NONE
chr2	164449906	164592522	-	ENSG00000182263	FIGN	256.668	-0.153987	0.185989	0.369522	0.501344	0.898763	0.43236	0.299864	NONE
chr2	163175350	163228105	+	ENSG00000115271	GCA	146.108	0.478211	0.261915	0.0329151	0.0722381	1.39301	1.48261	1.14123	NONE
chr2	166713985	166810353	-	ENSG00000123607	TTC21B	513.978	-0.591014	0.175375	0.000323794	0.00124128	0.663876	3.48973	2.90613	NONE
chr2	163123589	163175213	-	ENSG00000115267	IFIH1	587.871	2.91122	0.298342	8.29795e-24	1.41453e-21	7.52251	23.081	20.8494	up
chr2	163016272	163029426	+	ENSG00000236841	AC007750.5	4.43353	-0.0743432	0.469897	0.627838	0.734417	0.949774	0.202153	0.134057	NONE
chr2	162999392	163008914	-	ENSG00000115263	GCG	5.61919	4.24575	2.74101	0.00154442	0.00500982	18.9713	2.81123	2.30018	up
chr2	162949939	162951364	+	ENSG00000233397	AC008063.3	9.64453	0.315072	0.524727	0.194126	0.306542	1.24407	0.711915	0.51351	NONE
chr2	176040986	176049335	-	ENSG00000154518	ATP5G3	3853.72	-0.299524	0.0948425	0.00126231	0.0041916	0.812521	2.89884	2.37762	NONE
chr2	162280843	162841792	+	ENSG00000144290	SLC4A10	2.93783	0.156356	0.507304	0.240786	0.362526	1.11447	0.618369	0.440661	NONE
chr2	162357396	162364216	-	ENSG00000226121	AHCTF1P1	21.8565	-0.22392	0.38638	0.384639	0.516172	0.856236	0.414947	0.287205	NONE
chr2	162848751	162931052	-	ENSG00000197635	DPP4	251.685	1.25636	0.229518	5.38507e-09	6.04082e-08	2.38892	8.26881	7.2189	up
chr2	163027194	163101661	-	ENSG00000078098	FAP	4559.81	0.444489	0.124661	0.000204572	0.000826993	1.36083	3.68915	3.0825	NONE
chr2	170666591	170681441	-	ENSG00000138382	METTL5	1101.69	-0.2127	0.108141	0.0433799	0.0908751	0.862921	1.36271	1.04156	NONE
chr2	166845670	166984523	-	ENSG00000144285	SCN1A	5.10297	0.227223	0.516471	0.23358	0.354539	1.17058	0.631565	0.450336	NONE
chr2	167260083	167350757	-	ENSG00000136546	SCN7A	1.81489	-0.0626724	0.480125	0.599345	0.711583	0.957489	0.222323	0.147774	NONE
chr2	170550998	170633499	+	ENSG00000213160	KLHL23	536.99	-1.21419	0.25635	3.22724e-07	2.45475e-06	0.431014	6.49117	5.60999	down
chr2	170550975	170558218	+	ENSG00000144362	PHOSPHO2	54.1749	-0.582184	0.333858	0.0291789	0.0651675	0.667952	1.53493	1.18597	NONE
chr2	170501935	170550943	-	ENSG00000154479	CCDC173	8.34282	0.0890245	0.451138	0.646626	0.749616	1.06365	0.189347	0.125161	NONE
chr2	170440850	170497916	+	ENSG00000138398	PPIG	2293.33	-0.0635522	0.105305	0.534678	0.65678	0.956905	0.271908	0.18258	NONE
chr2	170386259	170430385	-	ENSG00000138399	FASTKD1	221.181	-0.446453	0.181614	0.00806061	0.0215738	0.733845	2.09363	1.66607	NONE
chr2	170366212	170382772	+	ENSG00000239474	KLHL41	8.08918	0.211708	0.485917	0.319659	0.449232	1.15806	0.495313	0.34753	NONE
chr2	170335990	170382432	+	ENSG00000251569	RP11-724O16.1	3.10701	0.235989	0.568523	0.0216028	0.0506081	1.17771	1.66549	1.29578	NONE
chr2	167051695	167232503	-	ENSG00000169432	SCN9A	495.507	-0.528142	0.201617	0.00424162	0.012302	0.693447	2.37247	1.91003	NONE
chr2	170335688	170382432	+	ENSG00000163093	BBS5	148.543	-0.357657	0.204405	0.0538152	0.108463	0.780431	1.2691	0.964719	NONE
chr2	169779448	169887832	-	ENSG00000073734	ABCB11	1.75464	0.110096	0.496861	0.300616	0.429088	1.0793	0.521987	0.367453	NONE
chr2	169690642	169769881	-	ENSG00000152253	SPC25	840.797	-2.0119	0.250046	8.20086e-17	4.47798e-15	0.247946	16.0861	14.3489	down
chr2	169628463	169643471	-	ENSG00000227617	CERS6-AS1	8.84439	-0.149489	0.443658	0.500164	0.626708	0.90157	0.300887	0.202935	NONE
chr2	169312372	169631644	+	ENSG00000172292	CERS6	1119.31	-0.48501	0.173189	0.00275796	0.00836468	0.714492	2.55941	2.07755	NONE
chr2	168810530	169104651	-	ENSG00000198648	STK39	2208.29	-0.920279	0.156569	9.7742e-10	1.27435e-08	0.528407	9.00992	7.89471	NONE
chr2	168675182	168730551	+	ENSG00000172318	B3GALT1	87.0001	-0.182793	0.241653	0.384006	0.515627	0.880996	0.415662	0.287664	NONE
chr2	167744997	168116263	+	ENSG00000163092	XIRP2	6.33539	0.107856	0.46383	0.55481	0.674235	1.07763	0.255856	0.171189	NONE
chr2	169921299	169952677	+	ENSG00000073737	DHRS9	53.6984	2.76988	0.454449	9.45997e-11	1.54476e-09	6.82053	10.0241	8.81114	up
chr2	176788620	176867567	-	ENSG00000144320	KIAA1715	1324.49	-0.726768	0.117796	2.33032e-10	3.49836e-09	0.604256	9.63258	8.45614	NONE
chr2	189156396	189460653	+	ENSG00000144366	GULP1	1164.76	-0.216908	0.153148	0.134973	0.228374	0.860408	0.869754	0.641353	NONE
chr2	177134123	177202753	+	ENSG00000128654	MTX2	1089.9	-0.232303	0.104803	0.0228931	0.0531192	0.851275	1.6403	1.27475	NONE
chr2	189896622	190044605	-	ENSG00000204262	COL5A2	2860.88	0.428663	0.104955	2.80343e-05	0.000138231	1.34599	4.55231	3.85939	NONE
chr2	189839046	189877472	+	ENSG00000168542	COL3A1	10.903	0.6715	1.09489	0.025804	0.0588418	1.59273	1.58831	1.23031	NONE
chr2	188328957	188430487	-	ENSG00000003436	TFPI	5313.13	0.396622	0.0859773	2.41407e-06	1.50231e-05	1.31642	5.61725	4.82324	NONE
chr2	188207856	188313187	-	ENSG00000064989	CALCRL	8.61929	0.416999	0.651521	0.0876133	0.161515	1.33515	1.05743	0.791786	NONE
chr2	187867947	188419390	+	ENSG00000224063	AC007319.1	4.6069	-0.0502606	0.451909	0.778761	0.851544	0.965762	0.108596	0.0697928	NONE
chr2	187558698	187630685	+	ENSG00000144369	FAM171B	349.415	0.596406	0.211346	0.00186863	0.00594933	1.51195	2.72848	2.22553	NONE
chr2	187454792	187545628	+	ENSG00000138448	ITGAV	7237.93	0.396277	0.0948916	1.9857e-05	0.000101511	1.31611	4.70209	3.99349	NONE
chr2	187350883	187374090	+	ENSG00000065548	ZC3H15	3350.05	-0.513803	0.0990004	1.12972e-07	9.50903e-07	0.700374	6.94703	6.02186	NONE
chr2	186897618	186947960	-	ENSG00000237877	AC097500.2	3.90909	0.220028	0.527819	0.190696	0.302197	1.16476	0.719659	0.51971	NONE
chr2	185463093	185804219	+	ENSG00000170396	ZNF804A	463.49	-0.779694	0.184016	6.58832e-06	3.72854e-05	0.58249	5.18123	4.42846	NONE
chr2	184472170	184472847	-	ENSG00000177855	CACYBPP2	12.731	-0.342083	0.516137	0.188656	0.299668	0.788902	0.72433	0.52336	NONE
chr2	184079047	184080128	+	ENSG00000272800	RP11-438L19.1	4.34921	0.0874291	0.470389	0.585572	0.701118	1.06248	0.23242	0.154209	NONE
chr2	183982241	184026408	+	ENSG00000163002	NUP35	644.823	-1.26835	0.207225	1.3577e-10	2.14783e-09	0.415134	9.8672	8.668	down
chr2	183943287	183964733	+	ENSG00000162999	DUSP19	101.347	0.791914	0.363069	0.00610269	0.0169298	1.73137	2.21448	1.77135	NONE
chr2	183773843	183903586	-	ENSG00000061676	NCKAP1	6650.42	-0.484686	0.108726	4.69001e-06	2.73922e-05	0.714652	5.32883	4.56237	NONE
chr2	190306159	190340291	+	ENSG00000115368	WDR75	1860.35	-0.592352	0.126507	1.27062e-06	8.43995e-06	0.663261	5.89598	5.07366	NONE
chr2	190425305	190448484	-	ENSG00000138449	SLC40A1	172.01	0.766996	0.282386	0.00162972	0.00526031	1.70172	2.78789	2.27899	NONE
chr2	190526111	190535557	+	ENSG00000138381	ASNSD1	1582.26	-0.758277	0.127926	9.81903e-10	1.27837e-08	0.591202	9.00793	7.89334	NONE
chr2	190539016	190625919	+	ENSG00000151687	ANKAR	37.3953	0.396491	0.378822	0.144667	0.241886	1.3163	0.83963	0.61639	NONE
chr2	191511472	191557492	+	ENSG00000138386	NAB1	1021.56	0.606355	0.130987	1.52876e-06	9.9446e-06	1.52241	5.81566	5.00241	NONE
chr2	191745523	191746785	-	ENSG00000235852	AC005540.3	2.20473	-0.0310711	0.473107	0.806055	0.871256	0.978693	0.0936352	0.0598541	NONE
chr2	162272605	162282381	+	ENSG00000136535	TBR1	6.72634	0.092544	0.459886	0.611862	0.721542	1.06625	0.213347	0.141738	NONE
chr2	191369068	191399448	-	ENSG00000189362	TMEM194B	286.599	-0.727363	0.219504	0.000285034	0.00110901	0.604007	3.5451	2.95507	NONE
chr2	191318818	191319247	-	ENSG00000272979	RP11-647K16.1	3.96141	0.0598179	0.466707	0.701436	0.792749	1.04233	0.154012	0.100864	NONE
chr2	191273081	191373931	+	ENSG00000151690	MFSD6	987.973	0.283072	0.118906	0.0138842	0.0345761	1.21678	1.85748	1.46122	NONE
chr2	191208196	191236391	+	ENSG00000151689	INPP1	941.41	-0.560422	0.138049	2.33337e-05	0.000117506	0.678104	4.63202	3.92994	NONE
chr2	183698002	183731890	-	ENSG00000162998	FRZB	4.75475	0.0845249	0.46325	0.625403	0.732509	1.06034	0.20384	0.135187	NONE
chr2	191054461	191208919	-	ENSG00000198130	HIBCH	468.867	-0.147378	0.13337	0.249959	0.37205	0.90289	0.602131	0.429399	NONE
chr2	190788062	190788942	+	ENSG00000204253	HNRNPCP2	41.9857	-0.391881	0.342059	0.134016	0.227138	0.762135	0.872843	0.643711	NONE
chr2	190744335	191068210	+	ENSG00000187699	C2orf88	4.24858	-0.165657	0.487187	0.36066	0.492323	0.891523	0.442902	0.30775	NONE
chr2	190649107	190742355	+	ENSG00000064933	PMS1	730.28	-0.665333	0.156676	8.13801e-06	4.52415e-05	0.630543	5.08948	4.34446	NONE
chr2	190635049	190649097	-	ENSG00000128699	ORMDL1	1762.55	0.184731	0.127158	0.132337	0.224898	1.13661	0.878318	0.648015	NONE
chr2	190628585	190629182	-	ENSG00000273240	RP11-455J20.3	2.52217	0.164334	0.517411	0.166658	0.270353	1.12065	0.778174	0.56807	NONE
chr2	190627430	190630282	+	ENSG00000253559	OSGEPL1-AS1	2.19907	0.00446001	0.481703	0.962743	0.975959	1.0031	0.0164897	0.0105685	NONE
chr2	190611386	190627953	-	ENSG00000128694	OSGEPL1	258.218	-0.596074	0.203205	0.00138444	0.00454503	0.661552	2.85873	2.34246	NONE
chr2	190920423	190927455	-	ENSG00000138379	MSTN	8.72534	2.70346	1.39371	0.00376428	0.0110707	6.51362	2.42432	1.95582	NONE
chr2	177065636	177065980	-	ENSG00000218175	AC016739.2	27.8924	0.366833	0.402973	0.18083	0.288973	1.28952	0.74273	0.539143	NONE
chr2	183580999	183659191	+	ENSG00000077232	DNAJC10	4947.45	0.0601598	0.090758	0.502067	0.628445	1.04258	0.299239	0.201733	NONE
chr2	182818968	182996125	+	ENSG00000150722	PPP1R1C	3.09055	0.2743	0.597657	0.0171578	0.0414623	1.20941	1.76554	1.38235	NONE
chr2	179316163	179326117	+	ENSG00000204311	DFNB59	19.2222	0.820977	0.724876	0.0285747	0.0639777	1.7666	1.54402	1.19397	NONE
chr2	179296141	179316239	-	ENSG00000180228	PRKRA	1018.33	-0.386875	0.105323	0.000162091	0.000670569	0.764784	3.79024	3.17356	NONE
chr2	179278666	179304970	+	ENSG00000223960	AC009948.5	366.794	-0.0962742	0.147309	0.491767	0.619571	0.935446	0.308241	0.207909	NONE
chr2	179265561	179267618	+	ENSG00000260931	RP11-65L3.1	3.55144	0.126414	0.48411	0.419962	0.551405	1.09158	0.37679	0.25853	NONE
chr2	179059208	179264160	+	ENSG00000079156	OSBPL6	342.223	-0.943026	0.254278	4.31098e-05	0.000203975	0.520141	4.36542	3.69042	NONE
chr2	178977151	179003738	+	ENSG00000155636	RBM45	298.084	-0.10662	0.160849	0.481551	0.610431	0.928761	0.317358	0.214364	NONE
chr2	178487980	178973066	-	ENSG00000128655	PDE11A	10.0098	0.482565	0.670717	0.0804103	0.150553	1.39723	1.09469	0.822311	NONE
chr2	178477720	178483694	-	ENSG00000197557	TTC30A	205.317	0.464481	0.230248	0.0226731	0.0526757	1.37982	1.64449	1.27839	NONE
chr2	178413726	178417742	-	ENSG00000196659	TTC30B	172.255	0.326571	0.196967	0.0693846	0.133443	1.25403	1.15874	0.874704	NONE
chr2	178257372	178408564	+	ENSG00000018510	AGPS	1983.18	-0.590289	0.136686	6.97707e-06	3.93391e-05	0.66421	5.15633	4.40518	NONE
chr2	178148236	178257419	-	ENSG00000213963	AC074286.1	43.634	0.299415	0.338977	0.241643	0.363442	1.23065	0.616826	0.439565	NONE
chr2	178092323	178257425	-	ENSG00000116044	NFE2L2	3135.81	0.227755	0.0947126	0.0141442	0.0351534	1.17101	1.84942	1.45403	NONE
chr2	178077291	178088686	+	ENSG00000170144	HNRNPA3	13874	-0.965987	0.1091	1.65078e-19	1.53624e-17	0.511928	18.7823	16.8135	NONE
chr2	177502438	177520686	+	ENSG00000224577	LINC01117	1.76775	0.0597533	0.482406	0.585774	0.701222	1.04229	0.23227	0.154145	NONE
chr2	177494317	177502659	-	ENSG00000163364	LINC01116	79.8638	-0.906451	0.316315	0.000834562	0.00289565	0.533496	3.07854	2.53825	NONE
chr2	179328391	179343327	-	ENSG00000079150	FKBP7	598.426	1.14429	0.200104	1.50246e-09	1.89653e-08	2.21038	8.8232	7.72204	up
chr2	179345195	179381189	+	ENSG00000116095	PLEKHA3	967.519	-0.0909612	0.113816	0.410369	0.541932	0.938897	0.386826	0.266055	NONE
chr2	179385910	179639402	+	ENSG00000237298	TTN-AS1	115.622	0.118701	0.216612	0.542132	0.663879	1.08576	0.265895	0.177911	NONE
chr2	179390716	179695529	-	ENSG00000155657	TTN	29.102	0.846746	0.63678	0.022425	0.0521991	1.79844	1.64927	1.28234	NONE
chr2	182756560	182795465	+	ENSG00000138434	SSFA2	6816.4	-0.562573	0.10657	6.31028e-08	5.65321e-07	0.677094	7.19995	6.2477	NONE
chr2	182752578	182756390	-	ENSG00000260742	RP11-366L5.1	15.6392	-0.124348	0.421095	0.589595	0.703763	0.917419	0.229447	0.152574	NONE
chr2	182401403	182545392	-	ENSG00000188452	CERKL	40.1785	-0.371934	0.363501	0.164464	0.267364	0.772746	0.783928	0.572896	NONE
chr2	182321929	182400914	+	ENSG00000115232	ITGA4	671.229	-0.578867	0.197938	0.00149558	0.00486349	0.669489	2.82519	2.31305	NONE
chr2	181831975	181941312	+	ENSG00000170035	UBE2E3	2512.98	-0.373074	0.0874881	1.42358e-05	7.50029e-05	0.772135	4.84662	4.12492	NONE
[truncated: 16,211 more rows]
