# Supplementary material for: Whole-genome doubling drives oncogenic loss of chromatin segregation
Source: Nature. 2023 Mar 15;615(7954):925–33. doi: 10.1038/s41586-023-05794-2 (PMC10060163; doi:10.1038/s41586-023-05794-2)
Supplement: Supplementary file 5 — scHi-C quality metrics. [file 41586_2023_5794_MOESM5_ESM.xlsx]

## Sheet: Sheet1
cell	cell_line	condition	cell_number	n_fend_pairs	n_intra_fend_pairs	n_inter_fend_pairs	n_singleton_fend_pairs	n_fend_pairs_gt_2	perc_singleton_interactions	FILTER	median_ice
RPE_TP53_schic_001	RPE	TP53	1	310792	276761	34031	253576	855	0.815903	BAD	0.0419123
RPE_TP53_schic_002	RPE	TP53	2	675857	552149	123708	156737	45830	0.231909	AGGREGATE	0.0336704
RPE_TP53_schic_003	RPE	TP53	3	788253	685119	103134	148798	65335	0.188769	PASS	0.0385099
RPE_TP53_schic_004	RPE	TP53	4	468206	404873	63333	73552	23985	0.157093	PASS	0.0243099
RPE_TP53_schic_005	RPE	TP53	5	255602	221514	34088	31412	6128	0.122894	PASS	0.0193093
RPE_TP53_schic_006	RPE	TP53	6	901689	797970	103719	191168	89755	0.212011	PASS	0.0332507
RPE_TP53_schic_007	RPE	TP53	7	816173	736980	79193	180026	60252	0.220573	PASS	0.0212464
RPE_TP53_schic_008	RPE	TP53	8	413388	353204	60184	51194	17665	0.12384	PASS	0.0221334
RPE_TP53_schic_009	RPE	TP53	9	1004977	889037	115940	233088	98027	0.231934	AGGREGATE	0.0399092
RPE_TP53_schic_010	RPE	TP53	10	639332	570760	68572	110617	42053	0.17302	PASS	0.0353757
RPE_TP53_schic_011	RPE	TP53	11	579604	512332	67272	101919	36209	0.175842	PASS	0.0271766
RPE_TP53_schic_012	RPE	TP53	12	1595979	1280880	315099	992865	51598	0.622104	AGGREGATE	0.0415958
RPE_TP53_schic_013	RPE	TP53	13	821529	681820	139709	223357	50177	0.27188	PASS	0.0345838
RPE_TP53_schic_014	RPE	TP53	14	676187	553530	122657	326119	11830	0.482291	PASS	0.0356389
RPE_TP53_schic_015	RPE	TP53	15	631909	465435	166474	283081	13738	0.447977	PASS	0.0415881
RPE_TP53_schic_016	RPE	TP53	16	10604	1962	8642	8174	1	0.770841	BAD	0.0434569
RPE_TP53_schic_017	RPE	TP53	17	3455	2628	827	3021	1	0.874385	BAD	0.289898
RPE_TP53_schic_018	RPE	TP53	18	614927	486950	127977	221514	15887	0.360228	PASS	0.0385609
RPE_TP53_schic_019	RPE	TP53	19	2267907	1752359	515548	984305	235351	0.434015	PASS	0.0418094
RPE_TP53_schic_020	RPE	TP53	20	1346597	970465	376132	335010	144686	0.248783	PASS	0.0431355
RPE_TP53_schic_021	RPE	TP53	21	386027	192183	193844	250656	1000	0.649322	PASS	0.0349336
RPE_TP53_schic_022	RPE	TP53	22	676893	458706	218187	293582	15667	0.43372	PASS	0.0330098
RPE_TP53_schic_023	RPE	TP53	23	1078994	757197	321797	494675	42701	0.458459	PASS	0.0386161
RPE_TP53_schic_024	RPE	TP53	24	321027	240656	80371	48677	6531	0.151629	PASS	0.0384972
RPE_TP53_schic_025	RPE	TP53	25	275417	179603	95814	85197	2820	0.309338	PASS	0.0342121
RPE_TP53_schic_026	RPE	TP53	26	1141684	879568	262116	348616	87919	0.305352	PASS	0.0425934
RPE_TP53_schic_027	RPE	TP53	27	390228	246966	143262	92241	8742	0.236377	PASS	0.0348378
RPE_TP53_schic_028	RPE	TP53	28	218634	146575	72059	50893	2031	0.232777	PASS	0.0409847
RPE_TP53_schic_029	RPE	TP53	29	579554	435588	143966	211166	14070	0.364359	PASS	0.0429836
RPE_TP53_schic_030	RPE	TP53	30	667164	480768	186396	304294	14310	0.456101	PASS	0.0399613
RPE_TP53_schic_031	RPE	TP53	31	418109	245072	173037	401057	8	0.959216	BAD	0.0445389
RPE_TP53_schic_032	RPE	TP53	32	2852	1987	865	2531	0	0.887447	BAD
RPE_TP53_schic_033	RPE	TP53	33	664990	518551	146439	444229	3988	0.668024	PASS	0.0428475
RPE_TP53_schic_034	RPE	TP53	34	909460	691439	218021	306680	50129	0.337211	PASS	0.0394027
RPE_TP53_schic_035	RPE	TP53	35	543169	403371	139798	136826	17439	0.251903	PASS	0.0359869
RPE_TP53_schic_036	RPE	TP53	36	1737685	1318876	418809	560225	201266	0.322397	PASS	0.0407657
RPE_TP53_schic_037	RPE	TP53	37	401625	283185	118440	64713	11624	0.161128	PASS	0.0343867
RPE_TP53_schic_038	RPE	TP53	38	1981186	1481455	499731	655353	253753	0.330788	PASS	0.041874
RPE_TP53_schic_039	RPE	TP53	39	1123200	885202	237998	313462	90099	0.279079	PASS	0.0420431
RPE_TP53_schic_040	RPE	TP53	40	517687	366368	151319	110246	18318	0.212959	PASS	0.0393496
RPE_TP53_schic_041	RPE	TP53	41	293305	219859	73446	101637	2623	0.346523	PASS	0.0408622
RPE_WGD_schic_001	RPE	WGD	1	400351	353733	46618	91547	12258	0.228667	REMAINED_DIPLOID	0.0363832
RPE_WGD_schic_002	RPE	WGD	2	178100	135068	43032	18475	2836	0.103734	PASS	0.0368816
RPE_WGD_schic_003	RPE	WGD	3	193207	161176	32031	34726	2498	0.179735	PASS	0.035109
RPE_WGD_schic_004	RPE	WGD	4	239646	194822	44824	54199	3598	0.226163	PASS	0.0422022
RPE_WGD_schic_005	RPE	WGD	5	411558	377238	34320	77818	12845	0.189081	PASS	0.0273773
RPE_WGD_schic_006	RPE	WGD	6	727698	602119	125579	254995	34189	0.350413	BAD	0.0326784
RPE_WGD_schic_007	RPE	WGD	7	1914526	1628744	285782	698013	224209	0.364588	PASS	0.0415779
RPE_WGD_schic_008	RPE	WGD	8	1173925	1114018	59907	598412	43373	0.509753	PASS	0.033552
RPE_WGD_schic_009	RPE	WGD	9	1200555	1023589	176966	425990	89325	0.354828	PASS	0.0409653
RPE_WGD_schic_010	RPE	WGD	10	1108868	915305	193563	417731	68843	0.376718	PASS	0.0408805
RPE_WGD_schic_011	RPE	WGD	11	689988	602788	87200	155109	38166	0.2248	PASS	0.0395381
RPE_WGD_schic_012	RPE	WGD	12	354386	304251	50135	63849	9809	0.180168	PASS	0.0394909
RPE_WGD_schic_013	RPE	WGD	13	329360	294970	34390	34514	8822	0.104791	PASS	0.0378179
RPE_WGD_schic_014	RPE	WGD	14	1079707	949650	130057	272821	105539	0.252681	PASS	0.0384367
RPE_WGD_schic_015	RPE	WGD	15	12025	7674	4351	3261	11	0.271185	BAD	0.0431362
RPE_WGD_schic_016	RPE	WGD	16	715492	629400	86092	151336	43247	0.211513	PASS	0.037591
RPE_WGD_schic_017	RPE	WGD	17	437511	395063	42448	79009	14704	0.180587	PASS	0.0315318
RPE_WGD_schic_018	RPE	WGD	18	1027976	872927	155049	426305	50944	0.414703	PASS	0.0376402
RPE_WGD_schic_019	RPE	WGD	19	139723	121863	17860	115394	21	0.825877	BAD	0.0423458
RPE_WGD_schic_020	RPE	WGD	20	270587	220882	49705	168970	574	0.624457	PASS	0.0310121
RPE_WGD_schic_021	RPE	WGD	21	305128	253885	51243	164013	1853	0.537522	PASS	0.0342825
RPE_WGD_schic_022	RPE	WGD	22	7653	6730	923	7063	0	0.922906	BAD
RPE_WGD_schic_023	RPE	WGD	23	374631	321652	52979	82759	8773	0.220908	PASS	0.0376255
RPE_WGD_schic_024	RPE	WGD	24	370827	303482	67345	115934	5989	0.312636	PASS	0.0410226
RPE_WGD_schic_025	RPE	WGD	25	334096	284728	49368	235843	561	0.705914	PASS	0.041969
RPE_WGD_schic_026	RPE	WGD	26	267013	205361	61652	98478	1635	0.368814	PASS	0.0329893
RPE_WGD_schic_027	RPE	WGD	27	220614	185753	34861	45103	2519	0.204443	PASS	0.0372114
RPE_WGD_schic_028	RPE	WGD	28	782532	451701	330831	446828	10269	0.571003	PASS	0.0321887
RPE_WGD_schic_029	RPE	WGD	29	859211	550569	308642	580975	8280	0.676173	PASS	0.0382025
RPE_WGD_schic_030	RPE	WGD	30	350249	316513	33736	69465	8503	0.19833	PASS	0.0224364
