# Supplementary material for: Whole-genome doubling drives oncogenic loss of chromatin segregation
Source: Nature. 2023 Mar 15;615(7954):925–33. doi: 10.1038/s41586-023-05794-2 (PMC10060163; doi:10.1038/s41586-023-05794-2)
Supplement: Supplementary file 6 — MAF file of all detected mutations that passed quality filters. [file 41586_2023_5794_MOESM6_ESM.xlsx]

## Sheet: Mutations (MAF)
Hugo_Symbol	Entrez_Gene_Id	Center	NCBI_Build	Chromosome	Start_Position	End_Position	Strand	Variant_Classification	Variant_Type	Reference_Allele	Tumor_Seq_Allele1	Tumor_Seq_Allele2	dbSNP_RS	dbSNP_Val_Status	Tumor_Sample_Barcode	Matched_Norm_Sample_Barcode	Match_Norm_Seq_Allele1	Match_Norm_Seq_Allele2	Tumor_Validation_Allele1	Tumor_Validation_Allele2	Match_Norm_Validation_Allele1	Match_Norm_Validation_Allele2	Verification_Status	Validation_Status	Mutation_Status	Sequencing_Phase	Sequence_Source	Validation_Method	Score	BAM_File	Sequencer	Tumor_Sample_UUID	Matched_Norm_Sample_UUID	HGVSc	HGVSp	HGVSp_Short	Transcript_ID	Exon_Number	t_depth	t_ref_count	t_alt_count	n_depth	n_ref_count	n_alt_count	all_effects	Allele	Gene	Feature	Feature_type
AGRN	0	ChezDiaz	GRCh37	1	988031	988122	+	Intron	DEL	GTGTGTGTGCATGGGTCCATGTGTGTATAGTGTGTACACATGGGTCCATGTATGTGTGTGTATATGAGGGAGACACGCAGGTGTGTGTCCGA	GTGTGTGTGCATGGGTCCATGTGTGTATAGTGTGTACACATGGGTCCATGTATGTGTGTGTATATGAGGGAGACACGCAGGTGTGTGTCCGA	-	novel		TP53_Ctrl	WT_Ctrl	GTGTGTGTGCATGGGTCCATGTGTGTATAGTGTGTACACATGGGTCCATGTATGTGTGTGTATATGAGGGAGACACGCAGGTGTGTGTCCGA	GTGTGTGTGCATGGGTCCATGTGTGTATAGTGTGTACACATGGGTCCATGTATGTGTGTGTATATGAGGGAGACACGCAGGTGTGTGTCCGA																c.5651+871_5651+962del			ENST00000379370		21	19	2	22	22	0	AGRN,intron_variant,,ENST00000379370,NM_198576.3;AGRN,intron_variant,,ENST00000419249,;RP11-54O7.14,upstream_gene_variant,,ENST00000418300,;AGRN,non_coding_transcript_exon_variant,,ENST00000461111,;AGRN,downstream_gene_variant,,ENST00000466223,;AGRN,downstream_gene_variant,,ENST00000478677,;AGRN,downstream_gene_variant,,ENST00000492947,;	-	ENSG00000188157	ENST00000379370	Transcript
TTLL10	0	ChezDiaz	GRCh37	1	1106455	1106455	+	5'Flank	SNP	C	C	A	novel		TP53_Ctrl	WT_Ctrl	C	C																			ENST00000379290		16	8	8	17	17	0	TTLL10,upstream_gene_variant,,ENST00000379289,NM_001130045.1;TTLL10,upstream_gene_variant,,ENST00000379290,;MIR429,downstream_gene_variant,,ENST00000362106,;MIR200A,downstream_gene_variant,,ENST00000384875,;MIR200B,downstream_gene_variant,,ENST00000384997,;RP11-465B22.8,downstream_gene_variant,,ENST00000606993,;TTLL10-AS1,downstream_gene_variant,,ENST00000379317,;TTLL10,upstream_gene_variant,,ENS…	A	ENSG00000162571	ENST00000379290	Transcript
VWA1	0	ChezDiaz	GRCh37	1	1366742	1366742	+	5'Flank	SNP	G	G	T	rs1220477090		TP53_Ctrl	WT_Ctrl	G	G																			ENST00000476993		22	9	13	19	19	0	VWA1,upstream_gene_variant,,ENST00000338660,;TMEM88B,downstream_gene_variant,,ENST00000378821,NM_001146685.1;VWA1,upstream_gene_variant,,ENST00000404702,NM_199121.2;VWA1,upstream_gene_variant,,ENST00000471398,;VWA1,upstream_gene_variant,,ENST00000476993,NM_022834.4;VWA1,upstream_gene_variant,,ENST00000495558,;RP4-758J18.10,intron_variant,,ENST00000417917,;RP4-758J18.10,intron_variant,,ENST0000043…	T	ENSG00000179403	ENST00000476993	Transcript
AL645728.3	0	ChezDiaz	GRCh37	1	1519554	1519554	+	3'Flank	SNP	G	G	T	rs867892145		TP53_Ctrl	WT_Ctrl	G	G																			ENST00000426195		10	8	2	12	12	0	AL645728.3,downstream_gene_variant,,ENST00000426195,;	T	ENSG00000236684	ENST00000426195	Transcript
PLCH2	0	ChezDiaz	GRCh37	1	2372033	2372033	+	Intron	SNP	T	T	G	rs112988888		TP53_Ctrl	WT_Ctrl	T	T																c.115+9965T>G			ENST00000609981		16	13	3	10	10	0	PLCH2,intron_variant,,ENST00000609981,;,regulatory_region_variant,,ENSR00000918896,;	G	ENSG00000149527	ENST00000609981	Transcript
TNFRSF14	0	ChezDiaz	GRCh37	1	2484769	2484769	+	5'Flank	SNP	T	T	G	rs2764846		TP53_Ctrl	WT_Ctrl	T	T																			ENST00000355716		19	16	3	15	15	0	TNFRSF14,upstream_gene_variant,,ENST00000355716,NM_003820.2;TNFRSF14,upstream_gene_variant,,ENST00000409119,;TNFRSF14,upstream_gene_variant,,ENST00000426449,;TNFRSF14,upstream_gene_variant,,ENST00000434817,;TNFRSF14,upstream_gene_variant,,ENST00000435221,;TNFRSF14,upstream_gene_variant,,ENST00000451778,;RP3-395M20.8,non_coding_transcript_exon_variant,,ENST00000432521,;RP3-395M20.8,intron_variant,…	G	ENSG00000157873	ENST00000355716	Transcript
PRDM16	0	ChezDiaz	GRCh37	1	3230635	3230636	+	Intron	INS	-	-	GGGGGGGG	rs747479644		TP53_Ctrl	WT_Ctrl	-	-																c.438+69938_438+69945dup			ENST00000270722		6	4	2	13	13	0	PRDM16,intron_variant,,ENST00000270722,;PRDM16,intron_variant,,ENST00000378391,;PRDM16,intron_variant,,ENST00000378398,;PRDM16,intron_variant,,ENST00000441472,NM_022114.3;PRDM16,intron_variant,,ENST00000442529,NM_199454.2;PRDM16,intron_variant,,ENST00000463591,;PRDM16,intron_variant,,ENST00000511072,;PRDM16,intron_variant,,ENST00000514189,;RP11-22L13.1,upstream_gene_variant,,ENST00000607061,;PRDM…	GGGGGGGG	ENSG00000142611	ENST00000270722	Transcript
Unknown	0	ChezDiaz	GRCh37	1	4306332	4306332	+	IGR	SNP	A	A	G	novel		TP53_Ctrl	WT_Ctrl	A	A																					16	10	6	13	13	0		G
Unknown	0	ChezDiaz	GRCh37	1	4575691	4575691	+	IGR	SNP	G	G	A	rs544326924		TP53_Ctrl	WT_Ctrl	G	G																					11	7	4	20	20	0		A
Unknown	0	ChezDiaz	GRCh37	1	5172089	5172089	+	IGR	SNP	T	T	C	novel		TP53_Ctrl	WT_Ctrl	T	T																					16	6	10	11	11	0		C
Unknown	0	ChezDiaz	GRCh37	1	5273948	5273948	+	IGR	SNP	C	C	A	novel		TP53_Ctrl	WT_Ctrl	C	C																					19	9	10	12	12	0		A
Unknown	0	ChezDiaz	GRCh37	1	5380771	5380772	+	IGR	INS	-	-	A	rs573664035		TP53_Ctrl	WT_Ctrl	-	-																					18	9	9	14	14	0		A
Unknown	0	ChezDiaz	GRCh37	1	5506381	5506381	+	IGR	SNP	G	G	T	novel		TP53_Ctrl	WT_Ctrl	G	G																					20	17	3	11	11	0		T
RP11-154H17.1	0	ChezDiaz	GRCh37	1	5689787	5689787	+	Intron	SNP	G	G	T	novel		TP53_Ctrl	WT_Ctrl	G	G																n.155+38414C>A			ENST00000413887		21	19	2	14	14	0	RP11-154H17.1,intron_variant,,ENST00000413887,;	T	ENSG00000236948	ENST00000413887	Transcript
Unknown	0	ChezDiaz	GRCh37	1	5793045	5793045	+	IGR	SNP	T	T	C	novel		TP53_Ctrl	WT_Ctrl	T	T																					28	26	2	15	15	0		C
CHD5	0	ChezDiaz	GRCh37	1	6175584	6175584	+	Intron	SNP	C	C	T	rs754210353		TP53_Ctrl	WT_Ctrl	C	C																c.4913-2526G>A			ENST00000262450		14	12	2	16	16	0	CHD5,intron_variant,,ENST00000262450,NM_015557.2;CHD5,intron_variant,,ENST00000378021,;CHD5,intron_variant,,ENST00000377999,;CHD5,intron_variant,,ENST00000462991,;CHD5,intron_variant,,ENST00000496404,;	T	ENSG00000116254	ENST00000262450	Transcript
CAMTA1	0	ChezDiaz	GRCh37	1	7237972	7237972	+	Intron	SNP	G	G	T	novel		TP53_Ctrl	WT_Ctrl	G	G																c.303-71579G>T			ENST00000303635		14	12	2	12	12	0	CAMTA1,intron_variant,,ENST00000303635,NM_015215.2;CAMTA1,intron_variant,,ENST00000439411,;	T	ENSG00000171735	ENST00000303635	Transcript
Unknown	0	ChezDiaz	GRCh37	1	9530168	9530169	+	IGR	DEL	GG	GG	-	rs1317570257		TP53_Ctrl	WT_Ctrl	GG	GG																					8	6	2	8	8	0		-
Unknown	0	ChezDiaz	GRCh37	1	9530175	9530176	+	IGR	INS	-	-	A	rs879391433		TP53_Ctrl	WT_Ctrl	-	-																					9	7	2	8	8	0		A
CTNNBIP1	0	ChezDiaz	GRCh37	1	9949310	9949310	+	Intron	SNP	T	T	G	novel		TP53_Ctrl	WT_Ctrl	T	T																c.-143-5514A>C			ENST00000377263		16	13	3	20	20	0	CTNNBIP1,intron_variant,,ENST00000377258,;CTNNBIP1,intron_variant,,ENST00000377263,NM_001012329.1,NM_020248.2;CTNNBIP1,intron_variant,,ENST00000400904,;	G	ENSG00000178585	ENST00000377263	Transcript
MFN2	0	ChezDiaz	GRCh37	1	12053508	12053508	+	Intron	SNP	A	A	G	novel		TP53_Ctrl	WT_Ctrl	A	A																c.311+761A>G			ENST00000235329		22	11	11	15	15	0	MFN2,intron_variant,,ENST00000235329,NM_014874.3;MFN2,intron_variant,,ENST00000444836,NM_001127660.1;MFN2,downstream_gene_variant,,ENST00000412236,;MFN2,downstream_gene_variant,,ENST00000484391,;MFN2,downstream_gene_variant,,ENST00000490079,;MFN2,downstream_gene_variant,,ENST00000497302,;	G	ENSG00000116688	ENST00000235329	Transcript
TNFRSF1B	0	ChezDiaz	GRCh37	1	12271077	12271077	+	3'Flank	SNP	G	G	T	novel		TP53_Ctrl	WT_Ctrl	G	G																			ENST00000376259		16	5	11	17	17	0	TNFRSF1B,downstream_gene_variant,,ENST00000376259,NM_001066.2;TNFRSF1B,downstream_gene_variant,,ENST00000492361,;,regulatory_region_variant,,ENSR00000921405,;	T	ENSG00000028137	ENST00000376259	Transcript
Unknown	0	ChezDiaz	GRCh37	1	12843272	12843272	+	IGR	SNP	C	C	G	novel		TP53_Ctrl	WT_Ctrl	C	C																					28	25	3	32	32	0		G
PRAMEF1	0	ChezDiaz	GRCh37	1	12849721	12849721	+	5'Flank	SNP	G	G	A	rs187594846		TP53_Ctrl	WT_Ctrl	G	G																			ENST00000332296		14	12	2	17	16	1	PRAMEF1,upstream_gene_variant,,ENST00000332296,NM_023013.2;	A	ENSG00000116721	ENST00000332296	Transcript
PRAMEF1	0	ChezDiaz	GRCh37	1	12854761	12854761	+	Intron	SNP	T	T	C	rs61775052		TP53_Ctrl	WT_Ctrl	T	T																c.866+119T>C			ENST00000332296		19	16	3	12	12	0	PRAMEF1,intron_variant,,ENST00000332296,NM_023013.2;PRAMEF1,upstream_gene_variant,,ENST00000400814,;	C	ENSG00000116721	ENST00000332296	Transcript
PRAMEF11	0	ChezDiaz	GRCh37	1	12882481	12882481	+	3'Flank	SNP	C	C	A	novel		TP53_Ctrl	WT_Ctrl	C	C																			ENST00000535591		23	10	13	24	24	0	PRAMEF11,downstream_gene_variant,,ENST00000437584,;PRAMEF11,downstream_gene_variant,,ENST00000535591,NM_001146344.1;RP5-845O24.8,downstream_gene_variant,,ENST00000438401,;,regulatory_region_variant,,ENSR00000921538,;,regulatory_region_variant,,ENSR00000921539,;	A	ENSG00000204513	ENST00000535591	Transcript
PRAMEF2	0	ChezDiaz	GRCh37	1	12919272	12919272	+	Intron	SNP	C	C	A	rs75617687		TP53_Ctrl	WT_Ctrl	C	C																c.287+121C>A			ENST00000240189		16	14	2	20	20	0	PRAMEF2,intron_variant,,ENST00000240189,NM_023014.1;	A	ENSG00000120952	ENST00000240189	Transcript
PRAMEF2	0	ChezDiaz	GRCh37	1	12922827	12922827	+	3'Flank	SNP	A	A	G	rs867961946		TP53_Ctrl	WT_Ctrl	A	A																			ENST00000240189		24	21	3	17	17	0	PRAMEF2,downstream_gene_variant,,ENST00000240189,NM_023014.1;	G	ENSG00000120952	ENST00000240189	Transcript
PRAMEF4	0	ChezDiaz	GRCh37	1	12936755	12936755	+	3'Flank	SNP	C	C	T	rs867091902		TP53_Ctrl	WT_Ctrl	C	C																			ENST00000235349		16	13	3	22	22	0	PRAMEF4,downstream_gene_variant,,ENST00000235349,NM_001009611.2;	T	ENSG00000243073	ENST00000235349	Transcript
PRAMEF4	0	ChezDiaz	GRCh37	1	12938865	12938865	+	3'Flank	SNP	C	C	G	rs28478299		TP53_Ctrl	WT_Ctrl	C	C																			ENST00000235349		22	17	5	17	17	0	PRAMEF4,downstream_gene_variant,,ENST00000235349,NM_001009611.2;	G	ENSG00000243073	ENST00000235349	Transcript
RP11-450I1.2	0	ChezDiaz	GRCh37	1	12990243	12990243	+	3'Flank	SNP	C	C	G	rs2790833		TP53_Ctrl	WT_Ctrl	C	C																			ENST00000418187		17	14	3	24	24	0	RP11-450I1.2,downstream_gene_variant,,ENST00000418187,;	G	ENSG00000234064	ENST00000418187	Transcript
WI2-3308P17.2	0	ChezDiaz	GRCh37	1	13049064	13049064	+	3'Flank	SNP	G	G	T	rs200246942		TP53_Ctrl	WT_Ctrl	G	G																			ENST00000436041		18	16	2	16	16	0	PRAMEF6,intron_variant,,ENST00000376192,;WI2-3308P17.2,downstream_gene_variant,,ENST00000436041,;	T	ENSG00000239810	ENST00000436041	Transcript
WI2-3308P17.2	0	ChezDiaz	GRCh37	1	13049666	13049666	+	3'Flank	SNP	G	G	C	rs866960104		TP53_Ctrl	WT_Ctrl	G	G																			ENST00000436041		19	15	4	12	12	0	PRAMEF6,intron_variant,,ENST00000376192,;WI2-3308P17.2,downstream_gene_variant,,ENST00000436041,;	C	ENSG00000239810	ENST00000436041	Transcript
WI2-3308P17.2	0	ChezDiaz	GRCh37	1	13050572	13050572	+	3'Flank	SNP	C	C	T	novel		TP53_Ctrl	WT_Ctrl	C	C																			ENST00000436041		18	16	2	20	20	0	PRAMEF6,intron_variant,,ENST00000376192,;WI2-3308P17.2,downstream_gene_variant,,ENST00000436041,;,regulatory_region_variant,,ENSR00000921558,;	T	ENSG00000239810	ENST00000436041	Transcript
Unknown	0	ChezDiaz	GRCh37	1	13211291	13211292	+	IGR	INS	-	-	C	novel		TP53_Ctrl	WT_Ctrl	-	-																					19	15	4	17	17	0		C
Unknown	0	ChezDiaz	GRCh37	1	13211292	13211293	+	IGR	INS	-	-	C	novel		TP53_Ctrl	WT_Ctrl	-	-																					19	15	4	18	17	1		C
CELA2A	0	ChezDiaz	GRCh37	1	15801593	15801593	+	3'Flank	SNP	C	C	T	rs114489143		TP53_Ctrl	WT_Ctrl	C	C																			ENST00000359621		18	15	3	16	16	0	CELA2A,downstream_gene_variant,,ENST00000359621,NM_033440.2;CELA2B,upstream_gene_variant,,ENST00000375910,NM_015849.2;CELA2B,upstream_gene_variant,,ENST00000422901,;CELA2B,intron_variant,,ENST00000494280,;,regulatory_region_variant,,ENSR00000922145,;	T	ENSG00000142615	ENST00000359621	Transcript
ENSR00000922187	0	ChezDiaz	GRCh37	1	16003054	16003054	+	IGR	SNP	C	C	A	rs1420244885		TP53_Ctrl	WT_Ctrl	C	C																			ENSR00000922187		15	11	4	13	13	0	,regulatory_region_variant,,ENSR00000922187,;	A		ENSR00000922187	RegulatoryFeature
SPEN	0	ChezDiaz	GRCh37	1	16241809	16241809	+	Intron	SNP	G	G	C	novel		TP53_Ctrl	WT_Ctrl	G	G																c.1244-814G>C			ENST00000375759		19	15	4	17	17	0	SPEN,intron_variant,,ENST00000375759,NM_015001.2;SPEN,intron_variant,,ENST00000442985,;SPEN,downstream_gene_variant,,ENST00000438066,;snoU13,downstream_gene_variant,,ENST00000459258,;RP1-134O19.3,downstream_gene_variant,,ENST00000604816,;	C	ENSG00000065526	ENST00000375759	Transcript
RP11-276H7.3	0	ChezDiaz	GRCh37	1	16491568	16491568	+	3'Flank	SNP	G	G	A	novel		TP53_Ctrl	WT_Ctrl	G	G																			ENST00000426353		22	20	2	23	23	0	RP11-276H7.3,downstream_gene_variant,,ENST00000426353,;,TF_binding_site_variant,,ENSM00522936984,;	A	ENSG00000224621	ENST00000426353	Transcript
Unknown	0	ChezDiaz	GRCh37	1	18207554	18207554	+	IGR	SNP	A	A	T	novel		TP53_Ctrl	WT_Ctrl	A	A																					12	3	9	20	20	0		T
Unknown	0	ChezDiaz	GRCh37	1	18327645	18327645	+	IGR	SNP	C	C	A	novel		TP53_Ctrl	WT_Ctrl	C	C																					14	6	8	19	19	0		A
ENSR00000923031	0	ChezDiaz	GRCh37	1	18785157	18785157	+	IGR	SNP	G	G	T	novel		TP53_Ctrl	WT_Ctrl	G	G																			ENSR00000923031		19	10	9	12	12	0	,regulatory_region_variant,,ENSR00000923031,;	T		ENSR00000923031	RegulatoryFeature
PAX7	0	ChezDiaz	GRCh37	1	18965497	18965497	+	Intron	SNP	G	G	T	novel		TP53_Ctrl	WT_Ctrl	G	G																c.586+2632G>T			ENST00000375375		21	18	3	16	16	0	PAX7,intron_variant,,ENST00000375375,NM_002584.2,NM_013945.2;PAX7,intron_variant,,ENST00000400661,;PAX7,intron_variant,,ENST00000420770,NM_001135254.1;	T	ENSG00000009709	ENST00000375375	Transcript
UBR4	0	ChezDiaz	GRCh37	1	19425253	19425253	+	Intron	SNP	A	A	G	novel		TP53_Ctrl	WT_Ctrl	A	A																c.13302+838T>C			ENST00000375254		18	16	2	18	18	0	UBR4,intron_variant,,ENST00000375217,;UBR4,intron_variant,,ENST00000375224,;UBR4,intron_variant,,ENST00000375226,;UBR4,intron_variant,,ENST00000375254,NM_020765.2;UBR4,intron_variant,,ENST00000375267,;UBR4,intron_variant,,ENST00000429347,;UBR4,intron_variant,,ENST00000543981,;UBR4,intron_variant,,ENST00000467272,;UBR4,upstream_gene_variant,,ENST00000483922,;	G	ENSG00000127481	ENST00000375254	Transcript
MINOS1-NBL1	0	ChezDiaz	GRCh37	1	19965794	19965794	+	Intron	SNP	G	G	T	novel		TP53_Ctrl	WT_Ctrl	G	G																c.-19-15711G>T			ENST00000602662		10	5	5	16	16	0	MINOS1-NBL1,intron_variant,,ENST00000602293,;MINOS1-NBL1,intron_variant,,ENST00000602662,NM_001204089.1;NBL1,upstream_gene_variant,,ENST00000289749,NM_182744.3;NBL1,upstream_gene_variant,,ENST00000375136,NM_005380.7,NM_001278166.1,NM_001278164.1,NM_001204085.1;NBL1,upstream_gene_variant,,ENST00000428975,;NBL1,upstream_gene_variant,,ENST00000439664,;NBL1,upstream_gene_variant,,ENST00000451758,;MIN…	T	ENSG00000270136	ENST00000602662	Transcript
PLA2G2D	0	ChezDiaz	GRCh37	1	20446309	20446309	+	5'Flank	SNP	A	A	C	novel		TP53_Ctrl	WT_Ctrl	A	A																			ENST00000375105		13	6	7	20	20	0	PLA2G2D,upstream_gene_variant,,ENST00000375105,NM_012400.3;,regulatory_region_variant,,ENSR00000923484,;	C	ENSG00000117215	ENST00000375105	Transcript
Unknown	0	ChezDiaz	GRCh37	1	20870079	20870079	+	IGR	SNP	G	G	T	novel		TP53_Ctrl	WT_Ctrl	G	G																					15	5	10	12	12	0		T
EIF4G3	0	ChezDiaz	GRCh37	1	21209261	21209261	+	Intron	SNP	C	C	G	novel		TP53_Ctrl	WT_Ctrl	C	C																c.2275-3248G>C			ENST00000602326		16	14	2	16	16	0	EIF4G3,intron_variant,,ENST00000264211,NM_003760.4;EIF4G3,intron_variant,,ENST00000374935,;EIF4G3,intron_variant,,ENST00000374937,;EIF4G3,intron_variant,,ENST00000400422,NM_001198801.1;EIF4G3,intron_variant,,ENST00000536266,;EIF4G3,intron_variant,,ENST00000537738,;EIF4G3,intron_variant,,ENST00000602326,NM_001198802.1;	G	ENSG00000075151	ENST00000602326	Transcript
NBPF3	0	ChezDiaz	GRCh37	1	21791190	21791190	+	Intron	SNP	A	A	T	rs201623227		TP53_Ctrl	WT_Ctrl	A	A																c.134-3991A>T			ENST00000318249		23	18	5	23	23	0	NBPF3,intron_variant,,ENST00000318220,;NBPF3,intron_variant,,ENST00000318249,NM_032264.4;NBPF3,intron_variant,,ENST00000342104,NM_001256416.2;NBPF3,intron_variant,,ENST00000434838,;NBPF3,intron_variant,,ENST00000454000,NM_001256417.2;NBPF3,intron_variant,,ENST00000486229,;PFN1P10,upstream_gene_variant,,ENST00000455962,;	T	ENSG00000142794	ENST00000318249	Transcript
NBPF3	0	ChezDiaz	GRCh37	1	21791807	21791807	+	Intron	SNP	C	C	T	rs200904420		TP53_Ctrl	WT_Ctrl	C	C																c.134-3374C>T			ENST00000318249		25	22	3	30	30	0	NBPF3,intron_variant,,ENST00000318220,;NBPF3,intron_variant,,ENST00000318249,NM_032264.4;NBPF3,intron_variant,,ENST00000342104,NM_001256416.2;NBPF3,intron_variant,,ENST00000434838,;NBPF3,intron_variant,,ENST00000454000,NM_001256417.2;NBPF3,intron_variant,,ENST00000486229,;,regulatory_region_variant,,ENSR00000923830,;,regulatory_region_variant,,ENSR00000923831,;,TF_binding_site_variant,,ENSM005295…	T	ENSG00000142794	ENST00000318249	Transcript
NBPF3	0	ChezDiaz	GRCh37	1	21793266	21793266	+	Intron	SNP	C	C	T	rs367859596		TP53_Ctrl	WT_Ctrl	C	C																c.134-1915C>T			ENST00000318249		26	24	2	18	18	0	NBPF3,intron_variant,,ENST00000318220,;NBPF3,intron_variant,,ENST00000318249,NM_032264.4;NBPF3,intron_variant,,ENST00000342104,NM_001256416.2;NBPF3,intron_variant,,ENST00000434838,;NBPF3,intron_variant,,ENST00000454000,NM_001256417.2;NBPF3,intron_variant,,ENST00000486229,;,regulatory_region_variant,,ENSR00000923832,;	T	ENSG00000142794	ENST00000318249	Transcript
CELA3B	0	ChezDiaz	GRCh37	1	22300967	22300968	+	5'Flank	DNP	CA	CA	TG	novel		TP53_Ctrl	WT_Ctrl	CA	CA																			ENST00000337107		17	14	3	16	16	0	CELA3B,upstream_gene_variant,,ENST00000337107,NM_007352.2;CELA3B,upstream_gene_variant,,ENST00000374666,;RN7SL421P,downstream_gene_variant,,ENST00000582599,;,regulatory_region_variant,,ENSR00000923981,;	TG	ENSG00000219073	ENST00000337107	Transcript
CELA3B	0	ChezDiaz	GRCh37	1	22307181	22307181	+	Intron	SNP	T	T	C	novel		TP53_Ctrl	WT_Ctrl	T	T																c.130-136T>C			ENST00000337107		10	4	6	10	10	0	CELA3B,intron_variant,,ENST00000337107,NM_007352.2;CELA3B,intron_variant,,ENST00000374666,;CELA3B,upstream_gene_variant,,ENST00000400277,;RN7SL421P,upstream_gene_variant,,ENST00000582599,;CELA3B,upstream_gene_variant,,ENST00000473526,;,regulatory_region_variant,,ENSR00000250683,;,regulatory_region_variant,,ENSR00000923984,;	C	ENSG00000219073	ENST00000337107	Transcript
CELA3A	0	ChezDiaz	GRCh37	1	22329062	22329063	+	Intron	DNP	CC	CC	GT	novel		TP53_Ctrl	WT_Ctrl	CC	CC																c.44-434_44-433delinsGT			ENST00000290122		23	21	2	9	9	0	CELA3A,intron_variant,,ENST00000290122,NM_005747.4;CELA3A,intron_variant,,ENST00000374663,;CELA3A,upstream_gene_variant,,ENST00000400271,;CELA3B,downstream_gene_variant,,ENST00000400277,;RN7SL768P,downstream_gene_variant,,ENST00000584415,;	GT	ENSG00000142789	ENST00000290122	Transcript
LINC00339	0	ChezDiaz	GRCh37	1	22354728	22354728	+	Intron	SNP	G	G	C	novel		TP53_Ctrl	WT_Ctrl	G	G																n.111-2045G>C			ENST00000416769		9	7	2	9	9	0	LINC00339,intron_variant,,ENST00000404210,;LINC00339,intron_variant,,ENST00000416769,;LINC00339,intron_variant,,ENST00000420503,;LINC00339,intron_variant,,ENST00000434233,;LINC00339,upstream_gene_variant,,ENST00000452322,;RP1-224A6.3,upstream_gene_variant,,ENST00000455966,;	C	ENSG00000218510	ENST00000416769	Transcript
Unknown	0	ChezDiaz	GRCh37	1	22944441	22944442	+	IGR	INS	-	-	T	rs1164737024		TP53_Ctrl	WT_Ctrl	-	-																					10	2	8	16	16	0		T
Unknown	0	ChezDiaz	GRCh37	1	23327870	23327870	+	IGR	SNP	G	G	T	novel		TP53_Ctrl	WT_Ctrl	G	G																					16	6	10	16	16	0		T
SRRM1	0	ChezDiaz	GRCh37	1	24961568	24961568	+	Intron	SNP	T	T	G	rs1393415422		TP53_Ctrl	WT_Ctrl	T	T																n.144-567T>G			ENST00000471693		13	11	2	21	20	1	SRRM1,intron_variant,,ENST00000471693,;SRRM1,intron_variant,,ENST00000478890,;,regulatory_region_variant,,ENSR00000250776,;	G	ENSG00000133226	ENST00000471693	Transcript
MAN1C1	0	ChezDiaz	GRCh37	1	26049400	26049400	+	Intron	SNP	C	C	T	novel		TP53_Ctrl	WT_Ctrl	C	C																c.638-23759C>T			ENST00000374332		21	18	3	13	13	0	MAN1C1,intron_variant,,ENST00000263979,;MAN1C1,intron_variant,,ENST00000374329,;MAN1C1,intron_variant,,ENST00000374332,NM_020379.2;MAN1C1,intron_variant,,ENST00000473891,;	T	ENSG00000117643	ENST00000374332	Transcript
CATSPER4	0	ChezDiaz	GRCh37	1	26532948	26532949	+	3'Flank	DNP	CA	CA	TG	novel		TP53_Ctrl	WT_Ctrl	CA	CA																			ENST00000456354		15	13	2	11	11	0	CATSPER4,downstream_gene_variant,,ENST00000338855,;CATSPER4,downstream_gene_variant,,ENST00000456354,NM_198137.1;CATSPER4,downstream_gene_variant,,ENST00000518899,;RP11-231P20.2,upstream_gene_variant,,ENST00000428812,;	TG	ENSG00000188782	ENST00000456354	Transcript
WASF2	0	ChezDiaz	GRCh37	1	27818473	27818473	+	5'Flank	SNP	T	T	A	novel		TP53_Ctrl	WT_Ctrl	T	T																			ENST00000430629		17	13	4	16	16	0	WASF2,upstream_gene_variant,,ENST00000430629,NM_006990.3,NM_001201404.1;WASF2,upstream_gene_variant,,ENST00000536657,;	A	ENSG00000158195	ENST00000430629	Transcript
EYA3	0	ChezDiaz	GRCh37	1	28408577	28408577	+	Intron	SNP	C	C	G	rs542497191		TP53_Ctrl	WT_Ctrl	C	C																c.-69+6458G>C			ENST00000373871		22	20	2	15	15	0	EYA3,intron_variant,,ENST00000373863,NM_001282560.1;EYA3,intron_variant,,ENST00000373871,;EYA3,intron_variant,,ENST00000436342,NM_001990.3;EYA3,intron_variant,,ENST00000540618,NM_001282561.1;EYA3,intron_variant,,ENST00000545175,NM_001282562.1;EYA3,intron_variant,,ENST00000471498,;,regulatory_region_variant,,ENSR00000925675,;	G	ENSG00000158161	ENST00000373871	Transcript
ENSR00000003853	0	ChezDiaz	GRCh37	1	28641215	28641215	+	IGR	SNP	C	C	T	novel		TP53_Ctrl	WT_Ctrl	C	C																			ENSR00000003853		19	12	7	17	17	0	,regulatory_region_variant,,ENSR00000003853,;	T		ENSR00000003853	RegulatoryFeature
Unknown	0	ChezDiaz	GRCh37	1	29103791	29103794	+	IGR	DEL	GGAG	GGAG	-	novel		TP53_Ctrl	WT_Ctrl	GGAG	GGAG																					15	12	3	11	11	0		-
Unknown	0	ChezDiaz	GRCh37	1	29103801	29103801	+	IGR	SNP	C	C	T	rs1218009127		TP53_Ctrl	WT_Ctrl	C	C																					15	12	3	11	11	0		T
AL139151.1	0	ChezDiaz	GRCh37	1	29754576	29754576	+	5'Flank	SNP	G	G	T	novel		TP53_Ctrl	WT_Ctrl	G	G																			ENST00000580128		24	13	11	13	13	0	AL139151.1,upstream_gene_variant,,ENST00000580128,;	T	ENSG00000266678	ENST00000580128	Transcript
Unknown	0	ChezDiaz	GRCh37	1	30213013	30213013	+	IGR	SNP	C	C	A	novel		TP53_Ctrl	WT_Ctrl	C	C																					13	11	2	18	18	0		A
Unknown	0	ChezDiaz	GRCh37	1	31060063	31060063	+	IGR	SNP	C	C	T	novel		TP53_Ctrl	WT_Ctrl	C	C																					14	5	9	15	15	0		T
RP1-65J11.5	0	ChezDiaz	GRCh37	1	31335086	31335087	+	3'Flank	INS	-	-	AAAAAAAAAAAAAAAAAA	rs768082387		TP53_Ctrl	WT_Ctrl	-	-																			ENST00000431202		9	5	4	8	8	0	RP1-65J11.5,downstream_gene_variant,,ENST00000431202,;,regulatory_region_variant,,ENSR00000926331,;	AAAAAAAAAAAAAAAAAA	ENSG00000235143	ENST00000431202	Transcript
Unknown	0	ChezDiaz	GRCh37	1	33716111	33716111	+	IGR	SNP	C	C	G	novel		TP53_Ctrl	WT_Ctrl	C	C																					12	7	5	20	20	0		G
CSMD2	0	ChezDiaz	GRCh37	1	34019810	34019810	+	Intron	SNP	G	G	T	rs1220976787		TP53_Ctrl	WT_Ctrl	G	G																c.8312-3860C>A			ENST00000241312		6	4	2	10	10	0	CSMD2,intron_variant,,ENST00000373381,NM_052896.3,NM_001281956.1;CSMD2,intron_variant,,ENST00000241312,;	T	ENSG00000121904	ENST00000241312	Transcript
CSMD2	0	ChezDiaz	GRCh37	1	34050244	34050244	+	Intron	SNP	C	C	A	rs961528765		TP53_Ctrl	WT_Ctrl	C	C																c.7058-814G>T			ENST00000241312		19	11	8	19	19	0	CSMD2,intron_variant,,ENST00000373381,NM_052896.3,NM_001281956.1;CSMD2,intron_variant,,ENST00000241312,;	A	ENSG00000121904	ENST00000241312	Transcript
CSMD2	0	ChezDiaz	GRCh37	1	34390381	34390381	+	Intron	SNP	C	C	A	novel		TP53_Ctrl	WT_Ctrl	C	C																c.593-6479G>T			ENST00000241312		12	6	6	15	15	0	CSMD2,intron_variant,,ENST00000373381,NM_052896.3,NM_001281956.1;CSMD2,intron_variant,,ENST00000241312,;	A	ENSG00000121904	ENST00000241312	Transcript
CSMD2	0	ChezDiaz	GRCh37	1	34404397	34404398	+	Intron	DNP	CA	CA	TG	novel		TP53_Ctrl	WT_Ctrl	CA	CA																c.398-2843_398-2842inv			ENST00000241312		16	14	2	11	11	0	CSMD2,intron_variant,,ENST00000373381,NM_052896.3,NM_001281956.1;CSMD2,intron_variant,,ENST00000241312,;	TG	ENSG00000121904	ENST00000241312	Transcript
CSMD2	0	ChezDiaz	GRCh37	1	34435335	34435335	+	Intron	SNP	T	T	G	novel		TP53_Ctrl	WT_Ctrl	T	T																c.398-33780A>C			ENST00000241312		9	4	5	16	16	0	CSMD2,intron_variant,,ENST00000373381,NM_052896.3,NM_001281956.1;CSMD2,intron_variant,,ENST00000241312,;	G	ENSG00000121904	ENST00000241312	Transcript
CSMD2	0	ChezDiaz	GRCh37	1	34456087	34456087	+	Intron	SNP	C	C	A	rs1037289663		TP53_Ctrl	WT_Ctrl	C	C																c.397+42108G>T			ENST00000241312		12	5	7	16	16	0	CSMD2,intron_variant,,ENST00000373381,NM_052896.3,NM_001281956.1;CSMD2,intron_variant,,ENST00000241312,;	A	ENSG00000121904	ENST00000241312	Transcript
KIAA0319L	0	ChezDiaz	GRCh37	1	35938110	35938110	+	Intron	SNP	C	C	T	novel		TP53_Ctrl	WT_Ctrl	C	C																c.1016-1549G>A			ENST00000325722		25	23	2	16	16	0	KIAA0319L,intron_variant,,ENST00000325722,NM_024874.4;KIAA0319L,intron_variant,,ENST00000426982,;KIAA0319L,intron_variant,,ENST00000431916,;KIAA0319L,intron_variant,,ENST00000440579,;KIAA0319L,upstream_gene_variant,,ENST00000485551,;KIAA0319L,downstream_gene_variant,,ENST00000492888,;KIAA0319L,intron_variant,,ENST00000470388,;KIAA0319L,intron_variant,,ENST00000478463,;KIAA0319L,intron_variant,,EN…	T	ENSG00000142687	ENST00000325722	Transcript
Unknown	0	ChezDiaz	GRCh37	1	37138028	37138028	+	IGR	SNP	G	G	T	novel		TP53_Ctrl	WT_Ctrl	G	G																					12	6	6	15	15	0		T
Unknown	0	ChezDiaz	GRCh37	1	39068898	39068898	+	IGR	SNP	G	G	C	rs1221885591		TP53_Ctrl	WT_Ctrl	G	G																					27	13	14	10	10	0		C
NDUFS5	0	ChezDiaz	GRCh37	1	39501322	39501322	+	3'Flank	SNP	G	G	C	novel		TP53_Ctrl	WT_Ctrl	G	G																			ENST00000372969		21	7	14	14	14	0	NDUFS5,downstream_gene_variant,,ENST00000372967,NM_001184979.1;NDUFS5,downstream_gene_variant,,ENST00000372969,NM_004552.2;	C	ENSG00000168653	ENST00000372969	Transcript
MACF1	0	ChezDiaz	GRCh37	1	39566363	39566363	+	Intron	SNP	G	G	T	rs937109909		TP53_Ctrl	WT_Ctrl	G	G																c.220+16253G>T			ENST00000545844		11	9	2	16	15	1	MACF1,intron_variant,,ENST00000317713,;MACF1,intron_variant,,ENST00000361689,NM_012090.5;MACF1,intron_variant,,ENST00000372915,;MACF1,intron_variant,,ENST00000484793,;MACF1,intron_variant,,ENST00000539005,;MACF1,intron_variant,,ENST00000545844,;MACF1,intron_variant,,ENST00000567887,;MACF1,intron_variant,,ENST00000602421,;MACF1,upstream_gene_variant,,ENST00000524432,;MACF1,upstream_gene_variant,,E…	T	ENSG00000127603	ENST00000545844	Transcript
RP4-739H11.3	0	ChezDiaz	GRCh37	1	41141957	41141957	+	Intron	SNP	G	G	T	novel		TP53_Ctrl	WT_Ctrl	G	G																n.121-2827C>A			ENST00000440100		7	3	4	14	14	0	RP4-739H11.3,intron_variant,,ENST00000440100,;	T	ENSG00000237899	ENST00000440100	Transcript
RIMKLA	0	ChezDiaz	GRCh37	1	42855860	42855860	+	Intron	SNP	C	C	G	novel		TP53_Ctrl	WT_Ctrl	C	C																c.163+9092C>G			ENST00000431473		19	4	15	15	15	0	RIMKLA,intron_variant,,ENST00000410070,;RIMKLA,intron_variant,,ENST00000431473,NM_173642.3;	G	ENSG00000177181	ENST00000431473	Transcript
SLC2A1	0	ChezDiaz	GRCh37	1	43416565	43416565	+	Intron	SNP	G	G	A	novel		TP53_Ctrl	WT_Ctrl	G	G																c.19-7573C>T			ENST00000426263		23	20	3	15	15	0	SLC2A1,intron_variant,,ENST00000372500,;SLC2A1,intron_variant,,ENST00000415851,;SLC2A1,intron_variant,,ENST00000426263,NM_006516.2;SLC2A1,downstream_gene_variant,,ENST00000460369,;	A	ENSG00000117394	ENST00000426263	Transcript
Unknown	0	ChezDiaz	GRCh37	1	46225455	46225474	+	IGR	DEL	AAGTGGAGCTTTAACATCCC	AAGTGGAGCTTTAACATCCC	-	novel		TP53_Ctrl	WT_Ctrl	AAGTGGAGCTTTAACATCCC	AAGTGGAGCTTTAACATCCC																					20	8	12	29	29	0		-
Unknown	0	ChezDiaz	GRCh37	1	46988469	46988469	+	IGR	SNP	C	C	A	novel		TP53_Ctrl	WT_Ctrl	C	C																					23	13	10	20	20	0		A
Unknown	0	ChezDiaz	GRCh37	1	47668326	47668326	+	IGR	SNP	A	A	T	novel		TP53_Ctrl	WT_Ctrl	A	A																					17	7	10	19	19	0		T
Unknown	0	ChezDiaz	GRCh37	1	48041237	48041237	+	IGR	SNP	C	C	A	novel		TP53_Ctrl	WT_Ctrl	C	C																					28	15	13	19	19	0		A
Unknown	0	ChezDiaz	GRCh37	1	48178690	48178690	+	IGR	SNP	G	G	C	novel		TP53_Ctrl	WT_Ctrl	G	G																					7	4	3	11	11	0		C
TRABD2B	0	ChezDiaz	GRCh37	1	48278330	48278330	+	Intron	SNP	G	G	C	novel		TP53_Ctrl	WT_Ctrl	G	G																c.667-11039C>G			ENST00000606738		15	8	7	20	20	0	TRABD2B,intron_variant,,ENST00000606738,NM_001194986.1;TRABD2B,intron_variant,,ENST00000435576,;	C	ENSG00000269113	ENST00000606738	Transcript
TRABD2B	0	ChezDiaz	GRCh37	1	48364969	48364969	+	Intron	SNP	G	G	T	novel		TP53_Ctrl	WT_Ctrl	G	G																c.666+94737C>A			ENST00000606738		15	7	8	22	22	0	TRABD2B,intron_variant,,ENST00000606738,NM_001194986.1;TRABD2B,intron_variant,,ENST00000435576,;,regulatory_region_variant,,ENSR00000930363,;	T	ENSG00000269113	ENST00000606738	Transcript
AGBL4	0	ChezDiaz	GRCh37	1	49097141	49097141	+	Intron	SNP	C	C	A	novel		TP53_Ctrl	WT_Ctrl	C	C																c.951+3024G>T			ENST00000371839		12	10	2	12	12	0	AGBL4,intron_variant,,ENST00000334103,;AGBL4,intron_variant,,ENST00000371839,NM_032785.3;AGBL4,intron_variant,,ENST00000416121,;AGBL4,downstream_gene_variant,,ENST00000371838,;	A	ENSG00000186094	ENST00000371839	Transcript
AGBL4	0	ChezDiaz	GRCh37	1	49136313	49136313	+	Intron	SNP	G	G	A	novel		TP53_Ctrl	WT_Ctrl	G	G																c.635-7400C>T			ENST00000371839		17	8	9	18	18	0	AGBL4,intron_variant,,ENST00000334103,;AGBL4,intron_variant,,ENST00000371838,;AGBL4,intron_variant,,ENST00000371839,NM_032785.3;AGBL4,intron_variant,,ENST00000416121,;	A	ENSG00000186094	ENST00000371839	Transcript
AGBL4	0	ChezDiaz	GRCh37	1	49491902	49491902	+	Intron	SNP	G	G	C	novel		TP53_Ctrl	WT_Ctrl	G	G																c.594+19354C>G			ENST00000371839		12	8	4	14	14	0	AGBL4,intron_variant,,ENST00000371836,;AGBL4,intron_variant,,ENST00000371838,;AGBL4,intron_variant,,ENST00000371839,NM_032785.3;AGBL4,intron_variant,,ENST00000416121,;	C	ENSG00000186094	ENST00000371839	Transcript
AGBL4	0	ChezDiaz	GRCh37	1	49705597	49705597	+	Intron	SNP	A	A	G	novel		TP53_Ctrl	WT_Ctrl	A	A																c.377+5845T>C			ENST00000371839		19	16	3	14	14	0	AGBL4,intron_variant,,ENST00000371836,;AGBL4,intron_variant,,ENST00000371838,;AGBL4,intron_variant,,ENST00000371839,NM_032785.3;	G	ENSG00000186094	ENST00000371839	Transcript
AGBL4	0	ChezDiaz	GRCh37	1	49818909	49818909	+	Intron	SNP	C	C	A	novel		TP53_Ctrl	WT_Ctrl	C	C																c.283-107373G>T			ENST00000371839		14	7	7	17	17	0	AGBL4,intron_variant,,ENST00000371836,;AGBL4,intron_variant,,ENST00000371838,;AGBL4,intron_variant,,ENST00000371839,NM_032785.3;	A	ENSG00000186094	ENST00000371839	Transcript
AGBL4	0	ChezDiaz	GRCh37	1	50144911	50144913	+	Intron	DEL	AGA	AGA	-	rs1311714396		TP53_Ctrl	WT_Ctrl	AGA	AGA																c.282+18072_282+18074del			ENST00000371839		16	13	3	18	18	0	AGBL4,intron_variant,,ENST00000371836,;AGBL4,intron_variant,,ENST00000371838,;AGBL4,intron_variant,,ENST00000371839,NM_032785.3;AGBL4,intron_variant,,ENST00000497451,;	-	ENSG00000186094	ENST00000371839	Transcript
ELAVL4	0	ChezDiaz	GRCh37	1	50596495	50596495	+	Intron	SNP	A	A	G	novel		TP53_Ctrl	WT_Ctrl	A	A																c.61-14134A>G			ENST00000357083		16	14	2	11	11	0	ELAVL4,intron_variant,,ENST00000357083,NM_001144775.1;ELAVL4,intron_variant,,ENST00000371819,;ELAVL4,intron_variant,,ENST00000371821,;ELAVL4,intron_variant,,ENST00000371823,NM_021952.3,NM_001144774.1;ELAVL4,intron_variant,,ENST00000371824,;ELAVL4,intron_variant,,ENST00000371827,NM_001144776.1;ELAVL4,intron_variant,,ENST00000448907,NM_001144777.1;ELAVL4,intron_variant,,ENST00000463650,;ELAVL4,intr…	G	ENSG00000162374	ENST00000357083	Transcript
FAF1	0	ChezDiaz	GRCh37	1	50903376	50903377	+	3'Flank	INS	-	-	A	novel		TP53_Ctrl	WT_Ctrl	-	-																			ENST00000396153		19	12	7	19	19	0	FAF1,downstream_gene_variant,,ENST00000371778,;FAF1,downstream_gene_variant,,ENST00000396153,NM_007051.2;FAF1,downstream_gene_variant,,ENST00000545823,;RP5-850O15.4,upstream_gene_variant,,ENST00000607815,;FAF1,downstream_gene_variant,,ENST00000494400,;	A	ENSG00000185104	ENST00000396153	Transcript
RAB3B	0	ChezDiaz	GRCh37	1	52451157	52451157	+	Intron	SNP	C	C	T	novel		TP53_Ctrl	WT_Ctrl	C	C																c.-1+5067G>A			ENST00000371655		14	8	6	17	17	0	RAB3B,intron_variant,,ENST00000371655,NM_002867.3;RP11-91A18.1,downstream_gene_variant,,ENST00000422551,;	T	ENSG00000169213	ENST00000371655	Transcript
ZFYVE9	0	ChezDiaz	GRCh37	1	52626619	52626619	+	Intron	SNP	C	C	G	novel		TP53_Ctrl	WT_Ctrl	C	C																c.-143+18544C>G			ENST00000287727		19	17	2	21	21	0	ZFYVE9,intron_variant,,ENST00000287727,NM_004799.3;ZFYVE9,intron_variant,,ENST00000357206,NM_007324.3;ZFYVE9,intron_variant,,ENST00000361625,;RP4-800M22.2,downstream_gene_variant,,ENST00000412785,;RP4-800M22.1,upstream_gene_variant,,ENST00000414059,;	G	ENSG00000157077	ENST00000287727	Transcript
SCP2	0	ChezDiaz	GRCh37	1	53487547	53487547	+	Intron	SNP	C	C	G	rs1417320909		TP53_Ctrl	WT_Ctrl	C	C																c.1236-6094C>G			ENST00000371514		16	12	4	17	17	0	SCP2,intron_variant,,ENST00000371509,NM_001193600.1;SCP2,intron_variant,,ENST00000371514,NM_002979.4;SCP2,intron_variant,,ENST00000407246,NM_001193599.1;SCP2,intron_variant,,ENST00000408941,NM_001007250.2;SCP2,intron_variant,,ENST00000430330,NM_001007099.2,NM_001007100.2;SCP2,intron_variant,,ENST00000435345,;SCP2,intron_variant,,ENST00000478274,;SCP2,intron_variant,,ENST00000484100,;SCP2,intron_v…	G	ENSG00000116171	ENST00000371514	Transcript
SCP2	0	ChezDiaz	GRCh37	1	53487552	53487552	+	Intron	SNP	T	T	A	rs1157427763		TP53_Ctrl	WT_Ctrl	T	T																c.1236-6089T>A			ENST00000371514		17	13	4	16	16	0	SCP2,intron_variant,,ENST00000371509,NM_001193600.1;SCP2,intron_variant,,ENST00000371514,NM_002979.4;SCP2,intron_variant,,ENST00000407246,NM_001193599.1;SCP2,intron_variant,,ENST00000408941,NM_001007250.2;SCP2,intron_variant,,ENST00000430330,NM_001007099.2,NM_001007100.2;SCP2,intron_variant,,ENST00000435345,;SCP2,intron_variant,,ENST00000478274,;SCP2,intron_variant,,ENST00000484100,;SCP2,intron_v…	A	ENSG00000116171	ENST00000371514	Transcript
C1orf177	0	ChezDiaz	GRCh37	1	55281531	55281531	+	Intron	SNP	A	A	G	rs4927158		TP53_Ctrl	WT_Ctrl	A	A																c.1050+819A>G			ENST00000371273		8	6	2	8	8	0	C1orf177,intron_variant,,ENST00000358193,NM_152607.2;C1orf177,intron_variant,,ENST00000371273,NM_001110533.1;	G	ENSG00000162398	ENST00000371273	Transcript
USP24	0	ChezDiaz	GRCh37	1	55565786	55565787	+	Intron	INS	-	-	T	novel		TP53_Ctrl	WT_Ctrl	-	-																c.5272-245_5272-244insA			ENST00000294383		22	8	14	30	30	0	USP24,intron_variant,,ENST00000294383,NM_015306.2;USP24,intron_variant,,ENST00000407756,;USP24,upstream_gene_variant,,ENST00000482197,;	T	ENSG00000162402	ENST00000294383	Transcript
USP24	0	ChezDiaz	GRCh37	1	55565789	55565789	+	Intron	DEL	A	A	-	novel		TP53_Ctrl	WT_Ctrl	A	A																c.5272-247del			ENST00000294383		22	8	14	31	31	0	USP24,intron_variant,,ENST00000294383,NM_015306.2;USP24,intron_variant,,ENST00000407756,;USP24,upstream_gene_variant,,ENST00000482197,;	-	ENSG00000162402	ENST00000294383	Transcript
DAB1	0	ChezDiaz	GRCh37	1	57778168	57778168	+	Intron	SNP	C	C	T	rs1258249949		TP53_Ctrl	WT_Ctrl	C	C																c.-136-21330G>A			ENST00000371236		16	12	4	15	15	0	DAB1,intron_variant,,ENST00000371230,;DAB1,intron_variant,,ENST00000371234,NM_021080.3;DAB1,intron_variant,,ENST00000371236,;DAB1,intron_variant,,ENST00000485760,;	T	ENSG00000173406	ENST00000371236	Transcript
DAB1	0	ChezDiaz	GRCh37	1	58012664	58012665	+	Intron	INS	-	-	T	rs567222282		TP53_Ctrl	WT_Ctrl	-	-																c.-137+102599dup			ENST00000371234		19	7	12	17	17	0	DAB1,intron_variant,,ENST00000371234,NM_021080.3;DAB1,intron_variant,,ENST00000485760,;	T	ENSG00000173406	ENST00000371234	Transcript
DAB1	0	ChezDiaz	GRCh37	1	58094713	58094713	+	Intron	SNP	C	C	T	novel		TP53_Ctrl	WT_Ctrl	C	C																c.-137+20551G>A			ENST00000371234		22	20	2	15	15	0	DAB1,intron_variant,,ENST00000371234,NM_021080.3;DAB1,intron_variant,,ENST00000485760,;	T	ENSG00000173406	ENST00000371234	Transcript
DAB1	0	ChezDiaz	GRCh37	1	58110693	58110693	+	Intron	SNP	G	G	A	novel		TP53_Ctrl	WT_Ctrl	G	G																c.-137+4571C>T			ENST00000371234		19	9	10	14	14	0	DAB1,intron_variant,,ENST00000371234,NM_021080.3;DAB1,intron_variant,,ENST00000485760,;	A	ENSG00000173406	ENST00000371234	Transcript
DAB1	0	ChezDiaz	GRCh37	1	58596142	58596142	+	Intron	SNP	A	A	C	rs11525197		TP53_Ctrl	WT_Ctrl	A	A																c.-375+119770T>G			ENST00000371234		16	14	2	18	18	0	DAB1,intron_variant,,ENST00000371234,NM_021080.3;DAB1,intron_variant,,ENST00000485760,;	C	ENSG00000173406	ENST00000371234	Transcript
DAB1	0	ChezDiaz	GRCh37	1	58772719	58772719	+	Intron	SNP	A	A	G	novel		TP53_Ctrl	WT_Ctrl	A	A																n.309+36305T>C			ENST00000485760		18	8	10	21	21	0	DAB1,intron_variant,,ENST00000485760,;	G	ENSG00000173406	ENST00000485760	Transcript
FGGY	0	ChezDiaz	GRCh37	1	60195466	60195466	+	Intron	SNP	G	G	A	novel		TP53_Ctrl	WT_Ctrl	G	G																c.1585-28137G>A			ENST00000371218		20	8	12	16	16	0	FGGY,intron_variant,,ENST00000303721,NM_018291.3;FGGY,intron_variant,,ENST00000371210,NM_001278224.1;FGGY,intron_variant,,ENST00000371212,NM_001244714.1;FGGY,intron_variant,,ENST00000371218,NM_001113411.1;MIR4711,downstream_gene_variant,,ENST00000578274,;FGGY,intron_variant,,ENST00000471169,;FGGY,intron_variant,,ENST00000472783,;FGGY,intron_variant,,ENST00000476939,;FGGY,intron_variant,,ENST00000…	A	ENSG00000172456	ENST00000371218	Transcript
Unknown	0	ChezDiaz	GRCh37	1	60820289	60820289	+	IGR	SNP	G	G	T	novel		TP53_Ctrl	WT_Ctrl	G	G																					13	6	7	8	8	0		T
RP11-776H12.1	0	ChezDiaz	GRCh37	1	61016389	61016389	+	Intron	SNP	T	T	C	novel		TP53_Ctrl	WT_Ctrl	T	T																n.1499-8306A>G			ENST00000439156		26	14	12	16	16	0	RP11-776H12.1,intron_variant,,ENST00000439156,;	C	ENSG00000226476	ENST00000439156	Transcript
RP4-668G5.1	0	ChezDiaz	GRCh37	1	61428981	61428981	+	Intron	SNP	A	A	C	novel		TP53_Ctrl	WT_Ctrl	A	A																n.468+257T>G			ENST00000438559		15	13	2	16	16	0	NFIA,intron_variant,,ENST00000371191,;RP4-668G5.1,intron_variant,,ENST00000421455,;RP4-668G5.1,intron_variant,,ENST00000438559,;,regulatory_region_variant,,ENSR00000933225,;	C	ENSG00000237928	ENST00000438559	Transcript
NFIA	0	ChezDiaz	GRCh37	1	61886634	61886634	+	Intron	SNP	C	C	T	rs1183672198		TP53_Ctrl	WT_Ctrl	C	C																c.1556-5503C>T			ENST00000371189		14	5	9	16	16	0	NFIA,intron_variant,,ENST00000357977,;NFIA,intron_variant,,ENST00000371184,;NFIA,intron_variant,,ENST00000371185,;NFIA,intron_variant,,ENST00000371187,;NFIA,intron_variant,,ENST00000371189,NM_001145512.1;NFIA,intron_variant,,ENST00000371191,;NFIA,intron_variant,,ENST00000403491,NM_001134673.3,NM_005595.4;NFIA,intron_variant,,ENST00000407417,NM_001145511.1;NFIA,intron_variant,,ENST00000485903,;NFI…	T	ENSG00000162599	ENST00000371189	Transcript
INADL	0	ChezDiaz	GRCh37	1	62441209	62441209	+	Intron	SNP	T	T	G	novel		TP53_Ctrl	WT_Ctrl	T	T																c.3671-14631T>G			ENST00000371158		11	6	5	21	21	0	INADL,intron_variant,,ENST00000307297,;INADL,intron_variant,,ENST00000316485,;INADL,intron_variant,,ENST00000371158,NM_176877.2;INADL,intron_variant,,ENST00000543708,;INADL,intron_variant,,ENST00000545929,;INADL,intron_variant,,ENST00000490547,;INADL,intron_variant,,ENST00000494842,;INADL,intron_variant,,ENST00000459752,;INADL,intron_variant,,ENST00000484562,;INADL,intron_variant,,ENST00000484937…	G	ENSG00000132849	ENST00000371158	Transcript
Unknown	0	ChezDiaz	GRCh37	1	63519477	63519478	+	IGR	INS	-	-	TTATATATATTATTATATATAATATATA	rs1397172551		TP53_Ctrl	WT_Ctrl	-	-																					8	5	3	8	8	0		TTATATATATTATTATATATAATATATA
PGM1	0	ChezDiaz	GRCh37	1	64114151	64114151	+	Intron	SNP	G	G	T	novel		TP53_Ctrl	WT_Ctrl	G	G																c.1199-37G>T			ENST00000371083		12	3	9	12	12	0	PGM1,intron_variant,,ENST00000371083,NM_001172818.1;PGM1,intron_variant,,ENST00000371084,NM_002633.2;PGM1,intron_variant,,ENST00000540265,NM_001172819.1;PGM1,upstream_gene_variant,,ENST00000483707,;	T	ENSG00000079739	ENST00000371083	Transcript
ROR1	0	ChezDiaz	GRCh37	1	64640701	64640701	+	Intron	SNP	A	A	T	rs12025993		TP53_Ctrl	WT_Ctrl	A	A																c.1387-2410A>T			ENST00000371079		25	22	3	15	15	0	ROR1,intron_variant,,ENST00000371079,NM_005012.3;ROR1,intron_variant,,ENST00000545203,;RP11-24J23.2,upstream_gene_variant,,ENST00000424995,;	T	ENSG00000185483	ENST00000371079	Transcript
LEPR	0	ChezDiaz	GRCh37	1	66051535	66051535	+	Intron	SNP	G	G	T	novel		TP53_Ctrl	WT_Ctrl	G	G																c.495-6805G>T			ENST00000349533		19	15	4	25	25	0	LEPR,intron_variant,,ENST00000344610,;LEPR,intron_variant,,ENST00000349533,NM_002303.5;LEPR,intron_variant,,ENST00000371058,NM_001198688.1;LEPR,intron_variant,,ENST00000371059,NM_001198687.1,NM_001003680.3;LEPR,intron_variant,,ENST00000371060,NM_001198689.1,NM_001003679.3;LEPR,intron_variant,,ENST00000406510,;LEPR,intron_variant,,ENST00000462765,;	T	ENSG00000116678	ENST00000349533	Transcript
PDE4B	0	ChezDiaz	GRCh37	1	66534109	66534109	+	Intron	SNP	G	G	T	novel		TP53_Ctrl	WT_Ctrl	G	G																c.281+149591G>T			ENST00000329654		16	7	9	16	16	0	PDE4B,intron_variant,,ENST00000329654,NM_001037341.1;PDE4B,intron_variant,,ENST00000341517,NM_002600.3;PDE4B,intron_variant,,ENST00000371049,;PDE4B,intron_variant,,ENST00000423207,NM_001037340.1;PDE4B,intron_variant,,ENST00000526666,;PDE4B,intron_variant,,ENST00000531358,;PDE4B,intron_variant,,ENST00000532040,;	T	ENSG00000184588	ENST00000329654	Transcript
PDE4B	0	ChezDiaz	GRCh37	1	66609957	66609957	+	Intron	SNP	G	G	A	novel		TP53_Ctrl	WT_Ctrl	G	G																c.282-103186G>A			ENST00000329654		18	10	8	13	13	0	PDE4B,intron_variant,,ENST00000329654,NM_001037341.1;PDE4B,intron_variant,,ENST00000341517,NM_002600.3;PDE4B,intron_variant,,ENST00000371049,;PDE4B,intron_variant,,ENST00000423207,NM_001037340.1;PDE4B,intron_variant,,ENST00000526666,;PDE4B,intron_variant,,ENST00000532040,;	A	ENSG00000184588	ENST00000329654	Transcript
C1orf141	0	ChezDiaz	GRCh37	1	67578105	67578105	+	Intron	SNP	A	A	G	novel		TP53_Ctrl	WT_Ctrl	A	A																c.346+2930T>C			ENST00000371007		20	11	9	16	16	0	C1orf141,intron_variant,,ENST00000371006,;C1orf141,intron_variant,,ENST00000371007,;C1orf141,intron_variant,,ENST00000448166,;C1orf141,intron_variant,,ENST00000544837,NM_001276351.1;C1orf141,intron_variant,,ENST00000603691,;C1orf141,intron_variant,,ENST00000371004,;C1orf141,intron_variant,,ENST00000475209,;	G	ENSG00000203963	ENST00000371007	Transcript
GNG12	0	ChezDiaz	GRCh37	1	68263411	68263411	+	Intron	SNP	G	G	T	novel		TP53_Ctrl	WT_Ctrl	G	G																c.-76-20221C>A			ENST00000370982		16	11	5	19	19	0	GNG12,intron_variant,,ENST00000370982,NM_018841.5;GNG12,intron_variant,,ENST00000494936,;	T	ENSG00000172380	ENST00000370982	Transcript
GNG12-AS1	0	ChezDiaz	GRCh37	1	68472843	68472843	+	Intron	SNP	A	A	T	rs201635876		TP53_Ctrl	WT_Ctrl	A	A																n.135-27487A>T			ENST00000420587		19	17	2	16	16	0	GNG12-AS1,intron_variant,,ENST00000413628,;GNG12-AS1,intron_variant,,ENST00000414904,;GNG12-AS1,intron_variant,,ENST00000420587,;	T	ENSG00000232284	ENST00000420587	Transcript
GNG12-AS1	0	ChezDiaz	GRCh37	1	68472849	68472849	+	Intron	SNP	T	T	C	rs199980215		TP53_Ctrl	WT_Ctrl	T	T																n.135-27481T>C			ENST00000420587		19	17	2	16	16	0	GNG12-AS1,intron_variant,,ENST00000413628,;GNG12-AS1,intron_variant,,ENST00000414904,;GNG12-AS1,intron_variant,,ENST00000420587,;	C	ENSG00000232284	ENST00000420587	Transcript
RPE65	0	ChezDiaz	GRCh37	1	68918379	68918380	+	5'Flank	INS	-	-	GTGTGTGTGTGTGTGTGTGTGT	rs1318744874		TP53_Ctrl	WT_Ctrl	-	-																			ENST00000262340		4	2	2	8	8	0	RPE65,upstream_gene_variant,,ENST00000262340,NM_000329.2;	GTGTGTGTGTGTGTGTGTGTGT	ENSG00000116745	ENST00000262340	Transcript
Unknown	0	ChezDiaz	GRCh37	1	69501197	69501197	+	IGR	SNP	G	G	A	novel		TP53_Ctrl	WT_Ctrl	G	G																					10	2	8	15	15	0		A
Unknown	0	ChezDiaz	GRCh37	1	69676722	69676722	+	IGR	SNP	A	A	C	novel		TP53_Ctrl	WT_Ctrl	A	A																					16	12	4	11	11	0		C
Unknown	0	ChezDiaz	GRCh37	1	69846268	69846268	+	IGR	SNP	C	C	A	novel		TP53_Ctrl	WT_Ctrl	C	C																					19	9	10	15	15	0		A
LRRC7	0	ChezDiaz	GRCh37	1	70129291	70129291	+	Intron	SNP	C	C	T	rs1266973094		TP53_Ctrl	WT_Ctrl	C	C																c.-174-14773C>T			ENST00000310961		24	21	3	20	20	0	LRRC7,intron_variant,,ENST00000310961,;LRRC7,intron_variant,,ENST00000370958,;	T	ENSG00000033122	ENST00000310961	Transcript
LRRC7	0	ChezDiaz	GRCh37	1	70304546	70304546	+	Intron	SNP	T	T	G	novel		TP53_Ctrl	WT_Ctrl	T	T																c.533+580T>G			ENST00000035383		16	8	8	20	20	0	LRRC7,intron_variant,,ENST00000035383,NM_020794.2;LRRC7,intron_variant,,ENST00000310961,;LRRC7,intron_variant,,ENST00000370958,;LRRC7,intron_variant,,ENST00000415775,;	G	ENSG00000033122	ENST00000035383	Transcript
Unknown	0	ChezDiaz	GRCh37	1	71065514	71065515	+	IGR	INS	-	-	T	novel		TP53_Ctrl	WT_Ctrl	-	-																					12	5	7	12	12	0		T
ZRANB2-AS2	0	ChezDiaz	GRCh37	1	71752207	71752207	+	Intron	SNP	G	G	C	rs1223200391		TP53_Ctrl	WT_Ctrl	G	G																n.189+63410G>C			ENST00000583678		17	13	4	12	12	0	ZRANB2-AS2,intron_variant,,ENST00000583678,;ZRANB2-AS2,intron_variant,,ENST00000594152,;ZRANB2-AS2,intron_variant,,ENST00000599146,;ZRANB2-AS2,intron_variant,,ENST00000600103,;	C	ENSG00000229956	ENST00000583678	Transcript
NEGR1	0	ChezDiaz	GRCh37	1	71974574	71974574	+	Intron	SNP	C	C	T	novel		TP53_Ctrl	WT_Ctrl	C	C																c.940+83926G>A			ENST00000357731		18	16	2	22	22	0	NEGR1,intron_variant,,ENST00000306821,;NEGR1,intron_variant,,ENST00000357731,NM_173808.2;NEGR1,intron_variant,,ENST00000434200,;	T	ENSG00000172260	ENST00000357731	Transcript
Unknown	0	ChezDiaz	GRCh37	1	73050821	73050822	+	IGR	INS	-	-	GAGAGAGAGGGAAGTGAGA	rs1491027065		TP53_Ctrl	WT_Ctrl	-	-																					11	8	3	7	7	0		GAGAGAGAGGGAAGTGAGA
Unknown	0	ChezDiaz	GRCh37	1	74021273	74021273	+	IGR	SNP	T	T	C	novel		TP53_Ctrl	WT_Ctrl	T	T																					18	10	8	9	9	0		C
Unknown	0	ChezDiaz	GRCh37	1	74025111	74025111	+	IGR	SNP	G	G	T	novel		TP53_Ctrl	WT_Ctrl	G	G																					9	4	5	16	16	0		T
Unknown	0	ChezDiaz	GRCh37	1	74267416	74267416	+	IGR	SNP	G	G	T	rs1186951230		TP53_Ctrl	WT_Ctrl	G	G																					11	4	7	14	14	0		T
Unknown	0	ChezDiaz	GRCh37	1	74307824	74307824	+	IGR	SNP	G	G	T	novel		TP53_Ctrl	WT_Ctrl	G	G																					15	13	2	18	18	0		T
C1orf173	0	ChezDiaz	GRCh37	1	75066852	75066853	+	Intron	DNP	GA	GA	TG	novel		TP53_Ctrl	WT_Ctrl	GA	GA																c.1490-1238_1490-1237delinsCA			ENST00000326665		20	12	8	18	18	0	C1orf173,intron_variant,,ENST00000326665,NM_001002912.4;C1orf173,intron_variant,,ENST00000420661,;RP4-612J11.1,intron_variant,,ENST00000416017,;	TG	ENSG00000178965	ENST00000326665	Transcript
C1orf173	0	ChezDiaz	GRCh37	1	75097253	75097253	+	Intron	SNP	A	A	C	novel		TP53_Ctrl	WT_Ctrl	A	A																c.819+144T>G			ENST00000326665		15	10	5	9	9	0	C1orf173,intron_variant,,ENST00000326665,NM_001002912.4;C1orf173,intron_variant,,ENST00000420661,;C1orf173,intron_variant,,ENST00000479666,;	C	ENSG00000178965	ENST00000326665	Transcript
Unknown	0	ChezDiaz	GRCh37	1	75380601	75380601	+	IGR	SNP	C	C	A	novel		TP53_Ctrl	WT_Ctrl	C	C																					15	13	2	14	14	0		A
Unknown	0	ChezDiaz	GRCh37	1	75381109	75381109	+	IGR	SNP	G	G	T	novel		TP53_Ctrl	WT_Ctrl	G	G																					19	6	13	19	19	0		T
SLC44A5	0	ChezDiaz	GRCh37	1	75750230	75750230	+	Intron	SNP	A	A	G	novel		TP53_Ctrl	WT_Ctrl	A	A																c.176-9503T>C			ENST00000370855		7	5	2	17	17	0	SLC44A5,intron_variant,,ENST00000370855,NM_152697.4;SLC44A5,intron_variant,,ENST00000370859,NM_001130058.1;SLC44A5,intron_variant,,ENST00000535611,;SLC44A5,intron_variant,,ENST00000469525,;	G	ENSG00000137968	ENST00000370855	Transcript
SLC44A5	0	ChezDiaz	GRCh37	1	75779381	75779381	+	Intron	SNP	A	A	G	novel		TP53_Ctrl	WT_Ctrl	A	A																c.102-13011T>C			ENST00000370855		16	11	5	10	10	0	SLC44A5,intron_variant,,ENST00000370855,NM_152697.4;SLC44A5,intron_variant,,ENST00000370859,NM_001130058.1;SLC44A5,intron_variant,,ENST00000535611,;SLC44A5,intron_variant,,ENST00000469525,;	G	ENSG00000137968	ENST00000370855	Transcript
SLC44A5	0	ChezDiaz	GRCh37	1	76013094	76013094	+	Intron	SNP	G	G	T	novel		TP53_Ctrl	WT_Ctrl	G	G																c.-69-5893C>A			ENST00000370855		10	4	6	13	13	0	SLC44A5,intron_variant,,ENST00000370855,NM_152697.4;SLC44A5,intron_variant,,ENST00000370859,NM_001130058.1;SLC44A5,intron_variant,,ENST00000469525,;	T	ENSG00000137968	ENST00000370855	Transcript
ACADM	0	ChezDiaz	GRCh37	1	76203348	76203348	+	Intron	SNP	C	C	T	novel		TP53_Ctrl	WT_Ctrl	C	C																c.481-2317C>T			ENST00000420607		18	15	3	15	15	0	ACADM,intron_variant,,ENST00000370834,NM_001286043.1;ACADM,intron_variant,,ENST00000370841,NM_000016.4,NM_001127328.1;ACADM,intron_variant,,ENST00000420607,;ACADM,intron_variant,,ENST00000541113,NM_001286042.1;ACADM,intron_variant,,ENST00000543667,;ACADM,intron_variant,,ENST00000525808,;ACADM,intron_variant,,ENST00000526129,;ACADM,intron_variant,,ENST00000526196,;ACADM,intron_variant,,ENST0000052…	T	ENSG00000117054	ENST00000420607	Transcript
ST6GALNAC3	0	ChezDiaz	GRCh37	1	76708799	76708799	+	Intron	SNP	C	C	G	novel		TP53_Ctrl	WT_Ctrl	C	C																c.19-70691C>G			ENST00000328299		13	5	8	15	15	0	ST6GALNAC3,intron_variant,,ENST00000328299,NM_152996.2;	G	ENSG00000184005	ENST00000328299	Transcript
ST6GALNAC3	0	ChezDiaz	GRCh37	1	77009893	77009893	+	Intron	SNP	C	C	A	novel		TP53_Ctrl	WT_Ctrl	C	C																c.624-83244C>A			ENST00000328299		17	8	9	18	18	0	ST6GALNAC3,intron_variant,,ENST00000328299,NM_152996.2;ST6GALNAC3,intron_variant,,ENST00000464140,;	A	ENSG00000184005	ENST00000328299	Transcript
PTGFR	0	ChezDiaz	GRCh37	1	78978207	78978207	+	Intron	SNP	C	C	A	rs757884509		TP53_Ctrl	WT_Ctrl	C	C																c.798+18981C>A			ENST00000370757		12	6	6	16	16	0	PTGFR,intron_variant,,ENST00000370756,NM_001039585.1;PTGFR,intron_variant,,ENST00000370757,NM_000959.3;PTGFR,intron_variant,,ENST00000370758,;PTGFR,intron_variant,,ENST00000497923,;	A	ENSG00000122420	ENST00000370757	Transcript
Unknown	0	ChezDiaz	GRCh37	1	79480553	79480553	+	IGR	SNP	A	A	G	rs200037812		TP53_Ctrl	WT_Ctrl	A	A																					17	15	2	17	17	0		G
Unknown	0	ChezDiaz	GRCh37	1	79709939	79709939	+	IGR	SNP	C	C	A	novel		TP53_Ctrl	WT_Ctrl	C	C																					16	13	3	21	21	0		A
Unknown	0	ChezDiaz	GRCh37	1	80229082	80229082	+	IGR	SNP	T	T	C	rs147776454		TP53_Ctrl	WT_Ctrl	T	T																					12	5	7	17	17	0		C
Unknown	0	ChezDiaz	GRCh37	1	80614173	80614173	+	IGR	SNP	C	C	T	novel		TP53_Ctrl	WT_Ctrl	C	C																					16	10	6	12	12	0		T
Unknown	0	ChezDiaz	GRCh37	1	80661322	80661322	+	IGR	SNP	G	G	T	novel		TP53_Ctrl	WT_Ctrl	G	G																					12	7	5	14	14	0		T
Unknown	0	ChezDiaz	GRCh37	1	81251908	81251908	+	IGR	SNP	T	T	A	novel		TP53_Ctrl	WT_Ctrl	T	T																					15	12	3	10	10	0		A
Unknown	0	ChezDiaz	GRCh37	1	81485008	81485008	+	IGR	SNP	A	A	G	novel		TP53_Ctrl	WT_Ctrl	A	A																					15	3	12	21	21	0		G
LPHN2	0	ChezDiaz	GRCh37	1	82325005	82325005	+	Intron	SNP	G	G	A	novel		TP53_Ctrl	WT_Ctrl	G	G																c.73+22263G>A			ENST00000319517		20	18	2	17	17	0	LPHN2,intron_variant,,ENST00000271029,;LPHN2,intron_variant,,ENST00000319517,NM_012302.2;LPHN2,intron_variant,,ENST00000335786,;LPHN2,intron_variant,,ENST00000359929,;LPHN2,intron_variant,,ENST00000370713,;LPHN2,intron_variant,,ENST00000370715,;LPHN2,intron_variant,,ENST00000370717,;LPHN2,intron_variant,,ENST00000370721,;LPHN2,intron_variant,,ENST00000370723,;LPHN2,intron_variant,,ENST00000370725…	A	ENSG00000117114	ENST00000319517	Transcript
Unknown	0	ChezDiaz	GRCh37	1	82770794	82770794	+	IGR	SNP	C	C	T	novel		TP53_Ctrl	WT_Ctrl	C	C																					17	11	6	16	16	0		T
Unknown	0	ChezDiaz	GRCh37	1	82819665	82819665	+	IGR	SNP	G	G	T	novel		TP53_Ctrl	WT_Ctrl	G	G																					20	18	2	16	16	0		T
Unknown	0	ChezDiaz	GRCh37	1	82872053	82872053	+	IGR	SNP	T	T	C	novel		TP53_Ctrl	WT_Ctrl	T	T																					20	16	4	15	15	0		C
Unknown	0	ChezDiaz	GRCh37	1	82887342	82887342	+	IGR	SNP	G	G	T	novel		TP53_Ctrl	WT_Ctrl	G	G																					14	12	2	18	18	0		T
RP4-601K24.1	0	ChezDiaz	GRCh37	1	83497948	83497948	+	Intron	SNP	T	T	G	novel		TP53_Ctrl	WT_Ctrl	T	T																n.1056+34676T>G			ENST00000452901		14	4	10	15	15	0	RP4-601K24.1,intron_variant,,ENST00000452901,;	G	ENSG00000230817	ENST00000452901	Transcript
Unknown	0	ChezDiaz	GRCh37	1	83688425	83688425	+	IGR	SNP	T	T	C	rs2389436		TP53_Ctrl	WT_Ctrl	T	T																					24	21	3	13	13	0		C
RP11-475O6.1	0	ChezDiaz	GRCh37	1	84161416	84161416	+	Intron	SNP	A	A	G	novel		TP53_Ctrl	WT_Ctrl	A	A																n.280+54465T>C			ENST00000417975		13	8	5	16	16	0	RP11-475O6.1,intron_variant,,ENST00000417975,;	G	ENSG00000233008	ENST00000417975	Transcript
DDAH1	0	ChezDiaz	GRCh37	1	86002631	86002632	+	Intron	INS	-	-	ATAT	rs1491370061		TP53_Ctrl	WT_Ctrl	-	-																c.-122-40671_-122-40668dup			ENST00000535924		9	7	2	9	9	0	DDAH1,intron_variant,,ENST00000535924,NM_001134445.1;DDAH1,intron_variant,,ENST00000467530,;DDAH1,intron_variant,,ENST00000467666,;DDAH1,intron_variant,,ENST00000483110,;DDAH1,intron_variant,,ENST00000498304,;	ATAT	ENSG00000153904	ENST00000535924	Transcript
Unknown	0	ChezDiaz	GRCh37	1	86638737	86638738	+	IGR	INS	-	-	T	rs1273642269		TP53_Ctrl	WT_Ctrl	-	-																					14	3	11	18	18	0		T
Unknown	0	ChezDiaz	GRCh37	1	86768499	86768499	+	IGR	SNP	T	T	G	novel		TP53_Ctrl	WT_Ctrl	T	T																					20	18	2	12	12	0		G
Unknown	0	ChezDiaz	GRCh37	1	88140127	88140127	+	IGR	DEL	C	C	-	novel		TP53_Ctrl	WT_Ctrl	C	C																					10	7	3	12	12	0		-
Unknown	0	ChezDiaz	GRCh37	1	88239362	88239362	+	IGR	SNP	A	A	G	novel		TP53_Ctrl	WT_Ctrl	A	A																					18	16	2	10	10	0		G
ENSR00000938287	0	ChezDiaz	GRCh37	1	88656824	88656824	+	IGR	SNP	G	G	T	novel		TP53_Ctrl	WT_Ctrl	G	G																			ENSR00000938287		17	14	3	15	15	0	,regulatory_region_variant,,ENSR00000938287,;	T		ENSR00000938287	RegulatoryFeature
Unknown	0	ChezDiaz	GRCh37	1	90692495	90692495	+	IGR	SNP	G	G	A	novel		TP53_Ctrl	WT_Ctrl	G	G																					13	10	3	14	14	0		A
Unknown	0	ChezDiaz	GRCh37	1	91020858	91020858	+	IGR	SNP	G	G	A	novel		TP53_Ctrl	WT_Ctrl	G	G																					12	7	5	14	14	0		A
Unknown	0	ChezDiaz	GRCh37	1	91114150	91114150	+	IGR	SNP	A	A	G	novel		TP53_Ctrl	WT_Ctrl	A	A																					13	5	8	16	16	0		G
BARHL2	0	ChezDiaz	GRCh37	1	91182788	91182788	+	5'UTR	SNP	A	A	G	novel		TP53_Ctrl	WT_Ctrl	A	A																c.-36T>C			ENST00000370445	1/3	11	6	5	13	13	0	BARHL2,5_prime_UTR_variant,,ENST00000370445,NM_020063.1;,regulatory_region_variant,,ENSR00000938736,;	G	ENSG00000143032	ENST00000370445	Transcript
RP4-665J23.1	0	ChezDiaz	GRCh37	1	91267847	91267847	+	Intron	SNP	C	C	A	novel		TP53_Ctrl	WT_Ctrl	C	C																n.301-12803G>T			ENST00000435649		7	4	3	11	11	0	RP4-665J23.1,intron_variant,,ENST00000435649,;	A	ENSG00000233593	ENST00000435649	Transcript
ABCD3	0	ChezDiaz	GRCh37	1	94971672	94971673	+	Intron	DNP	GA	GA	TC	novel		TP53_Ctrl	WT_Ctrl	GA	GA																c.1741-422_1741-421inv			ENST00000370214		24	20	4	18	18	0	ABCD3,intron_variant,,ENST00000370214,NM_002858.3;ABCD3,intron_variant,,ENST00000394233,;ABCD3,intron_variant,,ENST00000454898,;ABCD3,intron_variant,,ENST00000536817,;ABCD3,intron_variant,,ENST00000484213,;	TC	ENSG00000117528	ENST00000370214	Transcript
Unknown	0	ChezDiaz	GRCh37	1	95884317	95884317	+	IGR	SNP	A	A	G	novel		TP53_Ctrl	WT_Ctrl	A	A																					20	17	3	21	21	0		G
Unknown	0	ChezDiaz	GRCh37	1	97176976	97176976	+	IGR	SNP	C	C	G	novel		TP53_Ctrl	WT_Ctrl	C	C																					16	6	10	15	15	0		G
Unknown	0	ChezDiaz	GRCh37	1	98595859	98595859	+	IGR	SNP	A	A	C	novel		TP53_Ctrl	WT_Ctrl	A	A																					23	14	9	20	20	0		C
RP5-1070A16.1	0	ChezDiaz	GRCh37	1	98710752	98710752	+	Intron	SNP	G	G	A	novel		TP53_Ctrl	WT_Ctrl	G	G																n.65-4250G>A			ENST00000418344		16	9	7	22	22	0	RP5-1070A16.1,intron_variant,,ENST00000418344,;	A	ENSG00000226053	ENST00000418344	Transcript
LPPR5	0	ChezDiaz	GRCh37	1	99421896	99421896	+	Intron	SNP	A	A	T	novel		TP53_Ctrl	WT_Ctrl	A	A																c.370+269T>A			ENST00000263177		17	11	6	20	20	0	LPPR5,intron_variant,,ENST00000263177,NM_001037317.1;LPPR5,intron_variant,,ENST00000370188,NM_001010861.2;	T	ENSG00000117598	ENST00000263177	Transcript
RP11-413P11.1	0	ChezDiaz	GRCh37	1	99976523	99976523	+	Intron	SNP	G	G	C	rs1255649930		TP53_Ctrl	WT_Ctrl	G	G																n.23+23026C>G			ENST00000438829		13	11	2	20	20	0	RP11-413P11.1,intron_variant,,ENST00000438829,;	C	ENSG00000224445	ENST00000438829	Transcript
RP11-413P11.1	0	ChezDiaz	GRCh37	1	99976528	99976528	+	Intron	SNP	C	C	T	rs1456912902		TP53_Ctrl	WT_Ctrl	C	C																n.23+23021G>A			ENST00000438829		13	11	2	19	19	0	RP11-413P11.1,intron_variant,,ENST00000438829,;	T	ENSG00000224445	ENST00000438829	Transcript
PALMD	0	ChezDiaz	GRCh37	1	100112974	100112974	+	Intron	SNP	C	C	G	novel		TP53_Ctrl	WT_Ctrl	C	C																c.45+1056C>G			ENST00000263174		22	8	14	23	23	0	PALMD,intron_variant,,ENST00000263174,NM_017734.4;PALMD,intron_variant,,ENST00000605497,;,regulatory_region_variant,,ENSR00000010559,;	G	ENSG00000099260	ENST00000263174	Transcript
Unknown	0	ChezDiaz	GRCh37	1	101867678	101867678	+	IGR	SNP	T	T	C	rs373108177		TP53_Ctrl	WT_Ctrl	T	T																					8	3	5	8	8	0		C
Unknown	0	ChezDiaz	GRCh37	1	101983690	101983690	+	IGR	SNP	A	A	G	novel		TP53_Ctrl	WT_Ctrl	A	A																					19	16	3	18	18	0		G
OLFM3	0	ChezDiaz	GRCh37	1	102271116	102271116	+	Intron	SNP	G	G	T	novel		TP53_Ctrl	WT_Ctrl	G	G																c.699+516C>A			ENST00000370103		19	10	9	14	14	0	OLFM3,intron_variant,,ENST00000338858,;OLFM3,intron_variant,,ENST00000370103,NM_058170.2,NM_001288823.1,NM_001288821.1;OLFM3,intron_variant,,ENST00000536598,;OLFM3,intron_variant,,ENST00000462354,;OLFM3,intron_variant,,ENST00000465523,;	T	ENSG00000118733	ENST00000370103	Transcript
Unknown	0	ChezDiaz	GRCh37	1	102536002	102536002	+	IGR	SNP	T	T	C	novel		TP53_Ctrl	WT_Ctrl	T	T																					26	23	3	16	16	0		C
Unknown	0	ChezDiaz	GRCh37	1	102643784	102643784	+	IGR	SNP	G	G	T	novel		TP53_Ctrl	WT_Ctrl	G	G																					17	6	11	13	13	0		T
RP11-202K23.1	0	ChezDiaz	GRCh37	1	102772716	102772717	+	Intron	INS	-	-	T	rs750891889		TP53_Ctrl	WT_Ctrl	-	-																n.398+3109_398+3110insA			ENST00000447916		10	5	5	11	11	0	RP11-202K23.1,intron_variant,,ENST00000447916,;	T	ENSG00000233359	ENST00000447916	Transcript
Unknown	0	ChezDiaz	GRCh37	1	104832485	104832485	+	IGR	SNP	T	T	C	novel		TP53_Ctrl	WT_Ctrl	T	T																					13	9	4	17	17	0		C
RP11-251P6.1	0	ChezDiaz	GRCh37	1	106159050	106159050	+	Intron	SNP	A	A	C	novel		TP53_Ctrl	WT_Ctrl	A	A																n.184+2347T>G			ENST00000435253		10	5	5	19	19	0	RP11-251P6.1,intron_variant,,ENST00000420901,;RP11-251P6.1,intron_variant,,ENST00000435253,;RP11-251P6.1,intron_variant,,ENST00000610126,;	C	ENSG00000230768	ENST00000435253	Transcript
Unknown	0	ChezDiaz	GRCh37	1	106257600	106257600	+	IGR	SNP	G	G	A	novel		TP53_Ctrl	WT_Ctrl	G	G																					7	5	2	14	14	0		A
Unknown	0	ChezDiaz	GRCh37	1	106954693	106954693	+	IGR	SNP	C	C	T	rs57199064		TP53_Ctrl	WT_Ctrl	C	C																					23	21	2	18	18	0		T
Unknown	0	ChezDiaz	GRCh37	1	106954702	106954702	+	IGR	SNP	T	T	C	rs1282102152		TP53_Ctrl	WT_Ctrl	T	T																					20	18	2	20	20	0		C
Unknown	0	ChezDiaz	GRCh37	1	107220385	107220385	+	IGR	SNP	A	A	G	novel		TP53_Ctrl	WT_Ctrl	A	A																					10	5	5	19	19	0		G
RP11-110F24.1	0	ChezDiaz	GRCh37	1	107327299	107327299	+	3'Flank	SNP	G	G	T	novel		TP53_Ctrl	WT_Ctrl	G	G																			ENST00000603629		14	7	7	10	10	0	RP11-110F24.1,downstream_gene_variant,,ENST00000603629,;	T	ENSG00000270976	ENST00000603629	Transcript
Unknown	0	ChezDiaz	GRCh37	1	107439699	107439699	+	IGR	SNP	C	C	G	novel		TP53_Ctrl	WT_Ctrl	C	C																					7	4	3	16	16	0		G
NTNG1	0	ChezDiaz	GRCh37	1	107854675	107854675	+	Intron	SNP	C	C	T	rs1376955401		TP53_Ctrl	WT_Ctrl	C	C																c.247-12229C>T			ENST00000370068		13	6	7	19	19	0	NTNG1,intron_variant,,ENST00000370061,;NTNG1,intron_variant,,ENST00000370065,;NTNG1,intron_variant,,ENST00000370066,;NTNG1,intron_variant,,ENST00000370067,;NTNG1,intron_variant,,ENST00000370068,;NTNG1,intron_variant,,ENST00000370070,;NTNG1,intron_variant,,ENST00000370071,NM_001113228.1;NTNG1,intron_variant,,ENST00000370072,;NTNG1,intron_variant,,ENST00000370073,NM_001113226.1;NTNG1,intron_variant…	T	ENSG00000162631	ENST00000370068	Transcript
VAV3	0	ChezDiaz	GRCh37	1	108360987	108360988	+	Intron	INS	-	-	T	rs575714949		TP53_Ctrl	WT_Ctrl	-	-																c.322-38874dup			ENST00000370056		11	5	6	12	12	0	VAV3,intron_variant,,ENST00000370056,NM_006113.4;VAV3,intron_variant,,ENST00000371846,;VAV3,intron_variant,,ENST00000490388,;VAV3,intron_variant,,ENST00000527011,;VAV3,intron_variant,,ENST00000469325,;VAV3,intron_variant,,ENST00000524574,;VAV3,intron_variant,,ENST00000530671,;,regulatory_region_variant,,ENSR00000941652,;	T	ENSG00000134215	ENST00000370056	Transcript
VAV3-AS1	0	ChezDiaz	GRCh37	1	108514652	108514652	+	Intron	SNP	C	C	T	novel		TP53_Ctrl	WT_Ctrl	C	C																n.62+7526C>T			ENST00000438318		10	5	5	15	15	0	VAV3-AS1,intron_variant,,ENST00000438318,;	T	ENSG00000230489	ENST00000438318	Transcript
AKNAD1	0	ChezDiaz	GRCh37	1	109360378	109360378	+	Intron	SNP	C	C	T	novel		TP53_Ctrl	WT_Ctrl	C	C																c.2250-579G>A			ENST00000370001		15	9	6	17	17	0	AKNAD1,intron_variant,,ENST00000370001,NM_152763.4;AKNAD1,intron_variant,,ENST00000477908,;AKNAD1,intron_variant,,ENST00000474186,;AKNAD1,upstream_gene_variant,,ENST00000466413,;	T	ENSG00000162641	ENST00000370001	Transcript
CELSR2	0	ChezDiaz	GRCh37	1	109810262	109810262	+	Missense_Mutation	SNP	T	T	C	novel		TP53_Ctrl	WT_Ctrl	T	T																c.6106T>C	p.Phe2036Leu	p.F2036L	ENST00000271332	16/34	25	21	4	13	13	0	CELSR2,missense_variant,p.Phe2036Leu,ENST00000271332,NM_001408.2;CELSR2,downstream_gene_variant,,ENST00000459940,;CELSR2,upstream_gene_variant,,ENST00000489018,;CELSR2,upstream_gene_variant,,ENST00000498157,;	C	ENSG00000143126	ENST00000271332	Transcript
GSTM4	0	ChezDiaz	GRCh37	1	110200467	110200467	+	Silent	SNP	G	G	A	novel		TP53_Ctrl	WT_Ctrl	G	G																c.333G>A	p.Leu111=	p.L111=	ENST00000369836	5/8	14	5	9	19	19	0	GSTM4,synonymous_variant,p.Leu70=,ENST00000369833,;GSTM4,synonymous_variant,p.Leu111=,ENST00000369836,NM_000850.4;GSTM4,synonymous_variant,p.Leu111=,ENST00000326729,NM_147148.2;GSTM4,intron_variant,,ENST00000336075,;GSTM4,non_coding_transcript_exon_variant,,ENST00000495742,;GSTM4,non_coding_transcript_exon_variant,,ENST00000485640,;GSTM4,non_coding_transcript_exon_variant,,ENST00000478397,;GSTM4,…	A	ENSG00000168765	ENST00000369836	Transcript
KCNA10	0	ChezDiaz	GRCh37	1	111057785	111057785	+	3'Flank	SNP	A	A	G	novel		TP53_Ctrl	WT_Ctrl	A	A																			ENST00000369771		11	9	2	23	23	0	KCNA10,downstream_gene_variant,,ENST00000369771,NM_005549.2;	G	ENSG00000143105	ENST00000369771	Transcript
CHIAP2	0	ChezDiaz	GRCh37	1	111824372	111824372	+	RNA	SNP	C	C	A	novel		TP53_Ctrl	WT_Ctrl	C	C																n.256C>A			ENST00000369743	3/9	13	9	4	15	15	0	CHIAP2,non_coding_transcript_exon_variant,,ENST00000369743,;CHIAP2,non_coding_transcript_exon_variant,,ENST00000456752,;CHIAP2,upstream_gene_variant,,ENST00000449687,;,regulatory_region_variant,,ENSR00000942449,;CHIAP2,splice_region_variant,,ENST00000532686,;	A	ENSG00000203878	ENST00000369743	Transcript
Unknown	0	ChezDiaz	GRCh37	1	112576073	112576073	+	IGR	SNP	A	A	G	novel		TP53_Ctrl	WT_Ctrl	A	A																					15	5	10	12	12	0		G
Unknown	0	ChezDiaz	GRCh37	1	112691036	112691036	+	IGR	SNP	C	C	A	novel		TP53_Ctrl	WT_Ctrl	C	C																					12	7	5	10	10	0		A
RP5-965F6.2	0	ChezDiaz	GRCh37	1	112827213	112827213	+	Intron	SNP	C	C	A	novel		TP53_Ctrl	WT_Ctrl	C	C																n.167+75771G>T			ENST00000427290		17	14	3	16	16	0	RP5-965F6.2,intron_variant,,ENST00000427290,;	A	ENSG00000231246	ENST00000427290	Transcript
CAPZA1	0	ChezDiaz	GRCh37	1	113182432	113182432	+	Intron	SNP	A	A	C	rs1482758040		TP53_Ctrl	WT_Ctrl	A	A																c.40-7400A>C			ENST00000263168		9	7	2	9	9	0	CAPZA1,intron_variant,,ENST00000263168,NM_006135.2;CAPZA1,intron_variant,,ENST00000476936,;CAPZA1,intron_variant,,ENST00000485542,;CAPZA1,intron_variant,,ENST00000498626,;	C	ENSG00000116489	ENST00000263168	Transcript
Unknown	0	ChezDiaz	GRCh37	1	113758093	113758094	+	IGR	INS	-	-	T	novel		TP53_Ctrl	WT_Ctrl	-	-																					20	12	8	24	24	0		T
SYT6	0	ChezDiaz	GRCh37	1	114683251	114683251	+	Intron	SNP	A	A	C	novel		TP53_Ctrl	WT_Ctrl	A	A																c.-9-749T>G			ENST00000609117		18	13	5	13	13	0	SYT6,intron_variant,,ENST00000369547,NM_001270805.1;SYT6,intron_variant,,ENST00000393296,;SYT6,intron_variant,,ENST00000607941,NM_205848.3;SYT6,intron_variant,,ENST00000608203,;SYT6,intron_variant,,ENST00000608879,;SYT6,intron_variant,,ENST00000609117,;SYT6,intron_variant,,ENST00000609577,;SYT6,intron_variant,,ENST00000610222,;SYT6,intron_variant,,ENST00000610096,;SYT6,intron_variant,,ENST0000061…	C	ENSG00000134207	ENST00000609117	Transcript
NRAS	0	ChezDiaz	GRCh37	1	115256529	115256529	+	Missense_Mutation	SNP	T	T	C	rs11554290		TP53_Ctrl	WT_Ctrl	T	T																c.182A>G	p.Gln61Arg	p.Q61R	ENST00000369535	3/7	15	6	9	11	10	1	NRAS,missense_variant,p.Gln61Arg,ENST00000369535,NM_002524.4;CSDE1,downstream_gene_variant,,ENST00000261443,NM_001242893.1;CSDE1,downstream_gene_variant,,ENST00000339438,NM_007158.5;CSDE1,downstream_gene_variant,,ENST00000358528,NM_001007553.2;CSDE1,downstream_gene_variant,,ENST00000369530,NM_001130523.2;CSDE1,downstream_gene_variant,,ENST00000438362,NM_001242891.1;CSDE1,downstream_gene_variant,,…	C	ENSG00000213281	ENST00000369535	Transcript
CASQ2	0	ChezDiaz	GRCh37	1	116261343	116261343	+	Intron	SNP	G	G	A	novel		TP53_Ctrl	WT_Ctrl	G	G																c.784-828C>T			ENST00000261448		15	4	11	16	16	0	CASQ2,intron_variant,,ENST00000261448,NM_001232.3;CASQ2,intron_variant,,ENST00000456138,;,regulatory_region_variant,,ENSR00000253749,;	A	ENSG00000118729	ENST00000261448	Transcript
C1orf137	0	ChezDiaz	GRCh37	1	117242458	117242458	+	Intron	SNP	G	G	T	novel		TP53_Ctrl	WT_Ctrl	G	G																c.165+4981G>T			ENST00000369482		17	15	2	16	16	0	C1orf137,intron_variant,,ENST00000369482,NM_001013643.1;	T	ENSG00000203864	ENST00000369482	Transcript
Unknown	0	ChezDiaz	GRCh37	1	117420002	117420002	+	IGR	SNP	A	A	C	novel		TP53_Ctrl	WT_Ctrl	A	A																					20	16	4	15	15	0		C
Unknown	0	ChezDiaz	GRCh37	1	118816035	118816035	+	IGR	DEL	A	A	-	rs11330567		TP53_Ctrl	WT_Ctrl	A	A																					13	8	5	11	11	0		-
Unknown	0	ChezDiaz	GRCh37	1	118980053	118980053	+	IGR	SNP	T	T	C	novel		TP53_Ctrl	WT_Ctrl	T	T																					20	16	4	16	16	0		C
GAPDHP27	0	ChezDiaz	GRCh37	1	120103946	120103946	+	5'Flank	SNP	C	C	T	rs1490764492		TP53_Ctrl	WT_Ctrl	C	C																			ENST00000447427		23	21	2	14	14	0	GAPDHP27,upstream_gene_variant,,ENST00000447427,;HSD3BP4,upstream_gene_variant,,ENST00000511509,;	T	ENSG00000239873	ENST00000447427	Transcript
EMBP1	0	ChezDiaz	GRCh37	1	121279617	121279617	+	Intron	SNP	C	C	G	rs61804831		TP53_Ctrl	WT_Ctrl	C	C																n.115+18360C>G			ENST00000458200		14	12	2	12	12	0	EMBP1,intron_variant,,ENST00000458200,;	G	ENSG00000231752	ENST00000458200	Transcript
RNF115	0	ChezDiaz	GRCh37	1	145619476	145619476	+	Intron	SNP	G	G	A	rs2797048		TP53_Ctrl	WT_Ctrl	G	G																c.102+8135G>A			ENST00000369291		26	22	4	22	22	0	RNF115,intron_variant,,ENST00000369291,NM_014455.3;RNF115,intron_variant,,ENST00000539368,;RNF115,intron_variant,,ENST00000542738,;,regulatory_region_variant,,ENSR00000945132,;	A	ENSG00000121848	ENST00000369291	Transcript
RNF115	0	ChezDiaz	GRCh37	1	145664904	145664904	+	Intron	SNP	T	T	A	novel		TP53_Ctrl	WT_Ctrl	T	T																c.428+1537T>A			ENST00000369291		21	4	17	23	23	0	RNF115,intron_variant,,ENST00000369291,NM_014455.3;RNF115,intron_variant,,ENST00000539368,;RNF115,downstream_gene_variant,,ENST00000542738,;	A	ENSG00000121848	ENST00000369291	Transcript
GPR89A	0	ChezDiaz	GRCh37	1	145781263	145781264	+	Intron	INS	-	-	A	novel		TP53_Ctrl	WT_Ctrl	-	-																c.909+6508dup			ENST00000313835		16	8	8	15	15	0	GPR89A,intron_variant,,ENST00000313835,;GPR89A,intron_variant,,ENST00000454423,NM_001097612.1;GPR89A,intron_variant,,ENST00000462900,;GPR89A,intron_variant,,ENST00000534502,NM_001097613.2;GPR89A,intron_variant,,ENST00000478703,;GPR89A,intron_variant,,ENST00000460277,;GPR89A,intron_variant,,ENST00000465185,;GPR89A,intron_variant,,ENST00000493684,;	A	ENSG00000117262	ENST00000313835	Transcript
NBPF12	0	ChezDiaz	GRCh37	1	146471930	146471930	+	3'Flank	SNP	C	C	T	rs868976640		TP53_Ctrl	WT_Ctrl	C	C																			ENST00000442909		16	14	2	19	19	0	NBPF12,downstream_gene_variant,,ENST00000442909,;NBPF12,downstream_gene_variant,,ENST00000446760,;RP4-704D21.2,downstream_gene_variant,,ENST00000425109,;RP4-704D21.2,downstream_gene_variant,,ENST00000455718,;	T	ENSG00000186275	ENST00000442909	Transcript
NBPF12	0	ChezDiaz	GRCh37	1	146472674	146472674	+	3'Flank	SNP	T	T	C	rs4245680		TP53_Ctrl	WT_Ctrl	T	T																			ENST00000442909		25	23	2	15	15	0	NBPF12,downstream_gene_variant,,ENST00000442909,;RP4-704D21.2,downstream_gene_variant,,ENST00000425109,;RP4-704D21.2,downstream_gene_variant,,ENST00000455718,;	C	ENSG00000186275	ENST00000442909	Transcript
NBPF13P	0	ChezDiaz	GRCh37	1	146493907	146493908	+	Intron	DNP	GC	GC	AG	novel		TP53_Ctrl	WT_Ctrl	GC	GC																n.3575-503_3575-502delinsCT			ENST00000444082		15	13	2	9	9	0	NBPF13P,intron_variant,,ENST00000444082,;NBPF13P,intron_variant,,ENST00000444680,;	AG	ENSG00000227242	ENST00000444082	Transcript
NBPF13P	0	ChezDiaz	GRCh37	1	146518891	146518891	+	Intron	SNP	A	A	G	novel		TP53_Ctrl	WT_Ctrl	A	A																n.2382+803T>C			ENST00000444082		25	22	3	20	20	0	NBPF13P,intron_variant,,ENST00000444082,;RP11-325P15.1,upstream_gene_variant,,ENST00000435000,;NBPF13P,upstream_gene_variant,,ENST00000444680,;	G	ENSG00000227242	ENST00000444082	Transcript
Unknown	0	ChezDiaz	GRCh37	1	147205856	147205856	+	IGR	DEL	T	T	-	rs782112716		TP53_Ctrl	WT_Ctrl	T	T																					11	4	7	18	18	0		-
RP11-403I13.4	0	ChezDiaz	GRCh37	1	149239896	149239896	+	RNA	SNP	C	C	A	novel		TP53_Ctrl	WT_Ctrl	C	C																n.29C>A			ENST00000325963	1/7	32	28	4	38	38	0	RP11-403I13.4,non_coding_transcript_exon_variant,,ENST00000325963,;RP11-403I13.4,non_coding_transcript_exon_variant,,ENST00000430442,;RP11-403I13.4,non_coding_transcript_exon_variant,,ENST00000457216,;RP11-403I13.4,non_coding_transcript_exon_variant,,ENST00000442049,;RP11-403I13.4,upstream_gene_variant,,ENST00000435115,;	A	ENSG00000223779	ENST00000325963	Transcript
RP11-403I13.4	0	ChezDiaz	GRCh37	1	149253134	149253134	+	Intron	SNP	C	C	A	novel		TP53_Ctrl	WT_Ctrl	C	C																n.740+2003C>A			ENST00000325963		19	16	3	12	12	0	RP11-403I13.4,intron_variant,,ENST00000325963,;RP11-403I13.4,intron_variant,,ENST00000430442,;RP11-403I13.4,downstream_gene_variant,,ENST00000425624,;RP11-403I13.4,downstream_gene_variant,,ENST00000442049,;	A	ENSG00000223779	ENST00000325963	Transcript
RP11-403I13.4	0	ChezDiaz	GRCh37	1	149262825	149262825	+	RNA	SNP	C	C	T	novel		TP53_Ctrl	WT_Ctrl	C	C																n.2372C>T			ENST00000325963	7/7	27	24	3	30	29	1	RP11-403I13.4,non_coding_transcript_exon_variant,,ENST00000325963,;RP11-403I13.6,non_coding_transcript_exon_variant,,ENST00000456826,;	T	ENSG00000223779	ENST00000325963	Transcript
LINC00869	0	ChezDiaz	GRCh37	1	149283664	149283664	+	5'Flank	DEL	A	A	-	novel		TP53_Ctrl	WT_Ctrl	A	A																			ENST00000424684		27	23	4	12	12	0	LINC00869,upstream_gene_variant,,ENST00000424684,;RP11-403I13.8,upstream_gene_variant,,ENST00000433084,;RNU1-143P,downstream_gene_variant,,ENST00000516296,;RP11-403I13.10,downstream_gene_variant,,ENST00000603712,;	-	ENSG00000226067	ENST00000424684	Transcript
LINC00869	0	ChezDiaz	GRCh37	1	149283667	149283667	+	5'Flank	SNP	C	C	T	novel		TP53_Ctrl	WT_Ctrl	C	C																			ENST00000424684		27	23	4	11	11	0	LINC00869,upstream_gene_variant,,ENST00000424684,;RP11-403I13.8,upstream_gene_variant,,ENST00000433084,;RNU1-143P,downstream_gene_variant,,ENST00000516296,;RP11-403I13.10,downstream_gene_variant,,ENST00000603712,;	T	ENSG00000226067	ENST00000424684	Transcript
ENSR00000349227	0	ChezDiaz	GRCh37	1	149297512	149297512	+	IGR	SNP	G	G	A	rs797036593		TP53_Ctrl	WT_Ctrl	G	G																			ENSR00000349227		14	12	2	14	14	0	,regulatory_region_variant,,ENSR00000349227,;	A		ENSR00000349227	RegulatoryFeature
Unknown	0	ChezDiaz	GRCh37	1	149299001	149299001	+	IGR	SNP	C	C	G	rs751186		TP53_Ctrl	WT_Ctrl	C	C																					36	33	3	24	24	0		G
RP11-403I13.9	0	ChezDiaz	GRCh37	1	149301515	149301515	+	3'Flank	SNP	G	G	A	novel		TP53_Ctrl	WT_Ctrl	G	G																			ENST00000449024		30	25	5	20	20	0	RP11-403I13.9,downstream_gene_variant,,ENST00000449024,;	A	ENSG00000233430	ENST00000449024	Transcript
RP11-403I13.9	0	ChezDiaz	GRCh37	1	149306777	149306777	+	Intron	SNP	T	T	A	rs368335747		TP53_Ctrl	WT_Ctrl	T	T																n.322+646A>T			ENST00000449024		44	38	6	36	36	0	RP11-403I13.9,intron_variant,,ENST00000449024,;	A	ENSG00000233430	ENST00000449024	Transcript
RP11-403I13.9	0	ChezDiaz	GRCh37	1	149306782	149306782	+	Intron	SNP	C	C	A	rs145592034		TP53_Ctrl	WT_Ctrl	C	C																n.322+641G>T			ENST00000449024		43	37	6	36	36	0	RP11-403I13.9,intron_variant,,ENST00000449024,;	A	ENSG00000233430	ENST00000449024	Transcript
RP11-403I13.9	0	ChezDiaz	GRCh37	1	149307010	149307010	+	Intron	SNP	G	G	T	rs144585977		TP53_Ctrl	WT_Ctrl	G	G																n.322+413C>A			ENST00000449024		43	39	4	31	31	0	RP11-403I13.9,intron_variant,,ENST00000449024,;	T	ENSG00000233430	ENST00000449024	Transcript
CR812485.1	0	ChezDiaz	GRCh37	1	149326795	149326795	+	3'Flank	SNP	C	C	T	rs112642202		TP53_Ctrl	WT_Ctrl	C	C																			ENST00000390755		33	30	3	19	19	0	CR812485.1,downstream_gene_variant,,ENST00000390755,;	T	ENSG00000212044	ENST00000390755	Transcript
CR812485.1	0	ChezDiaz	GRCh37	1	149326860	149326860	+	3'Flank	SNP	C	C	A	novel		TP53_Ctrl	WT_Ctrl	C	C																			ENST00000390755		27	25	2	17	17	0	CR812485.1,downstream_gene_variant,,ENST00000390755,;	A	ENSG00000212044	ENST00000390755	Transcript
CR812485.1	0	ChezDiaz	GRCh37	1	149327167	149327167	+	3'Flank	SNP	T	T	A	rs138774949		TP53_Ctrl	WT_Ctrl	T	T																			ENST00000390755		19	16	3	14	14	0	CR812485.1,downstream_gene_variant,,ENST00000390755,;	A	ENSG00000212044	ENST00000390755	Transcript
RP5-998N21.3	0	ChezDiaz	GRCh37	1	149341295	149341295	+	5'Flank	SNP	A	A	C	novel		TP53_Ctrl	WT_Ctrl	A	A																			ENST00000454459		15	13	2	15	15	0	RP5-998N21.3,upstream_gene_variant,,ENST00000454459,;	C	ENSG00000237503	ENST00000454459	Transcript
FCGR1C	0	ChezDiaz	GRCh37	1	149365229	149365229	+	5'Flank	SNP	C	C	G	rs797023861		TP53_Ctrl	WT_Ctrl	C	C																			ENST00000440993		31	27	4	22	22	0	FCGR1C,upstream_gene_variant,,ENST00000453173,;HIST2H2BB,downstream_gene_variant,,ENST00000609585,;FCGR1C,upstream_gene_variant,,ENST00000413317,;FCGR1C,upstream_gene_variant,,ENST00000440993,;	G	ENSG00000253193	ENST00000440993	Transcript
HIST2H3PS2	0	ChezDiaz	GRCh37	1	149403050	149403050	+	5'Flank	SNP	G	G	T	rs368625488		TP53_Ctrl	WT_Ctrl	G	G																			ENST00000392948		20	18	2	9	9	0	HIST2H3PS2,upstream_gene_variant,,ENST00000392948,;RP5-998N21.7,intron_variant,,ENST00000444624,;HIST2H2BB,upstream_gene_variant,,ENST00000609585,;RP5-998N21.10,upstream_gene_variant,,ENST00000609879,;HIST2H2BB,upstream_gene_variant,,ENST00000449108,;	T	ENSG00000203818	ENST00000392948	Transcript
RP11-353N4.5	0	ChezDiaz	GRCh37	1	149653336	149653336	+	Intron	SNP	G	G	A	novel		TP53_Ctrl	WT_Ctrl	G	G																n.379-4102C>T			ENST00000608683		16	14	2	11	11	0	RP11-353N4.5,intron_variant,,ENST00000608683,;RP11-353N4.2,downstream_gene_variant,,ENST00000446265,;	A	ENSG00000234232	ENST00000608683	Transcript
Unknown	0	ChezDiaz	GRCh37	1	149733705	149733705	+	IGR	SNP	T	T	C	rs2664759		TP53_Ctrl	WT_Ctrl	T	T																					21	17	4	17	17	0		C
Unknown	0	ChezDiaz	GRCh37	1	149733722	149733722	+	IGR	SNP	A	A	G	rs670733		TP53_Ctrl	WT_Ctrl	A	A																					19	15	4	17	17	0		G
Unknown	0	ChezDiaz	GRCh37	1	149743161	149743161	+	IGR	SNP	A	A	G	rs1912360		TP53_Ctrl	WT_Ctrl	A	A																					13	10	3	17	17	0		G
CTSK	0	ChezDiaz	GRCh37	1	150780897	150780897	+	5'Flank	SNP	C	C	A	novel		TP53_Ctrl	WT_Ctrl	C	C																			ENST00000271651		18	10	8	14	14	0	CTSK,upstream_gene_variant,,ENST00000271651,NM_000396.3;ARNT,downstream_gene_variant,,ENST00000354396,NM_001286036.1;ARNT,downstream_gene_variant,,ENST00000358595,NM_178427.2,NM_001197325.1,NM_001668.3;CTSK,upstream_gene_variant,,ENST00000443913,;ARNT,downstream_gene_variant,,ENST00000505755,;ARNT,downstream_gene_variant,,ENST00000515192,NM_001286035.1;RNU6-1309P,downstream_gene_variant,,ENST0000…	A	ENSG00000143387	ENST00000271651	Transcript
Unknown	0	ChezDiaz	GRCh37	1	152698307	152698307	+	IGR	SNP	G	G	C	novel		TP53_Ctrl	WT_Ctrl	G	G																					11	8	3	20	20	0		C
RP1-43O17.2	0	ChezDiaz	GRCh37	1	152716491	152716491	+	5'Flank	SNP	C	C	T	novel		TP53_Ctrl	WT_Ctrl	C	C																			ENST00000424917		12	9	3	10	10	0	,regulatory_region_variant,,ENSR00000946456,;RP1-43O17.2,upstream_gene_variant,,ENST00000424917,;	T	ENSG00000233819	ENST00000424917	Transcript
Unknown	0	ChezDiaz	GRCh37	1	153255534	153255534	+	IGR	DEL	T	T	-	rs529510353		TP53_Ctrl	WT_Ctrl	T	T																					12	8	4	18	18	0		-
Unknown	0	ChezDiaz	GRCh37	1	153547759	153547760	+	IGR	DNP	GT	GT	AC	novel		TP53_Ctrl	WT_Ctrl	GT	GT																					20	18	2	18	18	0		AC
ASH1L	0	ChezDiaz	GRCh37	1	155523725	155523725	+	Intron	SNP	C	C	T	novel		TP53_Ctrl	WT_Ctrl	C	C																c.-100+8219G>A			ENST00000392403		16	13	3	17	17	0	ASH1L,intron_variant,,ENST00000368346,;ASH1L,intron_variant,,ENST00000392403,NM_018489.2;ASH1L,intron_variant,,ENST00000548830,;,regulatory_region_variant,,ENSR00000947155,;	T	ENSG00000116539	ENST00000392403	Transcript
ASH1L	0	ChezDiaz	GRCh37	1	155523728	155523728	+	Intron	SNP	C	C	A	novel		TP53_Ctrl	WT_Ctrl	C	C																c.-100+8216G>T			ENST00000392403		16	13	3	17	17	0	ASH1L,intron_variant,,ENST00000368346,;ASH1L,intron_variant,,ENST00000392403,NM_018489.2;ASH1L,intron_variant,,ENST00000548830,;,regulatory_region_variant,,ENSR00000947155,;	A	ENSG00000116539	ENST00000392403	Transcript
KIAA0907	0	ChezDiaz	GRCh37	1	155890143	155890143	+	Intron	SNP	G	G	C	novel		TP53_Ctrl	WT_Ctrl	G	G																c.1266+1023C>G			ENST00000368321		17	15	2	10	10	0	KIAA0907,intron_variant,,ENST00000368320,;KIAA0907,intron_variant,,ENST00000368321,NM_014949.2;KIAA0907,downstream_gene_variant,,ENST00000368319,;SNORA42,upstream_gene_variant,,ENST00000384744,NR_002974.1;KIAA0907,intron_variant,,ENST00000478002,;KIAA0907,upstream_gene_variant,,ENST00000465953,;KIAA0907,upstream_gene_variant,,ENST00000466520,;KIAA0907,downstream_gene_variant,,ENST00000482337,;KIA…	C	ENSG00000132680	ENST00000368321	Transcript
CCT3	0	ChezDiaz	GRCh37	1	156297935	156298090	+	Intron	DEL	ACTGGGAAGTGAGGAGCCCCTCTGCCCAGCCAGCCGCCCCGTCCGGGAGGGAGGTGGGGGGGGTCAGTCCCCCCGTCCGGGAGGGAGGTAGGGGGGTCAGCCCCCGGCCCGGCCAGCCGCCCCATCCGGGAGGTGAGGGGCGCTTCTGCCCGGCTG	ACTGGGAAGTGAGGAGCCCCTCTGCCCAGCCAGCCGCCCCGTCCGGGAGGGAGGTGGGGGGGGTCAGTCCCCCCGTCCGGGAGGGAGGTAGGGGGGTCAGCCCCCGGCCCGGCCAGCCGCCCCATCCGGGAGGTGAGGGGCGCTTCTGCCCGGCTG	-	novel		TP53_Ctrl	WT_Ctrl	ACTGGGAAGTGAGGAGCCCCTCTGCCCAGCCAGCCGCCCCGTCCGGGAGGGAGGTGGGGGGGGTCAGTCCCCCCGTCCGGGAGGGAGGTAGGGGGGTCAGCCCCCGGCCCGGCCAGCCGCCCCATCCGGGAGGTGAGGGGCGCTTCTGCCCGGCTG	ACTGGGAAGTGAGGAGCCCCTCTGCCCAGCCAGCCGCCCCGTCCGGGAGGGAGGTGGGGGGGGTCAGTCCCCCCGTCCGGGAGGGAGGTAGGGGGGTCAGCCCCCGGCCCGGCCAGCCGCCCCATCCGGGAGGTGAGGGGCGCTTCTGCCCGGCTG																c.305-3210_305-3055del			ENST00000295688		13	10	3	17	17	0	CCT3,intron_variant,,ENST00000295688,NM_005998.4;CCT3,intron_variant,,ENST00000368259,NM_001008800.2;CCT3,intron_variant,,ENST00000368261,;CCT3,intron_variant,,ENST00000413555,;CCT3,intron_variant,,ENST00000415548,;CCT3,intron_variant,,ENST00000446905,;CCT3,intron_variant,,ENST00000472765,;CCT3,intron_variant,,ENST00000478640,;CCT3,intron_variant,,ENST00000496684,;CCT3,intron_variant,,ENST0000053…	-	ENSG00000163468	ENST00000295688	Transcript
Unknown	0	ChezDiaz	GRCh37	1	157348492	157348492	+	IGR	SNP	C	C	T	rs796492023		TP53_Ctrl	WT_Ctrl	C	C																					23	18	5	17	17	0		T
Unknown	0	ChezDiaz	GRCh37	1	157352786	157352786	+	IGR	SNP	T	T	C	novel		TP53_Ctrl	WT_Ctrl	T	T																					15	7	8	22	22	0		C
RP11-451O13.1	0	ChezDiaz	GRCh37	1	157890114	157890114	+	5'Flank	DEL	G	G	-	novel		TP53_Ctrl	WT_Ctrl	G	G																			ENST00000454878		19	10	9	13	13	0	RP11-451O13.1,upstream_gene_variant,,ENST00000454878,;	-	ENSG00000236957	ENST00000454878	Transcript
Unknown	0	ChezDiaz	GRCh37	1	158134615	158134615	+	IGR	DEL	A	A	-	rs879297680		TP53_Ctrl	WT_Ctrl	A	A																					20	6	14	16	16	0		-
OR6K2	0	ChezDiaz	GRCh37	1	158674172	158674173	+	5'Flank	INS	-	-	AT	rs758007202		TP53_Ctrl	WT_Ctrl	-	-																			ENST00000359610		10	4	6	13	13	0	OR6K2,upstream_gene_variant,,ENST00000359610,NM_001005279.1;	AT	ENSG00000196171	ENST00000359610	Transcript
OR10J1	0	ChezDiaz	GRCh37	1	159408008	159408008	+	5'Flank	SNP	A	A	T	novel		TP53_Ctrl	WT_Ctrl	A	A																			ENST00000423932		25	21	4	16	16	0	OR10J1,upstream_gene_variant,,ENST00000423932,NM_012351.2;RP11-550P17.5,intron_variant,,ENST00000431862,;	T	ENSG00000196184	ENST00000423932	Transcript
PEA15	0	ChezDiaz	GRCh37	1	160172180	160172180	+	5'Flank	SNP	G	G	T	novel		TP53_Ctrl	WT_Ctrl	G	G																			ENST00000360472		17	12	5	14	14	0	PEA15,upstream_gene_variant,,ENST00000360472,NM_003768.3;PEA15,upstream_gene_variant,,ENST00000368076,;PEA15,upstream_gene_variant,,ENST00000368077,;CASQ1,downstream_gene_variant,,ENST00000368078,;CASQ1,downstream_gene_variant,,ENST00000368079,NM_001231.4;CASQ1,downstream_gene_variant,,ENST00000467691,;AL121987.1,upstream_gene_variant,,ENST00000582216,;RP11-536C5.7,non_coding_transcript_exon_vari…	T	ENSG00000162734	ENST00000360472	Transcript
VANGL2	0	ChezDiaz	GRCh37	1	160374129	160374129	+	Intron	SNP	C	C	T	rs995860129		TP53_Ctrl	WT_Ctrl	C	C																c.-191+3470C>T			ENST00000368061		18	11	7	14	14	0	VANGL2,intron_variant,,ENST00000368061,NM_020335.2;	T	ENSG00000162738	ENST00000368061	Transcript
LY9	0	ChezDiaz	GRCh37	1	160769774	160769774	+	Missense_Mutation	SNP	G	G	A	novel		TP53_Ctrl	WT_Ctrl	G	G																c.356G>A	p.Ser119Asn	p.S119N	ENST00000263285	2/10	23	16	7	22	22	0	LY9,missense_variant,p.Ser119Asn,ENST00000368037,NM_001261456.1,NM_002348.3;LY9,missense_variant,p.Ser119Asn,ENST00000263285,;LY9,missense_variant,p.Ser119Asn,ENST00000392203,NM_001261457.1;LY9,missense_variant,p.Ser79Asn,ENST00000368041,;LY9,missense_variant,p.Ser119Asn,ENST00000341032,;LY9,missense_variant,p.Ser119Asn,ENST00000368039,NM_001033667.2;LY9,5_prime_UTR_variant,,ENST00000368040,;LY9,…	A	ENSG00000122224	ENST00000263285	Transcript
ITLN1	0	ChezDiaz	GRCh37	1	160844531	160844531	+	3'Flank	SNP	T	T	C	novel		TP53_Ctrl	WT_Ctrl	T	T																			ENST00000326245		28	12	16	12	12	0	ITLN1,downstream_gene_variant,,ENST00000326245,NM_017625.2;ITLN1,downstream_gene_variant,,ENST00000487531,;,regulatory_region_variant,,ENSR00000948363,;	C	ENSG00000179914	ENST00000326245	Transcript
PVRL4	0	ChezDiaz	GRCh37	1	161060538	161060538	+	5'Flank	SNP	G	G	C	novel		TP53_Ctrl	WT_Ctrl	G	G																			ENST00000368012		15	7	8	18	18	0	PVRL4,upstream_gene_variant,,ENST00000368012,NM_030916.2;RP11-544M22.8,downstream_gene_variant,,ENST00000447167,;	C	ENSG00000143217	ENST00000368012	Transcript
SDHC	0	ChezDiaz	GRCh37	1	161293677	161293677	+	Intron	SNP	A	A	G	rs1168018449		TP53_Ctrl	WT_Ctrl	A	A																c.77+217A>G			ENST00000367975		22	17	5	10	10	0	SDHC,intron_variant,,ENST00000342751,NM_001035511.1;SDHC,intron_variant,,ENST00000367975,NM_003001.3;SDHC,intron_variant,,ENST00000392169,NM_001035513.1;SDHC,intron_variant,,ENST00000432287,NM_001035512.1;SDHC,intron_variant,,ENST00000513009,NM_001278172.1;SDHC,intron_variant,,ENST00000470743,;SDHC,intron_variant,,ENST00000515731,;SDHC,upstream_gene_variant,,ENST00000513700,;SDHC,intron_variant,,…	G	ENSG00000143252	ENST00000367975	Transcript
SDHC	0	ChezDiaz	GRCh37	1	161293701	161293701	+	Intron	SNP	C	C	T	rs553912693		TP53_Ctrl	WT_Ctrl	C	C																c.77+241C>T			ENST00000367975		21	17	4	12	12	0	SDHC,intron_variant,,ENST00000342751,NM_001035511.1;SDHC,intron_variant,,ENST00000367975,NM_003001.3;SDHC,intron_variant,,ENST00000392169,NM_001035513.1;SDHC,intron_variant,,ENST00000432287,NM_001035512.1;SDHC,intron_variant,,ENST00000513009,NM_001278172.1;SDHC,intron_variant,,ENST00000470743,;SDHC,intron_variant,,ENST00000515731,;SDHC,upstream_gene_variant,,ENST00000513700,;SDHC,intron_variant,,…	T	ENSG00000143252	ENST00000367975	Transcript
FCGR3A	0	ChezDiaz	GRCh37	1	161506709	161506709	+	3'Flank	SNP	G	G	C	rs2085693		TP53_Ctrl	WT_Ctrl	G	G																			ENST00000367969		19	17	2	21	21	0	FCGR3A,downstream_gene_variant,,ENST00000367967,;FCGR3A,downstream_gene_variant,,ENST00000367969,NM_000569.6;FCGR3A,downstream_gene_variant,,ENST00000426740,;FCGR3A,downstream_gene_variant,,ENST00000436743,NM_001127596.1,NM_001127595.1,NM_001127593.1;FCGR3A,downstream_gene_variant,,ENST00000443193,NM_001127592.1;RP11-25K21.6,intron_variant,,ENST00000537821,;RPS23P10,intron_variant,,ENST0000041618…	C	ENSG00000203747	ENST00000367969	Transcript
FCGR2B	0	ChezDiaz	GRCh37	1	161641483	161641483	+	Intron	SNP	C	C	T	rs5017566		TP53_Ctrl	WT_Ctrl	C	C																c.391+44C>T			ENST00000358671		24	19	5	19	19	0	FCGR2B,intron_variant,,ENST00000236937,NM_001002274.2,NM_001002273.2;FCGR2B,intron_variant,,ENST00000358671,NM_001002275.2,NM_004001.4;FCGR2B,intron_variant,,ENST00000367960,;FCGR2B,intron_variant,,ENST00000367961,NM_001190828.1;FCGR2B,intron_variant,,ENST00000367962,;FCGR2B,intron_variant,,ENST00000403078,;FCGR2B,intron_variant,,ENST00000428605,;RP11-25K21.1,downstream_gene_variant,,ENST00000453…	T	ENSG00000072694	ENST00000358671	Transcript
ATF6	0	ChezDiaz	GRCh37	1	161938763	161938763	+	3'Flank	SNP	G	G	T	novel		TP53_Ctrl	WT_Ctrl	G	G																			ENST00000367942		20	18	2	18	18	0	ATF6,downstream_gene_variant,,ENST00000367942,NM_007348.3;	T	ENSG00000118217	ENST00000367942	Transcript
NOS1AP	0	ChezDiaz	GRCh37	1	162173949	162173949	+	Intron	SNP	C	C	G	novel		TP53_Ctrl	WT_Ctrl	C	C																c.177+49683C>G			ENST00000361897		17	6	11	17	17	0	NOS1AP,intron_variant,,ENST00000361897,NM_014697.2,NM_001164757.1;NOS1AP,intron_variant,,ENST00000530878,;NOS1AP,intron_variant,,ENST00000430120,;,regulatory_region_variant,,ENSR00000948727,;	G	ENSG00000198929	ENST00000361897	Transcript
ENSR00000948805	0	ChezDiaz	GRCh37	1	162523093	162523093	+	IGR	SNP	C	C	A	novel		TP53_Ctrl	WT_Ctrl	C	C																			ENSR00000948805		14	11	3	8	8	0	,regulatory_region_variant,,ENSR00000948805,;	A		ENSR00000948805	RegulatoryFeature
Unknown	0	ChezDiaz	GRCh37	1	162855713	162855713	+	IGR	SNP	T	T	C	rs1279184153		TP53_Ctrl	WT_Ctrl	T	T																					22	13	9	20	20	0		C
Unknown	0	ChezDiaz	GRCh37	1	163455278	163455278	+	IGR	SNP	C	C	G	novel		TP53_Ctrl	WT_Ctrl	C	C																					10	7	3	17	17	0		G
ENSR00000949116	0	ChezDiaz	GRCh37	1	164280932	164280932	+	IGR	SNP	G	G	A	novel		TP53_Ctrl	WT_Ctrl	G	G																			ENSR00000949116		14	11	3	11	11	0	,regulatory_region_variant,,ENSR00000949116,;	A		ENSR00000949116	RegulatoryFeature
Unknown	0	ChezDiaz	GRCh37	1	164462451	164462451	+	IGR	SNP	G	G	T	novel		TP53_Ctrl	WT_Ctrl	G	G																					13	5	8	14	14	0		T
ADCY10	0	ChezDiaz	GRCh37	1	167778957	167778958	+	Frame_Shift_Ins	INS	-	-	T	rs753500756		TP53_Ctrl	WT_Ctrl	-	-																c.4790dup	p.Asn1597LysfsTer8	p.N1597Kfs*8	ENST00000367851	33/33	18	11	7	22	22	0	ADCY10,frameshift_variant,p.Asn1505LysfsTer8,ENST00000367848,;ADCY10,frameshift_variant,p.Asn1597LysfsTer8,ENST00000367851,NM_018417.4;ADCY10,frameshift_variant,p.Asn1444LysfsTer8,ENST00000545172,NM_001167749.1;ADCY10,3_prime_UTR_variant,,ENST00000485964,;	T	ENSG00000143199	ENST00000367851	Transcript
ENSR00000950108	0	ChezDiaz	GRCh37	1	168830294	168830294	+	IGR	SNP	G	G	A	rs75821809		TP53_Ctrl	WT_Ctrl	G	G																			ENSR00000950108		15	7	8	17	17	0	,regulatory_region_variant,,ENSR00000950108,;	A		ENSR00000950108	RegulatoryFeature
LINC00970	0	ChezDiaz	GRCh37	1	168916094	168916094	+	Intron	SNP	T	T	C	novel		TP53_Ctrl	WT_Ctrl	T	T																n.210-38886A>G			ENST00000366408		20	11	9	22	22	0	LINC00970,intron_variant,,ENST00000366408,;	C	ENSG00000203601	ENST00000366408	Transcript
LINC00970	0	ChezDiaz	GRCh37	1	169050252	169050252	+	Intron	SNP	A	A	T	novel		TP53_Ctrl	WT_Ctrl	A	A																n.51+5941T>A			ENST00000366408		22	17	5	19	19	0	LINC00970,intron_variant,,ENST00000366408,;	T	ENSG00000203601	ENST00000366408	Transcript
ATP1B1	0	ChezDiaz	GRCh37	1	169081877	169081877	+	Intron	SNP	G	G	A	novel		TP53_Ctrl	WT_Ctrl	G	G																c.226+1141G>A			ENST00000367816		16	8	8	17	17	0	ATP1B1,intron_variant,,ENST00000367813,;ATP1B1,intron_variant,,ENST00000367815,NM_001677.3;ATP1B1,intron_variant,,ENST00000367816,;ATP1B1,intron_variant,,ENST00000494797,;ATP1B1,intron_variant,,ENST00000499679,;	A	ENSG00000143153	ENST00000367816	Transcript
NME7	0	ChezDiaz	GRCh37	1	169218812	169218812	+	Intron	SNP	T	T	G	novel		TP53_Ctrl	WT_Ctrl	T	T																c.755-11887A>C			ENST00000367811		23	19	4	14	14	0	NME7,intron_variant,,ENST00000367811,NM_013330.3;NME7,intron_variant,,ENST00000472647,NM_197972.1;NME7,intron_variant,,ENST00000480478,;NME7,intron_variant,,ENST00000483228,;NME7,intron_variant,,ENST00000525440,;NME7,intron_variant,,ENST00000528517,;,regulatory_region_variant,,ENSR00000950196,;	G	ENSG00000143156	ENST00000367811	Transcript
NME7	0	ChezDiaz	GRCh37	1	169218841	169218841	+	Intron	SNP	T	T	C	novel		TP53_Ctrl	WT_Ctrl	T	T																c.755-11916A>G			ENST00000367811		21	18	3	12	12	0	NME7,intron_variant,,ENST00000367811,NM_013330.3;NME7,intron_variant,,ENST00000472647,NM_197972.1;NME7,intron_variant,,ENST00000480478,;NME7,intron_variant,,ENST00000483228,;NME7,intron_variant,,ENST00000525440,;NME7,intron_variant,,ENST00000528517,;,regulatory_region_variant,,ENSR00000950196,;	C	ENSG00000143156	ENST00000367811	Transcript
NME7	0	ChezDiaz	GRCh37	1	169262555	169262574	+	Intron	DEL	AAATTGTAGTCAGTTCAGTT	AAATTGTAGTCAGTTCAGTT	-	novel		TP53_Ctrl	WT_Ctrl	AAATTGTAGTCAGTTCAGTT	AAATTGTAGTCAGTTCAGTT																c.648+5220_648+5239del			ENST00000367811		13	11	2	15	15	0	NME7,intron_variant,,ENST00000367811,NM_013330.3;NME7,intron_variant,,ENST00000472647,NM_197972.1;NME7,intron_variant,,ENST00000469474,;NME7,intron_variant,,ENST00000480478,;NME7,intron_variant,,ENST00000483228,;NME7,intron_variant,,ENST00000524967,;NME7,intron_variant,,ENST00000525440,;NME7,intron_variant,,ENST00000528517,;	-	ENSG00000143156	ENST00000367811	Transcript
Unknown	0	ChezDiaz	GRCh37	1	171139244	171139244	+	IGR	SNP	C	C	T	novel		TP53_Ctrl	WT_Ctrl	C	C																					14	6	8	22	22	0		T
DNM3	0	ChezDiaz	GRCh37	1	172009916	172009916	+	Intron	SNP	G	G	A	novel		TP53_Ctrl	WT_Ctrl	G	G																c.993-1233G>A			ENST00000358155		19	17	2	13	13	0	DNM3,intron_variant,,ENST00000355305,;DNM3,intron_variant,,ENST00000358155,NM_015569.4;DNM3,intron_variant,,ENST00000367731,NM_001136127.2;DNM3,intron_variant,,ENST00000367733,NM_001278252.1;DNM3,intron_variant,,ENST00000520906,;DNM3,intron_variant,,ENST00000523513,;,regulatory_region_variant,,ENSR00000950730,;	A	ENSG00000197959	ENST00000358155	Transcript
SERPINC1	0	ChezDiaz	GRCh37	1	173883988	173883988	+	Silent	SNP	C	C	T	rs1303077200		TP53_Ctrl	WT_Ctrl	C	C																c.111G>A	p.Val37=	p.V37=	ENST00000367698	2/7	26	8	18	17	17	0	SERPINC1,synonymous_variant,p.Val37=,ENST00000367698,NM_000488.3;SERPINC1,non_coding_transcript_exon_variant,,ENST00000494024,;SERPINC1,upstream_gene_variant,,ENST00000487183,;,regulatory_region_variant,,ENSR00000255370,;	T	ENSG00000117601	ENST00000367698	Transcript
ENSR00000255372	0	ChezDiaz	GRCh37	1	174043634	174043634	+	IGR	SNP	G	G	A	novel		TP53_Ctrl	WT_Ctrl	G	G																			ENSR00000255372		20	13	7	17	17	0	,regulatory_region_variant,,ENSR00000255372,;	A		ENSR00000255372	RegulatoryFeature
RABGAP1L	0	ChezDiaz	GRCh37	1	174139227	174139227	+	Intron	SNP	A	A	C	novel		TP53_Ctrl	WT_Ctrl	A	A																c.-34+10432A>C			ENST00000251507		16	14	2	26	26	0	RABGAP1L,intron_variant,,ENST00000251507,NM_014857.4;RABGAP1L,intron_variant,,ENST00000357444,;RABGAP1L,intron_variant,,ENST00000367689,;RABGAP1L,intron_variant,,ENST00000457696,;	C	ENSG00000152061	ENST00000251507	Transcript
RABGAP1L	0	ChezDiaz	GRCh37	1	174547886	174547886	+	Intron	DEL	T	T	-	rs1200077187		TP53_Ctrl	WT_Ctrl	T	T																c.1711-58622del			ENST00000251507		20	17	3	8	8	0	RABGAP1L,intron_variant,,ENST00000251507,NM_014857.4;RABGAP1L,intron_variant,,ENST00000526253,;	-	ENSG00000152061	ENST00000251507	Transcript
RABGAP1L	0	ChezDiaz	GRCh37	1	174547888	174547888	+	Intron	SNP	T	T	A	novel		TP53_Ctrl	WT_Ctrl	T	T																c.1711-58625T>A			ENST00000251507		20	17	3	8	8	0	RABGAP1L,intron_variant,,ENST00000251507,NM_014857.4;RABGAP1L,intron_variant,,ENST00000526253,;	A	ENSG00000152061	ENST00000251507	Transcript
TNN	0	ChezDiaz	GRCh37	1	175091267	175091267	+	Intron	SNP	C	C	A	novel		TP53_Ctrl	WT_Ctrl	C	C																c.2651-1269C>A			ENST00000239462		16	8	8	11	10	1	TNN,intron_variant,,ENST00000239462,NM_022093.1;	A	ENSG00000120332	ENST00000239462	Transcript
TNR	0	ChezDiaz	GRCh37	1	175542479	175542479	+	Intron	SNP	G	G	T	novel		TP53_Ctrl	WT_Ctrl	G	G																c.-164-44974C>A			ENST00000367674		19	9	10	14	14	0	TNR,intron_variant,,ENST00000263525,NM_003285.2;TNR,intron_variant,,ENST00000367674,;,regulatory_region_variant,,ENSR00000951486,;	T	ENSG00000116147	ENST00000367674	Transcript
ENSR00000951546	0	ChezDiaz	GRCh37	1	175861787	175861787	+	IGR	SNP	T	T	G	novel		TP53_Ctrl	WT_Ctrl	T	T																			ENSR00000951546		13	4	9	13	13	0	,regulatory_region_variant,,ENSR00000951546,;	G		ENSR00000951546	RegulatoryFeature
RNU2-12P	0	ChezDiaz	GRCh37	1	176211056	176211056	+	3'Flank	SNP	A	A	G	novel		TP53_Ctrl	WT_Ctrl	A	A																			ENST00000517216		19	12	7	22	22	0	RNU2-12P,downstream_gene_variant,,ENST00000517216,;,regulatory_region_variant,,ENSR00000951601,;	G	ENSG00000253025	ENST00000517216	Transcript
RP11-357J22.1	0	ChezDiaz	GRCh37	1	176276010	176276011	+	5'Flank	DNP	TC	TC	CA	novel		TP53_Ctrl	WT_Ctrl	TC	TC																			ENST00000432461		19	11	8	19	19	0	RP11-357J22.1,upstream_gene_variant,,ENST00000432461,;	CA	ENSG00000231020	ENST00000432461	Transcript
PAPPA2	0	ChezDiaz	GRCh37	1	176589728	176589728	+	Intron	SNP	C	C	T	novel		TP53_Ctrl	WT_Ctrl	C	C																c.1991+24997C>T			ENST00000367662		18	7	11	8	8	0	PAPPA2,intron_variant,,ENST00000367661,NM_021936.2;PAPPA2,intron_variant,,ENST00000367662,NM_020318.2;PTP4A1P7,upstream_gene_variant,,ENST00000422603,;PTP4A1P7,upstream_gene_variant,,ENST00000423476,;	T	ENSG00000116183	ENST00000367662	Transcript
PAPPA2	0	ChezDiaz	GRCh37	1	176617445	176617445	+	Intron	SNP	G	G	T	novel		TP53_Ctrl	WT_Ctrl	G	G																c.1992-22661G>T			ENST00000367662		16	13	3	13	13	0	PAPPA2,intron_variant,,ENST00000367661,NM_021936.2;PAPPA2,intron_variant,,ENST00000367662,NM_020318.2;	T	ENSG00000116183	ENST00000367662	Transcript
ASTN1	0	ChezDiaz	GRCh37	1	177089040	177089040	+	Intron	SNP	G	G	T	novel		TP53_Ctrl	WT_Ctrl	G	G																c.283+44490C>A			ENST00000361833		14	10	4	10	10	0	ASTN1,intron_variant,,ENST00000361833,;ASTN1,intron_variant,,ENST00000367654,NM_004319.1;ASTN1,intron_variant,,ENST00000367657,NM_001286164.1;ASTN1,intron_variant,,ENST00000424564,NM_207108.1;ASTN1,intron_variant,,ENST00000281881,;	T	ENSG00000152092	ENST00000361833	Transcript
RP4-798P15.3	0	ChezDiaz	GRCh37	1	177962874	177962874	+	Intron	SNP	C	C	T	novel		TP53_Ctrl	WT_Ctrl	C	C																n.149-25700G>A			ENST00000466953		21	11	10	14	14	0	RP4-798P15.3,intron_variant,,ENST00000354921,;RP4-798P15.3,intron_variant,,ENST00000464428,;RP4-798P15.3,intron_variant,,ENST00000466953,;	T	ENSG00000254154	ENST00000466953	Transcript
RASAL2	0	ChezDiaz	GRCh37	1	178257649	178257649	+	Intron	SNP	T	T	C	novel		TP53_Ctrl	WT_Ctrl	T	T																c.330+4823T>C			ENST00000367649		15	5	10	15	15	0	RASAL2,intron_variant,,ENST00000367649,;RASAL2,intron_variant,,ENST00000448150,NM_170692.2;RASAL2,intron_variant,,ENST00000465723,;	C	ENSG00000075391	ENST00000367649	Transcript
TEX35	0	ChezDiaz	GRCh37	1	178481235	178481235	+	5'Flank	SNP	C	C	G	novel		TP53_Ctrl	WT_Ctrl	C	C																			ENST00000319416		16	7	9	12	12	0	TEX35,upstream_gene_variant,,ENST00000258298,;TEX35,upstream_gene_variant,,ENST00000319416,NM_032126.4;TEX35,upstream_gene_variant,,ENST00000367639,NM_001170724.1,NM_001170722.1;TEX35,upstream_gene_variant,,ENST00000367641,;TEX35,upstream_gene_variant,,ENST00000367642,;TEX35,upstream_gene_variant,,ENST00000367643,NM_001170723.1;TEX35,upstream_gene_variant,,ENST00000419909,;	G	ENSG00000240021	ENST00000319416	Transcript
CACNA1E	0	ChezDiaz	GRCh37	1	181411961	181411961	+	Intron	SNP	C	C	A	novel		TP53_Ctrl	WT_Ctrl	C	C																c.-2+29245C>A			ENST00000524607		17	15	2	14	14	0	CACNA1E,intron_variant,,ENST00000524607,;	A	ENSG00000198216	ENST00000524607	Transcript
LINC00272	0	ChezDiaz	GRCh37	1	182377461	182377461	+	Intron	SNP	A	A	G	novel		TP53_Ctrl	WT_Ctrl	A	A																n.413-202A>G			ENST00000367563		19	11	8	18	18	0	LINC00272,intron_variant,,ENST00000367563,;	G	ENSG00000203729	ENST00000367563	Transcript
RGL1	0	ChezDiaz	GRCh37	1	183731797	183731797	+	Intron	SNP	G	G	T	novel		TP53_Ctrl	WT_Ctrl	G	G																c.132+20373G>T			ENST00000304685		22	9	13	15	15	0	RGL1,intron_variant,,ENST00000304685,NM_015149.3;RGL1,intron_variant,,ENST00000536277,;	T	ENSG00000143344	ENST00000304685	Transcript
Unknown	0	ChezDiaz	GRCh37	1	184148790	184148790	+	IGR	SNP	C	C	G	novel		TP53_Ctrl	WT_Ctrl	C	C																					19	15	4	18	18	0		G
EDEM3	0	ChezDiaz	GRCh37	1	184673286	184673286	+	Intron	SNP	G	G	T	novel		TP53_Ctrl	WT_Ctrl	G	G																c.2204-1156C>A			ENST00000318130		19	17	2	14	14	0	EDEM3,intron_variant,,ENST00000318130,NM_025191.3;EDEM3,intron_variant,,ENST00000367512,;EDEM3,intron_variant,,ENST00000466392,;EDEM3,intron_variant,,ENST00000439962,;	T	ENSG00000116406	ENST00000318130	Transcript
FAM129A	0	ChezDiaz	GRCh37	1	184860316	184860316	+	Intron	SNP	C	C	T	novel		TP53_Ctrl	WT_Ctrl	C	C																c.319-960G>A			ENST00000367511		17	8	9	14	14	0	FAM129A,intron_variant,,ENST00000367511,NM_052966.3;FAM129A,upstream_gene_variant,,ENST00000496299,;,regulatory_region_variant,,ENSR00000953572,;	T	ENSG00000135842	ENST00000367511	Transcript
ENSR00000953685	0	ChezDiaz	GRCh37	1	185414048	185414048	+	IGR	SNP	A	A	C	novel		TP53_Ctrl	WT_Ctrl	A	A																			ENSR00000953685		11	7	4	12	12	0	,regulatory_region_variant,,ENSR00000953685,;,regulatory_region_variant,,ENSR00000953686,;	C		ENSR00000953685	RegulatoryFeature
Unknown	0	ChezDiaz	GRCh37	1	185421400	185421400	+	IGR	SNP	G	G	A	rs778200299		TP53_Ctrl	WT_Ctrl	G	G																					20	17	3	18	18	0		A
Y_RNA	0	ChezDiaz	GRCh37	1	185605085	185605086	+	5'Flank	INS	-	-	TA	rs889988721		TP53_Ctrl	WT_Ctrl	-	-																			ENST00000364726		26	13	13	19	19	0	Y_RNA,upstream_gene_variant,,ENST00000364726,;	TA	ENSG00000201596	ENST00000364726	Transcript
HMCN1	0	ChezDiaz	GRCh37	1	185919237	185919237	+	Intron	SNP	A	A	G	rs1438145666		TP53_Ctrl	WT_Ctrl	A	A																c.1829-12413A>G			ENST00000271588		26	24	2	19	19	0	HMCN1,intron_variant,,ENST00000271588,NM_031935.2;HMCN1,intron_variant,,ENST00000367492,;	G	ENSG00000143341	ENST00000271588	Transcript
HMCN1	0	ChezDiaz	GRCh37	1	185919242	185919242	+	Intron	SNP	A	A	T	rs1335762886		TP53_Ctrl	WT_Ctrl	A	A																c.1829-12408A>T			ENST00000271588		25	23	2	19	19	0	HMCN1,intron_variant,,ENST00000271588,NM_031935.2;HMCN1,intron_variant,,ENST00000367492,;	T	ENSG00000143341	ENST00000271588	Transcript
PDC	0	ChezDiaz	GRCh37	1	186425127	186425138	+	Intron	DEL	ATATATATATAT	ATATATATATAT	-	rs1422414760		TP53_Ctrl	WT_Ctrl	ATATATATATAT	ATATATATATAT																c.-25+5053_-25+5064del			ENST00000391997		5	3	2	8	8	0	PDC,intron_variant,,ENST00000391997,NM_002597.4;RP11-295K2.3,downstream_gene_variant,,ENST00000429768,;	-	ENSG00000116703	ENST00000391997	Transcript
Unknown	0	ChezDiaz	GRCh37	1	186524769	186524769	+	IGR	SNP	G	G	T	novel		TP53_Ctrl	WT_Ctrl	G	G																					18	8	10	18	18	0		T
RP11-393M18.1	0	ChezDiaz	GRCh37	1	187509657	187509657	+	5'Flank	SNP	A	A	T	rs1015696256		TP53_Ctrl	WT_Ctrl	A	A																			ENST00000443251		14	7	7	19	19	0	RP11-393M18.1,upstream_gene_variant,,ENST00000443251,;	T	ENSG00000228012	ENST00000443251	Transcript
Unknown	0	ChezDiaz	GRCh37	1	187585479	187585479	+	IGR	SNP	G	G	A	rs551372824		TP53_Ctrl	WT_Ctrl	G	G																					13	11	2	9	9	0		A
Unknown	0	ChezDiaz	GRCh37	1	187585493	187585493	+	IGR	SNP	G	G	A	rs1159609730		TP53_Ctrl	WT_Ctrl	G	G																					13	11	2	9	9	0		A
Unknown	0	ChezDiaz	GRCh37	1	189205337	189205337	+	IGR	SNP	G	G	A	novel		TP53_Ctrl	WT_Ctrl	G	G																					11	9	2	16	16	0		A
Unknown	0	ChezDiaz	GRCh37	1	190924001	190924001	+	IGR	SNP	C	C	G	novel		TP53_Ctrl	WT_Ctrl	C	C																					15	7	8	19	19	0		G
Unknown	0	ChezDiaz	GRCh37	1	190924040	190924040	+	IGR	SNP	G	G	C	novel		TP53_Ctrl	WT_Ctrl	G	G																					13	8	5	25	25	0		C
Unknown	0	ChezDiaz	GRCh37	1	191228577	191228577	+	IGR	SNP	G	G	C	novel		TP53_Ctrl	WT_Ctrl	G	G																					14	7	7	18	18	0		C
Unknown	0	ChezDiaz	GRCh37	1	191681709	191681709	+	IGR	SNP	C	C	T	novel		TP53_Ctrl	WT_Ctrl	C	C																					24	21	3	20	20	0		T
Unknown	0	ChezDiaz	GRCh37	1	194478715	194478715	+	IGR	SNP	C	C	T	novel		TP53_Ctrl	WT_Ctrl	C	C																					10	5	5	14	14	0		T
Unknown	0	ChezDiaz	GRCh37	1	194731210	194731210	+	IGR	SNP	C	C	T	novel		TP53_Ctrl	WT_Ctrl	C	C																					25	15	10	13	13	0		T
Unknown	0	ChezDiaz	GRCh37	1	194897827	194897827	+	IGR	SNP	G	G	T	novel		TP53_Ctrl	WT_Ctrl	G	G																					12	7	5	21	21	0		T
Unknown	0	ChezDiaz	GRCh37	1	195185354	195185354	+	IGR	SNP	C	C	G	rs919629798		TP53_Ctrl	WT_Ctrl	C	C																					19	17	2	10	10	0		G
KCNT2	0	ChezDiaz	GRCh37	1	196235553	196235553	+	Intron	SNP	A	A	G	novel		TP53_Ctrl	WT_Ctrl	A	A																c.2911-7929T>C			ENST00000294725		9	2	7	20	20	0	KCNT2,intron_variant,,ENST00000294725,;KCNT2,intron_variant,,ENST00000367431,;KCNT2,intron_variant,,ENST00000367433,NM_198503.2,NM_001287819.1;KCNT2,intron_variant,,ENST00000451324,;KCNT2,intron_variant,,ENST00000609185,;KCNT2,intron_variant,,ENST00000498426,;KCNT2,intron_variant,,ENST00000610076,;	G	ENSG00000162687	ENST00000294725	Transcript
Unknown	0	ChezDiaz	GRCh37	1	196731311	196731311	+	IGR	SNP	C	C	T	rs491400		TP53_Ctrl	WT_Ctrl	C	C																					29	26	3	13	13	0		T
Unknown	0	ChezDiaz	GRCh37	1	196735329	196735330	+	IGR	DEL	AT	AT	-	rs1187607632		TP53_Ctrl	WT_Ctrl	AT	AT																					18	15	3	19	19	0		-
Unknown	0	ChezDiaz	GRCh37	1	196736114	196736114	+	IGR	SNP	T	T	G	rs1294938405		TP53_Ctrl	WT_Ctrl	T	T																					20	18	2	17	17	0		G
CFHR4	0	ChezDiaz	GRCh37	1	196819420	196819420	+	5'UTR	SNP	T	T	C	rs78249595		TP53_Ctrl	WT_Ctrl	T	T																c.-380T>C			ENST00000608469	1/6	23	19	4	15	15	0	CFHR4,5_prime_UTR_variant,,ENST00000608469,;CFHR2,intron_variant,,ENST00000367421,;	C	ENSG00000134365	ENST00000608469	Transcript
CFHR2	0	ChezDiaz	GRCh37	1	196896175	196896175	+	Intron	SNP	G	G	A	rs1256328387		TP53_Ctrl	WT_Ctrl	G	G																c.59-22410G>A			ENST00000367421		17	15	2	12	12	0	CFHR2,intron_variant,,ENST00000367421,;,regulatory_region_variant,,ENSR00000955340,;	A	ENSG00000080910	ENST00000367421	Transcript
CFHR2	0	ChezDiaz	GRCh37	1	196896193	196896193	+	Intron	SNP	G	G	A	rs1317684719		TP53_Ctrl	WT_Ctrl	G	G																c.59-22392G>A			ENST00000367421		17	15	2	11	11	0	CFHR2,intron_variant,,ENST00000367421,;,regulatory_region_variant,,ENSR00000955340,;	A	ENSG00000080910	ENST00000367421	Transcript
Unknown	0	ChezDiaz	GRCh37	1	198018335	198018335	+	IGR	SNP	G	G	T	novel		TP53_Ctrl	WT_Ctrl	G	G																					22	12	10	16	16	0		T
NEK7	0	ChezDiaz	GRCh37	1	198169682	198169683	+	Intron	INS	-	-	T	rs531448626		TP53_Ctrl	WT_Ctrl	-	-																c.-28-31986dup			ENST00000367385		8	5	3	15	15	0	NEK7,intron_variant,,ENST00000367383,;NEK7,intron_variant,,ENST00000367385,NM_133494.2;NEK7,intron_variant,,ENST00000442588,;NEK7,intron_variant,,ENST00000538004,;,regulatory_region_variant,,ENSR00000955576,;RP11-401A10.2,upstream_gene_variant,,ENST00000456678,;	T	ENSG00000151414	ENST00000367385	Transcript
LINC00862	0	ChezDiaz	GRCh37	1	200347878	200347878	+	5'Flank	SNP	T	T	A	novel		TP53_Ctrl	WT_Ctrl	T	T																			ENST00000367355		13	10	3	16	16	0	LINC00862,upstream_gene_variant,,ENST00000367355,;LINC00862,upstream_gene_variant,,ENST00000367356,;,regulatory_region_variant,,ENSR00000956055,;	A	ENSG00000203721	ENST00000367355	Transcript
KIF14	0	ChezDiaz	GRCh37	1	200545472	200545472	+	Intron	SNP	A	A	G	rs1019255720		TP53_Ctrl	WT_Ctrl	A	A																c.3466-653T>C			ENST00000367350		23	21	2	13	13	0	KIF14,intron_variant,,ENST00000367350,NM_014875.2;	G	ENSG00000118193	ENST00000367350	Transcript
KIF14	0	ChezDiaz	GRCh37	1	200545475	200545475	+	Intron	DEL	G	G	-	rs1196673979		TP53_Ctrl	WT_Ctrl	G	G																c.3466-656del			ENST00000367350		23	21	2	13	13	0	KIF14,intron_variant,,ENST00000367350,NM_014875.2;	-	ENSG00000118193	ENST00000367350	Transcript
LGR6	0	ChezDiaz	GRCh37	1	202160750	202160750	+	5'Flank	SNP	A	A	G	rs1482085491		TP53_Ctrl	WT_Ctrl	A	A																			ENST00000367278		16	14	2	21	21	0	LGR6,upstream_gene_variant,,ENST00000367278,NM_001017403.1;PTPRVP,downstream_gene_variant,,ENST00000482597,;PTPRVP,downstream_gene_variant,,ENST00000490575,;PTPRVP,downstream_gene_variant,,ENST00000490225,;	G	ENSG00000133067	ENST00000367278	Transcript
Unknown	0	ChezDiaz	GRCh37	1	203888615	203888616	+	IGR	DNP	CC	CC	TG	novel		TP53_Ctrl	WT_Ctrl	CC	CC																					9	6	3	9	9	0		TG
Unknown	0	ChezDiaz	GRCh37	1	206101527	206101527	+	IGR	SNP	G	G	T	novel		TP53_Ctrl	WT_Ctrl	G	G																					15	13	2	26	26	0		T
Unknown	0	ChezDiaz	GRCh37	1	206123359	206123360	+	IGR	DNP	TA	TA	AG	novel		TP53_Ctrl	WT_Ctrl	TA	TA																					21	19	2	9	9	0		AG
Unknown	0	ChezDiaz	GRCh37	1	206172609	206172609	+	IGR	SNP	T	T	A	rs372785756		TP53_Ctrl	WT_Ctrl	T	T																					26	21	5	12	11	1		A
Unknown	0	ChezDiaz	GRCh37	1	206483472	206483472	+	IGR	SNP	G	G	A	novel		TP53_Ctrl	WT_Ctrl	G	G																					16	12	4	14	14	0		A
Unknown	0	ChezDiaz	GRCh37	1	206483514	206483514	+	IGR	SNP	G	G	T	rs2064512		TP53_Ctrl	WT_Ctrl	G	G																					17	14	3	12	12	0		T
SRGAP2	0	ChezDiaz	GRCh37	1	206515973	206515973	+	5'Flank	SNP	C	C	G	novel		TP53_Ctrl	WT_Ctrl	C	C																			ENST00000295713		16	13	3	15	15	0	SRGAP2,upstream_gene_variant,,ENST00000295713,;	G	ENSG00000163486	ENST00000295713	Transcript
SRGAP2	0	ChezDiaz	GRCh37	1	206523401	206523401	+	Intron	SNP	G	G	A	novel		TP53_Ctrl	WT_Ctrl	G	G																c.163+7039G>A			ENST00000295713		30	27	3	19	19	0	SRGAP2,intron_variant,,ENST00000295713,;	A	ENSG00000163486	ENST00000295713	Transcript
SRGAP2	0	ChezDiaz	GRCh37	1	206557601	206557601	+	Intron	SNP	C	C	T	novel		TP53_Ctrl	WT_Ctrl	C	C																c.226+170C>T			ENST00000295713		21	17	4	16	16	0	SRGAP2,intron_variant,,ENST00000295713,;SRGAP2,intron_variant,,ENST00000414007,;SRGAP2,intron_variant,,ENST00000419187,;SRGAP2-AS1,upstream_gene_variant,,ENST00000450872,;,regulatory_region_variant,,ENSR00000018952,;,regulatory_region_variant,,ENSR00000957788,;	T	ENSG00000163486	ENST00000295713	Transcript
SRGAP2	0	ChezDiaz	GRCh37	1	206562992	206562992	+	Intron	SNP	T	T	C	rs781784271		TP53_Ctrl	WT_Ctrl	T	T																c.227-3054T>C			ENST00000295713		21	18	3	17	17	0	SRGAP2,intron_variant,,ENST00000295713,;SRGAP2,intron_variant,,ENST00000414007,;SRGAP2,intron_variant,,ENST00000419187,;SRGAP2,upstream_gene_variant,,ENST00000483628,;,regulatory_region_variant,,ENSR00000351138,;	C	ENSG00000163486	ENST00000295713	Transcript
SRGAP2	0	ChezDiaz	GRCh37	1	206567922	206567922	+	Intron	SNP	C	C	G	novel		TP53_Ctrl	WT_Ctrl	C	C																c.571+892C>G			ENST00000295713		25	21	4	17	16	1	SRGAP2,intron_variant,,ENST00000295713,;SRGAP2,intron_variant,,ENST00000414007,;SRGAP2,intron_variant,,ENST00000419187,;SRGAP2,intron_variant,,ENST00000483628,;,regulatory_region_variant,,ENSR00000957789,;	G	ENSG00000163486	ENST00000295713	Transcript
SRGAP2	0	ChezDiaz	GRCh37	1	206568007	206568007	+	Intron	SNP	T	T	A	rs879972265		TP53_Ctrl	WT_Ctrl	T	T																c.571+977T>A			ENST00000295713		27	25	2	13	13	0	SRGAP2,intron_variant,,ENST00000295713,;SRGAP2,intron_variant,,ENST00000414007,;SRGAP2,intron_variant,,ENST00000419187,;SRGAP2,intron_variant,,ENST00000483628,;,regulatory_region_variant,,ENSR00000957789,;	A	ENSG00000163486	ENST00000295713	Transcript
CR1	0	ChezDiaz	GRCh37	1	207741019	207741019	+	Intron	SNP	C	C	T	rs41274758		TP53_Ctrl	WT_Ctrl	C	C																c.3953-150C>T			ENST00000367049		23	21	2	13	13	0	CR1,intron_variant,,ENST00000367049,NM_000651.4;CR1,intron_variant,,ENST00000367051,;CR1,intron_variant,,ENST00000367052,;CR1,intron_variant,,ENST00000367053,;CR1,intron_variant,,ENST00000400960,NM_000573.3;CR1,intron_variant,,ENST00000529814,;CR1,intron_variant,,ENST00000534202,;RP11-78B10.2,intron_variant,,ENST00000597497,;RP11-78B10.2,downstream_gene_variant,,ENST00000596003,;CR1,intron_varian…	T	ENSG00000203710	ENST00000367049	Transcript
ENSR00000958481	0	ChezDiaz	GRCh37	1	209280306	209280306	+	IGR	SNP	C	C	G	novel		TP53_Ctrl	WT_Ctrl	C	C																			ENSR00000958481		20	9	11	19	19	0	,regulatory_region_variant,,ENSR00000958481,;	G		ENSR00000958481	RegulatoryFeature
RP11-372M18.2	0	ChezDiaz	GRCh37	1	209536995	209536995	+	5'Flank	SNP	G	G	T	novel		TP53_Ctrl	WT_Ctrl	G	G																			ENST00000443636		21	19	2	17	17	0	RP11-372M18.2,upstream_gene_variant,,ENST00000443636,;,regulatory_region_variant,,ENSR00000958543,;	T	ENSG00000231648	ENST00000443636	Transcript
Unknown	0	ChezDiaz	GRCh37	1	209626758	209626758	+	IGR	SNP	G	G	A	rs1349101806		TP53_Ctrl	WT_Ctrl	G	G																					18	16	2	20	20	0		A
Unknown	0	ChezDiaz	GRCh37	1	211627072	211627072	+	IGR	SNP	C	C	G	novel		TP53_Ctrl	WT_Ctrl	C	C																					17	7	10	20	20	0		G
RPS6KC1	0	ChezDiaz	GRCh37	1	213237239	213237239	+	Intron	DEL	T	T	-	rs201382300		TP53_Ctrl	WT_Ctrl	T	T																c.106-7100del			ENST00000366960		17	6	11	24	24	0	RPS6KC1,intron_variant,,ENST00000366959,NM_001136138.1,NM_001287221.1;RPS6KC1,intron_variant,,ENST00000366960,NM_012424.3,NM_001287221.1;RPS6KC1,intron_variant,,ENST00000543354,;RPS6KC1,intron_variant,,ENST00000543470,NM_001287219.1;	-	ENSG00000136643	ENST00000366960	Transcript
RP11-554K11.2	0	ChezDiaz	GRCh37	1	213718247	213718247	+	Intron	SNP	G	G	T	rs1054034938		TP53_Ctrl	WT_Ctrl	G	G																n.276-1379G>T			ENST00000417161		10	6	4	10	10	0	RP11-554K11.2,intron_variant,,ENST00000417161,;	T	ENSG00000225233	ENST00000417161	Transcript
PROX1	0	ChezDiaz	GRCh37	1	214180928	214180928	+	Intron	SNP	A	A	G	novel		TP53_Ctrl	WT_Ctrl	A	A																c.1833+2313A>G			ENST00000366958		23	21	2	27	27	0	PROX1,intron_variant,,ENST00000261454,;PROX1,intron_variant,,ENST00000366958,NM_001270616.1;PROX1,intron_variant,,ENST00000435016,NM_002763.4;PROX1,intron_variant,,ENST00000498508,;	G	ENSG00000117707	ENST00000366958	Transcript
PTPN14	0	ChezDiaz	GRCh37	1	214636830	214636830	+	Intron	SNP	C	C	T	novel		TP53_Ctrl	WT_Ctrl	C	C																c.174+1143G>A			ENST00000366956		18	12	6	17	17	0	PTPN14,intron_variant,,ENST00000366956,NM_005401.4;PTPN14,intron_variant,,ENST00000543945,;PTPN14,downstream_gene_variant,,ENST00000486173,;	T	ENSG00000152104	ENST00000366956	Transcript
PTPN14	0	ChezDiaz	GRCh37	1	214656022	214656022	+	Intron	SNP	T	T	C	rs74709691		TP53_Ctrl	WT_Ctrl	T	T																c.-154-17722A>G			ENST00000366956		28	24	4	22	22	0	PTPN14,intron_variant,,ENST00000366956,NM_005401.4;PTPN14,intron_variant,,ENST00000486173,;RP11-365D23.4,downstream_gene_variant,,ENST00000432577,;	C	ENSG00000152104	ENST00000366956	Transcript
PTPN14	0	ChezDiaz	GRCh37	1	214656762	214656762	+	Intron	SNP	T	T	G	rs77163514		TP53_Ctrl	WT_Ctrl	T	T																c.-154-18462A>C			ENST00000366956		18	14	4	26	25	1	PTPN14,intron_variant,,ENST00000366956,NM_005401.4;PTPN14,intron_variant,,ENST00000486173,;,regulatory_region_variant,,ENSR00000959647,;RP11-365D23.4,upstream_gene_variant,,ENST00000432577,;	G	ENSG00000152104	ENST00000366956	Transcript
ESRRG	0	ChezDiaz	GRCh37	1	217045701	217045701	+	Intron	DEL	G	G	-	novel		TP53_Ctrl	WT_Ctrl	G	G																c.-14+67223del			ENST00000359162		13	11	2	18	18	0	ESRRG,intron_variant,,ENST00000359162,NM_001243506.1,NM_001243511.1,NM_206595.2;ESRRG,intron_variant,,ENST00000361395,NM_001243510.1;ESRRG,intron_variant,,ENST00000361525,NM_206594.2,NM_001243505.1;ESRRG,intron_variant,,ENST00000366938,NM_001243513.1;ESRRG,intron_variant,,ENST00000366940,NM_001134285.2;ESRRG,intron_variant,,ENST00000463665,NM_001243507.1;ESRRG,intron_variant,,ENST00000487276,NM_0…	-	ENSG00000196482	ENST00000359162	Transcript
ESRRG	0	ChezDiaz	GRCh37	1	217190820	217190821	+	Intron	INS	-	-	A	rs1398921346		TP53_Ctrl	WT_Ctrl	-	-																c.-106+72028dup			ENST00000359162		10	6	4	10	10	0	ESRRG,intron_variant,,ENST00000359162,NM_001243506.1,NM_001243511.1,NM_206595.2;ESRRG,intron_variant,,ENST00000361525,NM_206594.2,NM_001243505.1;ESRRG,intron_variant,,ENST00000366940,NM_001134285.2;ESRRG,intron_variant,,ENST00000463665,NM_001243507.1;ESRRG,intron_variant,,ENST00000493603,;ESRRG,intron_variant,,ENST00000493748,NM_001243509.1;ESRRG,intron_variant,,ENST00000459825,;ESRRG,intron_vari…	A	ENSG00000196482	ENST00000359162	Transcript
Unknown	0	ChezDiaz	GRCh37	1	217376735	217376736	+	IGR	INS	-	-	T	rs1422355313		TP53_Ctrl	WT_Ctrl	-	-																					12	6	6	10	10	0		T
Unknown	0	ChezDiaz	GRCh37	1	217385519	217385519	+	IGR	SNP	G	G	T	novel		TP53_Ctrl	WT_Ctrl	G	G																					9	6	3	16	16	0		T
ENSR00000960173	0	ChezDiaz	GRCh37	1	217403915	217403915	+	IGR	SNP	A	A	C	novel		TP53_Ctrl	WT_Ctrl	A	A																			ENSR00000960173		17	8	9	15	15	0	,regulatory_region_variant,,ENSR00000960173,;	C		ENSR00000960173	RegulatoryFeature
LINC00210	0	ChezDiaz	GRCh37	1	218076236	218076236	+	Intron	SNP	A	A	G	novel		TP53_Ctrl	WT_Ctrl	A	A																n.28-8864A>G			ENST00000431637		6	2	4	14	14	0	LINC00210,intron_variant,,ENST00000431637,;	G	ENSG00000231814	ENST00000431637	Transcript
SLC30A10	0	ChezDiaz	GRCh37	1	220017057	220017057	+	Intron	SNP	A	A	G	novel		TP53_Ctrl	WT_Ctrl	A	A																n.576-21095T>C			ENST00000484239		19	5	14	15	15	0	SLC30A10,intron_variant,,ENST00000484239,;	G	ENSG00000196660	ENST00000484239	Transcript
Unknown	0	ChezDiaz	GRCh37	1	221385758	221385758	+	IGR	SNP	C	C	A	novel		TP53_Ctrl	WT_Ctrl	C	C																					18	8	10	12	12	0		A
RP11-400N13.1	0	ChezDiaz	GRCh37	1	222344801	222344801	+	Intron	SNP	A	A	T	novel		TP53_Ctrl	WT_Ctrl	A	A																n.278+46920T>A			ENST00000416510		11	6	5	20	20	0	RP11-400N13.1,intron_variant,,ENST00000416510,;,regulatory_region_variant,,ENSR00000256860,;,regulatory_region_variant,,ENSR00000961274,;	T	ENSG00000236230	ENST00000416510	Transcript
CICP13	0	ChezDiaz	GRCh37	1	222645102	222645103	+	3'Flank	DNP	GC	GC	AA	novel		TP53_Ctrl	WT_Ctrl	GC	GC																			ENST00000422015		22	20	2	16	16	0	,regulatory_region_variant,,ENSR00000961337,;CICP13,downstream_gene_variant,,ENST00000422015,;	AA	ENSG00000234419	ENST00000422015	Transcript
Unknown	0	ChezDiaz	GRCh37	1	222661949	222661949	+	IGR	SNP	A	A	G	rs61824133		TP53_Ctrl	WT_Ctrl	A	A																					12	4	8	8	8	0		G
Unknown	0	ChezDiaz	GRCh37	1	223200783	223200783	+	IGR	SNP	G	G	A	rs560187077		TP53_Ctrl	WT_Ctrl	G	G																					13	11	2	14	14	0		A
Unknown	0	ChezDiaz	GRCh37	1	223200785	223200785	+	IGR	SNP	C	C	G	rs527289310		TP53_Ctrl	WT_Ctrl	C	C																					13	11	2	14	14	0		G
Unknown	0	ChezDiaz	GRCh37	1	223227683	223227683	+	IGR	SNP	C	C	A	novel		TP53_Ctrl	WT_Ctrl	C	C																					20	10	10	18	18	0		A
SUSD4	0	ChezDiaz	GRCh37	1	223480530	223480530	+	Intron	SNP	G	G	T	novel		TP53_Ctrl	WT_Ctrl	G	G																c.149-14537C>A			ENST00000343846		21	9	12	13	13	0	SUSD4,intron_variant,,ENST00000343846,;SUSD4,intron_variant,,ENST00000344029,NM_001037175.2;SUSD4,intron_variant,,ENST00000366878,NM_017982.3;SUSD4,intron_variant,,ENST00000454695,;SUSD4,intron_variant,,ENST00000484758,;SUSD4,intron_variant,,ENST00000494793,;SUSD4,intron_variant,,ENST00000608996,;SUSD4,intron_variant,,ENST00000478605,;SUSD4,intron_variant,,ENST00000483818,;	T	ENSG00000143502	ENST00000343846	Transcript
Unknown	0	ChezDiaz	GRCh37	1	224530974	224530974	+	IGR	SNP	A	A	T	novel		TP53_Ctrl	WT_Ctrl	A	A																					28	17	11	18	18	0		T
Unknown	0	ChezDiaz	GRCh37	1	224996669	224996670	+	IGR	INS	-	-	T	rs1370090708		TP53_Ctrl	WT_Ctrl	-	-																					10	5	5	19	19	0		T
DNAH14	0	ChezDiaz	GRCh37	1	225290000	225290000	+	Intron	SNP	C	C	T	rs1486039064		TP53_Ctrl	WT_Ctrl	C	C																c.1101+1414C>T			ENST00000328556		19	17	2	15	15	0	DNAH14,intron_variant,,ENST00000328556,;DNAH14,intron_variant,,ENST00000430092,NM_001373.1;DNAH14,intron_variant,,ENST00000439375,;DNAH14,intron_variant,,ENST00000445597,;	T	ENSG00000185842	ENST00000328556	Transcript
DNAH14	0	ChezDiaz	GRCh37	1	225290010	225290010	+	Intron	SNP	G	G	A	rs1423699244		TP53_Ctrl	WT_Ctrl	G	G																c.1101+1424G>A			ENST00000328556		18	16	2	15	15	0	DNAH14,intron_variant,,ENST00000328556,;DNAH14,intron_variant,,ENST00000430092,NM_001373.1;DNAH14,intron_variant,,ENST00000439375,;DNAH14,intron_variant,,ENST00000445597,;	A	ENSG00000185842	ENST00000328556	Transcript
Unknown	0	ChezDiaz	GRCh37	1	226701168	226701168	+	IGR	SNP	C	C	T	novel		TP53_Ctrl	WT_Ctrl	C	C																					11	5	6	11	11	0		T
ENSR00000962420	0	ChezDiaz	GRCh37	1	227010463	227010463	+	IGR	SNP	G	G	A	novel		TP53_Ctrl	WT_Ctrl	G	G																			ENSR00000962420		18	8	10	21	21	0	,regulatory_region_variant,,ENSR00000962420,;	A		ENSR00000962420	RegulatoryFeature
CDC42BPA	0	ChezDiaz	GRCh37	1	227402436	227402437	+	Intron	DNP	CC	CC	AA	novel		TP53_Ctrl	WT_Ctrl	CC	CC																c.271-1517_271-1516delinsTT			ENST00000366769		17	12	5	12	12	0	CDC42BPA,intron_variant,,ENST00000334218,;CDC42BPA,intron_variant,,ENST00000366764,;CDC42BPA,intron_variant,,ENST00000366765,;CDC42BPA,intron_variant,,ENST00000366766,;CDC42BPA,intron_variant,,ENST00000366767,NM_014826.4;CDC42BPA,intron_variant,,ENST00000366769,NM_003607.3;CDC42BPA,intron_variant,,ENST00000535525,;CDC42BPA,intron_variant,,ENST00000462553,;CDC42BPA,intron_variant,,ENST00000478573,;	AA	ENSG00000143776	ENST00000366769	Transcript
CDC42BPA	0	ChezDiaz	GRCh37	1	227447617	227447617	+	Intron	DEL	A	A	-	rs1402897891		TP53_Ctrl	WT_Ctrl	A	A																c.179-5761del			ENST00000366769		11	7	4	20	20	0	CDC42BPA,intron_variant,,ENST00000334218,;CDC42BPA,intron_variant,,ENST00000366764,;CDC42BPA,intron_variant,,ENST00000366765,;CDC42BPA,intron_variant,,ENST00000366766,;CDC42BPA,intron_variant,,ENST00000366767,NM_014826.4;CDC42BPA,intron_variant,,ENST00000366769,NM_003607.3;CDC42BPA,intron_variant,,ENST00000535525,;CDC42BPA,intron_variant,,ENST00000478573,;RP11-211A18.1,downstream_gene_variant,,EN…	-	ENSG00000143776	ENST00000366769	Transcript
Unknown	0	ChezDiaz	GRCh37	1	228151806	228151806	+	IGR	SNP	T	T	A	rs4094204		TP53_Ctrl	WT_Ctrl	T	T																					5	3	2	18	18	0		A
Unknown	0	ChezDiaz	GRCh37	1	228151808	228151808	+	IGR	SNP	T	T	C	rs3872426		TP53_Ctrl	WT_Ctrl	T	T																					5	3	2	18	18	0		C
RNF187	0	ChezDiaz	GRCh37	1	228684364	228684364	+	3'Flank	SNP	G	G	T	novel		TP53_Ctrl	WT_Ctrl	G	G																			ENST00000305943		20	11	9	9	9	0	RNF187,downstream_gene_variant,,ENST00000305943,NM_001010858.2;RNF187,downstream_gene_variant,,ENST00000482739,;RNF187,downstream_gene_variant,,ENST00000484293,;RNF187,downstream_gene_variant,,ENST00000493597,;	T	ENSG00000168159	ENST00000305943	Transcript
Unknown	0	ChezDiaz	GRCh37	1	229293258	229293258	+	IGR	SNP	C	C	A	novel		TP53_Ctrl	WT_Ctrl	C	C																					16	7	9	14	14	0		A
Unknown	0	ChezDiaz	GRCh37	1	232848579	232848579	+	IGR	SNP	C	C	T	novel		TP53_Ctrl	WT_Ctrl	C	C																					17	13	4	13	13	0		T
MAP10	0	ChezDiaz	GRCh37	1	232938145	232938145	+	5'Flank	SNP	T	T	A	novel		TP53_Ctrl	WT_Ctrl	T	T																			ENST00000418460		17	7	10	17	17	0	MAP10,upstream_gene_variant,,ENST00000418460,NM_019090.2;	A	ENSG00000212916	ENST00000418460	Transcript
MLK4	0	ChezDiaz	GRCh37	1	233484448	233484448	+	Intron	SNP	T	T	G	novel		TP53_Ctrl	WT_Ctrl	T	T																c.986+2080T>G			ENST00000366624		14	8	6	9	9	0	MLK4,intron_variant,,ENST00000366623,;MLK4,intron_variant,,ENST00000366624,NM_032435.2;	G	ENSG00000143674	ENST00000366624	Transcript
Unknown	0	ChezDiaz	GRCh37	1	234929855	234929855	+	IGR	SNP	A	A	C	rs2802967		TP53_Ctrl	WT_Ctrl	A	A																					28	23	5	20	20	0		C
Unknown	0	ChezDiaz	GRCh37	1	234944015	234944015	+	IGR	SNP	G	G	A	rs2674010		TP53_Ctrl	WT_Ctrl	G	G																					21	18	3	22	22	0		A
RP11-443B7.1	0	ChezDiaz	GRCh37	1	235096329	235096329	+	Intron	SNP	C	C	A	rs2673999		TP53_Ctrl	WT_Ctrl	C	C																n.234-666G>T			ENST00000418557		12	9	3	11	11	0	RP11-443B7.1,intron_variant,,ENST00000418557,;RP11-443B7.1,intron_variant,,ENST00000423175,;RP11-443B7.1,intron_variant,,ENST00000423988,;RP11-443B7.1,intron_variant,,ENST00000451766,;RP11-443B7.2,downstream_gene_variant,,ENST00000423963,;RP11-443B7.1,downstream_gene_variant,,ENST00000458044,;	A	ENSG00000238005	ENST00000418557	Transcript
RYR2	0	ChezDiaz	GRCh37	1	237291094	237291094	+	Intron	SNP	G	G	A	rs1297185134		TP53_Ctrl	WT_Ctrl	G	G																c.48+85225G>A			ENST00000366574		23	21	2	14	14	0	RYR2,intron_variant,,ENST00000366574,NM_001035.2;	A	ENSG00000198626	ENST00000366574	Transcript
Unknown	0	ChezDiaz	GRCh37	1	238381596	238381596	+	IGR	SNP	A	A	G	novel		TP53_Ctrl	WT_Ctrl	A	A																					13	11	2	16	16	0		G
Unknown	0	ChezDiaz	GRCh37	1	239270931	239270931	+	IGR	SNP	C	C	A	novel		TP53_Ctrl	WT_Ctrl	C	C																					18	14	4	15	15	0		A
Unknown	0	ChezDiaz	GRCh37	1	239504924	239504924	+	IGR	SNP	T	T	G	novel		TP53_Ctrl	WT_Ctrl	T	T																					26	20	6	16	16	0		G
RGS7	0	ChezDiaz	GRCh37	1	241384273	241384273	+	Intron	DEL	G	G	-	rs879519801		TP53_Ctrl	WT_Ctrl	G	G																c.79-122211del			ENST00000366565		10	5	5	8	8	0	RGS7,intron_variant,,ENST00000348120,NM_001282773.1;RGS7,intron_variant,,ENST00000366562,;RGS7,intron_variant,,ENST00000366563,NM_001282775.1;RGS7,intron_variant,,ENST00000366564,NM_001282778.1;RGS7,intron_variant,,ENST00000366565,NM_002924.4;RGS7,intron_variant,,ENST00000401882,;RGS7,intron_variant,,ENST00000407727,;	-	ENSG00000182901	ENST00000366565	Transcript
RGS7	0	ChezDiaz	GRCh37	1	241384276	241384290	+	Intron	DEL	AGGAAGGAAGGAAGG	AGGAAGGAAGGAAGG	-	rs777295896		TP53_Ctrl	WT_Ctrl	AGGAAGGAAGGAAGG	AGGAAGGAAGGAAGG																c.79-122228_79-122214del			ENST00000366565		10	5	5	10	10	0	RGS7,intron_variant,,ENST00000348120,NM_001282773.1;RGS7,intron_variant,,ENST00000366562,;RGS7,intron_variant,,ENST00000366563,NM_001282775.1;RGS7,intron_variant,,ENST00000366564,NM_001282778.1;RGS7,intron_variant,,ENST00000366565,NM_002924.4;RGS7,intron_variant,,ENST00000401882,;RGS7,intron_variant,,ENST00000407727,;	-	ENSG00000182901	ENST00000366565	Transcript
TUBB8P6	0	ChezDiaz	GRCh37	1	242218220	242218220	+	5'Flank	SNP	G	G	T	novel		TP53_Ctrl	WT_Ctrl	G	G																			ENST00000436895		13	11	2	21	21	0	TUBB8P6,upstream_gene_variant,,ENST00000436895,;	T	ENSG00000224625	ENST00000436895	Transcript
PLD5	0	ChezDiaz	GRCh37	1	242469744	242469744	+	Intron	SNP	C	C	T	rs2997794		TP53_Ctrl	WT_Ctrl	C	C																c.327-17912G>A			ENST00000536534		22	19	3	13	13	0	PLD5,intron_variant,,ENST00000427495,NM_001195811.1,NM_001195812.1;PLD5,intron_variant,,ENST00000442594,NM_152666.2;PLD5,intron_variant,,ENST00000459864,;PLD5,intron_variant,,ENST00000536534,;PLD5,intron_variant,,ENST00000314833,;PLD5,intron_variant,,ENST00000366545,;PLD5,intron_variant,,ENST00000467561,;	T	ENSG00000180287	ENST00000536534	Transcript
PLD5	0	ChezDiaz	GRCh37	1	242469765	242469765	+	Intron	SNP	C	C	T	rs1280416642		TP53_Ctrl	WT_Ctrl	C	C																c.327-17933G>A			ENST00000536534		20	17	3	13	13	0	PLD5,intron_variant,,ENST00000427495,NM_001195811.1,NM_001195812.1;PLD5,intron_variant,,ENST00000442594,NM_152666.2;PLD5,intron_variant,,ENST00000459864,;PLD5,intron_variant,,ENST00000536534,;PLD5,intron_variant,,ENST00000314833,;PLD5,intron_variant,,ENST00000366545,;PLD5,intron_variant,,ENST00000467561,;	T	ENSG00000180287	ENST00000536534	Transcript
PLD5	0	ChezDiaz	GRCh37	1	242470289	242470289	+	Intron	SNP	C	C	T	rs112584291		TP53_Ctrl	WT_Ctrl	C	C																c.327-18457G>A			ENST00000536534		24	17	7	23	23	0	PLD5,intron_variant,,ENST00000427495,NM_001195811.1,NM_001195812.1;PLD5,intron_variant,,ENST00000442594,NM_152666.2;PLD5,intron_variant,,ENST00000459864,;PLD5,intron_variant,,ENST00000536534,;PLD5,intron_variant,,ENST00000314833,;PLD5,intron_variant,,ENST00000366545,;PLD5,intron_variant,,ENST00000467561,;	T	ENSG00000180287	ENST00000536534	Transcript
PLD5	0	ChezDiaz	GRCh37	1	242470299	242470299	+	Intron	SNP	C	C	T	rs76908952		TP53_Ctrl	WT_Ctrl	C	C																c.327-18467G>A			ENST00000536534		24	17	7	24	24	0	PLD5,intron_variant,,ENST00000427495,NM_001195811.1,NM_001195812.1;PLD5,intron_variant,,ENST00000442594,NM_152666.2;PLD5,intron_variant,,ENST00000459864,;PLD5,intron_variant,,ENST00000536534,;PLD5,intron_variant,,ENST00000314833,;PLD5,intron_variant,,ENST00000366545,;PLD5,intron_variant,,ENST00000467561,;	T	ENSG00000180287	ENST00000536534	Transcript
PLD5	0	ChezDiaz	GRCh37	1	242576612	242576612	+	Intron	DEL	T	T	-	rs561114894		TP53_Ctrl	WT_Ctrl	T	T																c.190-65068del			ENST00000536534		7	5	2	11	11	0	PLD5,intron_variant,,ENST00000427495,NM_001195811.1,NM_001195812.1;PLD5,intron_variant,,ENST00000442594,NM_152666.2;PLD5,intron_variant,,ENST00000459864,;PLD5,intron_variant,,ENST00000536534,;PLD5,intron_variant,,ENST00000314833,;PLD5,intron_variant,,ENST00000366545,;PLD5,intron_variant,,ENST00000467561,;	-	ENSG00000180287	ENST00000536534	Transcript
CEP170	0	ChezDiaz	GRCh37	1	243302526	243302526	+	Intron	SNP	C	C	T	rs112912186		TP53_Ctrl	WT_Ctrl	C	C																c.4230+713G>A			ENST00000366542		21	18	3	13	13	0	CEP170,intron_variant,,ENST00000336415,;CEP170,intron_variant,,ENST00000366542,NM_014812.2;CEP170,intron_variant,,ENST00000366543,NM_001042405.1;CEP170,intron_variant,,ENST00000366544,NM_001042404.1;CEP170,intron_variant,,ENST00000413359,;CEP170,intron_variant,,ENST00000464936,;CEP170,intron_variant,,ENST00000481987,;CEP170,intron_variant,,ENST00000490813,;CEP170,downstream_gene_variant,,ENST0000…	T	ENSG00000143702	ENST00000366542	Transcript
CEP170	0	ChezDiaz	GRCh37	1	243302559	243302559	+	Intron	SNP	A	A	G	rs192327482		TP53_Ctrl	WT_Ctrl	A	A																c.4230+680T>C			ENST00000366542		20	17	3	13	13	0	CEP170,intron_variant,,ENST00000336415,;CEP170,intron_variant,,ENST00000366542,NM_014812.2;CEP170,intron_variant,,ENST00000366543,NM_001042405.1;CEP170,intron_variant,,ENST00000366544,NM_001042404.1;CEP170,intron_variant,,ENST00000413359,;CEP170,intron_variant,,ENST00000464936,;CEP170,intron_variant,,ENST00000481987,;CEP170,intron_variant,,ENST00000490813,;CEP170,downstream_gene_variant,,ENST0000…	G	ENSG00000143702	ENST00000366542	Transcript
SDCCAG8	0	ChezDiaz	GRCh37	1	243442545	243442545	+	Intron	SNP	G	G	A	novel		TP53_Ctrl	WT_Ctrl	G	G																c.420+4587G>A			ENST00000366541		22	20	2	24	24	0	SDCCAG8,intron_variant,,ENST00000343783,;SDCCAG8,intron_variant,,ENST00000355875,;SDCCAG8,intron_variant,,ENST00000366541,NM_006642.3;SDCCAG8,intron_variant,,ENST00000391846,;SDCCAG8,intron_variant,,ENST00000482234,;SDCCAG8,intron_variant,,ENST00000490065,;	A	ENSG00000054282	ENST00000366541	Transcript
Unknown	0	ChezDiaz	GRCh37	1	244304236	244304236	+	IGR	SNP	G	G	T	rs192042901		TP53_Ctrl	WT_Ctrl	G	G																					21	9	12	20	20	0		T
Unknown	0	ChezDiaz	GRCh37	1	244433280	244433280	+	IGR	SNP	G	G	T	novel		TP53_Ctrl	WT_Ctrl	G	G																					17	8	9	11	11	0		T
C1orf101	0	ChezDiaz	GRCh37	1	244710015	244710015	+	Intron	SNP	C	C	A	novel		TP53_Ctrl	WT_Ctrl	C	C																c.537-5609C>A			ENST00000366534		14	11	3	11	11	0	C1orf101,intron_variant,,ENST00000366531,NM_001242340.1;C1orf101,intron_variant,,ENST00000366533,NM_173807.4;C1orf101,intron_variant,,ENST00000366534,NM_001130957.1;C1orf101,intron_variant,,ENST00000428042,;C1orf101,intron_variant,,ENST00000460986,;C1orf101,intron_variant,,ENST00000464170,;C1orf101,intron_variant,,ENST00000473875,;C1orf101,intron_variant,,ENST00000478554,;	A	ENSG00000179397	ENST00000366534	Transcript
Unknown	0	ChezDiaz	GRCh37	1	245055833	245055833	+	IGR	SNP	C	C	G	novel		TP53_Ctrl	WT_Ctrl	C	C																					18	14	4	11	11	0		G
SMYD3	0	ChezDiaz	GRCh37	1	246215529	246215529	+	Intron	SNP	T	T	C	novel		TP53_Ctrl	WT_Ctrl	T	T																c.532-122290A>G			ENST00000388985		13	10	3	11	11	0	SMYD3,intron_variant,,ENST00000388985,;SMYD3,intron_variant,,ENST00000391836,;SMYD3,intron_variant,,ENST00000453676,;SMYD3,intron_variant,,ENST00000490107,NM_001167740.1;SMYD3,intron_variant,,ENST00000541742,NM_022743.2;SMYD3,intron_variant,,ENST00000464398,;SMYD3,intron_variant,,ENST00000492487,;SMYD3,downstream_gene_variant,,ENST00000462422,;	C	ENSG00000185420	ENST00000388985	Transcript
CNST	0	ChezDiaz	GRCh37	1	246799037	246799037	+	Intron	SNP	A	A	G	rs200109184		TP53_Ctrl	WT_Ctrl	A	A																c.818+1148A>G			ENST00000366513		18	16	2	20	20	0	CNST,intron_variant,,ENST00000366512,NM_001139459.1;CNST,intron_variant,,ENST00000366513,NM_152609.2;CNST,downstream_gene_variant,,ENST00000366511,;CNST,intron_variant,,ENST00000483271,;RP11-452J6.2,upstream_gene_variant,,ENST00000449978,;	G	ENSG00000162852	ENST00000366513	Transcript
Unknown	0	ChezDiaz	GRCh37	1	248321746	248321746	+	IGR	SNP	G	G	T	rs1339169751		TP53_Ctrl	WT_Ctrl	G	G																					20	10	10	13	13	0		T
RP11-407H12.8	0	ChezDiaz	GRCh37	1	248644733	248644733	+	3'Flank	SNP	A	A	G	rs11488720		TP53_Ctrl	WT_Ctrl	A	A																			ENST00000450847		16	12	4	21	21	0	RP11-407H12.8,downstream_gene_variant,,ENST00000450847,;	G	ENSG00000229255	ENST00000450847	Transcript
OR2T29	0	ChezDiaz	GRCh37	1	248726588	248726588	+	5'Flank	SNP	C	C	T	rs866679914		TP53_Ctrl	WT_Ctrl	C	C																			ENST00000328570		29	26	3	16	16	0	OR2T29,upstream_gene_variant,,ENST00000328570,NM_001004694.2;RP11-438F14.3,non_coding_transcript_exon_variant,,ENST00000436515,;RP11-438F14.3,non_coding_transcript_exon_variant,,ENST00000438623,;	T	ENSG00000182783	ENST00000328570	Transcript
Unknown	0	ChezDiaz	GRCh37	2	102041	102041	+	IGR	SNP	T	T	C	novel		TP53_Ctrl	WT_Ctrl	T	T																					15	6	9	10	10	0		C
ENSR00001165756	0	ChezDiaz	GRCh37	2	152933	152933	+	IGR	SNP	G	G	C	novel		TP53_Ctrl	WT_Ctrl	G	G																			ENSR00001165756		12	8	4	20	20	0	,regulatory_region_variant,,ENSR00001165756,;	C		ENSR00001165756	RegulatoryFeature
ENSR00001165828	0	ChezDiaz	GRCh37	2	465923	465923	+	IGR	SNP	A	A	G	novel		TP53_Ctrl	WT_Ctrl	A	A																			ENSR00001165828		11	6	5	12	12	0	,regulatory_region_variant,,ENSR00001165828,;	G		ENSR00001165828	RegulatoryFeature
AC116609.2	0	ChezDiaz	GRCh37	2	737778	737778	+	5'Flank	SNP	G	G	A	rs950052335		TP53_Ctrl	WT_Ctrl	G	G																			ENST00000425850		16	13	3	14	14	0	AC116609.2,upstream_gene_variant,,ENST00000425850,;AC116609.3,upstream_gene_variant,,ENST00000431542,;RP13-539J13.1,downstream_gene_variant,,ENST00000606068,;	A	ENSG00000223751	ENST00000425850	Transcript
Unknown	0	ChezDiaz	GRCh37	2	932628	932628	+	IGR	SNP	C	C	A	rs937835674		TP53_Ctrl	WT_Ctrl	C	C																					18	13	5	15	15	0		A
SNTG2	0	ChezDiaz	GRCh37	2	1315787	1315787	+	Intron	SNP	G	G	T	novel		TP53_Ctrl	WT_Ctrl	G	G																c.1377+3429G>T			ENST00000308624		15	6	9	18	18	0	SNTG2,intron_variant,,ENST00000308624,NM_018968.3;SNTG2,intron_variant,,ENST00000407292,;SNTG2,intron_variant,,ENST00000471239,;	T	ENSG00000172554	ENST00000308624	Transcript
TPO	0	ChezDiaz	GRCh37	2	1418827	1418827	+	Intron	SNP	G	G	A	rs530797841		TP53_Ctrl	WT_Ctrl	G	G																c.94+553G>A			ENST00000345913		15	13	2	21	21	0	TPO,intron_variant,,ENST00000329066,NM_001206744.1;TPO,intron_variant,,ENST00000337415,;TPO,intron_variant,,ENST00000345913,NM_000547.5;TPO,intron_variant,,ENST00000346956,NM_175721.3;TPO,intron_variant,,ENST00000349624,;TPO,intron_variant,,ENST00000382198,NM_175722.3;TPO,intron_variant,,ENST00000382201,NM_001206745.1,NM_175719.3;TPO,intron_variant,,ENST00000382269,;TPO,intron_variant,,ENST000004…	A	ENSG00000115705	ENST00000345913	Transcript
TPO	0	ChezDiaz	GRCh37	2	1418829	1418829	+	Intron	SNP	T	T	C	rs549235274		TP53_Ctrl	WT_Ctrl	T	T																c.94+555T>C			ENST00000345913		15	13	2	21	21	0	TPO,intron_variant,,ENST00000329066,NM_001206744.1;TPO,intron_variant,,ENST00000337415,;TPO,intron_variant,,ENST00000345913,NM_000547.5;TPO,intron_variant,,ENST00000346956,NM_175721.3;TPO,intron_variant,,ENST00000349624,;TPO,intron_variant,,ENST00000382198,NM_175722.3;TPO,intron_variant,,ENST00000382201,NM_001206745.1,NM_175719.3;TPO,intron_variant,,ENST00000382269,;TPO,intron_variant,,ENST000004…	C	ENSG00000115705	ENST00000345913	Transcript
ENSR00000289466	0	ChezDiaz	GRCh37	2	1774233	1774233	+	IGR	SNP	A	A	G	novel		TP53_Ctrl	WT_Ctrl	A	A																			ENSR00000289466		13	7	6	15	15	0	,regulatory_region_variant,,ENSR00000289466,;	G		ENSR00000289466	RegulatoryFeature
Unknown	0	ChezDiaz	GRCh37	2	2551140	2551140	+	IGR	SNP	A	A	T	novel		TP53_Ctrl	WT_Ctrl	A	A																					15	8	7	15	15	0		T
AC019118.3	0	ChezDiaz	GRCh37	2	3138606	3138606	+	5'Flank	DEL	T	T	-	rs1396938173		TP53_Ctrl	WT_Ctrl	T	T																			ENST00000425776		13	7	6	19	19	0	AC019118.3,intron_variant,,ENST00000419347,;AC019118.3,upstream_gene_variant,,ENST00000425776,;	-	ENSG00000236760	ENST00000425776	Transcript
TRAPPC12	0	ChezDiaz	GRCh37	2	3412682	3412682	+	Intron	SNP	C	C	T	novel		TP53_Ctrl	WT_Ctrl	C	C																c.1164+7018C>T			ENST00000324266		23	16	7	14	14	0	TRAPPC12,intron_variant,,ENST00000324266,NM_016030.5;TRAPPC12,intron_variant,,ENST00000382110,;TRAPPC12,intron_variant,,ENST00000441983,;TRAPPC12,intron_variant,,ENST00000411973,;TRAPPC12,intron_variant,,ENST00000457845,;	T	ENSG00000171853	ENST00000324266	Transcript
Unknown	0	ChezDiaz	GRCh37	2	4571800	4571800	+	IGR	SNP	T	T	C	novel		TP53_Ctrl	WT_Ctrl	T	T																					16	12	4	14	14	0		C
Unknown	0	ChezDiaz	GRCh37	2	4616724	4616724	+	IGR	SNP	C	C	A	novel		TP53_Ctrl	WT_Ctrl	C	C																					16	10	6	8	8	0		A
Unknown	0	ChezDiaz	GRCh37	2	5135367	5135367	+	IGR	SNP	G	G	T	novel		TP53_Ctrl	WT_Ctrl	G	G																					19	10	9	17	17	0		T
Unknown	0	ChezDiaz	GRCh37	2	6024602	6024602	+	IGR	SNP	T	T	G	novel		TP53_Ctrl	WT_Ctrl	T	T																					13	10	3	10	10	0		G
Unknown	0	ChezDiaz	GRCh37	2	6378269	6378270	+	IGR	INS	-	-	ACTGTACCTCCACCGCCACAGTGAACGGTGAC	novel		TP53_Ctrl	WT_Ctrl	-	-																					12	8	4	16	16	0		ACTGTACCTCCACCGCCACAGTGAACGGTGAC
RNF144A	0	ChezDiaz	GRCh37	2	7132768	7132768	+	Intron	SNP	C	C	G	novel		TP53_Ctrl	WT_Ctrl	C	C																c.-11-4279C>G			ENST00000320892		18	6	12	19	19	0	RNF144A,intron_variant,,ENST00000320892,NM_014746.3;RNF144A,intron_variant,,ENST00000416587,;RNF144A,intron_variant,,ENST00000433456,;RNF144A,upstream_gene_variant,,ENST00000432850,;RNF144A,intron_variant,,ENST00000467276,;RNF144A,intron_variant,,ENST00000480970,;RNF144A,upstream_gene_variant,,ENST00000471060,;,regulatory_region_variant,,ENSR00001167110,;	G	ENSG00000151692	ENST00000320892	Transcript
RNU6ATAC37P	0	ChezDiaz	GRCh37	2	7712946	7712946	+	5'Flank	SNP	G	G	C	novel		TP53_Ctrl	WT_Ctrl	G	G																			ENST00000408328		17	8	9	12	12	0	RNU6ATAC37P,upstream_gene_variant,,ENST00000408328,;,regulatory_region_variant,,ENSR00001167228,;	C	ENSG00000221255	ENST00000408328	Transcript
Unknown	0	ChezDiaz	GRCh37	2	9262908	9262908	+	IGR	SNP	G	G	A	novel		TP53_Ctrl	WT_Ctrl	G	G																					16	6	10	23	23	0		A
Unknown	0	ChezDiaz	GRCh37	2	10152606	10152606	+	IGR	SNP	G	G	T	rs1267332979		TP53_Ctrl	WT_Ctrl	G	G																					10	8	2	8	8	0		T
ATP6V1C2	0	ChezDiaz	GRCh37	2	10900156	10900157	+	Intron	INS	-	-	T	rs34096158		TP53_Ctrl	WT_Ctrl	-	-																c.284-4287dup			ENST00000272238		9	4	5	11	11	0	ATP6V1C2,intron_variant,,ENST00000272238,NM_001039362.1;ATP6V1C2,intron_variant,,ENST00000381661,NM_144583.3;	T	ENSG00000143882	ENST00000272238	Transcript
GREB1	0	ChezDiaz	GRCh37	2	11684580	11684580	+	Intron	SNP	G	G	C	novel		TP53_Ctrl	WT_Ctrl	G	G																c.-162+10200G>C			ENST00000381486		18	6	12	21	21	0	GREB1,intron_variant,,ENST00000263834,NM_148903.2;GREB1,intron_variant,,ENST00000381483,NM_033090.2;GREB1,intron_variant,,ENST00000381486,NM_014668.3;GREB1,intron_variant,,ENST00000389825,;MIR4429,upstream_gene_variant,,ENST00000580105,;	C	ENSG00000196208	ENST00000381486	Transcript
Unknown	0	ChezDiaz	GRCh37	2	12768905	12768906	+	IGR	DNP	CA	CA	AG	novel		TP53_Ctrl	WT_Ctrl	CA	CA																					20	18	2	14	14	0		AG
Unknown	0	ChezDiaz	GRCh37	2	13306011	13306011	+	IGR	SNP	G	G	T	novel		TP53_Ctrl	WT_Ctrl	G	G																					16	10	6	14	14	0		T
AC092635.1	0	ChezDiaz	GRCh37	2	13727408	13727408	+	Intron	SNP	G	G	C	novel		TP53_Ctrl	WT_Ctrl	G	G																n.343-21773G>C			ENST00000434509		15	13	2	10	10	0	AC092635.1,intron_variant,,ENST00000434509,;	C	ENSG00000229370	ENST00000434509	Transcript
LINC00276	0	ChezDiaz	GRCh37	2	14003334	14003334	+	Intron	SNP	T	T	C	novel		TP53_Ctrl	WT_Ctrl	T	T																n.257-21595A>G			ENST00000417751		8	5	3	17	17	0	LINC00276,intron_variant,,ENST00000417751,;	C	ENSG00000230448	ENST00000417751	Transcript
LINC00276	0	ChezDiaz	GRCh37	2	14266784	14266867	+	Intron	DEL	TATTATAATTAAATTATTTTAATTAAAATATTATAATTAAATTATTTTAATTAAAATATAATTAAATTATTTTAATTAAAATAT	TATTATAATTAAATTATTTTAATTAAAATATTATAATTAAATTATTTTAATTAAAATATAATTAAATTATTTTAATTAAAATAT	-	novel		TP53_Ctrl	WT_Ctrl	TATTATAATTAAATTATTTTAATTAAAATATTATAATTAAATTATTTTAATTAAAATATAATTAAATTATTTTAATTAAAATAT	TATTATAATTAAATTATTTTAATTAAAATATTATAATTAAATTATTTTAATTAAAATATAATTAAATTATTTTAATTAAAATAT																n.256+190226_256+190309del			ENST00000417751		12	9	3	14	14	0	LINC00276,intron_variant,,ENST00000417751,;	-	ENSG00000230448	ENST00000417751	Transcript
LINC00276	0	ChezDiaz	GRCh37	2	14358496	14358496	+	Intron	SNP	A	A	G	novel		TP53_Ctrl	WT_Ctrl	A	A																n.256+98597T>C			ENST00000417751		15	7	8	14	14	0	LINC00276,intron_variant,,ENST00000417751,;	G	ENSG00000230448	ENST00000417751	Transcript
Unknown	0	ChezDiaz	GRCh37	2	14587738	14587738	+	IGR	SNP	G	G	A	novel		TP53_Ctrl	WT_Ctrl	G	G																					14	7	7	20	20	0		A
ENSR00001168959	0	ChezDiaz	GRCh37	2	14834190	14834190	+	IGR	SNP	G	G	T	novel		TP53_Ctrl	WT_Ctrl	G	G																			ENSR00001168959		14	9	5	11	11	0	,regulatory_region_variant,,ENSR00001168959,;,TF_binding_site_variant,,ENSM00530796324,;,TF_binding_site_variant,,ENSM00530837905,;,TF_binding_site_variant,,ENSM00530875770,;,TF_binding_site_variant,,ENSM00530925049,;,TF_binding_site_variant,,ENSM00530929937,;	T		ENSR00001168959	RegulatoryFeature
AC068286.1	0	ChezDiaz	GRCh37	2	15032675	15032675	+	Intron	SNP	C	C	T	novel		TP53_Ctrl	WT_Ctrl	C	C																n.93-1756G>A			ENST00000416173		19	7	12	10	10	0	AC068286.1,intron_variant,,ENST00000416173,;	T	ENSG00000235127	ENST00000416173	Transcript
AC008271.1	0	ChezDiaz	GRCh37	2	15874588	15874588	+	Intron	SNP	C	C	T	novel		TP53_Ctrl	WT_Ctrl	C	C																c.283-9025C>T			ENST00000436967		20	18	2	14	14	0	AC008271.1,intron_variant,,ENST00000436967,;	T	ENSG00000231031	ENST00000436967	Transcript
AC008069.1	0	ChezDiaz	GRCh37	2	16913138	16913138	+	Intron	SNP	C	C	A	novel		TP53_Ctrl	WT_Ctrl	C	C																n.56+3692C>A			ENST00000448650		22	17	5	17	17	0	AC008069.1,intron_variant,,ENST00000423925,;AC008069.1,intron_variant,,ENST00000448650,;	A	ENSG00000223536	ENST00000448650	Transcript
Unknown	0	ChezDiaz	GRCh37	2	19628732	19628732	+	IGR	SNP	C	C	G	novel		TP53_Ctrl	WT_Ctrl	C	C																					7	4	3	9	9	0		G
Unknown	0	ChezDiaz	GRCh37	2	20562617	20562617	+	IGR	SNP	C	C	A	novel		TP53_Ctrl	WT_Ctrl	C	C																					22	18	4	15	15	0		A
AC067959.1	0	ChezDiaz	GRCh37	2	21514600	21514600	+	Intron	SNP	C	C	T	novel		TP53_Ctrl	WT_Ctrl	C	C																n.120+70434C>T			ENST00000435237		21	17	4	18	18	0	AC067959.1,intron_variant,,ENST00000435237,;,regulatory_region_variant,,ENSR00001170404,;	T	ENSG00000233005	ENST00000435237	Transcript
AC067959.1	0	ChezDiaz	GRCh37	2	21540850	21540850	+	Intron	SNP	G	G	A	novel		TP53_Ctrl	WT_Ctrl	G	G																n.120+96684G>A			ENST00000435237		11	8	3	19	19	0	AC067959.1,intron_variant,,ENST00000435237,;AC011752.1,intron_variant,,ENST00000451476,;,regulatory_region_variant,,ENSR00000290048,;	A	ENSG00000233005	ENST00000435237	Transcript
AC067959.1	0	ChezDiaz	GRCh37	2	21544520	21544520	+	Intron	SNP	C	C	G	rs1342802738		TP53_Ctrl	WT_Ctrl	C	C																n.120+100354C>G			ENST00000435237		14	5	9	19	19	0	AC067959.1,intron_variant,,ENST00000435237,;AC011752.1,intron_variant,,ENST00000451476,;	G	ENSG00000233005	ENST00000435237	Transcript
AC067959.1	0	ChezDiaz	GRCh37	2	21797651	21797651	+	Intron	DEL	A	A	-	rs1334194367		TP53_Ctrl	WT_Ctrl	A	A																n.193+45545del			ENST00000435237		21	18	3	14	14	0	AC067959.1,intron_variant,,ENST00000435237,;	-	ENSG00000233005	ENST00000435237	Transcript
AC068490.2	0	ChezDiaz	GRCh37	2	22597492	22597492	+	Intron	SNP	C	C	T	novel		TP53_Ctrl	WT_Ctrl	C	C																n.70+156416G>A			ENST00000450551		12	9	3	13	13	0	AC068490.2,intron_variant,,ENST00000450551,;AC096570.2,upstream_gene_variant,,ENST00000419013,;	T	ENSG00000231200	ENST00000450551	Transcript
AC068490.2	0	ChezDiaz	GRCh37	2	22598864	22598864	+	Intron	SNP	A	A	T	novel		TP53_Ctrl	WT_Ctrl	A	A																n.70+155044T>A			ENST00000450551		17	14	3	12	12	0	AC068490.2,intron_variant,,ENST00000450551,;AC096570.2,upstream_gene_variant,,ENST00000419013,;	T	ENSG00000231200	ENST00000450551	Transcript
Unknown	0	ChezDiaz	GRCh37	2	22805533	22805533	+	IGR	SNP	C	C	T	novel		TP53_Ctrl	WT_Ctrl	C	C																					16	10	6	15	15	0		T
Unknown	0	ChezDiaz	GRCh37	2	23198515	23198515	+	IGR	SNP	G	G	T	novel		TP53_Ctrl	WT_Ctrl	G	G																					20	9	11	17	17	0		T
KLHL29	0	ChezDiaz	GRCh37	2	23900802	23900802	+	Intron	SNP	A	A	C	novel		TP53_Ctrl	WT_Ctrl	A	A																c.941-6467A>C			ENST00000486442		22	6	16	19	19	0	KLHL29,intron_variant,,ENST00000288548,;KLHL29,intron_variant,,ENST00000486442,NM_052920.1;	C	ENSG00000119771	ENST00000486442	Transcript
Y_RNA	0	ChezDiaz	GRCh37	2	25915367	25915367	+	3'Flank	SNP	G	G	C	novel		TP53_Ctrl	WT_Ctrl	G	G																			ENST00000364290		18	14	4	13	13	0	Y_RNA,downstream_gene_variant,,ENST00000364290,;,regulatory_region_variant,,ENSR00001171309,;,regulatory_region_variant,,ENSR00001171310,;	C	ENSG00000201160	ENST00000364290	Transcript
RBKS	0	ChezDiaz	GRCh37	2	28101049	28101049	+	Intron	SNP	T	T	A	novel		TP53_Ctrl	WT_Ctrl	T	T																c.89+12075A>T			ENST00000302188		9	5	4	12	11	1	RBKS,intron_variant,,ENST00000302188,NM_022128.1;RBKS,intron_variant,,ENST00000444339,;MRPL33,intron_variant,,ENST00000448427,;RBKS,intron_variant,,ENST00000449378,NM_001287580.1;RBKS,intron_variant,,ENST00000453412,;	A	ENSG00000171174	ENST00000302188	Transcript
PLB1	0	ChezDiaz	GRCh37	2	28747981	28747981	+	Intron	SNP	G	G	C	novel		TP53_Ctrl	WT_Ctrl	G	G																c.244-153G>C			ENST00000327757		13	5	8	19	19	0	PLB1,intron_variant,,ENST00000327757,NM_153021.4;PLB1,intron_variant,,ENST00000404858,;PLB1,intron_variant,,ENST00000416713,;PLB1,intron_variant,,ENST00000422425,NM_001170585.1;	C	ENSG00000163803	ENST00000327757	Transcript
PLB1	0	ChezDiaz	GRCh37	2	28781586	28781586	+	Intron	SNP	G	G	A	novel		TP53_Ctrl	WT_Ctrl	G	G																c.1148-4322G>A			ENST00000327757		20	12	8	18	18	0	PLB1,intron_variant,,ENST00000327757,NM_153021.4;PLB1,intron_variant,,ENST00000329020,;PLB1,intron_variant,,ENST00000404858,;PLB1,intron_variant,,ENST00000422425,NM_001170585.1;PLB1,intron_variant,,ENST00000436544,;,regulatory_region_variant,,ENSR00001172041,;,regulatory_region_variant,,ENSR00001172042,;	A	ENSG00000163803	ENST00000327757	Transcript
ALK	0	ChezDiaz	GRCh37	2	29602076	29602076	+	Intron	SNP	G	G	C	novel		TP53_Ctrl	WT_Ctrl	G	G																c.1282+4522C>G			ENST00000389048		10	8	2	15	15	0	ALK,intron_variant,,ENST00000389048,NM_004304.4;ALK,intron_variant,,ENST00000431873,;	C	ENSG00000171094	ENST00000389048	Transcript
ALK	0	ChezDiaz	GRCh37	2	29611677	29611677	+	Intron	SNP	G	G	A	novel		TP53_Ctrl	WT_Ctrl	G	G																c.1155-4952C>T			ENST00000389048		15	5	10	16	16	0	ALK,intron_variant,,ENST00000389048,NM_004304.4;ALK,intron_variant,,ENST00000431873,;,regulatory_region_variant,,ENSR00001172281,;	A	ENSG00000171094	ENST00000389048	Transcript
Unknown	0	ChezDiaz	GRCh37	2	30195758	30195758	+	IGR	SNP	C	C	T	rs1471776726		TP53_Ctrl	WT_Ctrl	C	C																					17	8	9	20	20	0		T
GALNT14	0	ChezDiaz	GRCh37	2	31232729	31232729	+	Intron	SNP	C	C	T	novel		TP53_Ctrl	WT_Ctrl	C	C																c.315-43561G>A			ENST00000324589		18	9	9	18	18	0	GALNT14,intron_variant,,ENST00000324589,NM_001253826.1;GALNT14,intron_variant,,ENST00000349752,NM_024572.3;GALNT14,intron_variant,,ENST00000356174,;GALNT14,intron_variant,,ENST00000406653,NM_001253827.1;GALNT14,intron_variant,,ENST00000420311,;GALNT14,intron_variant,,ENST00000430167,;GALNT14,intron_variant,,ENST00000461193,;GALNT14,intron_variant,,ENST00000464038,;GALNT14,intron_variant,,ENST0000…	T	ENSG00000158089	ENST00000324589	Transcript
Unknown	0	ChezDiaz	GRCh37	2	31503510	31503510	+	IGR	DEL	T	T	-	rs935960179		TP53_Ctrl	WT_Ctrl	T	T																					15	8	7	13	13	0		-
XDH	0	ChezDiaz	GRCh37	2	31635699	31635699	+	Intron	SNP	C	C	G	novel		TP53_Ctrl	WT_Ctrl	C	C																c.42+1792G>C			ENST00000379416		19	11	8	14	14	0	XDH,intron_variant,,ENST00000379416,NM_000379.3;,regulatory_region_variant,,ENSR00001172773,;	G	ENSG00000158125	ENST00000379416	Transcript
BIRC6	0	ChezDiaz	GRCh37	2	32812327	32812327	+	Intron	SNP	G	G	T	novel		TP53_Ctrl	WT_Ctrl	G	G																c.13356-6655G>T			ENST00000421745		25	11	14	13	13	0	BIRC6,intron_variant,,ENST00000421745,NM_016252.3;BIRC6,intron_variant,,ENST00000470250,;BIRC6,intron_variant,,ENST00000471232,;	T	ENSG00000115760	ENST00000421745	Transcript
AC009499.1	0	ChezDiaz	GRCh37	2	34166820	34166820	+	Intron	SNP	C	C	G	novel		TP53_Ctrl	WT_Ctrl	C	C																n.264-2675C>G			ENST00000366209		12	6	6	12	12	0	AC009499.1,intron_variant,,ENST00000366209,;AC009499.1,intron_variant,,ENST00000442026,;	G	ENSG00000203386	ENST00000366209	Transcript
AC073218.1	0	ChezDiaz	GRCh37	2	34737997	34737997	+	Intron	SNP	T	T	C	novel		TP53_Ctrl	WT_Ctrl	T	T																n.476-122319T>C			ENST00000422558		15	10	5	18	18	0	AC073218.1,intron_variant,,ENST00000422558,;	C	ENSG00000226785	ENST00000422558	Transcript
Unknown	0	ChezDiaz	GRCh37	2	35657595	35657595	+	IGR	SNP	C	C	A	novel		TP53_Ctrl	WT_Ctrl	C	C																					22	13	9	10	10	0		A
Unknown	0	ChezDiaz	GRCh37	2	35838405	35838405	+	IGR	SNP	C	C	A	novel		TP53_Ctrl	WT_Ctrl	C	C																					19	13	6	11	11	0		A
Unknown	0	ChezDiaz	GRCh37	2	36324613	36324613	+	IGR	SNP	G	G	A	novel		TP53_Ctrl	WT_Ctrl	G	G																					31	26	5	10	10	0		A
EIF2AK2	0	ChezDiaz	GRCh37	2	37362262	37362262	+	Intron	SNP	T	T	C	novel		TP53_Ctrl	WT_Ctrl	T	T																c.785+365A>G			ENST00000233057		21	9	12	20	20	0	EIF2AK2,intron_variant,,ENST00000233057,NM_001135651.2;EIF2AK2,intron_variant,,ENST00000395127,NM_002759.3;EIF2AK2,intron_variant,,ENST00000405334,NM_001135652.2;EIF2AK2,downstream_gene_variant,,ENST00000411537,;EIF2AK2,downstream_gene_variant,,ENST00000496059,;	C	ENSG00000055332	ENST00000233057	Transcript
Unknown	0	ChezDiaz	GRCh37	2	38018582	38018582	+	IGR	SNP	G	G	A	novel		TP53_Ctrl	WT_Ctrl	G	G																					19	5	14	27	27	0		A
AC016995.3	0	ChezDiaz	GRCh37	2	38743878	38743878	+	5'Flank	SNP	T	T	C	novel		TP53_Ctrl	WT_Ctrl	T	T																			ENST00000417039		15	7	8	18	18	0	AC016995.3,upstream_gene_variant,,ENST00000417039,;	C	ENSG00000231367	ENST00000417039	Transcript
ARHGEF33	0	ChezDiaz	GRCh37	2	39198651	39198651	+	Intron	SNP	G	G	T	novel		TP53_Ctrl	WT_Ctrl	G	G																c.2484-2204G>T			ENST00000409978		10	7	3	15	15	0	ARHGEF33,intron_variant,,ENST00000398800,NM_001145451.2;ARHGEF33,intron_variant,,ENST00000409978,;ARHGEF33,intron_variant,,ENST00000411874,;ARHGEF33,intron_variant,,ENST00000433605,;ARHGEF33,intron_variant,,ENST00000536934,;ARHGEF33,downstream_gene_variant,,ENST00000430382,;ARHGEF33,intron_variant,,ENST00000486958,;	T	ENSG00000214694	ENST00000409978	Transcript
Unknown	0	ChezDiaz	GRCh37	2	40877461	40877461	+	IGR	SNP	T	T	G	novel		TP53_Ctrl	WT_Ctrl	T	T																					23	21	2	19	19	0		G
Unknown	0	ChezDiaz	GRCh37	2	42063627	42063627	+	IGR	SNP	A	A	T	novel		TP53_Ctrl	WT_Ctrl	A	A																					10	7	3	18	18	0		T
AC009413.2	0	ChezDiaz	GRCh37	2	42078654	42078654	+	5'Flank	SNP	G	G	T	novel		TP53_Ctrl	WT_Ctrl	G	G																			ENST00000414823		24	14	10	15	15	0	AC009413.2,upstream_gene_variant,,ENST00000414823,;	T	ENSG00000236533	ENST00000414823	Transcript
THADA	0	ChezDiaz	GRCh37	2	43414745	43414745	+	Intron	SNP	G	G	A	novel		TP53_Ctrl	WT_Ctrl	G	G																c.3189-20840C>T			ENST00000330266		15	5	10	15	15	0	THADA,intron_variant,,ENST00000330266,;	A	ENSG00000115970	ENST00000330266	Transcript
PLEKHH2	0	ChezDiaz	GRCh37	2	43905633	43905633	+	Intron	SNP	G	G	A	rs570347251		TP53_Ctrl	WT_Ctrl	G	G																c.124-369G>A			ENST00000282406		19	7	12	12	12	0	PLEKHH2,intron_variant,,ENST00000282406,NM_172069.3;PLEKHH2,intron_variant,,ENST00000405000,;PLEKHH2,intron_variant,,ENST00000405223,;PLEKHH2,intron_variant,,ENST00000491692,;AC011242.5,downstream_gene_variant,,ENST00000433596,;AC011242.6,upstream_gene_variant,,ENST00000475092,;AC011242.6,upstream_gene_variant,,ENST00000542399,;	A	ENSG00000152527	ENST00000282406	Transcript
Unknown	0	ChezDiaz	GRCh37	2	45036068	45036068	+	IGR	SNP	A	A	G	rs957328725		TP53_Ctrl	WT_Ctrl	A	A																					24	21	3	19	19	0		G
LINC01121	0	ChezDiaz	GRCh37	2	45442688	45442688	+	Intron	SNP	G	G	T	novel		TP53_Ctrl	WT_Ctrl	G	G																n.276-23264C>A			ENST00000378479		19	5	14	22	22	0	LINC01121,intron_variant,,ENST00000378479,;LINC01121,intron_variant,,ENST00000430650,;	T	ENSG00000205054	ENST00000378479	Transcript
AC079807.4	0	ChezDiaz	GRCh37	2	48345118	48345118	+	Intron	SNP	C	C	G	novel		TP53_Ctrl	WT_Ctrl	C	C																n.240+46909G>C			ENST00000447571		19	9	10	17	17	0	AC079807.4,intron_variant,,ENST00000447571,;AC079807.4,intron_variant,,ENST00000587616,;	G	ENSG00000230773	ENST00000447571	Transcript
STON1-GTF2A1L	0	ChezDiaz	GRCh37	2	48803172	48803172	+	Intron	SNP	G	G	C	novel		TP53_Ctrl	WT_Ctrl	G	G																c.-47-4554G>C			ENST00000394754		10	9	1	8	8	0	STON1-GTF2A1L,intron_variant,,ENST00000394754,NM_172311.2;STON1-GTF2A1L,intron_variant,,ENST00000402114,NM_001198593.1;STON1,intron_variant,,ENST00000404752,NM_006873.3;STON1-GTF2A1L,intron_variant,,ENST00000405008,;STON1,intron_variant,,ENST00000406226,NM_001198595.1;STON1-GTF2A1L,upstream_gene_variant,,ENST00000309827,;STON1,upstream_gene_variant,,ENST00000309835,;STON1-GTF2A1L,upstream_gene_va…	C	ENSG00000068781	ENST00000394754	Transcript
Unknown	0	ChezDiaz	GRCh37	2	50069266	50069266	+	IGR	SNP	C	C	G	novel		TP53_Ctrl	WT_Ctrl	C	C																					15	9	6	18	18	0		G
NRXN1	0	ChezDiaz	GRCh37	2	50440378	50440378	+	Intron	SNP	T	T	C	novel		TP53_Ctrl	WT_Ctrl	T	T																c.3666+23549A>G			ENST00000404971		17	13	4	9	9	0	NRXN1,intron_variant,,ENST00000342183,NM_138735.2;NRXN1,intron_variant,,ENST00000401669,;NRXN1,intron_variant,,ENST00000401710,;NRXN1,intron_variant,,ENST00000402717,;NRXN1,intron_variant,,ENST00000404971,NM_001135659.1;NRXN1,intron_variant,,ENST00000405472,;NRXN1,intron_variant,,ENST00000406316,NM_004801.4;NRXN1,intron_variant,,ENST00000406859,;NRXN1,intron_variant,,ENST00000331040,;	C	ENSG00000179915	ENST00000404971	Transcript
AC007682.1	0	ChezDiaz	GRCh37	2	51408352	51408353	+	Intron	DNP	CC	CC	AA	novel		TP53_Ctrl	WT_Ctrl	CC	CC																n.514+128760_514+128761delinsAA			ENST00000440698		19	11	8	23	23	0	AC007682.1,intron_variant,,ENST00000440698,;	AA	ENSG00000231918	ENST00000440698	Transcript
Unknown	0	ChezDiaz	GRCh37	2	52776355	52776357	+	IGR	TNP	GGG	GGG	TAT	novel		TP53_Ctrl	WT_Ctrl	GGG	GGG																					6	0	6	9	9	0		TAT
EML6	0	ChezDiaz	GRCh37	2	54996207	54996207	+	Intron	SNP	G	G	T	novel		TP53_Ctrl	WT_Ctrl	G	G																c.197+43812G>T			ENST00000356458		23	14	9	24	24	0	EML6,intron_variant,,ENST00000356458,NM_001039753.2;EML6,intron_variant,,ENST00000491655,;	T	ENSG00000214595	ENST00000356458	Transcript
CCDC88A	0	ChezDiaz	GRCh37	2	55651098	55651098	+	5'Flank	SNP	A	A	C	novel		TP53_Ctrl	WT_Ctrl	A	A																			ENST00000336838		12	10	2	12	12	0	CCDC88A,upstream_gene_variant,,ENST00000263630,NM_018084.4;CCDC88A,upstream_gene_variant,,ENST00000336838,;CCDC88A,upstream_gene_variant,,ENST00000413716,;CCDC88A,upstream_gene_variant,,ENST00000436346,NM_001135597.1,NM_001254943.1;CCDC88A,upstream_gene_variant,,ENST00000471947,;	C	ENSG00000115355	ENST00000336838	Transcript
Unknown	0	ChezDiaz	GRCh37	2	55947101	55947101	+	IGR	SNP	G	G	C	novel		TP53_Ctrl	WT_Ctrl	G	G																					18	16	2	20	20	0		C
Unknown	0	ChezDiaz	GRCh37	2	57956128	57956128	+	IGR	SNP	C	C	G	novel		TP53_Ctrl	WT_Ctrl	C	C																					19	10	9	12	12	0		G
Unknown	0	ChezDiaz	GRCh37	2	58054387	58054387	+	IGR	SNP	A	A	G	novel		TP53_Ctrl	WT_Ctrl	A	A																					13	7	6	28	28	0		G
LINC01122	0	ChezDiaz	GRCh37	2	59244586	59244586	+	Intron	SNP	A	A	T	novel		TP53_Ctrl	WT_Ctrl	A	A																n.964-2178A>T			ENST00000452840		16	8	8	17	17	0	LINC01122,intron_variant,,ENST00000427421,;LINC01122,intron_variant,,ENST00000452840,;	T	ENSG00000233723	ENST00000452840	Transcript
AC007131.1	0	ChezDiaz	GRCh37	2	59477496	59477496	+	Intron	SNP	C	C	G	novel		TP53_Ctrl	WT_Ctrl	C	C																n.68-4802C>G			ENST00000409590		14	12	2	13	13	0	AC007131.1,intron_variant,,ENST00000409590,;AC007131.2,intron_variant,,ENST00000412409,;AC007131.2,intron_variant,,ENST00000444001,;RP11-444A22.1,intron_variant,,ENST00000606382,;AC007131.2,upstream_gene_variant,,ENST00000440521,;AC007131.2,upstream_gene_variant,,ENST00000443306,;AC007131.2,upstream_gene_variant,,ENST00000451416,;,regulatory_region_variant,,ENSR00001178148,;	G	ENSG00000222030	ENST00000409590	Transcript
RP11-444A22.1	0	ChezDiaz	GRCh37	2	59704763	59704764	+	Intron	INS	-	-	T	rs796973785		TP53_Ctrl	WT_Ctrl	-	-																n.433+34380dup			ENST00000606382		6	1	5	9	9	0	AC007131.2,intron_variant,,ENST00000412409,;RP11-444A22.1,intron_variant,,ENST00000606382,;	T	ENSG00000271955	ENST00000606382	Transcript
RP11-444A22.1	0	ChezDiaz	GRCh37	2	60072546	60072546	+	Intron	SNP	C	C	T	rs1291034269		TP53_Ctrl	WT_Ctrl	C	C																n.111-18140G>A			ENST00000606382		16	9	7	17	17	0	RP11-444A22.1,intron_variant,,ENST00000606382,;	T	ENSG00000271955	ENST00000606382	Transcript
Unknown	0	ChezDiaz	GRCh37	2	60645159	60645159	+	IGR	SNP	A	A	T	novel		TP53_Ctrl	WT_Ctrl	A	A																					11	3	8	10	10	0		T
BCL11A	0	ChezDiaz	GRCh37	2	60731893	60731893	+	Intron	SNP	A	A	C	novel		TP53_Ctrl	WT_Ctrl	A	A																c.386-35925T>G			ENST00000335712		16	9	7	23	23	0	BCL11A,intron_variant,,ENST00000335712,NM_022893.3;BCL11A,intron_variant,,ENST00000356842,NM_018014.3;BCL11A,intron_variant,,ENST00000358510,;BCL11A,intron_variant,,ENST00000359629,NM_138559.1;BCL11A,intron_variant,,ENST00000537768,;BCL11A,intron_variant,,ENST00000538214,;AC009970.1,downstream_gene_variant,,ENST00000444873,;BCL11A,intron_variant,,ENST00000477659,;BCL11A,intron_variant,,ENST000004…	C	ENSG00000119866	ENST00000335712	Transcript
Unknown	0	ChezDiaz	GRCh37	2	61904105	61904105	+	IGR	SNP	G	G	T	rs1361765959		TP53_Ctrl	WT_Ctrl	G	G																					24	22	2	14	14	0		T
WDPCP	0	ChezDiaz	GRCh37	2	63715650	63715650	+	Intron	SNP	T	T	C	novel		TP53_Ctrl	WT_Ctrl	T	T																c.161-1022A>G			ENST00000272321		14	9	5	25	25	0	WDPCP,intron_variant,,ENST00000272321,NM_015910.5;WDPCP,intron_variant,,ENST00000409562,;WDPCP,intron_variant,,ENST00000431065,;WDPCP,intron_variant,,ENST00000409835,;WDPCP,intron_variant,,ENST00000467687,;WDPCP,intron_variant,,ENST00000490935,;WDPCP,intron_variant,,ENST00000417238,;WDPCP,intron_variant,,ENST00000418148,;WDPCP,upstream_gene_variant,,ENST00000493315,;,regulatory_region_variant,,EN…	C	ENSG00000143951	ENST00000272321	Transcript
WDPCP	0	ChezDiaz	GRCh37	2	63766081	63766081	+	Intron	SNP	C	C	G	novel		TP53_Ctrl	WT_Ctrl	C	C																c.76-46007G>C			ENST00000272321		20	10	10	20	20	0	WDPCP,intron_variant,,ENST00000272321,NM_015910.5;WDPCP,intron_variant,,ENST00000409562,;WDPCP,intron_variant,,ENST00000431065,;WDPCP,intron_variant,,ENST00000409835,;WDPCP,intron_variant,,ENST00000467687,;WDPCP,intron_variant,,ENST00000490935,;WDPCP,intron_variant,,ENST00000417238,;WDPCP,intron_variant,,ENST00000418148,;,regulatory_region_variant,,ENSR00001178975,;	G	ENSG00000143951	ENST00000272321	Transcript
RPS4XP5	0	ChezDiaz	GRCh37	2	63868944	63868944	+	3'Flank	SNP	T	T	C	novel		TP53_Ctrl	WT_Ctrl	T	T																			ENST00000449995		17	10	7	14	14	0	WDPCP,intron_variant,,ENST00000467687,;WDPCP,intron_variant,,ENST00000490935,;RPS4XP5,downstream_gene_variant,,ENST00000449995,;RPS4XP5,downstream_gene_variant,,ENST00000419038,;	C	ENSG00000229920	ENST00000449995	Transcript
VPS54	0	ChezDiaz	GRCh37	2	64155179	64155179	+	Intron	SNP	C	C	G	novel		TP53_Ctrl	WT_Ctrl	C	C																c.1739+5628G>C			ENST00000272322		16	13	3	11	11	0	VPS54,intron_variant,,ENST00000272322,;VPS54,intron_variant,,ENST00000354504,;VPS54,intron_variant,,ENST00000409558,NM_016516.2,NM_001005739.1;	G	ENSG00000143952	ENST00000272322	Transcript
Unknown	0	ChezDiaz	GRCh37	2	64616229	64616229	+	IGR	SNP	T	T	A	novel		TP53_Ctrl	WT_Ctrl	T	T																					16	9	7	17	17	0		A
SERTAD2	0	ChezDiaz	GRCh37	2	64881242	64881242	+	5'Flank	SNP	A	A	C	novel		TP53_Ctrl	WT_Ctrl	A	A																			ENST00000313349		9	6	3	10	10	0	SERTAD2,upstream_gene_variant,,ENST00000313349,NM_014755.2;SERTAD2,intron_variant,,ENST00000476805,;,regulatory_region_variant,,ENSR00000117983,;,regulatory_region_variant,,ENSR00001179272,;,TF_binding_site_variant,,ENSM00533500810,;,TF_binding_site_variant,,ENSM00522312690,;	C	ENSG00000179833	ENST00000313349	Transcript
AC074391.1	0	ChezDiaz	GRCh37	2	65894499	65894499	+	Intron	SNP	G	G	T	novel		TP53_Ctrl	WT_Ctrl	G	G																n.863-24417G>T			ENST00000377977		10	7	3	13	13	0	AC074391.1,intron_variant,,ENST00000377977,;AC074391.1,intron_variant,,ENST00000606978,;AC007389.4,downstream_gene_variant,,ENST00000583614,;,regulatory_region_variant,,ENSR00001179556,;KRT18P33,non_coding_transcript_exon_variant,,ENST00000398525,;	T	ENSG00000204929	ENST00000377977	Transcript
AC074391.2	0	ChezDiaz	GRCh37	2	66265690	66265690	+	5'Flank	SNP	C	C	T	rs1021316365		TP53_Ctrl	WT_Ctrl	C	C																			ENST00000408597		16	12	4	18	18	0	AC074391.1,intron_variant,,ENST00000606556,;AC074391.1,intron_variant,,ENST00000606978,;AC074391.2,upstream_gene_variant,,ENST00000408597,;	T	ENSG00000221524	ENST00000408597	Transcript
AC127383.1	0	ChezDiaz	GRCh37	2	68670173	68670173	+	3'Flank	SNP	G	G	C	novel		TP53_Ctrl	WT_Ctrl	G	G																			ENST00000444697		21	8	13	12	12	0	AC127383.1,downstream_gene_variant,,ENST00000444697,;	C	ENSG00000229462	ENST00000444697	Transcript
ARHGAP25	0	ChezDiaz	GRCh37	2	68903281	68903281	+	5'Flank	SNP	G	G	T	novel		TP53_Ctrl	WT_Ctrl	G	G																			ENST00000481684		16	14	2	19	19	0	ARHGAP25,upstream_gene_variant,,ENST00000481684,;ARHGAP25,upstream_gene_variant,,ENST00000491237,;ARHGAP25,upstream_gene_variant,,ENST00000463483,;	T	ENSG00000163219	ENST00000481684	Transcript
AAK1	0	ChezDiaz	GRCh37	2	69853566	69853566	+	Intron	SNP	C	C	T	novel		TP53_Ctrl	WT_Ctrl	C	C																c.163+16444G>A			ENST00000409085		23	11	12	18	18	0	AAK1,intron_variant,,ENST00000406297,;AAK1,intron_variant,,ENST00000409068,;AAK1,intron_variant,,ENST00000409085,NM_014911.3;AAK1,intron_variant,,ENST00000495836,;	T	ENSG00000115977	ENST00000409085	Transcript
AC022201.4	0	ChezDiaz	GRCh37	2	70650529	70650529	+	3'Flank	SNP	T	T	G	novel		TP53_Ctrl	WT_Ctrl	T	T																			ENST00000452525		21	9	12	22	22	0	AC022201.4,downstream_gene_variant,,ENST00000452525,;	G	ENSG00000229229	ENST00000452525	Transcript
AC007040.8	0	ChezDiaz	GRCh37	2	71279411	71279411	+	Intron	SNP	T	T	G	novel		TP53_Ctrl	WT_Ctrl	T	T																n.61+12402A>C			ENST00000434990		19	10	9	23	23	0	AC007040.8,intron_variant,,ENST00000434990,;OR7E62P,upstream_gene_variant,,ENST00000456741,;	G	ENSG00000236469	ENST00000434990	Transcript
EXOC6B	0	ChezDiaz	GRCh37	2	72746654	72746654	+	Intron	SNP	A	A	T	novel		TP53_Ctrl	WT_Ctrl	A	A																c.916-4399T>A			ENST00000272427		11	5	6	13	13	0	EXOC6B,intron_variant,,ENST00000272427,NM_015189.1;EXOC6B,intron_variant,,ENST00000410104,;EXOC6B,upstream_gene_variant,,ENST00000485398,;EXOC6B,intron_variant,,ENST00000410112,;	T	ENSG00000144036	ENST00000272427	Transcript
ALMS1	0	ChezDiaz	GRCh37	2	73670620	73670620	+	Intron	SNP	A	A	G	rs1334017128		TP53_Ctrl	WT_Ctrl	A	A																c.1433-4470A>G			ENST00000264448		19	8	11	16	16	0	ALMS1,intron_variant,,ENST00000264448,NM_015120.4;ALMS1,intron_variant,,ENST00000377715,;ALMS1,intron_variant,,ENST00000409009,;	G	ENSG00000116127	ENST00000264448	Transcript
ENSR00000291575	0	ChezDiaz	GRCh37	2	73858085	73858085	+	IGR	SNP	T	T	C	rs62149815		TP53_Ctrl	WT_Ctrl	T	T																			ENSR00000291575		27	24	3	17	17	0	,regulatory_region_variant,,ENSR00000291575,;	C		ENSR00000291575	RegulatoryFeature
DUSP11	0	ChezDiaz	GRCh37	2	73992465	73992465	+	Intron	SNP	C	C	G	novel		TP53_Ctrl	WT_Ctrl	C	C																c.935+1080G>C			ENST00000272444		17	8	9	11	11	0	DUSP11,intron_variant,,ENST00000272444,NM_003584.2;DUSP11,downstream_gene_variant,,ENST00000377706,;DUSP11,downstream_gene_variant,,ENST00000443070,;DUSP11,intron_variant,,ENST00000480948,;DUSP11,downstream_gene_variant,,ENST00000477458,;	G	ENSG00000144048	ENST00000272444	Transcript
TACR1	0	ChezDiaz	GRCh37	2	75365986	75365986	+	Intron	SNP	C	C	T	novel		TP53_Ctrl	WT_Ctrl	C	C																c.390-18092G>A			ENST00000305249		19	8	11	16	16	0	TACR1,intron_variant,,ENST00000305249,NM_001058.3;TACR1,intron_variant,,ENST00000409848,NM_015727.2;	T	ENSG00000115353	ENST00000305249	Transcript
Unknown	0	ChezDiaz	GRCh37	2	75971870	75971870	+	IGR	SNP	G	G	T	rs891524575		TP53_Ctrl	WT_Ctrl	G	G																					28	18	10	13	13	0		T
Unknown	0	ChezDiaz	GRCh37	2	76184941	76184941	+	IGR	SNP	A	A	G	novel		TP53_Ctrl	WT_Ctrl	A	A																					17	10	7	16	16	0		G
Unknown	0	ChezDiaz	GRCh37	2	76356634	76356634	+	IGR	SNP	G	G	T	novel		TP53_Ctrl	WT_Ctrl	G	G																					13	7	6	17	17	0		T
AC073091.2	0	ChezDiaz	GRCh37	2	76490592	76490592	+	5'Flank	SNP	G	G	T	novel		TP53_Ctrl	WT_Ctrl	G	G																			ENST00000398059		22	9	13	20	20	0	AC073091.2,upstream_gene_variant,,ENST00000398059,;RP11-335E8.1,upstream_gene_variant,,ENST00000603205,;	T	ENSG00000228209	ENST00000398059	Transcript
Unknown	0	ChezDiaz	GRCh37	2	76749397	76749407	+	IGR	DEL	TGTAGGAGGAG	TGTAGGAGGAG	-	novel		TP53_Ctrl	WT_Ctrl	TGTAGGAGGAG	TGTAGGAGGAG																					16	3	13	18	18	0		-
LRRTM4	0	ChezDiaz	GRCh37	2	77068086	77068086	+	Intron	SNP	A	A	G	novel		TP53_Ctrl	WT_Ctrl	A	A																c.1552-92044T>C			ENST00000409093		14	8	6	13	13	0	LRRTM4,intron_variant,,ENST00000409093,;LRRTM4,intron_variant,,ENST00000409884,;LRRTM4,intron_variant,,ENST00000409911,NM_001282924.1,NM_001134745.1;	G	ENSG00000176204	ENST00000409093	Transcript
LRRTM4	0	ChezDiaz	GRCh37	2	77075787	77075787	+	Intron	SNP	G	G	A	novel		TP53_Ctrl	WT_Ctrl	G	G																c.1552-99745C>T			ENST00000409093		13	8	5	15	15	0	LRRTM4,intron_variant,,ENST00000409093,;LRRTM4,intron_variant,,ENST00000409884,;LRRTM4,intron_variant,,ENST00000409911,NM_001282924.1,NM_001134745.1;	A	ENSG00000176204	ENST00000409093	Transcript
LRRTM4	0	ChezDiaz	GRCh37	2	77229645	77229645	+	Intron	SNP	T	T	C	novel		TP53_Ctrl	WT_Ctrl	T	T																c.1552-253603A>G			ENST00000409093		15	7	8	10	10	0	LRRTM4,intron_variant,,ENST00000409093,;LRRTM4,intron_variant,,ENST00000409884,;LRRTM4,intron_variant,,ENST00000409911,NM_001282924.1,NM_001134745.1;AC079117.1,intron_variant,,ENST00000445178,;	C	ENSG00000176204	ENST00000409093	Transcript
LRRTM4	0	ChezDiaz	GRCh37	2	77573261	77573261	+	Intron	SNP	T	T	A	novel		TP53_Ctrl	WT_Ctrl	T	T																c.1551+172183A>T			ENST00000409093		18	8	10	14	14	0	LRRTM4,intron_variant,,ENST00000409093,;LRRTM4,intron_variant,,ENST00000409884,;LRRTM4,intron_variant,,ENST00000409911,NM_001282924.1,NM_001134745.1;	A	ENSG00000176204	ENST00000409093	Transcript
LRRTM4	0	ChezDiaz	GRCh37	2	77736808	77736808	+	Intron	SNP	A	A	G	novel		TP53_Ctrl	WT_Ctrl	A	A																c.1551+8636T>C			ENST00000409093		17	10	7	15	15	0	LRRTM4,intron_variant,,ENST00000409093,;LRRTM4,intron_variant,,ENST00000409884,;LRRTM4,intron_variant,,ENST00000409911,NM_001282924.1,NM_001134745.1;	G	ENSG00000176204	ENST00000409093	Transcript
Unknown	0	ChezDiaz	GRCh37	2	78282337	78282337	+	IGR	SNP	A	A	C	novel		TP53_Ctrl	WT_Ctrl	A	A																					11	7	4	15	15	0		C
CTNNA2	0	ChezDiaz	GRCh37	2	79672391	79672391	+	Intron	SNP	T	T	A	novel		TP53_Ctrl	WT_Ctrl	T	T																c.-134-59789T>A			ENST00000466387		12	9	3	20	20	0	CTNNA2,intron_variant,,ENST00000466387,;	A	ENSG00000066032	ENST00000466387	Transcript
CTNNA2	0	ChezDiaz	GRCh37	2	79835654	79835654	+	Intron	SNP	G	G	A	novel		TP53_Ctrl	WT_Ctrl	G	G																c.-5-43024G>A			ENST00000466387		22	11	11	12	12	0	CTNNA2,intron_variant,,ENST00000361291,;CTNNA2,intron_variant,,ENST00000409971,;CTNNA2,intron_variant,,ENST00000451966,;CTNNA2,intron_variant,,ENST00000466387,;CTNNA2,intron_variant,,ENST00000496558,NM_001164883.1,NM_004389.3,NM_001282598.1;	A	ENSG00000066032	ENST00000466387	Transcript
CTNNA2	0	ChezDiaz	GRCh37	2	80115715	80115715	+	Intron	SNP	T	T	G	novel		TP53_Ctrl	WT_Ctrl	T	T																c.852+14247T>G			ENST00000466387		7	5	2	11	11	0	CTNNA2,intron_variant,,ENST00000361291,;CTNNA2,intron_variant,,ENST00000402739,NM_001282597.1;CTNNA2,intron_variant,,ENST00000466387,;CTNNA2,intron_variant,,ENST00000496558,NM_001164883.1,NM_004389.3,NM_001282598.1;CTNNA2,intron_variant,,ENST00000540488,;CTNNA2,intron_variant,,ENST00000541047,;,regulatory_region_variant,,ENSR00000291720,;	G	ENSG00000066032	ENST00000466387	Transcript
CTNNA2	0	ChezDiaz	GRCh37	2	80634885	80634885	+	Intron	SNP	T	T	A	novel		TP53_Ctrl	WT_Ctrl	T	T																c.1138-11689T>A			ENST00000466387		13	8	5	19	19	0	CTNNA2,intron_variant,,ENST00000343114,NM_001282600.1,NM_001282599.1;CTNNA2,intron_variant,,ENST00000361291,;CTNNA2,intron_variant,,ENST00000402739,NM_001282597.1;CTNNA2,intron_variant,,ENST00000409550,;CTNNA2,intron_variant,,ENST00000466387,;CTNNA2,intron_variant,,ENST00000496558,NM_001164883.1,NM_004389.3,NM_001282598.1;CTNNA2,intron_variant,,ENST00000540488,;CTNNA2,intron_variant,,ENST00000541…	A	ENSG00000066032	ENST00000466387	Transcript
CTNNA2	0	ChezDiaz	GRCh37	2	80742951	80742951	+	Intron	SNP	G	G	A	novel		TP53_Ctrl	WT_Ctrl	G	G																c.1291-29156G>A			ENST00000466387		17	6	11	17	17	0	CTNNA2,intron_variant,,ENST00000343114,NM_001282600.1,NM_001282599.1;CTNNA2,intron_variant,,ENST00000361291,;CTNNA2,intron_variant,,ENST00000402739,NM_001282597.1;CTNNA2,intron_variant,,ENST00000409550,;CTNNA2,intron_variant,,ENST00000466387,;CTNNA2,intron_variant,,ENST00000496558,NM_001164883.1,NM_004389.3,NM_001282598.1;CTNNA2,intron_variant,,ENST00000540488,;CTNNA2,intron_variant,,ENST00000541…	A	ENSG00000066032	ENST00000466387	Transcript
CTNNA2	0	ChezDiaz	GRCh37	2	80871817	80871817	+	Intron	SNP	C	C	T	rs543369053		TP53_Ctrl	WT_Ctrl	C	C																c.2431-2893C>T			ENST00000466387		14	12	2	18	18	0	CTNNA2,intron_variant,,ENST00000343114,NM_001282600.1,NM_001282599.1;CTNNA2,intron_variant,,ENST00000361291,;CTNNA2,intron_variant,,ENST00000402739,NM_001282597.1;CTNNA2,intron_variant,,ENST00000466387,;CTNNA2,intron_variant,,ENST00000496558,NM_001164883.1,NM_004389.3,NM_001282598.1;CTNNA2,intron_variant,,ENST00000540488,;CTNNA2,intron_variant,,ENST00000541047,;	T	ENSG00000066032	ENST00000466387	Transcript
AC079896.1	0	ChezDiaz	GRCh37	2	82211986	82211986	+	Intron	SNP	C	C	T	novel		TP53_Ctrl	WT_Ctrl	C	C																n.406+1334G>A			ENST00000455845		12	9	3	13	13	0	AC079896.1,intron_variant,,ENST00000455845,;	T	ENSG00000231781	ENST00000455845	Transcript
Unknown	0	ChezDiaz	GRCh37	2	82326581	82326581	+	IGR	SNP	C	C	G	novel		TP53_Ctrl	WT_Ctrl	C	C																					21	10	11	8	8	0		G
Unknown	0	ChezDiaz	GRCh37	2	83233798	83233798	+	IGR	DEL	T	T	-	rs777093818		TP53_Ctrl	WT_Ctrl	T	T																					12	9	3	18	18	0		-
Unknown	0	ChezDiaz	GRCh37	2	83603385	83603385	+	IGR	SNP	G	G	T	novel		TP53_Ctrl	WT_Ctrl	G	G																					17	6	11	18	18	0		T
RETSAT	0	ChezDiaz	GRCh37	2	85570186	85570186	+	3'UTR	SNP	G	G	A	rs4832001		TP53_Ctrl	WT_Ctrl	G	G																c.*179C>T			ENST00000295802	11/11	22	19	3	20	20	0	RETSAT,3_prime_UTR_variant,,ENST00000295802,NM_017750.3;RETSAT,3_prime_UTR_variant,,ENST00000263854,;RETSAT,3_prime_UTR_variant,,ENST00000449375,;RETSAT,downstream_gene_variant,,ENST00000457495,;RETSAT,downstream_gene_variant,,ENST00000475624,;RETSAT,3_prime_UTR_variant,,ENST00000429806,;RETSAT,3_prime_UTR_variant,,ENST00000438611,;PEBP1P2,upstream_gene_variant,,ENST00000603980,;	A	ENSG00000042445	ENST00000295802	Transcript
Unknown	0	ChezDiaz	GRCh37	2	86226940	86226940	+	IGR	SNP	C	C	G	novel		TP53_Ctrl	WT_Ctrl	C	C																					15	8	7	17	17	0		G
AC111200.1	0	ChezDiaz	GRCh37	2	87091236	87091236	+	5'Flank	SNP	C	C	G	rs1222258538		TP53_Ctrl	WT_Ctrl	C	C																			ENST00000441903		21	18	3	17	17	0	AC111200.1,intron_variant,,ENST00000441646,;CD8B,upstream_gene_variant,,ENST00000331469,NM_172213.3;CD8B,upstream_gene_variant,,ENST00000349455,NM_172102.3;CD8B,upstream_gene_variant,,ENST00000390655,NM_004931.4;CD8B,upstream_gene_variant,,ENST00000393759,NM_172101.3;CD8B,upstream_gene_variant,,ENST00000393761,NM_001178100.1;CD8B,upstream_gene_variant,,ENST00000431506,;AC111200.1,upstream_gene_va…	G	ENSG00000229615	ENST00000441903	Transcript
ANAPC1P1	0	ChezDiaz	GRCh37	2	87102416	87102416	+	Intron	SNP	A	A	T	rs76834538		TP53_Ctrl	WT_Ctrl	A	A																n.405+1945A>T			ENST00000426186		19	17	2	20	20	0	ANAPC1P1,intron_variant,,ENST00000426186,;	T	ENSG00000233673	ENST00000426186	Transcript
ANAPC1P1	0	ChezDiaz	GRCh37	2	87102479	87102479	+	Intron	SNP	C	C	T	rs112899821		TP53_Ctrl	WT_Ctrl	C	C																n.405+2008C>T			ENST00000426186		15	13	2	18	18	0	ANAPC1P1,intron_variant,,ENST00000426186,;	T	ENSG00000233673	ENST00000426186	Transcript
Unknown	0	ChezDiaz	GRCh37	2	87308987	87308987	+	IGR	SNP	G	G	T	rs372795629		TP53_Ctrl	WT_Ctrl	G	G																					15	12	3	18	18	0		T
Unknown	0	ChezDiaz	GRCh37	2	87309887	87309887	+	IGR	SNP	G	G	A	rs2674805		TP53_Ctrl	WT_Ctrl	G	G																					13	11	2	18	18	0		A
KRCC1	0	ChezDiaz	GRCh37	2	88359581	88359581	+	5'Flank	DEL	T	T	-	rs1236179348		TP53_Ctrl	WT_Ctrl	T	T																			ENST00000347055		10	7	3	17	17	0	KRCC1,upstream_gene_variant,,ENST00000347055,NM_016618.1;,regulatory_region_variant,,ENSR00000291943,;	-	ENSG00000172086	ENST00000347055	Transcript
IGKJ4	0	ChezDiaz	GRCh37	2	89165432	89165432	+	5'Flank	SNP	G	G	A	rs1249769818		TP53_Ctrl	WT_Ctrl	G	G																			ENST00000390239		15	13	2	18	18	0	IGKJ4,upstream_gene_variant,,ENST00000390239,;IGKJ3,upstream_gene_variant,,ENST00000390240,;IGKJ2,upstream_gene_variant,,ENST00000390241,;IGKJ1,upstream_gene_variant,,ENST00000390242,;AC096579.7,non_coding_transcript_exon_variant,,ENST00000430694,;AC096579.7,upstream_gene_variant,,ENST00000418209,;AC096579.13,upstream_gene_variant,,ENST00000452230,;,regulatory_region_variant,,ENSR00001183886,;	A	ENSG00000211594	ENST00000390239	Transcript
IGKV2-23	0	ChezDiaz	GRCh37	2	89469258	89469258	+	3'Flank	SNP	C	C	A	novel		TP53_Ctrl	WT_Ctrl	C	C																			ENST00000518729		18	8	10	11	11	0	IGKV2-23,downstream_gene_variant,,ENST00000518729,;IGKV1-22,downstream_gene_variant,,ENST00000524313,;	A	ENSG00000253625	ENST00000518729	Transcript
IGKV2D-24	0	ChezDiaz	GRCh37	2	90044293	90044293	+	Missense_Mutation	SNP	C	C	A	novel		TP53_Ctrl	WT_Ctrl	C	C																c.214C>A	p.Leu72Ile	p.L72I	ENST00000462693	2/2	18	16	2	17	17	0	IGKV2D-24,missense_variant,p.Leu72Ile,ENST00000462693,;IGKV2D-23,upstream_gene_variant,,ENST00000518179,;	A	ENSG00000241566	ENST00000462693	Transcript
IGKV1D-17	0	ChezDiaz	GRCh37	2	90121300	90121300	+	5'Flank	DEL	A	A	-	novel		TP53_Ctrl	WT_Ctrl	A	A																			ENST00000483379		17	6	11	19	19	0	IGKV1D-17,upstream_gene_variant,,ENST00000483379,;	-	ENSG00000242766	ENST00000483379	Transcript
Unknown	0	ChezDiaz	GRCh37	2	95368979	95368979	+	IGR	SNP	G	G	A	novel		TP53_Ctrl	WT_Ctrl	G	G																					11	9	2	24	24	0		A
Unknown	0	ChezDiaz	GRCh37	2	95384906	95384906	+	IGR	SNP	G	G	A	rs381410		TP53_Ctrl	WT_Ctrl	G	G																					11	9	2	19	19	0		A
CNN2P11	0	ChezDiaz	GRCh37	2	95390408	95390408	+	3'Flank	SNP	A	A	G	novel		TP53_Ctrl	WT_Ctrl	A	A																			ENST00000429351		14	12	2	9	9	0	CNN2P11,downstream_gene_variant,,ENST00000429351,;	G	ENSG00000237383	ENST00000429351	Transcript
CNN2P11	0	ChezDiaz	GRCh37	2	95390411	95390411	+	3'Flank	SNP	G	G	C	novel		TP53_Ctrl	WT_Ctrl	G	G																			ENST00000429351		14	12	2	8	8	0	CNN2P11,downstream_gene_variant,,ENST00000429351,;	C	ENSG00000237383	ENST00000429351	Transcript
CNN2P8	0	ChezDiaz	GRCh37	2	95402411	95402411	+	5'Flank	DEL	T	T	-	novel		TP53_Ctrl	WT_Ctrl	T	T																			ENST00000421872		9	3	6	12	12	0	CNN2P8,upstream_gene_variant,,ENST00000421872,;AC073464.4,upstream_gene_variant,,ENST00000424978,;	-	ENSG00000213355	ENST00000421872	Transcript
ENSR00001184437	0	ChezDiaz	GRCh37	2	96426913	96426913	+	IGR	SNP	A	A	C	rs1280656437		TP53_Ctrl	WT_Ctrl	A	A																			ENSR00001184437		4	3	1	8	8	0	,regulatory_region_variant,,ENSR00001184437,;	C		ENSR00001184437	RegulatoryFeature
STARD7	0	ChezDiaz	GRCh37	2	96858161	96858161	+	Silent	SNP	C	C	T	novel		TP53_Ctrl	WT_Ctrl	C	C																c.789G>A	p.Arg263=	p.R263=	ENST00000337288	6/8	17	15	2	16	16	0	STARD7,synonymous_variant,p.Arg263=,ENST00000337288,NM_020151.3;STARD7,downstream_gene_variant,,ENST00000443962,;STARD7,non_coding_transcript_exon_variant,,ENST00000462501,;STARD7,upstream_gene_variant,,ENST00000479456,;STARD7,downstream_gene_variant,,ENST00000488084,;STARD7,downstream_gene_variant,,ENST00000495687,;	T	ENSG00000084090	ENST00000337288	Transcript
AC021188.4	0	ChezDiaz	GRCh37	2	96986158	96986158	+	Intron	SNP	C	C	T	novel		TP53_Ctrl	WT_Ctrl	C	C																n.596+716G>A			ENST00000421534		25	23	2	15	15	0	ITPRIPL1,upstream_gene_variant,,ENST00000420176,;ITPRIPL1,upstream_gene_variant,,ENST00000439118,NM_001008949.2;ITPRIPL1,upstream_gene_variant,,ENST00000536814,NM_001163523.1;AC021188.4,intron_variant,,ENST00000421534,;,regulatory_region_variant,,ENSR00000120257,;	T	ENSG00000230747	ENST00000421534	Transcript
Unknown	0	ChezDiaz	GRCh37	2	97109614	97109614	+	IGR	SNP	C	C	A	rs1192344909		TP53_Ctrl	WT_Ctrl	C	C																					18	15	3	21	21	0		A
KANSL3	0	ChezDiaz	GRCh37	2	97306320	97306321	+	5'Flank	INS	-	-	T	rs1314837504		TP53_Ctrl	WT_Ctrl	-	-																			ENST00000431828		17	9	8	16	16	0	KANSL3,upstream_gene_variant,,ENST00000431828,;KANSL3,upstream_gene_variant,,ENST00000435669,;KANSL3,upstream_gene_variant,,ENST00000440133,;KANSL3,upstream_gene_variant,,ENST00000441706,;KANSL3,upstream_gene_variant,,ENST00000448075,;KANSL3,upstream_gene_variant,,ENST00000599854,NM_001115016.2;KANSL3,upstream_gene_variant,,ENST00000475820,;KANSL3,upstream_gene_variant,,ENST00000487070,;KANSL3,in…	T	ENSG00000114982	ENST00000431828	Transcript
TRIM43CP	0	ChezDiaz	GRCh37	2	97689212	97689212	+	3'Flank	SNP	G	G	A	rs1358715642		TP53_Ctrl	WT_Ctrl	G	G																			ENST00000422468		22	19	3	15	15	0	,regulatory_region_variant,,ENSR00001184769,;TRIM43CP,downstream_gene_variant,,ENST00000422468,;AC079395.1,upstream_gene_variant,,ENST00000510981,;	A	ENSG00000144188	ENST00000422468	Transcript
TRIM43CP	0	ChezDiaz	GRCh37	2	97689222	97689222	+	3'Flank	SNP	T	T	C	rs777506071		TP53_Ctrl	WT_Ctrl	T	T																			ENST00000422468		21	18	3	15	15	0	,regulatory_region_variant,,ENSR00001184769,;TRIM43CP,downstream_gene_variant,,ENST00000422468,;AC079395.1,upstream_gene_variant,,ENST00000510981,;	C	ENSG00000144188	ENST00000422468	Transcript
TMEM131	0	ChezDiaz	GRCh37	2	98441375	98441375	+	Intron	SNP	C	C	G	novel		TP53_Ctrl	WT_Ctrl	C	C																c.1075-6191G>C			ENST00000186436		14	7	7	18	18	0	TMEM131,intron_variant,,ENST00000186436,NM_015348.1;TMEM131,intron_variant,,ENST00000425805,;TMEM131,intron_variant,,ENST00000418629,;HMGN1P36,upstream_gene_variant,,ENST00000446623,;HMGN1P36,upstream_gene_variant,,ENST00000453328,;	G	ENSG00000075568	ENST00000186436	Transcript
TMEM131	0	ChezDiaz	GRCh37	2	98441988	98442047	+	Intron	DEL	ATGCTCTAATCAAGGAGACCCAGAGGGCAGATACTCATCTAGTAGAATAGGAACCAGAGG	ATGCTCTAATCAAGGAGACCCAGAGGGCAGATACTCATCTAGTAGAATAGGAACCAGAGG	-	novel		TP53_Ctrl	WT_Ctrl	ATGCTCTAATCAAGGAGACCCAGAGGGCAGATACTCATCTAGTAGAATAGGAACCAGAGG	ATGCTCTAATCAAGGAGACCCAGAGGGCAGATACTCATCTAGTAGAATAGGAACCAGAGG																c.1075-6863_1075-6804del			ENST00000186436		26	14	12	17	17	0	TMEM131,intron_variant,,ENST00000186436,NM_015348.1;TMEM131,intron_variant,,ENST00000425805,;TMEM131,intron_variant,,ENST00000418629,;,regulatory_region_variant,,ENSR00001184931,;HMGN1P36,upstream_gene_variant,,ENST00000446623,;HMGN1P36,upstream_gene_variant,,ENST00000453328,;	-	ENSG00000075568	ENST00000186436	Transcript
VWA3B	0	ChezDiaz	GRCh37	2	98842168	98842169	+	Intron	INS	-	-	A	rs1321483804		TP53_Ctrl	WT_Ctrl	-	-																c.2020-2483dup			ENST00000477737		11	6	5	11	11	0	VWA3B,intron_variant,,ENST00000473149,;VWA3B,intron_variant,,ENST00000477737,NM_144992.4;VWA3B,upstream_gene_variant,,ENST00000485216,;VWA3B,intron_variant,,ENST00000409460,;VWA3B,intron_variant,,ENST00000416277,;VWA3B,intron_variant,,ENST00000432242,;VWA3B,intron_variant,,ENST00000433678,;VWA3B,intron_variant,,ENST00000448638,;VWA3B,intron_variant,,ENST00000489630,;VWA3B,intron_variant,,ENST0000…	A	ENSG00000168658	ENST00000477737	Transcript
MAP4K4	0	ChezDiaz	GRCh37	2	102425006	102425007	+	Intron	INS	-	-	C	rs879596637		TP53_Ctrl	WT_Ctrl	-	-																c.181-15375dup			ENST00000347699		12	9	3	14	13	1	MAP4K4,intron_variant,,ENST00000302217,;MAP4K4,intron_variant,,ENST00000324219,;MAP4K4,intron_variant,,ENST00000347699,NM_145687.3,NM_001242559.1;MAP4K4,intron_variant,,ENST00000350198,;MAP4K4,intron_variant,,ENST00000350878,;MAP4K4,intron_variant,,ENST00000413150,NM_004834.4,NM_001242560.1;MAP4K4,intron_variant,,ENST00000417294,;MAP4K4,intron_variant,,ENST00000425019,NM_145686.3;MAP4K4,intron_va…	C	ENSG00000071054	ENST00000347699	Transcript
Unknown	0	ChezDiaz	GRCh37	2	103470827	103470827	+	IGR	SNP	G	G	T	novel		TP53_Ctrl	WT_Ctrl	G	G																					23	20	3	20	20	0		T
Unknown	0	ChezDiaz	GRCh37	2	104270006	104270006	+	IGR	SNP	A	A	G	novel		TP53_Ctrl	WT_Ctrl	A	A																					15	6	9	20	20	0		G
RP11-76I14.1	0	ChezDiaz	GRCh37	2	104648314	104648314	+	Intron	SNP	C	C	G	novel		TP53_Ctrl	WT_Ctrl	C	C																n.137-21648C>G			ENST00000537492		20	11	9	8	8	0	RP11-76I14.1,intron_variant,,ENST00000537492,;RP11-76I14.1,intron_variant,,ENST00000544869,;	G	ENSG00000256637	ENST00000537492	Transcript
Unknown	0	ChezDiaz	GRCh37	2	104963834	104963834	+	IGR	SNP	A	A	T	novel		TP53_Ctrl	WT_Ctrl	A	A																					12	7	5	20	20	0		T
Unknown	0	ChezDiaz	GRCh37	2	106842926	106842926	+	IGR	SNP	C	C	T	novel		TP53_Ctrl	WT_Ctrl	C	C																					12	9	3	15	15	0		T
PLGLA	0	ChezDiaz	GRCh37	2	107007780	107007780	+	RNA	SNP	G	G	T	rs1259798679		TP53_Ctrl	WT_Ctrl	G	G																n.778G>T			ENST00000324709	4/4	19	17	2	9	9	0	PLGLA,non_coding_transcript_exon_variant,,ENST00000484422,;PLGLA,intron_variant,,ENST00000482249,;PLGLA,non_coding_transcript_exon_variant,,ENST00000324709,;PLGLA,intron_variant,,ENST00000465668,;	T	ENSG00000240935	ENST00000324709	Transcript
PLGLA	0	ChezDiaz	GRCh37	2	107007858	107007858	+	RNA	SNP	G	G	A	rs1378469116		TP53_Ctrl	WT_Ctrl	G	G																n.856G>A			ENST00000324709	4/4	19	17	2	11	11	0	PLGLA,intron_variant,,ENST00000482249,;PLGLA,downstream_gene_variant,,ENST00000484422,;PLGLA,non_coding_transcript_exon_variant,,ENST00000324709,;PLGLA,intron_variant,,ENST00000465668,;	A	ENSG00000240935	ENST00000324709	Transcript
Unknown	0	ChezDiaz	GRCh37	2	107016431	107016431	+	IGR	SNP	C	C	T	rs79134421		TP53_Ctrl	WT_Ctrl	C	C																					19	17	2	19	19	0		T
RGPD3	0	ChezDiaz	GRCh37	2	107080678	107080678	+	Intron	SNP	C	C	T	rs2083403		TP53_Ctrl	WT_Ctrl	C	C																c.72+3995G>A			ENST00000409886		19	16	3	12	12	0	RGPD3,intron_variant,,ENST00000304514,;RGPD3,intron_variant,,ENST00000409886,NM_001144013.1;	T	ENSG00000153165	ENST00000409886	Transcript
AC096669.2	0	ChezDiaz	GRCh37	2	108115114	108115114	+	Intron	SNP	C	C	A	novel		TP53_Ctrl	WT_Ctrl	C	C																n.295+30123G>T			ENST00000414300		13	4	9	14	14	0	AC096669.2,intron_variant,,ENST00000414300,;	A	ENSG00000237880	ENST00000414300	Transcript
LIMS1	0	ChezDiaz	GRCh37	2	109268810	109268810	+	5'Flank	SNP	G	G	A	rs140740057		TP53_Ctrl	WT_Ctrl	G	G																			ENST00000542845		24	19	5	26	26	0	LIMS1,intron_variant,,ENST00000332345,NM_004987.5;LIMS1,intron_variant,,ENST00000393310,NM_001193488.1;LIMS1,intron_variant,,ENST00000409441,NM_001193484.1;LIMS1,intron_variant,,ENST00000410093,NM_001193482.1;LIMS1,intron_variant,,ENST00000428064,;LIMS1,intron_variant,,ENST00000544547,NM_001193483.2;LIMS1,upstream_gene_variant,,ENST00000338045,NM_001193485.2;LIMS1,upstream_gene_variant,,ENST00000…	A	ENSG00000169756	ENST00000542845	Transcript
ENSR00000292821	0	ChezDiaz	GRCh37	2	109617927	109617927	+	IGR	SNP	C	C	A	novel		TP53_Ctrl	WT_Ctrl	C	C																			ENSR00000292821		16	14	2	15	15	0	,regulatory_region_variant,,ENSR00000292821,;,regulatory_region_variant,,ENSR00001187278,;	A		ENSR00000292821	RegulatoryFeature
Unknown	0	ChezDiaz	GRCh37	2	109714129	109714129	+	IGR	SNP	G	G	A	novel		TP53_Ctrl	WT_Ctrl	G	G																					11	8	3	20	20	0		A
SH3RF3	0	ChezDiaz	GRCh37	2	109761483	109761483	+	Intron	SNP	G	G	A	novel		TP53_Ctrl	WT_Ctrl	G	G																c.573+14914G>A			ENST00000309415		25	15	10	15	15	0	SH3RF3,intron_variant,,ENST00000309415,NM_001099289.1;SH3RF3,intron_variant,,ENST00000418513,;MIR4265,upstream_gene_variant,,ENST00000582152,;	A	ENSG00000172985	ENST00000309415	Transcript
Unknown	0	ChezDiaz	GRCh37	2	110462683	110462683	+	IGR	DEL	T	T	-	rs1442109683		TP53_Ctrl	WT_Ctrl	T	T																					24	20	4	15	15	0		-
Unknown	0	ChezDiaz	GRCh37	2	110462685	110462691	+	IGR	DEL	AATAAAT	AATAAAT	-	rs1303065709		TP53_Ctrl	WT_Ctrl	AATAAAT	AATAAAT																					24	20	4	15	15	0		-
LINC01106	0	ChezDiaz	GRCh37	2	111136552	111136553	+	Intron	INS	-	-	AC	rs764741157		TP53_Ctrl	WT_Ctrl	-	-																n.531-1909_531-1908dup			ENST00000448359		13	11	2	10	10	0	LINC01106,intron_variant,,ENST00000436665,;LINC01106,intron_variant,,ENST00000448359,;ZBTB45P2,upstream_gene_variant,,ENST00000452245,;	AC	ENSG00000175772	ENST00000448359	Transcript
LINC01106	0	ChezDiaz	GRCh37	2	111144295	111144295	+	5'Flank	SNP	T	T	C	rs151236881		TP53_Ctrl	WT_Ctrl	T	T																			ENST00000448359		20	16	4	19	19	0	LINC01106,upstream_gene_variant,,ENST00000436665,;LINC01106,upstream_gene_variant,,ENST00000448359,;AC112229.4,non_coding_transcript_exon_variant,,ENST00000606848,;RP13-1039J1.4,non_coding_transcript_exon_variant,,ENST00000488671,;,regulatory_region_variant,,ENSR00001187659,;AC112229.4,non_coding_transcript_exon_variant,,ENST00000417923,;ZBTB45P2,downstream_gene_variant,,ENST00000452245,;	C	ENSG00000175772	ENST00000448359	Transcript
AC114776.1	0	ChezDiaz	GRCh37	2	111389364	111389364	+	5'Flank	SNP	C	C	A	rs374772005		TP53_Ctrl	WT_Ctrl	C	C																			ENST00000401483		19	17	2	18	18	0	AC114776.1,upstream_gene_variant,,ENST00000401483,;	A	ENSG00000216867	ENST00000401483	Transcript
MIR4435-1HG	0	ChezDiaz	GRCh37	2	112170720	112170720	+	Intron	SNP	A	A	G	rs1107325		TP53_Ctrl	WT_Ctrl	A	A																n.137-68906T>C			ENST00000431385		16	14	2	19	19	0	MIR4435-1HG,intron_variant,,ENST00000431385,;MIR4435-1HG,intron_variant,,ENST00000432818,;MIR4435-1HG,intron_variant,,ENST00000439362,;MIR4435-1HG,intron_variant,,ENST00000443467,;MIR4435-1HG,intron_variant,,ENST00000444301,;MIR4435-1HG,intron_variant,,ENST00000453478,;	G	ENSG00000172965	ENST00000431385	Transcript
MIR4435-1HG	0	ChezDiaz	GRCh37	2	112176609	112176609	+	Intron	SNP	C	C	T	rs36093734		TP53_Ctrl	WT_Ctrl	C	C																n.137-74795G>A			ENST00000431385		18	16	2	22	22	0	MIR4435-1HG,intron_variant,,ENST00000431385,;MIR4435-1HG,intron_variant,,ENST00000432818,;MIR4435-1HG,intron_variant,,ENST00000439362,;MIR4435-1HG,intron_variant,,ENST00000443467,;MIR4435-1HG,intron_variant,,ENST00000444301,;MIR4435-1HG,intron_variant,,ENST00000453478,;	T	ENSG00000172965	ENST00000431385	Transcript
MIR4435-1HG	0	ChezDiaz	GRCh37	2	112188863	112188863	+	Intron	SNP	T	T	A	rs4395253		TP53_Ctrl	WT_Ctrl	T	T																n.251-1666A>T			ENST00000308604		25	21	4	26	26	0	MIR4435-1HG,intron_variant,,ENST00000308604,;MIR4435-1HG,intron_variant,,ENST00000409569,;MIR4435-1HG,intron_variant,,ENST00000419736,;MIR4435-1HG,intron_variant,,ENST00000431385,;MIR4435-1HG,intron_variant,,ENST00000432818,;MIR4435-1HG,intron_variant,,ENST00000439362,;MIR4435-1HG,intron_variant,,ENST00000441075,;MIR4435-1HG,intron_variant,,ENST00000442293,;MIR4435-1HG,intron_variant,,ENST0000044…	A	ENSG00000172965	ENST00000308604	Transcript
Unknown	0	ChezDiaz	GRCh37	2	112296932	112296932	+	IGR	SNP	C	C	T	rs1714210		TP53_Ctrl	WT_Ctrl	C	C																					16	13	3	17	17	0		T
RP11-68E19.1	0	ChezDiaz	GRCh37	2	112318431	112318432	+	5'Flank	INS	-	-	GG	rs201506664		TP53_Ctrl	WT_Ctrl	-	-																			ENST00000604721		16	14	2	12	12	0	RP11-68E19.1,upstream_gene_variant,,ENST00000604721,;	GG	ENSG00000271635	ENST00000604721	Transcript
Unknown	0	ChezDiaz	GRCh37	2	112324729	112324729	+	IGR	SNP	G	G	T	rs112055194		TP53_Ctrl	WT_Ctrl	G	G																					14	12	2	12	12	0		T
Unknown	0	ChezDiaz	GRCh37	2	112336012	112336012	+	IGR	SNP	G	G	C	rs2718556		TP53_Ctrl	WT_Ctrl	G	G																					19	16	3	18	18	0		C
ENSR00001187961	0	ChezDiaz	GRCh37	2	112340699	112340699	+	IGR	SNP	G	G	A	rs3952796		TP53_Ctrl	WT_Ctrl	G	G																			ENSR00001187961		18	14	4	19	19	0	,regulatory_region_variant,,ENSR00001187961,;	A		ENSR00001187961	RegulatoryFeature
Unknown	0	ChezDiaz	GRCh37	2	112354582	112354582	+	IGR	SNP	C	C	T	rs879078349		TP53_Ctrl	WT_Ctrl	C	C																					27	24	3	18	18	0		T
AC017002.4	0	ChezDiaz	GRCh37	2	112362159	112362159	+	5'Flank	SNP	C	C	G	rs2673257		TP53_Ctrl	WT_Ctrl	C	C																			ENST00000426124		15	13	2	19	19	0	AC017002.4,upstream_gene_variant,,ENST00000426124,;	G	ENSG00000225744	ENST00000426124	Transcript
MERTK	0	ChezDiaz	GRCh37	2	112683248	112683248	+	Intron	SNP	G	G	C	novel		TP53_Ctrl	WT_Ctrl	G	G																c.62-3449G>C			ENST00000295408		9	6	3	10	10	0	MERTK,intron_variant,,ENST00000295408,;MERTK,intron_variant,,ENST00000409780,;MERTK,intron_variant,,ENST00000421804,NM_006343.2;RN7SL297P,upstream_gene_variant,,ENST00000483161,;MERTK,intron_variant,,ENST00000439966,;	C	ENSG00000153208	ENST00000295408	Transcript
ZC3H6	0	ChezDiaz	GRCh37	2	113036591	113036591	+	Intron	SNP	T	T	C	novel		TP53_Ctrl	WT_Ctrl	T	T																c.32+2988T>C			ENST00000409871		15	10	5	23	23	0	ZC3H6,intron_variant,,ENST00000343936,;ZC3H6,intron_variant,,ENST00000409871,NM_198581.2;	C	ENSG00000188177	ENST00000409871	Transcript
ZC3H6	0	ChezDiaz	GRCh37	2	113045370	113045370	+	Intron	SNP	A	A	G	rs74789274		TP53_Ctrl	WT_Ctrl	A	A																c.32+11767A>G			ENST00000409871		19	17	2	17	17	0	ZC3H6,intron_variant,,ENST00000343936,;ZC3H6,intron_variant,,ENST00000409871,NM_198581.2;AC115115.3,upstream_gene_variant,,ENST00000436819,;	G	ENSG00000188177	ENST00000409871	Transcript
RGPD8	0	ChezDiaz	GRCh37	2	113123353	113123353	+	3'Flank	SNP	T	T	C	rs79983346		TP53_Ctrl	WT_Ctrl	T	T																			ENST00000302558		46	41	5	49	48	1	RGPD8,downstream_gene_variant,,ENST00000302558,NM_001164463.1;RGPD8,downstream_gene_variant,,ENST00000409750,;	C	ENSG00000169629	ENST00000302558	Transcript
SLC20A1	0	ChezDiaz	GRCh37	2	113420163	113420163	+	Intron	SNP	T	T	A	novel		TP53_Ctrl	WT_Ctrl	T	T																c.1879-278T>A			ENST00000272542		19	13	6	16	16	0	SLC20A1,intron_variant,,ENST00000272542,NM_005415.4;SLC20A1,downstream_gene_variant,,ENST00000433924,;SLC20A1,downstream_gene_variant,,ENST00000480984,;SLC20A1,intron_variant,,ENST00000490674,;SLC20A1,downstream_gene_variant,,ENST00000413135,;SLC20A1,downstream_gene_variant,,ENST00000456264,;SLC20A1,downstream_gene_variant,,ENST00000498224,;,regulatory_region_variant,,ENSR00001188208,;	A	ENSG00000144136	ENST00000272542	Transcript
Unknown	0	ChezDiaz	GRCh37	2	113432945	113432945	+	IGR	SNP	G	G	C	novel		TP53_Ctrl	WT_Ctrl	G	G																					14	5	9	22	22	0		C
SLC35F5	0	ChezDiaz	GRCh37	2	114512743	114512743	+	Nonsense_Mutation	SNP	G	G	T	novel		TP53_Ctrl	WT_Ctrl	G	G																c.272C>A	p.Ser91Ter	p.S91*	ENST00000245680	3/16	19	16	3	16	16	0	SLC35F5,stop_gained,p.Ser91Ter,ENST00000245680,NM_025181.2;SLC35F5,stop_gained,p.Ser85Ter,ENST00000409342,;SLC35F5,stop_gained,p.Ser85Ter,ENST00000409106,;SLC35F5,splice_region_variant,,ENST00000498768,;,regulatory_region_variant,,ENSR00000122127,;	T	ENSG00000115084	ENST00000245680	Transcript
Unknown	0	ChezDiaz	GRCh37	2	114531686	114531687	+	IGR	INS	-	-	AAAAAAAAAAAAAAAA	rs759991465		TP53_Ctrl	WT_Ctrl	-	-																					6	2	4	13	13	0		AAAAAAAAAAAAAAAA
Unknown	0	ChezDiaz	GRCh37	2	115160776	115160776	+	IGR	SNP	C	C	A	rs1235641556		TP53_Ctrl	WT_Ctrl	C	C																					16	3	13	21	21	0		A
DPP10	0	ChezDiaz	GRCh37	2	115476321	115476321	+	Intron	SNP	A	A	T	novel		TP53_Ctrl	WT_Ctrl	A	A																c.-91+255318A>T			ENST00000409163		15	6	9	12	12	0	DPP10,intron_variant,,ENST00000409163,NM_001178036.1;DPP10,intron_variant,,ENST00000410059,NM_001178037.1,NM_020868.3;DPP10,intron_variant,,ENST00000436732,;DPP10,intron_variant,,ENST00000461250,;	T	ENSG00000175497	ENST00000409163	Transcript
DPP10	0	ChezDiaz	GRCh37	2	116010110	116010110	+	Intron	SNP	C	C	G	rs1160277189		TP53_Ctrl	WT_Ctrl	C	C																c.73-56705C>G			ENST00000393147		22	10	12	21	21	0	DPP10,intron_variant,,ENST00000310323,NM_001004360.3;DPP10,intron_variant,,ENST00000393146,;DPP10,intron_variant,,ENST00000393147,NM_001178034.1;DPP10,intron_variant,,ENST00000409163,NM_001178036.1;DPP10,intron_variant,,ENST00000410059,NM_001178037.1,NM_020868.3;DPP10,intron_variant,,ENST00000419287,;DPP10,intron_variant,,ENST00000436732,;DPP10,intron_variant,,ENST00000429914,;DPP10,intron_varian…	G	ENSG00000175497	ENST00000393147	Transcript
DPP10	0	ChezDiaz	GRCh37	2	116151530	116151530	+	Intron	SNP	T	T	C	rs1480126461		TP53_Ctrl	WT_Ctrl	T	T																c.283+50042T>C			ENST00000393147		16	14	2	10	10	0	DPP10,intron_variant,,ENST00000310323,NM_001004360.3;DPP10,intron_variant,,ENST00000393146,;DPP10,intron_variant,,ENST00000393147,NM_001178034.1;DPP10,intron_variant,,ENST00000409163,NM_001178036.1;DPP10,intron_variant,,ENST00000410059,NM_001178037.1,NM_020868.3;DPP10,intron_variant,,ENST00000419287,;DPP10,intron_variant,,ENST00000436732,;DPP10,intron_variant,,ENST00000429914,;DPP10,intron_varian…	C	ENSG00000175497	ENST00000393147	Transcript
DPP10	0	ChezDiaz	GRCh37	2	116460613	116460613	+	Intron	SNP	G	G	A	novel		TP53_Ctrl	WT_Ctrl	G	G																c.588+13116G>A			ENST00000393147		11	8	3	12	12	0	DPP10,intron_variant,,ENST00000310323,NM_001004360.3;DPP10,intron_variant,,ENST00000393146,;DPP10,intron_variant,,ENST00000393147,NM_001178034.1;DPP10,intron_variant,,ENST00000409163,NM_001178036.1;DPP10,intron_variant,,ENST00000410059,NM_001178037.1,NM_020868.3;DPP10,intron_variant,,ENST00000488208,;	A	ENSG00000175497	ENST00000393147	Transcript
Unknown	0	ChezDiaz	GRCh37	2	116756923	116756923	+	IGR	SNP	G	G	T	novel		TP53_Ctrl	WT_Ctrl	G	G																					12	9	3	10	10	0		T
Unknown	0	ChezDiaz	GRCh37	2	117186411	117186411	+	IGR	DEL	T	T	-	rs796516856		TP53_Ctrl	WT_Ctrl	T	T																					9	7	2	9	9	0		-
Unknown	0	ChezDiaz	GRCh37	2	117525681	117525681	+	IGR	SNP	C	C	T	novel		TP53_Ctrl	WT_Ctrl	C	C																					26	14	12	22	22	0		T
Unknown	0	ChezDiaz	GRCh37	2	117560356	117560356	+	IGR	SNP	C	C	G	novel		TP53_Ctrl	WT_Ctrl	C	C																					11	8	3	10	10	0		G
Unknown	0	ChezDiaz	GRCh37	2	117879144	117879144	+	IGR	SNP	T	T	C	novel		TP53_Ctrl	WT_Ctrl	T	T																					15	8	7	20	20	0		C
Unknown	0	ChezDiaz	GRCh37	2	118370757	118370757	+	IGR	SNP	T	T	A	novel		TP53_Ctrl	WT_Ctrl	T	T																					8	4	4	14	14	0		A
Unknown	0	ChezDiaz	GRCh37	2	119050112	119050112	+	IGR	SNP	A	A	C	novel		TP53_Ctrl	WT_Ctrl	A	A																					18	16	2	14	14	0		C
ENSR00001189053	0	ChezDiaz	GRCh37	2	119342088	119342088	+	IGR	SNP	G	G	T	novel		TP53_Ctrl	WT_Ctrl	G	G																			ENSR00001189053		10	7	3	22	22	0	,regulatory_region_variant,,ENSR00001189053,;	T		ENSR00001189053	RegulatoryFeature
Unknown	0	ChezDiaz	GRCh37	2	119516361	119516361	+	IGR	SNP	G	G	T	novel		TP53_Ctrl	WT_Ctrl	G	G																					17	7	10	19	19	0		T
MARCO	0	ChezDiaz	GRCh37	2	119725800	119725800	+	Intron	SNP	A	A	C	rs566420582		TP53_Ctrl	WT_Ctrl	A	A																c.98-936A>C			ENST00000327097		19	13	6	13	13	0	MARCO,intron_variant,,ENST00000327097,NM_006770.3;MARCO,intron_variant,,ENST00000412481,;MARCO,intron_variant,,ENST00000541757,;,regulatory_region_variant,,ENSR00000122323,;	C	ENSG00000019169	ENST00000327097	Transcript
Unknown	0	ChezDiaz	GRCh37	2	119802569	119802569	+	IGR	SNP	T	T	C	rs202246233		TP53_Ctrl	WT_Ctrl	T	T																					6	4	2	9	9	0		C
TFCP2L1	0	ChezDiaz	GRCh37	2	121989148	121989148	+	Intron	SNP	G	G	T	novel		TP53_Ctrl	WT_Ctrl	G	G																c.1341+254C>A			ENST00000263707		19	17	2	17	17	0	TFCP2L1,intron_variant,,ENST00000263707,NM_014553.2;TFCP2L1,intron_variant,,ENST00000464621,;	T	ENSG00000115112	ENST00000263707	Transcript
Unknown	0	ChezDiaz	GRCh37	2	124383737	124383737	+	IGR	SNP	A	A	C	novel		TP53_Ctrl	WT_Ctrl	A	A																					16	14	2	23	23	0		C
ENSR00001190187	0	ChezDiaz	GRCh37	2	124529406	124529406	+	IGR	SNP	T	T	G	novel		TP53_Ctrl	WT_Ctrl	T	T																			ENSR00001190187		15	9	6	15	15	0	,regulatory_region_variant,,ENSR00001190187,;	G		ENSR00001190187	RegulatoryFeature
CNTNAP5	0	ChezDiaz	GRCh37	2	124966385	124966385	+	Intron	SNP	C	C	G	novel		TP53_Ctrl	WT_Ctrl	C	C																c.83-12897C>G			ENST00000431078		20	16	4	9	9	0	CNTNAP5,intron_variant,,ENST00000431078,NM_130773.3;	G	ENSG00000155052	ENST00000431078	Transcript
Unknown	0	ChezDiaz	GRCh37	2	126679716	126679716	+	IGR	SNP	G	G	A	rs926231913		TP53_Ctrl	WT_Ctrl	G	G																					16	10	6	11	11	0		A
Unknown	0	ChezDiaz	GRCh37	2	126733627	126733627	+	IGR	SNP	C	C	A	novel		TP53_Ctrl	WT_Ctrl	C	C																					14	10	4	21	21	0		A
Unknown	0	ChezDiaz	GRCh37	2	126998478	126998478	+	IGR	SNP	G	G	T	novel		TP53_Ctrl	WT_Ctrl	G	G																					12	7	5	14	14	0		T
Unknown	0	ChezDiaz	GRCh37	2	127213039	127213039	+	IGR	SNP	G	G	A	rs573448969		TP53_Ctrl	WT_Ctrl	G	G																					17	15	2	19	19	0		A
Unknown	0	ChezDiaz	GRCh37	2	127249331	127249331	+	IGR	SNP	C	C	A	novel		TP53_Ctrl	WT_Ctrl	C	C																					14	9	5	16	16	0		A
Unknown	0	ChezDiaz	GRCh37	2	127764546	127764546	+	IGR	SNP	A	A	G	novel		TP53_Ctrl	WT_Ctrl	A	A																					22	20	2	18	18	0		G
MYO7B	0	ChezDiaz	GRCh37	2	128369659	128369659	+	Intron	SNP	G	G	T	novel		TP53_Ctrl	WT_Ctrl	G	G																c.3193-392G>T			ENST00000428314		13	6	7	22	22	0	MYO7B,intron_variant,,ENST00000389524,;MYO7B,intron_variant,,ENST00000409816,;MYO7B,intron_variant,,ENST00000428314,NM_001080527.1;MYO7B,intron_variant,,ENST00000563538,;,regulatory_region_variant,,ENSR00001190752,;	T	ENSG00000169994	ENST00000428314	Transcript
WDR33	0	ChezDiaz	GRCh37	2	128547008	128547008	+	Intron	SNP	T	T	C	novel		TP53_Ctrl	WT_Ctrl	T	T																c.-23-18430A>G			ENST00000322313		12	9	3	14	14	0	WDR33,intron_variant,,ENST00000322313,NM_018383.4;WDR33,intron_variant,,ENST00000393006,NM_001006623.2;WDR33,intron_variant,,ENST00000408998,;WDR33,intron_variant,,ENST00000409658,NM_001006622.2;WDR33,intron_variant,,ENST00000436787,;	C	ENSG00000136709	ENST00000322313	Transcript
Unknown	0	ChezDiaz	GRCh37	2	130306998	130306998	+	IGR	SNP	A	A	G	novel		TP53_Ctrl	WT_Ctrl	A	A																					9	5	4	14	14	0		G
ENSR00000123049	0	ChezDiaz	GRCh37	2	130561580	130561580	+	IGR	SNP	G	G	T	novel		TP53_Ctrl	WT_Ctrl	G	G																			ENSR00000123049		5	3	2	11	11	0	,regulatory_region_variant,,ENSR00000123049,;	T		ENSR00000123049	RegulatoryFeature
AC018865.5	0	ChezDiaz	GRCh37	2	130746752	130746752	+	5'Flank	SNP	G	G	T	novel		TP53_Ctrl	WT_Ctrl	G	G																			ENST00000401540		22	7	15	12	12	0	FAR2P1,downstream_gene_variant,,ENST00000440931,;AC018865.5,upstream_gene_variant,,ENST00000401540,;AC079776.6,downstream_gene_variant,,ENST00000511039,;	T	ENSG00000217289	ENST00000401540	Transcript
FAR2P1	0	ChezDiaz	GRCh37	2	130776426	130776426	+	Intron	SNP	T	T	G	novel		TP53_Ctrl	WT_Ctrl	T	T																n.104+9456A>C			ENST00000440931		15	10	5	17	17	0	FAR2P1,intron_variant,,ENST00000440931,;FAR2P1,intron_variant,,ENST00000444030,;	G	ENSG00000180178	ENST00000440931	Transcript
POTEF	0	ChezDiaz	GRCh37	2	130827238	130827238	+	3'Flank	SNP	T	T	C	novel		TP53_Ctrl	WT_Ctrl	T	T																			ENST00000357462		14	12	2	12	12	0	POTEF,downstream_gene_variant,,ENST00000357462,;POTEF,downstream_gene_variant,,ENST00000409914,NM_001099771.2;	C	ENSG00000196604	ENST00000357462	Transcript
AC018804.7	0	ChezDiaz	GRCh37	2	130982507	130982507	+	5'Flank	SNP	G	G	A	rs200050500		TP53_Ctrl	WT_Ctrl	G	G																			ENST00000452600		20	18	2	27	27	0	AC018804.7,upstream_gene_variant,,ENST00000392970,;AC018804.7,upstream_gene_variant,,ENST00000452600,;	A	ENSG00000213225	ENST00000452600	Transcript
AC018804.7	0	ChezDiaz	GRCh37	2	130982531	130982531	+	5'Flank	SNP	G	G	C	rs200922391		TP53_Ctrl	WT_Ctrl	G	G																			ENST00000452600		22	18	4	25	25	0	AC018804.7,upstream_gene_variant,,ENST00000392970,;AC018804.7,upstream_gene_variant,,ENST00000452600,;	C	ENSG00000213225	ENST00000452600	Transcript
MED15P5	0	ChezDiaz	GRCh37	2	131006510	131006510	+	5'Flank	SNP	T	T	C	rs13028778		TP53_Ctrl	WT_Ctrl	T	T																			ENST00000423150		20	17	3	23	23	0	MED15P5,upstream_gene_variant,,ENST00000423150,;AC134915.1,downstream_gene_variant,,ENST00000426461,;	C	ENSG00000236595	ENST00000423150	Transcript
MED15P5	0	ChezDiaz	GRCh37	2	131006518	131006518	+	5'Flank	SNP	A	A	C	rs13023517		TP53_Ctrl	WT_Ctrl	A	A																			ENST00000423150		21	17	4	22	22	0	MED15P5,upstream_gene_variant,,ENST00000423150,;AC134915.1,downstream_gene_variant,,ENST00000426461,;	C	ENSG00000236595	ENST00000423150	Transcript
Unknown	0	ChezDiaz	GRCh37	2	131162574	131162574	+	IGR	SNP	T	T	G	rs114689071		TP53_Ctrl	WT_Ctrl	T	T																					17	14	3	16	16	0		G
FAR2P2	0	ChezDiaz	GRCh37	2	131171992	131171992	+	3'Flank	SNP	C	C	T	rs1385354605		TP53_Ctrl	WT_Ctrl	C	C																			ENST00000430785		21	17	4	17	17	0	FAR2P2,downstream_gene_variant,,ENST00000423905,;FAR2P2,downstream_gene_variant,,ENST00000424873,;FAR2P2,downstream_gene_variant,,ENST00000433703,;FAR2P2,downstream_gene_variant,,ENST00000438056,;FAR2P2,downstream_gene_variant,,ENST00000449066,;FAR2P2,downstream_gene_variant,,ENST00000430785,;FAR2P2,downstream_gene_variant,,ENST00000413041,;	T	ENSG00000178162	ENST00000430785	Transcript
POTEI	0	ChezDiaz	GRCh37	2	131235906	131235906	+	Intron	SNP	C	C	G	novel		TP53_Ctrl	WT_Ctrl	C	C																c.1481-1632G>C			ENST00000451531		15	12	3	8	8	0	POTEI,intron_variant,,ENST00000451531,NM_001277406.1;	G	ENSG00000196834	ENST00000451531	Transcript
AMER3	0	ChezDiaz	GRCh37	2	131510897	131510897	+	5'Flank	SNP	G	G	T	novel		TP53_Ctrl	WT_Ctrl	G	G																			ENST00000423981		19	7	12	24	24	0	AMER3,upstream_gene_variant,,ENST00000321420,;AMER3,upstream_gene_variant,,ENST00000423981,NM_001105194.1,NM_001105195.1,NM_152698.2,NM_001105193.1;AMER3,upstream_gene_variant,,ENST00000431758,;AMER3,upstream_gene_variant,,ENST00000458606,;AC140481.8,intron_variant,,ENST00000436488,;AC140481.8,intron_variant,,ENST00000448777,;	T	ENSG00000178171	ENST00000423981	Transcript
ARHGEF4	0	ChezDiaz	GRCh37	2	131787628	131787629	+	Intron	DNP	GA	GA	AG	novel		TP53_Ctrl	WT_Ctrl	GA	GA																c.567+1971_567+1972delinsAG			ENST00000326016		12	7	5	13	13	0	ARHGEF4,intron_variant,,ENST00000326016,NM_015320.3;ARHGEF4,intron_variant,,ENST00000355771,;ARHGEF4,intron_variant,,ENST00000392953,;ARHGEF4,intron_variant,,ENST00000409303,;ARHGEF4,intron_variant,,ENST00000428230,;ARHGEF4,intron_variant,,ENST00000438985,;ARHGEF4,intron_variant,,ENST00000525839,NM_032995.2;ARHGEF4,upstream_gene_variant,,ENST00000439368,;ARHGEF4,upstream_gene_variant,,ENST0000049…	AG	ENSG00000136002	ENST00000326016	Transcript
POTEE	0	ChezDiaz	GRCh37	2	131982952	131982957	+	Intron	DEL	AACAAC	AACAAC	-	rs113056508		TP53_Ctrl	WT_Ctrl	AACAAC	AACAAC																c.810+1348_810+1353del			ENST00000356920		13	11	2	10	10	0	PLEKHB2,intron_variant,,ENST00000303908,;POTEE,intron_variant,,ENST00000356920,NM_001083538.1;POTEE,intron_variant,,ENST00000358087,;PLEKHB2,intron_variant,,ENST00000404460,;RNU6-127P,upstream_gene_variant,,ENST00000390897,;AC131180.1,intron_variant,,ENST00000514256,;	-	ENSG00000188219	ENST00000356920	Transcript
PLEKHB2	0	ChezDiaz	GRCh37	2	132030009	132030009	+	Intron	SNP	C	C	A	rs62178385		TP53_Ctrl	WT_Ctrl	C	C																c.424-80584C>A			ENST00000303908		21	19	2	21	21	0	PLEKHB2,intron_variant,,ENST00000303908,;PLEKHB2,intron_variant,,ENST00000404460,;,regulatory_region_variant,,ENSR00001191551,;	A	ENSG00000115762	ENST00000303908	Transcript
C2orf27B	0	ChezDiaz	GRCh37	2	132551737	132551737	+	3'Flank	SNP	T	T	G	rs56144939		TP53_Ctrl	WT_Ctrl	T	T																			ENST00000303798		10	8	2	22	22	0	C2orf27B,downstream_gene_variant,,ENST00000303798,NM_214461.1;	G	ENSG00000186825	ENST00000303798	Transcript
ENSR00001191702	0	ChezDiaz	GRCh37	2	133130681	133130681	+	IGR	SNP	C	C	A	novel		TP53_Ctrl	WT_Ctrl	C	C																			ENSR00001191702		16	8	8	20	20	0	,regulatory_region_variant,,ENSR00001191702,;	A		ENSR00001191702	RegulatoryFeature
GPR39	0	ChezDiaz	GRCh37	2	133226353	133226353	+	Intron	SNP	T	T	C	novel		TP53_Ctrl	WT_Ctrl	T	T																c.856+50882T>C			ENST00000329321		22	15	7	17	17	0	GPR39,intron_variant,,ENST00000329321,NM_001508.2;	C	ENSG00000183840	ENST00000329321	Transcript
NCKAP5	0	ChezDiaz	GRCh37	2	133771761	133771761	+	Intron	SNP	G	G	A	novel		TP53_Ctrl	WT_Ctrl	G	G																c.342-19949C>T			ENST00000409261		21	11	10	19	19	0	NCKAP5,intron_variant,,ENST00000317721,;NCKAP5,intron_variant,,ENST00000405974,;NCKAP5,intron_variant,,ENST00000409213,NM_207481.3;NCKAP5,intron_variant,,ENST00000409261,NM_207363.2;	A	ENSG00000176771	ENST00000409261	Transcript
MGAT5	0	ChezDiaz	GRCh37	2	134908782	134908782	+	Intron	SNP	C	C	T	rs372058396		TP53_Ctrl	WT_Ctrl	C	C																c.-143+30920C>T			ENST00000409645		20	17	3	17	17	0	MGAT5,intron_variant,,ENST00000409645,;MGAT5,intron_variant,,ENST00000468758,;MGAT5,intron_variant,,ENST00000481801,;	T	ENSG00000152127	ENST00000409645	Transcript
MGAT5	0	ChezDiaz	GRCh37	2	134952939	134952939	+	Intron	SNP	G	G	C	novel		TP53_Ctrl	WT_Ctrl	G	G																c.-142-58894G>C			ENST00000409645		14	11	3	17	17	0	MGAT5,intron_variant,,ENST00000409645,;MGAT5,intron_variant,,ENST00000468758,;MGAT5,intron_variant,,ENST00000481801,;	C	ENSG00000152127	ENST00000409645	Transcript
MAP3K19	0	ChezDiaz	GRCh37	2	135725746	135725746	+	Intron	SNP	G	G	A	rs1413329033		TP53_Ctrl	WT_Ctrl	G	G																c.3921-3260C>T			ENST00000375845		25	23	2	22	22	0	MAP3K19,intron_variant,,ENST00000358371,NM_001018044.2;MAP3K19,intron_variant,,ENST00000375844,NM_001018046.1;MAP3K19,intron_variant,,ENST00000375845,NM_025052.3;MAP3K19,intron_variant,,ENST00000392917,NM_001282883.1;MAP3K19,intron_variant,,ENST00000392918,NM_001018047.2;	A	ENSG00000176601	ENST00000375845	Transcript
Unknown	0	ChezDiaz	GRCh37	2	136828114	136828115	+	IGR	DNP	CA	CA	AG	novel		TP53_Ctrl	WT_Ctrl	CA	CA																					19	9	10	11	11	0		AG
AC068492.1	0	ChezDiaz	GRCh37	2	136834696	136834696	+	5'Flank	SNP	G	G	T	novel		TP53_Ctrl	WT_Ctrl	G	G																			ENST00000448672		17	9	8	21	21	0	AC068492.1,upstream_gene_variant,,ENST00000448672,;	T	ENSG00000237262	ENST00000448672	Transcript
Unknown	0	ChezDiaz	GRCh37	2	137265789	137265789	+	IGR	SNP	C	C	A	novel		TP53_Ctrl	WT_Ctrl	C	C																					17	6	11	14	14	0		A
Unknown	0	ChezDiaz	GRCh37	2	137353829	137353829	+	IGR	SNP	G	G	A	novel		TP53_Ctrl	WT_Ctrl	G	G																					10	3	7	15	15	0		A
THSD7B	0	ChezDiaz	GRCh37	2	137915200	137915200	+	Intron	SNP	G	G	A	novel		TP53_Ctrl	WT_Ctrl	G	G																c.1370-2583G>A			ENST00000272643		28	26	2	15	15	0	THSD7B,intron_variant,,ENST00000272643,;THSD7B,intron_variant,,ENST00000409968,;THSD7B,intron_variant,,ENST00000413152,NM_001080427.1;THSD7B,intron_variant,,ENST00000543459,;THSD7B,intron_variant,,ENST00000485379,;	A	ENSG00000144229	ENST00000272643	Transcript
THSD7B	0	ChezDiaz	GRCh37	2	138364405	138364405	+	Intron	SNP	G	G	T	novel		TP53_Ctrl	WT_Ctrl	G	G																c.3433-9340G>T			ENST00000272643		15	13	2	10	10	0	THSD7B,intron_variant,,ENST00000272643,;THSD7B,intron_variant,,ENST00000409968,;THSD7B,intron_variant,,ENST00000413152,NM_001080427.1;THSD7B,intron_variant,,ENST00000543459,;	T	ENSG00000144229	ENST00000272643	Transcript
Unknown	0	ChezDiaz	GRCh37	2	139604855	139604856	+	IGR	INS	-	-	A	rs569152541		TP53_Ctrl	WT_Ctrl	-	-																					13	10	3	11	11	0		A
RN7SL283P	0	ChezDiaz	GRCh37	2	140743578	140743578	+	3'Flank	DEL	T	T	-	rs199727598		TP53_Ctrl	WT_Ctrl	T	T																			ENST00000489055		20	6	14	12	12	0	RN7SL283P,downstream_gene_variant,,ENST00000489055,;	-	ENSG00000240977	ENST00000489055	Transcript
LRP1B	0	ChezDiaz	GRCh37	2	141412601	141412602	+	Intron	INS	-	-	TATATATATATATATATATATATATATATATA	novel		TP53_Ctrl	WT_Ctrl	-	-																c.6799+45217_6799+45218insTATATATATATATATATATATATATATATATA			ENST00000389484		13	10	3	9	9	0	LRP1B,intron_variant,,ENST00000389484,NM_018557.2;	TATATATATATATATATATATATATATATATA	ENSG00000168702	ENST00000389484	Transcript
LRP1B	0	ChezDiaz	GRCh37	2	142083236	142083236	+	Intron	SNP	G	G	A	novel		TP53_Ctrl	WT_Ctrl	G	G																c.344-71026C>T			ENST00000389484		17	10	7	19	19	0	LRP1B,intron_variant,,ENST00000389484,NM_018557.2;LRP1B,intron_variant,,ENST00000434794,;	A	ENSG00000168702	ENST00000389484	Transcript
LRP1B	0	ChezDiaz	GRCh37	2	142671998	142671998	+	Intron	SNP	C	C	A	novel		TP53_Ctrl	WT_Ctrl	C	C																c.83-104028G>T			ENST00000389484		15	9	6	17	17	0	LRP1B,intron_variant,,ENST00000389484,NM_018557.2;LRP1B,intron_variant,,ENST00000434794,;	A	ENSG00000168702	ENST00000389484	Transcript
Unknown	0	ChezDiaz	GRCh37	2	144647808	144647808	+	IGR	SNP	T	T	C	novel		TP53_Ctrl	WT_Ctrl	T	T																					9	2	7	14	14	0		C
GTDC1	0	ChezDiaz	GRCh37	2	144872108	144872109	+	Intron	INS	-	-	T	novel		TP53_Ctrl	WT_Ctrl	-	-																c.521+27340_521+27341insA			ENST00000392869		14	11	3	13	13	0	GTDC1,intron_variant,,ENST00000241391,;GTDC1,intron_variant,,ENST00000344850,;GTDC1,intron_variant,,ENST00000392867,NM_024659.4;GTDC1,intron_variant,,ENST00000392869,NM_001284234.1;GTDC1,intron_variant,,ENST00000409214,NM_001006636.3,NM_001284234.1;GTDC1,intron_variant,,ENST00000409298,;GTDC1,intron_variant,,ENST00000463875,;GTDC1,intron_variant,,ENST00000542155,NM_001164629.2;GTDC1,intron_varian…	T	ENSG00000121964	ENST00000392869	Transcript
GTDC1	0	ChezDiaz	GRCh37	2	145012601	145012601	+	Intron	SNP	T	T	A	novel		TP53_Ctrl	WT_Ctrl	T	T																c.-168-19297A>T			ENST00000241391		12	10	2	28	28	0	GTDC1,intron_variant,,ENST00000241391,;GTDC1,intron_variant,,ENST00000344850,;GTDC1,intron_variant,,ENST00000409214,NM_001006636.3,NM_001284234.1;GTDC1,intron_variant,,ENST00000417450,;GTDC1,intron_variant,,ENST00000463875,;GTDC1,intron_variant,,ENST00000542155,NM_001164629.2;GTDC1,intron_variant,,ENST00000467352,;GTDC1,intron_variant,,ENST00000429978,;	A	ENSG00000121964	ENST00000241391	Transcript
TEX41	0	ChezDiaz	GRCh37	2	145681317	145681317	+	Intron	SNP	A	A	G	novel		TP53_Ctrl	WT_Ctrl	A	A																n.308-147070A>G			ENST00000445791		23	12	11	23	23	0	TEX41,intron_variant,,ENST00000445791,;TEX41,intron_variant,,ENST00000451027,;TEX41,intron_variant,,ENST00000451774,;TEX41,intron_variant,,ENST00000594471,;TEX41,intron_variant,,ENST00000594626,;TEX41,intron_variant,,ENST00000595686,;TEX41,intron_variant,,ENST00000596230,;TEX41,intron_variant,,ENST00000596540,;TEX41,intron_variant,,ENST00000596589,;TEX41,intron_variant,,ENST00000597469,;TEX41,int…	G	ENSG00000226674	ENST00000445791	Transcript
AC092484.1	0	ChezDiaz	GRCh37	2	146332035	146332035	+	Intron	SNP	T	T	C	novel		TP53_Ctrl	WT_Ctrl	T	T																n.162-1080A>G			ENST00000420548		24	8	16	17	17	0	AC092484.1,intron_variant,,ENST00000420548,;	C	ENSG00000225107	ENST00000420548	Transcript
Unknown	0	ChezDiaz	GRCh37	2	146414811	146414811	+	IGR	SNP	G	G	A	rs13031413		TP53_Ctrl	WT_Ctrl	G	G																					10	6	4	11	11	0		A
Unknown	0	ChezDiaz	GRCh37	2	146831323	146831324	+	IGR	INS	-	-	A	rs1413909988		TP53_Ctrl	WT_Ctrl	-	-																					21	16	5	14	14	0		A
Unknown	0	ChezDiaz	GRCh37	2	146962526	146962526	+	IGR	SNP	A	A	G	novel		TP53_Ctrl	WT_Ctrl	A	A																					23	19	4	21	21	0		G
Unknown	0	ChezDiaz	GRCh37	2	147945333	147945333	+	IGR	SNP	A	A	T	rs924465027		TP53_Ctrl	WT_Ctrl	A	A																					16	10	6	10	10	0		T
Unknown	0	ChezDiaz	GRCh37	2	148034952	148034952	+	IGR	SNP	G	G	A	rs766390306		TP53_Ctrl	WT_Ctrl	G	G																					13	9	4	15	15	0		A
Unknown	0	ChezDiaz	GRCh37	2	148070503	148070504	+	IGR	DNP	CA	CA	TG	novel		TP53_Ctrl	WT_Ctrl	CA	CA																					16	14	2	13	13	0		TG
Unknown	0	ChezDiaz	GRCh37	2	148099596	148099596	+	IGR	SNP	T	T	G	novel		TP53_Ctrl	WT_Ctrl	T	T																					21	18	3	16	16	0		G
ORC4	0	ChezDiaz	GRCh37	2	148688903	148688903	+	3'UTR	SNP	T	T	C	rs1393222313		TP53_Ctrl	WT_Ctrl	T	T																c.*4176A>G			ENST00000392857	14/14	22	19	3	21	21	0	ORC4,3_prime_UTR_variant,,ENST00000392857,NM_001190882.2,NM_002552.4,NM_001190879.2,NM_181741.3;ACVR2A,downstream_gene_variant,,ENST00000241416,NM_001616.4,NM_001278579.1;ORC4,downstream_gene_variant,,ENST00000264169,NM_181742.3;ORC4,downstream_gene_variant,,ENST00000392858,;ACVR2A,downstream_gene_variant,,ENST00000404590,;ORC4,downstream_gene_variant,,ENST00000535373,;ACVR2A,downstream_gene_vari…	C	ENSG00000115947	ENST00000392857	Transcript
ORC4	0	ChezDiaz	GRCh37	2	148689494	148689494	+	3'UTR	SNP	G	G	C	rs1163102634		TP53_Ctrl	WT_Ctrl	G	G																c.*3585C>G			ENST00000392857	14/14	21	19	2	11	11	0	ORC4,3_prime_UTR_variant,,ENST00000392857,NM_001190882.2,NM_002552.4,NM_001190879.2,NM_181741.3;ACVR2A,downstream_gene_variant,,ENST00000241416,NM_001616.4,NM_001278579.1;ORC4,downstream_gene_variant,,ENST00000264169,NM_181742.3;ORC4,downstream_gene_variant,,ENST00000392858,;ACVR2A,downstream_gene_variant,,ENST00000404590,;ORC4,downstream_gene_variant,,ENST00000535373,;ACVR2A,downstream_gene_vari…	C	ENSG00000115947	ENST00000392857	Transcript
ORC4	0	ChezDiaz	GRCh37	2	148689526	148689526	+	3'UTR	SNP	G	G	A	rs1447008313		TP53_Ctrl	WT_Ctrl	G	G																c.*3553C>T			ENST00000392857	14/14	21	19	2	9	9	0	ORC4,3_prime_UTR_variant,,ENST00000392857,NM_001190882.2,NM_002552.4,NM_001190879.2,NM_181741.3;ACVR2A,downstream_gene_variant,,ENST00000241416,NM_001616.4,NM_001278579.1;ORC4,downstream_gene_variant,,ENST00000264169,NM_181742.3;ORC4,downstream_gene_variant,,ENST00000392858,;ACVR2A,downstream_gene_variant,,ENST00000404590,;ORC4,downstream_gene_variant,,ENST00000535373,;ACVR2A,downstream_gene_vari…	A	ENSG00000115947	ENST00000392857	Transcript
MBD5	0	ChezDiaz	GRCh37	2	148837446	148837456	+	Intron	DEL	ACAACAACAAC	ACAACAACAAC	-	rs112952042		TP53_Ctrl	WT_Ctrl	ACAACAACAAC	ACAACAACAAC																c.-925+58194_-925+58204del			ENST00000407073		19	10	9	11	11	0	MBD5,intron_variant,,ENST00000407073,NM_018328.4;MBD5,intron_variant,,ENST00000470063,;MBD5,intron_variant,,ENST00000473478,;MBD5,intron_variant,,ENST00000478804,;MBD5,intron_variant,,ENST00000488372,;MBD5,intron_variant,,ENST00000496158,;	-	ENSG00000204406	ENST00000407073	Transcript
KIF5C	0	ChezDiaz	GRCh37	2	149652973	149652973	+	Intron	SNP	C	C	G	novel		TP53_Ctrl	WT_Ctrl	C	C																c.126+19661C>G			ENST00000435030		11	9	2	26	26	0	KIF5C,intron_variant,,ENST00000435030,;AC105402.1,downstream_gene_variant,,ENST00000582845,;	G	ENSG00000168280	ENST00000435030	Transcript
Unknown	0	ChezDiaz	GRCh37	2	151602513	151602513	+	IGR	SNP	G	G	T	novel		TP53_Ctrl	WT_Ctrl	G	G																					17	8	9	11	11	0		T
NEB	0	ChezDiaz	GRCh37	2	152386693	152386693	+	Intron	SNP	C	C	A	novel		TP53_Ctrl	WT_Ctrl	C	C																c.21630+815G>T			ENST00000397345		16	8	8	16	16	0	NEB,intron_variant,,ENST00000172853,;NEB,intron_variant,,ENST00000397345,NM_001164508.1;NEB,intron_variant,,ENST00000409198,NM_004543.4;NEB,intron_variant,,ENST00000413693,;NEB,intron_variant,,ENST00000427231,NM_001164507.1,NM_001271208.1;NEB,intron_variant,,ENST00000603639,;NEB,intron_variant,,ENST00000604864,;NEB,downstream_gene_variant,,ENST00000420924,;NEB,upstream_gene_variant,,ENST000004346…	A	ENSG00000183091	ENST00000397345	Transcript
CACNB4	0	ChezDiaz	GRCh37	2	152706073	152706073	+	Intron	SNP	C	C	A	novel		TP53_Ctrl	WT_Ctrl	C	C																c.1116+3889G>T			ENST00000539935		8	5	3	16	16	0	CACNB4,intron_variant,,ENST00000201943,;CACNB4,intron_variant,,ENST00000360283,;CACNB4,intron_variant,,ENST00000397327,;CACNB4,intron_variant,,ENST00000427385,NM_001005746.2;CACNB4,intron_variant,,ENST00000439467,;CACNB4,intron_variant,,ENST00000534999,NM_001005747.2;CACNB4,intron_variant,,ENST00000539935,NM_001145798.1,NM_000726.3;,regulatory_region_variant,,ENSR00001195399,;	A	ENSG00000182389	ENST00000539935	Transcript
CACNB4	0	ChezDiaz	GRCh37	2	152706076	152706076	+	Intron	SNP	C	C	A	novel		TP53_Ctrl	WT_Ctrl	C	C																c.1116+3886G>T			ENST00000539935		8	5	3	16	16	0	CACNB4,intron_variant,,ENST00000201943,;CACNB4,intron_variant,,ENST00000360283,;CACNB4,intron_variant,,ENST00000397327,;CACNB4,intron_variant,,ENST00000427385,NM_001005746.2;CACNB4,intron_variant,,ENST00000439467,;CACNB4,intron_variant,,ENST00000534999,NM_001005747.2;CACNB4,intron_variant,,ENST00000539935,NM_001145798.1,NM_000726.3;,regulatory_region_variant,,ENSR00001195399,;	A	ENSG00000182389	ENST00000539935	Transcript
Unknown	0	ChezDiaz	GRCh37	2	154151480	154151480	+	IGR	SNP	A	A	G	novel		TP53_Ctrl	WT_Ctrl	A	A																					16	13	3	12	12	0		G
GALNT13	0	ChezDiaz	GRCh37	2	155269454	155269454	+	Intron	SNP	G	G	A	novel		TP53_Ctrl	WT_Ctrl	G	G																c.1395+3860G>A			ENST00000392825		16	14	2	18	18	0	GALNT13,intron_variant,,ENST00000392825,NM_052917.2;GALNT13,intron_variant,,ENST00000409237,;GALNT13,intron_variant,,ENST00000422126,;GALNT13,intron_variant,,ENST00000450838,;GALNT13,intron_variant,,ENST00000487047,;GALNT13,downstream_gene_variant,,ENST00000431076,;	A	ENSG00000144278	ENST00000392825	Transcript
Unknown	0	ChezDiaz	GRCh37	2	155408618	155408618	+	IGR	SNP	T	T	G	rs575433037		TP53_Ctrl	WT_Ctrl	T	T																					15	9	6	26	26	0		G
Unknown	0	ChezDiaz	GRCh37	2	155477492	155477492	+	IGR	SNP	T	T	C	rs139643289		TP53_Ctrl	WT_Ctrl	T	T																					4	2	2	8	8	0		C
Unknown	0	ChezDiaz	GRCh37	2	155477495	155477495	+	IGR	SNP	C	C	T	rs148087659		TP53_Ctrl	WT_Ctrl	C	C																					4	2	2	8	8	0		T
Unknown	0	ChezDiaz	GRCh37	2	155765189	155765189	+	IGR	SNP	C	C	G	novel		TP53_Ctrl	WT_Ctrl	C	C																					20	18	2	18	18	0		G
Unknown	0	ChezDiaz	GRCh37	2	155807256	155807256	+	IGR	SNP	T	T	C	novel		TP53_Ctrl	WT_Ctrl	T	T																					13	11	2	14	14	0		C
Unknown	0	ChezDiaz	GRCh37	2	155996309	155996309	+	IGR	SNP	C	C	G	novel		TP53_Ctrl	WT_Ctrl	C	C																					18	7	11	18	18	0		G
Unknown	0	ChezDiaz	GRCh37	2	156285319	156285319	+	IGR	SNP	G	G	A	novel		TP53_Ctrl	WT_Ctrl	G	G																					16	6	10	12	12	0		A
Unknown	0	ChezDiaz	GRCh37	2	157284819	157284819	+	IGR	SNP	G	G	C	novel		TP53_Ctrl	WT_Ctrl	G	G																					20	11	9	12	12	0		C
Unknown	0	ChezDiaz	GRCh37	2	157578984	157578984	+	IGR	SNP	G	G	T	novel		TP53_Ctrl	WT_Ctrl	G	G																					19	10	9	13	13	0		T
ITGB6	0	ChezDiaz	GRCh37	2	161118034	161118034	+	Intron	DEL	A	A	-	novel		TP53_Ctrl	WT_Ctrl	A	A																n.162-3477del			ENST00000459712		27	24	3	28	28	0	ITGB6,intron_variant,,ENST00000459712,;ITGB6,intron_variant,,ENST00000477514,;ITGB6,intron_variant,,ENST00000485635,;	-	ENSG00000115221	ENST00000459712	Transcript
SLC4A10	0	ChezDiaz	GRCh37	2	162843430	162843430	+	3'Flank	SNP	G	G	A	novel		TP53_Ctrl	WT_Ctrl	G	G																			ENST00000446997		13	11	2	26	26	0	SLC4A10,downstream_gene_variant,,ENST00000272716,;SLC4A10,downstream_gene_variant,,ENST00000375514,NM_001178016.1;SLC4A10,downstream_gene_variant,,ENST00000415876,NM_022058.3;SLC4A10,downstream_gene_variant,,ENST00000421911,;SLC4A10,downstream_gene_variant,,ENST00000446997,NM_001178015.1;SLC4A10,downstream_gene_variant,,ENST00000446228,;	A	ENSG00000144290	ENST00000446997	Transcript
DPP4	0	ChezDiaz	GRCh37	2	162914292	162914293	+	Intron	INS	-	-	T	rs1489971556		TP53_Ctrl	WT_Ctrl	-	-																c.95-10282dup			ENST00000360534		14	8	6	15	15	0	DPP4,intron_variant,,ENST00000360534,NM_001935.3;DPP4,intron_variant,,ENST00000497461,;DPP4,intron_variant,,ENST00000413651,;DPP4,intron_variant,,ENST00000434918,;DPP4,intron_variant,,ENST00000461836,;DPP4,intron_variant,,ENST00000490286,;	T	ENSG00000197635	ENST00000360534	Transcript
AC092684.1	0	ChezDiaz	GRCh37	2	164883924	164883924	+	Intron	SNP	C	C	G	novel		TP53_Ctrl	WT_Ctrl	C	C																n.197-77155G>C			ENST00000429636		25	10	15	18	18	0	AC092684.1,intron_variant,,ENST00000429636,;	G	ENSG00000237844	ENST00000429636	Transcript
COBLL1	0	ChezDiaz	GRCh37	2	165598238	165598238	+	Intron	SNP	C	C	G	novel		TP53_Ctrl	WT_Ctrl	C	C																c.230+1959G>C			ENST00000342193		24	20	4	11	11	0	COBLL1,intron_variant,,ENST00000194871,NM_001278458.1;COBLL1,intron_variant,,ENST00000342193,NM_014900.4;COBLL1,intron_variant,,ENST00000375458,NM_001278461.1;COBLL1,intron_variant,,ENST00000392717,;COBLL1,intron_variant,,ENST00000409184,NM_001278460.1;COBLL1,intron_variant,,ENST00000414843,;COBLL1,intron_variant,,ENST00000439313,;COBLL1,intron_variant,,ENST00000444537,;COBLL1,intron_variant,,ENS…	G	ENSG00000082438	ENST00000342193	Transcript
SCN2A	0	ChezDiaz	GRCh37	2	166155304	166155304	+	Intron	SNP	T	T	C	novel		TP53_Ctrl	WT_Ctrl	T	T																c.386+1659T>C			ENST00000357398		19	15	4	21	21	0	SCN2A,intron_variant,,ENST00000283256,NM_021007.2;SCN2A,intron_variant,,ENST00000357398,;SCN2A,intron_variant,,ENST00000375427,NM_001040143.1;SCN2A,intron_variant,,ENST00000375437,NM_001040142.1;SCN2A,intron_variant,,ENST00000424833,;SCN2A,intron_variant,,ENST00000480032,;	C	ENSG00000136531	ENST00000357398	Transcript
LRP2	0	ChezDiaz	GRCh37	2	170003636	170003636	+	Intron	SNP	G	G	A	rs1229995991		TP53_Ctrl	WT_Ctrl	G	G																c.12591-167C>T			ENST00000263816		22	10	12	21	21	0	LRP2,intron_variant,,ENST00000263816,NM_004525.2;	A	ENSG00000081479	ENST00000263816	Transcript
LRP2	0	ChezDiaz	GRCh37	2	170183138	170183138	+	Intron	SNP	C	C	T	rs1308701846		TP53_Ctrl	WT_Ctrl	C	C																c.80-5744G>A			ENST00000263816		22	19	3	9	9	0	LRP2,intron_variant,,ENST00000263816,NM_004525.2;LRP2,intron_variant,,ENST00000443831,;	T	ENSG00000081479	ENST00000263816	Transcript
LRP2	0	ChezDiaz	GRCh37	2	170183167	170183167	+	Intron	SNP	G	G	A	rs1280044458		TP53_Ctrl	WT_Ctrl	G	G																c.80-5773C>T			ENST00000263816		23	20	3	9	9	0	LRP2,intron_variant,,ENST00000263816,NM_004525.2;LRP2,intron_variant,,ENST00000443831,;	A	ENSG00000081479	ENST00000263816	Transcript
Unknown	0	ChezDiaz	GRCh37	2	170985426	170985426	+	IGR	SNP	T	T	C	novel		TP53_Ctrl	WT_Ctrl	T	T																					19	9	10	16	16	0		C
ENSR00001198927	0	ChezDiaz	GRCh37	2	171004780	171004782	+	IGR	DEL	CAA	CAA	-	novel		TP53_Ctrl	WT_Ctrl	CAA	CAA																			ENSR00001198927		25	9	16	16	16	0	,regulatory_region_variant,,ENSR00001198927,;	-		ENSR00001198927	RegulatoryFeature
Unknown	0	ChezDiaz	GRCh37	2	171759021	171759021	+	IGR	SNP	G	G	C	novel		TP53_Ctrl	WT_Ctrl	G	G																					15	13	2	12	12	0		C
DCAF17	0	ChezDiaz	GRCh37	2	172326965	172326965	+	Intron	SNP	C	C	T	novel		TP53_Ctrl	WT_Ctrl	C	C																c.981+1425C>T			ENST00000375255		25	14	11	20	20	0	DCAF17,intron_variant,,ENST00000339506,;DCAF17,intron_variant,,ENST00000375255,NM_025000.3;DCAF17,intron_variant,,ENST00000539783,NM_001164821.1;DCAF17,upstream_gene_variant,,ENST00000431110,;DCAF17,intron_variant,,ENST00000468592,;DCAF17,intron_variant,,ENST00000493106,;	T	ENSG00000115827	ENST00000375255	Transcript
Unknown	0	ChezDiaz	GRCh37	2	174498728	174498729	+	IGR	INS	-	-	A	novel		TP53_Ctrl	WT_Ctrl	-	-																					20	17	3	20	20	0		A
CIR1	0	ChezDiaz	GRCh37	2	175244668	175244668	+	Intron	SNP	G	G	A	novel		TP53_Ctrl	WT_Ctrl	G	G																c.366+262C>T			ENST00000342016		17	7	10	22	22	0	CIR1,intron_variant,,ENST00000342016,NM_004882.3;CIR1,intron_variant,,ENST00000362053,;CIR1,intron_variant,,ENST00000377973,;CIR1,intron_variant,,ENST00000461454,;	A	ENSG00000138433	ENST00000342016	Transcript
Unknown	0	ChezDiaz	GRCh37	2	176333139	176333139	+	IGR	SNP	C	C	T	rs996542768		TP53_Ctrl	WT_Ctrl	C	C																					20	17	3	17	17	0		T
Unknown	0	ChezDiaz	GRCh37	2	176480247	176480247	+	IGR	SNP	G	G	T	novel		TP53_Ctrl	WT_Ctrl	G	G																					9	6	3	13	13	0		T
Unknown	0	ChezDiaz	GRCh37	2	177325410	177325410	+	IGR	SNP	A	A	T	novel		TP53_Ctrl	WT_Ctrl	A	A																					15	12	3	15	15	0		T
PDE11A	0	ChezDiaz	GRCh37	2	178877357	178877357	+	Intron	SNP	C	C	A	novel		TP53_Ctrl	WT_Ctrl	C	C																c.1071+1672G>T			ENST00000286063		13	8	5	11	11	0	PDE11A,intron_variant,,ENST00000286063,NM_016953.3;PDE11A,intron_variant,,ENST00000358450,NM_001077197.1;AC011998.1,upstream_gene_variant,,ENST00000457053,;	A	ENSG00000128655	ENST00000286063	Transcript
CCDC141	0	ChezDiaz	GRCh37	2	179850317	179850317	+	Intron	SNP	A	A	G	novel		TP53_Ctrl	WT_Ctrl	A	A																c.226-6915T>C			ENST00000420890		15	7	8	20	20	0	CCDC141,intron_variant,,ENST00000409284,;CCDC141,intron_variant,,ENST00000420890,NM_173648.3;CCDC141,intron_variant,,ENST00000443758,;CCDC141,intron_variant,,ENST00000446116,;	G	ENSG00000163492	ENST00000420890	Transcript
Unknown	0	ChezDiaz	GRCh37	2	180254003	180254004	+	IGR	DNP	CA	CA	TC	novel		TP53_Ctrl	WT_Ctrl	CA	CA																					16	13	3	8	8	0		TC
Unknown	0	ChezDiaz	GRCh37	2	180968985	180968985	+	IGR	SNP	C	C	T	novel		TP53_Ctrl	WT_Ctrl	C	C																					11	3	8	13	13	0		T
Unknown	0	ChezDiaz	GRCh37	2	181220580	181220580	+	IGR	SNP	A	A	G	novel		TP53_Ctrl	WT_Ctrl	A	A																					12	5	7	18	18	0		G
CERKL	0	ChezDiaz	GRCh37	2	182442370	182442370	+	Intron	SNP	G	G	A	novel		TP53_Ctrl	WT_Ctrl	G	G																c.482-3759C>T			ENST00000339098		15	12	3	13	13	0	CERKL,intron_variant,,ENST00000339098,;CERKL,intron_variant,,ENST00000374969,NM_001030312.2;CERKL,intron_variant,,ENST00000374970,NM_001030313.2;CERKL,intron_variant,,ENST00000409440,NM_001160277.1;CERKL,intron_variant,,ENST00000410087,NM_001030311.2,NM_201548.4;CERKL,intron_variant,,ENST00000460319,;CERKL,intron_variant,,ENST00000466715,;CERKL,intron_variant,,ENST00000476070,;CERKL,intron_varian…	A	ENSG00000188452	ENST00000339098	Transcript
FRZB	0	ChezDiaz	GRCh37	2	183704154	183704154	+	Intron	SNP	C	C	A	novel		TP53_Ctrl	WT_Ctrl	C	C																c.593-813G>T			ENST00000295113		17	6	11	15	15	0	FRZB,intron_variant,,ENST00000295113,NM_001463.3;	A	ENSG00000162998	ENST00000295113	Transcript
ENSR00001201838	0	ChezDiaz	GRCh37	2	184134932	184134932	+	IGR	SNP	C	C	A	rs78807655		TP53_Ctrl	WT_Ctrl	C	C																			ENSR00001201838		11	7	4	12	12	0	,regulatory_region_variant,,ENSR00001201838,;	A		ENSR00001201838	RegulatoryFeature
Unknown	0	ChezDiaz	GRCh37	2	184329745	184329745	+	IGR	SNP	C	C	G	novel		TP53_Ctrl	WT_Ctrl	C	C																					14	9	5	26	26	0		G
ZNF804A	0	ChezDiaz	GRCh37	2	185487546	185487546	+	Intron	SNP	A	A	G	novel		TP53_Ctrl	WT_Ctrl	A	A																c.111+23749A>G			ENST00000302277		21	7	14	21	21	0	ZNF804A,intron_variant,,ENST00000302277,NM_194250.1;	G	ENSG00000170396	ENST00000302277	Transcript
ZNF804A	0	ChezDiaz	GRCh37	2	185606411	185606411	+	Intron	SNP	G	G	A	novel		TP53_Ctrl	WT_Ctrl	G	G																c.112-124685G>A			ENST00000302277		17	8	9	18	18	0	ZNF804A,intron_variant,,ENST00000302277,NM_194250.1;	A	ENSG00000170396	ENST00000302277	Transcript
ITGAV	0	ChezDiaz	GRCh37	2	187483364	187483364	+	Intron	DEL	G	G	-	novel		TP53_Ctrl	WT_Ctrl	G	G																c.317-3701del			ENST00000261023		16	13	3	21	21	0	ITGAV,intron_variant,,ENST00000261023,NM_002210.4;ITGAV,intron_variant,,ENST00000374907,NM_001145000.2;ITGAV,intron_variant,,ENST00000433736,NM_001144999.2;	-	ENSG00000138448	ENST00000261023	Transcript
TFPI	0	ChezDiaz	GRCh37	2	188384686	188384686	+	Intron	SNP	C	C	A	novel		TP53_Ctrl	WT_Ctrl	C	C																c.-2-16189G>T			ENST00000233156		17	15	2	14	14	0	TFPI,intron_variant,,ENST00000233156,NM_006287.4;TFPI,intron_variant,,ENST00000339091,NM_001032281.2;TFPI,intron_variant,,ENST00000409676,;TFPI,intron_variant,,ENST00000417013,;TFPI,intron_variant,,ENST00000420747,;TFPI,intron_variant,,ENST00000421427,;TFPI,intron_variant,,ENST00000426055,;TFPI,intron_variant,,ENST00000437725,;TFPI,intron_variant,,ENST00000453013,;AC007319.1,intron_variant,,ENST0…	A	ENSG00000003436	ENST00000233156	Transcript
Unknown	0	ChezDiaz	GRCh37	2	188536083	188536083	+	IGR	SNP	G	G	A	rs914377018		TP53_Ctrl	WT_Ctrl	G	G																					21	19	2	13	13	0		A
Unknown	0	ChezDiaz	GRCh37	2	188536178	188536179	+	IGR	DNP	TG	TG	CC	novel		TP53_Ctrl	WT_Ctrl	TG	TG																					26	22	4	15	15	0		CC
Unknown	0	ChezDiaz	GRCh37	2	188536558	188536558	+	IGR	SNP	T	T	C	rs1220316186		TP53_Ctrl	WT_Ctrl	T	T																					20	18	2	22	22	0		C
Unknown	0	ChezDiaz	GRCh37	2	188536622	188536622	+	IGR	SNP	T	T	C	novel		TP53_Ctrl	WT_Ctrl	T	T																					14	12	2	21	21	0		C
GULP1	0	ChezDiaz	GRCh37	2	189442516	189442516	+	Intron	SNP	A	A	C	novel		TP53_Ctrl	WT_Ctrl	A	A																c.610-6476A>C			ENST00000409580		23	20	3	18	18	0	GULP1,intron_variant,,ENST00000359135,;GULP1,intron_variant,,ENST00000409580,;GULP1,intron_variant,,ENST00000409609,;GULP1,intron_variant,,ENST00000409805,NM_001252669.1;GULP1,intron_variant,,ENST00000409830,;GULP1,intron_variant,,ENST00000409843,NM_016315.3,NM_001252668.1;GULP1,intron_variant,,ENST00000433052,;GULP1,intron_variant,,ENST00000451191,;GULP1,intron_variant,,ENST00000467422,;GULP1,in…	C	ENSG00000144366	ENST00000409580	Transcript
Unknown	0	ChezDiaz	GRCh37	2	189779483	189779483	+	IGR	SNP	C	C	A	novel		TP53_Ctrl	WT_Ctrl	C	C																					21	14	7	16	16	0		A
C2orf88	0	ChezDiaz	GRCh37	2	190868611	190868611	+	Intron	SNP	G	G	T	novel		TP53_Ctrl	WT_Ctrl	G	G																n.220-75338G>T			ENST00000478197		19	16	3	20	20	0	C2orf88,intron_variant,,ENST00000478197,;C2orf88,intron_variant,,ENST00000495546,;	T	ENSG00000187699	ENST00000478197	Transcript
TMEM194B	0	ChezDiaz	GRCh37	2	191387183	191387183	+	Intron	SNP	A	A	T	novel		TP53_Ctrl	WT_Ctrl	A	A																c.213+2806T>A			ENST00000409150		19	13	6	16	16	0	TMEM194B,intron_variant,,ENST00000409150,NM_001142645.1;TMEM194B,intron_variant,,ENST00000421038,;TMEM194B,intron_variant,,ENST00000492292,;TMEM194B,intron_variant,,ENST00000343105,;TMEM194B,intron_variant,,ENST00000414176,;TMEM194B,intron_variant,,ENST00000444545,;	T	ENSG00000189362	ENST00000409150	Transcript
Unknown	0	ChezDiaz	GRCh37	2	192627076	192627076	+	IGR	SNP	G	G	C	rs374476788		TP53_Ctrl	WT_Ctrl	G	G																					21	18	3	27	27	0		C
Unknown	0	ChezDiaz	GRCh37	2	195645695	195645695	+	IGR	SNP	T	T	C	novel		TP53_Ctrl	WT_Ctrl	T	T																					13	8	5	14	14	0		C
ANKRD44	0	ChezDiaz	GRCh37	2	197843623	197843623	+	Intron	SNP	T	T	A	rs548354082		TP53_Ctrl	WT_Ctrl	T	T																c.2369-11453A>T			ENST00000424317		17	15	2	20	20	0	ANKRD44,intron_variant,,ENST00000424317,;	A	ENSG00000065413	ENST00000424317	Transcript
PLCL1	0	ChezDiaz	GRCh37	2	198704192	198704192	+	Intron	SNP	G	G	T	novel		TP53_Ctrl	WT_Ctrl	G	G																c.240+34129G>T			ENST00000428675		9	5	4	14	14	0	PLCL1,intron_variant,,ENST00000428675,NM_006226.3;PLCL1,intron_variant,,ENST00000487695,;PLCL1,intron_variant,,ENST00000435320,;,regulatory_region_variant,,ENSR00001204270,;	T	ENSG00000115896	ENST00000428675	Transcript
PLCL1	0	ChezDiaz	GRCh37	2	199266650	199266650	+	Intron	SNP	C	C	T	novel		TP53_Ctrl	WT_Ctrl	C	C																n.345+13921C>T			ENST00000472193		18	15	3	9	9	0	PLCL1,intron_variant,,ENST00000472193,;	T	ENSG00000115896	ENST00000472193	Transcript
PLCL1	0	ChezDiaz	GRCh37	2	199347896	199347896	+	Intron	SNP	C	C	G	novel		TP53_Ctrl	WT_Ctrl	C	C																n.346-88182C>G			ENST00000472193		18	12	6	15	15	0	PLCL1,intron_variant,,ENST00000472193,;,regulatory_region_variant,,ENSR00001204384,;	G	ENSG00000115896	ENST00000472193	Transcript
AC018717.1	0	ChezDiaz	GRCh37	2	199851592	199851592	+	Intron	SNP	C	C	A	novel		TP53_Ctrl	WT_Ctrl	C	C																n.114+84551G>T			ENST00000456031		13	9	4	15	15	0	AC018717.1,intron_variant,,ENST00000456031,;	A	ENSG00000231557	ENST00000456031	Transcript
RP11-686O6.1	0	ChezDiaz	GRCh37	2	203198305	203198305	+	5'Flank	SNP	C	C	G	novel		TP53_Ctrl	WT_Ctrl	C	C																			ENST00000609491		13	8	5	13	13	0	RP11-686O6.1,upstream_gene_variant,,ENST00000609491,;RN7SL753P,non_coding_transcript_exon_variant,,ENST00000581238,;AC064836.3,downstream_gene_variant,,ENST00000405197,;	G	ENSG00000272966	ENST00000609491	Transcript
NBEAL1	0	ChezDiaz	GRCh37	2	204055776	204055779	+	Intron	DEL	AGAA	AGAA	-	rs199556762		TP53_Ctrl	WT_Ctrl	AGAA	AGAA																c.6834+669_6834+672del			ENST00000449802		22	18	4	26	26	0	NBEAL1,intron_variant,,ENST00000414576,;NBEAL1,intron_variant,,ENST00000449802,NM_001114132.1;NBEAL1,non_coding_transcript_exon_variant,,ENST00000460355,;,regulatory_region_variant,,ENSR00001205318,;AC011737.2,non_coding_transcript_exon_variant,,ENST00000431098,;AC011737.2,non_coding_transcript_exon_variant,,ENST00000314394,;	-	ENSG00000144426	ENST00000449802	Transcript
Unknown	0	ChezDiaz	GRCh37	2	204560432	204560432	+	IGR	SNP	G	G	A	novel		TP53_Ctrl	WT_Ctrl	G	G																					24	22	2	17	17	0		A
PARD3B	0	ChezDiaz	GRCh37	2	205604663	205604663	+	Intron	SNP	T	T	C	rs974638092		TP53_Ctrl	WT_Ctrl	T	T																c.222+53658T>C			ENST00000358768		14	6	8	12	12	0	PARD3B,intron_variant,,ENST00000349953,;PARD3B,intron_variant,,ENST00000351153,;PARD3B,intron_variant,,ENST00000358768,;PARD3B,intron_variant,,ENST00000406610,NM_205863.3,NM_057177.6,NM_152526.5;PARD3B,intron_variant,,ENST00000462231,;PARD3B,intron_variant,,ENST00000415947,;	C	ENSG00000116117	ENST00000358768	Transcript
CRYGEP	0	ChezDiaz	GRCh37	2	208977383	208977383	+	5'Flank	SNP	G	G	T	novel		TP53_Ctrl	WT_Ctrl	G	G																			ENST00000412192		17	6	11	11	11	0	CRYGEP,upstream_gene_variant,,ENST00000440809,;,regulatory_region_variant,,ENSR00001206419,;CRYGEP,upstream_gene_variant,,ENST00000412192,;	T	ENSG00000229150	ENST00000412192	Transcript
PTH2R	0	ChezDiaz	GRCh37	2	209321376	209321376	+	Intron	SNP	G	G	A	novel		TP53_Ctrl	WT_Ctrl	G	G																c.915-3244G>A			ENST00000272847		14	10	4	23	23	0	PTH2R,intron_variant,,ENST00000272847,NM_005048.3;PTH2R,intron_variant,,ENST00000413482,;	A	ENSG00000144407	ENST00000272847	Transcript
Unknown	0	ChezDiaz	GRCh37	2	212034993	212034993	+	IGR	SNP	A	A	G	novel		TP53_Ctrl	WT_Ctrl	A	A																					29	14	15	20	20	0		G
ERBB4	0	ChezDiaz	GRCh37	2	212236440	212236440	+	3'Flank	SNP	G	G	T	novel		TP53_Ctrl	WT_Ctrl	G	G																			ENST00000342788		16	9	7	13	13	0	ERBB4,downstream_gene_variant,,ENST00000342788,NM_005235.2;ERBB4,downstream_gene_variant,,ENST00000436443,NM_001042599.1;	T	ENSG00000178568	ENST00000342788	Transcript
ERBB4	0	ChezDiaz	GRCh37	2	212390730	212390730	+	Intron	SNP	C	C	T	novel		TP53_Ctrl	WT_Ctrl	C	C																c.2487+35898G>A			ENST00000342788		13	2	11	20	20	0	ERBB4,intron_variant,,ENST00000342788,NM_005235.2;ERBB4,intron_variant,,ENST00000402597,;ERBB4,intron_variant,,ENST00000436443,NM_001042599.1;	T	ENSG00000178568	ENST00000342788	Transcript
IKZF2	0	ChezDiaz	GRCh37	2	213891617	213891617	+	Intron	SNP	T	T	G	novel		TP53_Ctrl	WT_Ctrl	T	T																c.575-4763A>C			ENST00000457361		18	9	9	24	24	0	IKZF2,intron_variant,,ENST00000342002,;IKZF2,intron_variant,,ENST00000374319,NM_001079526.1;IKZF2,intron_variant,,ENST00000374327,;IKZF2,intron_variant,,ENST00000413091,;IKZF2,intron_variant,,ENST00000421754,;IKZF2,intron_variant,,ENST00000434687,;IKZF2,intron_variant,,ENST00000451136,;IKZF2,intron_variant,,ENST00000457361,NM_016260.2;IKZF2,intron_variant,,ENST00000374326,;IKZF2,intron_variant,,E…	G	ENSG00000030419	ENST00000457361	Transcript
VWC2L	0	ChezDiaz	GRCh37	2	215297580	215297580	+	Intron	SNP	T	T	C	novel		TP53_Ctrl	WT_Ctrl	T	T																c.391-3773T>C			ENST00000312504		13	5	8	14	14	0	VWC2L,intron_variant,,ENST00000312504,NM_001080500.2;VWC2L,intron_variant,,ENST00000427124,;AC107218.3,intron_variant,,ENST00000412896,;AC107218.3,intron_variant,,ENST00000437883,;	C	ENSG00000174453	ENST00000312504	Transcript
AC012668.2	0	ChezDiaz	GRCh37	2	216415529	216415530	+	Intron	INS	-	-	T	novel		TP53_Ctrl	WT_Ctrl	-	-																n.216+4393_216+4394insT			ENST00000417485		16	13	3	23	23	0	AC012668.2,intron_variant,,ENST00000417485,;AC012668.2,intron_variant,,ENST00000422353,;	T	ENSG00000237525	ENST00000417485	Transcript
DIRC3	0	ChezDiaz	GRCh37	2	218352743	218352743	+	Intron	DEL	A	A	-	rs1343196673		TP53_Ctrl	WT_Ctrl	A	A																n.322-9462del			ENST00000474063		14	7	7	10	10	0	DIRC3,intron_variant,,ENST00000474063,;DIRC3,intron_variant,,ENST00000486365,;	-	ENSG00000231672	ENST00000474063	Transcript
ENSR00001208338	0	ChezDiaz	GRCh37	2	219020628	219020628	+	IGR	SNP	G	G	T	novel		TP53_Ctrl	WT_Ctrl	G	G																			ENSR00001208338		15	13	2	17	17	0	,regulatory_region_variant,,ENSR00001208338,;	T		ENSR00001208338	RegulatoryFeature
PNKD	0	ChezDiaz	GRCh37	2	219206703	219206703	+	Splice_Site	SNP	G	G	A	novel		TP53_Ctrl	WT_Ctrl	G	G																c.618-1G>A		p.X206_splice	ENST00000273077		15	12	3	25	25	0	PNKD,splice_acceptor_variant,,ENST00000258362,NM_022572.4;PNKD,splice_acceptor_variant,,ENST00000273077,NM_015488.4;PNKD,splice_acceptor_variant,,ENST00000436005,;AC021016.8,intron_variant,,ENST00000411433,;PNKD,downstream_gene_variant,,ENST00000483797,;	A	ENSG00000127838	ENST00000273077	Transcript
CCDC108	0	ChezDiaz	GRCh37	2	219867531	219867532	+	3'Flank	DNP	GC	GC	AG	novel		TP53_Ctrl	WT_Ctrl	GC	GC																			ENST00000341552		17	6	11	25	25	0	CCDC108,downstream_gene_variant,,ENST00000341552,NM_194302.3;CCDC108,downstream_gene_variant,,ENST00000441968,;CCDC108,downstream_gene_variant,,ENST00000453220,;MIR375,upstream_gene_variant,,ENST00000362103,;AC097468.4,intron_variant,,ENST00000441450,;,regulatory_region_variant,,ENSR00000296082,;,regulatory_region_variant,,ENSR00001208534,;	AG	ENSG00000181378	ENST00000341552	Transcript
AC093843.1	0	ChezDiaz	GRCh37	2	221666850	221666850	+	3'Flank	SNP	G	G	C	novel		TP53_Ctrl	WT_Ctrl	G	G																			ENST00000424395		11	6	5	15	15	0	AC093843.1,downstream_gene_variant,,ENST00000424395,;	C	ENSG00000224819	ENST00000424395	Transcript
ENSR00001208968	0	ChezDiaz	GRCh37	2	221736902	221736902	+	IGR	SNP	C	C	A	rs1286761242		TP53_Ctrl	WT_Ctrl	C	C																			ENSR00001208968		7	3	4	12	12	0	,regulatory_region_variant,,ENSR00001208968,;,TF_binding_site_variant,,ENSM00525469375,;	A		ENSR00001208968	RegulatoryFeature
Unknown	0	ChezDiaz	GRCh37	2	222696630	222696630	+	IGR	SNP	C	C	G	novel		TP53_Ctrl	WT_Ctrl	C	C																					26	16	10	18	18	0		G
Unknown	0	ChezDiaz	GRCh37	2	222703473	222703473	+	IGR	SNP	C	C	G	novel		TP53_Ctrl	WT_Ctrl	C	C																					17	14	3	17	17	0		G
Unknown	0	ChezDiaz	GRCh37	2	223620150	223620150	+	IGR	SNP	A	A	G	novel		TP53_Ctrl	WT_Ctrl	A	A																					20	13	7	17	17	0		G
Unknown	0	ChezDiaz	GRCh37	2	223646681	223646681	+	IGR	SNP	G	G	T	novel		TP53_Ctrl	WT_Ctrl	G	G																					18	14	4	19	19	0		T
Unknown	0	ChezDiaz	GRCh37	2	223825212	223825212	+	IGR	SNP	A	A	T	rs1320693071		TP53_Ctrl	WT_Ctrl	A	A																					16	9	7	22	22	0		T
ENSR00001209491	0	ChezDiaz	GRCh37	2	224269848	224269848	+	IGR	SNP	T	T	A	novel		TP53_Ctrl	WT_Ctrl	T	T																			ENSR00001209491		21	19	2	21	21	0	,regulatory_region_variant,,ENSR00001209491,;	A		ENSR00001209491	RegulatoryFeature
DOCK10	0	ChezDiaz	GRCh37	2	225802877	225802877	+	Intron	SNP	C	C	A	novel		TP53_Ctrl	WT_Ctrl	C	C																c.124-6492G>T			ENST00000258390		24	20	4	19	19	0	DOCK10,intron_variant,,ENST00000258390,NM_014689.2;DOCK10,intron_variant,,ENST00000409592,;DOCK10,intron_variant,,ENST00000471810,;DOCK10,intron_variant,,ENST00000474102,;DOCK10,intron_variant,,ENST00000435582,;DOCK10,intron_variant,,ENST00000492369,;,regulatory_region_variant,,ENSR00001209848,;	A	ENSG00000135905	ENST00000258390	Transcript
DOCK10	0	ChezDiaz	GRCh37	2	225830518	225830518	+	Intron	SNP	A	A	T	rs549043453		TP53_Ctrl	WT_Ctrl	A	A																c.124-34133T>A			ENST00000258390		19	17	2	19	19	0	DOCK10,intron_variant,,ENST00000258390,NM_014689.2;DOCK10,intron_variant,,ENST00000471810,;DOCK10,intron_variant,,ENST00000435582,;DOCK10,intron_variant,,ENST00000492369,;	T	ENSG00000135905	ENST00000258390	Transcript
Unknown	0	ChezDiaz	GRCh37	2	226152846	226152846	+	IGR	SNP	T	T	A	novel		TP53_Ctrl	WT_Ctrl	T	T																					23	10	13	16	16	0		A
NYAP2	0	ChezDiaz	GRCh37	2	226394238	226394238	+	Intron	SNP	G	G	T	novel		TP53_Ctrl	WT_Ctrl	G	G																c.523+15850G>T			ENST00000272907		8	5	3	10	10	0	NYAP2,intron_variant,,ENST00000272907,NM_020864.1;NYAP2,intron_variant,,ENST00000409269,;	T	ENSG00000144460	ENST00000272907	Transcript
Unknown	0	ChezDiaz	GRCh37	2	226954067	226954067	+	IGR	SNP	T	T	C	novel		TP53_Ctrl	WT_Ctrl	T	T																					16	5	11	11	11	0		C
Unknown	0	ChezDiaz	GRCh37	2	227363689	227363689	+	IGR	SNP	G	G	C	novel		TP53_Ctrl	WT_Ctrl	G	G																					16	10	6	18	18	0		C
COL4A3	0	ChezDiaz	GRCh37	2	228160250	228160250	+	Intron	SNP	C	C	T	novel		TP53_Ctrl	WT_Ctrl	C	C																c.3565+218C>T			ENST00000396578		18	9	9	22	22	0	COL4A3,intron_variant,,ENST00000396578,NM_000091.4;COL4A3,downstream_gene_variant,,ENST00000304990,;AC097662.2,intron_variant,,ENST00000396588,;AC097662.2,intron_variant,,ENST00000433324,;AC097662.2,intron_variant,,ENST00000439598,;COL4A3,upstream_gene_variant,,ENST00000468753,;COL4A3,upstream_gene_variant,,ENST00000471862,;COL4A3,downstream_gene_variant,,ENST00000487633,;	T	ENSG00000169031	ENST00000396578	Transcript
Unknown	0	ChezDiaz	GRCh37	2	228819840	228819840	+	IGR	SNP	G	G	T	rs1473101033		TP53_Ctrl	WT_Ctrl	G	G																					21	13	8	18	18	0		T
SPHKAP	0	ChezDiaz	GRCh37	2	229039019	229039020	+	Intron	INS	-	-	T	rs1256270056		TP53_Ctrl	WT_Ctrl	-	-																c.32+7263dup			ENST00000392056		13	9	4	18	18	0	SPHKAP,intron_variant,,ENST00000344657,NM_030623.3;SPHKAP,intron_variant,,ENST00000392056,NM_001142644.1;RNU6-624P,downstream_gene_variant,,ENST00000363411,;	T	ENSG00000153820	ENST00000392056	Transcript
Unknown	0	ChezDiaz	GRCh37	2	229158342	229158342	+	IGR	DEL	A	A	-	rs768713646		TP53_Ctrl	WT_Ctrl	A	A																					14	4	10	20	20	0		-
ENSR00001211215	0	ChezDiaz	GRCh37	2	232775450	232775450	+	IGR	SNP	G	G	A	novel		TP53_Ctrl	WT_Ctrl	G	G																			ENSR00001211215		12	7	5	24	24	0	,regulatory_region_variant,,ENSR00001211215,;,regulatory_region_variant,,ENSR00001211216,;	A		ENSR00001211215	RegulatoryFeature
DIS3L2	0	ChezDiaz	GRCh37	2	233068027	233068027	+	Intron	SNP	A	A	T	novel		TP53_Ctrl	WT_Ctrl	A	A																c.1125-7009A>T			ENST00000325385		6	4	2	20	20	0	DIS3L2,intron_variant,,ENST00000273009,NM_001257281.1;DIS3L2,intron_variant,,ENST00000325385,NM_152383.4;DIS3L2,intron_variant,,ENST00000409307,;DIS3L2,intron_variant,,ENST00000424049,;DIS3L2,intron_variant,,ENST00000390005,;DIS3L2,intron_variant,,ENST00000433430,;DIS3L2,intron_variant,,ENST00000445090,;,regulatory_region_variant,,ENSR00001211296,;	T	ENSG00000144535	ENST00000325385	Transcript
AC097713.5	0	ChezDiaz	GRCh37	2	235242576	235242576	+	3'Flank	SNP	G	G	A	novel		TP53_Ctrl	WT_Ctrl	G	G																			ENST00000430199		21	10	11	22	22	0	AC097713.5,downstream_gene_variant,,ENST00000430199,;	A	ENSG00000237784	ENST00000430199	Transcript
Unknown	0	ChezDiaz	GRCh37	2	235291161	235291161	+	IGR	SNP	A	A	G	novel		TP53_Ctrl	WT_Ctrl	A	A																					20	17	3	19	19	0		G
Unknown	0	ChezDiaz	GRCh37	2	235339362	235339362	+	IGR	SNP	T	T	G	novel		TP53_Ctrl	WT_Ctrl	T	T																					11	2	9	23	23	0		G
AGAP1	0	ChezDiaz	GRCh37	2	236762176	236762176	+	Intron	SNP	T	T	G	novel		TP53_Ctrl	WT_Ctrl	T	T																c.1051-29813T>G			ENST00000304032		22	10	12	20	20	0	AGAP1,intron_variant,,ENST00000304032,NM_001037131.2;AGAP1,intron_variant,,ENST00000336665,NM_014914.4;AGAP1,intron_variant,,ENST00000409538,;AGAP1,intron_variant,,ENST00000428334,;AGAP1,downstream_gene_variant,,ENST00000409457,NM_001244888.1;,regulatory_region_variant,,ENSR00001212284,;	G	ENSG00000157985	ENST00000304032	Transcript
AGAP1	0	ChezDiaz	GRCh37	2	236944388	236944388	+	Intron	SNP	G	G	C	novel		TP53_Ctrl	WT_Ctrl	G	G																c.1646-817G>C			ENST00000304032		20	10	10	23	23	0	AGAP1,intron_variant,,ENST00000304032,NM_001037131.2;AGAP1,intron_variant,,ENST00000336665,NM_014914.4;AGAP1,intron_variant,,ENST00000409538,;AGAP1,intron_variant,,ENST00000418654,;AGAP1,intron_variant,,ENST00000428334,;AGAP1,intron_variant,,ENST00000448025,;RNU7-127P,upstream_gene_variant,,ENST00000458845,;AGAP1,upstream_gene_variant,,ENST00000466575,;	C	ENSG00000157985	ENST00000304032	Transcript
HDAC4	0	ChezDiaz	GRCh37	2	240041906	240041906	+	Intron	SNP	G	G	C	novel		TP53_Ctrl	WT_Ctrl	G	G																c.1519-4900C>G			ENST00000345617		14	8	6	11	11	0	HDAC4,intron_variant,,ENST00000345617,NM_006037.3;HDAC4,intron_variant,,ENST00000541256,;HDAC4,intron_variant,,ENST00000543185,;HDAC4,intron_variant,,ENST00000463007,;HDAC4,intron_variant,,ENST00000493582,;HDAC4,intron_variant,,ENST00000535493,;	C	ENSG00000068024	ENST00000345617	Transcript
SNED1	0	ChezDiaz	GRCh37	2	241996235	241996235	+	Intron	SNP	T	T	C	novel		TP53_Ctrl	WT_Ctrl	T	T																c.2257+3492T>C			ENST00000310397		14	12	2	11	11	0	SNED1,intron_variant,,ENST00000310397,NM_001080437.1;SNED1,intron_variant,,ENST00000342631,;SNED1,intron_variant,,ENST00000401884,;SNED1,intron_variant,,ENST00000405547,;SNED1,downstream_gene_variant,,ENST00000401644,;AC005237.4,intron_variant,,ENST00000458377,;SNED1,downstream_gene_variant,,ENST00000469006,;SNED1,downstream_gene_variant,,ENST00000483962,;	C	ENSG00000162804	ENST00000310397	Transcript
SNED1	0	ChezDiaz	GRCh37	2	241996244	241996244	+	Intron	SNP	C	C	A	novel		TP53_Ctrl	WT_Ctrl	C	C																c.2257+3501C>A			ENST00000310397		15	13	2	10	10	0	SNED1,intron_variant,,ENST00000310397,NM_001080437.1;SNED1,intron_variant,,ENST00000342631,;SNED1,intron_variant,,ENST00000401884,;SNED1,intron_variant,,ENST00000405547,;AC005237.4,intron_variant,,ENST00000458377,;SNED1,downstream_gene_variant,,ENST00000469006,;SNED1,downstream_gene_variant,,ENST00000483962,;	A	ENSG00000162804	ENST00000310397	Transcript
HDLBP	0	ChezDiaz	GRCh37	2	242216929	242216929	+	5'Flank	SNP	G	G	C	novel		TP53_Ctrl	WT_Ctrl	G	G																			ENST00000391975		18	15	3	18	18	0	HDLBP,intron_variant,,ENST00000310931,NM_005336.4;HDLBP,intron_variant,,ENST00000391976,;HDLBP,intron_variant,,ENST00000413241,;HDLBP,intron_variant,,ENST00000417540,;HDLBP,intron_variant,,ENST00000420451,;HDLBP,intron_variant,,ENST00000423693,;HDLBP,intron_variant,,ENST00000425989,;HDLBP,intron_variant,,ENST00000428482,;HDLBP,intron_variant,,ENST00000430918,;HDLBP,intron_variant,,ENST00000441124…	C	ENSG00000115677	ENST00000391975	Transcript
HDLBP	0	ChezDiaz	GRCh37	2	242216934	242216935	+	5'Flank	INS	-	-	C	novel		TP53_Ctrl	WT_Ctrl	-	-																			ENST00000391975		18	15	3	18	18	0	HDLBP,intron_variant,,ENST00000310931,NM_005336.4;HDLBP,intron_variant,,ENST00000391976,;HDLBP,intron_variant,,ENST00000413241,;HDLBP,intron_variant,,ENST00000417540,;HDLBP,intron_variant,,ENST00000420451,;HDLBP,intron_variant,,ENST00000423693,;HDLBP,intron_variant,,ENST00000425989,;HDLBP,intron_variant,,ENST00000428482,;HDLBP,intron_variant,,ENST00000430918,;HDLBP,intron_variant,,ENST00000441124…	C	ENSG00000115677	ENST00000391975	Transcript
HDLBP	0	ChezDiaz	GRCh37	2	242238702	242238702	+	Intron	SNP	G	G	T	rs956068750		TP53_Ctrl	WT_Ctrl	G	G																c.-103+16283C>A			ENST00000310931		29	26	3	13	13	0	HDLBP,intron_variant,,ENST00000310931,NM_005336.4;HDLBP,intron_variant,,ENST00000391976,;HDLBP,intron_variant,,ENST00000413241,;HDLBP,intron_variant,,ENST00000417540,;HDLBP,intron_variant,,ENST00000420451,;HDLBP,intron_variant,,ENST00000423693,;HDLBP,intron_variant,,ENST00000425989,;HDLBP,intron_variant,,ENST00000428482,;HDLBP,intron_variant,,ENST00000430918,;HDLBP,intron_variant,,ENST00000441124…	T	ENSG00000115677	ENST00000310931	Transcript
CNTN6	0	ChezDiaz	GRCh37	3	1386766	1386766	+	Intron	SNP	C	C	A	novel		TP53_Ctrl	WT_Ctrl	C	C																c.1365-7242C>A			ENST00000446702		13	5	8	12	12	0	CNTN6,intron_variant,,ENST00000350110,NM_014461.2;CNTN6,intron_variant,,ENST00000446702,;CNTN6,intron_variant,,ENST00000539053,;CNTN6,intron_variant,,ENST00000397479,;	A	ENSG00000134115	ENST00000446702	Transcript
CNTN6	0	ChezDiaz	GRCh37	3	1438010	1438010	+	Intron	SNP	T	T	C	novel		TP53_Ctrl	WT_Ctrl	T	T																c.2705-5107T>C			ENST00000446702		10	4	6	18	18	0	CNTN6,intron_variant,,ENST00000350110,NM_014461.2;CNTN6,intron_variant,,ENST00000446702,;CNTN6,intron_variant,,ENST00000539053,;CNTN6,intron_variant,,ENST00000397479,;CNTN6,upstream_gene_variant,,ENST00000485257,;AC026214.2,upstream_gene_variant,,ENST00000449338,;	C	ENSG00000134115	ENST00000446702	Transcript
Unknown	0	ChezDiaz	GRCh37	3	1510282	1510282	+	IGR	SNP	C	C	T	novel		TP53_Ctrl	WT_Ctrl	C	C																					21	13	8	22	22	0		T
Unknown	0	ChezDiaz	GRCh37	3	1510288	1510288	+	IGR	SNP	C	C	G	rs1025017438		TP53_Ctrl	WT_Ctrl	C	C																					22	15	7	21	21	0		G
Unknown	0	ChezDiaz	GRCh37	3	1686398	1686398	+	IGR	SNP	G	G	A	novel		TP53_Ctrl	WT_Ctrl	G	G																					14	12	2	14	14	0		A
Unknown	0	ChezDiaz	GRCh37	3	1961491	1961491	+	IGR	SNP	G	G	A	novel		TP53_Ctrl	WT_Ctrl	G	G																					17	8	9	17	17	0		A
CNTN4	0	ChezDiaz	GRCh37	3	2409874	2409874	+	Intron	SNP	C	C	G	rs1187550762		TP53_Ctrl	WT_Ctrl	C	C																c.-89+28957C>G			ENST00000397461		19	17	2	11	11	0	CNTN4,intron_variant,,ENST00000397461,NM_001206955.1;CNTN4,intron_variant,,ENST00000418658,NM_175607.2;CNTN4,intron_variant,,ENST00000422330,;CNTN4,intron_variant,,ENST00000455083,;CNTN4,intron_variant,,ENST00000427741,;	G	ENSG00000144619	ENST00000397461	Transcript
CNTN4	0	ChezDiaz	GRCh37	3	2568929	2568929	+	Intron	SNP	C	C	T	rs6780926		TP53_Ctrl	WT_Ctrl	C	C																c.-88-44171C>T			ENST00000397461		16	14	2	17	17	0	CNTN4,intron_variant,,ENST00000397461,NM_001206955.1;CNTN4,intron_variant,,ENST00000418658,NM_175607.2;CNTN4,intron_variant,,ENST00000422330,;CNTN4,intron_variant,,ENST00000434053,;CNTN4,intron_variant,,ENST00000455083,;CNTN4,intron_variant,,ENST00000427741,;CNTN4,intron_variant,,ENST00000430505,;CNTN4,intron_variant,,ENST00000438282,;,regulatory_region_variant,,ENSR00001245612,;,TF_binding_site_…	T	ENSG00000144619	ENST00000397461	Transcript
CNTN4	0	ChezDiaz	GRCh37	3	2569205	2569205	+	Intron	SNP	C	C	T	rs1421840486		TP53_Ctrl	WT_Ctrl	C	C																c.-88-43895C>T			ENST00000397461		16	13	3	16	16	0	CNTN4,intron_variant,,ENST00000397461,NM_001206955.1;CNTN4,intron_variant,,ENST00000418658,NM_175607.2;CNTN4,intron_variant,,ENST00000422330,;CNTN4,intron_variant,,ENST00000434053,;CNTN4,intron_variant,,ENST00000455083,;CNTN4,intron_variant,,ENST00000427741,;CNTN4,intron_variant,,ENST00000430505,;CNTN4,intron_variant,,ENST00000438282,;,regulatory_region_variant,,ENSR00001245612,;,TF_binding_site_…	T	ENSG00000144619	ENST00000397461	Transcript
CNTN4	0	ChezDiaz	GRCh37	3	2652227	2652227	+	Intron	SNP	C	C	A	novel		TP53_Ctrl	WT_Ctrl	C	C																c.55+38985C>A			ENST00000397461		23	12	11	10	10	0	CNTN4,intron_variant,,ENST00000397461,NM_001206955.1;CNTN4,intron_variant,,ENST00000418658,NM_175607.2;CNTN4,intron_variant,,ENST00000422330,;CNTN4,intron_variant,,ENST00000427331,;CNTN4,intron_variant,,ENST00000434053,;CNTN4,intron_variant,,ENST00000455083,;CNTN4,intron_variant,,ENST00000427741,;CNTN4,intron_variant,,ENST00000430505,;CNTN4,intron_variant,,ENST00000438282,;	A	ENSG00000144619	ENST00000397461	Transcript
CNTN4	0	ChezDiaz	GRCh37	3	2965314	2965314	+	Intron	SNP	C	C	G	rs574251998		TP53_Ctrl	WT_Ctrl	C	C																c.1208-1999C>G			ENST00000397461		10	6	4	20	20	0	CNTN4,intron_variant,,ENST00000358480,;CNTN4,intron_variant,,ENST00000397459,NM_001206956.1,NM_175613.2;CNTN4,intron_variant,,ENST00000397461,NM_001206955.1;CNTN4,intron_variant,,ENST00000418658,NM_175607.2;CNTN4,intron_variant,,ENST00000427331,;CNTN4,intron_variant,,ENST00000448906,;CNTN4,intron_variant,,ENST00000473845,;CNTN4,intron_variant,,ENST00000475817,;CNTN4,intron_variant,,ENST0000042774…	G	ENSG00000144619	ENST00000397461	Transcript
AC026188.1	0	ChezDiaz	GRCh37	3	3586454	3586454	+	Intron	SNP	T	T	C	rs1460827873		TP53_Ctrl	WT_Ctrl	T	T																n.200+81974A>G			ENST00000420000		15	13	2	11	11	0	AC026188.1,intron_variant,,ENST00000420000,;	C	ENSG00000223727	ENST00000420000	Transcript
AC024158.1	0	ChezDiaz	GRCh37	3	3683143	3683143	+	5'Flank	SNP	T	T	A	novel		TP53_Ctrl	WT_Ctrl	T	T																			ENST00000411104		19	16	3	16	16	0	AC024158.1,upstream_gene_variant,,ENST00000411104,;	A	ENSG00000223036	ENST00000411104	Transcript
LRRN1	0	ChezDiaz	GRCh37	3	3893743	3893743	+	3'Flank	SNP	C	C	A	novel		TP53_Ctrl	WT_Ctrl	C	C																			ENST00000319331		14	8	6	10	10	0	SUMF1,intron_variant,,ENST00000534863,;LRRN1,downstream_gene_variant,,ENST00000319331,NM_020873.5;SUMF1,intron_variant,,ENST00000448413,;,regulatory_region_variant,,ENSR00001245789,;	A	ENSG00000175928	ENST00000319331	Transcript
Unknown	0	ChezDiaz	GRCh37	3	5613077	5613077	+	IGR	SNP	G	G	T	novel		TP53_Ctrl	WT_Ctrl	G	G																					22	10	12	19	19	0		T
Unknown	0	ChezDiaz	GRCh37	3	5866671	5866671	+	IGR	SNP	G	G	T	novel		TP53_Ctrl	WT_Ctrl	G	G																					15	9	6	12	12	0		T
AC027119.1	0	ChezDiaz	GRCh37	3	6082226	6082227	+	Intron	INS	-	-	T	rs1174927315		TP53_Ctrl	WT_Ctrl	-	-																n.322+77033dup			ENST00000425894		9	5	4	11	11	0	AC027119.1,intron_variant,,ENST00000425894,;	T	ENSG00000229642	ENST00000425894	Transcript
AC027119.1	0	ChezDiaz	GRCh37	3	6154294	6154294	+	Intron	SNP	A	A	T	novel		TP53_Ctrl	WT_Ctrl	A	A																n.323-11369A>T			ENST00000425894		13	5	8	12	12	0	AC027119.1,intron_variant,,ENST00000425894,;	T	ENSG00000229642	ENST00000425894	Transcript
AC027119.1	0	ChezDiaz	GRCh37	3	6165447	6165447	+	Intron	SNP	G	G	T	novel		TP53_Ctrl	WT_Ctrl	G	G																n.323-216G>T			ENST00000425894		21	19	2	15	15	0	AC027119.1,intron_variant,,ENST00000425894,;	T	ENSG00000229642	ENST00000425894	Transcript
AC026167.1	0	ChezDiaz	GRCh37	3	6245374	6245375	+	Intron	INS	-	-	T	rs201617852		TP53_Ctrl	WT_Ctrl	-	-																n.95+55119dup			ENST00000435651		13	7	6	12	12	0	AC026167.1,intron_variant,,ENST00000435651,;AC091069.1,upstream_gene_variant,,ENST00000440877,;	T	ENSG00000226022	ENST00000435651	Transcript
AC069277.2	0	ChezDiaz	GRCh37	3	6558284	6558284	+	Intron	SNP	G	G	A	novel		TP53_Ctrl	WT_Ctrl	G	G																n.194+25925G>A			ENST00000433639		15	6	9	20	20	0	AC069277.2,intron_variant,,ENST00000342990,;AC069277.2,intron_variant,,ENST00000414438,;AC069277.2,intron_variant,,ENST00000414603,;AC069277.2,intron_variant,,ENST00000433639,;	A	ENSG00000189229	ENST00000433639	Transcript
AC069277.2	0	ChezDiaz	GRCh37	3	6638688	6638688	+	Intron	SNP	G	G	T	novel		TP53_Ctrl	WT_Ctrl	G	G																n.194+106329G>T			ENST00000433639		25	12	13	14	14	0	AC069277.2,intron_variant,,ENST00000342990,;AC069277.2,intron_variant,,ENST00000433639,;	T	ENSG00000189229	ENST00000433639	Transcript
GRM7	0	ChezDiaz	GRCh37	3	6979623	6979623	+	Intron	SNP	G	G	T	rs535590331		TP53_Ctrl	WT_Ctrl	G	G																c.519+76029G>T			ENST00000357716		19	9	10	16	16	0	GRM7,intron_variant,,ENST00000357716,NM_000844.3;GRM7,intron_variant,,ENST00000389336,;GRM7,intron_variant,,ENST00000402647,;GRM7,intron_variant,,ENST00000403881,;GRM7,intron_variant,,ENST00000448328,;GRM7,intron_variant,,ENST00000486284,NM_181874.2;GRM7,intron_variant,,ENST00000389335,;GRM7,intron_variant,,ENST00000435689,;GRM7,intron_variant,,ENST00000440923,;GRM7,intron_variant,,ENST0000044325…	T	ENSG00000196277	ENST00000357716	Transcript
Unknown	0	ChezDiaz	GRCh37	3	7827952	7827952	+	IGR	SNP	G	G	T	novel		TP53_Ctrl	WT_Ctrl	G	G																					21	9	12	17	17	0		T
SSUH2	0	ChezDiaz	GRCh37	3	8657903	8657904	+	3'Flank	DNP	CA	CA	GG	novel		TP53_Ctrl	WT_Ctrl	CA	CA																			ENST00000544814		17	15	2	16	16	0	SSUH2,downstream_gene_variant,,ENST00000317371,;SSUH2,downstream_gene_variant,,ENST00000341795,NM_015931.2,NM_001256749.1;SSUH2,downstream_gene_variant,,ENST00000415132,;SSUH2,downstream_gene_variant,,ENST00000544814,NM_001256748.1;LMCD1-AS1,upstream_gene_variant,,ENST00000439407,;LMCD1-AS1,upstream_gene_variant,,ENST00000458666,;SSUH2,downstream_gene_variant,,ENST00000413305,;SSUH2,downstream_ge…	GG	ENSG00000125046	ENST00000544814	Transcript
SSUH2	0	ChezDiaz	GRCh37	3	8657914	8657914	+	3'Flank	SNP	C	C	T	rs1486058526		TP53_Ctrl	WT_Ctrl	C	C																			ENST00000544814		15	13	2	16	16	0	SSUH2,downstream_gene_variant,,ENST00000317371,;SSUH2,downstream_gene_variant,,ENST00000341795,NM_015931.2,NM_001256749.1;SSUH2,downstream_gene_variant,,ENST00000415132,;SSUH2,downstream_gene_variant,,ENST00000544814,NM_001256748.1;LMCD1-AS1,upstream_gene_variant,,ENST00000439407,;LMCD1-AS1,upstream_gene_variant,,ENST00000458666,;SSUH2,downstream_gene_variant,,ENST00000413305,;SSUH2,downstream_ge…	T	ENSG00000125046	ENST00000544814	Transcript
Unknown	0	ChezDiaz	GRCh37	3	9607728	9607728	+	IGR	SNP	G	G	T	rs13353530		TP53_Ctrl	WT_Ctrl	G	G																					13	11	2	13	13	0		T
CPNE9	0	ChezDiaz	GRCh37	3	9770284	9770284	+	Intron	SNP	G	G	A	rs1464608862		TP53_Ctrl	WT_Ctrl	G	G																c.1477-907G>A			ENST00000383832		24	22	2	24	24	0	CPNE9,intron_variant,,ENST00000383832,NM_153635.2;CPNE9,downstream_gene_variant,,ENST00000273027,;BRPF1,upstream_gene_variant,,ENST00000302054,NM_004634.2;BRPF1,upstream_gene_variant,,ENST00000383829,NM_001003694.1;CPNE9,downstream_gene_variant,,ENST00000383831,;BRPF1,upstream_gene_variant,,ENST00000420291,;BRPF1,upstream_gene_variant,,ENST00000424362,;BRPF1,upstream_gene_variant,,ENST00000426583…	A	ENSG00000144550	ENST00000383832	Transcript
CPNE9	0	ChezDiaz	GRCh37	3	9770289	9770289	+	Intron	SNP	A	A	G	rs1207918461		TP53_Ctrl	WT_Ctrl	A	A																c.1477-902A>G			ENST00000383832		24	22	2	24	24	0	CPNE9,intron_variant,,ENST00000383832,NM_153635.2;CPNE9,downstream_gene_variant,,ENST00000273027,;BRPF1,upstream_gene_variant,,ENST00000302054,NM_004634.2;BRPF1,upstream_gene_variant,,ENST00000383829,NM_001003694.1;CPNE9,downstream_gene_variant,,ENST00000383831,;BRPF1,upstream_gene_variant,,ENST00000420291,;BRPF1,upstream_gene_variant,,ENST00000424362,;BRPF1,upstream_gene_variant,,ENST00000426583…	G	ENSG00000144550	ENST00000383832	Transcript
IRAK2	0	ChezDiaz	GRCh37	3	10279506	10279506	+	Intron	SNP	A	A	G	rs34355838		TP53_Ctrl	WT_Ctrl	A	A																c.1474-926A>G			ENST00000256458		13	7	6	11	11	0	IRAK2,intron_variant,,ENST00000256458,NM_001570.3;,regulatory_region_variant,,ENSR00001246977,;	G	ENSG00000134070	ENST00000256458	Transcript
Unknown	0	ChezDiaz	GRCh37	3	13199201	13199201	+	IGR	SNP	C	C	T	novel		TP53_Ctrl	WT_Ctrl	C	C																					17	8	9	12	12	0		T
LINC00620	0	ChezDiaz	GRCh37	3	13726139	13726139	+	Intron	SNP	G	G	C	novel		TP53_Ctrl	WT_Ctrl	G	G																n.114-3473G>C			ENST00000419618		17	10	7	18	18	0	LINC00620,intron_variant,,ENST00000419618,;LINC00620,intron_variant,,ENST00000438915,;	C	ENSG00000224514	ENST00000419618	Transcript
Unknown	0	ChezDiaz	GRCh37	3	13842177	13842177	+	IGR	SNP	C	C	A	novel		TP53_Ctrl	WT_Ctrl	C	C																					13	7	6	18	18	0		A
Unknown	0	ChezDiaz	GRCh37	3	14274895	14274896	+	IGR	INS	-	-	AAAGAAAGAAAGAAAGAAAG	novel		TP53_Ctrl	WT_Ctrl	-	-																					12	10	2	9	9	0		AAAGAAAGAAAGAAAGAAAG
RNA5SP124	0	ChezDiaz	GRCh37	3	14436819	14436819	+	3'Flank	SNP	C	C	A	novel		TP53_Ctrl	WT_Ctrl	C	C																			ENST00000362739		18	16	2	16	16	0	RNA5SP124,downstream_gene_variant,,ENST00000362739,;	A	ENSG00000199609	ENST00000362739	Transcript
AC090954.1	0	ChezDiaz	GRCh37	3	15177336	15177336	+	5'Flank	SNP	T	T	G	rs1226172592		TP53_Ctrl	WT_Ctrl	T	T																			ENST00000408497		17	15	2	20	20	0	AC090954.1,upstream_gene_variant,,ENST00000408497,;AC090954.5,upstream_gene_variant,,ENST00000445502,;	G	ENSG00000221424	ENST00000408497	Transcript
RPS3AP53	0	ChezDiaz	GRCh37	3	15182380	15182380	+	5'Flank	SNP	A	A	G	rs4038192		TP53_Ctrl	WT_Ctrl	A	A																			ENST00000454716		33	30	3	17	17	0	RPS3AP53,upstream_gene_variant,,ENST00000454716,;	G	ENSG00000227578	ENST00000454716	Transcript
Unknown	0	ChezDiaz	GRCh37	3	16064990	16064990	+	IGR	SNP	T	T	G	novel		TP53_Ctrl	WT_Ctrl	T	T																					22	12	10	17	17	0		G
RFTN1	0	ChezDiaz	GRCh37	3	16443573	16443573	+	Intron	SNP	G	G	T	novel		TP53_Ctrl	WT_Ctrl	G	G																c.441+7309C>A			ENST00000334133		22	12	10	15	15	0	RFTN1,intron_variant,,ENST00000334133,NM_015150.1;RFTN1,intron_variant,,ENST00000432519,;RFTN1,intron_variant,,ENST00000441460,;RFTN1,intron_variant,,ENST00000449415,;RFTN1,intron_variant,,ENST00000451036,;RFTN1,intron_variant,,ENST00000470458,;RFTN1,intron_variant,,ENST00000484752,;RFTN1,intron_variant,,ENST00000495666,;	T	ENSG00000131378	ENST00000334133	Transcript
PLCL2	0	ChezDiaz	GRCh37	3	16864992	16864992	+	Intron	SNP	A	A	G	novel		TP53_Ctrl	WT_Ctrl	A	A																n.438+20396A>G			ENST00000460467		15	9	6	29	29	0	PLCL2,intron_variant,,ENST00000460467,;	G	ENSG00000154822	ENST00000460467	Transcript
PLCL2	0	ChezDiaz	GRCh37	3	16905265	16905265	+	Intron	SNP	T	T	C	novel		TP53_Ctrl	WT_Ctrl	T	T																n.438+60669T>C			ENST00000460467		21	17	4	13	13	0	PLCL2,intron_variant,,ENST00000460467,;	C	ENSG00000154822	ENST00000460467	Transcript
PLCL2	0	ChezDiaz	GRCh37	3	17057334	17057334	+	Intron	SNP	G	G	A	novel		TP53_Ctrl	WT_Ctrl	G	G																c.2640+931G>A			ENST00000418129		14	11	3	13	13	0	PLCL2,intron_variant,,ENST00000396755,;PLCL2,intron_variant,,ENST00000418129,NM_001144382.1;PLCL2,intron_variant,,ENST00000419842,;PLCL2,intron_variant,,ENST00000432376,NM_015184.5;PLCL2,downstream_gene_variant,,ENST00000460467,;	A	ENSG00000154822	ENST00000418129	Transcript
TBC1D5	0	ChezDiaz	GRCh37	3	17638192	17638192	+	Intron	SNP	C	C	A	rs1288190889		TP53_Ctrl	WT_Ctrl	C	C																c.-36+27149G>T			ENST00000446818		8	3	5	10	10	0	TBC1D5,intron_variant,,ENST00000253692,NM_014744.2;TBC1D5,intron_variant,,ENST00000414349,;TBC1D5,intron_variant,,ENST00000415814,;TBC1D5,intron_variant,,ENST00000425944,;TBC1D5,intron_variant,,ENST00000428355,;TBC1D5,intron_variant,,ENST00000429383,NM_001134380.1;TBC1D5,intron_variant,,ENST00000433533,;TBC1D5,intron_variant,,ENST00000434420,;TBC1D5,intron_variant,,ENST00000444471,;TBC1D5,intron_…	A	ENSG00000131374	ENST00000446818	Transcript
TBC1D5	0	ChezDiaz	GRCh37	3	17901114	17901114	+	Intron	SNP	T	T	G	novel		TP53_Ctrl	WT_Ctrl	T	T																n.212-551488A>C			ENST00000414318		16	14	2	14	14	0	TBC1D5,intron_variant,,ENST00000414318,;	G	ENSG00000131374	ENST00000414318	Transcript
TBC1D5	0	ChezDiaz	GRCh37	3	17901124	17901124	+	Intron	SNP	A	A	G	novel		TP53_Ctrl	WT_Ctrl	A	A																n.212-551498T>C			ENST00000414318		18	16	2	14	14	0	TBC1D5,intron_variant,,ENST00000414318,;	G	ENSG00000131374	ENST00000414318	Transcript
TBC1D5	0	ChezDiaz	GRCh37	3	18290341	18290341	+	Intron	SNP	T	T	C	novel		TP53_Ctrl	WT_Ctrl	T	T																n.211+195758A>G			ENST00000414318		22	11	11	14	14	0	TBC1D5,intron_variant,,ENST00000414318,;,regulatory_region_variant,,ENSR00001249167,;	C	ENSG00000131374	ENST00000414318	Transcript
KCNH8	0	ChezDiaz	GRCh37	3	19218276	19218276	+	Intron	SNP	A	A	T	novel		TP53_Ctrl	WT_Ctrl	A	A																c.76+27989A>T			ENST00000328405		26	11	15	14	14	0	KCNH8,intron_variant,,ENST00000328405,NM_144633.2;KCNH8,intron_variant,,ENST00000452398,;	T	ENSG00000183960	ENST00000328405	Transcript
KCNH8	0	ChezDiaz	GRCh37	3	19418718	19418719	+	Intron	INS	-	-	A	novel		TP53_Ctrl	WT_Ctrl	-	-																c.812-13255_812-13254insA			ENST00000328405		20	9	11	13	13	0	KCNH8,intron_variant,,ENST00000328405,NM_144633.2;KCNH8,intron_variant,,ENST00000475063,;KCNH8,intron_variant,,ENST00000452398,;	A	ENSG00000183960	ENST00000328405	Transcript
Unknown	0	ChezDiaz	GRCh37	3	19837482	19837482	+	IGR	SNP	T	T	C	novel		TP53_Ctrl	WT_Ctrl	T	T																					15	8	7	10	10	0		C
ENSR00001249531	0	ChezDiaz	GRCh37	3	20367052	20367052	+	IGR	SNP	G	G	C	novel		TP53_Ctrl	WT_Ctrl	G	G																			ENSR00001249531		15	7	8	19	19	0	,regulatory_region_variant,,ENSR00001249531,;	C		ENSR00001249531	RegulatoryFeature
AC107622.1	0	ChezDiaz	GRCh37	3	20397302	20397302	+	3'Flank	SNP	G	G	A	rs1384332496		TP53_Ctrl	WT_Ctrl	G	G																			ENST00000455626		23	21	2	16	16	0	AC107622.1,downstream_gene_variant,,ENST00000455626,;	A	ENSG00000231304	ENST00000455626	Transcript
AC107622.1	0	ChezDiaz	GRCh37	3	20397317	20397317	+	3'Flank	SNP	T	T	G	rs1304780102		TP53_Ctrl	WT_Ctrl	T	T																			ENST00000455626		22	20	2	16	16	0	AC107622.1,downstream_gene_variant,,ENST00000455626,;	G	ENSG00000231304	ENST00000455626	Transcript
ZNF385D	0	ChezDiaz	GRCh37	3	21509325	21509325	+	Intron	SNP	C	C	G	novel		TP53_Ctrl	WT_Ctrl	C	C																c.440-30630G>C			ENST00000281523		15	10	5	14	14	0	ZNF385D,intron_variant,,ENST00000281523,NM_024697.2;ZNF385D,intron_variant,,ENST00000494118,;ZNF385D,intron_variant,,ENST00000495739,;ZNF385D,intron_variant,,ENST00000446749,;	G	ENSG00000151789	ENST00000281523	Transcript
ZNF385D	0	ChezDiaz	GRCh37	3	21624306	21624306	+	Intron	SNP	A	A	G	rs111501601		TP53_Ctrl	WT_Ctrl	A	A																c.166-18130T>C			ENST00000281523		25	14	11	10	10	0	ZNF385D,intron_variant,,ENST00000281523,NM_024697.2;ZNF385D-AS1,downstream_gene_variant,,ENST00000412369,;ZNF385D,intron_variant,,ENST00000478967,;ZNF385D,intron_variant,,ENST00000494108,;ZNF385D,intron_variant,,ENST00000494118,;ZNF385D,intron_variant,,ENST00000446749,;	G	ENSG00000151789	ENST00000281523	Transcript
Unknown	0	ChezDiaz	GRCh37	3	22748740	22748740	+	IGR	SNP	G	G	T	novel		TP53_Ctrl	WT_Ctrl	G	G																					19	11	8	12	12	0		T
RANP7	0	ChezDiaz	GRCh37	3	22942628	22942628	+	5'Flank	SNP	A	A	C	novel		TP53_Ctrl	WT_Ctrl	A	A																			ENST00000418085		21	15	6	17	17	0	RANP7,upstream_gene_variant,,ENST00000418085,;	C	ENSG00000226183	ENST00000418085	Transcript
UBE2E2	0	ChezDiaz	GRCh37	3	23277701	23277701	+	Intron	SNP	G	G	T	novel		TP53_Ctrl	WT_Ctrl	G	G																c.227+18898G>T			ENST00000396703		11	6	5	16	16	0	UBE2E2,intron_variant,,ENST00000396703,NM_152653.3;UBE2E2,intron_variant,,ENST00000425792,;UBE2E2,intron_variant,,ENST00000452894,;UBE2E2,intron_variant,,ENST00000335798,;UBE2E2,intron_variant,,ENST00000427371,;	T	ENSG00000182247	ENST00000396703	Transcript
THRB	0	ChezDiaz	GRCh37	3	24381312	24381312	+	Intron	SNP	T	T	G	novel		TP53_Ctrl	WT_Ctrl	T	T																c.-260-2450A>C			ENST00000396671		25	14	11	15	15	0	THRB,intron_variant,,ENST00000356447,NM_001128177.1,NM_000461.4;THRB,intron_variant,,ENST00000396671,NM_001128176.2;THRB,intron_variant,,ENST00000413780,;THRB,intron_variant,,ENST00000415021,;THRB,intron_variant,,ENST00000416420,NM_001252634.1;THRB,intron_variant,,ENST00000418247,;THRB,intron_variant,,ENST00000428492,;THRB,intron_variant,,ENST00000431815,;THRB,intron_variant,,ENST00000447414,;THR…	G	ENSG00000151090	ENST00000396671	Transcript
Unknown	0	ChezDiaz	GRCh37	3	25883842	25883843	+	IGR	INS	-	-	T	rs1045425529		TP53_Ctrl	WT_Ctrl	-	-																					17	7	10	11	11	0		T
Unknown	0	ChezDiaz	GRCh37	3	26630952	26630952	+	IGR	SNP	A	A	C	novel		TP53_Ctrl	WT_Ctrl	A	A																					23	15	8	12	12	0		C
Unknown	0	ChezDiaz	GRCh37	3	26940204	26940204	+	IGR	SNP	C	C	T	rs1176389172		TP53_Ctrl	WT_Ctrl	C	C																					14	11	3	16	16	0		T
Unknown	0	ChezDiaz	GRCh37	3	27096716	27096716	+	IGR	SNP	G	G	T	novel		TP53_Ctrl	WT_Ctrl	G	G																					18	16	2	21	21	0		T
Unknown	0	ChezDiaz	GRCh37	3	27736075	27736075	+	IGR	SNP	C	C	A	novel		TP53_Ctrl	WT_Ctrl	C	C																					18	13	5	11	11	0		A
Unknown	0	ChezDiaz	GRCh37	3	28022429	28022429	+	IGR	SNP	C	C	A	novel		TP53_Ctrl	WT_Ctrl	C	C																					16	13	3	20	20	0		A
CMC1	0	ChezDiaz	GRCh37	3	28316642	28316642	+	Intron	SNP	T	T	A	novel		TP53_Ctrl	WT_Ctrl	T	T																c.109+11771T>A			ENST00000466830		14	6	8	18	18	0	CMC1,intron_variant,,ENST00000418849,;CMC1,intron_variant,,ENST00000423894,;CMC1,intron_variant,,ENST00000466830,NM_182523.1;CMC1,intron_variant,,ENST00000334841,;CMC1,intron_variant,,ENST00000396610,;CMC1,intron_variant,,ENST00000477739,;	A	ENSG00000187118	ENST00000466830	Transcript
ZCWPW2	0	ChezDiaz	GRCh37	3	28520912	28520912	+	Intron	SNP	G	G	C	rs1024062555		TP53_Ctrl	WT_Ctrl	G	G																c.610+490G>C			ENST00000383768		18	11	7	8	8	0	ZCWPW2,intron_variant,,ENST00000383768,;ZCWPW2,intron_variant,,ENST00000419130,;ZCWPW2,intron_variant,,ENST00000421010,NM_001040432.1;	C	ENSG00000206559	ENST00000383768	Transcript
LINC00693	0	ChezDiaz	GRCh37	3	28644492	28644492	+	Intron	SNP	T	T	A	rs188826443		TP53_Ctrl	WT_Ctrl	T	T																n.809+26505T>A			ENST00000432518		17	6	11	17	17	0	LINC00693,intron_variant,,ENST00000432518,;LINC00693,intron_variant,,ENST00000443912,;LINC00693,intron_variant,,ENST00000445077,;	A	ENSG00000228214	ENST00000432518	Transcript
Unknown	0	ChezDiaz	GRCh37	3	30415133	30415133	+	IGR	SNP	A	A	C	novel		TP53_Ctrl	WT_Ctrl	A	A																					14	8	6	15	15	0		C
Unknown	0	ChezDiaz	GRCh37	3	30635682	30635682	+	IGR	SNP	T	T	A	novel		TP53_Ctrl	WT_Ctrl	T	T																					26	23	3	18	18	0		A
CMTM8	0	ChezDiaz	GRCh37	3	32292815	32292816	+	Intron	INS	-	-	T	rs914726884		TP53_Ctrl	WT_Ctrl	-	-																c.147+12212dup			ENST00000307526		13	4	9	14	14	0	CMTM8,intron_variant,,ENST00000307526,NM_178868.3;CMTM8,intron_variant,,ENST00000458535,;,regulatory_region_variant,,ENSR00001251884,;	T	ENSG00000170293	ENST00000307526	Transcript
CLASP2	0	ChezDiaz	GRCh37	3	33621933	33621933	+	Intron	DEL	T	T	-	novel		TP53_Ctrl	WT_Ctrl	T	T																c.2350+1380del			ENST00000468888		16	6	10	12	12	0	CLASP2,intron_variant,,ENST00000307312,;CLASP2,intron_variant,,ENST00000359576,;CLASP2,intron_variant,,ENST00000399362,NM_015097.2;CLASP2,intron_variant,,ENST00000461133,;CLASP2,intron_variant,,ENST00000468888,;CLASP2,intron_variant,,ENST00000475576,;CLASP2,intron_variant,,ENST00000480013,NM_001207044.1;CLASP2,intron_variant,,ENST00000539981,;CLASP2,upstream_gene_variant,,ENST00000491045,;	-	ENSG00000163539	ENST00000468888	Transcript
AC018359.1	0	ChezDiaz	GRCh37	3	34477154	34477154	+	Intron	SNP	C	C	T	rs995194378		TP53_Ctrl	WT_Ctrl	C	C																n.570+26313C>T			ENST00000424786		16	11	5	19	19	0	AC018359.1,intron_variant,,ENST00000424786,;	T	ENSG00000226320	ENST00000424786	Transcript
Unknown	0	ChezDiaz	GRCh37	3	34683699	34683699	+	IGR	SNP	G	G	T	rs1184926835		TP53_Ctrl	WT_Ctrl	G	G																					17	15	2	14	14	0		T
Unknown	0	ChezDiaz	GRCh37	3	34837277	34837277	+	IGR	SNP	T	T	G	novel		TP53_Ctrl	WT_Ctrl	T	T																					11	7	4	13	13	0		G
FECHP1	0	ChezDiaz	GRCh37	3	34919047	34919047	+	3'Flank	SNP	C	C	T	novel		TP53_Ctrl	WT_Ctrl	C	C																			ENST00000431896		24	14	10	11	11	0	FECHP1,downstream_gene_variant,,ENST00000431896,;	T	ENSG00000235534	ENST00000431896	Transcript
TRANK1	0	ChezDiaz	GRCh37	3	36924850	36924850	+	Intron	SNP	C	C	T	novel		TP53_Ctrl	WT_Ctrl	C	C																c.775+6470G>A			ENST00000429976		18	5	13	16	16	0	TRANK1,intron_variant,,ENST00000301807,NM_014831.2;TRANK1,intron_variant,,ENST00000429976,;AC011816.1,upstream_gene_variant,,ENST00000441346,;	T	ENSG00000168016	ENST00000429976	Transcript
EXOG	0	ChezDiaz	GRCh37	3	38554168	38554168	+	Intron	SNP	G	G	A	rs961911941		TP53_Ctrl	WT_Ctrl	G	G																c.645+5709G>A			ENST00000287675		22	19	3	13	13	0	EXOG,intron_variant,,ENST00000287675,NM_005107.3;EXOG,intron_variant,,ENST00000358249,;EXOG,intron_variant,,ENST00000422077,NM_001145464.1;EXOG,intron_variant,,ENST00000453767,;EXOG,intron_variant,,ENST00000412107,;EXOG,intron_variant,,ENST00000431472,;EXOG,intron_variant,,ENST00000436414,;EXOG,intron_variant,,ENST00000438992,;EXOG,intron_variant,,ENST00000447573,;EXOG,intron_variant,,ENST0000045…	A	ENSG00000157036	ENST00000287675	Transcript
SCN5A	0	ChezDiaz	GRCh37	3	38602530	38602530	+	Intron	SNP	A	A	G	novel		TP53_Ctrl	WT_Ctrl	A	A																c.3964-611T>C			ENST00000413689		22	12	10	20	20	0	SCN5A,intron_variant,,ENST00000333535,;SCN5A,intron_variant,,ENST00000413689,NM_001160160.1,NM_001099404.1;SCN5A,intron_variant,,ENST00000414099,;SCN5A,intron_variant,,ENST00000423572,;SCN5A,intron_variant,,ENST00000425664,NM_001099405.1;SCN5A,intron_variant,,ENST00000443581,NM_000335.4,NM_198056.2;SCN5A,intron_variant,,ENST00000449557,;SCN5A,intron_variant,,ENST00000450102,;SCN5A,intron_variant,…	G	ENSG00000183873	ENST00000413689	Transcript
Unknown	0	ChezDiaz	GRCh37	3	39268770	39268770	+	IGR	SNP	G	G	T	rs1480484422		TP53_Ctrl	WT_Ctrl	G	G																					21	19	2	17	17	0		T
MYRIP	0	ChezDiaz	GRCh37	3	40109394	40109394	+	Intron	SNP	G	G	A	novel		TP53_Ctrl	WT_Ctrl	G	G																c.332+23632G>A			ENST00000302541		27	13	14	13	13	0	MYRIP,intron_variant,,ENST00000302541,NM_015460.2,NM_001284423.1;MYRIP,intron_variant,,ENST00000396217,NM_001284425.1;MYRIP,intron_variant,,ENST00000425621,NM_001284424.1;MYRIP,intron_variant,,ENST00000444716,;MYRIP,intron_variant,,ENST00000475082,;MYRIP,upstream_gene_variant,,ENST00000459828,;MYRIP,intron_variant,,ENST00000458292,;MYRIP,intron_variant,,ENST00000458441,;	A	ENSG00000170011	ENST00000302541	Transcript
MYRIP	0	ChezDiaz	GRCh37	3	40116500	40116500	+	Intron	SNP	T	T	A	novel		TP53_Ctrl	WT_Ctrl	T	T																c.332+30738T>A			ENST00000302541		26	24	2	14	14	0	MYRIP,intron_variant,,ENST00000302541,NM_015460.2,NM_001284423.1;MYRIP,intron_variant,,ENST00000396217,NM_001284425.1;MYRIP,intron_variant,,ENST00000425621,NM_001284424.1;MYRIP,intron_variant,,ENST00000444716,;MYRIP,intron_variant,,ENST00000459828,;MYRIP,intron_variant,,ENST00000475082,;MYRIP,intron_variant,,ENST00000458292,;MYRIP,intron_variant,,ENST00000458441,;	A	ENSG00000170011	ENST00000302541	Transcript
ENSR00001253951	0	ChezDiaz	GRCh37	3	42488370	42488370	+	IGR	SNP	A	A	G	novel		TP53_Ctrl	WT_Ctrl	A	A																			ENSR00001253951		19	8	11	22	22	0	,regulatory_region_variant,,ENSR00001253951,;	G		ENSR00001253951	RegulatoryFeature
ANO10	0	ChezDiaz	GRCh37	3	43550613	43550613	+	Intron	SNP	G	G	A	rs1480591137		TP53_Ctrl	WT_Ctrl	G	G																c.1797+40599C>T			ENST00000292246		16	13	3	12	12	0	ANO10,intron_variant,,ENST00000292246,NM_018075.3;ANO10,intron_variant,,ENST00000350459,NM_001204834.1;ANO10,intron_variant,,ENST00000396091,NM_001204832.1;ANO10,intron_variant,,ENST00000414522,NM_001204831.1;ANO10,intron_variant,,ENST00000448045,;ANO10,intron_variant,,ENST00000451430,NM_001204833.1;	A	ENSG00000160746	ENST00000292246	Transcript
ANO10	0	ChezDiaz	GRCh37	3	43646298	43646298	+	Intron	SNP	A	A	C	rs887024272		TP53_Ctrl	WT_Ctrl	A	A																c.139+908T>G			ENST00000292246		16	4	12	15	15	0	ANO10,intron_variant,,ENST00000292246,NM_018075.3;ANO10,intron_variant,,ENST00000350459,NM_001204834.1;ANO10,intron_variant,,ENST00000396091,NM_001204832.1;ANO10,intron_variant,,ENST00000413397,;ANO10,intron_variant,,ENST00000414522,NM_001204831.1;ANO10,intron_variant,,ENST00000427171,;ANO10,intron_variant,,ENST00000428472,;ANO10,intron_variant,,ENST00000428831,;ANO10,intron_variant,,ENST00000439…	C	ENSG00000160746	ENST00000292246	Transcript
TOPAZ1	0	ChezDiaz	GRCh37	3	44347864	44347864	+	Silent	SNP	A	A	G	novel		TP53_Ctrl	WT_Ctrl	A	A																c.4086A>G	p.Gly1362=	p.G1362=	ENST00000309765	15/20	25	22	3	17	17	0	TOPAZ1,synonymous_variant,p.Gly1362=,ENST00000309765,NM_001145030.1;	G	ENSG00000173769	ENST00000309765	Transcript
ZNF852	0	ChezDiaz	GRCh37	3	44535813	44535813	+	3'Flank	SNP	C	C	A	novel		TP53_Ctrl	WT_Ctrl	C	C																			ENST00000436261		10	7	3	12	12	0	ZNF852,downstream_gene_variant,,ENST00000436261,NM_001287349.1;	A	ENSG00000178917	ENST00000436261	Transcript
MAP4	0	ChezDiaz	GRCh37	3	47988144	47988144	+	Intron	SNP	C	C	A	rs1355624750		TP53_Ctrl	WT_Ctrl	C	C																c.293-18304G>T			ENST00000360240		5	2	3	10	10	0	MAP4,intron_variant,,ENST00000360240,NM_002375.4;MAP4,intron_variant,,ENST00000383737,;MAP4,intron_variant,,ENST00000395734,NM_001134364.1;MAP4,intron_variant,,ENST00000423088,;MAP4,intron_variant,,ENST00000426837,;,regulatory_region_variant,,ENSR00001255252,;	A	ENSG00000047849	ENST00000360240	Transcript
SPINK8	0	ChezDiaz	GRCh37	3	48362457	48362457	+	Intron	SNP	T	T	C	novel		TP53_Ctrl	WT_Ctrl	T	T																c.117+58A>G			ENST00000434006		17	12	5	14	14	0	SPINK8,intron_variant,,ENST00000434006,NM_001080525.1;MIR2115,upstream_gene_variant,,ENST00000516657,;	C	ENSG00000229453	ENST00000434006	Transcript
BSN	0	ChezDiaz	GRCh37	3	49635049	49635049	+	Intron	SNP	C	C	A	novel		TP53_Ctrl	WT_Ctrl	C	C																c.225-27359C>A			ENST00000296452		20	11	9	16	15	1	BSN,intron_variant,,ENST00000296452,NM_003458.3;	A	ENSG00000164061	ENST00000296452	Transcript
DOCK3	0	ChezDiaz	GRCh37	3	50981025	50981025	+	Intron	SNP	C	C	A	novel		TP53_Ctrl	WT_Ctrl	C	C																c.315+9517C>A			ENST00000266037		28	25	3	15	15	0	DOCK3,intron_variant,,ENST00000266037,NM_004947.4;	A	ENSG00000088538	ENST00000266037	Transcript
RAD54L2	0	ChezDiaz	GRCh37	3	51606989	51606989	+	Intron	SNP	C	C	T	novel		TP53_Ctrl	WT_Ctrl	C	C																c.-54-17394C>T			ENST00000409535		15	9	6	12	12	0	RAD54L2,intron_variant,,ENST00000409535,NM_015106.2;RAD54L2,intron_variant,,ENST00000487093,;	T	ENSG00000164080	ENST00000409535	Transcript
TWF2	0	ChezDiaz	GRCh37	3	52266922	52266922	+	Intron	SNP	A	A	G	novel		TP53_Ctrl	WT_Ctrl	A	A																c.104-784T>C			ENST00000305533		15	9	6	17	17	0	TWF2,intron_variant,,ENST00000305533,NM_007284.3;TWF2,intron_variant,,ENST00000499914,;TLR9,intron_variant,,ENST00000597542,;TLR9,upstream_gene_variant,,ENST00000494383,;TWF2,upstream_gene_variant,,ENST00000472755,;TLR9,upstream_gene_variant,,ENST00000478201,;,regulatory_region_variant,,ENSR00001256308,;	G	ENSG00000247596	ENST00000305533	Transcript
NEK4	0	ChezDiaz	GRCh37	3	52758248	52758249	+	Intron	INS	-	-	ACACACACACACAC	rs10528307		TP53_Ctrl	WT_Ctrl	-	-																c.2434-12377_2434-12364dup			ENST00000233027		16	6	10	9	9	0	NEK4,intron_variant,,ENST00000233027,NM_001193533.1,NM_003157.4;NEK4,intron_variant,,ENST00000535191,;	ACACACACACACAC	ENSG00000114904	ENST00000233027	Transcript
CACNA1D	0	ChezDiaz	GRCh37	3	53695057	53695057	+	Intron	SNP	C	C	G	novel		TP53_Ctrl	WT_Ctrl	C	C																c.766+755C>G			ENST00000288139		15	13	2	25	25	0	CACNA1D,intron_variant,,ENST00000288139,NM_000720.3;CACNA1D,intron_variant,,ENST00000350061,NM_001128840.2;CACNA1D,intron_variant,,ENST00000422281,NM_001128839.2;	G	ENSG00000157388	ENST00000288139	Transcript
Unknown	0	ChezDiaz	GRCh37	3	54005492	54005492	+	IGR	SNP	C	C	T	novel		TP53_Ctrl	WT_Ctrl	C	C																					21	10	11	16	16	0		T
Unknown	0	ChezDiaz	GRCh37	3	55275415	55275415	+	IGR	SNP	G	G	T	rs1401206117		TP53_Ctrl	WT_Ctrl	G	G																					12	6	6	19	19	0		T
ERC2	0	ChezDiaz	GRCh37	3	56412843	56412843	+	Intron	SNP	C	C	A	novel		TP53_Ctrl	WT_Ctrl	C	C																c.657+55536G>T			ENST00000288221		17	8	9	21	21	0	ERC2,intron_variant,,ENST00000288221,NM_015576.1;ERC2,intron_variant,,ENST00000460849,;	A	ENSG00000187672	ENST00000288221	Transcript
CCDC66	0	ChezDiaz	GRCh37	3	56612347	56612347	+	Intron	SNP	G	G	A	novel		TP53_Ctrl	WT_Ctrl	G	G																c.936+7017G>A			ENST00000394672		23	14	9	20	20	0	CCDC66,intron_variant,,ENST00000326595,;CCDC66,intron_variant,,ENST00000394672,NM_001141947.1,NM_001012506.4;CCDC66,intron_variant,,ENST00000422222,;CCDC66,intron_variant,,ENST00000436465,;CCDC66,intron_variant,,ENST00000484623,;CCDC66,intron_variant,,ENST00000341455,;CCDC66,intron_variant,,ENST00000471681,;CCDC66,intron_variant,,ENST00000494672,;	A	ENSG00000180376	ENST00000394672	Transcript
IL17RD	0	ChezDiaz	GRCh37	3	57207419	57207419	+	5'Flank	SNP	T	T	C	novel		TP53_Ctrl	WT_Ctrl	T	T																			ENST00000320057		21	11	10	26	26	0	IL17RD,upstream_gene_variant,,ENST00000320057,;IL17RD,upstream_gene_variant,,ENST00000467210,;IL17RD,upstream_gene_variant,,ENST00000469841,;	C	ENSG00000144730	ENST00000320057	Transcript
Unknown	0	ChezDiaz	GRCh37	3	58529382	58529382	+	IGR	SNP	C	C	A	novel		TP53_Ctrl	WT_Ctrl	C	C																					27	15	12	23	23	0		A
Unknown	0	ChezDiaz	GRCh37	3	59280682	59280682	+	IGR	SNP	G	G	A	novel		TP53_Ctrl	WT_Ctrl	G	G																					14	8	6	20	20	0		A
Unknown	0	ChezDiaz	GRCh37	3	59709530	59709530	+	IGR	SNP	T	T	C	novel		TP53_Ctrl	WT_Ctrl	T	T																					17	15	2	16	16	0		C
FHIT	0	ChezDiaz	GRCh37	3	60113736	60113736	+	Intron	SNP	G	G	T	novel		TP53_Ctrl	WT_Ctrl	G	G																c.104-113858C>A			ENST00000468189		17	11	6	9	9	0	FHIT,intron_variant,,ENST00000341848,;FHIT,intron_variant,,ENST00000468189,;FHIT,intron_variant,,ENST00000476844,;FHIT,intron_variant,,ENST00000488467,;FHIT,intron_variant,,ENST00000492590,NM_002012.2,NM_001166243.1;	T	ENSG00000189283	ENST00000468189	Transcript
FHIT	0	ChezDiaz	GRCh37	3	60619213	60619213	+	Intron	SNP	G	G	A	novel		TP53_Ctrl	WT_Ctrl	G	G																c.-17-96501C>T			ENST00000468189		17	10	7	17	17	0	FHIT,intron_variant,,ENST00000468189,;FHIT,intron_variant,,ENST00000476844,;FHIT,intron_variant,,ENST00000488467,;FHIT,intron_variant,,ENST00000492590,NM_002012.2,NM_001166243.1;FHIT,intron_variant,,ENST00000490952,;	A	ENSG00000189283	ENST00000468189	Transcript
FHIT	0	ChezDiaz	GRCh37	3	60877769	60877769	+	Intron	SNP	G	G	T	novel		TP53_Ctrl	WT_Ctrl	G	G																c.-110-70064C>A			ENST00000468189		29	20	9	25	25	0	FHIT,intron_variant,,ENST00000468189,;FHIT,intron_variant,,ENST00000476844,;FHIT,intron_variant,,ENST00000488467,;FHIT,intron_variant,,ENST00000492590,NM_002012.2,NM_001166243.1;FHIT,intron_variant,,ENST00000490952,;	T	ENSG00000189283	ENST00000468189	Transcript
FHIT	0	ChezDiaz	GRCh37	3	61215579	61215579	+	Intron	SNP	A	A	T	novel		TP53_Ctrl	WT_Ctrl	A	A																c.-213+21396T>A			ENST00000468189		22	20	2	25	25	0	FHIT,intron_variant,,ENST00000468189,;FHIT,intron_variant,,ENST00000476844,;FHIT,intron_variant,,ENST00000488467,;FHIT,intron_variant,,ENST00000492590,NM_002012.2,NM_001166243.1;FHIT,intron_variant,,ENST00000490952,;	T	ENSG00000189283	ENST00000468189	Transcript
ENSR00001258420	0	ChezDiaz	GRCh37	3	61344044	61344044	+	IGR	SNP	G	G	T	novel		TP53_Ctrl	WT_Ctrl	G	G																			ENSR00001258420		31	27	4	25	25	0	,regulatory_region_variant,,ENSR00001258420,;	T		ENSR00001258420	RegulatoryFeature
ENSR00000304321	0	ChezDiaz	GRCh37	3	61366936	61366936	+	IGR	SNP	C	C	G	novel		TP53_Ctrl	WT_Ctrl	C	C																			ENSR00000304321		35	22	13	34	34	0	,regulatory_region_variant,,ENSR00000304321,;	G		ENSR00000304321	RegulatoryFeature
Unknown	0	ChezDiaz	GRCh37	3	61534938	61534938	+	IGR	SNP	A	A	T	novel		TP53_Ctrl	WT_Ctrl	A	A																					19	13	6	28	28	0		T
PTPRG	0	ChezDiaz	GRCh37	3	62149433	62149433	+	Intron	SNP	T	T	G	novel		TP53_Ctrl	WT_Ctrl	T	T																c.841-4212T>G			ENST00000474889		29	26	3	27	27	0	PTPRG,intron_variant,,ENST00000295874,;PTPRG,intron_variant,,ENST00000474889,NM_002841.3;	G	ENSG00000144724	ENST00000474889	Transcript
PTPRG	0	ChezDiaz	GRCh37	3	62201220	62201221	+	Intron	INS	-	-	C	rs35317755		TP53_Ctrl	WT_Ctrl	-	-																c.2156-3293dup			ENST00000474889		7	3	4	8	8	0	PTPRG,intron_variant,,ENST00000295874,;PTPRG,intron_variant,,ENST00000474889,NM_002841.3;PTPRG,upstream_gene_variant,,ENST00000475012,;	C	ENSG00000144724	ENST00000474889	Transcript
ADAMTS9	0	ChezDiaz	GRCh37	3	64585625	64585625	+	Intron	SNP	C	C	A	novel		TP53_Ctrl	WT_Ctrl	C	C																c.4017+1995G>T			ENST00000498707		20	18	2	15	15	0	ADAMTS9,intron_variant,,ENST00000295903,;ADAMTS9,intron_variant,,ENST00000481060,;ADAMTS9,intron_variant,,ENST00000498707,NM_182920.1;ADAMTS9,intron_variant,,ENST00000482490,;	A	ENSG00000163638	ENST00000498707	Transcript
Unknown	0	ChezDiaz	GRCh37	3	65151981	65151981	+	IGR	DEL	A	A	-	rs987928426		TP53_Ctrl	WT_Ctrl	A	A																					23	20	3	19	19	0		-
ENSR00001259543	0	ChezDiaz	GRCh37	3	65271021	65271021	+	IGR	SNP	G	G	T	novel		TP53_Ctrl	WT_Ctrl	G	G																			ENSR00001259543		19	17	2	18	18	0	,regulatory_region_variant,,ENSR00001259543,;,TF_binding_site_variant,,ENSM00527353019,;	T		ENSR00001259543	RegulatoryFeature
Unknown	0	ChezDiaz	GRCh37	3	66581299	66581300	+	IGR	INS	-	-	T	rs1284889064		TP53_Ctrl	WT_Ctrl	-	-																					5	2	3	9	9	0		T
Unknown	0	ChezDiaz	GRCh37	3	66595472	66595472	+	IGR	SNP	C	C	T	novel		TP53_Ctrl	WT_Ctrl	C	C																					22	19	3	19	19	0		T
FAM19A1	0	ChezDiaz	GRCh37	3	68382107	68382107	+	Intron	SNP	A	A	T	novel		TP53_Ctrl	WT_Ctrl	A	A																c.119-84323A>T			ENST00000478136		14	12	2	18	18	0	FAM19A1,intron_variant,,ENST00000478136,NM_213609.3;FAM19A1,intron_variant,,ENST00000496687,;FAM19A1,intron_variant,,ENST00000491017,;	T	ENSG00000183662	ENST00000478136	Transcript
FAM19A4	0	ChezDiaz	GRCh37	3	68885180	68885180	+	Intron	SNP	A	A	C	novel		TP53_Ctrl	WT_Ctrl	A	A																c.130+44701T>G			ENST00000295569		18	8	10	14	14	0	FAM19A4,intron_variant,,ENST00000295569,NM_182522.4,NM_001005527.2;FAM19A4,intron_variant,,ENST00000495737,;	C	ENSG00000163377	ENST00000295569	Transcript
MITF	0	ChezDiaz	GRCh37	3	69947704	69947713	+	Intron	DEL	TGAGAAGTAC	TGAGAAGTAC	-	novel		TP53_Ctrl	WT_Ctrl	TGAGAAGTAC	TGAGAAGTAC																c.354+19171_354+19180del			ENST00000352241		17	9	8	18	18	0	MITF,intron_variant,,ENST00000314589,;MITF,intron_variant,,ENST00000328528,NM_006722.2;MITF,intron_variant,,ENST00000352241,NM_198159.2;MITF,intron_variant,,ENST00000394355,NM_198177.2;MITF,intron_variant,,ENST00000429090,;MITF,intron_variant,,ENST00000433517,;MITF,intron_variant,,ENST00000448226,;MITF,intron_variant,,ENST00000451708,;MITF,intron_variant,,ENST00000472437,NM_001184967.1;	-	ENSG00000187098	ENST00000352241	Transcript
RP11-460N16.1	0	ChezDiaz	GRCh37	3	70064637	70064637	+	3'Flank	SNP	G	G	A	novel		TP53_Ctrl	WT_Ctrl	G	G																			ENST00000483525		14	6	8	14	14	0	RP11-460N16.1,downstream_gene_variant,,ENST00000483525,;RP11-460N16.1,downstream_gene_variant,,ENST00000488861,;	A	ENSG00000240405	ENST00000483525	Transcript
RP11-231I13.2	0	ChezDiaz	GRCh37	3	70350843	70350843	+	Intron	SNP	T	T	C	rs937964501		TP53_Ctrl	WT_Ctrl	T	T																n.264+10194A>G			ENST00000567252		19	8	11	21	21	0	RP11-231I13.2,intron_variant,,ENST00000567252,;	C	ENSG00000242120	ENST00000567252	Transcript
Unknown	0	ChezDiaz	GRCh37	3	72732884	72732884	+	IGR	SNP	G	G	T	novel		TP53_Ctrl	WT_Ctrl	G	G																					15	10	5	10	10	0		T
Unknown	0	ChezDiaz	GRCh37	3	74092547	74092547	+	IGR	SNP	G	G	T	novel		TP53_Ctrl	WT_Ctrl	G	G																					13	7	6	18	18	0		T
Unknown	0	ChezDiaz	GRCh37	3	74699869	74699874	+	IGR	DEL	AAAAAT	AAAAAT	-	rs1217754628		TP53_Ctrl	WT_Ctrl	AAAAAT	AAAAAT																					9	6	3	12	12	0		-
Unknown	0	ChezDiaz	GRCh37	3	74971910	74971910	+	IGR	SNP	G	G	A	rs930774069		TP53_Ctrl	WT_Ctrl	G	G																					26	23	3	16	16	0		A
MYLKP1	0	ChezDiaz	GRCh37	3	75374834	75374834	+	3'Flank	SNP	C	C	G	novel		TP53_Ctrl	WT_Ctrl	C	C																			ENST00000509077		14	5	9	8	8	0	MYLKP1,downstream_gene_variant,,ENST00000509077,;	G	ENSG00000228868	ENST00000509077	Transcript
ROBO2	0	ChezDiaz	GRCh37	3	76342801	76342801	+	Intron	SNP	G	G	T	novel		TP53_Ctrl	WT_Ctrl	G	G																c.109+356048G>T			ENST00000487694		22	20	2	15	15	0	ROBO2,intron_variant,,ENST00000487694,NM_001128929.2;ROBO2,intron_variant,,ENST00000602589,;	T	ENSG00000185008	ENST00000487694	Transcript
ROBO2	0	ChezDiaz	GRCh37	3	76454717	76454717	+	Intron	SNP	A	A	G	novel		TP53_Ctrl	WT_Ctrl	A	A																c.109+467964A>G			ENST00000487694		18	11	7	15	15	0	ROBO2,intron_variant,,ENST00000487694,NM_001128929.2;ROBO2,intron_variant,,ENST00000602589,;ROBO2,intron_variant,,ENST00000475034,;	G	ENSG00000185008	ENST00000487694	Transcript
ROBO2	0	ChezDiaz	GRCh37	3	76526241	76526241	+	Intron	SNP	G	G	C	novel		TP53_Ctrl	WT_Ctrl	G	G																c.109+539488G>C			ENST00000487694		19	10	9	13	13	0	ROBO2,intron_variant,,ENST00000487694,NM_001128929.2;ROBO2,intron_variant,,ENST00000602589,;ROBO2,intron_variant,,ENST00000475034,;	C	ENSG00000185008	ENST00000487694	Transcript
ROBO2	0	ChezDiaz	GRCh37	3	76600950	76600950	+	Intron	SNP	G	G	T	rs1251085776		TP53_Ctrl	WT_Ctrl	G	G																c.110-546215G>T			ENST00000487694		12	7	5	11	11	0	ROBO2,intron_variant,,ENST00000487694,NM_001128929.2;ROBO2,intron_variant,,ENST00000602589,;ROBO2,intron_variant,,ENST00000475034,;,regulatory_region_variant,,ENSR00001261789,;	T	ENSG00000185008	ENST00000487694	Transcript
ROBO2	0	ChezDiaz	GRCh37	3	76855438	76855438	+	Intron	SNP	C	C	G	rs796667144		TP53_Ctrl	WT_Ctrl	C	C																c.110-291727C>G			ENST00000487694		20	12	8	15	15	0	ROBO2,intron_variant,,ENST00000487694,NM_001128929.2;ROBO2,intron_variant,,ENST00000602589,;ROBO2,intron_variant,,ENST00000475034,;	G	ENSG00000185008	ENST00000487694	Transcript
ROBO2	0	ChezDiaz	GRCh37	3	77073408	77073408	+	Intron	SNP	T	T	A	novel		TP53_Ctrl	WT_Ctrl	T	T																c.110-73757T>A			ENST00000487694		17	13	4	18	18	0	ROBO2,intron_variant,,ENST00000487694,NM_001128929.2;ROBO2,intron_variant,,ENST00000602589,;ROBO2,intron_variant,,ENST00000475034,;	A	ENSG00000185008	ENST00000487694	Transcript
ROBO2	0	ChezDiaz	GRCh37	3	77265016	77265016	+	Intron	SNP	G	G	T	novel		TP53_Ctrl	WT_Ctrl	G	G																c.436+117525G>T			ENST00000487694		13	7	6	16	16	0	ROBO2,intron_variant,,ENST00000332191,;ROBO2,intron_variant,,ENST00000461745,NM_002942.4;ROBO2,intron_variant,,ENST00000487694,NM_001128929.2;ROBO2,intron_variant,,ENST00000602589,;ROBO2,intron_variant,,ENST00000473767,;	T	ENSG00000185008	ENST00000487694	Transcript
ROBO2	0	ChezDiaz	GRCh37	3	77347024	77347024	+	Intron	SNP	G	G	T	rs570266395		TP53_Ctrl	WT_Ctrl	G	G																c.437-179541G>T			ENST00000487694		16	14	2	13	13	0	ROBO2,intron_variant,,ENST00000332191,;ROBO2,intron_variant,,ENST00000461745,NM_002942.4;ROBO2,intron_variant,,ENST00000487694,NM_001128929.2;ROBO2,intron_variant,,ENST00000602589,;ROBO2,intron_variant,,ENST00000473767,;	T	ENSG00000185008	ENST00000487694	Transcript
ROBO2	0	ChezDiaz	GRCh37	3	77420294	77420294	+	Intron	SNP	T	T	G	novel		TP53_Ctrl	WT_Ctrl	T	T																c.437-106271T>G			ENST00000487694		16	7	9	14	14	0	ROBO2,intron_variant,,ENST00000332191,;ROBO2,intron_variant,,ENST00000461745,NM_002942.4;ROBO2,intron_variant,,ENST00000487694,NM_001128929.2;ROBO2,intron_variant,,ENST00000602589,;ROBO2,intron_variant,,ENST00000473767,;	G	ENSG00000185008	ENST00000487694	Transcript
ROBO1	0	ChezDiaz	GRCh37	3	78822608	78822608	+	Intron	SNP	T	T	C	rs1180981230		TP53_Ctrl	WT_Ctrl	T	T																c.500-26558A>G			ENST00000464233		18	6	12	24	24	0	ROBO1,intron_variant,,ENST00000436010,;ROBO1,intron_variant,,ENST00000464233,NM_002941.3;ROBO1,intron_variant,,ENST00000467549,;ROBO1,intron_variant,,ENST00000495273,NM_001145845.1,NM_133631.3;	C	ENSG00000169855	ENST00000464233	Transcript
Unknown	0	ChezDiaz	GRCh37	3	80469516	80469516	+	IGR	SNP	A	A	G	novel		TP53_Ctrl	WT_Ctrl	A	A																					8	6	2	9	9	0		G
Unknown	0	ChezDiaz	GRCh37	3	80556416	80556416	+	IGR	SNP	A	A	C	novel		TP53_Ctrl	WT_Ctrl	A	A																					9	7	2	17	17	0		C
Unknown	0	ChezDiaz	GRCh37	3	80962397	80962398	+	IGR	INS	-	-	T	novel		TP53_Ctrl	WT_Ctrl	-	-																					23	12	11	16	16	0		T
Unknown	0	ChezDiaz	GRCh37	3	81504779	81504779	+	IGR	SNP	C	C	G	novel		TP53_Ctrl	WT_Ctrl	C	C																					11	9	2	16	16	0		G
RP11-260O18.1	0	ChezDiaz	GRCh37	3	82330747	82330747	+	Intron	SNP	T	T	G	novel		TP53_Ctrl	WT_Ctrl	T	T																n.472+79142T>G			ENST00000470263		14	8	6	20	20	0	RP11-260O18.1,intron_variant,,ENST00000470263,;	G	ENSG00000239440	ENST00000470263	Transcript
Unknown	0	ChezDiaz	GRCh37	3	82717242	82717242	+	IGR	SNP	G	G	A	rs1039803034		TP53_Ctrl	WT_Ctrl	G	G																					15	8	7	19	19	0		A
LINC00971	0	ChezDiaz	GRCh37	3	84841974	84841974	+	Intron	SNP	T	T	A	novel		TP53_Ctrl	WT_Ctrl	T	T																n.1295-532A>T			ENST00000484892		17	10	7	11	11	0	LINC00971,intron_variant,,ENST00000484892,;	A	ENSG00000242641	ENST00000484892	Transcript
Unknown	0	ChezDiaz	GRCh37	3	84980836	84980836	+	IGR	SNP	G	G	T	novel		TP53_Ctrl	WT_Ctrl	G	G																					26	15	11	17	17	0		T
CADM2	0	ChezDiaz	GRCh37	3	85010794	85010794	+	Intron	SNP	C	C	T	novel		TP53_Ctrl	WT_Ctrl	C	C																c.61+1975C>T			ENST00000383699		27	13	14	9	9	0	CADM2,intron_variant,,ENST00000383699,NM_001167675.1,NM_001256504.1,NM_001256505.1;CADM2,intron_variant,,ENST00000407528,NM_001167674.1;CADM2,downstream_gene_variant,,ENST00000473523,;CADM2,downstream_gene_variant,,ENST00000485126,;,regulatory_region_variant,,ENSR00000155080,;	T	ENSG00000175161	ENST00000383699	Transcript
CADM2	0	ChezDiaz	GRCh37	3	85017190	85017190	+	Intron	SNP	T	T	C	novel		TP53_Ctrl	WT_Ctrl	T	T																c.61+8371T>C			ENST00000383699		26	24	2	12	12	0	CADM2,intron_variant,,ENST00000383699,NM_001167675.1,NM_001256504.1,NM_001256505.1;CADM2,intron_variant,,ENST00000407528,NM_001167674.1;	C	ENSG00000175161	ENST00000383699	Transcript
CADM2	0	ChezDiaz	GRCh37	3	85296417	85296417	+	Intron	SNP	C	C	T	novel		TP53_Ctrl	WT_Ctrl	C	C																c.61+287598C>T			ENST00000383699		8	3	5	12	12	0	CADM2,intron_variant,,ENST00000383699,NM_001167675.1,NM_001256504.1,NM_001256505.1;CADM2,intron_variant,,ENST00000407528,NM_001167674.1;	T	ENSG00000175161	ENST00000383699	Transcript
CADM2	0	ChezDiaz	GRCh37	3	85904771	85904772	+	Intron	INS	-	-	AT	rs756938885		TP53_Ctrl	WT_Ctrl	-	-																c.218-27651_218-27650dup			ENST00000405615		14	11	3	11	11	0	CADM2,intron_variant,,ENST00000383699,NM_001167675.1,NM_001256504.1,NM_001256505.1;CADM2,intron_variant,,ENST00000405615,NM_153184.3;CADM2,intron_variant,,ENST00000407528,NM_001167674.1;	AT	ENSG00000175161	ENST00000405615	Transcript
ENSR00001263023	0	ChezDiaz	GRCh37	3	86258238	86258238	+	IGR	SNP	G	G	T	novel		TP53_Ctrl	WT_Ctrl	G	G																			ENSR00001263023		15	9	6	20	20	0	,regulatory_region_variant,,ENSR00001263023,;	T		ENSR00001263023	RegulatoryFeature
Unknown	0	ChezDiaz	GRCh37	3	86909863	86909864	+	IGR	INS	-	-	TTCCATATGTAG	rs1359174530		TP53_Ctrl	WT_Ctrl	-	-																					10	4	6	14	14	0		TTCCATATGTAG
Unknown	0	ChezDiaz	GRCh37	3	87233308	87233308	+	IGR	SNP	C	C	A	novel		TP53_Ctrl	WT_Ctrl	C	C																					19	13	6	13	12	1		A
Unknown	0	ChezDiaz	GRCh37	3	87656218	87656218	+	IGR	SNP	A	A	G	novel		TP53_Ctrl	WT_Ctrl	A	A																					13	10	3	18	18	0		G
Unknown	0	ChezDiaz	GRCh37	3	87866822	87866822	+	IGR	SNP	A	A	T	novel		TP53_Ctrl	WT_Ctrl	A	A																					14	4	10	12	12	0		T
Unknown	0	ChezDiaz	GRCh37	3	87882951	87882951	+	IGR	SNP	C	C	A	novel		TP53_Ctrl	WT_Ctrl	C	C																					13	11	2	16	16	0		A
ABCF2P1	0	ChezDiaz	GRCh37	3	88365522	88365522	+	5'Flank	SNP	T	T	C	novel		TP53_Ctrl	WT_Ctrl	T	T																			ENST00000465687		19	10	9	11	11	0	ABCF2P1,upstream_gene_variant,,ENST00000465687,;	C	ENSG00000242159	ENST00000465687	Transcript
Unknown	0	ChezDiaz	GRCh37	3	89085080	89085080	+	IGR	SNP	A	A	G	novel		TP53_Ctrl	WT_Ctrl	A	A																					18	9	9	11	11	0		G
EPHA3	0	ChezDiaz	GRCh37	3	89231051	89231051	+	Intron	SNP	A	A	G	novel		TP53_Ctrl	WT_Ctrl	A	A																c.154-27959A>G			ENST00000336596		18	15	3	22	22	0	EPHA3,intron_variant,,ENST00000336596,NM_005233.5;EPHA3,intron_variant,,ENST00000452448,NM_182644.2;EPHA3,intron_variant,,ENST00000494014,;,regulatory_region_variant,,ENSR00001263462,;	G	ENSG00000044524	ENST00000336596	Transcript
Unknown	0	ChezDiaz	GRCh37	3	89760008	89760008	+	IGR	SNP	C	C	T	novel		TP53_Ctrl	WT_Ctrl	C	C																					20	15	5	19	19	0		T
Unknown	0	ChezDiaz	GRCh37	3	89863525	89863525	+	IGR	SNP	A	A	T	novel		TP53_Ctrl	WT_Ctrl	A	A																					18	9	9	18	18	0		T
PROSP	0	ChezDiaz	GRCh37	3	90289711	90289711	+	Intron	SNP	G	G	A	novel		TP53_Ctrl	WT_Ctrl	G	G																n.268+1415C>T			ENST00000474651		14	11	3	14	14	0	PROSP,intron_variant,,ENST00000474651,;	A	ENSG00000189002	ENST00000474651	Transcript
Unknown	0	ChezDiaz	GRCh37	3	95082401	95082401	+	IGR	SNP	G	G	A	novel		TP53_Ctrl	WT_Ctrl	G	G																					20	18	2	13	13	0		A
Unknown	0	ChezDiaz	GRCh37	3	95295258	95295258	+	IGR	SNP	C	C	G	novel		TP53_Ctrl	WT_Ctrl	C	C																					15	9	6	25	25	0		G
Unknown	0	ChezDiaz	GRCh37	3	96094767	96094767	+	IGR	SNP	T	T	C	novel		TP53_Ctrl	WT_Ctrl	T	T																					17	10	7	14	14	0		C
RCC2P5	0	ChezDiaz	GRCh37	3	96471661	96471661	+	5'Flank	DEL	A	A	-	rs201207804		TP53_Ctrl	WT_Ctrl	A	A																			ENST00000492126		15	12	3	16	16	0	RCC2P5,upstream_gene_variant,,ENST00000492126,;	-	ENSG00000241018	ENST00000492126	Transcript
EPHA6	0	ChezDiaz	GRCh37	3	96801523	96801523	+	Intron	SNP	C	C	T	novel		TP53_Ctrl	WT_Ctrl	C	C																c.1114+94686C>T			ENST00000389672		17	14	3	18	18	0	EPHA6,intron_variant,,ENST00000389672,NM_001080448.2;EPHA6,intron_variant,,ENST00000470610,;	T	ENSG00000080224	ENST00000389672	Transcript
ABI3BP	0	ChezDiaz	GRCh37	3	100652975	100652975	+	Intron	SNP	T	T	A	novel		TP53_Ctrl	WT_Ctrl	T	T																c.101-7650A>T			ENST00000284322		17	11	6	14	14	0	ABI3BP,intron_variant,,ENST00000284322,NM_015429.3;ABI3BP,intron_variant,,ENST00000471714,;ABI3BP,intron_variant,,ENST00000495063,;ABI3BP,intron_variant,,ENST00000530539,;ABI3BP,upstream_gene_variant,,ENST00000532144,;ABI3BP,intron_variant,,ENST00000475896,;ABI3BP,intron_variant,,ENST00000530236,;	A	ENSG00000154175	ENST00000284322	Transcript
Unknown	0	ChezDiaz	GRCh37	3	102370766	102370766	+	IGR	SNP	A	A	G	novel		TP53_Ctrl	WT_Ctrl	A	A																					23	14	9	14	14	0		G
Unknown	0	ChezDiaz	GRCh37	3	102410041	102410041	+	IGR	SNP	G	G	A	novel		TP53_Ctrl	WT_Ctrl	G	G																					15	4	11	19	19	0		A
Unknown	0	ChezDiaz	GRCh37	3	102410045	102410045	+	IGR	SNP	T	T	A	novel		TP53_Ctrl	WT_Ctrl	T	T																					16	4	12	19	19	0		A
Unknown	0	ChezDiaz	GRCh37	3	104891112	104891112	+	IGR	SNP	C	C	A	rs1030921052		TP53_Ctrl	WT_Ctrl	C	C																					15	12	3	11	10	1		A
ALCAM	0	ChezDiaz	GRCh37	3	105277365	105277365	+	Intron	SNP	T	T	A	novel		TP53_Ctrl	WT_Ctrl	T	T																c.1664+5936T>A			ENST00000306107		18	9	9	19	19	0	ALCAM,intron_variant,,ENST00000306107,NM_001627.3;ALCAM,intron_variant,,ENST00000389927,;ALCAM,intron_variant,,ENST00000465413,;ALCAM,intron_variant,,ENST00000472644,NM_001243280.1;ALCAM,intron_variant,,ENST00000486979,;ALCAM,intron_variant,,ENST00000491388,;	A	ENSG00000170017	ENST00000306107	Transcript
Unknown	0	ChezDiaz	GRCh37	3	105793652	105793652	+	IGR	SNP	C	C	A	novel		TP53_Ctrl	WT_Ctrl	C	C																					15	12	3	12	12	0		A
Unknown	0	ChezDiaz	GRCh37	3	105874418	105874418	+	IGR	SNP	A	A	G	novel		TP53_Ctrl	WT_Ctrl	A	A																					15	8	7	21	21	0		G
Unknown	0	ChezDiaz	GRCh37	3	106488131	106488131	+	IGR	SNP	C	C	T	novel		TP53_Ctrl	WT_Ctrl	C	C																					11	3	8	10	10	0		T
RP11-446H18.5	0	ChezDiaz	GRCh37	3	107067306	107067306	+	Intron	SNP	G	G	A	novel		TP53_Ctrl	WT_Ctrl	G	G																n.24-23957C>T			ENST00000593837		12	7	5	19	19	0	RP11-446H18.5,intron_variant,,ENST00000593837,;RP11-446H18.5,intron_variant,,ENST00000599431,;	A	ENSG00000239828	ENST00000593837	Transcript
CD47	0	ChezDiaz	GRCh37	3	107812316	107812317	+	5'Flank	INS	-	-	A	rs1464650815		TP53_Ctrl	WT_Ctrl	-	-																			ENST00000361309		16	12	4	19	19	0	CD47,upstream_gene_variant,,ENST00000355354,NM_198793.2;CD47,upstream_gene_variant,,ENST00000361309,NM_001777.3;	A	ENSG00000196776	ENST00000361309	Transcript
MYH15	0	ChezDiaz	GRCh37	3	108113544	108113544	+	Intron	SNP	G	G	T	novel		TP53_Ctrl	WT_Ctrl	G	G																c.5194-541C>A			ENST00000273353		24	22	2	15	15	0	MYH15,intron_variant,,ENST00000273353,NM_014981.1;,regulatory_region_variant,,ENSR00001266112,;	T	ENSG00000144821	ENST00000273353	Transcript
ENSR00001266297	0	ChezDiaz	GRCh37	3	109101776	109101776	+	IGR	SNP	G	G	T	novel		TP53_Ctrl	WT_Ctrl	G	G																			ENSR00001266297		20	11	9	21	21	0	,regulatory_region_variant,,ENSR00001266297,;	T		ENSR00001266297	RegulatoryFeature
PVRL3-AS1	0	ChezDiaz	GRCh37	3	110718367	110718367	+	Intron	SNP	G	G	A	rs947562371		TP53_Ctrl	WT_Ctrl	G	G																n.241+69744C>T			ENST00000474769		17	8	9	21	21	0	PVRL3-AS1,intron_variant,,ENST00000474769,;PVRL3-AS1,intron_variant,,ENST00000476301,;	A	ENSG00000242242	ENST00000474769	Transcript
TAGLN3	0	ChezDiaz	GRCh37	3	111737341	111737341	+	3'Flank	SNP	C	C	A	novel		TP53_Ctrl	WT_Ctrl	C	C																			ENST00000393917		17	8	9	26	25	1	TAGLN3,downstream_gene_variant,,ENST00000273368,;TAGLN3,downstream_gene_variant,,ENST00000393917,NM_013259.2;TAGLN3,downstream_gene_variant,,ENST00000455401,NM_001008273.1;TAGLN3,downstream_gene_variant,,ENST00000469385,;TAGLN3,downstream_gene_variant,,ENST00000478951,NM_001008272.1;TAGLN3,downstream_gene_variant,,ENST00000486460,;TAGLN3,downstream_gene_variant,,ENST00000494932,;	A	ENSG00000144834	ENST00000393917	Transcript
ENSR00001266912	0	ChezDiaz	GRCh37	3	112437707	112437707	+	IGR	SNP	T	T	A	novel		TP53_Ctrl	WT_Ctrl	T	T																			ENSR00001266912		20	8	12	20	20	0	,regulatory_region_variant,,ENSR00001266912,;	A		ENSR00001266912	RegulatoryFeature
NAA50	0	ChezDiaz	GRCh37	3	113431453	113431453	+	3'Flank	SNP	G	G	C	novel		TP53_Ctrl	WT_Ctrl	G	G																			ENST00000240922		14	10	4	18	18	0	NAA50,downstream_gene_variant,,ENST00000240922,NM_025146.2;	C	ENSG00000121579	ENST00000240922	Transcript
Unknown	0	ChezDiaz	GRCh37	3	113964699	113964699	+	IGR	SNP	C	C	T	rs1011180079		TP53_Ctrl	WT_Ctrl	C	C																					22	7	15	23	23	0		T
Unknown	0	ChezDiaz	GRCh37	3	115305554	115305554	+	IGR	SNP	T	T	A	novel		TP53_Ctrl	WT_Ctrl	T	T																					23	20	3	22	22	0		A
LSAMP	0	ChezDiaz	GRCh37	3	116137336	116137337	+	Intron	INS	-	-	T	rs143678351		TP53_Ctrl	WT_Ctrl	-	-																c.155+26387dup			ENST00000490035		14	7	7	8	8	0	LSAMP,intron_variant,,ENST00000333617,;LSAMP,intron_variant,,ENST00000474851,;LSAMP,intron_variant,,ENST00000490035,NM_002338.3;LSAMP,intron_variant,,ENST00000539563,;	T	ENSG00000185565	ENST00000490035	Transcript
LSAMP	0	ChezDiaz	GRCh37	3	116139830	116139830	+	Intron	DEL	A	A	-	novel		TP53_Ctrl	WT_Ctrl	A	A																c.155+23894del			ENST00000490035		29	26	3	12	12	0	LSAMP,intron_variant,,ENST00000333617,;LSAMP,intron_variant,,ENST00000474851,;LSAMP,intron_variant,,ENST00000490035,NM_002338.3;LSAMP,intron_variant,,ENST00000539563,;	-	ENSG00000185565	ENST00000490035	Transcript
LSAMP	0	ChezDiaz	GRCh37	3	116674076	116674076	+	Intron	SNP	C	C	A	novel		TP53_Ctrl	WT_Ctrl	C	C																c.178+54001G>T			ENST00000474851		18	14	4	13	13	0	LSAMP,intron_variant,,ENST00000474851,;LSAMP,intron_variant,,ENST00000539563,;	A	ENSG00000185565	ENST00000474851	Transcript
RP11-384F7.2	0	ChezDiaz	GRCh37	3	117436469	117436469	+	Intron	SNP	C	C	G	novel		TP53_Ctrl	WT_Ctrl	C	C																n.412-45326G>C			ENST00000484092		27	24	3	25	25	0	LSAMP,intron_variant,,ENST00000539563,;RP11-384F7.2,intron_variant,,ENST00000484092,;	G	ENSG00000239268	ENST00000484092	Transcript
UPK1B	0	ChezDiaz	GRCh37	3	118897103	118897103	+	Intron	SNP	G	G	A	novel		TP53_Ctrl	WT_Ctrl	G	G																c.-29+4618G>A			ENST00000264234		10	5	5	13	13	0	UPK1B,intron_variant,,ENST00000264234,NM_006952.3;UPK1B,intron_variant,,ENST00000479520,;RP11-484M3.5,intron_variant,,ENST00000490594,;UPK1B,intron_variant,,ENST00000494855,;UPK1B,intron_variant,,ENST00000497685,;	A	ENSG00000114638	ENST00000264234	Transcript
NAP1L1P3	0	ChezDiaz	GRCh37	3	120525463	120525464	+	RNA	INS	-	-	GAT	novel		TP53_Ctrl	WT_Ctrl	-	-																n.764_766dup			ENST00000462291	1/1	10	7	3	18	18	0	NAP1L1P3,non_coding_transcript_exon_variant,,ENST00000462291,;	GAT	ENSG00000213371	ENST00000462291	Transcript
STXBP5L	0	ChezDiaz	GRCh37	3	120736168	120736168	+	Intron	SNP	T	T	C	novel		TP53_Ctrl	WT_Ctrl	T	T																c.288-24379T>C			ENST00000273666		13	9	4	14	14	0	STXBP5L,intron_variant,,ENST00000273666,NM_014980.2;STXBP5L,intron_variant,,ENST00000471262,;STXBP5L,intron_variant,,ENST00000471454,;STXBP5L,intron_variant,,ENST00000472879,;STXBP5L,intron_variant,,ENST00000492541,;STXBP5L,intron_variant,,ENST00000495504,;STXBP5L,intron_variant,,ENST00000497029,;STXBP5L,intron_variant,,ENST00000461772,;	C	ENSG00000145087	ENST00000273666	Transcript
HCLS1	0	ChezDiaz	GRCh37	3	121359428	121359428	+	Intron	SNP	G	G	T	novel		TP53_Ctrl	WT_Ctrl	G	G																c.454+2346C>A			ENST00000314583		15	7	8	15	15	0	HCLS1,intron_variant,,ENST00000314583,NM_005335.4;HCLS1,intron_variant,,ENST00000428394,;HCLS1,intron_variant,,ENST00000473883,;HCLS1,downstream_gene_variant,,ENST00000487290,;HCLS1,intron_variant,,ENST00000464274,;HCLS1,intron_variant,,ENST00000495491,;HCLS1,downstream_gene_variant,,ENST00000481314,;HCLS1,downstream_gene_variant,,ENST00000497391,;	T	ENSG00000180353	ENST00000314583	Transcript
CASR	0	ChezDiaz	GRCh37	3	121983462	121983462	+	Intron	SNP	C	C	A	novel		TP53_Ctrl	WT_Ctrl	C	C																c.1377+2203C>A			ENST00000498619		15	3	12	13	13	0	CASR,intron_variant,,ENST00000296154,;CASR,intron_variant,,ENST00000490131,NM_000388.3;CASR,intron_variant,,ENST00000498619,NM_001178065.1;,regulatory_region_variant,,ENSR00001268758,;	A	ENSG00000036828	ENST00000498619	Transcript
PDIA5	0	ChezDiaz	GRCh37	3	122833649	122833649	+	Intron	SNP	C	C	T	rs976358760		TP53_Ctrl	WT_Ctrl	C	C																c.542-1429C>T			ENST00000316218		14	12	2	22	22	0	PDIA5,intron_variant,,ENST00000316218,NM_006810.3;PDIA5,downstream_gene_variant,,ENST00000495004,;PDIA5,intron_variant,,ENST00000489923,;,regulatory_region_variant,,ENSR00001268972,;	T	ENSG00000065485	ENST00000316218	Transcript
KALRN	0	ChezDiaz	GRCh37	3	123949373	123949373	+	Intron	SNP	A	A	T	novel		TP53_Ctrl	WT_Ctrl	A	A																c.142+2462A>T			ENST00000240874		16	12	4	12	12	0	KALRN,intron_variant,,ENST00000240874,NM_003947.4;KALRN,intron_variant,,ENST00000354186,;KALRN,intron_variant,,ENST00000360013,NM_001024660.3;KALRN,intron_variant,,ENST00000448253,;KALRN,intron_variant,,ENST00000460856,;,regulatory_region_variant,,ENSR00001269301,;	T	ENSG00000160145	ENST00000240874	Transcript
KALRN	0	ChezDiaz	GRCh37	3	123962082	123962082	+	Intron	SNP	G	G	T	novel		TP53_Ctrl	WT_Ctrl	G	G																c.257+8292G>T			ENST00000240874		16	14	2	18	18	0	KALRN,intron_variant,,ENST00000240874,NM_003947.4;KALRN,intron_variant,,ENST00000354186,;KALRN,intron_variant,,ENST00000360013,NM_001024660.3;KALRN,intron_variant,,ENST00000448253,;KALRN,intron_variant,,ENST00000460856,;,regulatory_region_variant,,ENSR00001269305,;	T	ENSG00000160145	ENST00000240874	Transcript
AF186996.1	0	ChezDiaz	GRCh37	3	125454933	125454933	+	5'Flank	SNP	G	G	T	novel		TP53_Ctrl	WT_Ctrl	G	G																			ENST00000583219		23	17	6	28	28	0	AF186996.1,upstream_gene_variant,,ENST00000583219,;OR7E53P,downstream_gene_variant,,ENST00000418098,;	T	ENSG00000265166	ENST00000583219	Transcript
RP11-379B18.3	0	ChezDiaz	GRCh37	3	125531635	125531635	+	3'Flank	SNP	A	A	G	rs796993053		TP53_Ctrl	WT_Ctrl	A	A																			ENST00000492453		22	19	3	16	16	0	RP11-379B18.3,downstream_gene_variant,,ENST00000492453,;	G	ENSG00000241346	ENST00000492453	Transcript
UROC1	0	ChezDiaz	GRCh37	3	126201647	126201647	+	Intron	SNP	C	C	G	novel		TP53_Ctrl	WT_Ctrl	C	C																c.2071-319G>C			ENST00000383579		24	11	13	13	13	0	UROC1,intron_variant,,ENST00000290868,NM_144639.2;UROC1,intron_variant,,ENST00000383579,NM_001165974.1;	G	ENSG00000159650	ENST00000383579	Transcript
CHCHD6	0	ChezDiaz	GRCh37	3	126680621	126680621	+	3'Flank	SNP	C	C	G	novel		TP53_Ctrl	WT_Ctrl	C	C																			ENST00000290913		17	6	11	22	22	0	CHCHD6,downstream_gene_variant,,ENST00000290913,NM_032343.2;CHCHD6,downstream_gene_variant,,ENST00000508789,;CHCHD6,downstream_gene_variant,,ENST00000513253,;CHCHD6,downstream_gene_variant,,ENST00000504973,;CHCHD6,downstream_gene_variant,,ENST00000510044,;CHCHD6,downstream_gene_variant,,ENST00000503119,;,regulatory_region_variant,,ENSR00001270066,;	G	ENSG00000159685	ENST00000290913	Transcript
Unknown	0	ChezDiaz	GRCh37	3	128552870	128552870	+	IGR	SNP	G	G	T	novel		TP53_Ctrl	WT_Ctrl	G	G																					22	13	9	11	11	0		T
RP11-434H6.2	0	ChezDiaz	GRCh37	3	128767563	128767563	+	3'Flank	SNP	T	T	C	novel		TP53_Ctrl	WT_Ctrl	T	T																			ENST00000510422		14	12	2	12	12	0	RP11-434H6.2,downstream_gene_variant,,ENST00000510422,;	C	ENSG00000249505	ENST00000510422	Transcript
Unknown	0	ChezDiaz	GRCh37	3	128773331	128773331	+	IGR	SNP	T	T	G	novel		TP53_Ctrl	WT_Ctrl	T	T																					18	8	10	18	18	0		G
Unknown	0	ChezDiaz	GRCh37	3	130509438	130509438	+	IGR	SNP	C	C	A	novel		TP53_Ctrl	WT_Ctrl	C	C																					19	10	9	11	11	0		A
NEK11	0	ChezDiaz	GRCh37	3	130775291	130775291	+	Intron	SNP	A	A	C	novel		TP53_Ctrl	WT_Ctrl	A	A																c.171-23976A>C			ENST00000383366		18	12	6	21	21	0	NEK11,intron_variant,,ENST00000356918,;NEK11,intron_variant,,ENST00000383366,NM_024800.4;NEK11,intron_variant,,ENST00000412440,;NEK11,intron_variant,,ENST00000429253,;NEK11,intron_variant,,ENST00000507910,;NEK11,intron_variant,,ENST00000508196,;NEK11,intron_variant,,ENST00000510688,NM_001146003.1;NEK11,intron_variant,,ENST00000510769,;NEK11,intron_variant,,ENST00000511262,NM_145910.3;RP11-265F19.…	C	ENSG00000114670	ENST00000383366	Transcript
NEK11	0	ChezDiaz	GRCh37	3	130869249	130869249	+	Intron	SNP	T	T	C	novel		TP53_Ctrl	WT_Ctrl	T	T																c.648-1983T>C			ENST00000383366		18	16	2	13	13	0	NEK11,intron_variant,,ENST00000356918,;NEK11,intron_variant,,ENST00000383366,NM_024800.4;NEK11,intron_variant,,ENST00000412440,;NEK11,intron_variant,,ENST00000429253,;NEK11,intron_variant,,ENST00000507910,;NEK11,intron_variant,,ENST00000508196,;NEK11,intron_variant,,ENST00000510688,NM_001146003.1;NEK11,intron_variant,,ENST00000510769,;NEK11,intron_variant,,ENST00000511262,NM_145910.3;NEK11,intron…	C	ENSG00000114670	ENST00000383366	Transcript
CPNE4	0	ChezDiaz	GRCh37	3	131898559	131898559	+	Intron	SNP	G	G	A	novel		TP53_Ctrl	WT_Ctrl	G	G																c.-1829+104328C>T			ENST00000512055		17	14	3	22	22	0	CPNE4,intron_variant,,ENST00000512055,;RP11-64K7.1,downstream_gene_variant,,ENST00000470499,;	A	ENSG00000196353	ENST00000512055	Transcript
EPHB1	0	ChezDiaz	GRCh37	3	134605607	134605608	+	Intron	INS	-	-	T	rs564173077		TP53_Ctrl	WT_Ctrl	-	-																c.59-39041dup			ENST00000398015		15	11	4	14	14	0	EPHB1,intron_variant,,ENST00000398015,NM_004441.4;EPHB1,intron_variant,,ENST00000460895,;EPHB1,intron_variant,,ENST00000473867,;EPHB1,intron_variant,,ENST00000474732,;EPHB1,intron_variant,,ENST00000497173,;EPHB1,intron_variant,,ENST00000488154,;EPHB1,intron_variant,,ENST00000482618,;	T	ENSG00000154928	ENST00000398015	Transcript
EPHB1	0	ChezDiaz	GRCh37	3	134675432	134675432	+	Intron	SNP	G	G	A	novel		TP53_Ctrl	WT_Ctrl	G	G																c.805+4538G>A			ENST00000398015		10	8	2	21	21	0	EPHB1,intron_variant,,ENST00000398015,NM_004441.4;EPHB1,downstream_gene_variant,,ENST00000460895,;EPHB1,downstream_gene_variant,,ENST00000473867,;EPHB1,downstream_gene_variant,,ENST00000474732,;EPHB1,intron_variant,,ENST00000488154,;EPHB1,intron_variant,,ENST00000482618,;	A	ENSG00000154928	ENST00000398015	Transcript
EPHB1	0	ChezDiaz	GRCh37	3	134939018	134939018	+	Intron	SNP	G	G	A	novel		TP53_Ctrl	WT_Ctrl	G	G																c.2346+18487G>A			ENST00000398015		13	9	4	17	17	0	EPHB1,intron_variant,,ENST00000398015,NM_004441.4;EPHB1,intron_variant,,ENST00000493838,;,regulatory_region_variant,,ENSR00001272101,;	A	ENSG00000154928	ENST00000398015	Transcript
ENSR00001272135	0	ChezDiaz	GRCh37	3	135190081	135190081	+	IGR	SNP	C	C	A	novel		TP53_Ctrl	WT_Ctrl	C	C																			ENSR00001272135		15	7	8	10	10	0	,regulatory_region_variant,,ENSR00001272135,;	A		ENSR00001272135	RegulatoryFeature
PPP2R3A	0	ChezDiaz	GRCh37	3	135696796	135696796	+	Intron	SNP	G	G	A	novel		TP53_Ctrl	WT_Ctrl	G	G																c.-441+12105G>A			ENST00000264977		12	9	3	12	12	0	PPP2R3A,intron_variant,,ENST00000264977,NM_001190447.1,NM_002718.4;PPP2R3A,intron_variant,,ENST00000490467,;	A	ENSG00000073711	ENST00000264977	Transcript
NCK1	0	ChezDiaz	GRCh37	3	136650590	136650590	+	Intron	SNP	T	T	G	novel		TP53_Ctrl	WT_Ctrl	T	T																c.226+3521T>G			ENST00000481752		19	10	9	16	16	0	NCK1,intron_variant,,ENST00000288986,NM_006153.4;NCK1,intron_variant,,ENST00000467911,;NCK1,intron_variant,,ENST00000469404,NM_001190796.1;NCK1,intron_variant,,ENST00000481752,;NCK1,intron_variant,,ENST00000485096,;NCK1,intron_variant,,ENST00000488930,;NCK1,intron_variant,,ENST00000491539,;NCK1,intron_variant,,ENST00000496489,;NCK1,downstream_gene_variant,,ENST00000476286,;NCK1,downstream_gene_va…	G	ENSG00000158092	ENST00000481752	Transcript
ENSR00001272523	0	ChezDiaz	GRCh37	3	137566201	137566202	+	IGR	INS	-	-	A	novel		TP53_Ctrl	WT_Ctrl	-	-																			ENSR00001272523		9	6	3	20	20	0	,regulatory_region_variant,,ENSR00001272523,;	A		ENSR00001272523	RegulatoryFeature
CLDN18	0	ChezDiaz	GRCh37	3	137715170	137715170	+	5'Flank	SNP	G	G	T	novel		TP53_Ctrl	WT_Ctrl	G	G																			ENST00000343735		23	9	14	16	16	0	CLDN18,upstream_gene_variant,,ENST00000343735,NM_001002026.2;,regulatory_region_variant,,ENSR00001272549,;	T	ENSG00000066405	ENST00000343735	Transcript
MRPS22	0	ChezDiaz	GRCh37	3	138990120	138990120	+	Intron	SNP	T	T	G	novel		TP53_Ctrl	WT_Ctrl	T	T																c.-71-72678T>G			ENST00000495075		23	7	16	13	13	0	MRPS22,intron_variant,,ENST00000495075,;MRPS22,intron_variant,,ENST00000495225,;	G	ENSG00000175110	ENST00000495075	Transcript
Unknown	0	ChezDiaz	GRCh37	3	139520643	139520643	+	IGR	SNP	G	G	A	novel		TP53_Ctrl	WT_Ctrl	G	G																					18	12	6	16	16	0		A
Unknown	0	ChezDiaz	GRCh37	3	139606118	139606118	+	IGR	SNP	A	A	G	novel		TP53_Ctrl	WT_Ctrl	A	A																					15	13	2	20	20	0		G
CLSTN2	0	ChezDiaz	GRCh37	3	140022301	140022301	+	Intron	SNP	C	C	A	novel		TP53_Ctrl	WT_Ctrl	C	C																c.233-100170C>A			ENST00000458420		12	7	5	9	9	0	CLSTN2,intron_variant,,ENST00000458420,NM_022131.2;CLSTN2,intron_variant,,ENST00000511524,;	A	ENSG00000158258	ENST00000458420	Transcript
CLSTN2	0	ChezDiaz	GRCh37	3	140143995	140143995	+	Intron	SNP	C	C	A	novel		TP53_Ctrl	WT_Ctrl	C	C																c.787+3879C>A			ENST00000458420		19	17	2	16	16	0	CLSTN2,intron_variant,,ENST00000458420,NM_022131.2;CLSTN2,intron_variant,,ENST00000511524,;,regulatory_region_variant,,ENSR00001273073,;	A	ENSG00000158258	ENST00000458420	Transcript
TRPC1	0	ChezDiaz	GRCh37	3	142458022	142458022	+	Intron	SNP	G	G	A	rs868189046		TP53_Ctrl	WT_Ctrl	G	G																c.327+2647G>A			ENST00000476941		19	8	11	11	11	0	TRPC1,intron_variant,,ENST00000273482,NM_003304.4;TRPC1,intron_variant,,ENST00000476941,NM_001251845.1;TRPC1,intron_variant,,ENST00000460401,;	A	ENSG00000144935	ENST00000476941	Transcript
SLC9A9	0	ChezDiaz	GRCh37	3	143376011	143376011	+	Intron	SNP	C	C	A	novel		TP53_Ctrl	WT_Ctrl	C	C																c.650-4809G>T			ENST00000316549		15	13	2	12	12	0	SLC9A9,intron_variant,,ENST00000316549,NM_173653.3;SLC9A9,intron_variant,,ENST00000483124,;,regulatory_region_variant,,ENSR00001273836,;	A	ENSG00000181804	ENST00000316549	Transcript
Unknown	0	ChezDiaz	GRCh37	3	144912833	144912833	+	IGR	SNP	G	G	T	novel		TP53_Ctrl	WT_Ctrl	G	G																					16	9	7	17	17	0		T
Unknown	0	ChezDiaz	GRCh37	3	146076416	146076416	+	IGR	SNP	C	C	G	novel		TP53_Ctrl	WT_Ctrl	C	C																					17	4	13	19	19	0		G
RP11-649A16.1	0	ChezDiaz	GRCh37	3	146659643	146659643	+	Intron	SNP	G	G	A	novel		TP53_Ctrl	WT_Ctrl	G	G																n.230-15206C>T			ENST00000473299		14	11	3	19	19	0	RP11-649A16.1,intron_variant,,ENST00000473299,;	A	ENSG00000243620	ENST00000473299	Transcript
RP11-649A16.1	0	ChezDiaz	GRCh37	3	146659714	146659714	+	Intron	SNP	G	G	A	novel		TP53_Ctrl	WT_Ctrl	G	G																n.230-15277C>T			ENST00000473299		15	13	2	18	18	0	RP11-649A16.1,intron_variant,,ENST00000473299,;	A	ENSG00000243620	ENST00000473299	Transcript
FAM194A	0	ChezDiaz	GRCh37	3	150393701	150393701	+	Intron	DEL	T	T	-	rs1255202339		TP53_Ctrl	WT_Ctrl	T	T																c.1258-1873del			ENST00000295910		13	10	3	12	12	0	FAM194A,intron_variant,,ENST00000295910,NM_152394.3;FAM194A,intron_variant,,ENST00000491361,;FAM194A,intron_variant,,ENST00000491716,;	-	ENSG00000163645	ENST00000295910	Transcript
AC020636.1	0	ChezDiaz	GRCh37	3	150634184	150634184	+	5'Flank	SNP	G	G	A	novel		TP53_Ctrl	WT_Ctrl	G	G																			ENST00000410147		18	16	2	14	14	0	AC020636.1,upstream_gene_variant,,ENST00000410147,;RP11-166N6.2,intron_variant,,ENST00000469268,;CLRN1-AS1,intron_variant,,ENST00000476886,;RP11-166N6.3,intron_variant,,ENST00000562308,;RP11-166N6.3,intron_variant,,ENST00000565169,;RP11-166N6.3,intron_variant,,ENST00000569170,;	A	ENSG00000222079	ENST00000410147	Transcript
RNU6-901P	0	ChezDiaz	GRCh37	3	153185753	153185753	+	3'Flank	SNP	C	C	T	novel		TP53_Ctrl	WT_Ctrl	C	C																			ENST00000384593		20	18	2	23	23	0	RNU6-901P,downstream_gene_variant,,ENST00000384593,;RP11-23D24.2,intron_variant,,ENST00000493214,;	T	ENSG00000207323	ENST00000384593	Transcript
RP11-23D24.2	0	ChezDiaz	GRCh37	3	153667807	153667807	+	Intron	SNP	C	C	G	novel		TP53_Ctrl	WT_Ctrl	C	C																n.258-12348G>C			ENST00000488210		16	6	10	10	10	0	RP11-23D24.2,intron_variant,,ENST00000488210,;	G	ENSG00000238755	ENST00000488210	Transcript
Unknown	0	ChezDiaz	GRCh37	3	154167105	154167107	+	IGR	TNP	CTC	CTC	TGA	novel		TP53_Ctrl	WT_Ctrl	CTC	CTC																					13	6	7	11	11	0		TGA
PLCH1	0	ChezDiaz	GRCh37	3	155334914	155334914	+	Intron	SNP	C	C	T	novel		TP53_Ctrl	WT_Ctrl	C	C																c.44-20747G>A			ENST00000340059		10	8	2	13	13	0	PLCH1,intron_variant,,ENST00000334686,NM_014996.2;PLCH1,intron_variant,,ENST00000340059,NM_001130960.1;PLCH1,intron_variant,,ENST00000414191,;PLCH1,intron_variant,,ENST00000447496,NM_001130961.1;PLCH1,intron_variant,,ENST00000460012,;PLCH1,intron_variant,,ENST00000494598,;	T	ENSG00000114805	ENST00000340059	Transcript
PLCH1	0	ChezDiaz	GRCh37	3	155413047	155413047	+	Intron	SNP	C	C	T	novel		TP53_Ctrl	WT_Ctrl	C	C																c.-12+8888G>A			ENST00000334686		17	13	4	8	8	0	PLCH1,intron_variant,,ENST00000334686,NM_014996.2;PLCH1,intron_variant,,ENST00000460012,;	T	ENSG00000114805	ENST00000334686	Transcript
Unknown	0	ChezDiaz	GRCh37	3	155717887	155717887	+	IGR	SNP	G	G	A	novel		TP53_Ctrl	WT_Ctrl	G	G																					18	9	9	23	23	0		A
KCNAB1	0	ChezDiaz	GRCh37	3	155807157	155807157	+	Intron	DEL	A	A	-	rs1209407523		TP53_Ctrl	WT_Ctrl	A	A																c.-100-28830del			ENST00000472028		16	13	3	15	15	0	KCNAB1,intron_variant,,ENST00000472028,;KCNAB1,intron_variant,,ENST00000477912,;KCNAB1,intron_variant,,ENST00000478609,;	-	ENSG00000169282	ENST00000472028	Transcript
SHOX2	0	ChezDiaz	GRCh37	3	157821596	157821596	+	Intron	SNP	C	C	T	novel		TP53_Ctrl	WT_Ctrl	C	C																c.419-921G>A			ENST00000389589		14	12	2	23	23	0	SHOX2,5_prime_UTR_variant,,ENST00000490689,;SHOX2,intron_variant,,ENST00000389589,NM_003030.4;SHOX2,intron_variant,,ENST00000425436,NM_001163678.1,NM_006884.3;SHOX2,intron_variant,,ENST00000441443,;SHOX2,intron_variant,,ENST00000483851,;RSRC1,upstream_gene_variant,,ENST00000480820,;RSRC1,upstream_gene_variant,,ENST00000494002,;SHOX2,intron_variant,,ENST00000554685,;,regulatory_region_variant,,ENS…	T	ENSG00000168779	ENST00000389589	Transcript
RSRC1	0	ChezDiaz	GRCh37	3	158090906	158090906	+	Intron	SNP	C	C	G	novel		TP53_Ctrl	WT_Ctrl	C	C																c.583+18209C>G			ENST00000295930		23	21	2	17	17	0	RSRC1,intron_variant,,ENST00000295930,NM_016625.3,NM_001271838.1;RSRC1,intron_variant,,ENST00000312179,NM_001271834.1;RSRC1,intron_variant,,ENST00000464171,;RSRC1,intron_variant,,ENST00000471994,;RSRC1,intron_variant,,ENST00000475278,;RSRC1,intron_variant,,ENST00000480820,;RSRC1,intron_variant,,ENST00000482822,;RSRC1,intron_variant,,ENST00000471911,;RSRC1,intron_variant,,ENST00000480119,;	G	ENSG00000174891	ENST00000295930	Transcript
IFT80	0	ChezDiaz	GRCh37	3	160020376	160020376	+	Intron	SNP	T	T	C	novel		TP53_Ctrl	WT_Ctrl	T	T																c.1151+1327A>G			ENST00000326448		20	10	10	23	23	0	IFT80,intron_variant,,ENST00000326448,NM_020800.2;IFT80,intron_variant,,ENST00000483325,;IFT80,intron_variant,,ENST00000483465,NM_001190242.1;IFT80,intron_variant,,ENST00000496589,NM_001190241.1;RP11-432B6.3,intron_variant,,ENST00000483754,;IFT80,intron_variant,,ENST00000487943,;IFT80,downstream_gene_variant,,ENST00000461213,;IFT80,downstream_gene_variant,,ENST00000472555,;	C	ENSG00000068885	ENST00000326448	Transcript
Unknown	0	ChezDiaz	GRCh37	3	161813914	161813915	+	IGR	INS	-	-	TTCCTTCCTTCCTTCCTTCCTTTCTTCCTTCTTTCCTTCCTTCCTTCCTTCCTTCT	novel		TP53_Ctrl	WT_Ctrl	-	-																					11	6	5	11	11	0		TTCCTTCCTTCCTTCCTTCCTTTCTTCCTTCTTTCCTTCCTTCCTTCCTTCCTTCT
Unknown	0	ChezDiaz	GRCh37	3	162247886	162247886	+	IGR	SNP	T	T	G	novel		TP53_Ctrl	WT_Ctrl	T	T																					9	6	3	14	14	0		G
Unknown	0	ChezDiaz	GRCh37	3	163609403	163609403	+	IGR	SNP	C	C	A	novel		TP53_Ctrl	WT_Ctrl	C	C																					20	10	10	14	14	0		A
Unknown	0	ChezDiaz	GRCh37	3	163672194	163672194	+	IGR	SNP	C	C	G	novel		TP53_Ctrl	WT_Ctrl	C	C																					10	8	2	16	16	0		G
Unknown	0	ChezDiaz	GRCh37	3	164817034	164817034	+	IGR	SNP	G	G	T	novel		TP53_Ctrl	WT_Ctrl	G	G																					24	12	12	20	20	0		T
Unknown	0	ChezDiaz	GRCh37	3	166102868	166102868	+	IGR	SNP	A	A	G	rs929158443		TP53_Ctrl	WT_Ctrl	A	A																					13	9	4	20	20	0		G
Unknown	0	ChezDiaz	GRCh37	3	166208557	166208557	+	IGR	SNP	T	T	A	novel		TP53_Ctrl	WT_Ctrl	T	T																					11	4	7	18	18	0		A
RP11-450H5.1	0	ChezDiaz	GRCh37	3	166286644	166286644	+	3'Flank	SNP	T	T	G	novel		TP53_Ctrl	WT_Ctrl	T	T																			ENST00000495159		17	9	8	11	11	0	RP11-450H5.1,downstream_gene_variant,,ENST00000495159,;	G	ENSG00000244321	ENST00000495159	Transcript
Unknown	0	ChezDiaz	GRCh37	3	166683897	166683897	+	IGR	SNP	T	T	G	novel		TP53_Ctrl	WT_Ctrl	T	T																					22	11	11	17	17	0		G
RP11-298O21.5	0	ChezDiaz	GRCh37	3	167629023	167629023	+	Intron	DEL	G	G	-	novel		TP53_Ctrl	WT_Ctrl	G	G																n.373-1549del			ENST00000481578		13	10	3	16	16	0	RP11-298O21.5,intron_variant,,ENST00000459923,;RP11-298O21.5,intron_variant,,ENST00000469060,;RP11-298O21.5,intron_variant,,ENST00000481578,;RP11-298O21.5,intron_variant,,ENST00000490897,;RP11-298O21.5,intron_variant,,ENST00000494887,;RP11-298O21.5,upstream_gene_variant,,ENST00000493529,;RP11-298O21.5,upstream_gene_variant,,ENST00000496891,;	-	ENSG00000244227	ENST00000481578	Transcript
Unknown	0	ChezDiaz	GRCh37	3	171682070	171682070	+	IGR	DEL	T	T	-	rs201872591		TP53_Ctrl	WT_Ctrl	T	T																					17	15	2	9	9	0		-
ENSR00000307585	0	ChezDiaz	GRCh37	3	173089827	173089827	+	IGR	SNP	A	A	G	novel		TP53_Ctrl	WT_Ctrl	A	A																			ENSR00000307585		20	17	3	23	23	0	,regulatory_region_variant,,ENSR00000307585,;,regulatory_region_variant,,ENSR00001279526,;,TF_binding_site_variant,,ENSM00524771813,;	G		ENSR00000307585	RegulatoryFeature
NLGN1	0	ChezDiaz	GRCh37	3	173386586	173386586	+	Intron	SNP	G	G	A	rs1469824584		TP53_Ctrl	WT_Ctrl	G	G																c.493+63705G>A			ENST00000457714		14	12	2	12	12	0	NLGN1,intron_variant,,ENST00000361589,;NLGN1,intron_variant,,ENST00000401917,;NLGN1,intron_variant,,ENST00000415045,;NLGN1,intron_variant,,ENST00000457714,NM_014932.3;NLGN1,intron_variant,,ENST00000545397,;	A	ENSG00000169760	ENST00000457714	Transcript
RN7SKP40	0	ChezDiaz	GRCh37	3	174345115	174345116	+	5'Flank	INS	-	-	A	rs1464409924		TP53_Ctrl	WT_Ctrl	-	-																			ENST00000517211		15	9	6	16	16	0	NAALADL2,intron_variant,,ENST00000434257,;RN7SKP40,upstream_gene_variant,,ENST00000517211,;NAALADL2,intron_variant,,ENST00000489729,;NAALADL2,intron_variant,,ENST00000491329,;	A	ENSG00000253020	ENST00000517211	Transcript
NAALADL2	0	ChezDiaz	GRCh37	3	174576297	174576297	+	5'Flank	SNP	G	G	C	novel		TP53_Ctrl	WT_Ctrl	G	G																			ENST00000454872		21	14	7	18	18	0	NAALADL2,intron_variant,,ENST00000434257,;NAALADL2,upstream_gene_variant,,ENST00000454872,NM_207015.2;NAALADL2,upstream_gene_variant,,ENST00000485853,;,regulatory_region_variant,,ENSR00001279775,;	C	ENSG00000177694	ENST00000454872	Transcript
NAALADL2	0	ChezDiaz	GRCh37	3	174967605	174967605	+	Intron	SNP	C	C	A	rs896184168		TP53_Ctrl	WT_Ctrl	C	C																c.820-6595C>A			ENST00000454872		17	12	5	9	9	0	NAALADL2,intron_variant,,ENST00000454872,NM_207015.2;NAALADL2-AS2,intron_variant,,ENST00000424690,;NAALADL2,intron_variant,,ENST00000473253,;NAALADL2,intron_variant,,ENST00000489299,;NAALADL2,intron_variant,,ENST00000485853,;	A	ENSG00000177694	ENST00000454872	Transcript
NAALADL2	0	ChezDiaz	GRCh37	3	175066500	175066500	+	Intron	SNP	G	G	T	novel		TP53_Ctrl	WT_Ctrl	G	G																c.1090+24386G>T			ENST00000454872		23	14	9	11	11	0	NAALADL2,intron_variant,,ENST00000454872,NM_207015.2;NAALADL2,intron_variant,,ENST00000473253,;NAALADL2,intron_variant,,ENST00000489299,;NAALADL2,intron_variant,,ENST00000414826,;,regulatory_region_variant,,ENSR00001279868,;	T	ENSG00000177694	ENST00000454872	Transcript
NAALADL2	0	ChezDiaz	GRCh37	3	175459827	175459827	+	Intron	SNP	C	C	A	novel		TP53_Ctrl	WT_Ctrl	C	C																c.1990+4640C>A			ENST00000454872		22	20	2	11	11	0	NAALADL2,intron_variant,,ENST00000454872,NM_207015.2;snoU13,downstream_gene_variant,,ENST00000606657,;,regulatory_region_variant,,ENSR00001279938,;	A	ENSG00000177694	ENST00000454872	Transcript
RNU6-1120P	0	ChezDiaz	GRCh37	3	177720635	177720635	+	3'Flank	SNP	G	G	T	novel		TP53_Ctrl	WT_Ctrl	G	G																			ENST00000362988		15	6	9	12	12	0	RNU6-1120P,downstream_gene_variant,,ENST00000362988,;,regulatory_region_variant,,ENSR00000162424,;	T	ENSG00000199858	ENST00000362988	Transcript
ENSR00001280372	0	ChezDiaz	GRCh37	3	177837456	177837456	+	IGR	SNP	C	C	A	novel		TP53_Ctrl	WT_Ctrl	C	C																			ENSR00001280372		17	14	3	16	16	0	,regulatory_region_variant,,ENSR00001280372,;	A		ENSR00001280372	RegulatoryFeature
KCNMB2	0	ChezDiaz	GRCh37	3	178185075	178185075	+	Intron	SNP	C	C	T	novel		TP53_Ctrl	WT_Ctrl	C	C																c.-68+194281C>T			ENST00000437510		16	12	4	20	20	0	KCNMB2,intron_variant,,ENST00000437510,;	T	ENSG00000197584	ENST00000437510	Transcript
PEX5L	0	ChezDiaz	GRCh37	3	179515392	179515393	+	3'UTR	INS	-	-	T	novel		TP53_Ctrl	WT_Ctrl	-	-																c.*4223_*4224insA			ENST00000467460	15/15	10	6	4	9	9	0	PEX5L,3_prime_UTR_variant,,ENST00000467460,NM_001256751.1,NM_016559.2;PEX5L,downstream_gene_variant,,ENST00000263962,NM_001256750.1;PEX5L,downstream_gene_variant,,ENST00000392649,;PEX5L,downstream_gene_variant,,ENST00000464614,NM_001256755.1;PEX5L,downstream_gene_variant,,ENST00000465751,;PEX5L,downstream_gene_variant,,ENST00000468741,NM_001256756.1;PEX5L,downstream_gene_variant,,ENST00000472994,…	T	ENSG00000114757	ENST00000467460	Transcript
PEX5L	0	ChezDiaz	GRCh37	3	179598060	179598060	+	Intron	SNP	T	T	C	novel		TP53_Ctrl	WT_Ctrl	T	T																c.311-149A>G			ENST00000467460		23	20	3	23	23	0	PEX5L,intron_variant,,ENST00000263962,NM_001256750.1;PEX5L,intron_variant,,ENST00000392649,;PEX5L,intron_variant,,ENST00000463761,;PEX5L,intron_variant,,ENST00000464614,NM_001256755.1;PEX5L,intron_variant,,ENST00000465751,;PEX5L,intron_variant,,ENST00000467460,NM_001256751.1,NM_016559.2;PEX5L,intron_variant,,ENST00000468741,NM_001256756.1;PEX5L,intron_variant,,ENST00000469198,;PEX5L,intron_varian…	C	ENSG00000114757	ENST00000467460	Transcript
SOX2-OT	0	ChezDiaz	GRCh37	3	181555136	181555137	+	3'Flank	INS	-	-	T	rs1296039163		TP53_Ctrl	WT_Ctrl	-	-																			ENST00000593330		6	3	3	9	9	0	SOX2-OT,downstream_gene_variant,,ENST00000593330,;SOX2-OT,downstream_gene_variant,,ENST00000595084,;SOX2-OT,downstream_gene_variant,,ENST00000600778,;	T	ENSG00000242808	ENST00000593330	Transcript
Unknown	0	ChezDiaz	GRCh37	3	184500718	184500718	+	IGR	SNP	C	C	T	rs997941337		TP53_Ctrl	WT_Ctrl	C	C																					15	8	7	14	14	0		T
AHSG	0	ChezDiaz	GRCh37	3	186332660	186332660	+	Intron	SNP	G	G	T	novel		TP53_Ctrl	WT_Ctrl	G	G																c.214-814G>T			ENST00000411641		19	11	8	14	14	0	AHSG,intron_variant,,ENST00000273784,NM_001622.2;AHSG,intron_variant,,ENST00000411641,;AHSG,intron_variant,,ENST00000478441,;,regulatory_region_variant,,ENSR00000307912,;	T	ENSG00000145192	ENST00000411641	Transcript
Unknown	0	ChezDiaz	GRCh37	3	186344368	186344368	+	IGR	SNP	T	T	G	novel		TP53_Ctrl	WT_Ctrl	T	T																					21	10	11	14	14	0		G
RPL39L	0	ChezDiaz	GRCh37	3	186865301	186865301	+	Intron	SNP	G	G	T	novel		TP53_Ctrl	WT_Ctrl	G	G																c.-92-19451C>A			ENST00000433055		13	8	5	9	9	0	RPL39L,intron_variant,,ENST00000433055,;	T	ENSG00000163923	ENST00000433055	Transcript
RPL39L	0	ChezDiaz	GRCh37	3	186879401	186879401	+	Intron	SNP	G	G	C	novel		TP53_Ctrl	WT_Ctrl	G	G																c.-93+12003C>G			ENST00000433055		11	3	8	10	10	0	RPL39L,intron_variant,,ENST00000433055,;,regulatory_region_variant,,ENSR00001282347,;	C	ENSG00000163923	ENST00000433055	Transcript
RPL39L	0	ChezDiaz	GRCh37	3	186895166	186895167	+	Intron	DNP	GT	GT	AA	novel		TP53_Ctrl	WT_Ctrl	GT	GT																c.-153+3286_-153+3287delinsTT			ENST00000433055		11	6	5	10	10	0	RPL39L,intron_variant,,ENST00000433055,;,regulatory_region_variant,,ENSR00001282352,;	AA	ENSG00000163923	ENST00000433055	Transcript
MASP1	0	ChezDiaz	GRCh37	3	186974141	186974141	+	Intron	SNP	G	G	A	novel		TP53_Ctrl	WT_Ctrl	G	G																c.744+311C>T			ENST00000296280		25	16	9	19	19	0	MASP1,intron_variant,,ENST00000169293,NM_001031849.2;MASP1,intron_variant,,ENST00000296280,NM_139125.3;MASP1,intron_variant,,ENST00000337774,NM_001879.5;MASP1,intron_variant,,ENST00000392470,;MASP1,intron_variant,,ENST00000392472,;MASP1,downstream_gene_variant,,ENST00000392475,;MASP1,intron_variant,,ENST00000495249,;MASP1,downstream_gene_variant,,ENST00000465015,;MASP1,downstream_gene_variant,,EN…	A	ENSG00000127241	ENST00000296280	Transcript
Unknown	0	ChezDiaz	GRCh37	3	187075053	187075053	+	IGR	SNP	A	A	C	novel		TP53_Ctrl	WT_Ctrl	A	A																					24	10	14	16	16	0		C
Unknown	0	ChezDiaz	GRCh37	3	187242130	187242130	+	IGR	SNP	C	C	T	novel		TP53_Ctrl	WT_Ctrl	C	C																					14	12	2	21	21	0		T
RP11-430L16.1	0	ChezDiaz	GRCh37	3	187834391	187834391	+	Intron	SNP	T	T	C	rs10460896		TP53_Ctrl	WT_Ctrl	T	T																n.241+9267T>C			ENST00000449845		19	15	4	17	17	0	RP11-430L16.1,intron_variant,,ENST00000449845,;	C	ENSG00000234238	ENST00000449845	Transcript
Unknown	0	ChezDiaz	GRCh37	3	190496292	190496292	+	IGR	SNP	T	T	G	novel		TP53_Ctrl	WT_Ctrl	T	T																					20	12	8	18	18	0		G
GMNC	0	ChezDiaz	GRCh37	3	190590359	190590359	+	Intron	SNP	T	T	C	novel		TP53_Ctrl	WT_Ctrl	T	T																n.85-13554A>G			ENST00000479491		17	4	13	15	15	0	GMNC,intron_variant,,ENST00000479491,;	C	ENSG00000205835	ENST00000479491	Transcript
Unknown	0	ChezDiaz	GRCh37	3	191212554	191212554	+	IGR	SNP	C	C	T	novel		TP53_Ctrl	WT_Ctrl	C	C																					16	7	9	20	20	0		T
Unknown	0	ChezDiaz	GRCh37	3	191424852	191424852	+	IGR	SNP	G	G	C	novel		TP53_Ctrl	WT_Ctrl	G	G																					18	15	3	15	15	0		C
ENSR00000163933	0	ChezDiaz	GRCh37	3	192648978	192648978	+	IGR	SNP	G	G	T	novel		TP53_Ctrl	WT_Ctrl	G	G																			ENSR00000163933		14	11	3	20	20	0	,regulatory_region_variant,,ENSR00000163933,;	T		ENSR00000163933	RegulatoryFeature
Unknown	0	ChezDiaz	GRCh37	3	192696237	192696237	+	IGR	SNP	A	A	G	novel		TP53_Ctrl	WT_Ctrl	A	A																					16	11	5	10	10	0		G
HRASLS	0	ChezDiaz	GRCh37	3	192955548	192955548	+	5'Flank	SNP	T	T	C	novel		TP53_Ctrl	WT_Ctrl	T	T																			ENST00000264735		8	2	6	9	9	0	HRASLS,upstream_gene_variant,,ENST00000264735,NM_020386.4;HRASLS,upstream_gene_variant,,ENST00000602513,;	C	ENSG00000127252	ENST00000264735	Transcript
ATP13A5	0	ChezDiaz	GRCh37	3	193032505	193032505	+	Intron	SNP	C	C	T	novel		TP53_Ctrl	WT_Ctrl	C	C																c.2158+256G>A			ENST00000342358		14	7	7	11	11	0	ATP13A5,intron_variant,,ENST00000342358,NM_198505.2;ATP13A5-AS1,downstream_gene_variant,,ENST00000414634,;ATP13A5,upstream_gene_variant,,ENST00000495496,;ATP13A5,intron_variant,,ENST00000488957,;,regulatory_region_variant,,ENSR00001283582,;	T	ENSG00000187527	ENST00000342358	Transcript
ATP13A5	0	ChezDiaz	GRCh37	3	193086791	193086791	+	Intron	SNP	G	G	A	novel		TP53_Ctrl	WT_Ctrl	G	G																c.64-4722C>T			ENST00000342358		11	7	4	15	15	0	ATP13A5,intron_variant,,ENST00000342358,NM_198505.2;ATP13A5,intron_variant,,ENST00000446087,;	A	ENSG00000187527	ENST00000342358	Transcript
GP5	0	ChezDiaz	GRCh37	3	194117051	194117051	+	3'UTR	SNP	G	G	C	novel		TP53_Ctrl	WT_Ctrl	G	G																c.*278C>G			ENST00000401815	1/1	24	12	12	17	17	0	GP5,3_prime_UTR_variant,,ENST00000401815,;GP5,3_prime_UTR_variant,,ENST00000323007,NM_004488.2;,regulatory_region_variant,,ENSR00001283870,;	C	ENSG00000178732	ENST00000401815	Transcript
ENSR00001283993	0	ChezDiaz	GRCh37	3	194538792	194538792	+	IGR	SNP	C	C	A	novel		TP53_Ctrl	WT_Ctrl	C	C																			ENSR00001283993		24	20	4	17	17	0	,regulatory_region_variant,,ENSR00001283993,;	A		ENSR00001283993	RegulatoryFeature
XXYLT1	0	ChezDiaz	GRCh37	3	194802173	194802173	+	Intron	SNP	C	C	G	novel		TP53_Ctrl	WT_Ctrl	C	C																c.786-11333G>C			ENST00000310380		21	8	13	14	14	0	XXYLT1,intron_variant,,ENST00000310380,NM_152531.4;XXYLT1,intron_variant,,ENST00000355729,;XXYLT1,intron_variant,,ENST00000356740,;XXYLT1,intron_variant,,ENST00000429994,;XXYLT1,intron_variant,,ENST00000437101,;XXYLT1,intron_variant,,ENST00000460582,;XXYLT1,intron_variant,,ENST00000473200,;XXYLT1,intron_variant,,ENST00000491138,;XXYLT1,intron_variant,,ENST00000496644,;XXYLT1,intron_variant,,ENST0…	G	ENSG00000173950	ENST00000310380	Transcript
ACAP2	0	ChezDiaz	GRCh37	3	195097389	195097389	+	Intron	SNP	G	G	A	novel		TP53_Ctrl	WT_Ctrl	G	G																c.285+4349C>T			ENST00000326793		21	19	2	32	32	0	ACAP2,intron_variant,,ENST00000326793,NM_012287.5;ACAP2,downstream_gene_variant,,ENST00000439666,;ACAP2,intron_variant,,ENST00000481463,;ACAP2,intron_variant,,ENST00000480906,;ACAP2,downstream_gene_variant,,ENST00000447662,;	A	ENSG00000114331	ENST00000326793	Transcript
UBXN7	0	ChezDiaz	GRCh37	3	196106388	196106388	+	Intron	SNP	C	C	A	novel		TP53_Ctrl	WT_Ctrl	C	C																c.469-7475G>T			ENST00000296328		21	8	13	15	15	0	UBXN7,intron_variant,,ENST00000296328,NM_015562.1;UBXN7,intron_variant,,ENST00000428095,;UBXN7,intron_variant,,ENST00000535858,;UBXN7,intron_variant,,ENST00000429160,;	A	ENSG00000163960	ENST00000296328	Transcript
AC092933.3	0	ChezDiaz	GRCh37	3	196267300	196267300	+	3'Flank	SNP	C	C	A	novel		TP53_Ctrl	WT_Ctrl	C	C																			ENST00000439929		11	5	6	10	10	0	AC092933.3,downstream_gene_variant,,ENST00000439929,;	A	ENSG00000225770	ENST00000439929	Transcript
ZNF732	0	ChezDiaz	GRCh37	4	291621	291621	+	Intron	SNP	C	C	T	novel		TP53_Ctrl	WT_Ctrl	C	C																c.4-1677G>A			ENST00000419098		15	13	2	16	16	0	ZNF732,intron_variant,,ENST00000419098,NM_001137608.1;	T	ENSG00000186777	ENST00000419098	Transcript
RNF212	0	ChezDiaz	GRCh37	4	1064978	1064978	+	3'Flank	SNP	C	C	G	novel		TP53_Ctrl	WT_Ctrl	C	C																			ENST00000433731		17	15	2	23	23	0	RNF212,downstream_gene_variant,,ENST00000382968,NM_194439.4,NM_001131034.3;RNF212,downstream_gene_variant,,ENST00000433731,;RNF212,intron_variant,,ENST00000503206,;RNF212,intron_variant,,ENST00000505693,;RNF212,intron_variant,,ENST00000506730,;RNF212,intron_variant,,ENST00000508633,;RNF212,intron_variant,,ENST00000514757,;RNF212,downstream_gene_variant,,ENST00000508428,;RNF212,downstream_gene_var…	G	ENSG00000178222	ENST00000433731	Transcript
Unknown	0	ChezDiaz	GRCh37	4	1532985	1532986	+	IGR	INS	-	-	GTGTCATTTTGGAGGTCCCCTCTCGGT	novel		TP53_Ctrl	WT_Ctrl	-	-																					10	6	4	9	9	0		GTGTCATTTTGGAGGTCCCCTCTCGGT
POLN	0	ChezDiaz	GRCh37	4	2104530	2104530	+	Intron	SNP	C	C	T	novel		TP53_Ctrl	WT_Ctrl	C	C																c.1983-6870G>A			ENST00000511885		15	7	8	26	26	0	POLN,intron_variant,,ENST00000382865,NM_181808.2;POLN,intron_variant,,ENST00000511098,;POLN,intron_variant,,ENST00000511885,;POLN,intron_variant,,ENST00000514858,;	T	ENSG00000130997	ENST00000511885	Transcript
HAUS3	0	ChezDiaz	GRCh37	4	2244425	2244425	+	5'Flank	SNP	G	G	C	novel		TP53_Ctrl	WT_Ctrl	G	G																			ENST00000243706		15	5	10	12	12	0	HAUS3,upstream_gene_variant,,ENST00000243706,NM_024511.5;MXD4,downstream_gene_variant,,ENST00000337190,NM_006454.2;HAUS3,upstream_gene_variant,,ENST00000443786,;HAUS3,upstream_gene_variant,,ENST00000502440,;HAUS3,upstream_gene_variant,,ENST00000506763,;POLN,upstream_gene_variant,,ENST00000511885,;HAUS3,upstream_gene_variant,,ENST00000514395,;POLN,upstream_gene_variant,,ENST00000515357,;,regulator…	C	ENSG00000214367	ENST00000243706	Transcript
RNF4	0	ChezDiaz	GRCh37	4	2592009	2592009	+	Intron	SNP	C	C	T	rs1348081116		TP53_Ctrl	WT_Ctrl	C	C																c.299-5802C>T			ENST00000508235		15	13	2	21	21	0	RNF4,intron_variant,,ENST00000508235,;	T	ENSG00000063978	ENST00000508235	Transcript
RNF4	0	ChezDiaz	GRCh37	4	2592013	2592013	+	Intron	SNP	G	G	A	rs1288561198		TP53_Ctrl	WT_Ctrl	G	G																c.299-5798G>A			ENST00000508235		15	13	2	21	21	0	RNF4,intron_variant,,ENST00000508235,;	A	ENSG00000063978	ENST00000508235	Transcript
FAM193A	0	ChezDiaz	GRCh37	4	2673173	2673173	+	Intron	SNP	G	G	T	novel		TP53_Ctrl	WT_Ctrl	G	G																c.1207-675G>T			ENST00000324666		25	10	15	15	15	0	FAM193A,intron_variant,,ENST00000324666,NM_001256666.1;FAM193A,intron_variant,,ENST00000382839,NM_003704.3,NM_001256667.1,NM_001256668.1;FAM193A,intron_variant,,ENST00000502458,;FAM193A,intron_variant,,ENST00000505311,;FAM193A,intron_variant,,ENST00000513350,;FAM193A,intron_variant,,ENST00000545951,;FAM193A,intron_variant,,ENST00000512465,;FAM193A,intron_variant,,ENST00000513898,;,regulatory_regi…	T	ENSG00000125386	ENST00000324666	Transcript
FAM193A	0	ChezDiaz	GRCh37	4	2677613	2677613	+	Intron	SNP	G	G	T	novel		TP53_Ctrl	WT_Ctrl	G	G																c.1458+3514G>T			ENST00000324666		17	11	6	18	18	0	FAM193A,intron_variant,,ENST00000324666,NM_001256666.1;FAM193A,intron_variant,,ENST00000382839,NM_003704.3,NM_001256667.1,NM_001256668.1;FAM193A,intron_variant,,ENST00000502458,;FAM193A,intron_variant,,ENST00000505311,;FAM193A,intron_variant,,ENST00000513350,;FAM193A,intron_variant,,ENST00000545951,;FAM193A,intron_variant,,ENST00000512465,;FAM193A,intron_variant,,ENST00000513898,;	T	ENSG00000125386	ENST00000324666	Transcript
RP11-529E10.7	0	ChezDiaz	GRCh37	4	3543107	3543107	+	5'Flank	SNP	A	A	T	rs77705997		TP53_Ctrl	WT_Ctrl	A	A																			ENST00000602641		19	16	3	15	15	0	RP11-529E10.7,upstream_gene_variant,,ENST00000602543,;RP11-529E10.7,upstream_gene_variant,,ENST00000602641,;	T	ENSG00000270090	ENST00000602641	Transcript
Unknown	0	ChezDiaz	GRCh37	4	3561458	3561458	+	IGR	SNP	C	C	G	rs62275380		TP53_Ctrl	WT_Ctrl	C	C																					18	14	4	19	19	0		G
Unknown	0	ChezDiaz	GRCh37	4	3561467	3561467	+	IGR	SNP	T	T	C	rs1230769469		TP53_Ctrl	WT_Ctrl	T	T																					18	14	4	18	18	0		C
LINC00955	0	ChezDiaz	GRCh37	4	3576167	3576167	+	5'Flank	SNP	C	C	G	novel		TP53_Ctrl	WT_Ctrl	C	C																			ENST00000514422		35	27	8	37	37	0	LINC00955,upstream_gene_variant,,ENST00000514422,;LINC00955,upstream_gene_variant,,ENST00000502775,;	G	ENSG00000216560	ENST00000514422	Transcript
Unknown	0	ChezDiaz	GRCh37	4	4044326	4044326	+	IGR	SNP	C	C	T	rs79965997		TP53_Ctrl	WT_Ctrl	C	C																					23	21	2	17	17	0		T
Unknown	0	ChezDiaz	GRCh37	4	4056556	4056556	+	IGR	DEL	A	A	-	rs1013725699		TP53_Ctrl	WT_Ctrl	A	A																					16	8	8	25	25	0		-
Unknown	0	ChezDiaz	GRCh37	4	4061568	4061568	+	IGR	SNP	A	A	G	rs866590560		TP53_Ctrl	WT_Ctrl	A	A																					21	18	3	18	18	0		G
Unknown	0	ChezDiaz	GRCh37	4	4062451	4062451	+	IGR	SNP	G	G	A	rs79865937		TP53_Ctrl	WT_Ctrl	G	G																					12	8	4	16	16	0		A
RP11-489M13.1	0	ChezDiaz	GRCh37	4	4074878	4074878	+	3'Flank	SNP	C	C	A	rs1484548473		TP53_Ctrl	WT_Ctrl	C	C																			ENST00000485355		19	17	2	15	15	0	RP11-489M13.1,downstream_gene_variant,,ENST00000485355,;	A	ENSG00000243894	ENST00000485355	Transcript
STX18	0	ChezDiaz	GRCh37	4	4545387	4545387	+	5'Flank	SNP	G	G	T	novel		TP53_Ctrl	WT_Ctrl	G	G																			ENST00000306200		11	6	5	15	15	0	STX18,upstream_gene_variant,,ENST00000306200,NM_016930.2;STX18,upstream_gene_variant,,ENST00000505286,;STX18,upstream_gene_variant,,ENST00000507908,;STX18-AS1,intron_variant,,ENST00000499430,;STX18-AS1,intron_variant,,ENST00000502693,;STX18-AS1,intron_variant,,ENST00000507244,;STX18-AS1,intron_variant,,ENST00000512438,;STX18-AS1,intron_variant,,ENST00000514763,;STX18-AS1,intron_variant,,ENST00000…	T	ENSG00000168818	ENST00000306200	Transcript
STX18-AS1	0	ChezDiaz	GRCh37	4	4587329	4587329	+	Intron	SNP	A	A	G	novel		TP53_Ctrl	WT_Ctrl	A	A																n.357+40695A>G			ENST00000502693		16	13	3	19	19	0	STX18-AS1,intron_variant,,ENST00000502693,;STX18-AS1,intron_variant,,ENST00000512438,;STX18-AS1,intron_variant,,ENST00000610009,;	G	ENSG00000247708	ENST00000502693	Transcript
STK32B	0	ChezDiaz	GRCh37	4	5085427	5085427	+	Intron	SNP	T	T	C	novel		TP53_Ctrl	WT_Ctrl	T	T																c.52+31785T>C			ENST00000282908		20	14	6	12	12	0	STK32B,intron_variant,,ENST00000282908,NM_018401.1;STK32B,intron_variant,,ENST00000512018,;	C	ENSG00000152953	ENST00000282908	Transcript
EVC2	0	ChezDiaz	GRCh37	4	5555951	5555951	+	Intron	SNP	A	A	T	novel		TP53_Ctrl	WT_Ctrl	A	A																c.3660-11012T>A			ENST00000344938		18	16	2	15	15	0	EVC2,intron_variant,,ENST00000344938,;EVC2,intron_variant,,ENST00000475313,;,regulatory_region_variant,,ENSR00001286369,;	T	ENSG00000173040	ENST00000344938	Transcript
Unknown	0	ChezDiaz	GRCh37	4	5947911	5947911	+	IGR	SNP	G	G	C	rs1473255965		TP53_Ctrl	WT_Ctrl	G	G																					8	6	2	19	19	0		C
JAKMIP1	0	ChezDiaz	GRCh37	4	6058232	6058232	+	Intron	SNP	A	A	G	novel		TP53_Ctrl	WT_Ctrl	A	A																c.1707+192T>C			ENST00000409021		18	16	2	28	28	0	JAKMIP1,intron_variant,,ENST00000282924,NM_144720.3;JAKMIP1,intron_variant,,ENST00000409021,NM_001099433.1;JAKMIP1,intron_variant,,ENST00000409371,;JAKMIP1,intron_variant,,ENST00000409831,;JAKMIP1,intron_variant,,ENST00000410077,;JAKMIP1,intron_variant,,ENST00000473053,;	G	ENSG00000152969	ENST00000409021	Transcript
WFS1	0	ChezDiaz	GRCh37	4	6293469	6293469	+	Intron	SNP	G	G	C	novel		TP53_Ctrl	WT_Ctrl	G	G																c.632-175G>C			ENST00000226760		10	5	5	24	24	0	WFS1,intron_variant,,ENST00000226760,NM_001145853.1,NM_006005.3;WFS1,intron_variant,,ENST00000503569,;WFS1,intron_variant,,ENST00000506362,;WFS1,intron_variant,,ENST00000507765,;WFS1,downstream_gene_variant,,ENST00000506588,;WFS1,upstream_gene_variant,,ENST00000513395,;	C	ENSG00000109501	ENST00000226760	Transcript
SORCS2	0	ChezDiaz	GRCh37	4	7570700	7570700	+	Intron	SNP	C	C	T	novel		TP53_Ctrl	WT_Ctrl	C	C																c.648+37344C>T			ENST00000507866		14	10	4	11	11	0	SORCS2,intron_variant,,ENST00000329016,;SORCS2,intron_variant,,ENST00000507866,NM_020777.2;SORCS2,intron_variant,,ENST00000511199,;	T	ENSG00000184985	ENST00000507866	Transcript
Unknown	0	ChezDiaz	GRCh37	4	8726360	8726360	+	IGR	SNP	T	T	A	novel		TP53_Ctrl	WT_Ctrl	T	T																					13	8	5	17	17	0		A
HMX1	0	ChezDiaz	GRCh37	4	8854877	8854877	+	Intron	SNP	T	T	C	novel		TP53_Ctrl	WT_Ctrl	T	T																c.395-6827A>G			ENST00000506970		19	13	6	15	15	0	HMX1,intron_variant,,ENST00000506970,;	C	ENSG00000215612	ENST00000506970	Transcript
UNC93B8	0	ChezDiaz	GRCh37	4	8962165	8962165	+	Intron	SNP	C	C	A	novel		TP53_Ctrl	WT_Ctrl	C	C																n.274+538C>A			ENST00000511903		12	3	9	14	14	0	UNC93B8,intron_variant,,ENST00000511903,;	A	ENSG00000249272	ENST00000511903	Transcript
AC073648.1	0	ChezDiaz	GRCh37	4	9024456	9024456	+	3'Flank	SNP	T	T	C	rs1298918776		TP53_Ctrl	WT_Ctrl	T	T																			ENST00000408553		15	13	2	18	18	0	AC073648.1,downstream_gene_variant,,ENST00000408553,;RP11-747H12.7,upstream_gene_variant,,ENST00000603502,;	C	ENSG00000238726	ENST00000408553	Transcript
AC073648.1	0	ChezDiaz	GRCh37	4	9024493	9024493	+	3'Flank	SNP	A	A	G	rs1205001229		TP53_Ctrl	WT_Ctrl	A	A																			ENST00000408553		15	13	2	16	16	0	AC073648.1,downstream_gene_variant,,ENST00000408553,;RP11-747H12.7,upstream_gene_variant,,ENST00000603502,;	G	ENSG00000238726	ENST00000408553	Transcript
AC073648.1	0	ChezDiaz	GRCh37	4	9024585	9024585	+	3'Flank	SNP	A	A	G	rs1363998370		TP53_Ctrl	WT_Ctrl	A	A																			ENST00000408553		22	20	2	13	13	0	AC073648.1,downstream_gene_variant,,ENST00000408553,;RP11-747H12.7,upstream_gene_variant,,ENST00000603502,;	G	ENSG00000238726	ENST00000408553	Transcript
RP11-747H12.6	0	ChezDiaz	GRCh37	4	9057291	9057291	+	5'Flank	SNP	G	G	T	novel		TP53_Ctrl	WT_Ctrl	G	G																			ENST00000506029		9	7	2	23	23	0	RP11-747H12.6,upstream_gene_variant,,ENST00000506029,;	T	ENSG00000250342	ENST00000506029	Transcript
OR7E85P	0	ChezDiaz	GRCh37	4	9486624	9486625	+	3'Flank	DNP	GA	GA	AT	novel		TP53_Ctrl	WT_Ctrl	GA	GA																			ENST00000512164		14	7	7	18	18	0	OR7E85P,downstream_gene_variant,,ENST00000512164,;	AT	ENSG00000250884	ENST00000512164	Transcript
Unknown	0	ChezDiaz	GRCh37	4	9572326	9572326	+	IGR	SNP	A	A	G	rs1476949843		TP53_Ctrl	WT_Ctrl	A	A																					19	8	11	12	12	0		G
Unknown	0	ChezDiaz	GRCh37	4	9634751	9634751	+	IGR	SNP	C	C	T	rs553489942		TP53_Ctrl	WT_Ctrl	C	C																					20	17	3	12	12	0		T
SLC2A9	0	ChezDiaz	GRCh37	4	9921370	9921370	+	Intron	SNP	C	C	G	novel		TP53_Ctrl	WT_Ctrl	C	C																c.1002+639G>C			ENST00000264784		11	4	7	17	17	0	SLC2A9,intron_variant,,ENST00000264784,NM_020041.2;SLC2A9,intron_variant,,ENST00000309065,NM_001001290.1;SLC2A9,intron_variant,,ENST00000506583,;RP13-560N11.1,upstream_gene_variant,,ENST00000504249,;SLC2A9,intron_variant,,ENST00000505104,;	G	ENSG00000109667	ENST00000264784	Transcript
Unknown	0	ChezDiaz	GRCh37	4	10345216	10345216	+	IGR	SNP	T	T	A	novel		TP53_Ctrl	WT_Ctrl	T	T																					16	8	8	13	13	0		A
Unknown	0	ChezDiaz	GRCh37	4	10789758	10789758	+	IGR	SNP	C	C	A	novel		TP53_Ctrl	WT_Ctrl	C	C																					18	13	5	14	14	0		A
RP11-168E17.1	0	ChezDiaz	GRCh37	4	12236102	12236103	+	Intron	INS	-	-	T	rs576976818		TP53_Ctrl	WT_Ctrl	-	-																n.148-8562dup			ENST00000505386		13	3	10	8	8	0	RP11-168E17.1,intron_variant,,ENST00000505386,;RP11-168E17.1,intron_variant,,ENST00000515691,;	T	ENSG00000251210	ENST00000505386	Transcript
Unknown	0	ChezDiaz	GRCh37	4	12535751	12535751	+	IGR	SNP	A	A	G	novel		TP53_Ctrl	WT_Ctrl	A	A																					14	7	7	19	19	0		G
Unknown	0	ChezDiaz	GRCh37	4	12908909	12908910	+	IGR	DNP	TG	TG	CA	novel		TP53_Ctrl	WT_Ctrl	TG	TG																					11	8	3	10	10	0		CA
Unknown	0	ChezDiaz	GRCh37	4	13079160	13079160	+	IGR	SNP	G	G	T	novel		TP53_Ctrl	WT_Ctrl	G	G																					11	8	3	26	26	0		T
LINC00504	0	ChezDiaz	GRCh37	4	14664318	14664319	+	Intron	DNP	CT	CT	GG	novel		TP53_Ctrl	WT_Ctrl	CT	CT																n.224+38048_224+38049delinsCC			ENST00000505089		8	6	2	10	10	0	LINC00504,intron_variant,,ENST00000505089,;LINC00504,intron_variant,,ENST00000506292,;LINC00504,intron_variant,,ENST00000509654,;LINC00504,intron_variant,,ENST00000515031,;	GG	ENSG00000248360	ENST00000505089	Transcript
TAPT1-AS1	0	ChezDiaz	GRCh37	4	16254187	16254187	+	Intron	SNP	T	T	C	rs984006388		TP53_Ctrl	WT_Ctrl	T	T																n.235-3693T>C			ENST00000570786		18	9	9	12	12	0	TAPT1-AS1,intron_variant,,ENST00000570786,;TAPT1-AS1,intron_variant,,ENST00000573308,;TAPT1-AS1,intron_variant,,ENST00000573950,;RPS21P4,downstream_gene_variant,,ENST00000487122,;	C	ENSG00000263327	ENST00000570786	Transcript
TAPT1-AS1	0	ChezDiaz	GRCh37	4	16254197	16254197	+	Intron	SNP	G	G	A	novel		TP53_Ctrl	WT_Ctrl	G	G																n.235-3683G>A			ENST00000570786		18	9	9	13	13	0	TAPT1-AS1,intron_variant,,ENST00000570786,;TAPT1-AS1,intron_variant,,ENST00000573308,;TAPT1-AS1,intron_variant,,ENST00000573950,;RPS21P4,downstream_gene_variant,,ENST00000487122,;	A	ENSG00000263327	ENST00000570786	Transcript
LDB2	0	ChezDiaz	GRCh37	4	16834054	16834054	+	Intron	SNP	G	G	A	novel		TP53_Ctrl	WT_Ctrl	G	G																c.132+65923C>T			ENST00000304523		15	5	10	13	13	0	LDB2,intron_variant,,ENST00000304523,NM_001290.3;LDB2,intron_variant,,ENST00000441778,NM_001130834.1;LDB2,intron_variant,,ENST00000502640,;LDB2,intron_variant,,ENST00000506732,;LDB2,intron_variant,,ENST00000515064,;LDB2,intron_variant,,ENST00000504189,;LDB2,intron_variant,,ENST00000510825,;LDB2,intron_variant,,ENST00000508918,;LDB2,intron_variant,,ENST00000512345,;	A	ENSG00000169744	ENST00000304523	Transcript
ENSR00001289032	0	ChezDiaz	GRCh37	4	17233810	17233810	+	IGR	SNP	A	A	C	novel		TP53_Ctrl	WT_Ctrl	A	A																			ENSR00001289032		17	8	9	16	16	0	,regulatory_region_variant,,ENSR00001289032,;	C		ENSR00001289032	RegulatoryFeature
RP11-608B3.1	0	ChezDiaz	GRCh37	4	18492150	18492150	+	5'Flank	SNP	A	A	G	novel		TP53_Ctrl	WT_Ctrl	A	A																			ENST00000503815		17	13	4	15	15	0	RP11-608B3.1,upstream_gene_variant,,ENST00000503815,;	G	ENSG00000251048	ENST00000503815	Transcript
ENSR00001289269	0	ChezDiaz	GRCh37	4	18763145	18763145	+	IGR	SNP	A	A	G	novel		TP53_Ctrl	WT_Ctrl	A	A																			ENSR00001289269		12	9	3	13	13	0	,regulatory_region_variant,,ENSR00001289269,;	G		ENSR00001289269	RegulatoryFeature
Unknown	0	ChezDiaz	GRCh37	4	18816087	18816087	+	IGR	SNP	A	A	C	novel		TP53_Ctrl	WT_Ctrl	A	A																					17	8	9	21	21	0		C
RP11-3J1.1	0	ChezDiaz	GRCh37	4	19422792	19422792	+	Intron	SNP	C	C	T	novel		TP53_Ctrl	WT_Ctrl	C	C																n.349+35477G>A			ENST00000505347		19	17	2	20	20	0	RP11-3J1.1,intron_variant,,ENST00000505347,;	T	ENSG00000248238	ENST00000505347	Transcript
RP11-608O21.1	0	ChezDiaz	GRCh37	4	19494816	19494816	+	Intron	SNP	A	A	G	novel		TP53_Ctrl	WT_Ctrl	A	A																n.217+37541A>G			ENST00000511431		19	16	3	13	13	0	RP11-608O21.1,intron_variant,,ENST00000511431,;	G	ENSG00000248515	ENST00000511431	Transcript
Unknown	0	ChezDiaz	GRCh37	4	20093786	20093786	+	IGR	SNP	A	A	G	novel		TP53_Ctrl	WT_Ctrl	A	A																					21	11	10	15	15	0		G
KCNIP4	0	ChezDiaz	GRCh37	4	20772097	20772098	+	Intron	INS	-	-	A	rs538179514		TP53_Ctrl	WT_Ctrl	-	-																c.289-11585dup			ENST00000382152		14	11	3	11	11	0	KCNIP4,intron_variant,,ENST00000359001,;KCNIP4,intron_variant,,ENST00000382148,NM_001035003.1;KCNIP4,intron_variant,,ENST00000382150,NM_147183.3;KCNIP4,intron_variant,,ENST00000382152,NM_025221.5;KCNIP4,intron_variant,,ENST00000447367,NM_147182.3,NM_147181.3;KCNIP4,intron_variant,,ENST00000509207,NM_001035004.1;RP11-362J17.1,downstream_gene_variant,,ENST00000610199,;KCNIP4,intron_variant,,ENST000…	A	ENSG00000185774	ENST00000382152	Transcript
KCNIP4	0	ChezDiaz	GRCh37	4	20821215	20821215	+	Intron	SNP	A	A	G	novel		TP53_Ctrl	WT_Ctrl	A	A																c.288+30951T>C			ENST00000382152		17	11	6	17	17	0	KCNIP4,intron_variant,,ENST00000359001,;KCNIP4,intron_variant,,ENST00000382148,NM_001035003.1;KCNIP4,intron_variant,,ENST00000382150,NM_147183.3;KCNIP4,intron_variant,,ENST00000382152,NM_025221.5;KCNIP4,intron_variant,,ENST00000447367,NM_147182.3,NM_147181.3;KCNIP4,intron_variant,,ENST00000509207,NM_001035004.1;KCNIP4,intron_variant,,ENST00000382149,;KCNIP4,intron_variant,,ENST00000515786,;	G	ENSG00000185774	ENST00000382152	Transcript
RP11-17E2.2	0	ChezDiaz	GRCh37	4	22106930	22106930	+	Intron	DEL	A	A	-	novel		TP53_Ctrl	WT_Ctrl	A	A																n.859+3677del			ENST00000510705		19	8	11	16	16	0	RP11-17E2.2,intron_variant,,ENST00000510705,;	-	ENSG00000250039	ENST00000510705	Transcript
RP11-17E2.2	0	ChezDiaz	GRCh37	4	22211175	22211175	+	Intron	SNP	C	C	A	novel		TP53_Ctrl	WT_Ctrl	C	C																n.859+107922C>A			ENST00000510705		22	11	11	16	16	0	RP11-17E2.2,intron_variant,,ENST00000510705,;	A	ENSG00000250039	ENST00000510705	Transcript
RP11-412P11.1	0	ChezDiaz	GRCh37	4	23061109	23061109	+	3'Flank	SNP	C	C	A	novel		TP53_Ctrl	WT_Ctrl	C	C																			ENST00000511453		15	9	6	19	19	0	RP11-412P11.1,downstream_gene_variant,,ENST00000511453,;	A	ENSG00000248837	ENST00000511453	Transcript
RP11-453O5.1	0	ChezDiaz	GRCh37	4	23281891	23281891	+	Intron	SNP	T	T	A	novel		TP53_Ctrl	WT_Ctrl	T	T																n.137+5169A>T			ENST00000512563		22	13	9	19	19	0	RP11-453O5.1,intron_variant,,ENST00000512563,;	A	ENSG00000249547	ENST00000512563	Transcript
RP11-453O5.1	0	ChezDiaz	GRCh37	4	23281894	23281894	+	Intron	DEL	G	G	-	novel		TP53_Ctrl	WT_Ctrl	G	G																n.137+5166del			ENST00000512563		22	13	9	19	19	0	RP11-453O5.1,intron_variant,,ENST00000512563,;	-	ENSG00000249547	ENST00000512563	Transcript
ANAPC4	0	ChezDiaz	GRCh37	4	25386200	25386200	+	Intron	SNP	A	A	C	novel		TP53_Ctrl	WT_Ctrl	A	A																c.368+1185A>C			ENST00000315368		24	12	12	17	17	0	ANAPC4,intron_variant,,ENST00000315368,NM_013367.2;ANAPC4,intron_variant,,ENST00000505991,;ANAPC4,intron_variant,,ENST00000510092,NM_001286756.1;ANAPC4,intron_variant,,ENST00000505080,;ANAPC4,downstream_gene_variant,,ENST00000507809,;	C	ENSG00000053900	ENST00000315368	Transcript
SEL1L3	0	ChezDiaz	GRCh37	4	25769129	25769130	+	Intron	DNP	CC	CC	GG	rs35233975		TP53_Ctrl	WT_Ctrl	CC	CC																c.2845+17_2845+18inv			ENST00000399878		9	4	5	9	9	0	SEL1L3,intron_variant,,ENST00000264868,;SEL1L3,intron_variant,,ENST00000399878,NM_015187.3;SEL1L3,intron_variant,,ENST00000502949,;SEL1L3,intron_variant,,ENST00000507618,;SEL1L3,upstream_gene_variant,,ENST00000510448,;RP11-302F12.10,upstream_gene_variant,,ENST00000510905,;SEL1L3,downstream_gene_variant,,ENST00000509290,;	GG	ENSG00000091490	ENST00000399878	Transcript
Unknown	0	ChezDiaz	GRCh37	4	26017494	26017494	+	IGR	SNP	C	C	A	novel		TP53_Ctrl	WT_Ctrl	C	C																					15	5	10	9	9	0		A
RBPJ	0	ChezDiaz	GRCh37	4	26339523	26339523	+	Intron	SNP	G	G	T	novel		TP53_Ctrl	WT_Ctrl	G	G																c.59+17086G>T			ENST00000342295		17	6	11	21	21	0	RBPJ,intron_variant,,ENST00000342295,NM_005349.3;RBPJ,intron_variant,,ENST00000345843,NM_203283.2;RBPJ,intron_variant,,ENST00000348160,NM_015874.4;RBPJ,intron_variant,,ENST00000355476,NM_203284.2;RBPJ,intron_variant,,ENST00000361572,;RBPJ,intron_variant,,ENST00000505958,;RBPJ,intron_variant,,ENST00000506956,;RBPJ,intron_variant,,ENST00000507561,;RBPJ,intron_variant,,ENST00000507574,;RBPJ,intron_v…	T	ENSG00000168214	ENST00000342295	Transcript
Unknown	0	ChezDiaz	GRCh37	4	26785254	26785254	+	IGR	SNP	G	G	T	novel		TP53_Ctrl	WT_Ctrl	G	G																					18	6	12	21	21	0		T
Unknown	0	ChezDiaz	GRCh37	4	27389806	27389806	+	IGR	SNP	C	C	A	novel		TP53_Ctrl	WT_Ctrl	C	C																					16	4	12	13	13	0		A
Unknown	0	ChezDiaz	GRCh37	4	27712856	27712856	+	IGR	SNP	G	G	A	novel		TP53_Ctrl	WT_Ctrl	G	G																					19	12	7	15	15	0		A
RP11-123O22.1	0	ChezDiaz	GRCh37	4	28520910	28520910	+	Intron	SNP	G	G	A	rs1472663657		TP53_Ctrl	WT_Ctrl	G	G																n.402+42779G>A			ENST00000509416		23	21	2	16	16	0	RP11-123O22.1,intron_variant,,ENST00000509416,;,regulatory_region_variant,,ENSR00000167155,;	A	ENSG00000250064	ENST00000509416	Transcript
RP11-769N22.1	0	ChezDiaz	GRCh37	4	29046630	29046631	+	5'Flank	DNP	GG	GG	CT	novel		TP53_Ctrl	WT_Ctrl	GG	GG																			ENST00000514855		11	6	5	15	15	0	RP11-769N22.1,upstream_gene_variant,,ENST00000514855,;	CT	ENSG00000249228	ENST00000514855	Transcript
Unknown	0	ChezDiaz	GRCh37	4	29677267	29677267	+	IGR	SNP	A	A	C	novel		TP53_Ctrl	WT_Ctrl	A	A																					14	5	9	17	17	0		C
Unknown	0	ChezDiaz	GRCh37	4	29989254	29989254	+	IGR	SNP	G	G	A	novel		TP53_Ctrl	WT_Ctrl	G	G																					19	16	3	20	20	0		A
Unknown	0	ChezDiaz	GRCh37	4	30349937	30349938	+	IGR	DEL	TT	TT	-	rs1491588368		TP53_Ctrl	WT_Ctrl	TT	TT																					12	9	3	8	8	0		-
RP11-665I14.1	0	ChezDiaz	GRCh37	4	31536785	31536786	+	Intron	INS	-	-	T	rs1315548485		TP53_Ctrl	WT_Ctrl	-	-																n.161-22325dup			ENST00000510420		13	5	8	18	18	0	RP11-665I14.1,intron_variant,,ENST00000510420,;	T	ENSG00000249882	ENST00000510420	Transcript
RP11-734I18.1	0	ChezDiaz	GRCh37	4	32077945	32077945	+	Intron	SNP	T	T	C	novel		TP53_Ctrl	WT_Ctrl	T	T																n.427-69730T>C			ENST00000513211		16	11	5	15	15	0	RP11-734I18.1,intron_variant,,ENST00000513211,;	C	ENSG00000251129	ENST00000513211	Transcript
Unknown	0	ChezDiaz	GRCh37	4	32846618	32846618	+	IGR	SNP	A	A	T	novel		TP53_Ctrl	WT_Ctrl	A	A																					15	13	2	16	16	0		T
Unknown	0	ChezDiaz	GRCh37	4	33110913	33110913	+	IGR	SNP	A	A	T	novel		TP53_Ctrl	WT_Ctrl	A	A																					13	7	6	19	19	0		T
Unknown	0	ChezDiaz	GRCh37	4	33484027	33484027	+	IGR	SNP	G	G	T	novel		TP53_Ctrl	WT_Ctrl	G	G																					21	17	4	18	18	0		T
Unknown	0	ChezDiaz	GRCh37	4	33738494	33738494	+	IGR	SNP	T	T	C	novel		TP53_Ctrl	WT_Ctrl	T	T																					14	12	2	22	22	0		C
Unknown	0	ChezDiaz	GRCh37	4	35540775	35540775	+	IGR	DEL	C	C	-	novel		TP53_Ctrl	WT_Ctrl	C	C																					15	8	7	17	17	0		-
ENSR00001291724	0	ChezDiaz	GRCh37	4	35940981	35940981	+	IGR	SNP	G	G	T	novel		TP53_Ctrl	WT_Ctrl	G	G																			ENSR00001291724		23	19	4	20	20	0	,regulatory_region_variant,,ENSR00001291724,;	T		ENSR00001291724	RegulatoryFeature
KIAA1239	0	ChezDiaz	GRCh37	4	37257003	37257003	+	Intron	SNP	G	G	T	novel		TP53_Ctrl	WT_Ctrl	G	G																c.151+10163G>T			ENST00000309447		18	8	10	14	14	0	KIAA1239,intron_variant,,ENST00000309447,NM_001144990.1;	T	ENSG00000174145	ENST00000309447	Transcript
C4orf19	0	ChezDiaz	GRCh37	4	37565739	37565739	+	Intron	SNP	A	A	G	novel		TP53_Ctrl	WT_Ctrl	A	A																c.-23+6041A>G			ENST00000381980		11	4	7	10	10	0	C4orf19,intron_variant,,ENST00000381980,NM_001104629.1;C4orf19,intron_variant,,ENST00000508175,;	G	ENSG00000154274	ENST00000381980	Transcript
RP11-9D8.1	0	ChezDiaz	GRCh37	4	37822451	37822451	+	5'Flank	SNP	C	C	T	rs1237267417		TP53_Ctrl	WT_Ctrl	C	C																			ENST00000493466		22	20	2	19	19	0	RP11-9D8.1,upstream_gene_variant,,ENST00000493466,;	T	ENSG00000239532	ENST00000493466	Transcript
RP11-539G18.2	0	ChezDiaz	GRCh37	4	39646184	39646185	+	Intron	INS	-	-	TG	rs371628418		TP53_Ctrl	WT_Ctrl	-	-																n.254+2773_254+2774insGT			ENST00000533736		11	8	3	12	12	0	RP11-539G18.2,intron_variant,,ENST00000529094,;RP11-539G18.2,intron_variant,,ENST00000532680,;RP11-539G18.2,intron_variant,,ENST00000533736,;	TG	ENSG00000255458	ENST00000533736	Transcript
RHOH	0	ChezDiaz	GRCh37	4	40245193	40245193	+	Missense_Mutation	SNP	G	G	A			TP53_Ctrl	WT_Ctrl	G	G																c.187G>A	p.Asp63Asn	p.D63N	ENST00000381799	3/3	15	7	8	23	23	0	RHOH,missense_variant,p.Asp63Asn,ENST00000381799,NM_004310.4,NM_001278367.1,NM_001278365.1,NM_001278363.1,NM_001278366.1,NM_001278369.1;RHOH,missense_variant,p.Asp63Asn,ENST00000505618,;RHOH,missense_variant,p.Asp63Asn,ENST00000507851,;RHOH,missense_variant,p.Asp63Asn,ENST00000503941,;RHOH,downstream_gene_variant,,ENST00000508513,NM_001278364.1;RHOH,downstream_gene_variant,,ENST00000511121,;RHOH,…	A	ENSG00000168421	ENST00000381799	Transcript
NSUN7	0	ChezDiaz	GRCh37	4	40779377	40779377	+	Intron	SNP	C	C	A	novel		TP53_Ctrl	WT_Ctrl	C	C																c.1036+1101C>A			ENST00000381782		16	12	4	17	17	0	NSUN7,intron_variant,,ENST00000316607,;NSUN7,intron_variant,,ENST00000381782,NM_024677.4;NSUN7,intron_variant,,ENST00000423784,;NSUN7,downstream_gene_variant,,ENST00000463952,;NSUN7,downstream_gene_variant,,ENST00000469033,;NSUN7,downstream_gene_variant,,ENST00000473399,;	A	ENSG00000179299	ENST00000381782	Transcript
APBB2	0	ChezDiaz	GRCh37	4	40815648	40815648	+	3'Flank	SNP	T	T	G	novel		TP53_Ctrl	WT_Ctrl	T	T																			ENST00000508593		19	15	4	19	19	0	APBB2,3_prime_UTR_variant,,ENST00000295974,NM_001166050.1,NM_004307.1;APBB2,3_prime_UTR_variant,,ENST00000543538,NM_001166052.1,NM_001166054.1;NSUN7,downstream_gene_variant,,ENST00000316607,;NSUN7,downstream_gene_variant,,ENST00000381782,NM_024677.4;APBB2,downstream_gene_variant,,ENST00000502841,;APBB2,downstream_gene_variant,,ENST00000504305,NM_001166053.1,NM_001166051.1;APBB2,downstream_gene_va…	G	ENSG00000163697	ENST00000508593	Transcript
Unknown	0	ChezDiaz	GRCh37	4	41286144	41286144	+	IGR	SNP	G	G	T	rs1464425707		TP53_Ctrl	WT_Ctrl	G	G																					12	8	4	13	13	0		T
Unknown	0	ChezDiaz	GRCh37	4	42199913	42199913	+	IGR	SNP	C	C	T	novel		TP53_Ctrl	WT_Ctrl	C	C																					19	8	11	13	13	0		T
Unknown	0	ChezDiaz	GRCh37	4	42208723	42208723	+	IGR	SNP	A	A	G	novel		TP53_Ctrl	WT_Ctrl	A	A																					12	2	10	20	20	0		G
Unknown	0	ChezDiaz	GRCh37	4	42241977	42241977	+	IGR	SNP	C	C	T	rs200641331		TP53_Ctrl	WT_Ctrl	C	C																					23	20	3	13	13	0		T
ATP8A1	0	ChezDiaz	GRCh37	4	42437880	42437880	+	Intron	SNP	C	C	A	novel		TP53_Ctrl	WT_Ctrl	C	C																c.3123+7702G>T			ENST00000381668		11	4	7	19	19	0	ATP8A1,intron_variant,,ENST00000264449,NM_001105529.1;ATP8A1,intron_variant,,ENST00000381668,NM_006095.2;ATP8A1,intron_variant,,ENST00000506602,;ATP8A1,intron_variant,,ENST00000514372,;	A	ENSG00000124406	ENST00000381668	Transcript
Unknown	0	ChezDiaz	GRCh37	4	42822990	42822990	+	IGR	SNP	G	G	T	novel		TP53_Ctrl	WT_Ctrl	G	G																					27	11	16	13	13	0		T
Unknown	0	ChezDiaz	GRCh37	4	43358115	43358116	+	IGR	INS	-	-	T	rs5857904		TP53_Ctrl	WT_Ctrl	-	-																					8	4	4	20	20	0		T
Unknown	0	ChezDiaz	GRCh37	4	43606530	43606530	+	IGR	SNP	C	C	A	novel		TP53_Ctrl	WT_Ctrl	C	C																					14	6	8	17	17	0		A
Unknown	0	ChezDiaz	GRCh37	4	43759833	43759833	+	IGR	SNP	T	T	G	novel		TP53_Ctrl	WT_Ctrl	T	T																					13	9	4	19	19	0		G
Unknown	0	ChezDiaz	GRCh37	4	45108810	45108810	+	IGR	SNP	C	C	A	novel		TP53_Ctrl	WT_Ctrl	C	C																					15	11	4	19	19	0		A
Unknown	0	ChezDiaz	GRCh37	4	45623892	45623892	+	IGR	SNP	G	G	T	novel		TP53_Ctrl	WT_Ctrl	G	G																					15	9	6	13	13	0		T
Unknown	0	ChezDiaz	GRCh37	4	45848509	45848509	+	IGR	SNP	T	T	A	novel		TP53_Ctrl	WT_Ctrl	T	T																					22	11	11	15	15	0		A
Unknown	0	ChezDiaz	GRCh37	4	45916126	45916126	+	IGR	SNP	T	T	C	novel		TP53_Ctrl	WT_Ctrl	T	T																					18	10	8	10	10	0		C
GABRA2	0	ChezDiaz	GRCh37	4	46467296	46467296	+	Intron	SNP	T	T	C	rs1251989532		TP53_Ctrl	WT_Ctrl	T	T																c.-11+9788A>G			ENST00000510861		14	5	9	18	18	0	GABRA2,intron_variant,,ENST00000510861,;	C	ENSG00000151834	ENST00000510861	Transcript
Unknown	0	ChezDiaz	GRCh37	4	46703003	46703003	+	IGR	SNP	A	A	C	novel		TP53_Ctrl	WT_Ctrl	A	A																					21	18	3	17	17	0		C
COX7B2	0	ChezDiaz	GRCh37	4	46790647	46790647	+	Intron	SNP	T	T	C	novel		TP53_Ctrl	WT_Ctrl	T	T																c.-49-53389A>G			ENST00000396533		18	13	5	16	16	0	COX7B2,intron_variant,,ENST00000302930,;COX7B2,intron_variant,,ENST00000355591,NM_130902.2;COX7B2,intron_variant,,ENST00000396533,;COX7B2,intron_variant,,ENST00000505102,;COX7B2,intron_variant,,ENST00000543208,;	C	ENSG00000170516	ENST00000396533	Transcript
GABRA4	0	ChezDiaz	GRCh37	4	46918994	46918994	+	3'Flank	SNP	A	A	T	novel		TP53_Ctrl	WT_Ctrl	A	A																			ENST00000264318		24	21	3	10	10	0	GABRA4,downstream_gene_variant,,ENST00000264318,NM_000809.3,NM_001204266.1,NM_001204267.1;	T	ENSG00000109158	ENST00000264318	Transcript
Unknown	0	ChezDiaz	GRCh37	4	48925728	48925728	+	IGR	SNP	G	G	C	rs200034529		TP53_Ctrl	WT_Ctrl	G	G																					28	26	2	25	25	0		C
Unknown	0	ChezDiaz	GRCh37	4	48925732	48925732	+	IGR	SNP	T	T	G	rs1219167758		TP53_Ctrl	WT_Ctrl	T	T																					28	26	2	25	25	0		G
CWH43	0	ChezDiaz	GRCh37	4	48994678	48994678	+	Intron	SNP	T	T	C	novel		TP53_Ctrl	WT_Ctrl	T	T																c.511+571T>C			ENST00000226432		21	18	3	20	20	0	CWH43,intron_variant,,ENST00000226432,NM_025087.2;CWH43,intron_variant,,ENST00000513409,NM_001286791.1;CWH43,intron_variant,,ENST00000514053,;	C	ENSG00000109182	ENST00000226432	Transcript
ENSR00000168235	0	ChezDiaz	GRCh37	4	53059434	53059434	+	IGR	SNP	C	C	A	novel		TP53_Ctrl	WT_Ctrl	C	C																			ENSR00000168235		23	20	3	17	17	0	,regulatory_region_variant,,ENSR00000168235,;	A		ENSR00000168235	RegulatoryFeature
Unknown	0	ChezDiaz	GRCh37	4	53630690	53630690	+	IGR	SNP	T	T	C	novel		TP53_Ctrl	WT_Ctrl	T	T																					25	22	3	19	19	0		C
SCFD2	0	ChezDiaz	GRCh37	4	54041944	54041944	+	Intron	SNP	A	A	C	novel		TP53_Ctrl	WT_Ctrl	A	A																c.1312-30195T>G			ENST00000401642		14	9	5	23	23	0	SCFD2,intron_variant,,ENST00000388940,;SCFD2,intron_variant,,ENST00000401642,NM_152540.3;	C	ENSG00000184178	ENST00000401642	Transcript
FIP1L1	0	ChezDiaz	GRCh37	4	54296773	54296773	+	Intron	SNP	G	G	C	novel		TP53_Ctrl	WT_Ctrl	G	G																c.1174+2423G>C			ENST00000337488		13	4	9	19	19	0	FIP1L1,intron_variant,,ENST00000306932,NM_001134938.1;FIP1L1,intron_variant,,ENST00000337488,NM_030917.3;FIP1L1,intron_variant,,ENST00000358575,NM_001134937.1;FIP1L1,intron_variant,,ENST00000504094,;FIP1L1,intron_variant,,ENST00000507166,;FIP1L1,downstream_gene_variant,,ENST00000507922,;FIP1L1,intron_variant,,ENST00000505125,;FIP1L1,intron_variant,,ENST00000513008,;FIP1L1,intron_variant,,ENST0000…	C	ENSG00000145216	ENST00000337488	Transcript
Unknown	0	ChezDiaz	GRCh37	4	55625374	55625375	+	IGR	INS	-	-	TA	rs202039274		TP53_Ctrl	WT_Ctrl	-	-																					6	3	3	10	10	0		TA
RP11-273B19.1	0	ChezDiaz	GRCh37	4	55714838	55714838	+	Intron	SNP	A	A	G	novel		TP53_Ctrl	WT_Ctrl	A	A																n.45+3060A>G			ENST00000514413		11	6	5	18	18	0	RP11-273B19.1,intron_variant,,ENST00000514413,;RP11-273B19.2,upstream_gene_variant,,ENST00000512898,;	G	ENSG00000251256	ENST00000514413	Transcript
Unknown	0	ChezDiaz	GRCh37	4	55793395	55793395	+	IGR	SNP	G	G	A	rs1481446033		TP53_Ctrl	WT_Ctrl	G	G																					13	5	8	20	20	0		A
RN7SL822P	0	ChezDiaz	GRCh37	4	56077508	56077508	+	3'Flank	SNP	A	A	C	novel		TP53_Ctrl	WT_Ctrl	A	A																			ENST00000475674		15	9	6	10	10	0	RN7SL822P,downstream_gene_variant,,ENST00000475674,;	C	ENSG00000239545	ENST00000475674	Transcript
Unknown	0	ChezDiaz	GRCh37	4	56132509	56132509	+	IGR	SNP	G	G	T	novel		TP53_Ctrl	WT_Ctrl	G	G																					14	10	4	16	16	0		T
ENSR00001295030	0	ChezDiaz	GRCh37	4	57666856	57666856	+	IGR	SNP	C	C	A	novel		TP53_Ctrl	WT_Ctrl	C	C																			ENSR00001295030		31	21	10	14	14	0	,regulatory_region_variant,,ENSR00001295030,;	A		ENSR00001295030	RegulatoryFeature
RP11-319E12.1	0	ChezDiaz	GRCh37	4	58303357	58303358	+	Intron	DNP	GA	GA	AG	novel		TP53_Ctrl	WT_Ctrl	GA	GA																n.544+2307_544+2308delinsAG			ENST00000510956		15	5	10	11	11	0	RP11-319E12.1,intron_variant,,ENST00000510956,;	AG	ENSG00000248505	ENST00000510956	Transcript
Unknown	0	ChezDiaz	GRCh37	4	58450157	58450157	+	IGR	SNP	C	C	A	novel		TP53_Ctrl	WT_Ctrl	C	C																					19	9	10	20	20	0		A
Unknown	0	ChezDiaz	GRCh37	4	59353615	59353615	+	IGR	SNP	A	A	T	novel		TP53_Ctrl	WT_Ctrl	A	A																					23	11	12	9	9	0		T
Unknown	0	ChezDiaz	GRCh37	4	59521536	59521536	+	IGR	SNP	G	G	T	novel		TP53_Ctrl	WT_Ctrl	G	G																					17	12	5	17	17	0		T
Unknown	0	ChezDiaz	GRCh37	4	60548511	60548511	+	IGR	SNP	C	C	A	novel		TP53_Ctrl	WT_Ctrl	C	C																					17	7	10	14	14	0		A
Unknown	0	ChezDiaz	GRCh37	4	61099228	61099228	+	IGR	SNP	C	C	G	novel		TP53_Ctrl	WT_Ctrl	C	C																					21	14	7	19	19	0		G
Unknown	0	ChezDiaz	GRCh37	4	61594943	61594943	+	IGR	SNP	A	A	C	novel		TP53_Ctrl	WT_Ctrl	A	A																					19	12	7	17	17	0		C
LPHN3	0	ChezDiaz	GRCh37	4	62076999	62076999	+	Intron	SNP	T	T	C	novel		TP53_Ctrl	WT_Ctrl	T	T																c.-240+9050T>C			ENST00000514591		20	16	4	12	12	0	LPHN3,intron_variant,,ENST00000512091,;LPHN3,intron_variant,,ENST00000514591,;LPHN3,intron_variant,,ENST00000509779,;RPL17P19,upstream_gene_variant,,ENST00000489069,;	C	ENSG00000150471	ENST00000514591	Transcript
LPHN3	0	ChezDiaz	GRCh37	4	62139346	62139346	+	Intron	SNP	T	T	A	rs1277657613		TP53_Ctrl	WT_Ctrl	T	T																c.-240+71397T>A			ENST00000514591		17	14	3	13	13	0	LPHN3,intron_variant,,ENST00000512091,;LPHN3,intron_variant,,ENST00000514591,;LPHN3,intron_variant,,ENST00000509779,;	A	ENSG00000150471	ENST00000514591	Transcript
LPHN3	0	ChezDiaz	GRCh37	4	62849218	62849218	+	Missense_Mutation	SNP	C	C	A	novel		TP53_Ctrl	WT_Ctrl	C	C																c.2929C>A	p.His977Asn	p.H977N	ENST00000514591	18/25	17	13	4	14	14	0	LPHN3,missense_variant,p.His977Asn,ENST00000512091,;LPHN3,missense_variant,p.His977Asn,ENST00000514591,;LPHN3,missense_variant,p.His977Asn,ENST00000545650,NM_015236.4;LPHN3,missense_variant,p.His1045Asn,ENST00000509896,;LPHN3,missense_variant,p.His1045Asn,ENST00000511324,;LPHN3,missense_variant,p.His1045Asn,ENST00000508693,;LPHN3,missense_variant,p.His1045Asn,ENST00000507164,;LPHN3,missense_varia…	A	ENSG00000150471	ENST00000514591	Transcript
LPHN3	0	ChezDiaz	GRCh37	4	62907676	62907676	+	Intron	SNP	T	T	C	novel		TP53_Ctrl	WT_Ctrl	T	T																c.3514-2495T>C			ENST00000514591		22	13	9	11	11	0	LPHN3,intron_variant,,ENST00000502815,;LPHN3,intron_variant,,ENST00000504896,;LPHN3,intron_variant,,ENST00000506700,;LPHN3,intron_variant,,ENST00000506720,;LPHN3,intron_variant,,ENST00000506746,;LPHN3,intron_variant,,ENST00000507164,;LPHN3,intron_variant,,ENST00000507625,;LPHN3,intron_variant,,ENST00000508693,;LPHN3,intron_variant,,ENST00000508946,;LPHN3,intron_variant,,ENST00000509896,;LPHN3,int…	C	ENSG00000150471	ENST00000514591	Transcript
Unknown	0	ChezDiaz	GRCh37	4	63301207	63301207	+	IGR	SNP	G	G	T	novel		TP53_Ctrl	WT_Ctrl	G	G																					26	14	12	22	22	0		T
Unknown	0	ChezDiaz	GRCh37	4	63491227	63491228	+	IGR	DNP	TA	TA	AG	novel		TP53_Ctrl	WT_Ctrl	TA	TA																					16	11	5	17	17	0		AG
RP11-257A22.1	0	ChezDiaz	GRCh37	4	63991561	63991561	+	5'Flank	SNP	T	T	C	rs1290796575		TP53_Ctrl	WT_Ctrl	T	T																			ENST00000507857		13	5	8	15	15	0	RP11-257A22.1,upstream_gene_variant,,ENST00000507857,;	C	ENSG00000251055	ENST00000507857	Transcript
Unknown	0	ChezDiaz	GRCh37	4	64070265	64070265	+	IGR	SNP	A	A	C	novel		TP53_Ctrl	WT_Ctrl	A	A																					4	1	3	8	8	0		C
ENSR00001295727	0	ChezDiaz	GRCh37	4	64196784	64196784	+	IGR	SNP	G	G	T	rs78283983		TP53_Ctrl	WT_Ctrl	G	G																			ENSR00001295727		14	6	8	20	20	0	,regulatory_region_variant,,ENSR00001295727,;	T		ENSR00001295727	RegulatoryFeature
Unknown	0	ChezDiaz	GRCh37	4	64554346	64554346	+	IGR	SNP	C	C	T	novel		TP53_Ctrl	WT_Ctrl	C	C																					18	10	8	14	14	0		T
Unknown	0	ChezDiaz	GRCh37	4	64730631	64730631	+	IGR	SNP	T	T	C	novel		TP53_Ctrl	WT_Ctrl	T	T																					15	8	7	14	14	0		C
Unknown	0	ChezDiaz	GRCh37	4	64748164	64748164	+	IGR	DEL	T	T	-	novel		TP53_Ctrl	WT_Ctrl	T	T																					19	6	13	12	12	0		-
Unknown	0	ChezDiaz	GRCh37	4	64811788	64811788	+	IGR	SNP	T	T	C	novel		TP53_Ctrl	WT_Ctrl	T	T																					16	8	8	16	16	0		C
Unknown	0	ChezDiaz	GRCh37	4	65086059	65086059	+	IGR	DEL	T	T	-	rs1378901733		TP53_Ctrl	WT_Ctrl	T	T																					20	10	10	12	12	0		-
Unknown	0	ChezDiaz	GRCh37	4	65543849	65543850	+	IGR	INS	-	-	AAAAAAAAATATATATATATATATATAT	novel		TP53_Ctrl	WT_Ctrl	-	-																					7	3	4	7	7	0		AAAAAAAAATATATATATATATATATAT
Unknown	0	ChezDiaz	GRCh37	4	66158117	66158118	+	IGR	DNP	GG	GG	CA	novel		TP53_Ctrl	WT_Ctrl	GG	GG																					11	9	2	9	9	0		CA
RP11-807H7.1	0	ChezDiaz	GRCh37	4	66549309	66549309	+	Intron	SNP	T	T	A	novel		TP53_Ctrl	WT_Ctrl	T	T																n.899+2244T>A			ENST00000509473		13	8	5	14	14	0	RP11-807H7.1,intron_variant,,ENST00000507117,;RP11-807H7.1,intron_variant,,ENST00000509473,;RP11-807H7.1,intron_variant,,ENST00000514260,;	A	ENSG00000250846	ENST00000509473	Transcript
ENSR00001296009	0	ChezDiaz	GRCh37	4	66817243	66817243	+	IGR	SNP	A	A	C	novel		TP53_Ctrl	WT_Ctrl	A	A																			ENSR00001296009		19	11	8	21	21	0	,regulatory_region_variant,,ENSR00001296009,;	C		ENSR00001296009	RegulatoryFeature
Unknown	0	ChezDiaz	GRCh37	4	66822533	66822533	+	IGR	SNP	T	T	C	rs141489478		TP53_Ctrl	WT_Ctrl	T	T																					22	19	3	23	23	0		C
Unknown	0	ChezDiaz	GRCh37	4	67657311	67657312	+	IGR	INS	-	-	T	rs34528917		TP53_Ctrl	WT_Ctrl	-	-																					19	5	14	10	10	0		T
Unknown	0	ChezDiaz	GRCh37	4	67787438	67787438	+	IGR	SNP	C	C	T	novel		TP53_Ctrl	WT_Ctrl	C	C																					14	9	5	15	15	0		T
GNRHR	0	ChezDiaz	GRCh37	4	68619218	68619219	+	Intron	INS	-	-	T	rs1446159932		TP53_Ctrl	WT_Ctrl	-	-																c.522+313dup			ENST00000226413		14	10	4	16	16	0	GNRHR,intron_variant,,ENST00000226413,NM_000406.2;GNRHR,intron_variant,,ENST00000420975,NM_001012763.1;UBA6-AS1,intron_variant,,ENST00000500538,;UBA6-AS1,intron_variant,,ENST00000502758,;	T	ENSG00000109163	ENST00000226413	Transcript
RP11-813N20.1	0	ChezDiaz	GRCh37	4	69884824	69884824	+	Intron	SNP	G	G	T	novel		TP53_Ctrl	WT_Ctrl	G	G																n.751+558C>A			ENST00000505092		11	5	6	14	14	0	RP11-813N20.1,intron_variant,,ENST00000505092,;RP11-813N20.2,downstream_gene_variant,,ENST00000503426,;	T	ENSG00000251685	ENST00000505092	Transcript
RP11-618I10.1	0	ChezDiaz	GRCh37	4	70108232	70108232	+	5'Flank	SNP	G	G	C	rs12498602		TP53_Ctrl	WT_Ctrl	G	G																			ENST00000512892		23	20	3	16	16	0	RP11-618I10.1,upstream_gene_variant,,ENST00000512892,;	C	ENSG00000249763	ENST00000512892	Transcript
Unknown	0	ChezDiaz	GRCh37	4	70180441	70180441	+	IGR	SNP	C	C	G	rs1379253220		TP53_Ctrl	WT_Ctrl	C	C																					30	28	2	28	28	0		G
RP11-790I12.2	0	ChezDiaz	GRCh37	4	70283219	70283219	+	Intron	SNP	G	G	A	novel		TP53_Ctrl	WT_Ctrl	G	G																n.659-420G>A			ENST00000514441		19	8	11	9	9	0	RP11-790I12.2,intron_variant,,ENST00000514441,;	A	ENSG00000249956	ENST00000514441	Transcript
RP11-790I12.3	0	ChezDiaz	GRCh37	4	70306815	70306815	+	3'Flank	SNP	T	T	A	novel		TP53_Ctrl	WT_Ctrl	T	T																			ENST00000502633		15	12	3	13	13	0	RP11-790I12.3,downstream_gene_variant,,ENST00000502633,;	A	ENSG00000250828	ENST00000502633	Transcript
CSN1S2AP	0	ChezDiaz	GRCh37	4	70943633	70943633	+	Intron	SNP	A	A	T	novel		TP53_Ctrl	WT_Ctrl	A	A																n.285-838A>T			ENST00000451783		14	12	2	14	14	0	CSN1S2AP,intron_variant,,ENST00000451783,;CSN1S2AP,intron_variant,,ENST00000503711,;CSN1S2AP,intron_variant,,ENST00000512167,;,regulatory_region_variant,,ENSR00001296575,;	T	ENSG00000234124	ENST00000451783	Transcript
Unknown	0	ChezDiaz	GRCh37	4	71955607	71955608	+	IGR	DNP	GT	GT	CC	novel		TP53_Ctrl	WT_Ctrl	GT	GT																					14	9	5	11	11	0		CC
PPBP	0	ChezDiaz	GRCh37	4	74854716	74854716	+	5'Flank	SNP	C	C	G	novel		TP53_Ctrl	WT_Ctrl	C	C																			ENST00000296028		26	22	4	25	25	0	PPBP,upstream_gene_variant,,ENST00000296028,NM_002704.3;	G	ENSG00000163736	ENST00000296028	Transcript
THAP6	0	ChezDiaz	GRCh37	4	76469855	76469855	+	3'UTR	SNP	C	C	A	novel		TP53_Ctrl	WT_Ctrl	C	C																c.*428C>A			ENST00000507885	6/6	20	10	10	12	12	0	THAP6,3_prime_UTR_variant,,ENST00000507885,;THAP6,intron_variant,,ENST00000502620,;THAP6,downstream_gene_variant,,ENST00000504190,;THAP6,downstream_gene_variant,,ENST00000507556,;THAP6,downstream_gene_variant,,ENST00000507557,;	A	ENSG00000174796	ENST00000507885	Transcript
SHROOM3	0	ChezDiaz	GRCh37	4	77431229	77431229	+	Intron	SNP	C	C	T	novel		TP53_Ctrl	WT_Ctrl	C	C																c.169-45533C>T			ENST00000296043		16	6	10	10	10	0	SHROOM3,intron_variant,,ENST00000296043,NM_020859.3;SHROOM3,intron_variant,,ENST00000466541,;SHROOM3,intron_variant,,ENST00000497440,;RP11-688H10.1,upstream_gene_variant,,ENST00000513916,;	T	ENSG00000138771	ENST00000296043	Transcript
RP11-625I7.1	0	ChezDiaz	GRCh37	4	78416684	78416684	+	5'Flank	SNP	C	C	A	novel		TP53_Ctrl	WT_Ctrl	C	C																			ENST00000513871		15	5	10	15	15	0	RP11-625I7.1,upstream_gene_variant,,ENST00000513871,;	A	ENSG00000249036	ENST00000513871	Transcript
MRPL1	0	ChezDiaz	GRCh37	4	78846442	78846442	+	Intron	SNP	G	G	C	novel		TP53_Ctrl	WT_Ctrl	G	G																c.777+15916G>C			ENST00000315567		19	16	3	24	24	0	MRPL1,intron_variant,,ENST00000315567,NM_020236.3;MRPL1,intron_variant,,ENST00000502384,;MRPL1,intron_variant,,ENST00000504901,;	C	ENSG00000169288	ENST00000315567	Transcript
BMP2K	0	ChezDiaz	GRCh37	4	79725392	79725392	+	Intron	SNP	G	G	A	novel		TP53_Ctrl	WT_Ctrl	G	G																c.179-21799G>A			ENST00000335016		11	4	7	16	16	0	BMP2K,intron_variant,,ENST00000335016,NM_198892.1;BMP2K,intron_variant,,ENST00000502871,NM_017593.3;BMP2K,intron_variant,,ENST00000389010,;,regulatory_region_variant,,ENSR00001298274,;	A	ENSG00000138756	ENST00000335016	Transcript
C4orf22	0	ChezDiaz	GRCh37	4	81614265	81614265	+	Intron	SNP	G	G	A	rs201973174		TP53_Ctrl	WT_Ctrl	G	G																c.384+84728G>A			ENST00000508675		20	17	3	16	16	0	C4orf22,intron_variant,,ENST00000358105,NM_152770.2;C4orf22,intron_variant,,ENST00000508675,NM_001206997.1;C4orf22,intron_variant,,ENST00000502497,;C4orf22,intron_variant,,ENST00000513920,;	A	ENSG00000197826	ENST00000508675	Transcript
RP11-689K5.3	0	ChezDiaz	GRCh37	4	82947703	82947703	+	Intron	SNP	T	T	C	novel		TP53_Ctrl	WT_Ctrl	T	T																n.244+17451A>G			ENST00000510780		19	9	10	16	16	0	RASGEF1B,intron_variant,,ENST00000512716,;RP11-689K5.3,intron_variant,,ENST00000508294,;RP11-689K5.3,intron_variant,,ENST00000510780,;RP11-689K5.3,intron_variant,,ENST00000512343,;RP11-689K5.3,intron_variant,,ENST00000514050,;	C	ENSG00000251331	ENST00000510780	Transcript
Unknown	0	ChezDiaz	GRCh37	4	83074970	83074970	+	IGR	SNP	G	G	C	novel		TP53_Ctrl	WT_Ctrl	G	G																					14	4	10	16	16	0		C
RP11-8L2.1	0	ChezDiaz	GRCh37	4	85092663	85092664	+	Intron	INS	-	-	A	rs569402189		TP53_Ctrl	WT_Ctrl	-	-																n.580-22255dup			ENST00000508406		13	7	6	17	17	0	RP11-8L2.1,intron_variant,,ENST00000508406,;RP11-8L2.1,intron_variant,,ENST00000513489,;	A	ENSG00000250546	ENST00000508406	Transcript
ENSR00001299377	0	ChezDiaz	GRCh37	4	85485345	85485345	+	IGR	SNP	C	C	T	novel		TP53_Ctrl	WT_Ctrl	C	C																			ENSR00001299377		17	4	13	18	18	0	,regulatory_region_variant,,ENSR00001299377,;	T		ENSR00001299377	RegulatoryFeature
Unknown	0	ChezDiaz	GRCh37	4	86328481	86328481	+	IGR	SNP	G	G	C	novel		TP53_Ctrl	WT_Ctrl	G	G																					18	15	3	18	18	0		C
ARHGAP24	0	ChezDiaz	GRCh37	4	86580068	86580068	+	Intron	SNP	A	A	G	novel		TP53_Ctrl	WT_Ctrl	A	A																c.181-62970A>G			ENST00000395184		17	5	12	23	23	0	ARHGAP24,intron_variant,,ENST00000395184,NM_001025616.2,NM_001287805.1;ARHGAP24,intron_variant,,ENST00000503995,;ARHGAP24,intron_variant,,ENST00000512201,;ARHGAP24,intron_variant,,ENST00000506421,;ARHGAP24,intron_variant,,ENST00000509709,;,regulatory_region_variant,,ENSR00000170254,;,regulatory_region_variant,,ENSR00001299588,;	G	ENSG00000138639	ENST00000395184	Transcript
MAPK10	0	ChezDiaz	GRCh37	4	87106143	87106143	+	Intron	SNP	C	C	G	novel		TP53_Ctrl	WT_Ctrl	C	C																c.66+9346G>C			ENST00000359221		17	12	5	17	17	0	MAPK10,intron_variant,,ENST00000359221,;MAPK10,intron_variant,,ENST00000361569,NM_002753.3;MAPK10,intron_variant,,ENST00000395161,;MAPK10,intron_variant,,ENST00000395166,;MAPK10,intron_variant,,ENST00000395169,NM_138980.2,NM_138982.2;MAPK10,intron_variant,,ENST00000449047,;MAPK10,intron_variant,,ENST00000502302,;MAPK10,intron_variant,,ENST00000503911,;MAPK10,intron_variant,,ENST00000506773,;MAPK1…	G	ENSG00000109339	ENST00000359221	Transcript
MAPK10	0	ChezDiaz	GRCh37	4	87295569	87295569	+	Intron	SNP	T	T	A	rs531111037		TP53_Ctrl	WT_Ctrl	T	T																c.-121-19772A>T			ENST00000361569		18	10	8	21	21	0	MAPK10,intron_variant,,ENST00000361569,NM_002753.3;MAPK10,intron_variant,,ENST00000502302,;MAPK10,intron_variant,,ENST00000503911,;MAPK10,intron_variant,,ENST00000511328,;MAPK10,intron_variant,,ENST00000513186,;MAPK10,upstream_gene_variant,,ENST00000449047,;MAPK10,intron_variant,,ENST00000504397,;MAPK10,intron_variant,,ENST00000512046,;MAPK10,intron_variant,,ENST00000513839,;MAPK10,intron_variant…	A	ENSG00000109339	ENST00000361569	Transcript
HERC6	0	ChezDiaz	GRCh37	4	89334904	89334904	+	Intron	DEL	G	G	-	novel		TP53_Ctrl	WT_Ctrl	G	G																c.1558+489del			ENST00000264346		23	19	4	13	13	0	HERC6,intron_variant,,ENST00000264346,NM_017912.3;HERC6,intron_variant,,ENST00000380265,NM_001165136.1;,regulatory_region_variant,,ENSR00001300143,;	-	ENSG00000138642	ENST00000264346	Transcript
FAM13A-AS1	0	ChezDiaz	GRCh37	4	89640632	89640632	+	Intron	SNP	C	C	A	novel		TP53_Ctrl	WT_Ctrl	C	C																n.641-2670C>A			ENST00000500765		13	10	3	12	12	0	FAM13A-AS1,intron_variant,,ENST00000500765,;FAM13A-AS1,upstream_gene_variant,,ENST00000511543,;,regulatory_region_variant,,ENSR00001300215,;	A	ENSG00000248019	ENST00000500765	Transcript
CCSER1	0	ChezDiaz	GRCh37	4	91490513	91490513	+	Intron	SNP	C	C	T	novel		TP53_Ctrl	WT_Ctrl	C	C																c.1725-58663C>T			ENST00000509176		23	12	11	13	13	0	CCSER1,intron_variant,,ENST00000333691,;CCSER1,intron_variant,,ENST00000432775,NM_207491.2;CCSER1,intron_variant,,ENST00000509176,NM_001145065.1;CCSER1,intron_variant,,ENST00000505073,;	T	ENSG00000184305	ENST00000509176	Transcript
CCSER1	0	ChezDiaz	GRCh37	4	92495536	92495536	+	Intron	SNP	C	C	A	novel		TP53_Ctrl	WT_Ctrl	C	C																c.2218-24187C>A			ENST00000509176		18	16	2	16	16	0	CCSER1,intron_variant,,ENST00000333691,;CCSER1,intron_variant,,ENST00000509176,NM_001145065.1;	A	ENSG00000184305	ENST00000509176	Transcript
GRID2	0	ChezDiaz	GRCh37	4	93581315	93581316	+	Intron	DNP	GC	GC	AT	novel		TP53_Ctrl	WT_Ctrl	GC	GC																c.244+69878_244+69879delinsAT			ENST00000282020		15	11	4	16	16	0	GRID2,intron_variant,,ENST00000282020,NM_001510.2;GRID2,intron_variant,,ENST00000510992,NM_001286838.1;GRID2,intron_variant,,ENST00000505687,;	AT	ENSG00000152208	ENST00000282020	Transcript
Unknown	0	ChezDiaz	GRCh37	4	97919107	97919107	+	IGR	SNP	C	C	A	novel		TP53_Ctrl	WT_Ctrl	C	C																					11	4	7	20	20	0		A
STPG2	0	ChezDiaz	GRCh37	4	98954399	98954399	+	Intron	SNP	G	G	T	novel		TP53_Ctrl	WT_Ctrl	G	G																c.613-51930C>A			ENST00000295268		19	16	3	13	13	0	STPG2,intron_variant,,ENST00000295268,NM_174952.2;	T	ENSG00000163116	ENST00000295268	Transcript
SLC39A8	0	ChezDiaz	GRCh37	4	103326416	103326416	+	Intron	SNP	A	A	G	novel		TP53_Ctrl	WT_Ctrl	A	A																n.198-19749T>C			ENST00000502903		22	14	8	23	23	0	SLC39A8,intron_variant,,ENST00000502903,;	G	ENSG00000138821	ENST00000502903	Transcript
SLC9B1	0	ChezDiaz	GRCh37	4	103830157	103830157	+	Intron	SNP	C	C	T	rs201123895		TP53_Ctrl	WT_Ctrl	C	C																c.1086+1439G>A			ENST00000296422		29	26	3	15	15	0	SLC9B1,intron_variant,,ENST00000296422,NM_139173.3;SLC9B1,intron_variant,,ENST00000394789,NM_001100874.2;SLC9B1,intron_variant,,ENST00000511253,;SLC9B1,downstream_gene_variant,,ENST00000514340,;SLC9B1,intron_variant,,ENST00000509614,;SLC9B1,intron_variant,,ENST00000512651,;SLC9B1,intron_variant,,ENST00000503584,;SLC9B1,intron_variant,,ENST00000504216,;SLC9B1,intron_variant,,ENST00000514972,;SLC9B…	T	ENSG00000164037	ENST00000296422	Transcript
SLC9B1	0	ChezDiaz	GRCh37	4	103830180	103830180	+	Intron	SNP	C	C	T	rs201874354		TP53_Ctrl	WT_Ctrl	C	C																c.1086+1416G>A			ENST00000296422		24	21	3	17	17	0	SLC9B1,intron_variant,,ENST00000296422,NM_139173.3;SLC9B1,intron_variant,,ENST00000394789,NM_001100874.2;SLC9B1,intron_variant,,ENST00000511253,;SLC9B1,downstream_gene_variant,,ENST00000514340,;SLC9B1,intron_variant,,ENST00000509614,;SLC9B1,intron_variant,,ENST00000512651,;SLC9B1,intron_variant,,ENST00000503584,;SLC9B1,intron_variant,,ENST00000504216,;SLC9B1,intron_variant,,ENST00000514972,;SLC9B…	T	ENSG00000164037	ENST00000296422	Transcript
CENPE	0	ChezDiaz	GRCh37	4	104064372	104064372	+	Intron	SNP	C	C	A	novel		TP53_Ctrl	WT_Ctrl	C	C																c.5304+33G>T			ENST00000265148		20	12	8	16	16	0	CENPE,intron_variant,,ENST00000265148,NM_001813.2;CENPE,intron_variant,,ENST00000380026,NM_001286734.1;CENPE,downstream_gene_variant,,ENST00000515478,;	A	ENSG00000138778	ENST00000265148	Transcript
RP11-729M20.1	0	ChezDiaz	GRCh37	4	105265390	105265390	+	Intron	SNP	G	G	T	novel		TP53_Ctrl	WT_Ctrl	G	G																n.250+11923G>T			ENST00000514327		19	8	11	14	14	0	RP11-729M20.1,intron_variant,,ENST00000514327,;	T	ENSG00000251170	ENST00000514327	Transcript
AC004053.1	0	ChezDiaz	GRCh37	4	105560540	105560540	+	Intron	SNP	C	C	A	novel		TP53_Ctrl	WT_Ctrl	C	C																n.97-3628C>A			ENST00000500179		17	12	5	8	8	0	AC004053.1,intron_variant,,ENST00000500179,;	A	ENSG00000245384	ENST00000500179	Transcript
RP11-556I14.1	0	ChezDiaz	GRCh37	4	105958238	105958238	+	Intron	SNP	A	A	G	novel		TP53_Ctrl	WT_Ctrl	A	A																n.72-24146A>G			ENST00000506386		20	9	11	15	15	0	RP11-556I14.1,intron_variant,,ENST00000506148,;RP11-556I14.1,intron_variant,,ENST00000506386,;	G	ENSG00000248373	ENST00000506386	Transcript
TBCK	0	ChezDiaz	GRCh37	4	107157734	107157735	+	Intron	INS	-	-	T	rs1006291048		TP53_Ctrl	WT_Ctrl	-	-																c.1221-59dup			ENST00000273980		15	5	10	12	12	0	TBCK,intron_variant,,ENST00000273980,;TBCK,intron_variant,,ENST00000361687,NM_033115.3;TBCK,intron_variant,,ENST00000394706,NM_001163437.1;TBCK,intron_variant,,ENST00000394708,NM_001163435.1;TBCK,intron_variant,,ENST00000432496,NM_001163436.1;TBCK,intron_variant,,ENST00000503516,;TBCK,intron_variant,,ENST00000467183,;TBCK,intron_variant,,ENST00000508666,;TBCK,intron_variant,,ENST00000510927,;	T	ENSG00000145348	ENST00000273980	Transcript
Unknown	0	ChezDiaz	GRCh37	4	107679432	107679432	+	IGR	SNP	C	C	T	novel		TP53_Ctrl	WT_Ctrl	C	C																					18	8	10	20	20	0		T
Unknown	0	ChezDiaz	GRCh37	4	107700562	107700562	+	IGR	SNP	A	A	G	rs1222117597		TP53_Ctrl	WT_Ctrl	A	A																					17	2	15	13	13	0		G
Unknown	0	ChezDiaz	GRCh37	4	108405445	108405445	+	IGR	SNP	C	C	A	novel		TP53_Ctrl	WT_Ctrl	C	C																					15	6	9	16	16	0		A
LEF1-AS1	0	ChezDiaz	GRCh37	4	109173630	109173631	+	Intron	INS	-	-	TCTA	rs1320266562		TP53_Ctrl	WT_Ctrl	-	-																n.239-4170_239-4169insCTAT			ENST00000512129		9	7	2	9	9	0	LEF1-AS1,intron_variant,,ENST00000512129,;	TCTA	ENSG00000232021	ENST00000512129	Transcript
SEC24B-AS1	0	ChezDiaz	GRCh37	4	110285893	110285893	+	Intron	SNP	A	A	C	novel		TP53_Ctrl	WT_Ctrl	A	A																n.724-1951T>G			ENST00000499713		10	8	2	12	12	0	SEC24B-AS1,intron_variant,,ENST00000499713,;SEC24B-AS1,intron_variant,,ENST00000505895,;	C	ENSG00000247950	ENST00000499713	Transcript
CCDC109B	0	ChezDiaz	GRCh37	4	110516542	110516542	+	Intron	SNP	G	G	A	rs34021639		TP53_Ctrl	WT_Ctrl	G	G																c.99+34950G>A			ENST00000394650		19	17	2	15	15	0	CCDC109B,intron_variant,,ENST00000394650,NM_017918.4;CCDC109B,intron_variant,,ENST00000452915,;CCDC109B,intron_variant,,ENST00000515114,;CCDC109B,intron_variant,,ENST00000472310,;	A	ENSG00000005059	ENST00000394650	Transcript
Unknown	0	ChezDiaz	GRCh37	4	112266614	112266614	+	IGR	SNP	G	G	A	novel		TP53_Ctrl	WT_Ctrl	G	G																					28	25	3	10	10	0		A
TOX4P1	0	ChezDiaz	GRCh37	4	113376554	113376554	+	5'Flank	SNP	C	C	A	rs192631575		TP53_Ctrl	WT_Ctrl	C	C																			ENST00000514955		11	6	5	14	14	0	TOX4P1,upstream_gene_variant,,ENST00000514955,;	A	ENSG00000248697	ENST00000514955	Transcript
ARSJ	0	ChezDiaz	GRCh37	4	114821074	114821074	+	3'Flank	SNP	C	C	T	novel		TP53_Ctrl	WT_Ctrl	C	C																			ENST00000315366		14	11	3	26	26	0	ARSJ,downstream_gene_variant,,ENST00000315366,NM_024590.3;ARSJ,downstream_gene_variant,,ENST00000541197,;ARSJ,downstream_gene_variant,,ENST00000509829,;	T	ENSG00000180801	ENST00000315366	Transcript
RN7SL808P	0	ChezDiaz	GRCh37	4	115722908	115722908	+	3'Flank	SNP	A	A	G	novel		TP53_Ctrl	WT_Ctrl	A	A																			ENST00000496066		20	13	7	23	23	0	RN7SL808P,downstream_gene_variant,,ENST00000496066,;	G	ENSG00000240637	ENST00000496066	Transcript
Unknown	0	ChezDiaz	GRCh37	4	117972561	117972565	+	IGR	DEL	AATAT	AATAT	-	novel		TP53_Ctrl	WT_Ctrl	AATAT	AATAT																					21	11	10	16	16	0		-
AC092661.1	0	ChezDiaz	GRCh37	4	118398339	118398339	+	Intron	SNP	T	T	A	novel		TP53_Ctrl	WT_Ctrl	T	T																n.159+48416T>A			ENST00000422145		14	12	2	12	12	0	AC092661.1,intron_variant,,ENST00000422145,;AC092661.1,intron_variant,,ENST00000437514,;	A	ENSG00000236922	ENST00000422145	Transcript
AC092661.1	0	ChezDiaz	GRCh37	4	118567508	118567508	+	Intron	SNP	T	T	G	novel		TP53_Ctrl	WT_Ctrl	T	T																n.160-8454T>G			ENST00000422145		20	10	10	13	13	0	AC092661.1,intron_variant,,ENST00000422145,;AC092661.1,intron_variant,,ENST00000600624,;	G	ENSG00000236922	ENST00000422145	Transcript
Unknown	0	ChezDiaz	GRCh37	4	118679553	118679553	+	IGR	SNP	A	A	G	novel		TP53_Ctrl	WT_Ctrl	A	A																					17	8	9	15	15	0		G
Unknown	0	ChezDiaz	GRCh37	4	119368333	119368333	+	IGR	SNP	A	A	G	rs76485261		TP53_Ctrl	WT_Ctrl	A	A																					18	16	2	21	21	0		G
Unknown	0	ChezDiaz	GRCh37	4	119380042	119380042	+	IGR	SNP	C	C	T	rs1239009700		TP53_Ctrl	WT_Ctrl	C	C																					22	20	2	11	11	0		T
Unknown	0	ChezDiaz	GRCh37	4	119380056	119380056	+	IGR	SNP	G	G	A	rs865877860		TP53_Ctrl	WT_Ctrl	G	G																					23	21	2	9	9	0		A
Unknown	0	ChezDiaz	GRCh37	4	120599740	120599740	+	IGR	SNP	G	G	T	novel		TP53_Ctrl	WT_Ctrl	G	G																					21	9	12	21	21	0		T
Unknown	0	ChezDiaz	GRCh37	4	120766813	120766813	+	IGR	SNP	C	C	A	novel		TP53_Ctrl	WT_Ctrl	C	C																					15	6	9	18	18	0		A
RP11-679C8.2	0	ChezDiaz	GRCh37	4	121299572	121299572	+	Intron	SNP	C	C	T	novel		TP53_Ctrl	WT_Ctrl	C	C																n.307-15083C>T			ENST00000504106		22	11	11	20	20	0	RP11-679C8.2,intron_variant,,ENST00000504106,;RP11-679C8.2,intron_variant,,ENST00000508362,;	T	ENSG00000250938	ENST00000504106	Transcript
ENSR00000172650	0	ChezDiaz	GRCh37	4	122648637	122648637	+	IGR	SNP	G	G	A	rs541133440		TP53_Ctrl	WT_Ctrl	G	G																			ENSR00000172650		21	7	14	18	18	0	,regulatory_region_variant,,ENSR00000172650,;	A		ENSR00000172650	RegulatoryFeature
SPATA5	0	ChezDiaz	GRCh37	4	124072862	124072862	+	Intron	DEL	G	G	-	novel		TP53_Ctrl	WT_Ctrl	G	G																c.2340+61003del			ENST00000274008		18	10	8	17	17	0	SPATA5,intron_variant,,ENST00000274008,NM_145207.2;	-	ENSG00000145375	ENST00000274008	Transcript
Unknown	0	ChezDiaz	GRCh37	4	124489233	124489233	+	IGR	SNP	G	G	C	novel		TP53_Ctrl	WT_Ctrl	G	G																					18	16	2	18	18	0		C
ENSR00001306255	0	ChezDiaz	GRCh37	4	125405156	125405157	+	IGR	INS	-	-	A	rs34502636		TP53_Ctrl	WT_Ctrl	-	-																			ENSR00001306255		21	10	11	8	8	0	,regulatory_region_variant,,ENSR00001306255,;	A		ENSR00001306255	RegulatoryFeature
Unknown	0	ChezDiaz	GRCh37	4	125509044	125509044	+	IGR	SNP	G	G	A	rs1235260073		TP53_Ctrl	WT_Ctrl	G	G																					19	15	4	14	14	0		A
Unknown	0	ChezDiaz	GRCh37	4	125966913	125966913	+	IGR	SNP	T	T	C	novel		TP53_Ctrl	WT_Ctrl	T	T																					13	10	3	15	15	0		C
Unknown	0	ChezDiaz	GRCh37	4	126119001	126119001	+	IGR	SNP	T	T	C	novel		TP53_Ctrl	WT_Ctrl	T	T																					14	12	2	12	12	0		C
Unknown	0	ChezDiaz	GRCh37	4	126145750	126145750	+	IGR	SNP	C	C	T	novel		TP53_Ctrl	WT_Ctrl	C	C																					18	15	3	19	19	0		T
Unknown	0	ChezDiaz	GRCh37	4	127065684	127065684	+	IGR	SNP	C	C	T	rs1012801680		TP53_Ctrl	WT_Ctrl	C	C																					21	18	3	16	16	0		T
ENSR00001306573	0	ChezDiaz	GRCh37	4	127362904	127362904	+	IGR	SNP	T	T	A	novel		TP53_Ctrl	WT_Ctrl	T	T																			ENSR00001306573		14	6	8	26	26	0	,regulatory_region_variant,,ENSR00001306573,;	A		ENSR00001306573	RegulatoryFeature
RP11-125O18.1	0	ChezDiaz	GRCh37	4	128146607	128146607	+	Intron	SNP	T	T	C	novel		TP53_Ctrl	WT_Ctrl	T	T																n.369-30959A>G			ENST00000504050		11	6	5	18	18	0	RP11-125O18.1,intron_variant,,ENST00000504050,;	C	ENSG00000248491	ENST00000504050	Transcript
LARP1B	0	ChezDiaz	GRCh37	4	129004959	129004959	+	Intron	SNP	C	C	T	rs1378834981		TP53_Ctrl	WT_Ctrl	C	C																c.358+1499C>T			ENST00000326639		27	23	4	14	13	1	LARP1B,intron_variant,,ENST00000264584,;LARP1B,intron_variant,,ENST00000326639,NM_018078.3;LARP1B,intron_variant,,ENST00000354456,;LARP1B,intron_variant,,ENST00000394288,NM_001278604.1;LARP1B,intron_variant,,ENST00000427266,NM_178043.2;LARP1B,intron_variant,,ENST00000432347,NM_032239.3;LARP1B,intron_variant,,ENST00000441387,;LARP1B,intron_variant,,ENST00000507377,;LARP1B,intron_variant,,ENST00000…	T	ENSG00000138709	ENST00000326639	Transcript
Unknown	0	ChezDiaz	GRCh37	4	130363819	130363819	+	IGR	SNP	A	A	C	novel		TP53_Ctrl	WT_Ctrl	A	A																					18	12	6	15	15	0		C
Unknown	0	ChezDiaz	GRCh37	4	130364250	130364250	+	IGR	SNP	T	T	C	novel		TP53_Ctrl	WT_Ctrl	T	T																					18	13	5	15	15	0		C
Unknown	0	ChezDiaz	GRCh37	4	130391168	130391169	+	IGR	INS	-	-	T	rs890122758		TP53_Ctrl	WT_Ctrl	-	-																					10	5	5	8	8	0		T
Unknown	0	ChezDiaz	GRCh37	4	130424103	130424104	+	IGR	INS	-	-	A	rs760299656		TP53_Ctrl	WT_Ctrl	-	-																					12	6	6	13	13	0		A
Unknown	0	ChezDiaz	GRCh37	4	130539779	130539779	+	IGR	SNP	T	T	A	novel		TP53_Ctrl	WT_Ctrl	T	T																					20	12	8	19	19	0		A
Unknown	0	ChezDiaz	GRCh37	4	131819144	131819144	+	IGR	SNP	T	T	C	rs1464167840		TP53_Ctrl	WT_Ctrl	T	T																					11	8	3	20	20	0		C
Unknown	0	ChezDiaz	GRCh37	4	132648449	132648449	+	IGR	SNP	G	G	C	rs1273986228		TP53_Ctrl	WT_Ctrl	G	G																					15	13	2	15	15	0		C
Unknown	0	ChezDiaz	GRCh37	4	132656302	132656303	+	IGR	DNP	CC	CC	GG	novel		TP53_Ctrl	WT_Ctrl	CC	CC																					65	60	5	64	64	0		GG
Unknown	0	ChezDiaz	GRCh37	4	132658277	132658277	+	IGR	SNP	C	C	G	rs879893274		TP53_Ctrl	WT_Ctrl	C	C																					25	21	4	18	18	0		G
Unknown	0	ChezDiaz	GRCh37	4	132658552	132658552	+	IGR	SNP	C	C	A	rs1164905465		TP53_Ctrl	WT_Ctrl	C	C																					91	81	10	86	85	1		A
Unknown	0	ChezDiaz	GRCh37	4	132669054	132669054	+	IGR	SNP	G	G	T	rs368310580		TP53_Ctrl	WT_Ctrl	G	G																					7	5	2	10	10	0		T
Unknown	0	ChezDiaz	GRCh37	4	132672671	132672671	+	IGR	SNP	G	G	C	rs1271728629		TP53_Ctrl	WT_Ctrl	G	G																					149	145	4	145	144	1		C
Unknown	0	ChezDiaz	GRCh37	4	132673332	132673332	+	IGR	SNP	G	G	C	rs1342159566		TP53_Ctrl	WT_Ctrl	G	G																					16	14	2	21	21	0		C
RP11-404I7.2	0	ChezDiaz	GRCh37	4	133762275	133762276	+	Intron	INS	-	-	AAAAT	novel		TP53_Ctrl	WT_Ctrl	-	-																n.165-3931_165-3927dup			ENST00000509628		11	7	4	13	13	0	RP11-404I7.2,intron_variant,,ENST00000509628,;	AAAAT	ENSG00000251488	ENST00000509628	Transcript
Unknown	0	ChezDiaz	GRCh37	4	134786092	134786093	+	IGR	INS	-	-	C	novel		TP53_Ctrl	WT_Ctrl	-	-																					11	3	8	20	20	0		C
Unknown	0	ChezDiaz	GRCh37	4	134786096	134786096	+	IGR	SNP	C	C	A	novel		TP53_Ctrl	WT_Ctrl	C	C																					11	3	8	20	20	0		A
Unknown	0	ChezDiaz	GRCh37	4	135288030	135288030	+	IGR	SNP	G	G	T	novel		TP53_Ctrl	WT_Ctrl	G	G																					13	11	2	11	11	0		T
LINC00613	0	ChezDiaz	GRCh37	4	136792090	136792090	+	Intron	SNP	T	T	G	novel		TP53_Ctrl	WT_Ctrl	T	T																n.217-3029A>C			ENST00000504365		17	7	10	13	13	0	LINC00613,intron_variant,,ENST00000504365,;LINC00613,intron_variant,,ENST00000508714,;LINC00613,upstream_gene_variant,,ENST00000505952,;	G	ENSG00000248330	ENST00000504365	Transcript
Unknown	0	ChezDiaz	GRCh37	4	136965674	136965674	+	IGR	SNP	T	T	A	novel		TP53_Ctrl	WT_Ctrl	T	T																					9	5	4	22	22	0		A
RP11-138I17.1	0	ChezDiaz	GRCh37	4	137834565	137834566	+	Intron	INS	-	-	CCC	rs753572892		TP53_Ctrl	WT_Ctrl	-	-																n.155+2761_155+2763dup			ENST00000505736		15	8	7	15	15	0	RP11-138I17.1,intron_variant,,ENST00000505736,;RP11-138I17.1,intron_variant,,ENST00000512039,;	CCC	ENSG00000248869	ENST00000505736	Transcript
ENSR00001308188	0	ChezDiaz	GRCh37	4	139603618	139603618	+	IGR	SNP	G	G	A	rs943369204		TP53_Ctrl	WT_Ctrl	G	G																			ENSR00001308188		13	8	5	12	12	0	,regulatory_region_variant,,ENSR00001308188,;	A		ENSR00001308188	RegulatoryFeature
SETD7	0	ChezDiaz	GRCh37	4	140519141	140519141	+	3'UTR	SNP	C	C	A	novel		TP53_Ctrl	WT_Ctrl	C	C																c.*3454G>T			ENST00000608958	6/6	22	20	2	19	19	0	SETD7,3_prime_UTR_variant,,ENST00000608958,;SETD7,intron_variant,,ENST00000608795,;	A	ENSG00000145391	ENST00000608958	Transcript
TBC1D9	0	ChezDiaz	GRCh37	4	141574292	141574292	+	Intron	SNP	C	C	A	novel		TP53_Ctrl	WT_Ctrl	C	C																c.2337+3959G>T			ENST00000442267		16	14	2	17	17	0	TBC1D9,intron_variant,,ENST00000442267,NM_015130.2;	A	ENSG00000109436	ENST00000442267	Transcript
RNF150	0	ChezDiaz	GRCh37	4	141817326	141817326	+	Intron	SNP	C	C	A	novel		TP53_Ctrl	WT_Ctrl	C	C																c.1198+14972G>T			ENST00000515673		16	9	7	10	10	0	RNF150,intron_variant,,ENST00000306799,NM_020724.1;RNF150,intron_variant,,ENST00000379512,;RNF150,intron_variant,,ENST00000420921,;RNF150,intron_variant,,ENST00000515673,;	A	ENSG00000170153	ENST00000515673	Transcript
RNF150	0	ChezDiaz	GRCh37	4	142015863	142015863	+	Intron	SNP	C	C	A	novel		TP53_Ctrl	WT_Ctrl	C	C																c.484+37616G>T			ENST00000515673		21	12	9	18	18	0	RNF150,intron_variant,,ENST00000306799,NM_020724.1;RNF150,intron_variant,,ENST00000420921,;RNF150,intron_variant,,ENST00000507500,;RNF150,intron_variant,,ENST00000515673,;	A	ENSG00000170153	ENST00000515673	Transcript
RP11-586L23.1	0	ChezDiaz	GRCh37	4	142184807	142184808	+	Intron	INS	-	-	A	rs370324928		TP53_Ctrl	WT_Ctrl	-	-																n.446+10687dup			ENST00000514347		8	5	3	9	9	0	RP11-586L23.1,intron_variant,,ENST00000514347,;	A	ENSG00000248747	ENST00000514347	Transcript
Unknown	0	ChezDiaz	GRCh37	4	142299603	142299603	+	IGR	SNP	G	G	T	rs941519151		TP53_Ctrl	WT_Ctrl	G	G																					20	17	3	26	26	0		T
Unknown	0	ChezDiaz	GRCh37	4	142299618	142299618	+	IGR	SNP	T	T	G	rs200192535		TP53_Ctrl	WT_Ctrl	T	T																					22	19	3	23	23	0		G
INPP4B	0	ChezDiaz	GRCh37	4	143210683	143210683	+	Intron	SNP	C	C	A	novel		TP53_Ctrl	WT_Ctrl	C	C																c.503+15928G>T			ENST00000513000		13	10	3	19	19	0	INPP4B,intron_variant,,ENST00000262992,NM_001101669.1;INPP4B,intron_variant,,ENST00000308502,;INPP4B,intron_variant,,ENST00000508116,;INPP4B,intron_variant,,ENST00000509777,;INPP4B,intron_variant,,ENST00000510812,;INPP4B,intron_variant,,ENST00000511838,;INPP4B,intron_variant,,ENST00000513000,NM_003866.2;INPP4B,intron_variant,,ENST00000514525,;INPP4B,intron_variant,,ENST00000506297,;INPP4B,intron_…	A	ENSG00000109452	ENST00000513000	Transcript
RP11-284M14.1	0	ChezDiaz	GRCh37	4	143949807	143949807	+	Intron	SNP	T	T	A	rs534862379		TP53_Ctrl	WT_Ctrl	T	T																n.355-88409A>T			ENST00000507826		17	10	7	19	19	0	RP11-284M14.1,intron_variant,,ENST00000507826,;	A	ENSG00000250326	ENST00000507826	Transcript
RP13-578N3.3	0	ChezDiaz	GRCh37	4	144764338	144764338	+	Intron	SNP	G	G	T	rs5016856		TP53_Ctrl	WT_Ctrl	G	G																n.291+10570G>T			ENST00000499587		19	17	2	14	14	0	RP13-578N3.3,intron_variant,,ENST00000499587,;	T	ENSG00000246448	ENST00000499587	Transcript
RP13-578N3.3	0	ChezDiaz	GRCh37	4	144769971	144769971	+	Intron	SNP	G	G	A	rs1375658193		TP53_Ctrl	WT_Ctrl	G	G																n.292-10198G>A			ENST00000499587		21	19	2	19	19	0	RP13-578N3.3,intron_variant,,ENST00000499587,;	A	ENSG00000246448	ENST00000499587	Transcript
GYPB	0	ChezDiaz	GRCh37	4	144925229	144925229	+	Intron	SNP	G	G	A	rs369154960		TP53_Ctrl	WT_Ctrl	G	G																c.38-2793C>T			ENST00000502664		25	23	2	13	13	0	GYPB,intron_variant,,ENST00000283126,;GYPB,intron_variant,,ENST00000429670,;GYPB,intron_variant,,ENST00000502664,NM_002100.4;GYPB,intron_variant,,ENST00000513128,;RP11-673E1.4,intron_variant,,ENST00000506982,;GYPB,intron_variant,,ENST00000507009,;GYPB,intron_variant,,ENST00000510196,;GYPB,intron_variant,,ENST00000513557,;GYPB,intron_variant,,ENST00000513677,;GYPB,intron_variant,,ENST00000503255,;…	A	ENSG00000250361	ENST00000502664	Transcript
GYPB	0	ChezDiaz	GRCh37	4	144926710	144926710	+	Intron	SNP	T	T	C	rs77365015		TP53_Ctrl	WT_Ctrl	T	T																c.38-4274A>G			ENST00000502664		21	18	3	17	17	0	GYPB,intron_variant,,ENST00000283126,;GYPB,intron_variant,,ENST00000429670,;GYPB,intron_variant,,ENST00000502664,NM_002100.4;GYPB,intron_variant,,ENST00000513128,;RP11-673E1.4,intron_variant,,ENST00000506982,;GYPB,intron_variant,,ENST00000507009,;GYPB,intron_variant,,ENST00000510196,;GYPB,intron_variant,,ENST00000513557,;GYPB,intron_variant,,ENST00000513677,;GYPB,intron_variant,,ENST00000503255,;…	C	ENSG00000250361	ENST00000502664	Transcript
GYPB	0	ChezDiaz	GRCh37	4	144926718	144926718	+	Intron	SNP	T	T	C	rs74636237		TP53_Ctrl	WT_Ctrl	T	T																c.38-4282A>G			ENST00000502664		23	20	3	15	15	0	GYPB,intron_variant,,ENST00000283126,;GYPB,intron_variant,,ENST00000429670,;GYPB,intron_variant,,ENST00000502664,NM_002100.4;GYPB,intron_variant,,ENST00000513128,;RP11-673E1.4,intron_variant,,ENST00000506982,;GYPB,intron_variant,,ENST00000507009,;GYPB,intron_variant,,ENST00000510196,;GYPB,intron_variant,,ENST00000513557,;GYPB,intron_variant,,ENST00000513677,;GYPB,intron_variant,,ENST00000503255,;…	C	ENSG00000250361	ENST00000502664	Transcript
RP11-673E1.4	0	ChezDiaz	GRCh37	4	144968537	144968537	+	Intron	SNP	G	G	C	rs368767248		TP53_Ctrl	WT_Ctrl	G	G																n.185-37818G>C			ENST00000506982		23	19	4	27	27	0	GYPB,intron_variant,,ENST00000283126,;RP11-673E1.4,intron_variant,,ENST00000506982,;	C	ENSG00000248828	ENST00000506982	Transcript
RP11-673E1.4	0	ChezDiaz	GRCh37	4	144968543	144968543	+	Intron	SNP	G	G	A	rs1263699884		TP53_Ctrl	WT_Ctrl	G	G																n.185-37812G>A			ENST00000506982		23	19	4	27	27	0	GYPB,intron_variant,,ENST00000283126,;RP11-673E1.4,intron_variant,,ENST00000506982,;	A	ENSG00000248828	ENST00000506982	Transcript
[truncated: 73,469 more rows]
[truncated: 92 more columns]

## Sheet: INFO
Description
MAF file of all detected mutations which passed the filters explained in the paper (see Methods) in RPE TP53-/- samples
Each line represents a mutation in one of the samples.
[truncated: 11 more rows]
