# Supplementary material for: Whole-genome doubling drives oncogenic loss of chromatin segregation
Source: Nature. 2023 Mar 15;615(7954):925–33. doi: 10.1038/s41586-023-05794-2 (PMC10060163; doi:10.1038/s41586-023-05794-2)
Supplement: Supplementary file 7 — CNVs detected using Control-FREEC in RPE TP53−/− control, WGD and post-WGD samples, in vitro and in vivo. [file 41586_2023_5794_MOESM7_ESM.xlsx]

## Sheet: INFO
RPE_20wTumors_CONSENSUS	20w post-WGD tumors consensus CNVs (derived from RPE_TP53_20wTumor1/2/3)
RPE_TP53_Ctrl	CNVs in Control (vs. WT)
RPE_TP53_WGD	CNVs at WGD (vs. WT)
RPE_TP53_6w0	CNVs at 6w, with WGD induction (vs. WT) - first experiment
RPE_TP53_6w0T1	CNVs in tumor 1 derived from 6w post-WGD sample (vs. WT) - first experiment
RPE_TP53_6w0T2	CNVs in tumor 2 derived from 6w post-WGD sample (vs. WT) - first experiment
RPE_TP53_6w0T3	CNVs in tumor 3 derived from 6w post-WGD sample (vs. WT) - first experiment
RPE_TP53_6w1	CNVs at 6w, with WGD induction (vs. WT) - second experiment
RPE_TP53_6w1T1	CNVs in tumor 1 derived from 6w post-WGD sample (vs. WT) - second experiment
RPE_TP53_6w1T2	CNVs in tumor 2 derived from 6w post-WGD sample (vs. WT) - second experiment
RPE_TP53_6w1T3	CNVs in tumor 3 derived from 6w post-WGD sample (vs. WT) - second experiment
RPE_TP53_6w2	CNVs at 6w, with WGD induction (vs. WT) - third experiment
RPE_TP53_6w2T1	CNVs in tumor 1 derived from 6w post-WGD sample (vs. WT) - third experiment
RPE_TP53_6w2T2	CNVs in tumor 2 derived from 6w post-WGD sample (vs. WT) - third experiment
RPE_TP53_6w2T3	CNVs in tumor 3 derived from 6w post-WGD sample (vs. WT) - third experiment
RPE_TP53_20w0	CNVs at 20w, with WGD induction (vs. WT) - first experiment
RPE_TP53_20w0T1	CNVs in tumor 1 derived from 20w post-WGD sample (vs. WT) - first experiment
RPE_TP53_20w0T2	CNVs in tumor 2 derived from 20w post-WGD sample (vs. WT) - first experiment
RPE_TP53_20w0T3	CNVs in tumor 3 derived from 20w post-WGD sample (vs. WT) - first experiment

## Sheet: RPE_20wTumors_CONSENSUS
chr	start	end	cnv_type
chr1	0	145120000	gain
chr1	214670000	249250621	loss
chr4	2720000	2750000	loss
chr4	64660000	78240000	loss
chr7	79100000	79530000	gain
chr8	112100000	146364022	gain
chr9	8260000	8290000	gain
chr10	80900000	80980000	loss
chr11	114910000	114940000	gain
chr11	115790000	115820000	gain
chr12	24460000	26140000	loss
chr13	0	74470000	loss
chr13	74470000	75240000	gain
chr13	75240000	79380000	loss
chr13	79390000	80460000	gain
chr13	80460000	81550000	loss
chr13	81550000	91380000	gain
chr13	91380000	91550000	loss
chr13	91560000	93980000	gain
chr13	93980000	95670000	loss
chr13	95670000	95750000	gain
chr13	95760000	95860000	loss
chr13	95860000	114470000	gain
chr13	114470000	115169878	loss
chr15	28060000	28110000	gain
chr15	53610000	53640000	gain
chr16	46440000	90354753	gain
chr18	0	14950000	loss
chrX	38900000	38930000	gain
chrX	94910000	94960000	gain

## Sheet: RPE_TP53_Ctrl
chr	start	end	status	norm_copy_number
chr10	80900000	80980000	loss	1
chr12	24460000	26140000	loss	1
chr13	0	36770000	loss	1

## Sheet: RPE_TP53_WGD
chr	start	end	status	norm_copy_number
chr2	59850000	59880000	gain	3
chr3	95620000	95660000	gain	3
chr4	2720000	2750000	loss	1
chr4	28360000	28390000	gain	3
chr6	93120000	93150000	gain	3
chr7	53700000	53730000	gain	3
chr9	121050000	121080000	gain	3
chr10	14150000	14480000	loss	1
chr10	80900000	80970000	loss	1
chr11	40740000	40770000	gain	3
chr12	24460000	26140000	loss	1
chr13	0	46050000	loss	1
chr13	48570000	52630000	loss	1
chr14	82830000	82860000	gain	3
chr14	83550000	83590000	gain	3
chr14	87450000	87490000	gain	3
chr14	98600000	98630000	gain	3
chr15	28050000	28090000	gain	3
chr16	61510000	61550000	gain	3
chr16	62720000	62750000	gain	3
chr22	43630000	43660000	loss	1

## Sheet: RPE_TP53_6w0
chr	start	end	status	norm_copy_number
chr1	49020000	49050000	gain	3
chr3	24820000	24850000	gain	3
chr3	65400000	65430000	gain	3
chr4	2720000	2750000	loss	1
chr4	46640000	46680000	gain	3
chr7	98590000	159138663	loss	1
chr10	80900000	80980000	loss	1
chr12	24460000	26140000	loss	1
chr13	0	21870000	loss	1
chr13	23750000	28720000	loss	1
chr13	30120000	32040000	loss	1
chr13	32670000	35600000	loss	1
chr13	35970000	36520000	loss	1
chr13	37430000	38780000	loss	1
chr13	41550000	42080000	loss	1
chr13	42310000	42950000	loss	1
chr13	44410000	46050000	loss	1
chr13	48620000	52590000	loss	1
chr14	87450000	87490000	gain	3
chr16	79160000	79190000	gain	3
chr18	0	14950000	loss	1
chr19	47500000	57710000	gain	3
chr19	57720000	59128983	gain	3

## Sheet: RPE_TP53_6w0T1
chr	start	end	status	norm_copy_number
chr1	0	4040000	gain	3
chr1	4040000	5920000	gain	4
chr1	5920000	6940000	gain	3
chr1	6940000	7820000	gain	4
chr1	7820000	11390000	gain	3
chr1	17970000	18290000	gain	3
chr1	18290000	18880000	gain	4
chr1	18880000	20350000	gain	3
chr1	20350000	20820000	gain	4
chr1	20820000	29620000	gain	3
chr1	29620000	30810000	gain	4
chr1	30810000	34290000	gain	3
chr1	34290000	35440000	gain	4
chr1	35440000	37190000	gain	3
chr1	37190000	37840000	gain	4
chr1	37840000	38520000	gain	3
chr1	38520000	39260000	gain	4
chr1	39260000	40690000	gain	3
chr1	40700000	41090000	gain	3
chr1	41100000	47180000	gain	3
chr1	47180000	51280000	gain	4
chr1	51280000	57250000	gain	3
chr1	57250000	58900000	gain	4
chr1	58900000	60340000	gain	3
chr1	60340000	61170000	gain	4
chr1	61170000	69000000	gain	3
chr1	69000000	72720000	gain	4
chr1	72720000	73150000	gain	3
chr1	73150000	77270000	gain	4
chr1	77270000	79550000	gain	3
chr1	79550000	84360000	gain	4
chr1	84360000	87680000	gain	3
chr1	87680000	89850000	gain	4
chr1	89850000	90770000	gain	3
chr1	90770000	91980000	gain	4
chr1	91980000	95660000	gain	3
chr1	95660000	96690000	gain	4
chr1	96690000	99080000	gain	3
chr1	99080000	100310000	gain	4
chr1	100310000	101900000	gain	3
chr1	101900000	108010000	gain	4
chr1	108020000	108720000	gain	4
chr1	108720000	111060000	gain	3
chr1	111060000	112060000	gain	4
chr1	112060000	112310000	gain	3
chr1	112310000	112890000	gain	4
chr1	112890000	114530000	gain	3
chr1	114530000	115440000	gain	4
chr1	115440000	116350000	gain	3
chr1	116350000	120250000	gain	4
chr1	120250000	121190000	gain	3
chr1	145390000	249250621	loss	1
chr4	2720000	2750000	loss	1
chr8	133080000	133460000	gain	3
chr8	136900000	137760000	gain	3
chr8	138400000	141030000	gain	3
chr10	0	1250000	loss	1
chr10	2840000	23330000	loss	1
chr10	24810000	26690000	loss	1
chr10	26700000	31030000	loss	1
chr10	31040000	33560000	loss	1
chr10	42400000	62250000	gain	3
chr10	62260000	69370000	gain	3
chr10	71240000	80900000	gain	3
chr10	80900000	80980000	loss	1
chr10	81360000	135534747	gain	3
chr11	40730000	40810000	gain	3
chr11	114920000	114960000	gain	3
chr11	127200000	127310000	gain	3
chr12	24460000	25000000	loss	1
chr12	25010000	26140000	loss	1
chr13	0	61340000	loss	1
chr13	61350000	63440000	loss	1
chr13	63460000	64100000	loss	1
chr13	64420000	64660000	loss	1
chr13	67790000	71240000	gain	3
chr13	74470000	75240000	gain	3
chr13	76660000	80460000	gain	3
chr13	81560000	93980000	gain	3
chr13	95670000	102330000	gain	3
chr13	102340000	110070000	gain	3
chr13	110080000	114470000	gain	3
chr16	13520000	13570000	gain	3
chr16	17260000	17320000	gain	3
chr16	53940000	53970000	gain	3
chr18	8420000	10190000	loss	1
chr18	11960000	12520000	loss	1
chr18	18570000	22250000	loss	1
chr18	25150000	29830000	loss	1
chr18	31690000	34110000	loss	1
chr18	41290000	44230000	loss	1
chr18	45200000	47410000	loss	1
chr18	48300000	48840000	loss	1
chr18	51880000	55060000	loss	1
chr18	55070000	58070000	loss	1
chr18	59050000	61800000	loss	1
chr18	64840000	65780000	loss	1
chr18	67510000	68570000	loss	1
chr18	74010000	74940000	loss	1
chr18	77180000	78077248	loss	1
chr20	58860000	58900000	gain	3
chr22	33280000	33520000	gain	3
chr22	47900000	47960000	gain	3
chr22	48530000	48640000	gain	3
chr22	48650000	48680000	gain	3
chr22	49470000	49560000	gain	3
chrX	0	13250000	loss	1
chrX	13280000	18930000	loss	1
chrX	18940000	25650000	loss	1
chrX	25660000	29960000	loss	1
chrX	29970000	31340000	loss	1
chrX	31350000	34700000	loss	1
chrX	34710000	38270000	loss	1
chrX	38280000	56890000	loss	1

## Sheet: RPE_TP53_6w0T2
chr	start	end	status	norm_copy_number
chr1	2530000	11390000	gain	3
chr1	11540000	11570000	gain	3
chr1	17970000	40690000	gain	3
chr1	40700000	121340000	gain	3
chr1	145390000	249250621	loss	1
chr2	95770000	98420000	loss	1
chr2	111960000	114800000	loss	1
chr2	120900000	121850000	loss	1
chr2	127790000	129230000	loss	1
chr2	159560000	160090000	loss	1
chr2	216040000	217580000	loss	1
chr2	218520000	220530000	loss	1
chr2	232050000	232580000	loss	1
chr2	233180000	234410000	loss	1
chr2	235120000	236020000	loss	1
chr2	238320000	239500000	loss	1
chr2	241270000	242850000	loss	1
chr4	0	5290000	loss	1
chr4	5380000	5740000	loss	1
chr4	5750000	8920000	loss	1
chr4	10390000	12050000	loss	1
chr4	13170000	18590000	loss	1
chr4	21780000	21930000	loss	1
chr4	24340000	27190000	loss	1
chr4	30900000	31340000	loss	1
chr4	34780000	34830000	loss	1
chr4	37530000	42590000	loss	1
chr4	48560000	53000000	loss	1
chr4	53240000	55240000	loss	1
chr4	55680000	58610000	loss	1
chr4	71480000	72130000	loss	1
chr4	73750000	75680000	loss	1
chr4	76430000	78150000	loss	1
chr4	79290000	79920000	loss	1
chr4	80580000	82590000	loss	1
chr4	83000000	84590000	loss	1
chr4	86530000	90070000	loss	1
chr4	95060000	104070000	loss	1
chr4	105390000	112610000	loss	1
chr4	112770000	115790000	loss	1
chr4	119180000	121020000	loss	1
chr4	122490000	129890000	loss	1
chr4	138290000	141210000	loss	1
chr4	142250000	152470000	loss	1
chr4	153530000	153640000	loss	1
chr4	153700000	154750000	loss	1
chr4	155410000	160550000	loss	1
chr4	165440000	166480000	loss	1
chr4	168710000	170890000	loss	1
chr4	173620000	178530000	loss	1
chr4	182500000	183370000	loss	1
chr4	183720000	187190000	loss	1
chr7	0	2800000	loss	1
chr7	2900000	2980000	loss	1
chr7	5270000	5660000	loss	1
chr7	71980000	75970000	loss	1
chr7	99680000	102470000	loss	1
chr7	111210000	111240000	loss	1
chr7	128470000	128540000	loss	1
chr7	149460000	149530000	loss	1
chr7	150490000	151590000	loss	1
chr7	154920000	155270000	loss	1
chr8	86430000	86480000	gain	3
chr8	109800000	109830000	gain	3
chr8	114890000	114970000	gain	3
chr8	115140000	115230000	gain	3
chr8	115570000	115660000	gain	3
chr8	116490000	116580000	gain	3
chr8	137010000	137050000	gain	3
chr8	140160000	140210000	gain	3
chr10	42400000	43230000	gain	3
chr10	44240000	44720000	gain	3
chr10	52550000	53930000	gain	3
chr10	54570000	59860000	gain	3
chr10	60640000	61640000	gain	3
chr10	65870000	66770000	gain	3
chr10	80900000	80980000	loss	1
chr10	106510000	108110000	gain	3
chr11	25870000	25910000	gain	3
chr11	80620000	80650000	gain	3
chr12	25020000	26140000	loss	1
chr13	0	61340000	loss	1
chr13	61350000	64730000	loss	1
chr14	87450000	87490000	gain	3
chr16	560000	1580000	loss	1
chr16	1770000	1880000	loss	1
chr16	1940000	2290000	loss	1
chr16	2990000	3200000	loss	1
chr16	4300000	4460000	loss	1
chr16	56900000	56950000	loss	1
chr16	67180000	67290000	loss	1
chr16	67410000	67480000	loss	1
chr16	88350000	89050000	loss	1
chr16	89220000	89270000	loss	1
chr16	89580000	89810000	loss	1
chr18	0	990000	loss	1
chr18	2260000	4190000	loss	1
chr18	7240000	13830000	loss	1
chr18	46060000	46600000	loss	1
chr20	14130000	14170000	gain	3
chr20	59010000	59050000	gain	3
chr21	21820000	21850000	gain	3
chr22	33080000	33120000	gain	3
chr22	34760000	34870000	gain	3
chrX	0	4350000	loss	1
chrX	8100000	14050000	loss	1
chrX	15620000	19330000	loss	1
chrX	19350000	20390000	loss	1
chrX	21640000	22090000	loss	1
chrX	23670000	25120000	loss	1
chrX	28980000	31790000	loss	1
chrX	39240000	41960000	loss	1
chrX	43540000	47540000	loss	1
chrX	47920000	49130000	loss	1
chrX	52040000	55050000	loss	1
chrX	58280000	58320000	loss	1
chrX	67530000	67580000	loss	1
chrX	129080000	129150000	loss	1
chrX	152650000	153840000	loss	1

## Sheet: RPE_TP53_6w0T3
chr	start	end	status	norm_copy_number
chr1	0	40690000	gain	3
chr1	40700000	121340000	gain	3
chr1	145390000	249250621	loss	1
chr3	86080000	86190000	gain	3
chr4	2720000	2750000	loss	1
chr5	67330000	67430000	gain	3
chr7	5260000	5650000	loss	1
chr7	62380000	64930000	gain	3
chr7	64930000	69170000	loss	1
chr7	72220000	77160000	loss	1
chr7	78540000	79100000	loss	1
chr7	79520000	82090000	loss	1
chr7	82100000	88710000	loss	1
chr7	89620000	100240000	loss	1
chr7	101110000	117040000	loss	1
chr7	120210000	131660000	loss	1
chr7	132260000	132840000	loss	1
chr7	133860000	135450000	loss	1
chr7	136320000	140350000	loss	1
chr7	141190000	150070000	loss	1
chr7	150440000	150790000	loss	1
chr7	151110000	152590000	loss	1
chr7	154650000	157230000	loss	1
chr9	8240000	8290000	gain	3
chr9	29250000	29290000	gain	3
chr9	30130000	30180000	gain	3
chr9	30800000	30830000	gain	3
chr10	56920000	56950000	gain	3
chr10	80900000	80980000	loss	1
chr12	25020000	26140000	loss	1
chr12	34690000	34730000	gain	3
chr13	0	61340000	loss	1
chr13	61350000	66330000	loss	1
chr13	66340000	70190000	loss	1
chr13	70200000	79580000	loss	1
chr13	79590000	81590000	loss	1
chr13	81600000	101080000	loss	1
chr13	101100000	102330000	loss	1
chr13	102340000	105150000	loss	1
chr13	105170000	110070000	loss	1
chr13	110080000	112330000	loss	1
chr13	112540000	115169878	loss	1
chr14	44190000	44220000	gain	3
chr14	45250000	45280000	gain	3
chr14	57180000	57210000	gain	3
chr14	81980000	82040000	gain	3
chr14	82060000	82110000	gain	3
chr14	82310000	82470000	gain	3
chr14	85040000	85070000	gain	3
chr14	86270000	86380000	gain	3
chr14	87450000	87520000	gain	3
chr17	10760000	10790000	gain	3
chr17	33000000	33050000	gain	3
chr17	50580000	50650000	gain	3
chr19	20920000	20960000	gain	3
chr19	37410000	37460000	gain	3
chr20	51040000	51100000	gain	3
chr20	54160000	54230000	gain	3
chr22	33080000	33120000	gain	3
chr22	33320000	33380000	gain	3
chr22	48310000	48370000	gain	3

## Sheet: RPE_TP53_6w1
chr	start	end	status	norm_copy_number
chr1	1020000	1730000	loss	1
chr1	23320000	24150000	loss	1
chr1	26610000	29190000	loss	1
chr1	32170000	33430000	loss	1
chr1	43040000	44650000	loss	1
chr1	149850000	151550000	loss	1
chr1	153450000	157000000	loss	1
chr1	178880000	179330000	loss	1
chr1	197720000	206950000	loss	1
chr1	214270000	215030000	loss	1
chr1	223650000	224650000	loss	1
chr2	0	330000	gain	3
chr3	0	800000	gain	3
chr3	46940000	50370000	loss	1
chr3	196440000	196900000	loss	1
chr4	1840000	3060000	loss	1
chr4	189320000	191154276	gain	3
chr5	0	230000	gain	3
chr5	137740000	139220000	loss	1
chr5	176710000	177050000	loss	1
chr6	0	310000	gain	3
chr6	167920000	168080000	gain	3
chr6	170800000	171115067	gain	3
chr7	73090000	76060000	loss	1
chr7	98570000	114630000	loss	1
chr7	158980000	159138663	gain	3
chr8	146160000	146364022	gain	3
chr9	0	280000	gain	3
chr9	130110000	132480000	loss	1
chr10	33070000	33800000	loss	1
chr10	75360000	76060000	loss	1
chr10	80720000	81140000	loss	1
chr10	103840000	104460000	loss	1
chr11	640000	1110000	loss	1
chr11	64350000	67310000	loss	1
chr11	69180000	69560000	loss	1
chr11	134620000	135006516	gain	3
chr12	0	290000	gain	3
chr12	24460000	26140000	loss	1
chr12	49250000	51050000	loss	1
chr12	53250000	54110000	loss	1
chr12	57430000	57750000	loss	1
chr12	66180000	66460000	loss	1
chr12	123240000	123520000	loss	1
chr12	124720000	124940000	loss	1
chr12	133660000	133851895	gain	3
chr13	20170000	21870000	loss	1
chr13	27500000	28080000	loss	1
chr13	30590000	31300000	loss	1
chr13	33330000	33960000	loss	1
chr13	115040000	115169878	gain	3
chr14	106280000	107120000	gain	3
chr14	107120000	107349540	gain	4
chr16	1320000	3280000	loss	1
chr16	32600000	35050000	gain	3
chr16	88550000	90050000	loss	1
chr17	1190000	1990000	loss	1
chr17	7070000	7550000	loss	1
chr17	26930000	29420000	loss	1
chr17	36210000	38710000	loss	1
chr17	39660000	43660000	loss	1
chr17	43980000	46220000	loss	1
chr17	46910000	48470000	loss	1
chr17	73700000	75590000	loss	1
chr17	78820000	80650000	loss	1
chr18	490000	1030000	loss	1
chr18	2420000	3940000	loss	1
chr18	8560000	10250000	loss	1
chr18	12230000	13180000	loss	1
chr18	77820000	78077248	gain	3
chr19	740000	5900000	loss	1
chr19	10670000	11340000	loss	1
chr19	12760000	13300000	loss	1
chr19	13770000	14380000	loss	1
chr19	18330000	19120000	loss	1
chr19	39110000	39410000	loss	1
chr19	41690000	41880000	loss	1
chr19	42300000	42500000	loss	1
chr19	45790000	46530000	loss	1
chr20	33420000	34570000	loss	1
chr20	62160000	62470000	loss	1
chr21	48000000	48129895	gain	3
chr22	30580000	30890000	loss	1
chr22	36590000	36880000	loss	1
chr22	37810000	39190000	loss	1
chr22	39640000	40040000	loss	1
chr22	41570000	42510000	loss	1
chrX	57950000	62230000	gain	3
chrX	78020000	86280000	gain	3
chrX	87030000	95310000	gain	3
chrX	97080000	97540000	gain	3
chrX	119860000	122570000	gain	3
chrX	123450000	123900000	gain	3
chrX	123930000	128350000	gain	3
chrX	129690000	131110000	gain	3
chrX	132870000	132960000	gain	3
chrX	137180000	138330000	gain	3
chrX	141260000	141620000	gain	3
chrX	142180000	142860000	gain	3
chrX	143020000	148350000	gain	3
chrX	151270000	152430000	gain	3
chrX	154470000	155270560	gain	3

## Sheet: RPE_TP53_6w1T1
chr	start	end	status	norm_copy_number
chr1	0	23270000	gain	3
chr1	25210000	40690000	gain	3
chr1	40700000	121340000	gain	3
chr1	145390000	249250621	loss	1
chr2	0	110000	gain	3
chr3	0	580000	gain	3
chr3	13800000	13930000	gain	3
chr4	2720000	2750000	loss	1
chr6	0	240000	gain	3
chr6	167500000	168080000	gain	3
chr6	170140000	170510000	gain	3
chr7	72220000	82090000	loss	1
chr7	82100000	85130000	loss	1
chr7	91090000	92760000	loss	1
chr7	93470000	94400000	loss	1
chr7	98550000	107840000	loss	1
chr7	129170000	131260000	loss	1
chr7	140420000	140640000	loss	1
chr8	47000000	47180000	gain	3
chr10	55320000	55360000	gain	3
chr10	80900000	80980000	loss	1
chr10	113700000	113850000	gain	3
chr11	134700000	135006516	gain	3
chr12	24460000	26140000	loss	1
chr13	0	66330000	loss	1
chr13	66340000	115169878	loss	1
chr14	87450000	87490000	gain	3
chr14	96210000	96240000	gain	3
chr14	97130000	97190000	gain	3
chr14	107140000	107349540	gain	3
chr16	66690000	70690000	loss	1
chr16	74910000	75610000	loss	1
chr16	88570000	90070000	loss	1
chr17	51910000	51940000	gain	3
chr18	46380000	47050000	loss	1
chr18	55400000	55710000	loss	1
chr18	57140000	57680000	loss	1
chr20	37240000	39510000	gain	3
chr20	40240000	41940000	gain	3
chr20	45150000	45450000	gain	3
chr20	50670000	51840000	gain	3
chr20	53080000	53180000	gain	3
chr20	53210000	55910000	gain	3
chr20	55970000	56160000	gain	3
chr20	57640000	60310000	gain	3
chr20	60320000	60460000	gain	3
chr21	0	10860000	loss	1
chr22	48330000	48370000	gain	3
chr22	48890000	48960000	gain	3
chrX	138210000	138330000	gain	3

[truncated: 14 more sheets: RPE_TP53_6w1T2, RPE_TP53_6w1T3, RPE_TP53_6w2, RPE_TP53_6w2T1, RPE_TP53_6w2T2, RPE_TP53_6w2T3, RPE_TP53_6w3, RPE_TP53_6w3T1, RPE_TP53_6w3T2, RPE_TP53_6w3T3, RPE_TP53_20w0, RPE_TP53_20w0T1, RPE_TP53_20w0T2, RPE_TP53_20w0T3]
