# Supplementary material for: Whole-genome doubling drives oncogenic loss of chromatin segregation
Source: Nature. 2023 Mar 15;615(7954):925–33. doi: 10.1038/s41586-023-05794-2 (PMC10060163; doi:10.1038/s41586-023-05794-2)
Supplement: Supplementary file 8 — Differential expression analysis between RPE TP53−/− control and RPE TP53−/− 20-weeks post-WGD derived tumours as determined using the MAST algorithm. P values were computed using the MAST package. [file 41586_2023_5794_MOESM8_ESM.xlsx]

## Sheet: Differential_Expression
chr	start	end	gene	tss	gene_start	gene_end	gene_strand	avg_log2FC_20wT1	avg_log2FC_20wT2	avg_log2FC_20wT3	neg_log10_p_val_adj_20wT1	neg_log10_p_val_adj_20wT2	neg_log10_p_val_adj_20wT3	p_val_20wT1	p_val_20wT2	p_val_20wT3	p_val_adj_20wT1	p_val_adj_20wT2	p_val_adj_20wT3	pct_1_20wT1	pct_1_20wT2	pct_1_20wT3	pct_2_20wT1	pct_2_20wT2	pct_2_20wT3	exp_change_20wT1	exp_change_20wT2	exp_change_20wT3	sign_change_20wT1	sign_change_20wT2	sign_change_20wT3	is_coherent_in_tumors	is_sign_change_coherent_in_tumors	avg_log2FC_tumors	role	cnv	compartment_label_8_20wT1	compartment_label_8_20wT2	compartment_label_8_20wT3	compartment_label_8_Control	domain_rank_20wT1	domain_rank_20wT2	domain_rank_20wT3	domain_rank_Control	are_comp_coherent_in_tumors	avg_domain_rank_in_tumors	delta_rank_tumors_vs_control
chr1	100000	150000	RP11-34P13.7	133566	89295	133566	-	-0.00101921	-0.000967495	-0.000590586	0	0	0	0.192081	0.20812	0.773107	1	1	1	0.001	0.001	0.002	0.003	0.003	0.003	NONE	NONE	NONE	negative	negative	negative	NONE	negative	-0.000859097	NONE	gain									FALSE
chr1	250000	300000	AP006222.2	267253	227615	267253	-	0.130772	0.107082	0.12954	85.3148	17.0982	47.7689	2.81836e-90	4.64042e-22	9.90701e-53	4.84392e-86	7.97548e-18	1.70272e-48	0.446	0.544	0.524	0.47	0.47	0.47	NONE	NONE	NONE	positive	positive	positive	NONE	positive	0.122465	NONE	gain									FALSE
chr1	300000	350000	RP4-669L17.10	317720	317720	453948	+	0.00606424	0.00248719	0.00270429	0	0	0	0.000902285	0.00583119	0.179355	1	1	1	0.015	0.018	0.012	0.008	0.008	0.008	NONE	NONE	NONE	positive	positive	positive	NONE	positive	0.00375191	NONE	gain									FALSE
chr1	650000	700000	RP5-857K21.4	659930	536816	659930	-	0.000578037	0.000522728	0.000542342	0	0	0	0.0985743	0.0467864	0.210251	1	1	1	0.001	0.001	0.001	0	0	0	NONE	NONE	NONE	positive	positive	positive	NONE	positive	0.000547702	NONE	gain									FALSE
chr1	650000	700000	RP11-206L10.3	685396	677193	685396	-	-0.00119857	-0.00351399	-0.000695965	5.23607	0	0	3.37855e-10	0.136357	0.00105414	5.80671e-06	1	1	0.016	0.023	0.022	0.032	0.032	0.032	NONE	NONE	NONE	negative	negative	negative	NONE	negative	-0.00180284	NONE	gain									FALSE
chr1	700000	750000	RP11-206L10.2	714006	700237	714006	-	0.00531073	0.00225769	0.00293824	0	0	0	0.0168324	0.120698	0.180829	1	1	1	0.015	0.015	0.013	0.009	0.009	0.009	NONE	NONE	NONE	positive	positive	positive	NONE	positive	0.00350222	NONE	gain	A.1.1	A.1.1	A.2.1	A.1.2	0.881356	0.885593	0.630042	0.793939	FALSE	0.798997	0.00505757
chr1	700000	750000	RP11-206L10.9	714150	714150	745440	+	0.00672953	0.00192562	0.00446346	0	0	0	0.00223223	0.38644	0.175605	1	1	1	0.041	0.046	0.043	0.039	0.039	0.039	NONE	NONE	NONE	positive	positive	positive	NONE	positive	0.00437287	NONE	gain	A.1.1	A.1.1	A.2.1	A.1.2	0.881356	0.885593	0.630042	0.793939	FALSE	0.798997	0.00505757
chr1	750000	800000	LINC00115	762902	761586	762902	-	0.032073	0.0295281	0.0373726	9.66988	19.9262	17.1248	1.24429e-14	6.89647e-25	4.36556e-22	2.13856e-10	1.1853e-20	7.5031e-18	0.075	0.102	0.094	0.029	0.029	0.029	NONE	NONE	NONE	positive	positive	positive	NONE	positive	0.0329912	NONE	gain	A.1.1	A.1.1	A.2.1	A.1.2	0.881356	0.885593	0.630042	0.793939	FALSE	0.798997	0.00505757
chr1	800000	850000	FAM41C	812283	803451	812283	-	0.00269197	0.00293166	0.00163834	0	0	0	0.000262295	0.467752	0.0204629	1	1	1	0.022	0.028	0.023	0.027	0.027	0.027	NONE	NONE	NONE	positive	positive	positive	NONE	positive	0.00242066	NONE	gain	A.1.1	A.1.1	A.2.1	A.1.2	0.881356	0.885593	0.630042	0.793939	FALSE	0.798997	0.00505757
chr1	800000	850000	RP11-54O7.1	846815	846815	850328	+	-0.0154077	-0.0107589	-0.0120279	20.3632	3.93628	6.64453	2.52096e-25	6.7379e-09	1.31907e-11	4.33277e-21	0.000115804	2.26709e-07	0.006	0.017	0.015	0.046	0.046	0.046	NONE	NONE	NONE	negative	negative	negative	NONE	negative	-0.0127315	NONE	gain	A.1.1	A.1.1	A.2.1	A.1.2	0.881356	0.885593	0.630042	0.793939	FALSE	0.798997	0.00505757
chr1	800000	850000	RP11-54O7.2	849551	849551	850351	+	-0.00107777	-0.00111279	-0.00182152	0	0	0	0.00407687	0.181319	0.00131824	1	1	1	0.001	0.003	0.001	0.006	0.006	0.006	NONE	NONE	NONE	negative	negative	negative	NONE	negative	-0.00133736	NONE	gain	A.1.1	A.1.1	A.2.1	A.1.2	0.881356	0.885593	0.630042	0.793939	FALSE	0.798997	0.00505757
chr1	850000	900000	RP11-54O7.3	856396	852245	856396	-	-7.0437e-05	-0.00265718	-0.000874945	0	0	0	8.82237e-05	0.000450154	0.000430005	1	1	1	0.005	0.003	0.005	0.011	0.011	0.011	NONE	NONE	NONE	negative	negative	negative	NONE	negative	-0.00120085	NONE	gain	A.1.1	A.1.1	A.1.1	A.1.2	0.881356	0.885593	0.862309	0.793939	TRUE	0.876419	0.0824799
chr1	850000	900000	SAMD11	860260	860260	879955	+	0.00418127	0.00114666	0.00631363	15.6452	2.67735	9.40525	1.31717e-20	1.22307e-07	2.28851e-14	2.26383e-16	0.00210208	3.93326e-10	0.026	0.033	0.034	0.048	0.048	0.048	NONE	NONE	NONE	positive	positive	positive	NONE	positive	0.00388052	NONE	gain	A.1.1	A.1.1	A.1.1	A.1.2	0.881356	0.885593	0.862309	0.793939	TRUE	0.876419	0.0824799
chr1	850000	900000	NOC2L	894689	879584	894689	-	0.102336	0.174104	0.138634	90.1696	48.7219	60.0875	3.9369e-95	1.10385e-53	4.75638e-65	6.76634e-91	1.89718e-49	8.17479e-61	0.694	0.813	0.768	0.811	0.811	0.811	NONE	NONE	NONE	positive	positive	positive	NONE	positive	0.138358	NONE	gain	A.1.1	A.1.1	A.1.1	A.1.2	0.881356	0.885593	0.862309	0.793939	TRUE	0.876419	0.0824799
chr1	850000	900000	KLHL17	895967	895967	901095	+	0.00127751	0.00640616	0.00727554	16.7614	0	2.00001	1.00778e-21	0.181057	5.81824e-07	1.73208e-17	1	0.0099998	0.074	0.117	0.1	0.114	0.114	0.114	NONE	NONE	NONE	positive	positive	positive	NONE	positive	0.0049864	NONE	gain	A.1.1	A.1.1	A.1.1	A.1.2	0.881356	0.885593	0.862309	0.793939	TRUE	0.876419	0.0824799
chr1	900000	950000	PLEKHN1	901877	901877	911245	+	0.00106227	-0.00135897	0.00295774	6.43081	0	0	2.15772e-11	0.895867	0.160495	3.70847e-07	1	1	0.068	0.092	0.093	0.095	0.095	0.095	NONE	NONE	NONE	positive	negative	positive	NONE	positive	0.00201	NONE	gain	A.1.1	A.1.1	A.1.1	A.1.2	0.881356	0.885593	0.862309	0.793939	TRUE	0.876419	0.0824799
chr1	900000	950000	C1orf170	917497	910579	917497	-	0.00122259	-0.000220452	0.000811077	0	0	0	0.684311	0.448536	0.22708	1	1	1	0.001	0	0.001	0.001	0.001	0.001	NONE	NONE	NONE	positive	negative	positive	NONE	positive	0.00101684	NONE	gain	A.1.1	A.1.1	A.1.1	A.1.2	0.881356	0.885593	0.862309	0.793939	TRUE	0.876419	0.0824799
chr1	900000	950000	RP11-54O7.17	933431	931346	933431	-	0.0306854	0.0175171	0.0277679	11.9307	13.8283	15.8009	6.82447e-17	8.63942e-19	9.20283e-21	1.17292e-12	1.48486e-14	1.58169e-16	0.05	0.057	0.059	0.011	0.011	0.011	NONE	NONE	NONE	positive	positive	positive	NONE	positive	0.0253235	NONE	gain	A.1.1	A.1.1	A.1.1	A.1.2	0.881356	0.885593	0.862309	0.793939	TRUE	0.876419	0.0824799
chr1	900000	950000	HES4	935552	934342	935552	-	-0.0189089	0.025433	0.0856111	61.9419	12.0114	27.7775	6.6513e-67	5.6679e-17	9.71171e-33	1.14316e-62	9.74142e-13	1.66915e-28	0.496	0.605	0.604	0.696	0.696	0.696	NONE	NONE	NONE	negative	positive	positive	NONE	positive	0.055522	tsg	gain	A.1.1	A.1.1	A.1.1	A.1.2	0.881356	0.885593	0.862309	0.793939	TRUE	0.876419	0.0824799
chr1	900000	950000	ISG15	948803	948803	949920	+	0.2649	0.276042	0.40131	67.0312	36.5283	55.0501	5.41526e-72	1.72387e-41	5.184e-60	9.3072e-68	2.96282e-37	8.90975e-56	0.681	0.787	0.756	0.69	0.69	0.69	NONE	NONE	up	positive	positive	positive	NONE	positive	0.314084	NONE	gain	A.1.1	A.1.1	A.1.1	A.1.2	0.881356	0.885593	0.862309	0.793939	TRUE	0.876419	0.0824799
chr1	950000	1000000	AGRN	955503	955503	991496	+	0.355878	0.30127	0.211864	143.525	83.9549	64.044	1.73815e-148	6.45462e-89	5.25768e-69	2.98736e-144	1.10936e-84	9.03637e-65	0.664	0.736	0.647	0.596	0.596	0.596	up	up	NONE	positive	positive	positive	up	positive	0.289671	NONE	gain	A.1.1	A.1.1	A.1.1	A.1.2	0.881356	0.885593	0.862309	0.793939	TRUE	0.876419	0.0824799
chr1	1050000	1100000	C1orf159	1051741	1017198	1051741	-	0.0263293	0.0310657	0.0218715	29.4228	2.04434	7.22765	2.19769e-34	5.25367e-07	3.44469e-12	3.77718e-30	0.00902948	5.92039e-08	0.138	0.218	0.168	0.173	0.173	0.173	NONE	NONE	NONE	positive	positive	positive	NONE	positive	0.0264222	NONE	gain	A.1.1	A.1.1	A.1.1	A.1.2	0.881356	0.885593	0.862309	0.793939	TRUE	0.876419	0.0824799
chr1	1150000	1200000	SDF4	1167411	1152288	1167411	-	0.189936	0.205289	0.205732	52.204	39.3501	43.6317	3.63719e-57	2.59865e-44	1.35852e-48	6.25124e-53	4.46631e-40	2.33488e-44	0.902	0.948	0.946	0.945	0.945	0.945	NONE	NONE	NONE	positive	positive	positive	NONE	positive	0.200319	NONE	gain	A.1.1	A.1.1	A.1.1	A.1.2	0.879944	0.885593	0.906815	0.793939	TRUE	0.890784	0.0968445
chr1	1150000	1200000	B3GALT6	1167629	1167629	1170421	+	0.212282	0.299442	0.269302	131.359	124.897	120.842	2.54275e-136	7.37495e-130	8.36969e-126	4.37023e-132	1.26753e-125	1.4385e-121	0.585	0.766	0.71	0.6	0.6	0.6	NONE	NONE	NONE	positive	positive	positive	NONE	positive	0.260342	NONE	gain	A.1.1	A.1.1	A.1.1	A.1.2	0.879944	0.885593	0.906815	0.793939	TRUE	0.890784	0.0968445
chr1	1150000	1200000	FAM132A	1182102	1177826	1182102	-	-0.000226291	0.0031652	0.00330489	0	0	0	0.0692179	0.0489456	0.037285	1	1	1	0.005	0.012	0.009	0.008	0.008	0.008	NONE	NONE	NONE	negative	positive	positive	NONE	positive	0.00323504	NONE	gain	A.1.1	A.1.1	A.1.1	A.1.2	0.879944	0.885593	0.906815	0.793939	TRUE	0.890784	0.0968445
chr1	1150000	1200000	RP5-902P8.12	1186714	1185157	1186714	-	0.00029663	-0.000122075	0.000460452	0	0	0	0.889614	0.598096	0.867356	1	1	1	0.004	0.004	0.004	0.003	0.003	0.003	NONE	NONE	NONE	positive	negative	positive	NONE	positive	0.000378541	NONE	gain	A.1.1	A.1.1	A.1.1	A.1.2	0.879944	0.885593	0.906815	0.793939	TRUE	0.890784	0.0968445
chr1	1200000	1250000	UBE2J2	1209265	1189289	1209265	-	0.0218146	0.117611	0.136985	86.0198	26.0536	58.8242	5.55866e-91	5.14336e-31	8.72133e-64	9.55367e-87	8.83988e-27	1.49893e-59	0.595	0.767	0.748	0.769	0.769	0.769	NONE	NONE	NONE	positive	positive	positive	NONE	positive	0.0921367	NONE	gain	A.1.1	A.1.1	A.1.1	A.1.2	0.879944	0.950565	0.906815	0.812121	TRUE	0.912441	0.10032
chr1	1200000	1250000	RP5-902P8.10	1210603	1210603	1215800	+	0.000623996	0.000219383	-0.000128229	0	0	0	0.17963	0.0807972	0.606973	1	1	1	0.001	0.001	0.001	0.002	0.002	0.002	NONE	NONE	NONE	positive	positive	negative	NONE	positive	0.00042169	NONE	gain	A.1.1	A.1.1	A.1.1	A.1.2	0.879944	0.950565	0.906815	0.812121	TRUE	0.912441	0.10032
chr1	1200000	1250000	SCNN1D	1215816	1215816	1227409	+	0.0119591	0.00946432	0.00513442	0	1.22674	0	0.000256681	3.45192e-06	0.00134545	1	0.0593281	1	0.017	0.026	0.013	0.009	0.009	0.009	NONE	NONE	NONE	positive	positive	positive	NONE	positive	0.0088526	NONE	gain	A.1.1	A.1.1	A.1.1	A.1.2	0.879944	0.950565	0.906815	0.812121	TRUE	0.912441	0.10032
chr1	1200000	1250000	ACAP3	1244989	1227756	1244989	-	0.206359	0.204078	0.191089	99.4378	91.2223	85.0054	2.1234e-104	3.48747e-96	5.74705e-90	3.64948e-100	5.99392e-92	9.87745e-86	0.391	0.525	0.455	0.295	0.295	0.295	NONE	NONE	NONE	positive	positive	positive	NONE	positive	0.200509	NONE	gain	A.1.1	A.1.1	A.1.1	A.1.2	0.879944	0.950565	0.906815	0.812121	TRUE	0.912441	0.10032
chr1	1200000	1250000	PUSL1	1243947	1243947	1247057	+	0.125343	0.167682	0.181596	91.79	54.5374	76.6068	9.43651e-97	1.68795e-59	1.4389e-81	1.62185e-92	2.90108e-55	2.47304e-77	0.455	0.618	0.58	0.503	0.503	0.503	NONE	NONE	NONE	positive	positive	positive	NONE	positive	0.158207	NONE	gain	A.1.1	A.1.1	A.1.1	A.1.2	0.879944	0.950565	0.906815	0.812121	TRUE	0.912441	0.10032
chr1	1250000	1300000	CPSF3L	1260071	1246965	1260071	-	0.217739	0.276194	0.279212	111.624	93.7513	121.559	1.38233e-116	1.03169e-98	1.60574e-126	2.37582e-112	1.77317e-94	2.75978e-122	0.675	0.812	0.778	0.701	0.701	0.701	NONE	NONE	NONE	positive	positive	positive	NONE	positive	0.257715	NONE	gain	A.1.1	A.1.1	A.1.1	A.1.2	0.879944	0.950565	0.906815	0.812121	TRUE	0.912441	0.10032
chr1	1250000	1300000	GLTPD1	1260136	1260136	1264277	+	0.0790369	0.117374	0.103705	68.4983	31.2424	36.7171	1.84701e-73	3.32964e-36	1.11608e-41	3.17446e-69	5.72266e-32	1.9182e-37	0.319	0.486	0.42	0.362	0.362	0.362	NONE	NONE	NONE	positive	positive	positive	NONE	positive	0.100039	NONE	gain	A.1.1	A.1.1	A.1.1	A.1.2	0.879944	0.950565	0.906815	0.812121	TRUE	0.912441	0.10032
chr1	1250000	1300000	TAS1R3	1266694	1266694	1270686	+	8.80871e-05	0.000444977	0.000628561	0	0	0	0.854999	0.557357	0.372896	1	1	1	0	0.001	0.002	0	0	0	NONE	NONE	NONE	positive	positive	positive	NONE	positive	0.000387208	NONE	gain	A.1.1	A.1.1	A.1.1	A.1.2	0.879944	0.950565	0.906815	0.812121	TRUE	0.912441	0.10032
chr1	1250000	1300000	DVL1	1284730	1270656	1284730	-	0.312951	0.328144	0.216859	157.396	141.926	86.3238	2.3402e-162	6.89402e-147	2.76055e-91	4.02211e-158	1.18488e-142	4.74456e-87	0.619	0.742	0.638	0.534	0.534	0.534	up	up	NONE	positive	positive	positive	up	positive	0.285985	og	gain	A.1.1	A.1.1	A.1.1	A.1.2	0.879944	0.950565	0.906815	0.812121	TRUE	0.912441	0.10032
chr1	1250000	1300000	MXRA8	1297157	1288069	1297157	-	1.14325	1.09708	1.21122	319.071	319.071	319.071	0	0	0	0	0	0	0.922	0.95	0.956	0.761	0.761	0.761	up	up	up	positive	positive	positive	up	positive	1.15052	NONE	gain	A.1.1	A.1.1	A.1.1	A.1.2	0.879944	0.950565	0.906815	0.812121	TRUE	0.912441	0.10032
chr1	1300000	1350000	AURKAIP1	1310875	1309110	1310875	-	0.0938221	0.217778	0.2392	3.30235	58.213	54.9346	2.90033e-08	3.56306e-63	6.76362e-60	0.00049848	6.12384e-59	1.16246e-55	0.986	0.983	0.996	0.995	0.995	0.995	NONE	NONE	NONE	positive	positive	positive	NONE	positive	0.1836	NONE	gain	A.1.1	A.1.1	A.1.1	A.1.2	0.879944	0.950565	0.906815	0.812121	TRUE	0.912441	0.10032
chr1	1300000	1350000	CCNL2	1334708	1321091	1334708	-	0.324804	0.318719	0.387999	150.431	121.048	193.921	2.15454e-155	5.21081e-126	6.97755e-199	3.70302e-151	8.95582e-122	1.19923e-194	0.639	0.763	0.753	0.59	0.59	0.59	up	up	up	positive	positive	positive	up	positive	0.343841	NONE	gain	A.1.1	A.1.1	A.1.1	A.1.2	0.879944	0.950565	0.906815	0.812121	TRUE	0.912441	0.10032
chr1	1300000	1350000	RP4-758J18.2	1334902	1334902	1337426	+	-0.0370769	-0.0100521	-0.00224899	58.1011	0	12.7302	4.61019e-63	0.00213065	1.08291e-17	7.92353e-59	1	1.8612e-13	0.145	0.257	0.231	0.298	0.298	0.298	NONE	NONE	NONE	negative	negative	negative	NONE	negative	-0.0164593	NONE	gain	A.1.1	A.1.1	A.1.1	A.1.2	0.879944	0.950565	0.906815	0.812121	TRUE	0.912441	0.10032
chr1	1300000	1350000	MRPL20	1342693	1337288	1342693	-	0.301072	0.360029	0.289474	79.4832	152.59	86.0758	1.91263e-84	1.49697e-157	4.88615e-91	3.28724e-80	2.57284e-153	8.39783e-87	0.981	0.982	0.993	0.99	0.99	0.99	up	up	NONE	positive	positive	positive	up	positive	0.316859	NONE	gain	A.1.1	A.1.1	A.1.1	A.1.2	0.879944	0.950565	0.906815	0.812121	TRUE	0.912441	0.10032
chr1	1300000	1350000	RP4-758J18.13	1344476	1344476	1345998	+	0.00962953	0.00465895	0.00486051	0	0	0	0.000260134	0.00647621	0.0718278	1	1	1	0.025	0.031	0.025	0.017	0.017	0.017	NONE	NONE	NONE	positive	positive	positive	NONE	positive	0.006383	NONE	gain	A.1.1	A.1.1	A.1.1	A.1.2	0.879944	0.950565	0.906815	0.812121	TRUE	0.912441	0.10032
chr1	1350000	1400000	ATAD3C	1385069	1385069	1405538	+	0.00594223	0.00438188	0.00181464	0.665961	0.762704	0	1.25557e-05	1.00484e-05	0.265188	0.215794	0.172701	1	0.011	0.012	0.003	0.002	0.002	0.002	NONE	NONE	NONE	positive	positive	positive	NONE	positive	0.00404625	NONE	gain	A.1.1	A.1.1	A.1.1	A.1.2	0.94774	0.950565	0.94993	0.812121	TRUE	0.949412	0.137291
chr1	1400000	1450000	ATAD3B	1407143	1407143	1433228	+	0.0128592	0.051461	0.00758263	43.958	2.7898	12.4734	6.4092e-49	9.44053e-08	1.95613e-17	1.10155e-44	0.00162254	3.362e-13	0.236	0.362	0.285	0.341	0.341	0.341	NONE	NONE	NONE	positive	positive	positive	NONE	positive	0.0239676	NONE	gain	A.1.1	A.1.1	A.1.1	A.1.2	0.94774	0.950565	0.94993	0.812121	TRUE	0.949412	0.137291
chr1	1400000	1450000	ATAD3A	1447531	1447531	1470067	+	0.0506478	0.132297	0.108151	108.219	46.5612	79.8277	3.51798e-113	1.59796e-51	8.65133e-85	6.04636e-109	2.74642e-47	1.4869e-80	0.477	0.628	0.572	0.656	0.656	0.656	NONE	NONE	NONE	positive	positive	positive	NONE	positive	0.0970319	NONE	gain	A.1.1	A.1.1	A.1.1	A.1.2	0.94774	0.950565	0.94993	0.812121	TRUE	0.949412	0.137291
chr1	1450000	1500000	TMEM240	1475833	1470554	1475833	-	0.000468066	0.000347878	0.000176698	0	0	0	0.594682	0.627304	0.816839	1	1	1	0.001	0.001	0.001	0.001	0.001	0.001	NONE	NONE	NONE	positive	positive	positive	NONE	positive	0.000330881	NONE	gain	A.1.1	A.1.1	A.1.1	A.1.2	0.94774	0.950565	0.94993	0.812121	TRUE	0.949412	0.137291
chr1	1500000	1550000	SSU72	1510249	1477053	1510249	-	0.301214	0.406326	0.406337	99.2458	207.898	185.231	3.30369e-104	7.35886e-213	3.42031e-190	5.67806e-100	1.26477e-208	5.87849e-186	0.96	0.969	0.983	0.978	0.978	0.978	up	up	up	positive	positive	positive	up	positive	0.371293	NONE	gain	A.1.1	A.1.1	A.1.1	A.1.1	0.94774	0.950565	0.94993	0.883333	TRUE	0.949412	0.0660785
chr1	1500000	1550000	AL645728.1	1510355	1510355	1511373	+	0.00321409	0.00571686	0.00207776	2.72693	0	0	1.09111e-07	0.0321144	0.0896373	0.00187529	1	1	0.019	0.041	0.026	0.028	0.028	0.028	NONE	NONE	NONE	positive	positive	positive	NONE	positive	0.00366957	NONE	gain	A.1.1	A.1.1	A.1.1	A.1.1	0.94774	0.950565	0.94993	0.883333	TRUE	0.949412	0.0660785
chr1	1500000	1550000	C1orf233	1535476	1533392	1535476	-	-0.170265	-0.17071	-0.169161	291.145	286.802	293.414	4.17098e-296	9.17929e-292	2.24277e-298	7.16867e-292	1.57765e-287	3.85465e-294	0.001	0.001	0.004	0.339	0.339	0.339	NONE	NONE	NONE	negative	negative	negative	NONE	negative	-0.170045	NONE	gain	A.1.1	A.1.1	A.1.1	A.1.1	0.94774	0.950565	0.94993	0.883333	TRUE	0.949412	0.0660785
chr1	1550000	1600000	RP11-345P4.9	1551175	1549138	1551175	-	0.0356584	0.0535258	0.0551131	27.8607	16.1744	17.8795	8.01781e-33	3.89392e-21	7.67836e-23	1.37802e-28	6.69249e-17	1.31968e-18	0.098	0.188	0.163	0.101	0.101	0.101	NONE	NONE	NONE	positive	positive	positive	NONE	positive	0.0480991	NONE	gain	A.1.1	A.1.1	A.1.1	A.1.1	0.94774	0.950565	0.94993	0.883333	TRUE	0.949412	0.0660785
chr1	1550000	1600000	MIB2	1550795	1550795	1565990	+	0.0580133	0.08703	0.0968899	67.0764	12.6205	30.5766	4.87952e-72	1.39408e-17	1.5425e-35	8.38643e-68	2.396e-13	2.65109e-31	0.324	0.48	0.423	0.407	0.407	0.407	NONE	NONE	NONE	positive	positive	positive	NONE	positive	0.0806444	NONE	gain	A.1.1	A.1.1	A.1.1	A.1.1	0.94774	0.950565	0.94993	0.883333	TRUE	0.949412	0.0660785
chr1	1550000	1600000	MMP23B	1567474	1567474	1570639	+	0.00216224	0.0128434	0.00275389	0	0	0	0.0063842	0.0169437	0.0478922	1	1	1	0.007	0.015	0.009	0.008	0.008	0.008	NONE	NONE	NONE	positive	positive	positive	NONE	positive	0.00591984	NONE	gain	A.1.1	A.1.1	A.1.1	A.1.1	0.94774	0.950565	0.94993	0.883333	TRUE	0.949412	0.0660785
chr1	1550000	1600000	CDK11B	1590473	1570603	1590473	-	0.119422	0.0867904	0.0499828	88.4637	15.8107	28.2294	2.00052e-93	8.99692e-21	3.43059e-33	3.4383e-89	1.5463e-16	5.89615e-29	0.45	0.546	0.458	0.5	0.5	0.5	NONE	NONE	NONE	positive	positive	positive	NONE	positive	0.0853984	NONE	gain	A.1.1	A.1.1	A.1.1	A.1.1	0.94774	0.950565	0.94993	0.883333	TRUE	0.949412	0.0660785
chr1	1550000	1600000	RP11-345P4.10	1590786	1590786	1594063	+	0.00840831	0.00905738	0.00568957	0.116342	2.56926	0	4.451e-05	1.56872e-07	0.00371371	0.764993	0.00269615	1	0.022	0.04	0.027	0.014	0.014	0.014	NONE	NONE	NONE	positive	positive	positive	NONE	positive	0.00771842	NONE	gain	A.1.1	A.1.1	A.1.1	A.1.1	0.94774	0.950565	0.94993	0.883333	TRUE	0.949412	0.0660785
chr1	1600000	1650000	SLC35E2B	1624167	1592939	1624167	-	0.175199	0.153401	0.119546	84.5682	26.4743	42.5751	1.57264e-89	1.9522e-31	1.54765e-47	2.70289e-85	3.35525e-27	2.65995e-43	0.407	0.519	0.448	0.419	0.419	0.419	NONE	NONE	NONE	positive	positive	positive	NONE	positive	0.149382	NONE	gain	A.1.1	A.1.1	A.1.1	A.1.1	0.94774	0.950565	0.94993	0.883333	TRUE	0.949412	0.0660785
chr1	1600000	1650000	RP11-345P4.7	1603429	1603429	1604850	+	0.00224053	0.00016259	-0.000362355	0	0	0	0.225449	0.650065	0.797855	1	1	1	0.005	0.003	0.002	0.002	0.002	0.002	NONE	NONE	NONE	positive	positive	negative	NONE	positive	0.00120156	NONE	gain	A.1.1	A.1.1	A.1.1	A.1.1	0.94774	0.950565	0.94993	0.883333	TRUE	0.949412	0.0660785
chr1	1650000	1700000	CDK11A	1655766	1634169	1655766	-	0.0992775	0.095335	0.135588	99.383	21.0657	62.0687	2.40881e-104	5.00159e-26	4.96708e-67	4.14003e-100	8.59623e-22	8.53692e-63	0.511	0.639	0.608	0.62	0.62	0.62	NONE	NONE	NONE	positive	positive	positive	NONE	positive	0.110067	NONE	gain	A.1.1	A.1.1	A.1.1	A.1.1	0.94774	0.950565	0.94993	0.883333	TRUE	0.949412	0.0660785
chr1	1650000	1700000	SLC35E2	1677431	1656277	1677431	-	0.00380781	0.00358273	0.00411278	18.4567	0	6.32487	2.03283e-23	0.0300035	2.75378e-11	3.49383e-19	1	4.73292e-07	0.033	0.063	0.049	0.067	0.067	0.067	NONE	NONE	NONE	positive	positive	positive	NONE	positive	0.00383444	NONE	gain	A.1.1	A.1.1	A.1.1	A.1.1	0.94774	0.950565	0.94993	0.883333	TRUE	0.949412	0.0660785
chr1	1700000	1750000	NADK	1711896	1682671	1711896	-	0.0922971	0.118304	0.0619287	70.7371	29.2077	27.2543	1.06595e-75	3.60663e-34	3.23936e-32	1.83205e-71	6.19871e-30	5.56748e-28	0.36	0.506	0.389	0.395	0.395	0.395	NONE	NONE	NONE	positive	positive	positive	NONE	positive	0.0908432	NONE	gain	A.1.1	A.1.1	A.1.1	A.1.1	0.94774	0.950565	0.94993	0.883333	TRUE	0.949412	0.0660785
chr1	1800000	1850000	GNB1	1822495	1716729	1822495	-	0.44576	0.45917	0.341585	172.892	203.317	118.866	7.46166e-178	2.80105e-208	7.91961e-124	1.28243e-173	4.81416e-204	1.36114e-119	0.957	0.965	0.971	0.969	0.969	0.969	up	up	up	positive	positive	positive	up	positive	0.415505	NONE	gain	A.1.1	A.1.1	A.1.1	A.1.1	0.94774	0.950565	0.94993	0.883333	TRUE	0.949412	0.0660785
chr1	1800000	1850000	RP1-140A9.1	1822910	1822910	1824097	+	-0.000369936	0.000142935	0.000775936	0	0	0	0.363731	0.653103	0.833387	1	1	1	0.008	0.012	0.012	0.011	0.011	0.011	NONE	NONE	NONE	negative	positive	positive	NONE	positive	0.000459436	NONE	gain	A.1.1	A.1.1	A.1.1	A.1.1	0.94774	0.950565	0.94993	0.883333	TRUE	0.949412	0.0660785
chr1	1850000	1900000	TMEM52	1850712	1849029	1850712	-	0.00890138	0.0186761	0.0162527	0	2.15128	4.04617	0.000174721	4.10695e-07	5.23149e-09	1	0.00705861	8.99136e-05	0.017	0.033	0.03	0.011	0.011	0.011	NONE	NONE	NONE	positive	positive	positive	NONE	positive	0.0146101	NONE	gain	A.2.2	B.1.1	B.1.1	A.2.1	0.481638	0.435028	0.40612	0.584848	TRUE	0.440929	-0.14392
chr1	2100000	2150000	RP11-181G12.2	2115828	2113233	2115828	-	-0.00230549	-0.0010128	-0.00239937	1.39471	0	0.966822	2.34471e-06	0.000156964	6.28026e-06	0.0402985	1	0.107939	0.004	0.006	0.004	0.014	0.014	0.014	NONE	NONE	NONE	negative	negative	negative	NONE	negative	-0.00190588	NONE	gain	A.1.2	A.1.2	A.1.2	A.1.2	0.707627	0.769774	0.812239	0.713636	TRUE	0.763213	0.0495771
chr1	2100000	2150000	C1orf86	2144159	2115903	2144159	-	0.710951	0.771089	0.70219	319.071	319.071	319.071	0	0	0	0	0	0	0.973	0.974	0.986	0.955	0.955	0.955	up	up	up	positive	positive	positive	up	positive	0.728076	NONE	gain	A.1.2	A.1.2	A.1.2	A.1.2	0.707627	0.769774	0.812239	0.713636	TRUE	0.763213	0.0495771
chr1	2100000	2150000	AL590822.2	2121237	2121237	2123179	+	-0.00023678	-0.000336996	-0.000931915	0	0	0	0.0154842	0.82463	0.0832834	1	1	1	0.003	0.005	0.003	0.006	0.006	0.006	NONE	NONE	NONE	negative	negative	negative	NONE	negative	-0.000501897	NONE	gain	A.1.2	A.1.2	A.1.2	A.1.2	0.707627	0.769774	0.812239	0.713636	TRUE	0.763213	0.0495771
chr1	2100000	2150000	AL590822.1	2145620	2143360	2145620	-	0.00796083	0.00848935	0.0156919	9.88384	0	1.95076	7.6026e-15	0.0161864	6.51695e-07	1.30666e-10	1	0.0112007	0.034	0.058	0.06	0.045	0.045	0.045	NONE	NONE	NONE	positive	positive	positive	NONE	positive	0.010714	NONE	gain	A.1.2	A.1.2	A.1.2	A.1.2	0.707627	0.769774	0.812239	0.713636	TRUE	0.763213	0.0495771
chr1	2150000	2200000	SKI	2160134	2160134	2241558	+	0.423147	0.379382	0.300454	188.137	164.987	117.11	4.24171e-193	5.99975e-170	4.5212e-122	7.29022e-189	1.03118e-165	7.77059e-118	0.64	0.752	0.646	0.487	0.487	0.487	up	up	up	positive	positive	positive	up	positive	0.367661	NONE	gain	A.1.2	A.1.2	A.1.2	A.1.2	0.707627	0.769774	0.812239	0.713636	TRUE	0.763213	0.0495771
chr1	2300000	2350000	MORN1	2323146	2252692	2323146	-	0.0632387	0.062199	0.0682615	25.1899	21.8794	22.6361	3.75744e-30	7.68004e-27	1.34504e-27	6.45791e-26	1.31997e-22	2.31173e-23	0.168	0.245	0.21	0.129	0.129	0.129	NONE	NONE	NONE	positive	positive	positive	NONE	positive	0.0645664	NONE	gain	A.2.1	A.2.1	A.2.1	A.2.1	0.591808	0.618644	0.66064	0.586364	TRUE	0.623697	0.0373336
chr1	2300000	2350000	RER1	2323267	2323267	2336883	+	0.240383	0.314643	0.322285	72.9341	122.467	118.473	6.77134e-78	1.98343e-127	1.95584e-123	1.16379e-73	3.40892e-123	3.3615e-119	0.942	0.964	0.972	0.974	0.974	0.974	NONE	up	up	positive	positive	positive	up	positive	0.292437	NONE	gain	A.2.1	A.2.1	A.2.1	A.2.1	0.591808	0.618644	0.66064	0.586364	TRUE	0.623697	0.0373336
chr1	2300000	2350000	PEX10	2345236	2336236	2345236	-	0.116776	0.151475	0.16361	67.9318	42.8453	61.5424	6.80787e-73	8.3073e-48	1.66862e-66	1.17007e-68	1.42778e-43	2.86787e-62	0.393	0.555	0.512	0.397	0.397	0.397	NONE	NONE	NONE	positive	positive	positive	NONE	positive	0.143954	NONE	gain	A.2.1	A.2.1	A.2.1	A.2.1	0.591808	0.618644	0.66064	0.586364	TRUE	0.623697	0.0373336
chr1	2450000	2500000	PANK4	2458039	2439972	2458039	-	0.0778854	0.0747691	0.0734156	37.3405	20.8503	24.02	2.65651e-42	8.21361e-26	5.55688e-29	4.56575e-38	1.41167e-21	9.55061e-25	0.198	0.278	0.251	0.165	0.165	0.165	NONE	NONE	NONE	positive	positive	positive	NONE	positive	0.0753567	NONE	gain	A.2.1	A.2.1	A.2.1	A.2.1	0.591808	0.618644	0.66064	0.586364	TRUE	0.623697	0.0373336
chr1	2450000	2500000	RP3-395M20.12	2477904	2477904	2478899	+	0.00526219	0.00788612	0.00506212	9.55155	0	0	1.634e-14	0.147202	0.000302294	2.80835e-10	1	1	0.048	0.078	0.06	0.066	0.066	0.066	NONE	NONE	NONE	positive	positive	positive	NONE	positive	0.00607014	NONE	gain	A.2.1	A.2.1	A.2.1	A.2.1	0.591808	0.618644	0.66064	0.586364	TRUE	0.623697	0.0373336
chr1	2450000	2500000	TNFRSF14	2487078	2487078	2496821	+	0.128049	0.134893	0.139368	48.8019	63.6205	65.9681	9.18059e-54	1.3942e-68	6.26173e-71	1.57787e-49	2.39621e-64	1.0762e-66	0.212	0.303	0.275	0.118	0.118	0.118	NONE	NONE	NONE	positive	positive	positive	NONE	positive	0.134103	NONE	gain	A.2.1	A.2.1	A.2.1	A.2.1	0.591808	0.618644	0.66064	0.586364	TRUE	0.623697	0.0373336
chr1	2500000	2550000	FAM213B	2517930	2517930	2522908	+	0.0600301	0.063482	0.0570391	51.4168	9.32175	15.4451	2.2284e-56	2.77363e-14	2.08793e-20	3.82995e-52	4.76704e-10	3.58852e-16	0.26	0.365	0.312	0.292	0.292	0.292	NONE	NONE	NONE	positive	positive	positive	NONE	positive	0.0601837	NONE	gain	A.2.1	A.2.1	A.2.1	A.2.1	0.591808	0.618644	0.66064	0.586364	TRUE	0.623697	0.0373336
chr1	2550000	2600000	MMEL1	2564481	2522078	2564481	-	0.00171764	0.000571076	0.00141129	0	0	0	0.0270482	0.185692	0.0591292	1	1	1	0.002	0.001	0.001	0	0	0	NONE	NONE	NONE	positive	positive	positive	NONE	positive	0.00123334	NONE	gain	A.2.1	A.2.1	A.2.1	B.1.2	0.591808	0.618644	0.66064	0.29697	TRUE	0.623697	0.326728
chr1	2700000	2750000	TTC34	2718286	2567415	2718286	-	-0.00285404	-0.00428225	-0.00621879	7.70468	0	5.51312	1.14847e-12	0.000357123	1.78516e-10	1.97387e-08	1	3.06815e-06	0.003	0.007	0.002	0.02	0.02	0.02	NONE	NONE	NONE	negative	negative	negative	NONE	negative	-0.00445169	NONE	gain	B.1.1	B.1.2	B.1.2	B.1.2	0.371469	0.324859	0.32267	0.29697	TRUE	0.339666	0.0426963
chr1	2950000	3000000	LINC00982	2985001	2976179	2985001	-	-0.0249903	-0.0262028	-0.0265085	45.1842	34.2886	43.8356	3.80747e-50	2.99394e-39	8.49569e-49	6.5439e-46	5.14568e-35	1.46015e-44	0.005	0.007	0.005	0.078	0.078	0.078	NONE	NONE	NONE	negative	negative	negative	NONE	negative	-0.0259006	NONE	gain	B.1.1	B.1.1	B.1.1	B.1.1	0.391243	0.432203	0.404729	0.40303	TRUE	0.409392	0.0063614
chr1	2950000	3000000	PRDM16	2985732	2985732	3355185	+	-0.0917604	-0.094299	-0.092535	164.062	140.333	155.128	5.04579e-169	2.70162e-145	4.33458e-160	8.67221e-165	4.64327e-141	7.44985e-156	0.012	0.015	0.015	0.236	0.236	0.236	NONE	NONE	NONE	negative	negative	negative	NONE	negative	-0.0928648	NONE	gain	B.1.1	B.1.1	B.1.1	B.1.1	0.391243	0.432203	0.404729	0.40303	TRUE	0.409392	0.0063614
chr1	3200000	3250000	RP11-22L13.1	3226660	3223200	3226660	-	0.000830758	0.00162981	-0.000429152	0	0	0	0.224859	0.266941	0.743241	1	1	1	0.004	0.007	0.003	0.005	0.005	0.005	NONE	NONE	NONE	positive	positive	negative	NONE	positive	0.00123028	NONE	gain	A.2.2	A.2.2	A.2.2	B.1.1	0.559322	0.509887	0.502086	0.40303	TRUE	0.523765	0.120735
chr1	3500000	3550000	MEGF6	3528059	3406484	3528059	-	-0.075173	-0.0749335	-0.0743155	147.286	138.372	142.133	3.00852e-152	2.47118e-143	4.28705e-147	5.17075e-148	4.24722e-139	7.36815e-143	0.001	0.002	0.004	0.188	0.188	0.188	NONE	NONE	NONE	negative	negative	negative	NONE	negative	-0.0748073	NONE	gain	A.2.2	A.2.2	A.2.2	A.2.1	0.559322	0.509887	0.502086	0.680303	TRUE	0.523765	-0.156538
chr1	3500000	3550000	RP11-46F15.2	3541307	3539754	3541307	-	0.00449471	0.000352266	0.0017839	0	0	0	0.164085	0.925005	0.140435	1	1	1	0.005	0.003	0.004	0.003	0.003	0.003	NONE	NONE	NONE	positive	positive	positive	NONE	positive	0.00221029	NONE	gain	A.2.2	A.2.2	A.2.2	A.2.1	0.559322	0.509887	0.502086	0.680303	TRUE	0.523765	-0.156538
chr1	3500000	3550000	TPRG1L	3541566	3541566	3546691	+	0.143422	0.153762	0.135845	80.2074	32.8239	45.0299	3.60941e-85	8.72827e-38	5.43167e-50	6.20349e-81	1.50013e-33	9.33541e-46	0.411	0.544	0.483	0.433	0.433	0.433	NONE	NONE	NONE	positive	positive	positive	NONE	positive	0.144343	NONE	gain	A.2.2	A.2.2	A.2.2	A.2.1	0.559322	0.509887	0.502086	0.680303	TRUE	0.523765	-0.156538
chr1	3550000	3600000	WRAP73	3569325	3547331	3569325	-	0.0900543	0.114013	0.111987	64.3406	23.3831	43.6734	2.6558e-69	2.40806e-28	1.23437e-48	4.56453e-65	4.13874e-24	2.12151e-44	0.343	0.479	0.425	0.377	0.377	0.377	NONE	NONE	NONE	positive	positive	positive	NONE	positive	0.105352	NONE	gain	A.2.2	A.2.2	A.2.2	B.1.1	0.559322	0.509887	0.502086	0.404545	TRUE	0.523765	0.11922
chr1	3550000	3600000	TP73	3569084	3569084	3652765	+	-0.00563056	-0.00110563	-0.00164586	3.82914	0	0	8.62311e-09	0.841581	0.408705	0.000148205	1	1	0.019	0.041	0.036	0.042	0.042	0.042	NONE	NONE	NONE	negative	negative	negative	NONE	negative	-0.00279401	NONE	gain	A.2.2	A.2.2	A.2.2	B.1.1	0.559322	0.509887	0.502086	0.404545	TRUE	0.523765	0.11922
chr1	3650000	3700000	TP73-AS1	3663900	3652548	3663900	-	-0.0137197	-0.00635155	-0.0078325	22.7779	3.75045	7.47809	9.70374e-28	1.0336e-08	1.93515e-12	1.66778e-23	0.000177645	3.32594e-08	0.02	0.034	0.034	0.069	0.069	0.069	NONE	NONE	NONE	negative	negative	negative	NONE	negative	-0.00930126	NONE	gain	A.2.2	A.2.2	A.2.2	B.1.1	0.559322	0.509887	0.502086	0.404545	TRUE	0.523765	0.11922
chr1	3650000	3700000	SMIM1	3689352	3689352	3692546	+	0.00769276	-0.00236521	0.00610111	5.95996	1.55722	1.90349	6.38033e-11	1.61278e-06	7.26622e-07	1.09659e-06	0.0277189	0.0124885	0.013	0.011	0.02	0.024	0.024	0.024	NONE	NONE	NONE	positive	negative	positive	NONE	positive	0.00689693	NONE	gain	A.2.2	A.2.2	A.2.2	B.1.1	0.559322	0.509887	0.502086	0.404545	TRUE	0.523765	0.11922
chr1	3700000	3750000	LRRC47	3713068	3696784	3713068	-	0.243007	0.259391	0.271739	120.285	107.163	127.357	3.01948e-125	3.99988e-112	2.55669e-132	5.18959e-121	6.87459e-108	4.39418e-128	0.517	0.66	0.622	0.439	0.439	0.439	NONE	NONE	NONE	positive	positive	positive	NONE	positive	0.258045	NONE	gain	A.2.2	A.2.2	A.2.2	B.1.1	0.559322	0.509887	0.502086	0.404545	TRUE	0.523765	0.11922
chr1	3750000	3800000	CEP104	3773778	3728645	3773778	-	0.0300153	0.0507372	0.0494217	53.8553	2.54163	16.2467	8.11962e-59	1.67174e-07	3.29672e-21	1.39552e-54	0.00287323	5.66607e-17	0.274	0.424	0.364	0.373	0.373	0.373	NONE	NONE	NONE	positive	positive	positive	NONE	positive	0.0433914	NONE	gain	A.2.2	A.2.2	A.2.2	B.1.1	0.559322	0.509887	0.502086	0.404545	TRUE	0.523765	0.11922
chr1	3750000	3800000	DFFB	3773845	3773845	3801993	+	0.0129817	0.0219552	0.0117305	7.84351	2.42056	0	8.34233e-13	2.2092e-07	0.000498706	1.4338e-08	0.00379696	1	0.055	0.106	0.071	0.063	0.063	0.063	NONE	NONE	NONE	positive	positive	positive	NONE	positive	0.0155558	NONE	gain	A.2.2	A.2.2	A.2.2	B.1.1	0.559322	0.509887	0.502086	0.404545	TRUE	0.523765	0.11922
chr1	3800000	3850000	C1orf174	3816857	3805689	3816857	-	0.0618109	0.0745685	0.0803659	80.5054	9.2443	34.1772	1.81718e-85	3.31516e-14	3.86898e-39	3.12319e-81	5.69776e-10	6.64961e-35	0.439	0.565	0.528	0.553	0.553	0.553	NONE	NONE	NONE	positive	positive	positive	NONE	positive	0.0722484	NONE	gain	A.2.2	A.2.2	A.2.2	B.1.1	0.559322	0.509887	0.502086	0.404545	TRUE	0.523765	0.11922
chr1	3800000	3850000	LINC01134	3816936	3816936	3833789	+	-0.00207613	-0.00375828	-0.00280145	0	0	0	0.00073543	0.00288052	0.00797676	1	1	1	0.006	0.006	0.007	0.015	0.015	0.015	NONE	NONE	NONE	negative	negative	negative	NONE	negative	-0.00287862	NONE	gain	A.2.2	A.2.2	A.2.2	B.1.1	0.559322	0.509887	0.502086	0.404545	TRUE	0.523765	0.11922
chr1	6050000	6100000	NPHP4	6052533	5922871	6052533	-	0.0596115	0.0617553	0.0553051	27.5216	18.7325	17.2376	1.75066e-32	1.07717e-23	3.36685e-22	3.00886e-28	1.85134e-19	5.78661e-18	0.138	0.208	0.162	0.118	0.118	0.118	NONE	NONE	NONE	positive	positive	positive	NONE	positive	0.0588906	NONE	gain	A.2.2	A.2.2	A.2.2	B.1.1	0.54661	0.502825	0.445063	0.35303	TRUE	0.498166	0.145136
chr1	6050000	6100000	KCNAB2	6051526	6051526	6161253	+	0.024401	0.0202841	0.0155648	5.17361	5.38769	1.51908	3.90116e-10	2.38292e-10	1.76085e-06	6.70492e-06	4.09553e-06	0.0302637	0.056	0.08	0.055	0.037	0.037	0.037	NONE	NONE	NONE	positive	positive	positive	NONE	positive	0.0200833	NONE	gain	A.2.2	A.2.2	A.2.2	B.1.1	0.54661	0.502825	0.445063	0.35303	TRUE	0.498166	0.145136
chr1	6200000	6250000	CHD5	6240183	6161853	6240183	-	0.000854309	0.000135972	0.001066	0	0	0	0.407121	0.726361	0.189625	1	1	1	0.001	0.001	0.002	0	0	0	NONE	NONE	NONE	positive	positive	positive	NONE	positive	0.000685427	NONE	gain	A.2.2	A.2.2	A.2.2	B.1.1	0.54661	0.502825	0.445063	0.35303	TRUE	0.498166	0.145136
chr1	6250000	6300000	RPL22	6269449	6241329	6269449	-	1.03483	0.997826	0.914761	319.071	319.071	319.071	0	0	0	0	0	0	0.999	0.998	1	1	1	1	up	up	up	positive	positive	positive	up	positive	0.982472	tsg	gain	A.1.2	A.1.2	A.1.2	A.2.1	0.805085	0.761299	0.702364	0.681818	TRUE	0.75625	0.0744313
chr1	6250000	6300000	RP1-120G22.11	6265840	6264900	6265840	-	-0.00335986	-0.00274124	-0.0046235	2.76827	0.0242935	4.12147	9.92035e-08	5.50182e-05	4.39874e-09	0.00170501	0.945598	7.56011e-05	0.005	0.007	0.003	0.018	0.018	0.018	NONE	NONE	NONE	negative	negative	negative	NONE	negative	-0.00357487	NONE	gain	A.1.2	A.1.2	A.1.2	A.2.1	0.805085	0.761299	0.702364	0.681818	TRUE	0.75625	0.0744313
chr1	6250000	6300000	RNF207	6265535	6265535	6281359	+	-0.0699757	-0.0667758	-0.0696026	133.506	82.8416	114.6	1.81285e-138	8.3796e-88	1.4607e-119	3.11575e-134	1.4402e-83	2.51051e-115	0.012	0.027	0.017	0.192	0.192	0.192	NONE	NONE	NONE	negative	negative	negative	NONE	negative	-0.0687847	NONE	gain	A.1.2	A.1.2	A.1.2	A.2.1	0.805085	0.761299	0.702364	0.681818	TRUE	0.75625	0.0744313
chr1	6250000	6300000	ICMT	6296032	6281253	6296032	-	-0.0297905	0.00600272	-0.0530254	53.2277	0.156782	17.9431	3.44439e-58	4.05525e-05	6.6331e-23	5.91988e-54	0.696976	1.14003e-18	0.604	0.729	0.656	0.777	0.777	0.777	NONE	NONE	NONE	negative	positive	negative	NONE	negative	-0.0414079	NONE	gain	A.1.2	A.1.2	A.1.2	A.2.1	0.805085	0.761299	0.702364	0.681818	TRUE	0.75625	0.0744313
chr1	6250000	6300000	LINC00337	6296300	6296300	6299504	+	-0.00113908	-0.00014826	-0.000616782	0	0	0	0.148763	0.938781	0.317574	1	1	1	0.003	0.007	0.004	0.007	0.007	0.007	NONE	NONE	NONE	negative	negative	negative	NONE	negative	-0.000634707	NONE	gain	A.1.2	A.1.2	A.1.2	A.2.1	0.805085	0.761299	0.702364	0.681818	TRUE	0.75625	0.0744313
chr1	6300000	6350000	GPR153	6321035	6307406	6321035	-	0.0890066	0.0989102	0.0803413	36.8336	55.5664	39.9093	8.53567e-42	1.57914e-60	7.16991e-45	1.46703e-37	2.71406e-56	1.23229e-40	0.123	0.192	0.149	0.046	0.046	0.046	NONE	NONE	NONE	positive	positive	positive	NONE	positive	0.0894194	NONE	gain	A.1.2	A.1.2	A.1.2	A.2.1	0.805085	0.761299	0.702364	0.681818	TRUE	0.75625	0.0744313
chr1	6450000	6500000	ACOT7	6454451	6324329	6454451	-	0.402226	0.473326	0.36331	224.335	184.268	159.145	2.69003e-229	3.14142e-189	4.16643e-164	4.62336e-225	5.39916e-185	7.16084e-160	0.742	0.826	0.785	0.846	0.846	0.846	up	up	up	positive	positive	positive	up	positive	0.412954	NONE	gain	A.1.2	A.1.2	A.1.2	A.2.1	0.805085	0.761299	0.702364	0.681818	TRUE	0.75625	0.0744313
chr1	6450000	6500000	RP1-202O8.3	6453615	6453615	6454451	+	0.0135177	0.0125186	0.00900446	0.773832	3.24428	0	9.79419e-06	3.31526e-08	0.00179145	0.168333	0.000569793	1	0.032	0.053	0.035	0.022	0.022	0.022	NONE	NONE	NONE	positive	positive	positive	NONE	positive	0.0116803	NONE	gain	A.1.2	A.1.2	A.1.2	A.2.1	0.805085	0.761299	0.702364	0.681818	TRUE	0.75625	0.0744313
chr1	6500000	6550000	TNFRSF25	6526255	6521211	6526255	-	0.0392049	0.0419085	0.0323795	28.1441	7.18798	11.7251	4.17589e-33	3.77415e-12	1.0957e-16	7.17711e-29	6.48663e-08	1.88318e-12	0.096	0.13	0.109	0.097	0.097	0.097	NONE	NONE	NONE	positive	positive	positive	NONE	positive	0.037831	NONE	gain	A.1.2	A.1.2	A.1.2	A.1.2	0.805085	0.761299	0.702364	0.725758	TRUE	0.75625	0.0304919
chr1	6550000	6600000	PLEKHG5	6580121	6526152	6580121	-	0.0385082	0.0493739	0.0419831	35.713	6.70706	19.6923	1.1266e-40	1.14221e-11	1.18181e-24	1.93629e-36	1.96311e-07	2.03117e-20	0.121	0.194	0.155	0.15	0.15	0.15	NONE	NONE	NONE	positive	positive	positive	NONE	positive	0.0432884	NONE	gain	A.1.1	A.1.1	A.1.1	A.1.2	0.889831	0.884181	0.91516	0.725758	TRUE	0.89639	0.170633
chr1	6600000	6650000	NOL9	6614595	6581407	6614595	-	0.116595	0.138141	0.0989118	89.8547	32.8636	37.9425	8.13024e-95	7.96539e-38	6.64211e-43	1.39734e-90	1.36901e-33	1.14158e-38	0.433	0.576	0.497	0.492	0.492	0.492	NONE	NONE	NONE	positive	positive	positive	NONE	positive	0.117882	NONE	gain	A.1.1	A.1.1	A.1.1	A.1.2	0.889831	0.884181	0.91516	0.725758	TRUE	0.89639	0.170633
chr1	6600000	6650000	ZBTB48	6640061	6640061	6649340	+	0.0777972	0.116888	0.131516	40.8964	45.4861	52.6157	7.38604e-46	1.89988e-50	1.40956e-57	1.26944e-41	3.26533e-46	2.42261e-53	0.189	0.335	0.314	0.178	0.178	0.178	NONE	NONE	NONE	positive	positive	positive	NONE	positive	0.108734	NONE	gain	A.1.1	A.1.1	A.1.1	A.1.2	0.889831	0.884181	0.91516	0.725758	TRUE	0.89639	0.170633
chr1	6650000	6700000	KLHL21	6674667	6650784	6674667	-	0.426281	0.350331	0.248979	205.545	165.385	108.184	1.65944e-210	2.39568e-170	3.81307e-113	2.85208e-206	4.11745e-166	6.55353e-109	0.585	0.645	0.522	0.325	0.325	0.325	up	up	NONE	positive	positive	positive	up	positive	0.341863	NONE	gain	A.1.1	A.1.1	A.1.1	A.1.2	0.889831	0.884181	0.91516	0.725758	TRUE	0.89639	0.170633
chr1	6650000	6700000	PHF13	6673745	6673745	6684093	+	0.117797	0.070021	0.108132	63.737	12.1231	38.7367	1.06609e-68	4.38216e-17	1.06678e-43	1.83229e-64	7.53163e-13	1.83347e-39	0.299	0.369	0.357	0.307	0.307	0.307	NONE	NONE	NONE	positive	positive	positive	NONE	positive	0.0986499	NONE	gain	A.1.1	A.1.1	A.1.1	A.1.2	0.889831	0.884181	0.91516	0.725758	TRUE	0.89639	0.170633
chr1	6650000	6700000	THAP3	6684926	6684926	6695646	+	0.0690036	0.077852	0.106384	66.0221	9.82436	34.8152	5.52971e-71	8.71842e-15	8.90387e-40	9.50391e-67	1.49843e-10	1.53031e-35	0.332	0.476	0.452	0.406	0.406	0.406	NONE	NONE	NONE	positive	positive	positive	NONE	positive	0.0844133	NONE	gain	A.1.1	A.1.1	A.1.1	A.1.2	0.889831	0.884181	0.91516	0.725758	TRUE	0.89639	0.170633
chr1	6750000	6800000	DNAJC11	6761984	6694228	6761984	-	0.041756	0.0601598	0.0117507	51.6524	4.19634	13.3322	1.2953e-56	3.7022e-09	2.7075e-18	2.22623e-52	6.36298e-05	4.65337e-14	0.323	0.452	0.35	0.407	0.407	0.407	NONE	NONE	NONE	positive	positive	positive	NONE	positive	0.0378888	NONE	gain	A.1.2	A.1.2	A.1.2	A.2.2	0.686441	0.754237	0.699583	0.55303	TRUE	0.71342	0.16039
chr1	6800000	6850000	RP11-312B8.1	6844903	6843952	6844903	-	0.00183908	0.00183261	-2.50774e-05	0	0	0	0.195093	0.00459359	0.809113	1	1	1	0.004	0.009	0.003	0.003	0.003	0.003	NONE	NONE	NONE	positive	positive	negative	NONE	positive	0.00183585	NONE	gain	A.1.2	A.1.2	A.1.2	A.2.2	0.686441	0.754237	0.699583	0.55303	TRUE	0.71342	0.16039
chr1	6800000	6850000	CAMTA1	6845384	6845384	7829766	+	0.391413	0.349019	0.379843	197.608	147.732	182.836	1.43615e-202	1.07773e-152	8.49694e-188	2.46831e-198	1.85229e-148	1.46037e-183	0.908	0.942	0.942	0.936	0.936	0.936	up	up	up	positive	positive	positive	up	positive	0.373425	NONE	gain	A.1.2	A.1.2	A.1.2	A.2.2	0.686441	0.754237	0.699583	0.55303	TRUE	0.71342	0.16039
chr1	7800000	7850000	VAMP3	7831329	7831329	7841492	+	0.472156	0.532149	0.43947	264.043	289.655	239.346	5.26817e-269	1.28642e-294	2.62362e-244	9.05441e-265	2.21097e-290	4.50921e-240	0.834	0.913	0.877	0.798	0.798	0.798	up	up	up	positive	positive	positive	up	positive	0.481258	NONE	gain	A.1.2	A.1.2	A.1.2	A.2.1	0.687853	0.75565	0.820584	0.690909	TRUE	0.754696	0.0637866
chr1	7800000	7850000	PER3	7844380	7844380	7905237	+	0.0452439	0.0341508	0.0515851	60.3228	7.04901	25.9183	2.76664e-65	5.19744e-12	7.02327e-31	4.75502e-61	8.93284e-08	1.20709e-26	0.189	0.256	0.247	0.276	0.276	0.276	NONE	NONE	NONE	positive	positive	positive	NONE	positive	0.04366	NONE	gain	A.1.2	A.1.2	A.1.2	A.2.1	0.687853	0.75565	0.820584	0.690909	TRUE	0.754696	0.0637866
chr1	7900000	7950000	UTS2	7913572	7903143	7913572	-	-0.000274429	-0.000406466	-4.17313e-05	0	0	0	0.425314	0.448536	0.911384	1	1	1	0	0	0.001	0.001	0.001	0.001	NONE	NONE	NONE	negative	negative	negative	NONE	negative	-0.000240875	NONE	gain	A.1.2	A.1.2	A.1.2	A.2.1	0.687853	0.75565	0.820584	0.690909	TRUE	0.754696	0.0637866
chr1	8000000	8050000	TNFRSF9	8000926	7979907	8000926	-	-0.000913838	-0.00224996	-0.000998604	0	0	0	0.139196	0.00248002	0.209301	1	1	1	0.003	0.001	0.003	0.006	0.006	0.006	NONE	NONE	NONE	negative	negative	negative	NONE	negative	-0.00138747	NONE	gain	A.1.1	A.1.1	A.1.1	A.1.1	1	0.998588	1	0.990909	TRUE	0.999529	0.0086201
chr1	8000000	8050000	PARK7	8014351	8014351	8045565	+	0.394268	0.466281	0.471852	185.272	319.071	279.725	3.11283e-190	0	1.09712e-284	5.35002e-186	0	1.88562e-280	0.995	0.99	1	0.998	0.998	0.998	up	up	up	positive	positive	positive	up	positive	0.444134	NONE	gain	A.1.1	A.1.1	A.1.1	A.1.1	1	0.998588	1	0.990909	TRUE	0.999529	0.0086201
chr1	8050000	8100000	ERRFI1	8086368	8064464	8086368	-	1.84504	1.74184	1.7742	319.071	319.071	319.071	0	0	0	0	0	0	0.948	0.957	0.955	0.638	0.638	0.638	up	up	up	positive	positive	positive	up	positive	1.78703	tsg	gain	A.1.1	A.1.1	A.1.1	A.1.1	1	0.998588	1	0.990909	TRUE	0.999529	0.0086201
chr1	8050000	8100000	RP11-431K24.1	8086798	8086798	8182762	+	0.0726391	0.0703073	0.0782053	45.748	72.552	65.6297	1.03956e-50	1.63232e-77	1.36485e-70	1.78669e-46	2.80546e-73	2.34576e-66	0.107	0.157	0.141	0.016	0.016	0.016	NONE	NONE	NONE	positive	positive	positive	NONE	positive	0.0737172	NONE	gain	A.1.1	A.1.1	A.1.1	A.1.1	1	0.998588	1	0.990909	TRUE	0.999529	0.0086201
chr1	8350000	8400000	SLC45A1	8377886	8377886	8404227	+	0.0159439	0.0166243	0.0287023	9.55841	0	7.40578	1.60838e-14	0.000527415	2.28571e-12	2.76433e-10	1	3.92846e-08	0.048	0.076	0.074	0.053	0.053	0.053	NONE	NONE	NONE	positive	positive	positive	NONE	positive	0.0204235	NONE	gain	A.1.1	A.1.1	A.1.1	A.1.1	1	0.998588	1	0.990909	TRUE	0.999529	0.0086201
chr1	8850000	8900000	RERE	8877702	8412457	8877702	-	0.496824	0.486	0.38169	234.16	214.69	163.881	4.02455e-239	1.18901e-219	7.65576e-169	6.91699e-235	2.04356e-215	1.31579e-164	0.775	0.864	0.794	0.689	0.689	0.689	up	up	up	positive	positive	positive	up	positive	0.454838	NONE	gain	A.1.1	A.1.1	A.1.1	A.1.1	0.997175	1	0.998609	1	TRUE	0.998595	-0.00140523
chr1	8450000	8500000	RP5-1115A15.1	8484705	8484705	8494898	+	0.000532401	0.000862092	0.00122806	0	0	0	0.339543	0.267903	0.215261	1	1	1	0.001	0.003	0.003	0.001	0.001	0.001	NONE	NONE	NONE	positive	positive	positive	NONE	positive	0.000874184	NONE	gain	A.1.1	A.1.1	A.1.1	A.1.1	0.997175	1	0.998609	1	TRUE	0.998595	-0.00140523
chr1	8900000	8950000	ENO1	8939308	8921061	8939308	-	0.622527	0.719419	0.590142	157.747	237.207	117.552	1.04181e-162	3.61049e-242	1.63057e-122	1.79056e-158	6.20535e-238	2.80246e-118	0.997	0.997	1	0.999	0.999	0.999	up	up	up	positive	positive	positive	up	positive	0.644029	NONE	gain	A.1.1	A.1.1	A.1.1	A.1.1	0.997175	1	0.998609	0.975758	TRUE	0.998595	0.0228372
chr1	8900000	8950000	ENO1-AS1	8938894	8938894	8939953	+	0.0330991	0.0229295	0.0237148	10.0414	14.8686	8.24656	5.28896e-15	7.87483e-20	3.29789e-13	9.09014e-11	1.35345e-15	5.66809e-09	0.063	0.086	0.068	0.025	0.025	0.025	NONE	NONE	NONE	positive	positive	positive	NONE	positive	0.0265812	NONE	gain	A.1.1	A.1.1	A.1.1	A.1.1	0.997175	1	0.998609	0.975758	TRUE	0.998595	0.0228372
chr1	9100000	9150000	SLC2A5	9148537	9095166	9148537	-	-0.00488074	-0.00637349	-0.00322191	3.38686	2.17266	2.21104	2.38748e-08	3.90965e-07	3.57897e-07	0.000410336	0.00671951	0.00615117	0.005	0.004	0.006	0.02	0.02	0.02	NONE	NONE	NONE	negative	negative	negative	NONE	negative	-0.00482538	NONE	gain	A.1.1	A.1.1	A.1.1	A.1.1	0.892655	0.935028	0.994437	0.975758	TRUE	0.940707	-0.0350508
chr1	9150000	9200000	GPR157	9189229	9160364	9189229	-	0.0655902	0.0468765	0.0516137	25.2517	14.0416	16.6451	3.25914e-30	5.28656e-19	1.31732e-21	5.60149e-26	9.08602e-15	2.26408e-17	0.133	0.162	0.144	0.082	0.082	0.082	NONE	NONE	NONE	positive	positive	positive	NONE	positive	0.0546935	NONE	gain	A.1.1	A.1.1	A.1.1	A.1.1	0.892655	0.990113	0.994437	0.975758	TRUE	0.959068	-0.0166892
chr1	9250000	9300000	RP3-510D11.1	9262678	9242066	9262678	-	0.00199483	0.000586593	0.00168261	0	0	0	0.133719	0.525059	0.145994	1	1	1	0.004	0.002	0.005	0.002	0.002	0.002	NONE	NONE	NONE	positive	positive	positive	NONE	positive	0.00142134	NONE	gain	A.1.1	A.1.1	A.1.1	A.1.1	0.981638	0.990113	0.994437	0.975758	TRUE	0.988729	0.0129718
chr1	9200000	9250000	RP3-510D11.2	9242263	9242263	9252148	+	0.0344229	0.0396284	0.0410236	6.97775	15.8237	13.343	6.12424e-12	8.73085e-21	2.64137e-18	1.05257e-07	1.50057e-16	4.53971e-14	0.056	0.097	0.083	0.032	0.032	0.032	NONE	NONE	NONE	positive	positive	positive	NONE	positive	0.0383583	NONE	gain	A.1.1	A.1.1	A.1.1	A.1.1	0.981638	0.990113	0.994437	0.975758	TRUE	0.988729	0.0129718
chr1	9250000	9300000	H6PD	9294834	9294834	9331396	+	0.282468	0.291016	0.292923	125.077	163.774	147.591	4.87741e-130	9.77969e-169	1.4907e-152	8.38281e-126	1.68084e-164	2.56207e-148	0.383	0.51	0.457	0.178	0.178	0.178	NONE	NONE	NONE	positive	positive	positive	NONE	positive	0.288802	NONE	gain	A.1.1	A.1.1	A.1.1	A.1.1	0.981638	0.990113	0.994437	0.975758	TRUE	0.988729	0.0129718
chr1	9350000	9400000	SPSB1	9352939	9352939	9429591	+	0.46891	0.449973	0.412544	223.586	236.407	209.986	1.51103e-228	2.27849e-241	6.00908e-215	2.597e-224	3.91604e-237	1.03278e-210	0.608	0.709	0.642	0.328	0.328	0.328	up	up	up	positive	positive	positive	up	positive	0.443809	NONE	gain	A.1.1	A.1.1	A.1.1	A.1.1	0.981638	0.990113	0.994437	0.910606	TRUE	0.988729	0.0781233
chr1	9550000	9600000	SLC25A33	9599541	9599541	9645237	+	0.158705	0.162679	0.125928	71.1172	48.3306	39.7961	4.4423e-76	2.7174e-53	9.305e-45	7.63498e-72	4.6704e-49	1.59925e-40	0.392	0.503	0.42	0.341	0.341	0.341	NONE	NONE	NONE	positive	positive	positive	NONE	positive	0.149104	NONE	gain	A.1.1	A.1.1	A.1.1	A.1.1	0.981638	0.990113	0.902643	0.910606	TRUE	0.958131	0.0475253
chr1	9600000	9650000	TMEM201	9648932	9648932	9674935	+	0.0345985	0.0259091	0.0107399	20.2822	0	2.9949	3.03776e-25	5.96695e-05	5.8871e-08	5.22101e-21	1	0.00101182	0.134	0.176	0.128	0.139	0.139	0.139	NONE	NONE	NONE	positive	positive	positive	NONE	positive	0.0237492	NONE	gain	A.1.1	A.1.1	A.1.1	A.1.1	0.973164	0.980226	0.954103	0.910606	TRUE	0.969164	0.0585582
chr1	9700000	9750000	PIK3CD	9711790	9711790	9789172	+	0.0667607	0.0611224	0.0725504	31.8028	23.7881	28.186	9.1627e-37	9.47674e-29	3.79176e-33	1.57479e-32	1.62877e-24	6.51689e-29	0.143	0.21	0.191	0.104	0.104	0.104	NONE	NONE	NONE	positive	positive	positive	NONE	positive	0.0668111	og	gain	A.1.1	A.1.1	A.1.1	A.1.1	0.973164	0.980226	0.954103	0.998485	TRUE	0.969164	-0.0293206
chr1	9700000	9750000	RP11-558F24.4	9747613	9732484	9747613	-	0.0242423	0.0175053	0.0151974	6.5042	5.35906	3.77265	1.8222e-11	2.54531e-10	9.82092e-09	3.13181e-07	4.37462e-06	0.000168792	0.028	0.033	0.029	0.009	0.009	0.009	NONE	NONE	NONE	positive	positive	positive	NONE	positive	0.0189817	NONE	gain	A.1.1	A.1.1	A.1.1	A.1.1	0.973164	0.980226	0.954103	0.998485	TRUE	0.969164	-0.0293206
chr1	9850000	9900000	CLSTN1	9884584	9789084	9884584	-	0.446964	0.456571	0.339394	193.68	162.227	130.818	1.21446e-198	3.45282e-167	8.84493e-136	2.08729e-194	5.93435e-163	1.52018e-131	0.819	0.899	0.834	0.78	0.78	0.78	up	up	up	positive	positive	positive	up	positive	0.414309	NONE	gain	A.1.1	A.1.1	A.1.1	A.1.1	0.973164	0.980226	0.954103	0.998485	TRUE	0.969164	-0.0293206
chr1	9950000	10000000	CTNNBIP1	9970394	9908334	9970394	-	0.51183	0.51878	0.508377	304.939	298.198	319.071	6.7020530251039e-310	3.68759e-303	0	1.15188e-305	6.33786e-299	0	0.689	0.794	0.735	0.505	0.505	0.505	up	up	up	positive	positive	positive	up	positive	0.512996	NONE	gain	A.1.1	A.1.1	A.1.1	A.1.1	0.973164	0.980226	0.954103	0.998485	TRUE	0.969164	-0.0293206
chr1	10000000	10050000	LZIC	10003465	9982173	10003465	-	0.234141	0.274299	0.274969	140.137	101.599	132.167	4.24031e-145	1.46488e-106	3.96285e-137	7.28782e-141	2.51769e-102	6.81095e-133	0.69	0.799	0.769	0.721	0.721	0.721	NONE	NONE	NONE	positive	positive	positive	NONE	positive	0.261136	NONE	gain	A.1.1	A.1.1	A.1.1	A.1.1	0.992938	0.980226	0.988873	0.998485	TRUE	0.987346	-0.0111391
chr1	10000000	10050000	NMNAT1	10003486	10003486	10045559	+	0.0566645	0.0911368	0.0626288	43.5524	15.7641	21.5541	1.63093e-48	1.00173e-20	1.62456e-26	2.80309e-44	1.72167e-16	2.79213e-22	0.23	0.359	0.283	0.256	0.256	0.256	NONE	NONE	NONE	positive	positive	positive	NONE	positive	0.0701434	NONE	gain	A.1.1	A.1.1	A.1.1	A.1.1	0.992938	0.980226	0.988873	0.998485	TRUE	0.987346	-0.0111391
chr1	10050000	10100000	UBE4B	10092890	10092890	10241297	+	0.270897	0.289744	0.224101	125.095	114.058	87.9052	4.67355e-130	5.09555e-119	7.23834e-93	8.03242e-126	8.75772e-115	1.24405e-88	0.557	0.691	0.599	0.467	0.467	0.467	NONE	NONE	NONE	positive	positive	positive	NONE	positive	0.261581	NONE	gain	A.1.1	A.1.1	A.1.1	A.1.1	0.992938	0.992938	0.988873	0.998485	TRUE	0.991583	-0.0069018
chr1	10250000	10300000	KIF1B	10270863	10270863	10441661	+	0.476199	0.416893	0.413729	218.753	164.532	183.084	1.02872e-223	1.7107e-169	4.79227e-188	1.76806e-219	2.94019e-165	8.23648e-184	0.702	0.78	0.751	0.564	0.564	0.564	up	up	up	positive	positive	positive	up	positive	0.435607	NONE	gain	A.1.1	A.1.1	A.1.1	A.1.1	0.992938	0.992938	0.988873	0.998485	TRUE	0.991583	-0.0069018
chr1	10450000	10500000	PGD	10458649	10458649	10480201	+	0.371052	0.383692	0.172251	219.204	188.085	74.1191	3.63901e-224	4.78891e-193	4.42277e-79	6.25437e-220	8.2307e-189	7.60142e-75	0.791	0.867	0.789	0.823	0.823	0.823	up	up	NONE	positive	positive	positive	up	positive	0.308998	NONE	gain	A.1.1	A.1.1	A.1.1	A.1.1	0.992938	0.992938	0.988873	0.998485	TRUE	0.991583	-0.0069018
chr1	10450000	10500000	RP4-736L20.3	10490734	10489938	10490734	-	-0.00274195	-0.00267626	-0.00189656	0.644777	0	0	1.31833e-05	0.0152843	0.0546342	0.226581	1	1	0.002	0.004	0.005	0.011	0.011	0.011	NONE	NONE	NONE	negative	negative	negative	NONE	negative	-0.00243826	NONE	gain	A.1.1	A.1.1	A.1.1	A.1.1	0.992938	0.992938	0.988873	0.998485	TRUE	0.991583	-0.0069018
chr1	10450000	10500000	APITD1	10490159	10490159	10512210	+	-0.156609	-0.129366	-0.14398	121.631	42.3365	77.1413	1.35946e-126	2.68106e-47	4.20215e-82	2.3365e-122	4.60794e-43	7.22224e-78	0.376	0.491	0.434	0.697	0.697	0.697	NONE	NONE	NONE	negative	negative	negative	NONE	negative	-0.143319	NONE	gain	A.1.1	A.1.1	A.1.1	A.1.1	0.992938	0.992938	0.988873	0.998485	TRUE	0.991583	-0.0069018
chr1	10450000	10500000	APITD1-CORT	10490159	10490159	10512210	+	0.00308579	0.00342183	0.00300727	0	0	0	0.0123798	0.0146543	0.520999	1	1	1	0.027	0.041	0.032	0.028	0.028	0.028	NONE	NONE	NONE	positive	positive	positive	NONE	positive	0.00317163	NONE	gain	A.1.1	A.1.1	A.1.1	A.1.1	0.992938	0.992938	0.988873	0.998485	TRUE	0.991583	-0.0069018
chr1	10500000	10550000	CORT	10509776	10509776	10511959	+	0.00750066	0.00234036	0.00429036	0	0	0	0.000137154	0.0616294	0.0049359	1	1	1	0.019	0.016	0.019	0.009	0.009	0.009	NONE	NONE	NONE	positive	positive	positive	NONE	positive	0.00471046	NONE	gain	A.1.1	A.1.1	A.1.1	A.2.1	0.992938	0.992938	0.988873	0.651515	TRUE	0.991583	0.340068
chr1	10500000	10550000	DFFA	10532583	10516579	10532583	-	0.105265	0.148102	0.119321	70.7206	27.8117	38.1806	1.1071e-75	8.9768e-33	3.83856e-43	1.90278e-71	1.54284e-28	6.59734e-39	0.638	0.773	0.708	0.729	0.729	0.729	NONE	NONE	NONE	positive	positive	positive	NONE	positive	0.124229	NONE	gain	A.1.1	A.1.1	A.1.1	A.2.1	0.992938	0.992938	0.988873	0.651515	TRUE	0.991583	0.340068
chr1	10500000	10550000	PEX14	10532345	10532345	10690815	+	0.105955	0.122003	0.126005	56.726	48.3048	49.1737	1.09339e-61	2.88402e-53	3.9e-54	1.87921e-57	4.95677e-49	6.70292e-50	0.28	0.412	0.366	0.233	0.233	0.233	NONE	NONE	NONE	positive	positive	positive	NONE	positive	0.117988	NONE	gain	A.1.1	A.1.1	A.1.1	A.2.1	0.992938	0.992938	0.988873	0.651515	TRUE	0.991583	0.340068
chr1	10850000	10900000	CASZ1	10856707	10696661	10856707	-	-0.000324437	8.63497e-05	-0.000556275	0	0	0	0.151544	0.738925	0.205071	1	1	1	0	0.001	0	0.002	0.002	0.002	NONE	NONE	NONE	negative	positive	negative	NONE	negative	-0.000440356	NONE	gain	A.2.1	A.2.2	A.2.2	A.2.1	0.587571	0.504237	0.443672	0.651515	TRUE	0.511827	-0.139689
chr1	11050000	11100000	TARDBP	11072414	11072414	11085796	+	0.10737	0.0304418	-0.00302876	59.2218	0.403874	8.51249	3.49174e-64	2.29576e-05	1.78778e-13	6.00126e-60	0.394571	3.07266e-09	0.673	0.744	0.702	0.777	0.777	0.777	NONE	NONE	NONE	positive	positive	negative	NONE	positive	0.0689061	NONE	gain	A.1.2	A.1.2	A.1.2	A.2.1	0.809322	0.795198	0.819193	0.672727	TRUE	0.807904	0.135177
chr1	11050000	11100000	RP4-635E18.8	11089716	11089716	11090585	+	0.05925	0.057398	0.0656053	24.9458	25.4338	27.2403	6.59186e-30	2.14269e-30	3.34576e-32	1.13294e-25	3.68264e-26	5.75035e-28	0.11	0.155	0.144	0.056	0.056	0.056	NONE	NONE	NONE	positive	positive	positive	NONE	positive	0.0607511	NONE	gain	A.1.2	A.1.2	A.1.2	A.2.1	0.809322	0.795198	0.819193	0.672727	TRUE	0.807904	0.135177
chr1	11100000	11150000	SRM	11120081	11114641	11120081	-	-0.480809	-0.355261	-0.419897	196.507	118.278	164.013	1.81043e-201	3.06521e-123	5.65059e-169	3.11159e-197	5.26818e-119	9.71167e-165	0.948	0.961	0.964	0.993	0.993	0.993	down	down	down	negative	negative	negative	down	negative	-0.418655	NONE	gain	A.1.2	A.1.2	A.1.2	A.2.1	0.809322	0.795198	0.819193	0.672727	TRUE	0.807904	0.135177
chr1	11150000	11200000	EXOSC10	11159938	11126675	11159938	-	0.0957464	0.165417	0.120937	97.0582	42.0912	55.5853	5.08831e-102	4.71651e-47	1.51177e-60	8.74528e-98	8.10626e-43	2.59828e-56	0.507	0.665	0.594	0.609	0.609	0.609	NONE	NONE	NONE	positive	positive	positive	NONE	positive	0.127367	NONE	gain	A.1.2	A.1.2	A.1.2	A.2.1	0.809322	0.795198	0.819193	0.672727	TRUE	0.807904	0.135177
chr1	11100000	11150000	RP4-635E18.7	11128528	11128528	11133154	+	0.00157606	0.00147138	0.000507172	0	0	0	0.305894	0.677458	0.321784	1	1	1	0.005	0.004	0.004	0.002	0.002	0.002	NONE	NONE	NONE	positive	positive	positive	NONE	positive	0.00118487	NONE	gain	A.1.2	A.1.2	A.1.2	A.2.1	0.809322	0.795198	0.819193	0.672727	TRUE	0.807904	0.135177
chr1	11150000	11200000	RP4-635E18.6	11159732	11159732	11162157	+	-7.69121e-05	0.0115766	-0.00258603	9.90161	0	0	7.29773e-15	0.609187	0.186412	1.25426e-10	1	1	0.079	0.121	0.099	0.111	0.111	0.111	NONE	NONE	NONE	negative	positive	negative	NONE	negative	-0.00133147	NONE	gain	A.1.2	A.1.2	A.1.2	A.2.1	0.809322	0.795198	0.819193	0.672727	TRUE	0.807904	0.135177
chr1	11300000	11350000	MTOR	11322564	11166592	11322564	-	-0.0180655	-0.0143932	-0.0167288	67.8705	0	16.1647	7.84014e-73	0.000393074	3.98181e-21	1.34749e-68	1	6.84353e-17	0.291	0.41	0.362	0.463	0.463	0.463	NONE	NONE	NONE	negative	negative	negative	NONE	negative	-0.0163958	og	gain	A.1.2	A.1.2	A.1.2	A.2.1	0.809322	0.795198	0.819193	0.672727	TRUE	0.807904	0.135177
chr1	11300000	11350000	UBIAD1	11333263	11333263	11356106	+	0.0617979	0.0822824	0.0638775	51.8109	13.8013	18.2451	8.99365e-57	9.19474e-19	3.30912e-23	1.54574e-52	1.5803e-14	5.68739e-19	0.315	0.437	0.371	0.358	0.358	0.358	NONE	NONE	NONE	positive	positive	positive	NONE	positive	0.0693193	NONE	gain	A.1.2	A.1.2	A.1.2	A.2.1	0.809322	0.795198	0.819193	0.672727	TRUE	0.807904	0.135177
chr1	11700000	11750000	FBXO2	11715842	11708424	11715842	-	-0.00256781	-0.00319094	0.000166395	1.89731	0	0	7.37038e-07	0.0360991	0.0301859	0.0126675	1	1	0.006	0.008	0.011	0.016	0.016	0.016	NONE	NONE	NONE	negative	negative	positive	NONE	negative	-0.00287937	NONE	gain	A.1.2	A.1.2	A.1.2	A.1.2	0.806497	0.799435	0.817803	0.724242	TRUE	0.807912	0.0836691
chr1	11700000	11750000	FBXO44	11714432	11714432	11723384	+	0.0033547	-0.019363	-0.00685294	56.885	15.7172	24.6268	7.58291e-62	1.11595e-20	1.37388e-29	1.30327e-57	1.91798e-16	2.36129e-25	0.069	0.077	0.084	0.148	0.148	0.148	NONE	NONE	NONE	positive	negative	negative	NONE	negative	-0.0131079	NONE	gain	A.1.2	A.1.2	A.1.2	A.1.2	0.806497	0.799435	0.817803	0.724242	TRUE	0.807912	0.0836691
chr1	11700000	11750000	FBXO6	11724181	11724181	11734411	+	-0.0178964	-0.0200616	-0.0186373	24.369	19.7831	24.0688	2.48797e-29	9.58785e-25	4.9655e-29	4.27607e-25	1.64786e-20	8.5342e-25	0.009	0.008	0.009	0.058	0.058	0.058	NONE	NONE	NONE	negative	negative	negative	NONE	negative	-0.0188651	NONE	gain	A.1.2	A.1.2	A.1.2	A.1.2	0.806497	0.799435	0.817803	0.724242	TRUE	0.807912	0.0836691
chr1	11750000	11800000	MAD2L2	11751707	11734537	11751707	-	0.308216	0.364265	0.275368	157.478	123.311	108.245	1.93515e-162	2.84177e-128	3.31317e-113	3.32594e-158	4.88414e-124	5.69435e-109	0.727	0.82	0.769	0.761	0.761	0.761	up	up	NONE	positive	positive	positive	up	positive	0.315949	NONE	gain	A.1.2	A.1.2	A.1.2	A.1.2	0.806497	0.799435	0.817803	0.724242	TRUE	0.807912	0.0836691
chr1	11750000	11800000	DRAXIN	11751786	11751786	11785914	+	-0.0233215	-0.0232759	-0.023844	34.9364	30.0686	33.6817	6.73596e-40	4.96811e-35	1.21097e-38	1.15771e-35	8.53869e-31	2.0813e-34	0.001	0.002	0.002	0.054	0.054	0.054	NONE	NONE	NONE	negative	negative	negative	NONE	negative	-0.0234805	NONE	gain	A.1.2	A.1.2	A.1.2	A.1.2	0.806497	0.799435	0.817803	0.724242	TRUE	0.807912	0.0836691
chr1	11750000	11800000	AGTRAP	11796141	11796141	11814859	+	0.0968524	0.14992	0.169855	61.6564	27.1721	53.6179	1.2834e-66	3.91441e-32	1.40244e-58	2.20577e-62	6.7277e-28	2.41037e-54	0.741	0.848	0.826	0.845	0.845	0.845	NONE	NONE	NONE	positive	positive	positive	NONE	positive	0.138876	NONE	gain	A.1.2	A.1.2	A.1.2	A.1.2	0.806497	0.799435	0.817803	0.724242	TRUE	0.807912	0.0836691
chr1	11800000	11850000	C1orf167	11821844	11821844	11849642	+	0.00171022	0.000734593	0.00145083	0	0	0	0.0534537	0.5642	0.127647	1	1	1	0.002	0.004	0.003	0.002	0.002	0.002	NONE	NONE	NONE	positive	positive	positive	NONE	positive	0.00129855	NONE	gain	A.1.2	A.1.2	A.1.2	A.1.2	0.806497	0.799435	0.817803	0.724242	TRUE	0.807912	0.0836691
chr1	11850000	11900000	MTHFR	11866977	11845780	11866977	-	0.184307	0.201336	0.227934	72.2056	76.4265	88.6188	3.62379e-77	2.17945e-81	1.39954e-93	6.22821e-73	3.74582e-77	2.40538e-89	0.349	0.487	0.454	0.268	0.268	0.268	NONE	NONE	NONE	positive	positive	positive	NONE	positive	0.204526	NONE	gain	A.1.2	A.1.2	A.1.2	A.1.2	0.806497	0.799435	0.817803	0.724242	TRUE	0.807912	0.0836691
chr1	11850000	11900000	CLCN6	11866207	11866207	11903201	+	0.0815709	0.0827974	0.0784477	30.7944	28.7511	31.1121	9.341e-36	1.03194e-33	4.49421e-36	1.60544e-31	1.7736e-29	7.7242e-32	0.165	0.225	0.195	0.1	0.1	0.1	NONE	NONE	NONE	positive	positive	positive	NONE	positive	0.0809386	NONE	gain	A.1.2	A.1.2	A.1.2	A.1.2	0.806497	0.799435	0.817803	0.724242	TRUE	0.807912	0.0836691
chr1	11900000	11950000	NPPA-AS1	11901074	11901074	11908136	+	0.0206902	0.0200562	0.0131258	3.32117	7.87856	3.62782	2.77737e-08	7.69557e-13	1.37081e-08	0.000477346	1.32264e-08	0.000235601	0.033	0.052	0.04	0.015	0.015	0.015	NONE	NONE	NONE	positive	positive	positive	NONE	positive	0.0179574	NONE	gain	A.1.2	A.1.2	A.1.2	A.1.2	0.806497	0.799435	0.817803	0.724242	TRUE	0.807912	0.0836691
chr1	11950000	12000000	KIAA2013	11986485	11979648	11986485	-	0.195103	0.214508	0.209959	99.9937	52.7718	76.1462	5.90291e-105	9.84042e-58	4.15518e-81	1.01453e-100	1.69127e-53	7.14151e-77	0.706	0.821	0.785	0.761	0.761	0.761	NONE	NONE	NONE	positive	positive	positive	NONE	positive	0.206523	NONE	gain	A.1.2	A.1.2	A.1.2	A.1.2	0.806497	0.799435	0.817803	0.724242	TRUE	0.807912	0.0836691
chr1	11950000	12000000	PLOD1	11994262	11994262	12035595	+	0.851133	0.88316	0.856288	319.071	319.071	319.071	0	0	0	0	0	0	0.909	0.94	0.925	0.808	0.808	0.808	up	up	up	positive	positive	positive	up	positive	0.863527	NONE	gain	A.1.2	A.1.2	A.1.2	A.1.2	0.806497	0.799435	0.817803	0.724242	TRUE	0.807912	0.0836691
chr1	12000000	12050000	MFN2	12040238	12040238	12073571	+	0.138602	0.138386	0.0872242	82.8216	32.7239	33.0044	8.77412e-88	1.09864e-37	5.75958e-38	1.50801e-83	1.88823e-33	9.89899e-34	0.432	0.561	0.451	0.443	0.443	0.443	NONE	NONE	NONE	positive	positive	positive	NONE	positive	0.121404	NONE	gain	A.1.2	A.1.2	A.1.2	A.1.2	0.806497	0.799435	0.817803	0.724242	TRUE	0.807912	0.0836691
chr1	12050000	12100000	MIIP	12079523	12079523	12092102	+	0.026083	0.0440409	0.0418795	55.1866	5.89234	14.5743	3.78582e-60	7.45528e-11	1.55066e-19	6.50669e-56	1.28134e-06	2.66511e-15	0.192	0.306	0.268	0.271	0.271	0.271	NONE	NONE	NONE	positive	positive	positive	NONE	positive	0.0373345	NONE	gain	A.1.2	A.1.2	A.1.2	A.1.2	0.806497	0.799435	0.817803	0.715152	TRUE	0.807912	0.0927601
chr1	12200000	12250000	TNFRSF1B	12227060	12227060	12269285	+	-0.0340036	-0.0306798	-0.0343113	51.0258	29.1385	51.4132	5.48267e-56	4.23001e-34	2.24702e-56	9.42306e-52	7.27012e-30	3.86195e-52	0.006	0.017	0.006	0.094	0.094	0.094	NONE	NONE	NONE	negative	negative	negative	NONE	negative	-0.0329982	NONE	gain	A.2.1	A.2.2	A.2.2	A.1.2	0.586158	0.508475	0.506259	0.715152	TRUE	0.53363	-0.181521
chr1	12250000	12300000	VPS13D	12290124	12290124	12572099	+	0.0409251	0.051268	0.0429683	61.0473	2.30047	15.5225	5.21763e-66	2.91291e-07	1.74684e-20	8.96754e-62	0.00500641	3.00229e-16	0.279	0.416	0.358	0.379	0.379	0.379	NONE	NONE	NONE	positive	positive	positive	NONE	positive	0.0450538	NONE	gain	A.2.1	A.2.2	A.2.2	A.1.2	0.586158	0.508475	0.506259	0.715152	TRUE	0.53363	-0.181521
chr1	12650000	12700000	DHRS3	12677737	12627939	12677737	-	-1.4419	-1.33561	-1.35691	319.071	319.071	319.071	0	0	0	0	0	0	0.321	0.521	0.454	0.974	0.974	0.974	down	down	down	negative	negative	negative	down	negative	-1.37814	NONE	gain	A.1.2	A.1.2	A.1.2	A.1.2	0.810734	0.766949	0.826147	0.774242	TRUE	0.801277	0.0270346
chr1	12650000	12700000	RP11-474O21.5	12679250	12678906	12679250	-	-0.0178138	-0.0185351	-0.0177377	31.1783	21.0677	25.6262	3.85889e-36	4.97899e-26	1.37603e-30	6.63228e-32	8.55739e-22	2.36499e-26	0.006	0.008	0.008	0.06	0.06	0.06	NONE	NONE	NONE	negative	negative	negative	NONE	negative	-0.0180288	NONE	gain	A.1.2	A.1.2	A.1.2	A.1.2	0.810734	0.766949	0.826147	0.774242	TRUE	0.801277	0.0270346
chr1	14000000	14050000	PRDM2	14026693	14026693	14151574	+	0.136245	0.129255	0.108894	71.2001	32.6835	35.5431	3.67004e-76	1.2059e-37	1.66594e-40	6.30769e-72	2.07258e-33	2.86326e-36	0.364	0.464	0.394	0.34	0.34	0.34	NONE	NONE	NONE	positive	positive	positive	NONE	positive	0.124798	NONE	gain	B.1.1	B.2.2	B.2.2	B.2.1	0.34887	0.0635593	0.0180807	0.222727	FALSE	0.143503	-0.0792239
chr1	14900000	14950000	KAZN	14925200	14925200	15444539	+	-0.00312993	-0.00233175	-0.00357344	0	0	0	0.00771993	0.18679	0.00372025	1	1	1	0.005	0.007	0.004	0.012	0.012	0.012	NONE	NONE	NONE	negative	negative	negative	NONE	negative	-0.00301171	NONE	gain	B.2.1	B.2.1	B.2.1	B.2.1	0.176554	0.15678	0.150209	0.116667	TRUE	0.161181	0.044514
chr1	15450000	15500000	TMEM51	15479028	15479028	15546976	+	0.176526	0.168315	0.175328	94.7864	46.6659	70.5023	9.51525e-100	1.25574e-51	1.83024e-75	1.63539e-95	2.15823e-47	3.14563e-71	0.452	0.562	0.521	0.441	0.441	0.441	NONE	NONE	NONE	positive	positive	positive	NONE	positive	0.17339	NONE	gain	A.1.2	A.1.2	A.1.2	A.2.2	0.701977	0.721751	0.692629	0.513636	TRUE	0.705452	0.191816
chr1	15550000	15600000	FHAD1	15573768	15573768	15726779	+	0.084841	0.0932704	0.108312	58.6951	93.8119	98.2534	1.17414e-63	8.97273e-99	3.24644e-103	2.018e-59	1.54214e-94	5.57966e-99	0.121	0.177	0.176	0.012	0.012	0.012	NONE	NONE	NONE	positive	positive	positive	NONE	positive	0.0954745	NONE	gain	A.1.2	A.1.2	A.1.2	A.2.2	0.701977	0.721751	0.692629	0.513636	TRUE	0.705452	0.191816
chr1	15700000	15750000	RP3-467K16.4	15735929	15729475	15735929	-	0.00220897	0.00152752	0.00395666	0	0	0	0.0383773	0.206053	0.0052276	1	1	1	0.006	0.007	0.01	0.003	0.003	0.003	NONE	NONE	NONE	positive	positive	positive	NONE	positive	0.00256438	NONE	gain	A.1.2	A.1.2	A.1.2	A.2.1	0.699153	0.762712	0.694019	0.677273	TRUE	0.718628	0.0413552
chr1	15700000	15750000	EFHD2	15736391	15736391	15756839	+	0.216436	0.269301	0.234161	134.593	88.6329	102.111	1.48536e-139	1.35491e-93	4.50391e-107	2.5529e-135	2.32868e-89	7.74088e-103	0.754	0.859	0.817	0.84	0.84	0.84	NONE	NONE	NONE	positive	positive	positive	NONE	positive	0.239966	NONE	gain	A.1.2	A.1.2	A.1.2	A.2.1	0.699153	0.762712	0.694019	0.677273	TRUE	0.718628	0.0413552
chr1	15750000	15800000	CTRC	15764935	15764935	15775737	+	0.0023102	0.00163859	0.00130863	0	0	0	0.00228676	0.00053956	0.000992506	1	1	1	0.003	0.004	0.004	0	0	0	NONE	NONE	NONE	positive	positive	positive	NONE	positive	0.00175247	NONE	gain	A.1.2	A.1.2	A.1.2	A.2.1	0.699153	0.762712	0.694019	0.677273	TRUE	0.718628	0.0413552
chr1	15850000	15900000	CASP9	15853029	15817327	15853029	-	0.0573567	0.0836788	0.0925039	32.1819	31.2714	34.5204	3.82719e-37	3.11426e-36	1.75539e-39	6.57779e-33	5.35247e-32	3.01699e-35	0.171	0.286	0.258	0.15	0.15	0.15	NONE	NONE	NONE	positive	positive	positive	NONE	positive	0.0778465	NONE	gain	A.1.1	A.1.1	A.1.1	A.1.2	0.949153	0.882768	0.86509	0.807576	TRUE	0.899004	0.091428
chr1	15850000	15900000	DNAJC16	15853308	15853308	15918874	+	0.108407	0.122637	0.0885116	59.6997	16.374	23.0237	1.16172e-64	2.45897e-21	5.50931e-28	1.99665e-60	4.22623e-17	9.46885e-24	0.382	0.498	0.435	0.415	0.415	0.415	NONE	NONE	NONE	positive	positive	positive	NONE	positive	0.106518	NONE	gain	A.1.1	A.1.1	A.1.1	A.1.2	0.949153	0.882768	0.86509	0.807576	TRUE	0.899004	0.091428
chr1	15900000	15950000	AGMAT	15911605	15898848	15911605	-	-0.000383508	-0.00045548	-0.00245279	3.77953	0	0	9.6666e-09	0.012138	0.0131684	0.00016614	1	1	0.007	0.009	0.009	0.017	0.017	0.017	NONE	NONE	NONE	negative	negative	negative	NONE	negative	-0.00109726	NONE	gain	A.1.1	A.1.1	A.1.1	A.1.2	0.949153	0.882768	0.86509	0.807576	TRUE	0.899004	0.091428
chr1	15900000	15950000	DDI2	15943995	15943995	15995539	+	0.0445212	0.0645433	0.0616026	50.4095	5.78209	24.5146	2.26598e-55	9.60963e-11	1.77927e-29	3.89453e-51	1.65161e-06	3.05803e-25	0.279	0.401	0.337	0.356	0.356	0.356	NONE	NONE	NONE	positive	positive	positive	NONE	positive	0.056889	NONE	gain	A.1.1	A.1.1	A.1.1	A.1.2	0.949153	0.882768	0.86509	0.807576	TRUE	0.899004	0.091428
chr1	16000000	16050000	PLEKHM2	16010827	16010827	16061264	+	0.0647089	0.0906486	0.0812147	68.5348	15.0388	31.333	1.6981e-73	5.32095e-20	2.70276e-36	2.91853e-69	9.14512e-16	4.64524e-32	0.453	0.605	0.54	0.567	0.567	0.567	NONE	NONE	NONE	positive	positive	positive	NONE	positive	0.0788574	NONE	gain	A.1.1	A.1.1	A.1.1	A.1.2	0.949153	0.882768	0.86509	0.807576	TRUE	0.899004	0.091428
chr1	16050000	16100000	SLC25A34	16062900	16062900	16067891	+	-0.00107803	-0.00223833	-0.00128454	0	0	0	0.000102972	0.15349	0.00987065	1	1	1	0.006	0.007	0.007	0.013	0.013	0.013	NONE	NONE	NONE	negative	negative	negative	NONE	negative	-0.00153363	NONE	gain	A.1.1	A.1.1	A.1.1	A.1.2	0.949153	0.882768	0.86509	0.807576	TRUE	0.899004	0.091428
chr1	16050000	16100000	RP11-169K16.4	16076391	16066546	16076391	-	0.000103842	0.00021061	-0.000367787	0	0	0	0.508105	0.611345	0.365748	1	1	1	0.001	0.001	0	0.001	0.001	0.001	NONE	NONE	NONE	positive	positive	negative	NONE	positive	0.000157226	NONE	gain	A.1.1	A.1.1	A.1.1	A.1.2	0.949153	0.882768	0.86509	0.807576	TRUE	0.899004	0.091428
chr1	16050000	16100000	FBLIM1	16083102	16083102	16113089	+	-0.136667	-0.134793	-0.131113	198.774	169.652	207.672	9.78777e-204	1.29659e-174	1.23702e-212	1.68222e-199	2.22844e-170	2.12607e-208	0.016	0.025	0.019	0.3	0.3	0.3	NONE	NONE	NONE	negative	negative	negative	NONE	negative	-0.134191	NONE	gain	A.1.1	A.1.1	A.1.1	A.1.2	0.949153	0.882768	0.86509	0.807576	TRUE	0.899004	0.091428
chr1	16150000	16200000	RP11-169K16.9	16174642	16160560	16174642	-	0.108778	0.0992392	0.126934	62.6326	15.6329	34.3598	1.35583e-67	1.35479e-20	2.54122e-39	2.33026e-63	2.32848e-16	4.3676e-35	0.364	0.495	0.456	0.405	0.405	0.405	NONE	NONE	NONE	positive	positive	positive	NONE	positive	0.11165	NONE	gain	A.1.1	A.1.1	A.1.1	A.1.1	0.930791	0.939266	0.93185	0.94697	TRUE	0.933969	-0.0130009
chr1	16150000	16200000	SPEN	16174359	16174359	16266955	+	0.0843203	0.0428189	0.0345107	71.981	2.24095	23.345	6.07864e-77	3.3408e-07	2.62932e-28	1.04474e-72	0.00574183	4.51901e-24	0.524	0.606	0.561	0.641	0.641	0.641	NONE	NONE	NONE	positive	positive	positive	NONE	positive	0.0538833	tsg	gain	A.1.1	A.1.1	A.1.1	A.1.1	0.930791	0.939266	0.93185	0.94697	TRUE	0.933969	-0.0130009
chr1	16300000	16350000	ZBTB17	16302627	16268364	16302627	-	0.0561284	0.0723258	0.0765993	35.6983	15.9087	21.5885	1.16551e-40	7.17956e-21	1.5006e-26	2.00317e-36	1.23395e-16	2.57908e-22	0.24	0.367	0.321	0.262	0.262	0.262	NONE	NONE	NONE	positive	positive	positive	NONE	positive	0.0683511	NONE	gain	A.1.1	A.1.1	A.1.1	A.1.1	0.954802	0.940678	0.94854	0.945455	TRUE	0.948007	0.00255208
chr1	16400000	16450000	FAM131C	16400127	16384264	16400127	-	-0.0151635	-0.0132494	-0.0123083	15.762	8.66891	10.5355	1.00653e-20	1.24706e-13	1.69554e-15	1.72992e-16	2.14333e-09	2.91413e-11	0.004	0.008	0.009	0.041	0.041	0.041	NONE	NONE	NONE	negative	negative	negative	NONE	negative	-0.0135737	NONE	gain	A.1.1	A.1.1	A.1.1	A.1.1	0.954802	0.940678	0.94854	0.945455	TRUE	0.948007	0.00255208
chr1	16450000	16500000	EPHA2	16482582	16450832	16482582	-	0.528835	0.484396	0.418126	204.171	163.597	151.187	3.92793e-209	1.47043e-168	3.78118e-156	6.75093e-205	2.52723e-164	6.49871e-152	0.799	0.862	0.817	0.689	0.689	0.689	up	up	up	positive	positive	positive	up	positive	0.477119	tsg	gain	A.1.1	A.1.1	A.1.1	A.1.1	0.954802	0.940678	0.94854	0.945455	TRUE	0.948007	0.00255208
chr1	16450000	16500000	RP11-276H7.2	16481706	16481706	16483824	+	0.00251431	0.00271279	0.00301482	0	0	0	0.116003	0.000540971	0.0132763	1	1	1	0.007	0.012	0.01	0.003	0.003	0.003	NONE	NONE	NONE	positive	positive	positive	NONE	positive	0.00274731	NONE	gain	A.1.1	A.1.1	A.1.1	A.1.1	0.954802	0.940678	0.94854	0.945455	TRUE	0.948007	0.00255208
chr1	16450000	16500000	RP11-276H7.3	16485761	16485761	16488378	+	3.71315e-05	0.000496902	-1.60194e-05	0	0	0	0.728925	0.64625	0.776889	1	1	1	0.001	0.001	0.001	0	0	0	NONE	NONE	NONE	positive	positive	negative	NONE	positive	0.000267017	NONE	gain	A.1.1	A.1.1	A.1.1	A.1.1	0.954802	0.940678	0.94854	0.945455	TRUE	0.948007	0.00255208
chr1	16500000	16550000	ARHGEF19	16539104	16524349	16539104	-	-0.00541903	-0.00550596	-0.00515343	1.50795	0.431294	1.7245	1.80655e-06	2.15529e-05	1.09723e-06	0.0310492	0.37043	0.0188582	0.002	0.003	0.003	0.015	0.015	0.015	NONE	NONE	NONE	negative	negative	negative	NONE	negative	-0.00535947	NONE	gain	A.1.1	A.1.1	A.1.1	A.1.1	0.954802	0.940678	0.94854	0.945455	TRUE	0.948007	0.00255208
chr1	16550000	16600000	C1orf134	16556038	16555368	16556038	-	0.00125803	0.00122302	0.000713174	0	0	0	0.0922173	0.359335	0.71276	1	1	1	0.002	0.003	0.003	0.002	0.002	0.002	NONE	NONE	NONE	positive	positive	positive	NONE	positive	0.00106474	NONE	gain	A.1.2	A.1.2	A.1.1	A.1.2	0.817797	0.79661	0.94854	0.815152	FALSE	0.854315	0.039164
chr1	16550000	16600000	RSG1	16563657	16558195	16563657	-	-0.000497382	0.00358676	0.00550008	7.01917	0	0	5.56712e-12	0.503627	0.000460063	9.56821e-08	1	1	0.025	0.05	0.043	0.045	0.045	0.045	NONE	NONE	NONE	negative	positive	positive	NONE	positive	0.00454342	NONE	gain	A.1.2	A.1.2	A.1.1	A.1.2	0.817797	0.79661	0.94854	0.815152	FALSE	0.854315	0.039164
chr1	16650000	16700000	FBXO42	16678949	16573334	16678949	-	0.0167092	0.0449404	0.049873	47.2514	2.69254	21.7746	3.26115e-52	1.18103e-07	9.7762e-27	5.60494e-48	0.00202983	1.68024e-22	0.252	0.377	0.325	0.346	0.346	0.346	NONE	NONE	NONE	positive	positive	positive	NONE	positive	0.0371742	NONE	gain	A.1.2	A.1.2	A.1.2	A.1.2	0.817797	0.79661	0.821975	0.815152	TRUE	0.812127	-0.00302427
chr1	16650000	16700000	SZRD1	16679070	16679070	16724640	+	0.290923	0.29719	0.174343	142.14	109.893	64.912	4.21665e-147	7.44109e-115	7.12514e-70	7.24716e-143	1.2789e-110	1.2246e-65	0.826	0.892	0.843	0.868	0.868	0.868	NONE	NONE	NONE	positive	positive	positive	NONE	positive	0.254152	NONE	gain	A.1.2	A.1.2	A.1.2	A.1.2	0.817797	0.79661	0.821975	0.815152	TRUE	0.812127	-0.00302427
chr1	16750000	16800000	SPATA21	16763919	16713612	16763919	-	0.00976002	0.00725249	0.00244606	1.12523	1.27026	0	4.36086e-06	3.1228e-06	0.0772443	0.0749502	0.0536715	1	0.019	0.022	0.008	0.006	0.006	0.006	NONE	NONE	NONE	positive	positive	positive	NONE	positive	0.00648619	NONE	gain	A.2.1	A.2.1	A.2.1	A.1.2	0.590395	0.620056	0.628651	0.815152	TRUE	0.613034	-0.202117
chr1	16750000	16800000	NECAP2	16767167	16767167	16786573	+	0.442797	0.487751	0.51905	244.152	264.565	312.173	4.09545e-249	1.58349e-269	3.903664e-317	7.03886e-245	2.72154e-265	6.7092274038e-313	0.738	0.848	0.834	0.65	0.65	0.65	up	up	up	positive	positive	positive	up	positive	0.483199	NONE	gain	A.2.1	A.2.1	A.2.1	A.1.2	0.590395	0.620056	0.628651	0.815152	TRUE	0.613034	-0.202117
chr1	16750000	16800000	RP4-798A10.2	16787443	16787443	16794976	+	0.0244241	0.0226672	0.0245801	7.82327	8.18396	7.06075	8.74032e-13	3.80922e-13	5.05886e-12	1.5022e-08	6.5469e-09	8.69466e-08	0.048	0.068	0.057	0.027	0.027	0.027	NONE	NONE	NONE	positive	positive	positive	NONE	positive	0.0238905	NONE	gain	A.2.1	A.2.1	A.2.1	A.1.2	0.590395	0.620056	0.628651	0.815152	TRUE	0.613034	-0.202117
chr1	16800000	16850000	RP4-798A10.7	16841140	16841140	16842249	+	-0.000784874	-0.000294636	0.00203108	4.55507	0	1.84089	1.62079e-09	0.00564192	8.39287e-07	2.78566e-05	1	0.0144248	0.008	0.015	0.014	0.022	0.022	0.022	NONE	NONE	NONE	negative	negative	positive	NONE	negative	-0.000539755	NONE	gain	A.2.1	A.2.1	A.2.1	A.2.1	0.590395	0.620056	0.628651	0.65303	TRUE	0.613034	-0.039996
chr1	17200000	17250000	U1	17200587	16860381	17200587	-	-0.00346855	-0.0043332	-0.00496098	4.12835	1.31288	4.65709	4.32966e-09	2.8309e-06	1.28147e-09	7.44139e-05	0.0486546	2.20246e-05	0.006	0.007	0.004	0.021	0.021	0.021	NONE	NONE	NONE	negative	negative	negative	NONE	negative	-0.00425425	NONE	gain	A.1.2	A.1.2	A.1.2	A.1.2	0.704802	0.727401	0.689847	0.809091	TRUE	0.70735	-0.101741
chr1	16900000	16950000	NBPF1	16940057	16888814	16940057	-	0.169375	0.171532	0.175431	84.5624	32.6957	54.3753	1.59368e-89	1.17245e-37	2.45183e-59	2.73905e-85	2.01508e-33	4.21396e-55	0.48	0.6	0.55	0.5	0.5	0.5	NONE	NONE	NONE	positive	positive	positive	NONE	positive	0.172112	NONE	gain	A.2.1	A.2.1	A.2.1	A.2.1	0.590395	0.620056	0.628651	0.65303	TRUE	0.613034	-0.039996
chr1	16900000	16950000	RP5-1182A14.5	16943886	16943886	16944224	+	0.00176219	0.00110476	0.0011545	0	0	0	0.114968	0.115846	0.19636	1	1	1	0.002	0.004	0.003	0.001	0.001	0.001	NONE	NONE	NONE	positive	positive	positive	NONE	positive	0.00134048	NONE	gain	A.2.1	A.2.1	A.2.1	A.2.1	0.590395	0.620056	0.628651	0.65303	TRUE	0.613034	-0.039996
chr1	16950000	17000000	CROCCP2	16971178	16944751	16971178	-	0.0210886	0.0322812	0.032921	40.1993	3.18299	11.5209	3.67736e-45	3.81779e-08	1.75342e-16	6.32028e-41	0.000656164	3.0136e-12	0.13	0.215	0.186	0.185	0.185	0.185	NONE	NONE	NONE	positive	positive	positive	NONE	positive	0.0287636	NONE	gain	A.2.1	A.2.1	A.2.1	A.2.1	0.590395	0.620056	0.628651	0.65303	TRUE	0.613034	-0.039996
chr1	17050000	17100000	CROCC	17066768	17066768	17299474	+	0.0425572	0.0429728	0.0446589	14.7227	19.9957	17.3801	1.10178e-19	5.87595e-25	2.42491e-22	1.89363e-15	1.0099e-20	4.16768e-18	0.083	0.123	0.107	0.044	0.044	0.044	NONE	NONE	NONE	positive	positive	positive	NONE	positive	0.0433963	NONE	gain	A.2.1	A.2.1	A.2.1	A.2.1	0.590395	0.620056	0.628651	0.65303	TRUE	0.613034	-0.039996
chr1	17200000	17250000	RP11-108M9.4	17216144	17215033	17216144	-	0.00680968	-0.00118817	-0.000994451	0	0	0	0.0015964	0.755743	0.417023	1	1	1	0.022	0.017	0.016	0.02	0.02	0.02	NONE	NONE	NONE	positive	negative	negative	NONE	negative	-0.00109131	NONE	gain	A.1.2	A.1.2	A.1.2	A.1.2	0.704802	0.727401	0.689847	0.809091	TRUE	0.70735	-0.101741
chr1	17200000	17250000	RP11-108M9.6	17231271	17230834	17231271	-	0.00333396	0.000657263	0.00129261	0	0	0	0.0648726	0.440486	0.413676	1	1	1	0.009	0.009	0.01	0.006	0.006	0.006	NONE	NONE	NONE	positive	positive	positive	NONE	positive	0.00176128	NONE	gain	A.1.2	A.1.2	A.1.2	A.1.2	0.704802	0.727401	0.689847	0.809091	TRUE	0.70735	-0.101741
chr1	17300000	17350000	MFAP2	17307330	17300997	17307330	-	1.19951	1.18282	1.15178	319.071	319.071	319.071	0	0	0	0	0	0	0.907	0.938	0.936	0.524	0.524	0.524	up	up	up	positive	positive	positive	up	positive	1.17804	NONE	gain	A.1.2	A.1.2	A.1.2	A.1.2	0.704802	0.727401	0.689847	0.809091	TRUE	0.70735	-0.101741
chr1	17300000	17350000	ATP13A2	17338423	17312453	17338423	-	0.0947568	0.0855304	0.0587855	87.072	14.817	28.2508	4.92997e-92	8.8678e-20	3.26574e-33	8.47314e-88	1.52411e-15	5.61284e-29	0.396	0.51	0.444	0.483	0.483	0.483	NONE	NONE	NONE	positive	positive	positive	NONE	positive	0.0796909	NONE	gain	A.1.2	A.1.2	A.1.2	A.1.2	0.704802	0.727401	0.689847	0.809091	TRUE	0.70735	-0.101741
chr1	17350000	17400000	SDHB	17380665	17345217	17380665	-	0.442414	0.516129	0.413369	253.171	286.93	223.836	3.92187e-258	6.83225e-292	8.49261e-229	6.74051e-254	1.17426e-287	1.45962e-224	0.87	0.933	0.906	0.89	0.89	0.89	up	up	up	positive	positive	positive	up	positive	0.457304	tsg	gain	A.1.2	A.1.2	A.1.2	A.1.2	0.704802	0.727401	0.689847	0.809091	TRUE	0.70735	-0.101741
chr1	17500000	17550000	RP11-380J14.1	17516278	17516278	17524112	+	-0.00989967	-0.0101228	-0.0101527	12.3867	11.3191	11.6124	2.38824e-17	2.79038e-16	1.42042e-16	4.10467e-13	4.79583e-12	2.44127e-12	0.002	0.002	0.002	0.028	0.028	0.028	NONE	NONE	NONE	negative	negative	negative	NONE	negative	-0.0100584	NONE	gain	A.1.2	A.1.2	A.1.2	A.1.2	0.704802	0.727401	0.689847	0.809091	TRUE	0.70735	-0.101741
chr1	17750000	17800000	RCC2	17766220	17733256	17766220	-	0.191496	0.145529	0.0934732	126.254	30.791	49.6551	3.23835e-131	9.41437e-36	1.28746e-54	5.56576e-127	1.61805e-31	2.21276e-50	0.59	0.684	0.604	0.661	0.661	0.661	NONE	NONE	NONE	positive	positive	positive	NONE	positive	0.143499	NONE	gain	A.2.1	A.2.1	A.2.1	A.2.1	0.680791	0.637006	0.673157	0.675758	TRUE	0.663651	-0.0121063
chr1	17850000	17900000	ARHGEF10L	17866330	17866330	18024369	+	0.0021213	0.00750486	0.0120892	40.9859	0	15.1925	6.01041e-46	0.000184582	3.73466e-20	1.03301e-41	1	6.41877e-16	0.094	0.166	0.141	0.178	0.178	0.178	NONE	NONE	NONE	positive	positive	positive	NONE	positive	0.00723847	NONE	gain	A.2.1	A.2.1	A.2.1	A.2.1	0.680791	0.637006	0.673157	0.675758	TRUE	0.663651	-0.0121063
chr1	19200000	19250000	ALDH4A1	19229275	19197926	19229275	-	0.00504926	0.000390967	-0.00554237	29.4326	0	5.44466	2.14858e-34	0.0429219	2.08997e-10	3.69276e-30	1	3.59203e-06	0.088	0.124	0.095	0.138	0.138	0.138	NONE	NONE	NONE	positive	positive	negative	NONE	positive	0.00272012	NONE	gain	A.1.2	A.1.2	A.1.2	A.1.2	0.80791	0.798023	0.833102	0.722727	TRUE	0.813011	0.090284
chr1	19250000	19300000	IFFO2	19283180	19230775	19283180	-	0.217123	0.128607	0.141764	104.834	80.195	76.4904	8.5194e-110	3.71352e-85	1.88109e-81	1.46423e-105	6.38243e-81	3.23302e-77	0.304	0.318	0.283	0.101	0.101	0.101	NONE	NONE	NONE	positive	positive	positive	NONE	positive	0.162498	NONE	gain	A.1.2	A.1.2	A.1.2	A.1.2	0.80791	0.798023	0.833102	0.722727	TRUE	0.813011	0.090284
chr1	19500000	19550000	UBR4	19536770	19401000	19536770	-	0.29718	0.300746	0.259	131.933	81.1964	93.3495	6.78339e-137	3.70174e-86	2.60193e-98	1.16586e-132	6.36217e-82	4.47194e-94	0.714	0.818	0.762	0.73	0.73	0.73	NONE	up	NONE	positive	positive	positive	NONE	positive	0.285642	NONE	gain	A.1.1	A.1.1	A.1.1	A.1.1	0.975989	0.927966	0.908206	0.981818	TRUE	0.937387	-0.0444313
chr1	19500000	19550000	RP1-43E13.2	19536995	19536995	19567198	+	0.0616606	0.0320992	0.0437818	19.4332	14.2215	15.4106	2.14599e-24	3.49366e-19	2.26034e-20	3.68832e-20	6.00455e-15	3.88484e-16	0.095	0.108	0.1	0.04	0.04	0.04	NONE	NONE	NONE	positive	positive	positive	NONE	positive	0.0458472	NONE	gain	A.1.1	A.1.1	A.1.1	A.1.1	0.975989	0.927966	0.908206	0.981818	TRUE	0.937387	-0.0444313
chr1	19550000	19600000	EMC1	19578046	19542158	19578046	-	0.247535	0.251731	0.205744	140.328	87.2386	81.4623	2.73418e-145	3.35859e-92	2.00666e-86	4.69923e-141	5.77241e-88	3.44885e-82	0.638	0.766	0.687	0.641	0.641	0.641	NONE	NONE	NONE	positive	positive	positive	NONE	positive	0.235003	NONE	gain	A.1.1	A.1.1	A.1.1	A.1.1	0.975989	0.927966	0.908206	0.981818	TRUE	0.937387	-0.0444313
chr1	19550000	19600000	MRTO4	19578033	19578033	19586622	+	0.170034	0.289059	0.252919	119.251	76.7299	83.7229	3.26462e-124	1.08359e-81	1.10116e-88	5.61091e-120	1.86237e-77	1.89256e-84	0.677	0.812	0.78	0.818	0.818	0.818	NONE	NONE	NONE	positive	positive	positive	NONE	positive	0.237337	NONE	gain	A.1.1	A.1.1	A.1.1	A.1.1	0.975989	0.927966	0.908206	0.981818	TRUE	0.937387	-0.0444313
chr1	19600000	19650000	AKR7A3	19615744	19609052	19615744	-	0.0007104	0.000277602	0.00108867	0	0	0	0.0461015	0.367765	0.398844	1	1	1	0.009	0.014	0.011	0.011	0.011	0.011	NONE	NONE	NONE	positive	positive	positive	NONE	positive	0.000692223	NONE	gain	A.1.1	A.1.1	A.1.1	A.1.1	0.975989	0.927966	0.908206	0.981818	TRUE	0.937387	-0.0444313
chr1	19600000	19650000	AKR7A2	19638640	19630459	19638640	-	0.145493	0.227361	0.256315	28.1926	54.6535	68.1679	3.73392e-33	1.292e-59	3.95241e-73	6.41749e-29	2.22056e-55	6.793e-69	0.912	0.947	0.957	0.939	0.939	0.939	NONE	NONE	NONE	positive	positive	positive	NONE	positive	0.209723	NONE	gain	A.1.1	A.1.1	A.1.1	A.1.1	0.975989	0.927966	0.908206	0.981818	TRUE	0.937387	-0.0444313
chr1	19600000	19650000	PQLC2	19638820	19638820	19655794	+	0.0523924	0.0843738	0.0792713	52.4038	14.9888	24.4285	2.29631e-57	5.97051e-20	2.16899e-29	3.94667e-53	1.02615e-15	3.72785e-25	0.285	0.445	0.383	0.35	0.35	0.35	NONE	NONE	NONE	positive	positive	positive	NONE	positive	0.0720125	NONE	gain	A.1.1	A.1.1	A.1.1	A.1.1	0.975989	0.927966	0.908206	0.981818	TRUE	0.937387	-0.0444313
chr1	19800000	19850000	CAPZB	19812066	19665267	19812066	-	0.755361	0.878549	0.811992	319.071	319.071	319.071	0	0	0	0	0	0	0.981	0.978	0.992	0.983	0.983	0.983	up	up	up	positive	positive	positive	up	positive	0.815301	NONE	gain	A.1.1	A.1.1	A.1.1	A.1.1	0.975989	0.943503	0.913769	0.981818	TRUE	0.94442	-0.037398
chr1	19900000	19950000	MINOS1-NBL1	19923473	19923473	19984549	+	0.00541143	0.00591555	0.000117627	0	0	0	0.00530577	0.00429239	0.938432	1	1	1	0.013	0.014	0.006	0.005	0.005	0.005	NONE	NONE	NONE	positive	positive	positive	NONE	positive	0.00381487	NONE	gain	A.1.2	A.1.1	A.1.1	A.1.1	0.779661	0.943503	0.913769	0.981818	FALSE	0.878978	-0.102841
chr1	19900000	19950000	MINOS1	19923477	19923477	19956314	+	0.697729	0.639879	0.640867	319.071	319.071	319.071	0	0	0	0	0	0	0.992	0.988	0.998	0.994	0.994	0.994	up	up	up	positive	positive	positive	up	positive	0.659492	NONE	gain	A.1.2	A.1.1	A.1.1	A.1.1	0.779661	0.943503	0.913769	0.981818	FALSE	0.878978	-0.102841
chr1	19950000	20000000	NBL1	19967048	19967048	19984945	+	-0.143359	-0.129977	-0.159781	84.2359	32.289	71.095	3.37983e-89	2.99078e-37	4.67501e-76	5.80891e-85	5.14025e-33	8.03494e-72	0.175	0.277	0.197	0.432	0.432	0.432	NONE	NONE	NONE	negative	negative	negative	NONE	negative	-0.144372	NONE	gain	A.1.2	A.1.1	A.1.1	A.1.1	0.779661	0.943503	0.913769	0.981818	FALSE	0.878978	-0.102841
chr1	20100000	20150000	TMCO4	20126438	20008706	20126438	-	0.0535615	0.0709619	0.0794787	30.5526	21.421	26.5643	1.63022e-35	2.20699e-26	1.58684e-31	2.80185e-31	3.79315e-22	2.72731e-27	0.16	0.255	0.236	0.141	0.141	0.141	NONE	NONE	NONE	positive	positive	positive	NONE	positive	0.0680007	NONE	gain	A.2.1	A.2.1	A.2.1	A.1.1	0.594633	0.639831	0.624478	0.981818	TRUE	0.619647	-0.362171
chr1	20200000	20250000	OTUD3	20209006	20209006	20239438	+	0.0517046	0.0277625	0.0447606	29.9693	0.815616	11.7481	6.24444e-35	8.89577e-06	1.03911e-16	1.07323e-30	0.152892	1.78592e-12	0.156	0.184	0.179	0.145	0.145	0.145	NONE	NONE	NONE	positive	positive	positive	NONE	positive	0.0414092	NONE	gain	A.2.1	A.2.1	A.2.1	A.2.2	0.594633	0.639831	0.624478	0.548485	TRUE	0.619647	0.0711624
chr1	20350000	20400000	PLA2G5	20354672	20354672	20417683	+	0.00459566	0.006087	0.00961911	0	0	0.920911	0.0238977	0.000271171	6.98054e-06	1	1	0.119975	0.008	0.015	0.018	0.005	0.005	0.005	NONE	NONE	NONE	positive	positive	positive	NONE	positive	0.00676726	NONE	gain	A.2.1	A.2.1	A.2.1	A.2.2	0.594633	0.639831	0.624478	0.548485	TRUE	0.619647	0.0711624
chr1	20400000	20450000	PLA2G2D	20446050	20438432	20446050	-	5.12741e-05	0.000637728	0.00172825	0	0	0	0.882743	0.527154	0.27039	1	1	1	0.001	0.002	0.002	0.001	0.001	0.001	NONE	NONE	NONE	positive	positive	positive	NONE	positive	0.000805752	NONE	gain	A.2.1	A.2.1	A.2.1	A.2.2	0.594633	0.639831	0.624478	0.548485	TRUE	0.619647	0.0711624
chr1	20800000	20850000	CAMK2N1	20812713	20808884	20812713	-	0.74195	0.761653	0.86935	319.071	319.071	319.071	0	5e-324	0	0	8.4915e-320	0	0.891	0.925	0.936	0.8	0.8	0.8	up	up	up	positive	positive	positive	up	positive	0.790984	NONE	gain	A.1.1	A.1.2	A.1.2	A.1.2	0.875706	0.772599	0.845619	0.719697	TRUE	0.831308	0.111611
chr1	20800000	20850000	MUL1	20834654	20825943	20834654	-	0.0915986	0.124922	0.0868224	56.3911	37.3645	27.5957	2.36438e-61	2.51334e-42	1.47589e-32	4.06366e-57	4.31968e-38	2.5366e-28	0.305	0.463	0.373	0.317	0.317	0.317	NONE	NONE	NONE	positive	positive	positive	NONE	positive	0.101115	NONE	gain	A.1.1	A.1.2	A.1.2	A.1.2	0.875706	0.772599	0.845619	0.719697	TRUE	0.831308	0.111611
chr1	20900000	20950000	CDA	20915441	20915441	20945401	+	-0.0326499	-0.0326676	-0.0335005	51.1254	45.4802	56.8008	4.35882e-56	1.9257e-50	9.20456e-62	7.4915e-52	3.30971e-46	1.58199e-57	0.004	0.006	0.003	0.089	0.089	0.089	NONE	NONE	NONE	negative	negative	negative	NONE	negative	-0.0329393	NONE	gain	A.1.1	A.1.2	A.1.2	A.1.2	0.875706	0.772599	0.845619	0.719697	TRUE	0.831308	0.111611
chr1	20950000	21000000	PINK1	20959948	20959948	20978004	+	0.214493	0.288267	0.298035	93.7696	72.6245	102.007	9.89014e-99	1.38128e-77	5.72078e-107	1.69982e-94	2.374e-73	9.8323e-103	0.662	0.814	0.785	0.702	0.702	0.702	NONE	NONE	NONE	positive	positive	positive	NONE	positive	0.266932	NONE	gain	A.1.1	A.1.2	A.1.2	A.1.2	0.875706	0.772599	0.845619	0.719697	TRUE	0.831308	0.111611
chr1	20950000	21000000	PINK1-AS	20978686	20969150	20978686	-	0.0295518	0.0244839	0.0165663	11.2438	6.63124	1.41097	3.31874e-16	1.36008e-11	2.25855e-06	5.70393e-12	2.33757e-07	0.0388177	0.066	0.093	0.064	0.045	0.045	0.045	NONE	NONE	NONE	positive	positive	positive	NONE	positive	0.023534	NONE	gain	A.1.1	A.1.2	A.1.2	A.1.2	0.875706	0.772599	0.845619	0.719697	TRUE	0.831308	0.111611
chr1	20950000	21000000	DDOST	20988000	20978270	20988000	-	0.445753	0.492123	0.569291	204.452	245.414	317.895	2.05365e-209	2.24498e-250	7.4e-323	3.5296e-205	3.85845e-246	1.273726e-318	0.931	0.961	0.974	0.946	0.946	0.946	up	up	up	positive	positive	positive	up	positive	0.502389	NONE	gain	A.1.1	A.1.2	A.1.2	A.1.2	0.875706	0.772599	0.845619	0.719697	TRUE	0.831308	0.111611
chr1	21050000	21100000	SH2D5	21059330	21046225	21059330	-	0.00620487	0.00271168	0.00499108	0	0	0	0.0108714	0.0602429	0.0139735	1	1	1	0.025	0.025	0.028	0.016	0.016	0.016	NONE	NONE	NONE	positive	positive	positive	NONE	positive	0.00463588	NONE	gain	A.1.1	A.1.1	A.1.1	A.1.1	0.967514	0.985876	0.987483	0.993939	TRUE	0.980291	-0.0136486
chr1	21100000	21150000	HP1BP3	21113816	21069154	21113816	-	0.65141	0.576273	0.57185	249.735	225.323	228.013	1.07178e-254	2.76418e-230	5.642e-233	1.84207e-250	4.7508e-226	9.69691e-229	0.967	0.969	0.984	0.942	0.942	0.942	up	up	up	positive	positive	positive	up	positive	0.599844	NONE	gain	A.1.1	A.1.1	A.1.1	A.1.1	0.967514	0.985876	0.987483	0.993939	TRUE	0.980291	-0.0136486
chr1	21050000	21100000	RP5-930J4.4	21069480	21069480	21070455	+	0.0136872	0.00864179	0.0111	1.78938	0	0.143669	9.4497e-07	8.86701e-05	4.17956e-05	0.0162412	1	0.718341	0.028	0.03	0.026	0.013	0.013	0.013	NONE	NONE	NONE	positive	positive	positive	NONE	positive	0.011143	NONE	gain	A.1.1	A.1.1	A.1.1	A.1.1	0.967514	0.985876	0.987483	0.993939	TRUE	0.980291	-0.0136486
chr1	21500000	21550000	EIF4G3	21503377	21132963	21503377	-	0.412201	0.425622	0.416524	164.799	133.827	140.756	9.23561e-170	8.66176e-139	1.02089e-145	1.58732e-165	1.4887e-134	1.7546e-141	0.809	0.877	0.868	0.79	0.79	0.79	up	up	up	positive	positive	positive	up	positive	0.418116	NONE	gain	A.1.1	A.1.1	A.1.1	A.1.1	0.89548	0.936441	0.937413	0.993939	TRUE	0.923111	-0.0708281
chr1	21650000	21700000	ECE1	21671997	21543740	21671997	-	0.556454	0.594066	0.511144	201.049	213.519	192.592	5.20251e-206	1.76227e-218	1.48791e-197	8.94155e-202	3.02881e-214	2.55726e-193	0.864	0.923	0.9	0.824	0.824	0.824	up	up	up	positive	positive	positive	up	positive	0.553888	NONE	gain	A.1.1	A.1.1	A.1.1	A.1.1	0.89548	0.936441	0.937413	0.993939	TRUE	0.923111	-0.0708281
chr1	21600000	21650000	RP5-1071N3.1	21619783	21619783	21626267	+	0.00103672	-0.000426277	-0.000341709	0	0	0	0.642377	0.424333	0.892011	1	1	1	0.002	0.001	0.001	0.001	0.001	0.001	NONE	NONE	NONE	positive	negative	negative	NONE	negative	-0.000383993	NONE	gain	A.1.1	A.1.1	A.1.1	A.1.1	0.89548	0.936441	0.937413	0.993939	TRUE	0.923111	-0.0708281
chr1	21750000	21800000	NBPF3	21766621	21766621	21811498	+	0.00849047	0.00573451	0.00610251	1.70681	0	0	1.14285e-06	0.0450495	0.000719062	0.0196422	1	1	0.022	0.031	0.024	0.021	0.021	0.021	NONE	NONE	NONE	positive	positive	positive	NONE	positive	0.00677583	NONE	gain	A.1.2	A.1.2	A.2.1	A.1.2	0.682203	0.731638	0.67872	0.75303	TRUE	0.697521	-0.0555096
chr1	21800000	21850000	ALPL	21835858	21835858	21904905	+	0.00295524	0.00281212	0.0032605	0	2.07798	0.844328	0.00084317	4.86201e-07	8.32668e-06	1	0.00835634	0.143111	0.007	0.011	0.01	0.001	0.001	0.001	NONE	NONE	NONE	positive	positive	positive	NONE	positive	0.00300929	NONE	gain	A.1.2	A.1.2	A.2.1	A.1.2	0.682203	0.731638	0.67872	0.75303	TRUE	0.697521	-0.0555096
chr1	22100000	22150000	USP48	22110099	22004791	22110099	-	0.0841298	0.103975	0.0980921	75.5289	16.7461	30.2129	1.72132e-80	1.0439e-21	3.56387e-35	2.95843e-76	1.79416e-17	6.12522e-31	0.658	0.789	0.75	0.792	0.792	0.792	NONE	NONE	NONE	positive	positive	positive	NONE	positive	0.0953988	NONE	gain	A.1.2	A.1.1	A.1.1	A.1.1	0.683616	0.929379	0.860918	0.881818	FALSE	0.824637	-0.0571808
chr1	22250000	22300000	HSPG2	22263790	22148738	22263790	-	0.00723033	0.018232	0.0240806	64.5446	4.83132	25.464	1.66042e-69	8.57983e-10	1.99908e-30	2.85376e-65	1.47462e-05	3.43582e-26	0.18	0.266	0.24	0.295	0.295	0.295	NONE	NONE	NONE	positive	positive	positive	NONE	positive	0.0165143	NONE	gain	A.1.2	A.1.1	A.1.1	A.1.1	0.812147	0.929379	0.860918	0.881818	TRUE	0.867481	-0.0143371
chr1	22350000	22400000	RP1-224A6.3	22351461	22350487	22351461	-	0.00357779	-9.40496e-05	0.000128657	0	0	0	0.00659138	0.511324	0.844567	1	1	1	0.008	0.01	0.011	0.012	0.012	0.012	NONE	NONE	NONE	positive	negative	positive	NONE	positive	0.00185322	NONE	gain	A.1.2	A.1.1	A.1.1	A.1.1	0.812147	0.929379	0.860918	0.881818	TRUE	0.867481	-0.0143371
chr1	22350000	22400000	LINC00339	22351681	22351681	22357716	+	0.0738352	0.0861117	0.0771396	41.3269	24.3284	23.5899	2.741e-46	2.73153e-29	1.49574e-28	4.71095e-42	4.69469e-25	2.57072e-24	0.219	0.322	0.278	0.204	0.204	0.204	NONE	NONE	NONE	positive	positive	positive	NONE	positive	0.0790288	NONE	gain	A.1.2	A.1.1	A.1.1	A.1.1	0.812147	0.929379	0.860918	0.881818	TRUE	0.867481	-0.0143371
chr1	22350000	22400000	CDC42	22379120	22379120	22419437	+	1.16115	1.17951	1.09564	319.071	319.071	319.071	0	0	0	0	0	0	0.994	0.99	0.999	0.991	0.991	0.991	up	up	up	positive	positive	positive	up	positive	1.14544	NONE	gain	A.1.2	A.1.1	A.1.1	A.1.1	0.812147	0.929379	0.860918	0.881818	TRUE	0.867481	-0.0143371
chr1	22400000	22450000	RP1-224A6.9	22427106	22427106	22427853	+	0.00074986	0.00117822	0.00135286	0	0	0	0.557879	0.0192625	0.0825945	1	1	1	0.002	0.005	0.004	0.001	0.001	0.001	NONE	NONE	NONE	positive	positive	positive	NONE	positive	0.00109365	NONE	gain	A.1.2	A.1.1	A.1.1	A.1.1	0.812147	0.929379	0.860918	0.881818	TRUE	0.867481	-0.0143371
chr1	22450000	22500000	WNT4	22470462	22443798	22470462	-	-0.000256981	0.000186359	0.000701758	0	0	0	0.166434	0.557386	0.48751	1	1	1	0.001	0.002	0.003	0.003	0.003	0.003	NONE	NONE	NONE	negative	positive	positive	NONE	positive	0.000444058	og	gain	A.2.2	A.2.2	A.2.2	A.2.2	0.483051	0.507062	0.50904	0.474242	TRUE	0.499718	0.0254754
chr1	22750000	22800000	ZBTB40	22778344	22778344	22857650	+	0.0431852	0.0366514	0.0318794	32.9696	4.33991	12.73	6.24055e-38	2.66003e-09	1.08341e-17	1.07256e-33	4.57179e-05	1.86205e-13	0.142	0.211	0.167	0.166	0.166	0.166	NONE	NONE	NONE	positive	positive	positive	NONE	positive	0.0372387	NONE	gain	A.2.2	A.2.2	A.2.2	A.2.2	0.562147	0.507062	0.50904	0.55	TRUE	0.526083	-0.0239169
chr1	23000000	23050000	EPHB2	23037332	23037332	23241818	+	0.190131	0.249304	0.206063	91.4192	93.3018	72.5019	2.21596e-96	2.90427e-98	1.83173e-77	3.80857e-92	4.99157e-94	3.14819e-73	0.429	0.596	0.51	0.384	0.384	0.384	NONE	NONE	NONE	positive	positive	positive	NONE	positive	0.215166	NONE	gain	A.1.2	A.1.2	A.1.2	A.1.2	0.813559	0.771186	0.844228	0.806061	TRUE	0.809658	0.00359735
chr1	23200000	23250000	RP1-74M1.3	23243175	23243175	23247993	+	0.0180118	0.0273266	0.0130012	4.60342	15.6134	3.47635	1.45004e-09	1.41699e-20	1.9429e-08	2.49219e-05	2.43537e-16	0.000333926	0.025	0.054	0.029	0.008	0.008	0.008	NONE	NONE	NONE	positive	positive	positive	NONE	positive	0.0194465	NONE	gain	A.1.2	A.1.2	A.1.2	A.1.2	0.813559	0.771186	0.844228	0.806061	TRUE	0.809658	0.00359735
chr1	23300000	23350000	C1orf234	23342343	23337327	23342343	-	0.00110241	0.000681152	0.000787695	0	0	0	0.327375	0.50197	0.451905	1	1	1	0.004	0.004	0.003	0.002	0.002	0.002	NONE	NONE	NONE	positive	positive	positive	NONE	positive	0.000857085	NONE	gain	A.1.2	A.1.1	A.1.2	A.1.2	0.813559	0.95904	0.844228	0.806061	TRUE	0.872276	0.066215
chr1	23300000	23350000	KDM1A	23345941	23345941	23410182	+	0.207867	0.229537	0.189828	111.449	62.965	67.0579	2.06728e-116	6.30679e-68	5.0919e-72	3.55304e-112	1.08395e-63	8.75144e-68	0.709	0.813	0.763	0.76	0.76	0.76	NONE	NONE	NONE	positive	positive	positive	NONE	positive	0.209077	NONE	gain	A.1.2	A.1.1	A.1.2	A.1.2	0.813559	0.95904	0.844228	0.806061	TRUE	0.872276	0.066215
chr1	23500000	23550000	LUZP1	23504301	23410516	23504301	-	0.201809	0.195433	0.250394	104.317	48.1516	87.1675	2.8017e-109	4.10401e-53	3.95612e-92	4.81527e-105	7.05357e-49	6.79939e-88	0.69	0.796	0.778	0.761	0.761	0.761	NONE	NONE	NONE	positive	positive	positive	NONE	positive	0.215878	NONE	gain	A.1.1	A.1.1	A.1.1	A.1.1	0.970339	0.95904	0.956885	0.884848	TRUE	0.962088	0.0772392
chr1	23500000	23550000	HTR1D	23521222	23516993	23521222	-	-0.00575131	-0.00846226	-0.00886391	12.7093	2.54979	7.29107	1.13643e-17	1.64063e-07	2.97665e-12	1.95318e-13	0.00281975	5.11597e-08	0.015	0.018	0.014	0.044	0.044	0.044	NONE	NONE	NONE	negative	negative	negative	NONE	negative	-0.00769249	NONE	gain	A.1.1	A.1.1	A.1.1	A.1.1	0.970339	0.95904	0.956885	0.884848	TRUE	0.962088	0.0772392
chr1	23600000	23650000	RP5-1057J7.6	23613245	23607802	23613245	-	0.0546257	0.0265332	0.0324264	26.9906	0	8.63935	5.94602e-32	0.000198625	1.33489e-13	1.02194e-27	1	2.29428e-09	0.151	0.173	0.159	0.153	0.153	0.153	NONE	NONE	NONE	positive	positive	positive	NONE	positive	0.0378617	NONE	gain	A.1.1	A.1.1	A.1.1	A.1.1	0.970339	0.95904	0.956885	0.954545	TRUE	0.962088	0.00754224
chr1	23650000	23700000	HNRNPR	23670829	23630264	23670829	-	-0.162355	-0.131123	-0.152939	31.19	15.6574	20.8539	3.75679e-36	1.28044e-20	8.14466e-26	6.4568e-32	2.2007e-16	1.39982e-21	0.903	0.947	0.941	0.972	0.972	0.972	NONE	NONE	NONE	negative	negative	negative	NONE	negative	-0.148806	NONE	gain	A.1.1	A.1.1	A.1.1	A.1.1	0.970339	0.95904	0.956885	0.954545	TRUE	0.962088	0.00754224
chr1	23650000	23700000	ZNF436	23695935	23685941	23695935	-	0.0313899	0.0272592	0.0115859	19.8864	2.22782	5.47568	7.55762e-25	3.44334e-07	1.94589e-10	1.29893e-20	0.00591806	3.3444e-06	0.094	0.128	0.089	0.1	0.1	0.1	NONE	NONE	NONE	positive	positive	positive	NONE	positive	0.0234117	NONE	gain	A.1.1	A.1.1	A.1.1	A.1.1	0.970339	0.95904	0.956885	0.954545	TRUE	0.962088	0.00754224
chr1	23650000	23700000	C1orf213	23695490	23695490	23698332	+	0.177273	0.147917	0.17634	77.3547	58.3107	77.4518	2.57108e-82	2.84516e-63	2.05612e-82	4.41891e-78	4.88997e-59	3.53385e-78	0.287	0.352	0.344	0.16	0.16	0.16	NONE	NONE	NONE	positive	positive	positive	NONE	positive	0.167177	NONE	gain	A.1.1	A.1.1	A.1.1	A.1.1	0.970339	0.95904	0.956885	0.954545	TRUE	0.962088	0.00754224
chr1	23750000	23800000	TCEA3	23751233	23707554	23751233	-	-0.0454085	-0.0522972	-0.0499951	56.8306	40.6341	46.0707	8.5934e-62	1.35105e-45	4.94433e-51	1.47695e-57	2.32205e-41	8.49782e-47	0.024	0.029	0.027	0.137	0.137	0.137	NONE	NONE	NONE	negative	negative	negative	NONE	negative	-0.0492336	NONE	gain	A.1.1	A.1.1	A.1.2	A.1.1	0.943503	0.944915	0.806676	0.954545	TRUE	0.898365	-0.0561808
chr1	23800000	23850000	ASAP3	23811061	23755056	23811061	-	0.00571148	0.00498951	0.00342655	4.28264	0	0.307035	3.03504e-09	0.00504819	2.86923e-05	5.21632e-05	1	0.493134	0.024	0.032	0.025	0.032	0.032	0.032	NONE	NONE	NONE	positive	positive	positive	NONE	positive	0.00470918	NONE	gain	A.1.1	A.1.1	A.1.2	A.1.1	0.943503	0.944915	0.806676	0.954545	TRUE	0.898365	-0.0561808
chr1	23850000	23900000	E2F2	23857712	23832922	23857712	-	-0.0531425	-0.0528214	-0.0559885	63.7902	45.9283	63.4328	9.4312e-69	6.86272e-51	2.14773e-68	1.62094e-64	1.1795e-46	3.69131e-64	0.024	0.035	0.025	0.157	0.157	0.157	NONE	NONE	NONE	negative	negative	negative	NONE	negative	-0.0539841	NONE	gain	A.1.1	A.1.1	A.1.2	A.1.1	0.943503	0.944915	0.806676	0.954545	TRUE	0.898365	-0.0561808
chr1	23850000	23900000	RP1-150O5.3	23877406	23875630	23877406	-	0.00125121	0.000453693	0.000448586	0	0	0	0.304	0.644284	0.791179	1	1	1	0.002	0.003	0.002	0.001	0.001	0.001	NONE	NONE	NONE	positive	positive	positive	NONE	positive	0.000717831	NONE	gain	A.1.1	A.1.1	A.1.2	A.1.1	0.943503	0.944915	0.806676	0.954545	TRUE	0.898365	-0.0561808
chr1	23850000	23900000	ID3	23886285	23884409	23886285	-	0.326782	0.263364	0.305894	7.97883	3.70965	3.42128	6.109e-13	1.13539e-08	2.20555e-08	1.04995e-08	0.00019514	0.000379069	0.896	0.939	0.917	0.925	0.925	0.925	up	NONE	up	positive	positive	positive	up	positive	0.29868	NONE	gain	A.1.1	A.1.1	A.1.2	A.1.1	0.943503	0.944915	0.806676	0.954545	TRUE	0.898365	-0.0561808
chr1	24000000	24050000	RPL11	24018269	24018269	24022915	+	0.744069	0.713878	0.752305	319.071	319.071	319.071	0	0	0	0	0	0	0.999	1	1	1	1	1	up	up	up	positive	positive	positive	up	positive	0.736751	NONE	gain	A.1.1	A.1.1	A.1.1	A.1.1	0.943503	0.944915	0.8637	0.954545	TRUE	0.917373	-0.0371729
chr1	24050000	24100000	TCEB3	24069645	24069645	24088549	+	0.149218	0.150394	0.16579	104.871	38.4022	68.9538	7.83466e-110	2.30444e-43	6.47152e-74	1.34654e-105	3.96064e-39	1.11226e-69	0.57	0.71	0.661	0.658	0.658	0.658	NONE	NONE	NONE	positive	positive	positive	NONE	positive	0.155134	NONE	gain	A.1.1	A.1.1	A.1.1	A.1.1	0.943503	0.944915	0.8637	0.877273	TRUE	0.917373	0.0400998
chr1	24100000	24150000	RP5-886K2.3	24104777	24086872	24104777	-	-0.00609387	0.000905602	0.000997797	17.8808	0	0	7.65627e-23	0.908693	9.44555e-05	1.31588e-18	1	1	0.045	0.092	0.075	0.092	0.092	0.092	NONE	NONE	NONE	negative	positive	positive	NONE	positive	0.000951699	NONE	gain	A.1.1	A.1.1	A.1.1	A.1.1	0.943503	0.944915	0.8637	0.877273	TRUE	0.917373	0.0400998
chr1	24100000	24150000	PITHD1	24104895	24104895	24114722	+	0.335194	0.395204	0.421732	148.152	150.323	198.748	4.09859e-153	2.76743e-155	1.03842e-203	7.04425e-149	4.75638e-151	1.78473e-199	0.796	0.882	0.884	0.793	0.793	0.793	up	up	up	positive	positive	positive	up	positive	0.384043	NONE	gain	A.1.1	A.1.1	A.1.1	A.1.1	0.943503	0.944915	0.8637	0.877273	TRUE	0.917373	0.0400998
chr1	24100000	24150000	LYPLA2	24117460	24117460	24122029	+	0.588477	0.672343	0.644733	303.987	319.071	319.071	0	0	0	1.03106e-304	0	0	0.812	0.906	0.876	0.65	0.65	0.65	up	up	up	positive	positive	positive	up	positive	0.635184	NONE	gain	A.1.1	A.1.1	A.1.1	A.1.1	0.943503	0.944915	0.8637	0.877273	TRUE	0.917373	0.0400998
chr1	24100000	24150000	GALE	24127271	24122089	24127271	-	0.121747	0.198384	0.191581	115.235	76.3576	97.6379	3.38578e-120	2.55395e-81	1.33942e-102	5.81914e-116	4.38948e-77	2.30206e-98	0.662	0.795	0.762	0.808	0.808	0.808	NONE	NONE	NONE	positive	positive	positive	NONE	positive	0.170571	NONE	gain	A.1.1	A.1.1	A.1.1	A.1.1	0.943503	0.944915	0.8637	0.877273	TRUE	0.917373	0.0400998
chr1	24150000	24200000	HMGCL	24165110	24128375	24165110	-	0.287377	0.344857	0.375654	133.849	157.978	187.449	8.22931e-139	6.1241e-163	2.06992e-192	1.41437e-134	1.05255e-158	3.55756e-188	0.578	0.746	0.714	0.485	0.485	0.485	NONE	up	up	positive	positive	positive	up	positive	0.335963	NONE	gain	A.1.2	A.1.2	A.1.1	A.1.1	0.792373	0.783898	0.8637	0.877273	TRUE	0.813324	-0.0639491
chr1	24150000	24200000	FUCA1	24194784	24171567	24194784	-	-0.0387696	-0.0205698	-0.0261066	119.262	18.9903	48.0623	3.18155e-124	5.94936e-24	5.04094e-53	5.46814e-120	1.02252e-19	8.66386e-49	0.157	0.258	0.227	0.374	0.374	0.374	NONE	NONE	NONE	negative	negative	negative	NONE	negative	-0.028482	NONE	gain	A.1.2	A.1.2	A.1.1	A.1.1	0.792373	0.783898	0.8637	0.877273	TRUE	0.813324	-0.0639491
chr1	24250000	24300000	PNRC2	24285599	24285599	24289952	+	0.164744	0.132457	0.139082	79.1986	49.3037	58.7336	3.68289e-84	2.89151e-54	1.07451e-63	6.32979e-80	4.96963e-50	1.84676e-59	0.334	0.421	0.371	0.249	0.249	0.249	NONE	NONE	NONE	positive	positive	positive	NONE	positive	0.145428	NONE	gain	A.1.2	A.1.2	A.1.1	A.1.1	0.792373	0.783898	0.8637	0.877273	TRUE	0.813324	-0.0639491
chr1	24300000	24350000	SRSF10	24307417	24291294	24307417	-	0.250629	0.32814	0.362546	129.035	105.263	142.629	5.37303e-134	3.17306e-110	1.3684e-147	9.23463e-130	5.45354e-106	2.35186e-143	0.674	0.805	0.792	0.716	0.716	0.716	NONE	up	up	positive	positive	positive	up	positive	0.313771	NONE	gain	A.1.2	A.1.2	A.1.1	A.1.1	0.792373	0.783898	0.8637	0.877273	TRUE	0.813324	-0.0639491
chr1	24500000	24550000	IFNLR1	24514449	24480647	24514449	-	-0.00478167	-0.00542328	-0.00536949	10.9374	3.2643	7.07921	6.72039e-16	3.16592e-08	4.84834e-12	1.15503e-11	0.000544127	8.33284e-08	0.001	0.001	0.001	0.016	0.016	0.016	NONE	NONE	NONE	negative	negative	negative	NONE	negative	-0.00519148	NONE	gain	A.2.1	A.2.1	A.2.1	A.1.2	0.596045	0.615819	0.621697	0.795455	TRUE	0.611187	-0.184267
chr1	24700000	24750000	STPG1	24743424	24683489	24743424	-	0.0691797	0.0900443	0.068607	32.3274	28.9945	21.6318	2.73759e-37	5.89262e-34	1.35825e-26	4.7051e-33	1.01276e-29	2.33443e-22	0.216	0.339	0.263	0.2	0.2	0.2	NONE	NONE	NONE	positive	positive	positive	NONE	positive	0.0759437	NONE	gain	A.1.2	A.1.2	A.1.2	A.1.2	0.696328	0.748588	0.809458	0.795455	TRUE	0.751458	-0.0439969
chr1	24700000	24750000	NIPAL3	24742284	24742284	24799466	+	0.0400459	0.0511118	0.033059	79.2584	5.50202	26.9201	3.20911e-84	1.83138e-10	6.99417e-32	5.51549e-80	3.14759e-06	1.20209e-27	0.352	0.494	0.418	0.492	0.492	0.492	NONE	NONE	NONE	positive	positive	positive	NONE	positive	0.0414055	NONE	gain	A.1.2	A.1.2	A.1.2	A.1.2	0.696328	0.748588	0.809458	0.795455	TRUE	0.751458	-0.0439969
chr1	24800000	24850000	RCAN3	24829387	24829387	24867530	+	0.0856818	0.121004	0.0996793	49.849	29.9443	29.1447	8.23774e-55	6.61521e-35	4.16975e-34	1.41582e-50	1.13696e-30	7.16656e-30	0.261	0.396	0.338	0.276	0.276	0.276	NONE	NONE	NONE	positive	positive	positive	NONE	positive	0.102122	NONE	gain	A.1.2	A.1.2	A.1.2	A.1.2	0.696328	0.748588	0.809458	0.795455	TRUE	0.751458	-0.0439969
chr1	24850000	24900000	RP4-594I10.3	24882515	24865292	24882515	-	0.0135094	0.00902634	0.00821673	2.15421	0	0	4.07931e-07	0.000118695	0.000354401	0.00701111	1	1	0.025	0.026	0.021	0.011	0.011	0.011	NONE	NONE	NONE	positive	positive	positive	NONE	positive	0.0102508	NONE	gain	A.1.2	A.1.2	A.1.2	A.1.2	0.696328	0.748588	0.809458	0.795455	TRUE	0.751458	-0.0439969
chr1	24950000	25000000	SRRM1	24958207	24958207	24999758	+	0.128496	0.198693	0.202101	22.9425	27.6111	29.829	6.64127e-28	1.4245e-32	8.62676e-35	1.14143e-23	2.44829e-28	1.48268e-30	0.925	0.955	0.965	0.966	0.966	0.966	NONE	NONE	NONE	positive	positive	positive	NONE	positive	0.17643	NONE	gain	A.1.1	A.1.1	A.1.2	A.1.2	0.929379	0.90678	0.809458	0.816667	TRUE	0.881872	0.0652053
chr1	25050000	25100000	CLIC4	25071848	25071848	25170815	+	1.473	1.39445	1.29658	319.071	319.071	319.071	0	0	0	0	0	0	0.989	0.985	0.99	0.923	0.923	0.923	up	up	up	positive	positive	positive	up	positive	1.38801	NONE	gain	A.1.1	A.1.1	A.1.1	A.1.2	0.929379	0.90678	0.934631	0.816667	TRUE	0.923597	0.10693
chr1	25550000	25600000	SYF2	25558993	25549170	25558993	-	1.07017	1.08231	0.815981	319.071	319.071	319.071	0	0	0	0	0	0	0.975	0.975	0.982	0.918	0.918	0.918	up	up	up	positive	positive	positive	up	positive	0.989489	NONE	gain	A.1.2	A.1.1	A.1.1	A.1.2	0.694209	0.931497	0.910292	0.711364	FALSE	0.845333	0.133969
chr1	25650000	25700000	C1orf63	25664704	25568728	25664704	-	1.20688	0.676173	0.689057	319.071	303.003	319.071	0	5.77742e-308	0	0	9.92965e-304	0	0.949	0.903	0.893	0.7	0.7	0.7	up	up	up	positive	positive	positive	up	positive	0.857369	NONE	gain	A.1.2	A.1.1	A.1.1	A.1.2	0.694209	0.931497	0.910292	0.711364	FALSE	0.845333	0.133969
chr1	25550000	25600000	RP3-465N24.6	25574328	25574328	25574812	+	0.00210485	0.00457974	0.00383344	0	0	0	0.148722	0.00667412	0.1038	1	1	1	0.011	0.022	0.018	0.011	0.011	0.011	NONE	NONE	NONE	positive	positive	positive	NONE	positive	0.00350601	NONE	gain	A.1.2	A.1.1	A.1.1	A.1.2	0.694209	0.931497	0.910292	0.711364	FALSE	0.845333	0.133969
chr1	25550000	25600000	RHD	25598884	25598884	25656936	+	0.0115212	0.00537436	0.00524874	0.841931	0	0	8.37276e-06	0.00152836	0.00674843	0.143903	1	1	0.016	0.013	0.01	0.004	0.004	0.004	NONE	NONE	NONE	positive	positive	positive	NONE	positive	0.00738145	NONE	gain	A.1.2	A.1.1	A.1.1	A.1.2	0.694209	0.931497	0.910292	0.711364	FALSE	0.845333	0.133969
chr1	25650000	25700000	TMEM50A	25664408	25664408	25688852	+	0.668354	0.681828	0.765673	319.071	319.071	319.071	0	0	0	0	0	0	0.975	0.975	0.987	0.972	0.972	0.972	up	up	up	positive	positive	positive	up	positive	0.705285	NONE	gain	A.1.2	A.1.1	A.1.1	A.1.2	0.694209	0.931497	0.910292	0.711364	FALSE	0.845333	0.133969
chr1	25750000	25800000	RHCE	25756683	25688740	25756683	-	0.00183068	0.00186638	0.00409804	0	0	0	0.015422	0.200785	0.0165461	1	1	1	0.006	0.012	0.013	0.007	0.007	0.007	NONE	NONE	NONE	positive	positive	positive	NONE	positive	0.00259836	NONE	gain	A.2.1	A.1.1	A.2.1	A.2.2	0.665254	0.931497	0.623088	0.551515	FALSE	0.739946	0.188431
chr1	25750000	25800000	TMEM57	25757388	25757388	25826700	+	0.0746888	0.109325	0.100791	70.9337	16.3868	27.9588	6.77721e-76	2.38809e-21	6.39709e-33	1.1648e-71	4.1044e-17	1.09947e-28	0.369	0.521	0.473	0.447	0.447	0.447	NONE	NONE	NONE	positive	positive	positive	NONE	positive	0.094935	NONE	gain	A.2.1	A.1.1	A.2.1	A.2.2	0.665254	0.931497	0.623088	0.551515	FALSE	0.739946	0.188431
chr1	25850000	25900000	LDLRAP1	25870071	25870071	25895377	+	0.0666691	0.078432	0.0933887	36.9191	15.0355	30.3209	7.00964e-42	5.36159e-20	2.779e-35	1.20475e-37	9.21496e-16	4.77627e-31	0.221	0.304	0.301	0.211	0.211	0.211	NONE	NONE	NONE	positive	positive	positive	NONE	positive	0.0794966	NONE	gain	A.2.1	A.2.1	A.2.1	A.2.2	0.665254	0.617232	0.623088	0.551515	TRUE	0.635191	0.083676
chr1	25900000	25950000	RP11-70P17.1	25907969	25907969	25916847	+	0.0100775	0.00911005	0.0114404	2.80194	8.99584	8.00174	9.18028e-08	5.87435e-14	5.79507e-13	0.00157781	1.00962e-09	9.95998e-09	0.014	0.026	0.023	0.002	0.002	0.002	NONE	NONE	NONE	positive	positive	positive	NONE	positive	0.0102093	NONE	gain	A.2.1	A.2.1	A.2.1	A.2.2	0.665254	0.617232	0.623088	0.551515	TRUE	0.635191	0.083676
chr1	25900000	25950000	MAN1C1	25943959	25943959	26112698	+	0.00134433	0.00193959	0.00129143	0	0	0	0.160294	0.207863	0.19305	1	1	1	0.005	0.007	0.004	0.004	0.004	0.004	NONE	NONE	NONE	positive	positive	positive	NONE	positive	0.00152512	NONE	gain	A.2.1	A.2.1	A.2.1	A.2.2	0.665254	0.617232	0.623088	0.551515	TRUE	0.635191	0.083676
chr1	25950000	26000000	RP1-187B23.1	25985602	25971035	25985602	-	0.000560132	0.000826921	-9.00108e-05	0	0	0	0.678233	0.232475	0.814639	1	1	1	0.001	0.002	0	0	0	0	NONE	NONE	NONE	positive	positive	negative	NONE	positive	0.000693527	NONE	gain	A.2.1	A.2.1	A.2.1	A.2.2	0.665254	0.617232	0.623088	0.551515	TRUE	0.635191	0.083676
chr1	26100000	26150000	SEPN1	26126667	26126667	26144713	+	0.248007	0.191873	0.077374	122.263	63.6133	30.9311	3.17202e-127	1.41758e-68	6.81831e-36	5.45175e-123	2.4364e-64	1.17186e-31	0.524	0.625	0.457	0.466	0.466	0.466	NONE	NONE	NONE	positive	positive	positive	NONE	positive	0.172418	NONE	gain	A.1.2	A.1.2	A.2.1	A.1.2	0.689266	0.730226	0.680111	0.718182	TRUE	0.699868	-0.0183142
chr1	26100000	26150000	RP1-317E23.3	26146263	26143240	26146263	-	0.00703607	0.00558775	0.00595385	0	3.08856	1.1237	0.00172785	4.74503e-08	4.37622e-06	1	0.000815527	0.0752141	0.009	0.018	0.014	0.002	0.002	0.002	NONE	NONE	NONE	positive	positive	positive	NONE	positive	0.00619256	NONE	gain	A.1.2	A.1.2	A.2.1	A.1.2	0.689266	0.730226	0.680111	0.718182	TRUE	0.699868	-0.0183142
chr1	26100000	26150000	MTFR1L	26145131	26145131	26159432	+	0.218232	0.276871	0.29601	129.25	126.933	148.972	3.27148e-134	6.79551e-132	6.20494e-154	5.62268e-130	1.16794e-127	1.06644e-149	0.556	0.734	0.694	0.556	0.556	0.556	NONE	NONE	NONE	positive	positive	positive	NONE	positive	0.263704	NONE	gain	A.1.2	A.1.2	A.2.1	A.1.2	0.689266	0.730226	0.680111	0.718182	TRUE	0.699868	-0.0183142
chr1	26100000	26150000	AL020996.1	26147288	26145212	26147288	-	0.00304379	0.00138491	0.00155367	0	0	0	0.0214565	0.120346	0.191939	1	1	1	0.005	0.004	0.004	0.001	0.001	0.001	NONE	NONE	NONE	positive	positive	positive	NONE	positive	0.00199412	NONE	gain	A.1.2	A.1.2	A.2.1	A.1.2	0.689266	0.730226	0.680111	0.718182	TRUE	0.699868	-0.0183142
chr1	26150000	26200000	AUNIP	26185903	26158414	26185903	-	-0.0460808	-0.0387326	-0.044707	51.653	17.5934	30.6424	1.2936e-56	1.48374e-22	1.32562e-35	2.22331e-52	2.5501e-18	2.27834e-31	0.04	0.079	0.06	0.168	0.168	0.168	NONE	NONE	NONE	negative	negative	negative	NONE	negative	-0.0431735	NONE	gain	A.1.2	A.1.2	A.2.1	A.1.2	0.689266	0.730226	0.680111	0.718182	TRUE	0.699868	-0.0183142
chr1	26150000	26200000	PAQR7	26197744	26187701	26197744	-	0.0241167	0.0143229	0.0233645	20.9174	0	5.02212	7.03788e-26	0.00511086	5.52938e-10	1.2096e-21	1	9.50334e-06	0.08	0.114	0.103	0.093	0.093	0.093	NONE	NONE	NONE	positive	positive	positive	NONE	positive	0.0206014	NONE	gain	A.1.2	A.1.2	A.2.1	A.1.2	0.689266	0.730226	0.680111	0.718182	TRUE	0.699868	-0.0183142
chr1	26200000	26250000	STMN1	26233482	26210672	26233482	-	0.0330816	0.136941	0.0295725	2.4155	5.85292	10.7394	2.2351e-07	8.1636e-11	1.06018e-15	0.00384147	1.40308e-06	1.82213e-11	0.977	0.986	0.986	0.953	0.953	0.953	NONE	NONE	NONE	positive	positive	positive	NONE	positive	0.0665319	NONE	gain	A.1.2	A.1.2	A.2.1	A.1.2	0.689266	0.730226	0.680111	0.718182	TRUE	0.699868	-0.0183142
chr1	26300000	26350000	PAFAH2	26324648	26286258	26324648	-	0.0218471	0.0296286	0.0225998	25.1736	1.14089	4.90958	3.90101e-30	4.20636e-06	7.16508e-10	6.70467e-26	0.0722946	1.23146e-05	0.102	0.173	0.142	0.134	0.134	0.134	NONE	NONE	NONE	positive	positive	positive	NONE	positive	0.0246918	NONE	gain	A.1.2	A.1.2	A.2.1	A.1.2	0.689266	0.730226	0.680111	0.718182	TRUE	0.699868	-0.0183142
chr1	26300000	26350000	EXTL1	26346375	26346375	26362955	+	-0.000194388	-0.000173504	0.000124007	0	0	0	0.425314	0.90536	0.770308	1	1	1	0	0.001	0.001	0.001	0.001	0.001	NONE	NONE	NONE	negative	negative	positive	NONE	negative	-0.000183946	NONE	gain	A.1.2	A.1.2	A.2.1	A.1.2	0.689266	0.730226	0.680111	0.718182	TRUE	0.699868	-0.0183142
chr1	26400000	26450000	PDIK1L	26437664	26437664	26452034	+	-0.00204458	0.0045038	0.00605113	31.4494	0	4.34943	2.06728e-36	0.154695	2.60239e-09	3.55304e-32	1	4.47273e-05	0.101	0.166	0.146	0.174	0.174	0.174	NONE	NONE	NONE	negative	positive	positive	NONE	positive	0.00527747	NONE	gain	A.1.2	A.1.2	A.2.1	A.2.1	0.689266	0.730226	0.620306	0.595455	TRUE	0.679933	0.084478
chr1	26450000	26500000	ZNF593	26496362	26496362	26498551	+	0.48221	0.530451	0.51931	251.345	285.271	281.538	2.62738e-256	3.11438e-290	1.6872e-286	4.51569e-252	5.35268e-286	2.89979e-282	0.812	0.892	0.873	0.761	0.761	0.761	up	up	up	positive	positive	positive	up	positive	0.510657	NONE	gain	A.1.2	A.1.2	A.2.1	A.2.1	0.689266	0.730226	0.620306	0.595455	TRUE	0.679933	0.084478
chr1	26500000	26550000	CNKSR1	26503894	26503894	26516377	+	0.000252761	9.9226e-06	0.000796523	0	0	0	0.974247	0.859249	0.603826	1	1	1	0.002	0.001	0.003	0.002	0.002	0.002	NONE	NONE	NONE	positive	positive	positive	NONE	positive	0.000353069	NONE	gain	A.1.2	A.1.2	A.2.1	A.1.2	0.689266	0.730226	0.620306	0.818182	TRUE	0.679933	-0.138249
chr1	26550000	26600000	CEP85	26560691	26560691	26605299	+	0.0413745	0.0356531	0.0270642	41.0655	4.31175	8.82337	5.0036e-46	2.83825e-09	8.73833e-14	8.59968e-42	4.87811e-05	1.50186e-09	0.182	0.252	0.215	0.221	0.221	0.221	NONE	NONE	NONE	positive	positive	positive	NONE	positive	0.0346973	NONE	gain	A.1.1	A.1.1	A.1.1	A.1.2	0.94209	0.933616	0.945758	0.818182	TRUE	0.940488	0.122306
chr1	26600000	26650000	SH3BGRL3	26605667	26605667	26608007	+	0.383552	0.442062	0.358215	61.9558	97.1949	53.8161	6.4419e-67	3.71467e-102	8.88539e-59	1.10717e-62	6.38441e-98	1.52713e-54	0.997	0.995	1	1	1	1	up	up	up	positive	positive	positive	up	positive	0.39461	NONE	gain	A.1.1	A.1.1	A.1.1	A.1.2	0.94209	0.933616	0.945758	0.818182	TRUE	0.940488	0.122306
chr1	26600000	26650000	UBXN11	26644854	26607819	26644854	-	0.342387	0.371694	0.369315	160.121	205.864	217.516	4.4066e-165	7.95261e-211	1.77201e-222	7.57363e-161	1.36682e-206	3.04555e-218	0.508	0.656	0.614	0.285	0.285	0.285	up	up	up	positive	positive	positive	up	positive	0.361132	NONE	gain	A.1.1	A.1.1	A.1.1	A.1.2	0.94209	0.933616	0.945758	0.818182	TRUE	0.940488	0.122306
chr1	26600000	26650000	CD52	26644448	26644448	26647014	+	0.0077453	0.00443312	0.00597283	0	0	0	7.38108e-05	0.00195556	0.000116459	1	1	1	0.018	0.016	0.018	0.006	0.006	0.006	NONE	NONE	NONE	positive	positive	positive	NONE	positive	0.00605042	NONE	gain	A.1.1	A.1.1	A.1.1	A.1.2	0.94209	0.933616	0.945758	0.818182	TRUE	0.940488	0.122306
chr1	26650000	26700000	AIM1L	26680621	26648350	26680621	-	0.00199728	0.0026269	0.00199726	0	0	0	0.0960256	0.0465704	0.175174	1	1	1	0.007	0.01	0.007	0.005	0.005	0.005	NONE	NONE	NONE	positive	positive	positive	NONE	positive	0.00220715	NONE	gain	A.1.1	A.1.1	A.1.1	A.1.2	0.94209	0.933616	0.945758	0.818182	TRUE	0.940488	0.122306
chr1	26750000	26800000	DHDDS	26758773	26758773	26797785	+	0.134635	0.163287	0.149118	73.2413	53.1433	55.3613	3.33793e-78	4.18333e-58	2.53222e-60	5.73691e-74	7.1899e-54	4.35213e-56	0.387	0.539	0.479	0.375	0.375	0.375	NONE	NONE	NONE	positive	positive	positive	NONE	positive	0.149013	NONE	gain	A.1.1	A.1.1	A.1.1	A.1.2	0.94209	0.933616	0.945758	0.818182	TRUE	0.940488	0.122306
chr1	26750000	26800000	HMGN2	26798941	26798941	26802463	+	0.0320849	0.0406244	-0.184839	5.99824	0.595281	23.3323	5.84191e-11	1.47747e-05	2.70682e-28	1.00405e-06	0.253933	4.65221e-24	0.929	0.953	0.943	0.966	0.966	0.966	NONE	NONE	NONE	positive	positive	negative	NONE	positive	0.0363546	NONE	gain	A.1.1	A.1.1	A.1.1	A.1.2	0.94209	0.933616	0.945758	0.818182	TRUE	0.940488	0.122306
chr1	26850000	26900000	RPS6KA1	26856252	26856252	26901521	+	-0.0202421	-0.00950663	-0.0184675	23.2986	0	4.80459	2.92555e-28	0.0891684	9.12447e-10	5.02815e-24	1	1.56822e-05	0.075	0.14	0.098	0.155	0.155	0.155	NONE	NONE	NONE	negative	negative	negative	NONE	negative	-0.0160721	NONE	gain	A.1.1	A.1.1	A.1.1	A.1.1	0.94209	0.933616	0.945758	0.959091	TRUE	0.940488	-0.0186028
chr1	27000000	27050000	RP5-968P14.2	27020622	27018623	27020622	-	-0.00157514	-0.00114577	-0.000991786	0	0	0	0.0242499	0.28458	0.00209065	1	1	1	0.004	0.005	0.004	0.009	0.009	0.009	NONE	NONE	NONE	negative	negative	negative	NONE	negative	-0.00123756	NONE	gain	A.1.1	A.1.1	A.1.1	A.1.1	0.891243	0.95339	0.944367	0.959091	TRUE	0.929667	-0.0294243
chr1	27000000	27050000	ARID1A	27022524	27022524	27108595	+	0.145301	0.154134	0.155604	66.9303	22.0828	36.0978	6.8312e-72	4.80847e-27	4.64515e-41	1.17408e-67	8.26432e-23	7.98362e-37	0.663	0.766	0.733	0.732	0.732	0.732	NONE	NONE	NONE	positive	positive	positive	NONE	positive	0.15168	tsg	gain	A.1.1	A.1.1	A.1.1	A.1.1	0.891243	0.95339	0.944367	0.959091	TRUE	0.929667	-0.0294243
chr1	27100000	27150000	PIGV	27113963	27113963	27124889	+	-0.015588	0.00549671	0.0334707	79.6101	0.953561	24.8823	1.42796e-84	6.47499e-06	7.62994e-30	2.45424e-80	0.111286	1.31136e-25	0.192	0.318	0.304	0.354	0.354	0.354	NONE	NONE	NONE	negative	positive	positive	NONE	positive	0.0194837	NONE	gain	A.1.1	A.1.1	A.1.1	A.1.1	0.891243	0.95339	0.944367	0.959091	TRUE	0.929667	-0.0294243
chr1	27150000	27200000	ZDHHC18	27153201	27153201	27184093	+	0.0713251	0.0737993	0.0597988	34.9411	18.6453	14.405	6.66292e-40	1.31668e-23	2.28984e-19	1.14516e-35	2.26298e-19	3.93556e-15	0.2	0.286	0.236	0.171	0.171	0.171	NONE	NONE	NONE	positive	positive	positive	NONE	positive	0.0683077	NONE	gain	A.1.1	A.1.1	A.1.1	A.1.1	0.891243	0.95339	0.944367	0.959091	TRUE	0.929667	-0.0294243
chr1	27150000	27200000	SFN	27189633	27189633	27190947	+	-0.000964069	-0.00228391	-0.00284159	0	0	0.308328	0.0651098	0.0168059	2.8607e-05	1	1	0.491668	0.004	0.003	0.001	0.008	0.008	0.008	NONE	NONE	NONE	negative	negative	negative	NONE	negative	-0.00202986	NONE	gain	A.1.1	A.1.1	A.1.1	A.1.1	0.891243	0.95339	0.944367	0.959091	TRUE	0.929667	-0.0294243
chr1	27200000	27250000	GPN2	27216788	27202624	27216788	-	0.109866	0.141578	0.118937	77.8897	39.9785	41.2815	7.50009e-83	6.11306e-45	3.04278e-46	1.28904e-78	1.05065e-40	5.22963e-42	0.378	0.544	0.469	0.408	0.408	0.408	NONE	NONE	NONE	positive	positive	positive	NONE	positive	0.12346	NONE	gain	A.1.1	A.1.1	A.1.1	A.1.1	0.891243	0.95339	0.944367	0.959091	TRUE	0.929667	-0.0294243
chr1	27200000	27250000	GPATCH3	27226957	27216979	27226957	-	0.000447051	0.0268964	0.0318243	33.6882	0.279366	9.50495	1.19294e-38	3.05797e-05	1.81905e-14	2.05031e-34	0.525574	3.12641e-10	0.122	0.227	0.201	0.195	0.195	0.195	NONE	NONE	NONE	positive	positive	positive	NONE	positive	0.0197226	NONE	gain	A.1.1	A.1.1	A.1.1	A.1.1	0.891243	0.95339	0.944367	0.959091	TRUE	0.929667	-0.0294243
chr1	27200000	27250000	NUDC	27226729	27226729	27273353	+	0.434681	0.557166	0.481753	80.3555	160.689	113.596	2.56614e-85	1.19034e-165	1.47401e-118	4.41043e-81	2.04584e-161	2.53337e-114	0.971	0.982	0.992	0.987	0.987	0.987	up	up	up	positive	positive	positive	up	positive	0.4912	NONE	gain	A.1.1	A.1.1	A.1.1	A.1.1	0.891243	0.95339	0.944367	0.959091	TRUE	0.929667	-0.0294243
chr1	27300000	27350000	TRNP1	27320198	27320198	27327389	+	0.0141505	0.00741295	0.0316846	27.1361	6.02284	17.9368	4.25329e-32	5.5203e-11	6.72927e-23	7.31013e-28	9.48774e-07	1.15656e-18	0.06	0.069	0.091	0.09	0.09	0.09	NONE	NONE	NONE	positive	positive	positive	NONE	positive	0.0177493	NONE	gain	A.1.2	A.1.2	A.1.2	A.1.1	0.814972	0.775424	0.705146	0.906061	TRUE	0.765181	-0.14088
chr1	27450000	27500000	SLC9A1	27493472	27425306	27493472	-	0.22332	0.221525	0.212897	103.622	91.5839	87.3755	1.38874e-108	1.51674e-96	2.45086e-92	2.38683e-104	2.60682e-92	4.2123e-88	0.422	0.543	0.475	0.313	0.313	0.313	NONE	NONE	NONE	positive	positive	positive	NONE	positive	0.219247	NONE	gain	A.1.2	A.1.1	A.1.2	A.1.1	0.69774	0.978814	0.842837	0.906061	FALSE	0.839797	-0.0662636
chr1	27550000	27600000	WDTC1	27561007	27561007	27635110	+	0.149647	0.126697	0.123902	79.6328	37.6401	41.9546	1.3553e-84	1.3326e-42	6.45998e-47	2.32936e-80	2.29033e-38	1.11028e-42	0.351	0.46	0.392	0.322	0.322	0.322	NONE	NONE	NONE	positive	positive	positive	NONE	positive	0.133415	NONE	gain	A.1.2	A.1.1	A.1.2	A.1.1	0.69774	0.978814	0.842837	0.906061	FALSE	0.839797	-0.0662636
chr1	27600000	27650000	TMEM222	27648651	27648651	27662891	+	0.304882	0.327216	0.351587	145.08	152.042	176.651	4.84098e-150	5.28259e-157	1.2988e-181	8.3202e-146	9.07918e-153	2.23225e-177	0.564	0.718	0.68	0.459	0.459	0.459	up	up	up	positive	positive	positive	up	positive	0.327895	NONE	gain	A.1.1	A.1.1	A.1.1	A.1.1	0.971751	0.978814	0.993046	0.906061	TRUE	0.981204	0.075143
chr1	27650000	27700000	SYTL1	27668513	27668513	27680421	+	0.00494819	0.00344644	0.00376509	0	0	0	0.00333529	0.0109584	0.0470053	1	1	1	0.012	0.021	0.015	0.011	0.011	0.011	NONE	NONE	NONE	positive	positive	positive	NONE	positive	0.00405324	NONE	gain	A.1.1	A.1.1	A.1.1	A.1.1	0.971751	0.978814	0.993046	0.907576	TRUE	0.981204	0.0736279
chr1	27650000	27700000	MAP3K6	27693383	27681675	27693383	-	0.0172066	0.0230009	0.0149505	43.3035	0	7.50166	2.89257e-48	0.000542265	1.83289e-12	4.97146e-44	1	3.15018e-08	0.186	0.274	0.227	0.255	0.255	0.255	NONE	NONE	NONE	positive	positive	positive	NONE	positive	0.018386	NONE	gain	A.1.1	A.1.1	A.1.1	A.1.1	0.971751	0.978814	0.993046	0.907576	TRUE	0.981204	0.0736279
chr1	27700000	27750000	GPR3	27719148	27719148	27722318	+	-0.00414292	-0.00169614	-0.00491696	0.837683	0	0	8.45506e-06	0.662988	0.0637652	0.145317	1	1	0.029	0.047	0.036	0.049	0.049	0.049	NONE	NONE	NONE	negative	negative	negative	NONE	negative	-0.00358534	NONE	gain	A.1.1	A.1.1	A.1.1	A.1.1	0.971751	0.978814	0.993046	0.907576	TRUE	0.981204	0.0736279
chr1	27800000	27850000	WASF2	27816669	27730730	27816669	-	0.436146	0.479921	0.570159	174.649	224.916	295.288	1.3062e-179	7.06783e-230	2.99527e-300	2.24497e-175	1.21475e-225	5.14797e-296	0.941	0.962	0.978	0.945	0.945	0.945	up	up	up	positive	positive	positive	up	positive	0.495409	NONE	gain	A.1.1	A.1.1	A.1.1	A.1.1	0.971751	0.978814	0.993046	0.907576	TRUE	0.981204	0.0736279
chr1	27900000	27950000	AHDC1	27930942	27860546	27930942	-	0.0943852	0.0919908	0.0836488	78.2792	15.1135	37.5374	3.05927e-83	4.48013e-20	1.68802e-42	5.25796e-79	7.7e-16	2.9012e-38	0.316	0.414	0.366	0.389	0.389	0.389	NONE	NONE	NONE	positive	positive	positive	NONE	positive	0.0900082	NONE	gain	A.1.1	A.1.1	A.1.1	A.1.1	0.971751	0.978814	0.993046	0.907576	TRUE	0.981204	0.0736279
chr1	27950000	28000000	RP11-288L9.1	27989233	27986839	27989233	-	0.000324928	0.000717114	0.000456838	0	0	0	0.408457	0.509904	0.769646	1	1	1	0.001	0.003	0.002	0.002	0.002	0.002	NONE	NONE	NONE	positive	positive	positive	NONE	positive	0.000499626	NONE	gain	A.1.1	A.1.1	A.1.1	A.1.1	0.971751	0.978814	0.993046	0.907576	TRUE	0.981204	0.0736279
chr1	27950000	28000000	IFI6	27998729	27992572	27998729	-	0.352974	0.29913	0.373589	70.46	44.6794	59.5902	2.01762e-75	1.2173e-49	1.49473e-64	3.46767e-71	2.09217e-45	2.569e-60	0.515	0.605	0.579	0.435	0.435	0.435	up	NONE	up	positive	positive	positive	up	positive	0.341898	NONE	gain	A.1.1	A.1.1	A.1.1	A.1.1	0.971751	0.978814	0.993046	0.907576	TRUE	0.981204	0.0736279
chr1	28050000	28100000	FAM76A	28052490	28052490	28089633	+	0.133652	0.187889	0.179473	62.6076	66.0275	67.6314	1.4363e-67	5.46115e-71	1.35963e-72	2.46858e-63	9.38608e-67	2.3368e-68	0.324	0.493	0.437	0.281	0.281	0.281	NONE	NONE	NONE	positive	positive	positive	NONE	positive	0.167005	NONE	gain	A.1.1	A.1.1	A.1.1	A.1.1	0.946328	0.960452	0.981919	0.962121	TRUE	0.9629	0.000778452
chr1	28050000	28100000	STX12	28099694	28099694	28150963	+	0.276867	0.320988	0.327662	135.282	154.095	166.651	3.04062e-140	4.67465e-159	1.30026e-171	5.22592e-136	8.03431e-155	2.23476e-167	0.567	0.731	0.686	0.49	0.49	0.49	NONE	up	up	positive	positive	positive	up	positive	0.308505	NONE	gain	A.1.1	A.1.1	A.1.1	A.1.1	0.946328	0.960452	0.981919	0.962121	TRUE	0.9629	0.000778452
chr1	28150000	28200000	PPP1R8	28157289	28157289	28178187	+	-0.00578136	0.0314865	0.0258607	79.3784	0.12597	20.9557	2.4347e-84	4.35342e-05	6.44351e-26	4.18452e-80	0.748221	1.10745e-21	0.366	0.523	0.471	0.546	0.546	0.546	NONE	NONE	NONE	negative	positive	positive	NONE	positive	0.0286736	NONE	gain	A.1.1	A.1.1	A.1.1	A.1.1	0.946328	0.960452	0.981919	0.962121	TRUE	0.9629	0.000778452
chr1	28150000	28200000	THEMIS2	28199055	28199055	28213196	+	-0.000286556	-3.75041e-05	0.000174858	0	0	0	0.765021	0.985126	0.753596	1	1	1	0.001	0.002	0.002	0.002	0.002	0.002	NONE	NONE	NONE	negative	negative	positive	NONE	negative	-0.00016203	NONE	gain	A.1.1	A.1.1	A.1.1	A.1.1	0.946328	0.960452	0.981919	0.962121	TRUE	0.9629	0.000778452
chr1	28200000	28250000	RPA2	28241257	28218035	28241257	-	0.183976	0.271742	0.242456	71.0451	34.8859	38.9061	5.24385e-76	7.56685e-40	7.22221e-44	9.01261e-72	1.30052e-35	1.24128e-39	0.689	0.818	0.803	0.793	0.793	0.793	NONE	NONE	NONE	positive	positive	positive	NONE	positive	0.232725	NONE	gain	A.1.1	A.1.1	A.1.1	A.1.1	0.946328	0.960452	0.981919	0.962121	TRUE	0.9629	0.000778452
chr1	28250000	28300000	SMPDL3B	28261504	28261504	28285668	+	-0.000859507	-0.00108451	-0.00117485	0	0	0	0.00107299	0.00903817	0.00534764	1	1	1	0	0	0	0.004	0.004	0.004	NONE	NONE	NONE	negative	negative	negative	NONE	negative	-0.00103962	NONE	gain	A.1.1	A.1.1	A.1.1	A.1.1	0.946328	0.960452	0.981919	0.962121	TRUE	0.9629	0.000778452
chr1	28250000	28300000	XKR8	28285973	28285973	28294607	+	0.0403188	0.066327	0.0871209	51.4709	6.69294	27.3913	1.96729e-56	1.17995e-11	2.36293e-32	3.38118e-52	2.02798e-07	4.06117e-28	0.265	0.41	0.381	0.337	0.337	0.337	NONE	NONE	NONE	positive	positive	positive	NONE	positive	0.0645889	NONE	gain	A.1.1	A.1.1	A.1.1	A.1.1	0.946328	0.960452	0.981919	0.962121	TRUE	0.9629	0.000778452
chr1	28400000	28450000	EYA3	28415207	28296855	28415207	-	0.217167	0.247175	0.216605	124.116	99.9056	94.27	4.45279e-129	7.23077e-105	3.12471e-99	7.65301e-125	1.24275e-100	5.37044e-95	0.49	0.626	0.568	0.42	0.42	0.42	NONE	NONE	NONE	positive	positive	positive	NONE	positive	0.226982	NONE	gain	A.1.2	A.1.1	A.1.1	A.1.1	0.872881	0.960452	0.981919	0.960606	TRUE	0.938418	-0.0221885
chr1	28500000	28550000	PTAFR	28520447	28473677	28520447	-	0.000150147	0.000379935	1.04711e-05	0	0	0	0.67041	0.0462619	0.318364	1	1	1	0.001	0.003	0.001	0	0	0	NONE	NONE	NONE	positive	positive	positive	NONE	positive	0.000180184	NONE	gain	A.1.1	A.1.2	A.1.1	A.1.1	0.990113	0.786723	0.901252	0.960606	FALSE	0.892696	-0.0679101
chr1	28550000	28600000	DNAJC8	28559536	28525967	28559536	-	0.566391	0.583282	0.495957	272.867	319.071	253.925	7.90743e-278	0	6.92133e-259	1.35905e-273	0	1.18957e-254	0.978	0.974	0.988	0.979	0.979	0.979	up	up	up	positive	positive	positive	up	positive	0.548543	NONE	gain	A.1.1	A.1.2	A.1.1	A.1.1	0.990113	0.786723	0.901252	0.989394	FALSE	0.892696	-0.096698
chr1	28500000	28550000	AL353354.2	28527070	28527070	28527419	+	0.000426289	0.000564294	8.89927e-07	0	0	0	0.728925	0.504272	0.814639	1	1	1	0.001	0.001	0	0	0	0	NONE	NONE	NONE	positive	positive	positive	NONE	positive	0.000330491	NONE	gain	A.1.1	A.1.2	A.1.1	A.1.1	0.990113	0.786723	0.901252	0.960606	FALSE	0.892696	-0.0679101
chr1	28550000	28600000	ATPIF1	28562620	28562620	28573417	+	1.01737	1.01324	1.00481	319.071	319.071	319.071	0	0	0	0	0	0	0.996	0.992	1	0.996	0.996	0.996	up	up	up	positive	positive	positive	up	positive	1.01181	NONE	gain	A.1.1	A.1.2	A.1.1	A.1.1	0.990113	0.786723	0.901252	0.989394	FALSE	0.892696	-0.096698
chr1	28550000	28600000	RP5-1092A3.4	28567964	28566020	28567964	-	-0.009548	-0.0098916	-0.00858878	11.1154	2.06548	4.3321	4.46063e-16	5.00404e-07	2.7083e-09	7.66648e-12	0.00860045	4.65475e-05	0.014	0.02	0.019	0.047	0.047	0.047	NONE	NONE	NONE	negative	negative	negative	NONE	negative	-0.00934279	NONE	gain	A.1.1	A.1.2	A.1.1	A.1.1	0.990113	0.786723	0.901252	0.989394	FALSE	0.892696	-0.096698
chr1	28550000	28600000	SESN2	28586038	28586038	28609002	+	0.00928767	-0.0121229	-0.00637834	20.7781	0	3.40458	9.69748e-26	0.0661095	2.29202e-08	1.66671e-21	1	0.00039393	0.108	0.136	0.119	0.16	0.16	0.16	NONE	NONE	NONE	positive	negative	negative	NONE	negative	-0.00925063	NONE	gain	A.1.1	A.1.2	A.1.1	A.1.1	0.990113	0.786723	0.901252	0.989394	FALSE	0.892696	-0.096698
chr1	28650000	28700000	MED18	28655513	28655513	28662476	+	-0.024055	-0.0135555	-0.0118053	43.8176	0	9.92329	8.85442e-49	0.000112038	6.94239e-15	1.52181e-44	1	1.19319e-10	0.092	0.161	0.143	0.206	0.206	0.206	NONE	NONE	NONE	negative	negative	negative	NONE	negative	-0.0164719	NONE	gain	A.1.1	A.1.2	A.1.1	A.1.1	0.990113	0.785311	0.901252	0.989394	FALSE	0.892225	-0.0971688
chr1	28650000	28700000	PHACTR4	28696114	28696114	28826881	+	0.323363	0.354842	0.247913	141.161	128.742	80.3209	4.01158e-146	1.05305e-133	2.77921e-85	6.89471e-142	1.80988e-129	4.77662e-81	0.684	0.809	0.72	0.658	0.658	0.658	up	up	NONE	positive	positive	positive	up	positive	0.308706	NONE	gain	A.1.1	A.1.2	A.1.1	A.1.1	0.990113	0.785311	0.901252	0.989394	FALSE	0.892225	-0.0971688
chr1	28800000	28850000	RCC1	28832455	28832455	28865812	+	0.107342	0.077763	0.0168808	76.4928	15.4782	25.5888	1.87085e-81	1.93451e-20	1.49959e-30	3.21543e-77	3.32484e-16	2.57735e-26	0.403	0.451	0.367	0.443	0.443	0.443	NONE	NONE	NONE	positive	positive	positive	NONE	positive	0.0673285	NONE	gain	A.1.1	A.1.1	A.1.1	A.1.1	0.990113	0.949153	0.958275	0.989394	TRUE	0.965847	-0.023547
chr1	28850000	28900000	TRNAU1AP	28879597	28879597	28905051	+	0.250293	0.277926	0.295474	132.84	107.868	139.144	8.40693e-138	7.88248e-113	4.17661e-144	1.4449e-133	1.35476e-108	7.17835e-140	0.622	0.753	0.723	0.606	0.606	0.606	NONE	NONE	NONE	positive	positive	positive	NONE	positive	0.274564	NONE	gain	A.1.1	A.1.1	A.1.1	A.1.1	0.990113	0.949153	0.958275	0.989394	TRUE	0.965847	-0.023547
chr1	28900000	28950000	SNHG12	28909495	28905050	28909495	-	0.278377	0.203528	0.197482	73.8027	67.1536	62.6413	9.16433e-79	4.08546e-72	1.32881e-67	1.57507e-74	7.02167e-68	2.28383e-63	0.455	0.537	0.484	0.311	0.311	0.311	NONE	NONE	NONE	positive	positive	positive	NONE	positive	0.226463	NONE	gain	A.1.1	A.1.1	A.1.1	A.1.1	0.990113	0.949153	0.958275	0.989394	TRUE	0.965847	-0.023547
chr1	28950000	29000000	TAF12	28969597	28915835	28969597	-	0.145204	0.194368	0.2607	98.3716	63.8324	112.112	2.47274e-103	8.55903e-69	4.49079e-117	4.2499e-99	1.47104e-64	7.71833e-113	0.686	0.815	0.811	0.776	0.776	0.776	NONE	NONE	NONE	positive	positive	positive	NONE	positive	0.200091	NONE	gain	A.1.1	A.1.1	A.1.1	A.1.1	0.990113	0.949153	0.958275	0.989394	TRUE	0.965847	-0.023547
chr1	28900000	28950000	RAB42	28918712	28918712	28921955	+	-9.03106e-05	0.000525992	0.00294188	0	0	0	0.0329658	0.0880399	0.0678703	1	1	1	0.006	0.008	0.012	0.011	0.011	0.011	NONE	NONE	NONE	negative	positive	positive	NONE	positive	0.00173394	NONE	gain	A.1.1	A.1.1	A.1.1	A.1.1	0.990113	0.949153	0.958275	0.989394	TRUE	0.965847	-0.023547
chr1	28950000	29000000	RNU11	28975112	28975112	28975245	+	0.0148725	0.0230662	0.00380586	6.30924	21.9203	0	2.85469e-11	6.99022e-27	0.00235422	4.90635e-07	1.20141e-22	1	0.025	0.051	0.011	0.003	0.003	0.003	NONE	NONE	NONE	positive	positive	positive	NONE	positive	0.0139148	NONE	gain	A.1.1	A.1.1	A.1.1	A.1.1	0.990113	0.949153	0.958275	0.989394	TRUE	0.965847	-0.023547
chr1	28950000	29000000	GMEB1	28995244	28995244	29045865	+	0.0151056	0.0524542	0.0662495	71.846	7.8999	24.513	8.29439e-77	7.32651e-13	1.78571e-29	1.42556e-72	1.25921e-08	3.0691e-25	0.267	0.411	0.387	0.399	0.399	0.399	NONE	NONE	NONE	positive	positive	positive	NONE	positive	0.0446031	NONE	gain	A.1.1	A.1.1	A.1.1	A.1.1	0.990113	0.949153	0.958275	0.989394	TRUE	0.965847	-0.023547
chr1	29050000	29100000	YTHDF2	29063133	29063133	29096287	+	0.183713	0.246977	0.327066	73.4659	68.1841	118.048	1.99012e-78	3.80788e-73	5.21201e-123	3.42043e-74	6.54461e-69	8.95788e-119	0.833	0.901	0.911	0.892	0.892	0.892	NONE	NONE	up	positive	positive	positive	NONE	positive	0.252585	NONE	gain	A.1.2	A.1.2	A.1.2	A.1.2	0.778249	0.752825	0.696801	0.778788	TRUE	0.742625	-0.036163
chr1	29200000	29250000	EPB41	29213603	29213603	29446553	+	0.0433017	0.0457799	0.0341485	36.4669	5.34297	11.4234	1.98573e-41	2.64136e-10	2.1947e-16	3.41287e-37	4.5397e-06	3.77203e-12	0.189	0.273	0.224	0.233	0.233	0.233	NONE	NONE	NONE	positive	positive	positive	NONE	positive	0.0410767	NONE	gain	A.1.2	A.1.2	A.1.2	A.1.2	0.778249	0.752825	0.696801	0.778788	TRUE	0.742625	-0.036163
chr1	29450000	29500000	TMEM200B	29450447	29445940	29450447	-	0.0322781	0.0272348	0.0162131	15.2461	3.39695	0.765279	3.30177e-20	2.33263e-08	9.98896e-06	5.67475e-16	0.000400909	0.17168	0.108	0.153	0.114	0.1	0.1	0.1	NONE	NONE	NONE	positive	positive	positive	NONE	positive	0.025242	NONE	gain	A.1.2	A.1.2	A.1.2	A.1.2	0.782486	0.788136	0.823366	0.778788	TRUE	0.797996	0.0192079
chr1	29500000	29550000	SRSF4	29508499	29474255	29508499	-	0.1107	0.212963	0.168577	74.2233	49.512	57.3078	3.47915e-79	1.78963e-54	2.86428e-62	5.97961e-75	3.07584e-50	4.92283e-58	0.777	0.876	0.838	0.89	0.89	0.89	NONE	NONE	NONE	positive	positive	positive	NONE	positive	0.16408	NONE	gain	A.1.2	A.1.2	A.1.2	A.1.2	0.782486	0.788136	0.823366	0.778788	TRUE	0.797996	0.0192079
chr1	29450000	29500000	RP11-242O24.5	29479001	29479001	29479503	+	0.000228377	8.48226e-05	0.000706758	0	0	0	0.405891	0.3956	0.110058	1	1	1	0	0	0.001	0	0	0	NONE	NONE	NONE	positive	positive	positive	NONE	positive	0.000339986	NONE	gain	A.1.2	A.1.2	A.1.2	A.1.2	0.782486	0.788136	0.823366	0.778788	TRUE	0.797996	0.0192079
chr1	29550000	29600000	MECR	29557454	29519385	29557454	-	0.12499	0.179584	0.165555	75.0854	67.0912	68.811	4.77952e-80	4.71627e-72	8.9907e-74	8.21457e-76	8.10585e-68	1.54523e-69	0.408	0.587	0.521	0.413	0.413	0.413	NONE	NONE	NONE	positive	positive	positive	NONE	positive	0.156709	NONE	gain	A.2.2	A.2.2	A.2.2	B.1.1	0.543785	0.501412	0.500695	0.348485	TRUE	0.515298	0.166813
chr1	29550000	29600000	PTPRU	29563028	29563028	29653325	+	0.0542947	0.0537372	0.0418786	18.5832	20.6543	17.1774	1.51922e-23	1.28968e-25	3.86751e-22	2.61109e-19	2.21657e-21	6.64709e-18	0.084	0.117	0.098	0.042	0.042	0.042	NONE	NONE	NONE	positive	positive	positive	NONE	positive	0.0499702	NONE	gain	A.2.2	A.2.2	A.2.2	B.1.1	0.543785	0.501412	0.500695	0.348485	TRUE	0.515298	0.166813
chr1	30150000	30200000	RP4-656G21.1	30182394	30181698	30182394	-	0.000578406	0.00169978	0.000950015	0	0	0	0.346631	0.0117782	0.231667	1	1	1	0.002	0.004	0.002	0	0	0	NONE	NONE	NONE	positive	positive	positive	NONE	positive	0.00107607	NONE	gain	A.1.2	A.1.2	A.1.2	A.2.2	0.700565	0.724576	0.700974	0.459091	TRUE	0.708705	0.249614
chr1	31150000	31200000	MATN1	31196434	31184124	31196434	-	0.00336877	0.00185591	0.00375658	0	0	0	0.0379005	0.0135732	0.000960453	1	1	1	0.005	0.006	0.008	0.001	0.001	0.001	NONE	NONE	NONE	positive	positive	positive	NONE	positive	0.00299375	NONE	gain	A.2.1	A.2.1	A.2.1	A.2.1	0.668079	0.638418	0.62726	0.678788	TRUE	0.644586	-0.0342021
chr1	31150000	31200000	MATN1-AS1	31191351	31191351	31199674	+	0.00249414	0.00749233	0.00638905	0	0	0	0.0188161	0.00354425	0.00535405	1	1	1	0.011	0.022	0.022	0.011	0.011	0.011	NONE	NONE	NONE	positive	positive	positive	NONE	positive	0.0054585	NONE	gain	A.2.1	A.2.1	A.2.1	A.2.1	0.668079	0.638418	0.62726	0.678788	TRUE	0.644586	-0.0342021
chr1	31200000	31250000	LAPTM5	31230667	31205316	31230667	-	-0.000572936	-0.000590025	-4.29033e-05	0	0	0	0.212131	0.235427	0.725073	1	1	1	0	0	0.001	0.002	0.002	0.002	NONE	NONE	NONE	negative	negative	negative	NONE	negative	-0.000401955	NONE	gain	A.2.1	A.2.1	A.2.1	A.2.1	0.668079	0.638418	0.62726	0.678788	TRUE	0.644586	-0.0342021
chr1	31250000	31300000	RP1-65J11.1	31297075	31297075	31307131	+	-0.00535381	-0.00333454	-0.00543472	7.29059	0	3.28548	2.97994e-12	0.00214171	3.01521e-08	5.12162e-08	1	0.000518224	0.006	0.014	0.008	0.026	0.026	0.026	NONE	NONE	NONE	negative	negative	negative	NONE	negative	-0.00470769	NONE	gain	A.2.1	A.2.1	A.2.1	A.2.1	0.668079	0.638418	0.62726	0.678788	TRUE	0.644586	-0.0342021
chr1	31350000	31400000	SDC3	31381608	31342314	31381608	-	-0.0305665	-0.0385443	-0.035166	55.1157	31.554	39.2891	4.45738e-60	1.62467e-36	2.99016e-44	7.66091e-56	2.79232e-32	5.13919e-40	0.037	0.041	0.041	0.143	0.143	0.143	NONE	NONE	NONE	negative	negative	negative	NONE	negative	-0.034759	NONE	gain	A.2.1	A.2.1	A.2.1	A.2.1	0.668079	0.638418	0.62726	0.678788	TRUE	0.644586	-0.0342021
chr1	31500000	31550000	PUM1	31538838	31404353	31538838	-	0.27	0.274572	0.235659	91.6662	58.2069	62.8039	1.25481e-96	3.6132e-63	9.13915e-68	2.15665e-92	6.21001e-59	1.57074e-63	0.816	0.885	0.852	0.849	0.849	0.849	NONE	NONE	NONE	positive	positive	positive	NONE	positive	0.260077	NONE	gain	A.1.1	A.1.2	A.1.2	A.1.1	0.888418	0.840395	0.834492	0.890909	TRUE	0.854435	-0.0364738
chr1	31750000	31800000	SNRNP40	31769662	31732417	31769662	-	0.133569	0.168022	0.205526	79.6742	40.1827	74.318	1.23207e-84	3.82038e-45	2.79772e-79	2.11755e-80	6.56609e-41	4.80844e-75	0.739	0.825	0.814	0.839	0.839	0.839	NONE	NONE	NONE	positive	positive	positive	NONE	positive	0.169039	NONE	gain	A.1.2	A.1.2	A.1.2	A.1.1	0.70904	0.764124	0.698192	0.890909	TRUE	0.723785	-0.167124
chr1	31750000	31800000	ZCCHC17	31769842	31769842	31837783	+	0.018988	0.123958	0.178537	45.5199	23.4759	51.5186	1.75748e-50	1.94503e-28	1.76297e-56	3.02058e-46	3.34292e-24	3.03001e-52	0.782	0.889	0.882	0.903	0.903	0.903	NONE	NONE	NONE	positive	positive	positive	NONE	positive	0.107161	NONE	gain	A.1.2	A.1.2	A.1.2	A.1.1	0.70904	0.764124	0.698192	0.890909	TRUE	0.723785	-0.167124
chr1	31800000	31850000	FABP3	31849697	31838472	31849697	-	0.00119185	0.00221937	0.00229113	0	0	0	0.352891	0.0047089	0.00940956	1	1	1	0.001	0.005	0.005	0	0	0	NONE	NONE	NONE	positive	positive	positive	NONE	positive	0.00190078	NONE	gain	A.1.2	A.1.2	A.1.2	A.1.1	0.70904	0.764124	0.698192	0.890909	TRUE	0.723785	-0.167124
chr1	31850000	31900000	SERINC2	31882412	31882412	31907525	+	0.994061	1.11268	1.04389	319.071	319.071	319.071	0	0	0	0	0	0	0.881	0.935	0.927	0.557	0.557	0.557	up	up	up	positive	positive	positive	up	positive	1.05021	NONE	gain	A.1.2	A.1.2	A.1.2	A.1.1	0.70904	0.764124	0.698192	0.890909	TRUE	0.723785	-0.167124
chr1	32000000	32050000	TINAGL1	32042116	32042116	32053288	+	0.00037537	0.00121108	0.000585904	0	0	0	0.0150408	0.0269099	0.0342498	1	1	1	0.002	0.004	0.003	0.005	0.005	0.005	NONE	NONE	NONE	positive	positive	positive	NONE	positive	0.000724118	NONE	gain	A.1.2	A.1.2	A.1.2	A.1.1	0.70904	0.764124	0.698192	0.890909	TRUE	0.723785	-0.167124
chr1	32100000	32150000	PEF1	32110497	32095463	32110497	-	0.353054	0.385251	0.426844	197.414	178.143	235.422	2.24055e-202	4.18459e-183	2.20286e-240	3.85084e-198	7.19206e-179	3.78605e-236	0.765	0.867	0.845	0.744	0.744	0.744	up	up	up	positive	positive	positive	up	positive	0.388383	NONE	gain	A.1.1	A.1.2	A.1.1	A.1.1	0.877119	0.792373	0.905424	0.969697	TRUE	0.858305	-0.111392
chr1	32100000	32150000	RP11-73M7.9	32110295	32110295	32114972	+	0.000530498	0.000248316	0.000477281	0	0	0	0.683023	0.835695	0.5861	1	1	1	0.001	0.001	0.002	0.001	0.001	0.001	NONE	NONE	NONE	positive	positive	positive	NONE	positive	0.000418699	NONE	gain	A.1.1	A.1.2	A.1.1	A.1.1	0.877119	0.792373	0.905424	0.969697	TRUE	0.858305	-0.111392
chr1	32150000	32200000	COL16A1	32169920	32117848	32169920	-	-0.008016	0.00427883	-0.00697675	7.47395	0	0.901604	1.95365e-12	0.000126996	7.29787e-06	3.35773e-08	1	0.125428	0.008	0.017	0.013	0.032	0.032	0.032	NONE	NONE	NONE	negative	positive	negative	NONE	negative	-0.00749637	NONE	gain	A.1.1	A.1.2	A.1.1	A.1.1	0.877119	0.792373	0.905424	0.969697	TRUE	0.858305	-0.111392
chr1	32200000	32250000	BAI2	32230494	32192718	32230494	-	-0.0426153	-0.0452614	-0.0445875	77.7104	34.7139	55.1323	1.13351e-82	1.12433e-39	4.29031e-60	1.94816e-78	1.93239e-35	7.37376e-56	0.068	0.093	0.082	0.223	0.223	0.223	NONE	NONE	NONE	negative	negative	negative	NONE	negative	-0.0441547	NONE	gain	A.1.1	A.1.2	A.1.1	A.1.1	0.877119	0.792373	0.905424	0.969697	TRUE	0.858305	-0.111392
chr1	32250000	32300000	SPOCD1	32281652	32256023	32281652	-	0.176569	0.214201	0.185786	104.393	78.1782	71.3892	2.35665e-109	3.85985e-83	2.37454e-76	4.05038e-105	6.63393e-79	4.08112e-72	0.401	0.552	0.472	0.383	0.383	0.383	NONE	NONE	NONE	positive	positive	positive	NONE	positive	0.192185	NONE	gain	A.1.2	A.1.1	A.1.1	A.1.1	0.79661	0.89548	0.905424	0.969697	TRUE	0.865838	-0.103859
chr1	32300000	32350000	RP11-84A19.2	32321169	32307620	32321169	-	0.00403212	0.000698367	0.000809706	0	0	0	0.00379895	0.15475	0.0748423	1	1	1	0.005	0.002	0.003	0	0	0	NONE	NONE	NONE	positive	positive	positive	NONE	positive	0.00184673	NONE	gain	A.1.2	A.1.1	A.1.1	A.1.1	0.79661	0.89548	0.98331	0.969697	FALSE	0.8918	-0.0778968
chr1	32350000	32400000	RP11-84A19.4	32387442	32317514	32387442	-	0.00390899	0.000275924	0.00382171	0	0	0	0.0115173	0.954662	0.0699588	1	1	1	0.006	0.009	0.014	0.009	0.009	0.009	NONE	NONE	NONE	positive	positive	positive	NONE	positive	0.00266888	NONE	gain	A.1.2	A.1.1	A.1.1	A.1.1	0.79661	0.89548	0.98331	0.969697	FALSE	0.8918	-0.0778968
chr1	32400000	32450000	PTP4A2	32410457	32372022	32410457	-	0.255073	0.283655	0.326917	66.2082	87.5294	100.607	3.60225e-71	1.7194e-92	1.43803e-105	6.19119e-67	2.95513e-88	2.47155e-101	0.966	0.973	0.989	0.989	0.989	0.989	NONE	NONE	up	positive	positive	positive	NONE	positive	0.288548	NONE	gain	A.1.2	A.1.1	A.1.1	A.1.1	0.79661	0.89548	0.98331	0.969697	FALSE	0.8918	-0.0778968
chr1	32450000	32500000	KHDRBS1	32479430	32479430	32526451	+	-0.177598	-0.155569	-0.152531	32.275	20.1332	22.1542	3.08917e-37	4.28175e-25	4.07899e-27	5.30936e-33	7.35904e-21	7.01056e-23	0.866	0.902	0.893	0.956	0.956	0.956	NONE	NONE	NONE	negative	negative	negative	NONE	negative	-0.161899	NONE	gain	A.1.1	A.1.1	A.1.1	A.1.1	0.987288	0.99435	0.98331	0.986364	TRUE	0.988316	0.00195255
chr1	32500000	32550000	RP11-277A4.4	32539075	32517892	32539075	-	0.00311919	0.00106997	0.00554407	0	0	0	0.0331801	0.542572	0.00407993	1	1	1	0.006	0.007	0.011	0.005	0.005	0.005	NONE	NONE	NONE	positive	positive	positive	NONE	positive	0.00324441	NONE	gain	A.1.1	A.1.1	A.1.1	A.1.1	0.987288	0.99435	0.98331	0.986364	TRUE	0.988316	0.00195255
chr1	32500000	32550000	TMEM39B	32537632	32537632	32568467	+	0.229235	0.256381	0.248097	131.809	119.848	116.931	9.02746e-137	8.26454e-125	6.81947e-122	1.55155e-132	1.42043e-120	1.17206e-117	0.509	0.646	0.598	0.435	0.435	0.435	NONE	NONE	NONE	positive	positive	positive	NONE	positive	0.244571	NONE	gain	A.1.1	A.1.1	A.1.1	A.1.1	0.987288	0.99435	0.98331	0.986364	TRUE	0.988316	0.00195255
chr1	32550000	32600000	KPNA6	32573639	32573639	32642169	+	0.3006	0.337458	0.255988	128.25	107.392	87.8348	3.26987e-133	2.36169e-112	8.51104e-93	5.61993e-129	4.05903e-108	1.46279e-88	0.741	0.835	0.78	0.733	0.733	0.733	up	up	NONE	positive	positive	positive	up	positive	0.298015	NONE	gain	A.1.1	A.1.1	A.1.1	A.1.1	0.987288	0.99435	0.98331	0.986364	TRUE	0.988316	0.00195255
chr1	32600000	32650000	TXLNA	32645287	32645287	32663886	+	0.346989	0.378044	0.336539	165.469	151.07	138.98	1.97613e-170	4.95505e-156	6.09638e-144	3.39638e-166	8.51625e-152	1.04778e-139	0.692	0.817	0.757	0.65	0.65	0.65	up	up	up	positive	positive	positive	up	positive	0.353857	NONE	gain	A.1.1	A.1.1	A.1.1	A.1.1	0.987288	0.99435	0.98331	0.986364	TRUE	0.988316	0.00195255
chr1	32650000	32700000	CCDC28B	32665987	32665987	32670988	+	0.0931911	0.102949	0.15068	69.4032	12.8339	44.0292	2.29946e-74	8.52829e-18	5.43956e-49	3.95209e-70	1.46576e-13	9.34897e-45	0.518	0.656	0.638	0.622	0.622	0.622	NONE	NONE	NONE	positive	positive	positive	NONE	positive	0.115607	NONE	gain	A.1.1	A.1.1	A.1.1	A.1.1	0.987288	0.99435	0.98331	0.986364	TRUE	0.988316	0.00195255
chr1	32650000	32700000	RP4-622L5.7	32672415	32670370	32672415	-	0.00310316	0.00617991	0.00923541	0	0	0.890018	0.000624969	9.00684e-05	7.49518e-06	1	1	0.12882	0.008	0.022	0.022	0.007	0.007	0.007	NONE	NONE	NONE	positive	positive	positive	NONE	positive	0.00617283	NONE	gain	A.1.1	A.1.1	A.1.1	A.1.1	0.987288	0.99435	0.98331	0.986364	TRUE	0.988316	0.00195255
chr1	32650000	32700000	IQCC	32671236	32671236	32674288	+	-0.00930195	-0.00155933	-0.00600702	24.5332	0	3.27287	1.70455e-29	0.324256	3.10405e-08	2.92961e-25	1	0.000533494	0.043	0.094	0.07	0.106	0.106	0.106	NONE	NONE	NONE	negative	negative	negative	NONE	negative	-0.00562277	NONE	gain	A.1.1	A.1.1	A.1.1	A.1.1	0.987288	0.99435	0.98331	0.986364	TRUE	0.988316	0.00195255
chr1	32650000	32700000	DCDC2B	32674695	32674695	32681797	+	0.00176621	0.000124545	0.000999373	0	0	0	0.133933	0.928442	0.252116	1	1	1	0.002	0.001	0.003	0.001	0.001	0.001	NONE	NONE	NONE	positive	positive	positive	NONE	positive	0.000963376	NONE	gain	A.1.1	A.1.1	A.1.1	A.1.1	0.987288	0.99435	0.98331	0.986364	TRUE	0.988316	0.00195255
chr1	32650000	32700000	TMEM234	32687972	32680073	32687972	-	0.0722177	0.0746483	0.122279	74.9471	12.7623	50.4784	6.57273e-80	1.00576e-17	1.93375e-55	1.12966e-75	1.72859e-13	3.32354e-51	0.395	0.508	0.496	0.479	0.479	0.479	NONE	NONE	NONE	positive	positive	positive	NONE	positive	0.089715	NONE	gain	A.1.1	A.1.1	A.1.1	A.1.1	0.987288	0.99435	0.98331	0.986364	TRUE	0.988316	0.00195255
chr1	32650000	32700000	EIF3I	32687529	32687529	32697205	+	0.06706	0.209295	0.199284	7.90167	50.2399	40.5368	7.29677e-13	3.34872e-55	1.69055e-45	1.2541e-08	5.75545e-51	2.90555e-41	0.967	0.975	0.985	0.991	0.991	0.991	NONE	NONE	NONE	positive	positive	positive	NONE	positive	0.158546	NONE	gain	A.1.1	A.1.1	A.1.1	A.1.1	0.987288	0.99435	0.98331	0.986364	TRUE	0.988316	0.00195255
chr1	32700000	32750000	FAM167B	32712834	32712834	32714457	+	0.0177996	0.0146124	0.0179972	2.84692	2.11615	3.03737	8.27711e-08	4.45295e-07	5.33863e-08	0.00142259	0.00765328	0.000917551	0.034	0.053	0.046	0.025	0.025	0.025	NONE	NONE	NONE	positive	positive	positive	NONE	positive	0.0168031	NONE	gain	A.1.1	A.1.1	A.1.1	A.1.1	0.894068	0.99435	0.904033	0.986364	TRUE	0.930817	-0.0555465
chr1	32700000	32750000	LCK	32716840	32716840	32751766	+	-0.000761077	-0.00110861	-0.000755636	0	0	0	0.634545	0.0441076	0.616207	1	1	1	0.001	0	0.001	0.001	0.001	0.001	NONE	NONE	NONE	negative	negative	negative	NONE	negative	-0.000875109	NONE	gain	A.1.1	A.1.1	A.1.1	A.1.1	0.894068	0.99435	0.904033	0.986364	TRUE	0.930817	-0.0555465
chr1	32750000	32800000	HDAC1	32757687	32757687	32799236	+	0.418179	0.450071	0.429044	204.148	232.233	215.127	4.14123e-209	3.40024e-237	4.3464e-220	7.11753e-205	5.84399e-233	7.47015e-216	0.808	0.895	0.86	0.765	0.765	0.765	up	up	up	positive	positive	positive	up	positive	0.432431	og	gain	A.1.1	A.1.1	A.1.1	A.1.1	0.894068	0.99435	0.904033	0.986364	TRUE	0.930817	-0.0555465
chr1	32800000	32850000	MARCKSL1	32801980	32799433	32801980	-	1.52655	1.62947	1.6298	319.071	319.071	319.071	0	0	0	0	0	0	0.974	0.983	0.992	0.945	0.945	0.945	up	up	up	positive	positive	positive	up	positive	1.59527	NONE	gain	A.1.1	A.1.1	A.1.1	A.1.1	0.894068	0.99435	0.904033	0.986364	TRUE	0.930817	-0.0555465
chr1	32800000	32850000	TSSK3	32817122	32817122	32829913	+	0.00471346	0.00595565	0.00392947	0	0.228674	0	0.000859043	3.43658e-05	0.00333233	1	0.590645	1	0.009	0.017	0.013	0.006	0.006	0.006	NONE	NONE	NONE	positive	positive	positive	NONE	positive	0.00486619	NONE	gain	A.1.1	A.1.1	A.1.1	A.1.1	0.894068	0.99435	0.904033	0.986364	TRUE	0.930817	-0.0555465
chr1	32800000	32850000	FAM229A	32829879	32826871	32829879	-	0.0497942	0.0599027	0.0647095	16.5502	21.6475	23.6754	1.63892e-21	1.30995e-26	1.22848e-28	2.81681e-17	2.25142e-22	2.11139e-24	0.102	0.171	0.156	0.072	0.072	0.072	NONE	NONE	NONE	positive	positive	positive	NONE	positive	0.0581355	NONE	gain	A.1.1	A.1.1	A.1.1	A.1.1	0.894068	0.99435	0.904033	0.986364	TRUE	0.930817	-0.0555465
chr1	32850000	32900000	BSDC1	32860332	32830704	32860332	-	0.306675	0.314165	0.335765	126.671	117.798	136.102	1.24052e-131	9.25774e-123	4.60475e-141	2.13207e-127	1.59113e-118	7.91418e-137	0.603	0.736	0.702	0.536	0.536	0.536	up	up	up	positive	positive	positive	up	positive	0.318868	NONE	gain	A.1.1	A.1.1	A.1.1	A.1.1	0.894068	0.99435	0.904033	0.986364	TRUE	0.930817	-0.0555465
chr1	32900000	32950000	ZBTB8B	32930670	32930670	32962287	+	-0.000905123	-0.00163679	-0.00100775	0	0	0	0.0125694	0.0549235	0.104399	1	1	1	0.002	0.002	0.002	0.006	0.006	0.006	NONE	NONE	NONE	negative	negative	negative	NONE	negative	-0.00118322	NONE	gain	A.1.2	A.1.2	A.1.2	A.1.1	0.795198	0.838983	0.77886	0.971212	TRUE	0.804347	-0.166865
chr1	33000000	33050000	ZBTB8A	33005028	33005028	33071540	+	0.0354517	0.0291721	0.0371315	41.9228	1.21581	15.7746	6.95059e-47	3.53992e-06	9.77789e-21	1.1946e-42	0.0608407	1.68053e-16	0.184	0.262	0.231	0.25	0.25	0.25	NONE	NONE	NONE	positive	positive	positive	NONE	positive	0.0339184	NONE	gain	A.1.2	A.1.2	A.1.2	A.1.1	0.795198	0.838983	0.77886	0.971212	TRUE	0.804347	-0.166865
chr1	33100000	33150000	ZBTB8OS	33116504	33065773	33116504	-	0.0999891	0.127339	0.0659298	95.0422	35.7961	46.1946	5.2795e-100	9.30504e-41	3.71686e-51	9.07388e-96	1.59926e-36	6.38817e-47	0.703	0.806	0.747	0.833	0.833	0.833	NONE	NONE	NONE	positive	positive	positive	NONE	positive	0.0977527	NONE	gain	A.1.1	A.1.1	A.1.1	A.1.1	0.998588	0.957627	0.997218	0.971212	TRUE	0.984478	0.0132656
chr1	33100000	33150000	RBBP4	33116743	33116743	33151812	+	0.691873	0.592766	0.395847	319.071	284.744	156.049	0	1.04948e-289	5.19686e-161	0	1.80374e-285	8.93184e-157	0.907	0.931	0.891	0.835	0.835	0.835	up	up	up	positive	positive	positive	up	positive	0.560162	NONE	gain	A.1.1	A.1.1	A.1.1	A.1.1	0.998588	0.957627	0.997218	0.971212	TRUE	0.984478	0.0132656
chr1	33150000	33200000	SYNC	33169197	33145507	33169197	-	0.419336	0.434673	0.0957942	179.894	149.14	22.973	7.42352e-185	4.21923e-154	6.19175e-28	1.27588e-180	7.2516e-150	1.06418e-23	0.759	0.851	0.665	0.687	0.687	0.687	up	up	NONE	positive	positive	positive	up	positive	0.316601	NONE	gain	A.1.1	A.1.1	A.1.1	A.1.1	0.998588	0.957627	0.997218	0.971212	TRUE	0.984478	0.0132656
chr1	33150000	33200000	RP11-114B7.6	33190838	33183335	33190838	-	-3.94949e-05	-0.000361382	-0.00079583	0	0	0	0.948724	0.796158	0.296845	1	1	1	0.002	0.001	0.002	0.002	0.002	0.002	NONE	NONE	NONE	negative	negative	negative	NONE	negative	-0.000398902	NONE	gain	A.1.1	A.1.1	A.1.1	A.1.1	0.998588	0.957627	0.997218	0.971212	TRUE	0.984478	0.0132656
chr1	33200000	33250000	KIAA1522	33207486	33207486	33240571	+	0.0595136	0.0235935	0.0134421	58.2869	0	16.5499	3.00521e-63	0.000256132	1.6402e-21	5.16506e-59	1	2.81901e-17	0.321	0.402	0.337	0.402	0.402	0.402	NONE	NONE	NONE	positive	positive	positive	NONE	positive	0.0321831	NONE	gain	A.1.1	A.1.1	A.1.1	A.1.1	0.998588	0.957627	0.997218	0.971212	TRUE	0.984478	0.0132656
chr1	33250000	33300000	YARS	33283754	33240840	33283754	-	0.128217	0.148145	0.113768	105.123	43.7866	58.7676	4.3824e-110	9.51002e-49	9.93496e-64	7.53204e-106	1.63449e-44	1.70752e-59	0.575	0.705	0.644	0.689	0.689	0.689	NONE	NONE	NONE	positive	positive	positive	NONE	positive	0.130043	NONE	gain	A.1.1	A.1.1	A.1.1	A.1.1	0.998588	0.957627	0.997218	0.971212	TRUE	0.984478	0.0132656
chr1	33250000	33300000	S100PBP	33282368	33282368	33324476	+	0.0536646	0.0608153	0.0381878	61.7746	3.95192	17.6098	9.77579e-67	6.49946e-09	1.42899e-22	1.68017e-62	0.000111706	2.45601e-18	0.382	0.504	0.445	0.489	0.489	0.489	NONE	NONE	NONE	positive	positive	positive	NONE	positive	0.0508892	NONE	gain	A.1.1	A.1.1	A.1.1	A.1.1	0.998588	0.957627	0.997218	0.971212	TRUE	0.984478	0.0132656
chr1	33300000	33350000	FNDC5	33338083	33327869	33338083	-	-0.00271745	-0.00274279	-0.00144761	0	0	0	0.017176	0.024482	0.00601869	1	1	1	0.003	0.003	0.004	0.009	0.009	0.009	NONE	NONE	NONE	negative	negative	negative	NONE	negative	-0.00230262	NONE	gain	A.1.1	A.1.1	A.1.1	A.1.1	0.998588	0.957627	0.997218	0.925758	TRUE	0.984478	0.0587201
chr1	33350000	33400000	HPCA	33351595	33351595	33364042	+	0.00241747	0.000700719	0.00060713	0	0	0	0.00593031	0.684477	0.111424	1	1	1	0.005	0.005	0.003	0.004	0.004	0.004	NONE	NONE	NONE	positive	positive	positive	NONE	positive	0.00124177	NONE	gain	A.1.1	A.1.1	A.1.1	A.1.1	0.998588	0.957627	0.997218	0.925758	TRUE	0.984478	0.0587201
chr1	33350000	33400000	TMEM54	33367039	33360195	33367039	-	-0.0372647	-0.0309527	-0.0225262	80.1478	3.82211	27.0386	4.1397e-85	8.76384e-09	5.32313e-32	7.11491e-81	0.000150624	9.14887e-28	0.426	0.561	0.511	0.645	0.645	0.645	NONE	NONE	NONE	negative	negative	negative	NONE	negative	-0.0302479	NONE	gain	A.1.1	A.1.1	A.1.1	A.1.1	0.998588	0.957627	0.997218	0.925758	TRUE	0.984478	0.0587201
chr1	33400000	33450000	RNF19B	33430286	33402046	33430286	-	0.260627	0.226889	0.217196	118.406	100.082	100.294	2.28244e-123	4.81677e-105	2.95713e-105	3.92283e-119	8.27859e-101	5.08241e-101	0.424	0.525	0.463	0.282	0.282	0.282	NONE	NONE	NONE	positive	positive	positive	NONE	positive	0.234904	NONE	gain	A.1.1	A.1.1	A.1.1	A.1.1	0.998588	0.937853	0.997218	0.925758	TRUE	0.977886	0.0521288
chr1	33450000	33500000	RP1-117O3.2	33452676	33452676	33498070	+	-0.00025579	0.000142318	0.000561018	0	0	0	0.293766	0.699964	0.597677	1	1	1	0	0.001	0.001	0	0	0	NONE	NONE	NONE	negative	positive	positive	NONE	positive	0.000351668	NONE	gain	A.1.1	A.1.1	A.1.1	A.1.1	0.998588	0.937853	0.997218	0.925758	TRUE	0.977886	0.0521288
chr1	33500000	33550000	AK2	33546597	33473585	33546597	-	0.219773	0.262809	0.183365	119.854	84.992	79.6288	8.14378e-125	5.92642e-90	1.3678e-84	1.39967e-120	1.01857e-85	2.35084e-80	0.803	0.874	0.836	0.887	0.887	0.887	NONE	NONE	NONE	positive	positive	positive	NONE	positive	0.221982	NONE	gain	A.1.1	A.1.1	A.1.1	A.1.1	0.998588	0.937853	0.997218	0.925758	TRUE	0.977886	0.0521288
chr1	33500000	33550000	ADC	33546705	33546705	33586131	+	0.791804	0.88464	0.953804	303.786	319.071	319.071	0	0	0	1.63721e-304	0	0	0.609	0.742	0.719	0.193	0.193	0.193	up	up	up	positive	positive	positive	up	positive	0.87675	NONE	gain	A.1.1	A.1.1	A.1.1	A.1.1	0.998588	0.937853	0.997218	0.925758	TRUE	0.977886	0.0521288
chr1	33600000	33650000	TRIM62	33647660	33611003	33647660	-	0.106157	0.11814	0.111027	44.2641	46.9359	43.4657	3.16758e-49	6.74339e-52	1.99116e-48	5.44411e-45	1.15899e-47	3.4222e-44	0.164	0.251	0.222	0.111	0.111	0.111	NONE	NONE	NONE	positive	positive	positive	NONE	positive	0.111775	NONE	gain	A.1.1	A.1.1	A.1.1	A.1.2	0.951977	0.946328	0.947149	0.727273	TRUE	0.948485	0.221212
chr1	33700000	33750000	ZNF362	33722146	33722146	33766320	+	0.0991829	0.100603	0.0931166	65.036	29.3681	38.0252	5.35577e-70	2.49311e-34	5.49062e-43	9.20496e-66	4.28492e-30	9.43673e-39	0.222	0.324	0.268	0.216	0.216	0.216	NONE	NONE	NONE	positive	positive	positive	NONE	positive	0.0976343	NONE	gain	A.1.1	A.1.1	A.1.1	A.1.2	0.951977	0.946328	0.947149	0.727273	TRUE	0.948485	0.221212
chr1	33850000	33900000	PHC2	33896653	33789224	33896653	-	0.828911	0.932812	0.924447	319.071	319.071	319.071	0	0	0	0	0	0	0.899	0.954	0.955	0.774	0.774	0.774	up	up	up	positive	positive	positive	up	positive	0.89539	NONE	gain	A.1.1	A.1.1	A.1.1	A.1.2	0.951977	0.946328	0.947149	0.727273	TRUE	0.948485	0.221212
chr1	33900000	33950000	ZSCAN20	33938246	33938246	33962107	+	-0.00776767	-0.00361872	-0.00635863	13.5311	0.00590404	8.86829	1.71258e-18	5.73979e-05	7.87962e-14	2.94341e-14	0.986497	1.35427e-09	0.014	0.026	0.019	0.048	0.048	0.048	NONE	NONE	NONE	negative	negative	negative	NONE	negative	-0.005915	NONE	gain	A.1.1	A.1.1	A.1.1	A.1.2	0.951977	0.946328	0.947149	0.727273	TRUE	0.948485	0.221212
chr1	35300000	35350000	SMIM12	35325417	35178338	35325417	-	0.0728467	0.123913	0.117213	82.3742	33.7922	52.9389	2.45806e-87	9.38842e-39	6.69731e-58	4.22467e-83	1.61359e-34	1.15107e-53	0.618	0.75	0.71	0.746	0.746	0.746	NONE	NONE	NONE	positive	positive	positive	NONE	positive	0.104658	NONE	gain	B.1.2	B.2.1	B.2.1	B.1.2	0.262712	0.177966	0.176634	0.233333	TRUE	0.205771	-0.0275626
chr1	35450000	35500000	RP11-244H3.4	35497342	35447134	35497342	-	0.0305291	0.0231971	0.0228552	8.58315	7.99209	4.8412	1.51931e-13	5.92524e-13	8.38686e-10	2.61123e-09	1.01837e-08	1.44145e-05	0.055	0.072	0.058	0.027	0.027	0.027	NONE	NONE	NONE	positive	positive	positive	NONE	positive	0.0255271	NONE	gain	A.2.1	A.2.1	A.2.2	A.2.2	0.615819	0.570621	0.531293	0.516667	TRUE	0.572578	0.0559114
chr1	35450000	35500000	ZMYM6NB	35450954	35447136	35450954	-	0.00203149	0.00182303	0.00162225	0	0	0	0.1535	0.0212079	0.164364	1	1	1	0.003	0.005	0.003	0.001	0.001	0.001	NONE	NONE	NONE	positive	positive	positive	NONE	positive	0.00182559	NONE	gain	A.2.1	A.2.1	A.2.2	A.2.2	0.615819	0.570621	0.531293	0.516667	TRUE	0.572578	0.0559114
chr1	35450000	35500000	ZMYM6	35497569	35449523	35497569	-	0.107831	0.100514	0.101592	57.6678	29.2882	33.6162	1.2504e-62	2.9962e-34	1.40786e-38	2.14906e-58	5.14957e-30	2.4197e-34	0.275	0.372	0.338	0.244	0.244	0.244	NONE	NONE	NONE	positive	positive	positive	NONE	positive	0.103313	NONE	gain	A.2.1	A.2.1	A.2.2	A.2.2	0.615819	0.570621	0.531293	0.516667	TRUE	0.572578	0.0559114
chr1	35500000	35550000	ZMYM1	35525387	35525387	35581460	+	-0.0697379	-0.0279341	-0.0345081	73.2432	0	16.5289	3.32366e-78	0.000240827	1.72131e-21	5.71238e-74	1	2.95842e-17	0.331	0.497	0.435	0.555	0.555	0.555	NONE	NONE	NONE	negative	negative	negative	NONE	negative	-0.0440601	NONE	gain	A.2.1	A.2.1	A.2.2	A.2.2	0.615819	0.570621	0.531293	0.516667	TRUE	0.572578	0.0559114
chr1	35650000	35700000	SFPQ	35658749	35641979	35658749	-	-0.0722193	-0.0342667	-0.0622836	16.6923	0.487474	5.20437	1.18179e-21	1.89376e-05	3.63438e-10	2.03115e-17	0.325481	6.24641e-06	0.901	0.942	0.93	0.967	0.967	0.967	NONE	NONE	NONE	negative	negative	negative	NONE	negative	-0.0562565	NONE	gain	A.2.1	A.2.1	A.1.2	A.2.2	0.615819	0.570621	0.709318	0.516667	TRUE	0.63192	0.115253
chr1	35700000	35750000	ZMYM4	35734568	35734568	35887659	+	0.136428	0.149459	0.134764	83.9371	23.0469	38.8963	6.72576e-89	5.22304e-28	7.38669e-44	1.15596e-84	8.97684e-24	1.26955e-39	0.55	0.695	0.638	0.635	0.635	0.635	NONE	NONE	NONE	positive	positive	positive	NONE	positive	0.140217	NONE	gain	A.2.1	A.2.1	A.1.2	A.2.2	0.661017	0.653955	0.709318	0.516667	TRUE	0.674763	0.158097
chr1	36000000	36050000	KIAA0319L	36023551	35899091	36023551	-	0.240873	0.273262	0.28836	114.104	91.491	110.935	4.57662e-119	1.87837e-96	6.76051e-116	7.86584e-115	3.22836e-92	1.16193e-111	0.557	0.696	0.66	0.522	0.522	0.522	NONE	NONE	NONE	positive	positive	positive	NONE	positive	0.267498	NONE	gain	A.1.2	A.1.2	A.1.2	A.2.1	0.781073	0.759887	0.824757	0.692424	TRUE	0.788572	0.0961481
chr1	36000000	36050000	NCDN	36023074	36023074	36032875	+	0.22372	0.238451	0.211419	108.146	114.114	93.2898	4.15546e-113	4.47925e-119	2.98538e-98	7.14199e-109	7.69849e-115	5.13097e-94	0.421	0.586	0.491	0.318	0.318	0.318	NONE	NONE	NONE	positive	positive	positive	NONE	positive	0.22453	NONE	gain	A.1.2	A.1.2	A.1.2	A.2.1	0.781073	0.759887	0.824757	0.692424	TRUE	0.788572	0.0961481
chr1	36000000	36050000	RP4-728D4.2	36043330	36035414	36043330	-	0.00040284	-0.000399032	6.54658e-05	0	0	0	0.00409915	0.330268	0.0236987	1	1	1	0.009	0.01	0.009	0.013	0.013	0.013	NONE	NONE	NONE	positive	negative	positive	NONE	positive	0.000234153	NONE	gain	A.1.2	A.1.2	A.1.2	A.2.1	0.781073	0.759887	0.824757	0.692424	TRUE	0.788572	0.0961481
chr1	36000000	36050000	TFAP2E	36038971	36038971	36060929	+	0.00367271	0.00463203	0.00507568	0	0.587092	0	0.0052036	1.50559e-05	6.74025e-05	1	0.258766	1	0.006	0.012	0.01	0.002	0.002	0.002	NONE	NONE	NONE	positive	positive	positive	NONE	positive	0.00446014	NONE	gain	A.1.2	A.1.2	A.1.2	A.2.1	0.781073	0.759887	0.824757	0.692424	TRUE	0.788572	0.0961481
chr1	36100000	36150000	PSMB2	36107445	36067185	36107445	-	0.551158	0.596848	0.570657	250.721	319.071	301.806	1.10641e-255	0	9.10437e-307	1.90159e-251	0	1.56477e-302	0.981	0.986	0.993	0.987	0.987	0.987	up	up	up	positive	positive	positive	up	positive	0.572888	NONE	gain	A.1.2	A.1.2	A.1.2	A.2.1	0.781073	0.759887	0.824757	0.692424	TRUE	0.788572	0.0961481
chr1	36150000	36200000	C1orf216	36185073	36179476	36185073	-	0.0813903	0.0928521	0.127141	62.7953	13.9227	40.576	9.32242e-68	6.95142e-19	1.54437e-45	1.60224e-63	1.19474e-14	2.65431e-41	0.306	0.426	0.428	0.355	0.355	0.355	NONE	NONE	NONE	positive	positive	positive	NONE	positive	0.100461	NONE	gain	A.1.2	A.1.2	A.1.2	A.2.1	0.781073	0.759887	0.824757	0.692424	TRUE	0.788572	0.0961481
chr1	36200000	36250000	CLSPN	36235568	36185819	36235568	-	-0.510187	-0.43169	-0.51522	224.506	174.364	224.423	1.8144e-229	2.51882e-179	2.19462e-229	3.1184e-225	4.32909e-175	3.77189e-225	0.246	0.291	0.253	0.697	0.697	0.697	down	down	down	negative	negative	negative	down	negative	-0.485699	NONE	gain	A.1.2	A.1.2	A.1.2	A.2.1	0.781073	0.699153	0.707928	0.692424	TRUE	0.729385	0.0369603
chr1	36200000	36250000	RP11-435D7.3	36204990	36204990	36209177	+	0.000274203	0.00124889	0.000176453	0	0	0	0.194817	0.0241945	0.422846	1	1	1	0.001	0.002	0	0	0	0	NONE	NONE	NONE	positive	positive	positive	NONE	positive	0.000566514	NONE	gain	A.1.2	A.1.2	A.1.2	A.2.1	0.781073	0.699153	0.707928	0.692424	TRUE	0.729385	0.0369603
chr1	36250000	36300000	AGO4	36273773	36273773	36323491	+	0.0710875	0.0589831	0.0763245	35.4496	11.2214	23.8228	2.06619e-40	3.49499e-16	8.75052e-29	3.55116e-36	6.00684e-12	1.50395e-24	0.157	0.225	0.221	0.151	0.151	0.151	NONE	NONE	NONE	positive	positive	positive	NONE	positive	0.0687984	NONE	gain	A.1.2	A.1.2	A.1.2	A.2.1	0.781073	0.699153	0.707928	0.692424	TRUE	0.729385	0.0369603
chr1	36300000	36350000	AGO1	36335409	36335409	36395211	+	0.0359655	0.0166135	0.004912	59.6453	0	18.3587	1.3168e-64	0.000119615	2.54754e-23	2.26318e-60	1	4.37846e-19	0.262	0.354	0.3	0.377	0.377	0.377	NONE	NONE	NONE	positive	positive	positive	NONE	positive	0.0191636	NONE	gain	A.1.2	A.1.2	A.1.2	A.2.1	0.781073	0.699153	0.707928	0.692424	TRUE	0.729385	0.0369603
chr1	36350000	36400000	RP4-789D17.5	36395716	36395321	36395716	-	-0.000494896	9.42573e-05	-0.000343385	0	0	0	0.0803092	0.887314	0.0831318	1	1	1	0.002	0.005	0.002	0.005	0.005	0.005	NONE	NONE	NONE	negative	positive	negative	NONE	negative	-0.00041914	NONE	gain	A.1.2	A.1.2	A.1.2	A.2.1	0.781073	0.699153	0.707928	0.693939	TRUE	0.729385	0.0354452
chr1	36350000	36400000	AGO3	36396319	36396319	36538101	+	0.255701	0.226056	0.228821	106.406	67.3326	77.3195	2.28284e-111	2.70508e-72	2.78807e-82	3.92351e-107	4.64922e-68	4.79186e-78	0.509	0.632	0.572	0.467	0.467	0.467	NONE	NONE	NONE	positive	positive	positive	NONE	positive	0.236859	NONE	gain	A.1.2	A.1.2	A.1.2	A.2.1	0.781073	0.699153	0.707928	0.693939	TRUE	0.729385	0.0354452
chr1	36550000	36600000	ADPRHL2	36554476	36554476	36559533	+	0.300539	0.424561	0.516361	171.488	213.18	309.752	1.89232e-176	3.84782e-218	1.0307764597e-314	3.25233e-172	6.61325e-214	1.7715955012914e-310	0.719	0.866	0.86	0.733	0.733	0.733	up	up	up	positive	positive	positive	up	positive	0.41382	NONE	gain	A.1.1	A.1.1	A.1.1	A.1.1	0.974576	0.984463	0.959666	0.921212	TRUE	0.972902	0.0516898
chr1	36550000	36600000	COL8A2	36590821	36560837	36590821	-	0.00200955	0.00433546	0.00432788	0	0	0	0.108233	0.045178	0.0524503	1	1	1	0.006	0.012	0.009	0.006	0.006	0.006	NONE	NONE	NONE	positive	positive	positive	NONE	positive	0.00355763	NONE	gain	A.1.1	A.1.1	A.1.1	A.1.1	0.974576	0.984463	0.959666	0.921212	TRUE	0.972902	0.0516898
chr1	36600000	36650000	TRAPPC3	36615098	36602173	36615098	-	0.23598	0.258911	0.26829	119.787	101.276	122.73	9.50852e-125	3.08023e-106	1.08344e-127	1.63423e-120	5.29399e-102	1.86211e-123	0.822	0.895	0.875	0.881	0.881	0.881	NONE	NONE	NONE	positive	positive	positive	NONE	positive	0.254394	NONE	gain	A.1.1	A.1.1	A.1.1	A.1.1	0.974576	0.984463	0.959666	0.921212	TRUE	0.972902	0.0516898
chr1	36600000	36650000	MAP7D1	36621180	36621180	36646450	+	0.309559	0.350733	0.276661	137	134.862	106.039	5.81452e-142	7.99742e-140	5.32176e-111	9.99341e-138	1.37452e-135	9.1465e-107	0.823	0.903	0.854	0.84	0.84	0.84	up	up	NONE	positive	positive	positive	up	positive	0.312318	NONE	gain	A.1.1	A.1.1	A.1.1	A.1.1	0.974576	0.984463	0.959666	0.921212	TRUE	0.972902	0.0516898
chr1	36650000	36700000	THRAP3	36690017	36690017	36770958	+	-0.297952	-0.218738	-0.238991	91.1398	47.6181	58.2748	4.21703e-96	1.40176e-52	3.0906e-63	7.24781e-92	2.40921e-48	5.31182e-59	0.793	0.882	0.858	0.953	0.953	0.953	NONE	NONE	NONE	negative	negative	negative	NONE	negative	-0.251894	tsg	gain	A.1.1	A.1.1	A.1.1	A.1.1	0.974576	0.984463	0.959666	0.921212	TRUE	0.972902	0.0516898
chr1	36750000	36800000	SH3D21	36771988	36771988	36790484	+	-0.00363388	-0.00122946	0.00115457	5.87541	0	0	7.75164e-11	0.0268459	0.00152036	1.33227e-06	1	1	0.015	0.026	0.026	0.035	0.035	0.035	NONE	NONE	NONE	negative	negative	positive	NONE	negative	-0.00243167	NONE	gain	A.1.1	A.1.1	A.1.1	A.1.1	0.974576	0.984463	0.959666	0.921212	TRUE	0.972902	0.0516898
chr1	36750000	36800000	EVA1B	36789755	36787632	36789755	-	0.401582	0.488526	0.560769	131.557	173.635	223.365	1.61455e-136	1.34843e-178	2.5099e-228	2.77492e-132	2.31754e-174	4.31376e-224	0.85	0.925	0.929	0.843	0.843	0.843	up	up	up	positive	positive	positive	up	positive	0.483626	NONE	gain	A.1.1	A.1.1	A.1.1	A.1.1	0.974576	0.984463	0.959666	0.921212	TRUE	0.972902	0.0516898
chr1	36750000	36800000	RP11-268J15.5	36789335	36789335	36794822	+	-0.00189144	-0.00362669	-0.0106325	24.8931	0	5.54026	7.44141e-30	0.0231331	1.67704e-10	1.27896e-25	1	2.88233e-06	0.054	0.085	0.061	0.102	0.102	0.102	NONE	NONE	NONE	negative	negative	negative	NONE	negative	-0.00538356	NONE	gain	A.1.1	A.1.1	A.1.1	A.1.1	0.974576	0.984463	0.959666	0.921212	TRUE	0.972902	0.0516898
chr1	36850000	36900000	STK40	36851497	36805225	36851497	-	0.0938617	0.0878629	0.117613	47.8795	20.2247	36.9102	7.67816e-53	3.46822e-25	7.15462e-42	1.31965e-48	5.96083e-21	1.22966e-37	0.266	0.369	0.351	0.251	0.251	0.251	NONE	NONE	NONE	positive	positive	positive	NONE	positive	0.0997791	NONE	gain	A.1.1	A.1.1	A.1.1	A.1.1	0.974576	0.984463	0.959666	0.921212	TRUE	0.972902	0.0516898
chr1	36850000	36900000	LSM10	36863493	36856839	36863493	-	0.182964	0.236415	0.319981	75.9897	70.28	125.568	5.95743e-81	3.05324e-75	1.57436e-130	1.0239e-76	5.2476e-71	2.70586e-126	0.825	0.9	0.915	0.885	0.885	0.885	NONE	NONE	up	positive	positive	positive	NONE	positive	0.246453	NONE	gain	A.1.1	A.1.1	A.1.1	A.1.1	0.974576	0.984463	0.959666	0.921212	TRUE	0.972902	0.0516898
chr1	36900000	36950000	OSCP1	36916086	36881428	36916086	-	0.157383	0.18777	0.192309	72.6457	90.7297	87.746	1.31565e-77	1.08421e-95	1.04435e-92	2.26121e-73	1.86344e-91	1.79492e-88	0.319	0.486	0.431	0.238	0.238	0.238	NONE	NONE	NONE	positive	positive	positive	NONE	positive	0.179154	NONE	gain	A.1.1	A.1.1	A.1.1	B.1.2	0.974576	0.984463	0.959666	0.284848	TRUE	0.972902	0.688053
chr1	36900000	36950000	MRPS15	36930038	36921319	36930038	-	0.0781331	0.135351	0.145893	36.2397	28.6623	34.1683	3.35015e-41	1.2661e-33	3.949e-39	5.75791e-37	2.17605e-29	6.78714e-35	0.89	0.932	0.934	0.959	0.959	0.959	NONE	NONE	NONE	positive	positive	positive	NONE	positive	0.119792	NONE	gain	A.1.1	A.1.1	A.1.1	B.1.2	0.974576	0.984463	0.959666	0.284848	TRUE	0.972902	0.688053
chr1	37900000	37950000	LINC01137	37940012	37920480	37940012	-	0.00842218	0.02637	0.0494416	40.4539	0.94478	14.7438	2.046e-45	6.60723e-06	1.04957e-19	3.51646e-41	0.113559	1.80389e-15	0.138	0.227	0.225	0.212	0.212	0.212	NONE	NONE	NONE	positive	positive	positive	NONE	positive	0.0280779	NONE	gain	A.2.1	A.1.2	A.2.1	A.2.2	0.679379	0.723164	0.668985	0.554545	TRUE	0.690509	0.135964
chr1	37900000	37950000	ZC3H12A	37940153	37940153	37949980	+	0.205647	0.119693	0.162871	69.7767	58.9569	71.0501	9.72938e-75	6.42468e-64	5.185e-76	1.67219e-70	1.10421e-59	8.91146e-72	0.261	0.285	0.283	0.099	0.099	0.099	NONE	NONE	NONE	positive	positive	positive	NONE	positive	0.162737	NONE	gain	A.2.1	A.1.2	A.2.1	A.2.2	0.679379	0.723164	0.668985	0.554545	TRUE	0.690509	0.135964
chr1	37950000	38000000	MEAF6	37980375	37958176	37980375	-	0.646106	0.687838	0.725352	319.071	319.071	319.071	0	0	0	0	0	0	0.917	0.953	0.963	0.846	0.846	0.846	up	up	up	positive	positive	positive	up	positive	0.686432	NONE	gain	A.2.1	A.1.2	A.2.1	A.2.2	0.679379	0.723164	0.668985	0.554545	TRUE	0.690509	0.135964
chr1	38000000	38050000	SNIP1	38019903	38000050	38019903	-	0.124311	0.154827	0.126209	71.4579	51.0072	41.5476	2.02706e-76	5.72324e-56	1.64901e-46	3.48392e-72	9.83653e-52	2.83416e-42	0.335	0.483	0.385	0.311	0.311	0.311	NONE	NONE	NONE	positive	positive	positive	NONE	positive	0.135116	NONE	gain	A.2.1	A.1.2	A.2.1	A.2.2	0.679379	0.723164	0.668985	0.554545	TRUE	0.690509	0.135964
chr1	38000000	38050000	DNALI1	38022520	38022520	38032458	+	-0.175198	-0.177976	-0.168665	248.26	208.367	211.942	3.19933e-253	2.49745e-213	6.65656e-217	5.49869e-249	4.29237e-209	1.14406e-212	0.03	0.042	0.049	0.386	0.386	0.386	NONE	NONE	NONE	negative	negative	negative	NONE	negative	-0.173946	NONE	gain	A.2.1	A.1.2	A.2.1	A.2.2	0.679379	0.723164	0.668985	0.554545	TRUE	0.690509	0.135964
chr1	38050000	38100000	GNL2	38061536	38032417	38061536	-	0.26584	0.347008	0.311663	167.093	154.424	162.497	4.70047e-172	2.18938e-159	1.85293e-167	8.07871e-168	3.76289e-155	3.18464e-163	0.618	0.765	0.71	0.634	0.634	0.634	NONE	up	up	positive	positive	positive	up	positive	0.30817	NONE	gain	A.2.1	A.1.2	A.2.2	A.2.2	0.679379	0.723164	0.446453	0.554545	FALSE	0.616332	0.0617865
chr1	38150000	38200000	C1orf109	38157914	38147242	38157914	-	0.0452759	0.0724912	0.0650644	54.6558	10.3317	20.2705	1.28522e-59	2.7111e-15	3.12109e-25	2.20891e-55	4.65957e-11	5.36421e-21	0.28	0.414	0.365	0.347	0.347	0.347	NONE	NONE	NONE	positive	positive	positive	NONE	positive	0.0609438	NONE	gain	A.2.2	A.2.2	A.2.2	B.1.1	0.478814	0.440678	0.446453	0.35	TRUE	0.455315	0.105315
chr1	38150000	38200000	CDCA8	38158090	38158090	38175391	+	-0.225085	-0.163662	-0.207447	147.124	95.6767	138.2	4.37322e-152	1.22484e-100	3.66961e-143	7.51625e-148	2.10513e-96	6.30696e-139	0.149	0.202	0.163	0.478	0.478	0.478	NONE	NONE	NONE	negative	negative	negative	NONE	negative	-0.198731	NONE	gain	A.2.2	A.2.2	A.2.2	B.1.1	0.478814	0.440678	0.446453	0.35	TRUE	0.455315	0.105315
chr1	38250000	38300000	MANEAL	38259474	38259474	38266809	+	-0.0832112	-0.085292	-0.0598228	89.3497	23.0931	37.0289	2.60095e-94	4.69566e-28	5.44331e-42	4.47026e-90	8.07042e-24	9.35542e-38	0.252	0.344	0.33	0.502	0.502	0.502	NONE	NONE	NONE	negative	negative	negative	NONE	negative	-0.0761087	NONE	gain	A.1.2	A.1.2	A.1.2	A.2.1	0.803672	0.765537	0.816412	0.583333	TRUE	0.795207	0.211874
chr1	38250000	38300000	YRDC	38273857	38268616	38273857	-	0.224693	0.273992	0.282714	103.576	90.8585	114.34	1.5461e-108	8.05861e-96	2.6576e-119	2.65729e-104	1.38503e-91	4.56762e-115	0.613	0.744	0.708	0.619	0.619	0.619	NONE	NONE	NONE	positive	positive	positive	NONE	positive	0.260466	NONE	gain	A.1.2	A.1.2	A.1.2	A.2.1	0.803672	0.765537	0.816412	0.583333	TRUE	0.795207	0.211874
chr1	38250000	38300000	C1orf122	38272651	38272651	38275126	+	0.518827	0.589728	0.684183	207.275	306.951	319.071	3.09038e-212	6.51029121229e-312	0	5.31143e-208	1.11892e-307	0	0.987	0.982	0.995	0.985	0.985	0.985	up	up	up	positive	positive	positive	up	positive	0.597579	NONE	gain	A.1.2	A.1.2	A.1.2	A.2.1	0.803672	0.765537	0.816412	0.583333	TRUE	0.795207	0.211874
chr1	38300000	38350000	MTF1	38325292	38275239	38325292	-	0.135089	0.17709	0.136105	71.6378	51.9973	51.4359	1.33982e-76	5.85528e-57	2.13251e-56	2.30274e-72	1.00635e-52	3.66514e-52	0.334	0.487	0.4	0.318	0.318	0.318	NONE	NONE	NONE	positive	positive	positive	NONE	positive	0.149428	NONE	gain	A.1.2	A.1.2	A.1.2	A.2.1	0.803672	0.765537	0.816412	0.583333	TRUE	0.795207	0.211874
chr1	38400000	38450000	INPP5B	38412729	38326369	38412729	-	0.0295116	0.028076	0.0183182	26.2295	0	7.39953	3.4301e-31	7.66102e-05	2.31883e-12	5.89531e-27	1	3.98537e-08	0.111	0.161	0.132	0.141	0.141	0.141	NONE	NONE	NONE	positive	positive	positive	NONE	positive	0.025302	NONE	gain	A.1.2	A.1.2	A.1.2	A.2.1	0.803672	0.765537	0.816412	0.583333	TRUE	0.795207	0.211874
chr1	38300000	38350000	RP11-109P14.10	38326369	38326369	38327252	+	0.00155745	0.000525546	0.000481079	0	0	0	0.17311	0.565331	0.570318	1	1	1	0.002	0.002	0.002	0.002	0.002	0.002	NONE	NONE	NONE	positive	positive	positive	NONE	positive	0.000854693	NONE	gain	A.1.2	A.1.2	A.1.2	A.2.1	0.803672	0.765537	0.816412	0.583333	TRUE	0.795207	0.211874
chr1	38450000	38500000	SF3A3	38456593	38422647	38456593	-	0.238344	0.303245	0.252917	122.571	90.5646	94.9425	1.56112e-127	1.58566e-95	6.6418e-100	2.6831e-123	2.72528e-91	1.14153e-95	0.763	0.864	0.823	0.839	0.839	0.839	NONE	up	NONE	positive	positive	positive	NONE	positive	0.264835	NONE	gain	A.1.2	A.1.2	A.1.2	A.2.1	0.803672	0.765537	0.816412	0.583333	TRUE	0.795207	0.211874
chr1	38450000	38500000	FHL3	38471278	38462442	38471278	-	0.242948	0.345161	0.369854	106.532	141.452	160.246	1.71007e-111	2.05262e-146	3.30143e-165	2.93909e-107	3.52784e-142	5.67416e-161	0.479	0.685	0.638	0.427	0.427	0.427	NONE	up	up	positive	positive	positive	up	positive	0.319321	NONE	gain	A.1.2	A.1.2	A.1.2	A.2.1	0.803672	0.765537	0.816412	0.583333	TRUE	0.795207	0.211874
chr1	38450000	38500000	UTP11L	38474930	38474930	38490496	+	0.691004	0.732763	0.521554	319.071	319.071	278.87	0	0	7.84985e-284	0	0	1.34915e-279	0.901	0.949	0.923	0.878	0.878	0.878	up	up	up	positive	positive	positive	up	positive	0.64844	NONE	gain	A.1.2	A.1.2	A.1.2	A.2.1	0.803672	0.765537	0.816412	0.583333	TRUE	0.795207	0.211874
chr1	38500000	38550000	POU3F1	38512450	38509523	38512450	-	0.0124023	0.0192213	0.0118513	2.53256	5.77075	2.55778	1.70703e-07	9.86404e-11	1.61073e-07	0.00293388	1.69533e-06	0.00276835	0.02	0.029	0.021	0.005	0.005	0.005	NONE	NONE	NONE	positive	positive	positive	NONE	positive	0.0144916	NONE	gain	A.1.2	A.1.2	A.1.2	B.1.2	0.803672	0.765537	0.816412	0.286364	TRUE	0.795207	0.508843
chr1	38500000	38550000	RP5-884C9.2	38512986	38512986	38584697	+	0.00587193	0.00256287	0.00794678	1.55852	0	3.57181	1.60797e-06	0.00013028	1.55953e-08	0.0276362	1	0.000268036	0.01	0.007	0.013	0	0	0	NONE	NONE	NONE	positive	positive	positive	NONE	positive	0.00546052	NONE	gain	A.1.2	A.1.2	A.1.2	B.1.2	0.803672	0.765537	0.816412	0.286364	TRUE	0.795207	0.508843
chr1	39300000	39350000	RRAGC	39325495	39303870	39325495	-	0.272199	0.302103	0.314395	141.347	112.129	138.835	2.61613e-146	4.32398e-117	8.49988e-144	4.49635e-142	7.43162e-113	1.46087e-139	0.591	0.733	0.693	0.57	0.57	0.57	NONE	up	up	positive	positive	positive	up	positive	0.296232	NONE	gain	A.1.2	A.1.2	A.1.2	A.2.1	0.706215	0.758475	0.69541	0.60303	TRUE	0.720033	0.117003
chr1	39300000	39350000	RP5-864K19.4	39325672	39325672	39385068	+	0.0194926	0.0234229	0.026085	6.38956	7.41322	5.66239	2.37266e-11	2.24688e-12	1.26594e-10	4.07789e-07	3.86172e-08	2.17577e-06	0.047	0.082	0.07	0.034	0.034	0.034	NONE	NONE	NONE	positive	positive	positive	NONE	positive	0.0230002	NONE	gain	A.1.2	A.1.2	A.1.2	A.2.1	0.706215	0.758475	0.69541	0.60303	TRUE	0.720033	0.117003
chr1	39300000	39350000	MYCBP	39347289	39328636	39347289	-	0.270441	0.246693	0.16125	149.858	97.3177	69.2113	8.06464e-155	2.79984e-102	3.57644e-74	1.38607e-150	4.81209e-98	6.14682e-70	0.559	0.664	0.561	0.502	0.502	0.502	NONE	NONE	NONE	positive	positive	positive	NONE	positive	0.226128	NONE	gain	A.1.2	A.1.2	A.1.2	A.2.1	0.706215	0.758475	0.69541	0.60303	TRUE	0.720033	0.117003
chr1	39400000	39450000	RHBDL2	39407471	39351479	39407471	-	-0.00208325	-0.00236282	-0.00187401	4.86053	0	0	8.02178e-10	0.115478	0.00102627	1.3787e-05	1	1	0.015	0.022	0.019	0.031	0.031	0.031	NONE	NONE	NONE	negative	negative	negative	NONE	negative	-0.00210669	NONE	gain	A.1.2	A.1.2	A.1.2	A.2.1	0.706215	0.758475	0.69541	0.60303	TRUE	0.720033	0.117003
chr1	39450000	39500000	AKIRIN1	39456895	39456895	39471731	+	0.588017	0.62274	0.661519	281.66	310.364	319.071	1.27296e-286	2.518221085e-315	0	2.18784e-282	4.328066579384e-311	0	0.833	0.911	0.905	0.737	0.737	0.737	up	up	up	positive	positive	positive	up	positive	0.624092	NONE	gain	A.1.2	A.1.2	A.1.2	A.2.1	0.706215	0.758475	0.69541	0.60303	TRUE	0.720033	0.117003
chr1	39450000	39500000	NDUFS5	39491990	39491990	39500308	+	0.993758	0.96747	0.987871	319.071	319.071	319.071	0	0	0	0	0	0	0.996	0.993	1	0.999	0.999	0.999	up	up	up	positive	positive	positive	up	positive	0.983033	NONE	gain	A.1.2	A.1.2	A.1.2	A.2.1	0.706215	0.758475	0.69541	0.60303	TRUE	0.720033	0.117003
chr1	39500000	39550000	MACF1	39546988	39546988	39952849	+	0.481801	0.521025	0.485607	162.05	182.039	158.307	5.18168e-167	5.31819e-187	2.87131e-163	8.90576e-163	9.14037e-183	4.93492e-159	0.93	0.957	0.955	0.922	0.922	0.922	up	up	up	positive	positive	positive	up	positive	0.496144	og	gain	A.1.2	A.1.2	A.1.2	A.2.1	0.706215	0.758475	0.69541	0.60303	TRUE	0.720033	0.117003
chr1	39850000	39900000	KIAA0754	39876151	39876151	39882154	+	0.022948	0.0183759	0.0277744	22.4076	0	6.12064	2.2763e-27	0.00157161	4.40722e-11	3.91227e-23	1	7.57469e-07	0.11	0.16	0.147	0.14	0.14	0.14	NONE	NONE	NONE	positive	positive	positive	NONE	positive	0.0230328	NONE	gain	A.1.1	A.1.1	A.1.1	A.1.1	0.977401	0.995763	0.990264	0.972727	TRUE	0.987809	0.0150821
chr1	40000000	40050000	RP11-69E11.4	40011859	39987952	40011859	-	0.0230021	0.01978	0.0122494	13.5578	15.3094	4.38475	1.61053e-18	2.85397e-20	2.39912e-09	2.76802e-14	4.90512e-16	4.12337e-05	0.04	0.045	0.026	0.005	0.005	0.005	NONE	NONE	NONE	positive	positive	positive	NONE	positive	0.0183438	NONE	gain	A.1.1	A.1.1	A.1.1	A.2.1	0.977401	0.995763	0.990264	0.674242	TRUE	0.987809	0.313567
chr1	40000000	40050000	PABPC4	40042462	40026488	40042462	-	0.0444103	0.0135587	-0.0231485	38.392	0.614	10.2227	2.35936e-43	1.41514e-05	3.48384e-15	4.05504e-39	0.243221	5.98767e-11	0.806	0.877	0.839	0.912	0.912	0.912	NONE	NONE	NONE	positive	positive	negative	NONE	positive	0.0289845	NONE	gain	A.1.1	A.1.1	A.1.1	A.2.1	0.977401	0.995763	0.990264	0.674242	TRUE	0.987809	0.313567
chr1	40150000	40200000	PPIE	40157854	40157854	40229586	+	-0.0749666	-0.0410907	-0.0483265	93.2721	12.9054	33.9438	3.10963e-98	7.23478e-18	6.62223e-39	5.34453e-94	1.24344e-13	1.13816e-34	0.389	0.52	0.483	0.644	0.644	0.644	NONE	NONE	NONE	negative	negative	negative	NONE	negative	-0.0547946	NONE	gain	A.2.2	A.2.2	B.1.1	A.2.1	0.556497	0.439266	0.413074	0.674242	TRUE	0.469612	-0.20463
chr1	40300000	40350000	TRIT1	40349183	40306723	40349183	-	0.117799	0.136497	0.149669	60.7476	45.6235	53.867	1.0405e-65	1.38441e-50	7.90402e-59	1.7883e-61	2.37939e-46	1.35846e-54	0.341	0.489	0.441	0.313	0.313	0.313	NONE	NONE	NONE	positive	positive	positive	NONE	positive	0.134655	NONE	gain	A.2.2	A.2.1	A.2.1	A.1.2	0.556497	0.622881	0.670376	0.810606	TRUE	0.616585	-0.194021
chr1	40350000	40400000	MYCL	40367928	40361098	40367928	-	-0.00140005	-0.00170346	-0.00135354	0	0	0	0.0323288	0.000234361	0.0196583	1	1	1	0.001	0	0.001	0.004	0.004	0.004	NONE	NONE	NONE	negative	negative	negative	NONE	negative	-0.00148568	og	gain	A.2.2	A.2.1	A.2.1	A.1.2	0.556497	0.622881	0.670376	0.810606	TRUE	0.616585	-0.194021
chr1	40350000	40400000	RP1-118J21.5	40363417	40363417	40364770	+	-0.000537485	-0.000348505	-0.000901062	0	0	0	0.206545	0.880301	0.218694	1	1	1	0.002	0.003	0.002	0.004	0.004	0.004	NONE	NONE	NONE	negative	negative	negative	NONE	negative	-0.000595684	NONE	gain	A.2.2	A.2.1	A.2.1	A.1.2	0.556497	0.622881	0.670376	0.810606	TRUE	0.616585	-0.194021
chr1	40400000	40450000	MFSD2A	40420802	40420802	40435638	+	-0.00228709	1.75699e-05	-0.0183272	13.1101	0	5.08999	4.51592e-18	0.769905	4.72944e-10	7.76151e-14	1	8.12849e-06	0.089	0.131	0.082	0.136	0.136	0.136	NONE	NONE	NONE	negative	positive	negative	NONE	negative	-0.0103071	NONE	gain	A.2.2	A.2.1	A.2.1	A.1.2	0.556497	0.622881	0.670376	0.810606	TRUE	0.616585	-0.194021
chr1	40500000	40550000	CAP1	40505905	40505905	40538321	+	0.643847	0.708213	0.690579	246.302	319.071	289.725	2.90137e-251	0	1.09657e-294	4.98658e-247	0	1.88468e-290	0.973	0.976	0.991	0.983	0.983	0.983	up	up	up	positive	positive	positive	up	positive	0.68088	NONE	gain	A.1.2	A.2.1	A.2.1	A.1.2	0.874294	0.622881	0.670376	0.810606	FALSE	0.722517	-0.0880892
chr1	40550000	40600000	PPT1	40563375	40538379	40563375	-	0.18865	0.21028	0.13025	125.001	69.4475	57.0429	5.80478e-130	2.07653e-74	5.27166e-62	9.97667e-126	3.56893e-70	9.0604e-58	0.622	0.751	0.657	0.67	0.67	0.67	NONE	NONE	NONE	positive	positive	positive	NONE	positive	0.176393	NONE	gain	A.1.2	A.1.2	A.1.2	A.1.2	0.874294	0.817797	0.777469	0.756061	TRUE	0.823186	0.0671258
chr1	40600000	40650000	RLF	40627045	40627045	40706593	+	0.318767	0.314566	0.294113	148.976	129.035	121.351	6.15102e-154	5.36325e-134	2.59119e-126	1.05718e-149	9.21782e-130	4.45348e-122	0.541	0.677	0.6	0.439	0.439	0.439	up	up	NONE	positive	positive	positive	up	positive	0.309149	NONE	gain	A.1.2	A.1.2	A.1.2	A.1.2	0.874294	0.817797	0.777469	0.756061	TRUE	0.823186	0.0671258
chr1	40700000	40750000	TMCO2	40711619	40711619	40717363	+	-0.000189707	0.000621517	-0.00051945	0	0	0	0.154379	0.625045	0.489818	1	1	1	0.002	0.004	0.002	0.004	0.004	0.004	NONE	NONE	NONE	negative	positive	negative	NONE	negative	-0.000354579	NONE	gain	A.1.2	A.1.2	A.1.2	A.1.2	0.874294	0.817797	0.777469	0.756061	TRUE	0.823186	0.0671258
chr1	40700000	40750000	RP1-39G22.7	40723639	40722099	40723639	-	0.0480419	0.0434071	0.0650922	26.6367	7.05597	16.0182	1.34314e-31	5.11485e-12	5.57938e-21	2.30846e-27	8.79089e-08	9.58927e-17	0.163	0.24	0.225	0.162	0.162	0.162	NONE	NONE	NONE	positive	positive	positive	NONE	positive	0.0521804	NONE	gain	A.1.2	A.1.2	A.1.2	A.1.2	0.874294	0.817797	0.777469	0.756061	TRUE	0.823186	0.0671258
chr1	40700000	40750000	ZMPSTE24	40723779	40723779	40759856	+	0.338879	0.349417	0.279625	161.733	121.505	115.052	1.07713e-166	1.81973e-126	5.1568e-120	1.85126e-162	3.12758e-122	8.86299e-116	0.776	0.866	0.819	0.781	0.781	0.781	up	up	NONE	positive	positive	positive	up	positive	0.32264	NONE	gain	A.1.2	A.1.2	A.1.2	A.1.2	0.874294	0.817797	0.777469	0.756061	TRUE	0.823186	0.0671258
chr1	40750000	40800000	COL9A2	40783488	40766159	40783488	-	0.000424277	-5.78656e-05	-0.000189007	0	0	0	0.754273	0.879944	0.814639	1	1	1	0.001	0	0	0	0	0	NONE	NONE	NONE	positive	negative	negative	NONE	negative	-0.000123436	NONE	gain	A.1.2	A.1.2	A.1.2	A.1.2	0.874294	0.817797	0.777469	0.756061	TRUE	0.823186	0.0671258
chr1	40800000	40850000	SMAP2	40810522	40810522	40888998	+	0.0263236	0.0658396	0.0482148	60.5716	6.8292	29.3719	1.56029e-65	8.62188e-12	2.47138e-34	2.68167e-61	1.48184e-07	4.24755e-30	0.3	0.45	0.385	0.427	0.427	0.427	NONE	NONE	NONE	positive	positive	positive	NONE	positive	0.0467927	NONE	gain	A.1.2	A.1.2	A.1.2	A.2.2	0.874294	0.817797	0.777469	0.537879	TRUE	0.823186	0.285308
chr1	40900000	40950000	ZFP69B	40915774	40915774	40929390	+	0.0435654	0.0604617	0.0648522	16.5773	34.8574	36.6861	1.53992e-21	8.07976e-40	1.19863e-41	2.64667e-17	1.38867e-35	2.06008e-37	0.102	0.177	0.171	0.057	0.057	0.057	NONE	NONE	NONE	positive	positive	positive	NONE	positive	0.0562931	NONE	gain	A.2.2	A.2.2	A.2.2	A.2.2	0.487288	0.484463	0.450626	0.537879	TRUE	0.474126	-0.063753
chr1	40900000	40950000	ZFP69	40942887	40942887	40962015	+	-0.00487729	0.00177639	-0.00242038	4.38783	0	0	2.38214e-09	0.0738036	0.00134129	4.09418e-05	1	1	0.006	0.019	0.013	0.024	0.024	0.024	NONE	NONE	NONE	negative	positive	negative	NONE	negative	-0.00364884	NONE	gain	A.2.2	A.2.2	A.2.2	A.2.2	0.487288	0.484463	0.450626	0.537879	TRUE	0.474126	-0.063753
chr1	40950000	41000000	RP11-656D10.3	40974333	40958829	40974333	-	0.0256155	0.0175209	0.00126401	6.79524	3.77542	0	9.32308e-12	9.7585e-09	0.0174438	1.60236e-07	0.000167719	1	0.053	0.061	0.022	0.027	0.027	0.027	NONE	NONE	NONE	positive	positive	positive	NONE	positive	0.0148001	NONE	gain	A.2.2	A.2.2	A.2.2	A.2.2	0.487288	0.484463	0.450626	0.537879	TRUE	0.474126	-0.063753
chr1	40950000	41000000	EXO5	40974413	40974413	40982228	+	-0.0178397	-0.00784938	-0.0178801	31.1583	0	11.3581	4.04118e-36	0.000416018	2.55104e-16	6.94557e-32	1	4.38447e-12	0.077	0.126	0.095	0.163	0.163	0.163	NONE	NONE	NONE	negative	negative	negative	NONE	negative	-0.0145231	NONE	gain	A.2.2	A.2.2	A.2.2	A.2.2	0.487288	0.484463	0.450626	0.537879	TRUE	0.474126	-0.063753
chr1	40950000	41000000	ZNF684	40997233	40997233	41013841	+	0.0337156	0.0439412	0.0527781	23.1634	9.35567	16.2029	3.99407e-28	2.56523e-14	3.64633e-21	6.86461e-24	4.40887e-10	6.26694e-17	0.134	0.216	0.196	0.149	0.149	0.149	NONE	NONE	NONE	positive	positive	positive	NONE	positive	0.0434783	NONE	gain	A.2.2	A.2.2	A.2.2	A.2.2	0.487288	0.484463	0.450626	0.537879	TRUE	0.474126	-0.063753
chr1	41100000	41150000	RIMS3	41131329	41086351	41131329	-	-0.000704677	-0.000381354	-0.000409733	0	0	0	0.0811939	0.789283	0.799501	1	1	1	0.001	0.003	0.003	0.004	0.004	0.004	NONE	NONE	NONE	negative	negative	negative	NONE	negative	-0.000498588	NONE	gain	A.1.1	A.1.2	A.1.2	A.1.1	0.896893	0.806497	0.848401	0.887879	TRUE	0.850597	-0.037282
chr1	41150000	41200000	NFYC-AS1	41157738	41156052	41157738	-	-0.00749253	-0.00241084	0.00013383	8.89822	0	0	7.35494e-14	0.0175077	0.00328753	1.26409e-09	1	1	0.018	0.035	0.041	0.052	0.052	0.052	NONE	NONE	NONE	negative	negative	positive	NONE	negative	-0.00495169	NONE	gain	A.1.1	A.1.2	A.1.2	A.1.1	0.896893	0.806497	0.848401	0.887879	TRUE	0.850597	-0.037282
chr1	41150000	41200000	NFYC	41157320	41157320	41237275	+	0.26799	0.29809	0.287143	153.633	125.649	137.904	1.35531e-158	1.3055e-130	7.2639e-143	2.32937e-154	2.24376e-126	1.24845e-138	0.609	0.749	0.689	0.566	0.566	0.566	NONE	NONE	NONE	positive	positive	positive	NONE	positive	0.284407	NONE	gain	A.1.1	A.1.2	A.1.2	A.1.1	0.896893	0.806497	0.848401	0.887879	TRUE	0.850597	-0.037282
chr1	41200000	41250000	KCNQ4	41249684	41249684	41306124	+	0.00289764	0.00218223	0.000932019	0	0	0	0.0461977	0.0127644	0.125863	1	1	1	0.004	0.006	0.004	0.001	0.001	0.001	NONE	NONE	NONE	positive	positive	positive	NONE	positive	0.00200396	NONE	gain	A.1.1	A.1.2	A.1.2	A.1.1	0.896893	0.806497	0.848401	0.887879	TRUE	0.850597	-0.037282
chr1	41300000	41350000	CITED4	41328018	41326729	41328018	-	0.142613	0.164477	0.199834	52.2229	76.6873	88.0146	3.48276e-57	1.19546e-81	5.62609e-93	5.98582e-53	2.05464e-77	9.66956e-89	0.253	0.368	0.356	0.148	0.148	0.148	NONE	NONE	NONE	positive	positive	positive	NONE	positive	0.168975	NONE	gain	A.1.1	A.1.2	A.1.2	A.1.1	0.896893	0.806497	0.848401	0.887879	TRUE	0.850597	-0.037282
chr1	41400000	41450000	CTPS1	41445007	41445007	41478235	+	-0.00902269	0.0524735	0.0106659	103.588	30.2627	57.8385	1.50232e-108	3.1773e-35	8.43983e-63	2.58204e-104	5.46082e-31	1.45055e-58	0.39	0.512	0.453	0.605	0.605	0.605	NONE	NONE	NONE	negative	positive	positive	NONE	positive	0.0315697	NONE	gain	A.1.1	A.1.2	A.1.2	A.1.1	0.896893	0.806497	0.848401	0.887879	TRUE	0.850597	-0.037282
chr1	41450000	41500000	SLFNL1	41488909	41481269	41488909	-	0.00428525	0.0024846	0.00262578	0	0	0	0.0023803	0.00935983	0.00914967	1	1	1	0.008	0.008	0.007	0.002	0.002	0.002	NONE	NONE	NONE	positive	positive	positive	NONE	positive	0.00313187	NONE	gain	A.1.1	A.1.2	A.1.2	A.1.1	0.896893	0.806497	0.848401	0.887879	TRUE	0.850597	-0.037282
chr1	41700000	41750000	SCMH1	41707826	41492872	41707826	-	0.0269844	0.0276382	0.0218403	33.7895	0.040906	11.1448	9.44719e-39	5.29534e-05	4.16863e-16	1.62369e-34	0.91011	7.16462e-12	0.173	0.244	0.208	0.227	0.227	0.227	NONE	NONE	NONE	positive	positive	positive	NONE	positive	0.0254876	NONE	gain	A.1.1	A.1.2	A.1.1	A.2.1	0.944915	0.774011	0.884562	0.687879	FALSE	0.867829	0.179951
chr1	41700000	41750000	RP11-399E6.1	41708045	41708045	41750533	+	0.00637001	0.00477226	0.00335217	0	0	0	7.36908e-05	0.0190995	0.0121045	1	1	1	0.019	0.027	0.016	0.016	0.016	0.016	NONE	NONE	NONE	positive	positive	positive	NONE	positive	0.00483148	NONE	gain	A.1.1	A.1.2	A.1.1	A.2.1	0.944915	0.774011	0.884562	0.687879	FALSE	0.867829	0.179951
chr1	41800000	41850000	FOXO6	41827594	41827594	41849262	+	0.00987756	0.00903905	0.00858121	2.47544	4.56283	1.75715	1.94695e-07	1.59211e-09	1.01776e-06	0.00334623	2.73636e-05	0.0174923	0.013	0.018	0.013	0.002	0.002	0.002	NONE	NONE	NONE	positive	positive	positive	NONE	positive	0.00916594	NONE	gain	A.1.1	A.1.2	A.1.1	A.2.1	0.944915	0.774011	0.952712	0.687879	FALSE	0.890546	0.202667
chr1	42500000	42550000	HIVEP3	42501596	41972036	42501596	-	0.16417	0.174031	0.150689	88.54	71.1612	63.5944	1.67821e-93	4.01434e-76	1.48034e-68	2.88434e-89	6.89944e-72	2.54426e-64	0.34	0.457	0.395	0.256	0.256	0.256	NONE	NONE	NONE	positive	positive	positive	NONE	positive	0.162963	NONE	gain	A.2.1	A.2.1	A.2.1	A.2.2	0.603107	0.624294	0.617524	0.471212	TRUE	0.614975	0.143763
chr1	42800000	42850000	FOXJ3	42801548	42642210	42801548	-	0.454915	0.403827	0.376487	216.507	181.64	184.439	1.81199e-221	1.33334e-186	2.11809e-189	3.11427e-217	2.29162e-182	3.64037e-185	0.646	0.738	0.683	0.432	0.432	0.432	up	up	up	positive	positive	positive	up	positive	0.411743	NONE	gain	A.1.2	A.1.2	A.2.1	A.2.2	0.752825	0.713277	0.616134	0.480303	TRUE	0.694078	0.213775
chr1	42900000	42950000	PPCS	42921788	42921788	42939056	+	-0.0400853	-0.0288464	-0.00019373	73.9578	0	22.0973	6.41195e-79	0.000349436	4.65078e-27	1.10202e-74	1	7.99329e-23	0.44	0.595	0.544	0.651	0.651	0.651	NONE	NONE	NONE	negative	negative	negative	NONE	negative	-0.0230418	NONE	gain	A.1.2	A.1.2	A.2.1	A.2.2	0.752825	0.713277	0.616134	0.480303	TRUE	0.694078	0.213775
chr1	42900000	42950000	CCDC30	42929001	42929001	43120335	+	0.0406683	0.0406549	0.0517214	15.5082	12.2654	13.2905	1.80537e-20	3.158e-17	2.98049e-18	3.10289e-16	5.42766e-13	5.12258e-14	0.075	0.119	0.11	0.055	0.055	0.055	NONE	NONE	NONE	positive	positive	positive	NONE	positive	0.0443482	NONE	gain	A.1.2	A.1.2	A.2.1	A.2.2	0.752825	0.713277	0.616134	0.480303	TRUE	0.694078	0.213775
chr1	43100000	43150000	PPIH	43124096	43124096	43142429	+	0.0197423	0.0468008	0.0226614	91.9033	22.373	43.901	7.26921e-97	2.46485e-27	7.30795e-49	1.24936e-92	4.23634e-23	1.25602e-44	0.619	0.727	0.68	0.806	0.806	0.806	NONE	NONE	NONE	positive	positive	positive	NONE	positive	0.0297348	NONE	gain	A.1.2	A.1.2	A.1.2	A.2.2	0.79096	0.782486	0.840056	0.480303	TRUE	0.804501	0.324198
chr1	43100000	43150000	RP5-994D16.3	43144406	43144406	43147325	+	0.00079712	0.00134037	0.0013667	0	0	0	0.0176518	0.177402	0.618078	1	1	1	0.009	0.018	0.014	0.012	0.012	0.012	NONE	NONE	NONE	positive	positive	positive	NONE	positive	0.00116807	NONE	gain	A.1.2	A.1.2	A.1.2	A.2.2	0.79096	0.782486	0.840056	0.480303	TRUE	0.804501	0.324198
chr1	43100000	43150000	YBX1	43148098	43148098	43168020	+	0.121282	0.182984	0.178385	0	8.61818	2.78943	0.00980221	1.40159e-13	9.44857e-08	1	2.40892e-09	0.00162393	0.995	0.991	0.999	0.999	0.999	0.999	NONE	NONE	NONE	positive	positive	positive	NONE	positive	0.160883	NONE	gain	A.1.2	A.1.2	A.1.2	A.2.2	0.79096	0.782486	0.840056	0.480303	TRUE	0.804501	0.324198
chr1	43200000	43250000	LEPRE1	43232755	43212006	43232755	-	0.148618	0.161122	0.153138	69.6398	24.2849	34.4034	1.33361e-74	3.01906e-29	2.2983e-39	2.29207e-70	5.18886e-25	3.95009e-35	0.621	0.742	0.709	0.689	0.689	0.689	NONE	NONE	NONE	positive	positive	positive	NONE	positive	0.154292	NONE	gain	A.1.2	A.1.2	A.1.2	A.2.1	0.79096	0.782486	0.840056	0.657576	TRUE	0.804501	0.146925
chr1	43200000	43250000	C1orf50	43232940	43232940	43263968	+	0.137952	0.134707	0.209571	89.7593	39.0365	81.7659	1.01267e-94	5.34878e-44	9.9756e-87	1.74047e-90	9.19294e-40	1.71451e-82	0.403	0.546	0.54	0.41	0.41	0.41	NONE	NONE	NONE	positive	positive	positive	NONE	positive	0.160743	NONE	gain	A.1.2	A.1.2	A.1.2	A.2.1	0.79096	0.782486	0.840056	0.657576	TRUE	0.804501	0.146925
chr1	43250000	43300000	CCDC23	43282954	43272723	43282954	-	0.305004	0.272073	0.329195	131.85	93.5162	141.164	8.21367e-137	1.77266e-98	3.98882e-146	1.41168e-132	3.04667e-94	6.85558e-142	0.639	0.749	0.728	0.567	0.567	0.567	up	NONE	up	positive	positive	positive	up	positive	0.30209	NONE	gain	A.1.2	A.1.2	A.1.2	A.2.1	0.79096	0.782486	0.840056	0.657576	TRUE	0.804501	0.146925
chr1	43250000	43300000	ERMAP	43282795	43282795	43310660	+	0.0508579	0.0562097	0.0521465	24.2962	12.1008	18.6102	2.94142e-29	4.61352e-17	1.42746e-23	5.05542e-25	7.92926e-13	2.45338e-19	0.105	0.168	0.145	0.1	0.1	0.1	NONE	NONE	NONE	positive	positive	positive	NONE	positive	0.0530714	NONE	gain	A.1.2	A.1.2	A.1.2	A.2.1	0.79096	0.782486	0.840056	0.657576	TRUE	0.804501	0.146925
chr1	43300000	43350000	RP11-342M1.3	43312093	43300352	43312093	-	0.00327439	-0.000605394	-0.000582125	0	0	0	0.000471585	0.157796	0.951171	1	1	1	0.033	0.042	0.037	0.038	0.038	0.038	NONE	NONE	NONE	positive	negative	negative	NONE	negative	-0.00059376	NONE	gain	A.1.2	A.1.2	A.1.2	A.2.1	0.79096	0.782486	0.840056	0.657576	TRUE	0.804501	0.146925
chr1	43300000	43350000	ZNF691	43312280	43312280	43318148	+	-0.0248625	-0.0166987	-0.0184994	39.7408	3.97287	21.4848	1.05685e-44	6.19337e-09	1.90566e-26	1.8164e-40	0.000106445	3.27525e-22	0.044	0.083	0.062	0.135	0.135	0.135	NONE	NONE	NONE	negative	negative	negative	NONE	negative	-0.0200202	NONE	gain	A.1.2	A.1.2	A.1.2	A.2.1	0.79096	0.782486	0.840056	0.657576	TRUE	0.804501	0.146925
chr1	43400000	43450000	SLC2A1	43424530	43391052	43424530	-	0.147691	0.212769	0.264814	27.5685	29.0566	38.7978	1.57137e-32	5.10773e-34	9.26729e-44	2.70071e-28	8.77865e-30	1.59277e-39	0.907	0.944	0.957	0.953	0.953	0.953	NONE	NONE	NONE	positive	positive	positive	NONE	positive	0.208424	NONE	gain	A.1.2	A.1.2	A.1.2	A.1.2	0.79096	0.782486	0.840056	0.757576	TRUE	0.804501	0.0469249
chr1	43400000	43450000	SLC2A1-AS1	43424720	43424720	43449029	+	0.0131611	-0.00226228	0.0218575	29.0725	0	7.48049	4.9239e-34	0.0513054	1.92446e-12	8.46271e-30	1	3.30758e-08	0.113	0.146	0.156	0.164	0.164	0.164	NONE	NONE	NONE	positive	negative	positive	NONE	positive	0.0175093	NONE	gain	A.1.2	A.1.2	A.1.2	A.1.2	0.79096	0.782486	0.840056	0.757576	TRUE	0.804501	0.0469249
chr1	43700000	43750000	EBNA1BP2	43736607	43629846	43736607	-	-0.215975	-0.109743	-0.13289	61.1428	9.94347	19.5054	4.18758e-66	6.62718e-15	1.81698e-24	7.19719e-62	1.13901e-10	3.12285e-20	0.767	0.879	0.851	0.934	0.934	0.934	NONE	NONE	NONE	negative	negative	negative	NONE	negative	-0.152869	NONE	gain	A.1.2	A.1.2	A.1.2	A.1.1	0.69209	0.747175	0.808067	0.909091	TRUE	0.749111	-0.15998
chr1	43600000	43650000	WDR65	43637820	43637820	43720029	+	0.00219952	0.00203785	0.0032345	0	0	0	0.079026	0.369959	0.0650994	1	1	1	0.007	0.01	0.01	0.007	0.007	0.007	NONE	NONE	NONE	positive	positive	positive	NONE	positive	0.00249062	NONE	gain	A.2.2	A.2.2	A.2.2	A.2.1	0.484463	0.49435	0.524339	0.59697	TRUE	0.501051	-0.0959187
chr1	43750000	43800000	TIE1	43766664	43766664	43788779	+	0.00278566	0.000267087	-0.000332013	0	0	0	0.0195816	0.0770918	0.701013	1	1	1	0.007	0.005	0.006	0.007	0.007	0.007	NONE	NONE	NONE	positive	positive	negative	NONE	positive	0.00152637	NONE	gain	A.1.2	A.1.2	A.1.2	A.1.1	0.69209	0.747175	0.808067	0.909091	TRUE	0.749111	-0.15998
chr1	43800000	43850000	RP1-92O14.3	43824329	43820355	43824329	-	0.00928686	0.00769741	0.0107965	1.36552	0	0.00874042	2.50771e-06	0.00078947	5.70242e-05	0.0430999	1	0.980076	0.032	0.043	0.043	0.023	0.023	0.023	NONE	NONE	NONE	positive	positive	positive	NONE	positive	0.00926024	NONE	gain	A.1.2	A.1.2	A.1.2	A.1.1	0.69209	0.747175	0.808067	0.909091	TRUE	0.749111	-0.15998
chr1	43800000	43850000	CDC20	43824626	43824626	43828874	+	-0.200126	-0.107382	-0.232265	181.979	125.061	167.407	6.10865e-187	5.05483e-130	2.28073e-172	1.04989e-182	8.68773e-126	3.9199e-168	0.256	0.313	0.268	0.636	0.636	0.636	NONE	NONE	NONE	negative	negative	negative	NONE	negative	-0.179925	NONE	gain	A.1.2	A.1.2	A.1.2	A.1.1	0.69209	0.747175	0.808067	0.909091	TRUE	0.749111	-0.15998
chr1	43800000	43850000	ELOVL1	43833696	43829068	43833696	-	0.395114	0.491891	0.452614	210.198	234.039	222.02	3.69182e-215	5.31398e-239	5.5626e-227	6.34513e-211	9.13313e-235	9.56044e-223	0.857	0.914	0.914	0.901	0.901	0.901	up	up	up	positive	positive	positive	up	positive	0.44654	NONE	gain	A.1.2	A.1.2	A.1.2	A.1.1	0.69209	0.747175	0.808067	0.909091	TRUE	0.749111	-0.15998
chr1	43850000	43900000	MED8	43855479	43849588	43855479	-	0.324278	0.437099	0.465055	184.211	213.927	272.146	3.57945e-189	6.87965e-219	4.15612e-277	6.152e-185	1.1824e-214	7.14313e-273	0.773	0.886	0.867	0.803	0.803	0.803	up	up	up	positive	positive	positive	up	positive	0.408811	NONE	gain	A.1.2	A.1.2	A.1.2	A.1.1	0.69209	0.747175	0.808067	0.909091	TRUE	0.749111	-0.15998
chr1	43850000	43900000	RP1-92O14.6	43850784	43850784	43854826	+	0.000260352	-8.72144e-05	2.17191e-06	0	0	0	0.46141	0.699964	0.577858	1	1	1	0.001	0.001	0.001	0	0	0	NONE	NONE	NONE	positive	negative	positive	NONE	positive	0.000131262	NONE	gain	A.1.2	A.1.2	A.1.2	A.1.1	0.69209	0.747175	0.808067	0.909091	TRUE	0.749111	-0.15998
chr1	43850000	43900000	SZT2	43855553	43855553	43918321	+	0.00296674	0.0141709	0.0128732	37.2098	0	8.75819	3.58928e-42	0.0361512	1.01535e-13	6.16889e-38	1	1.74508e-09	0.148	0.24	0.203	0.235	0.235	0.235	NONE	NONE	NONE	positive	positive	positive	NONE	positive	0.0100036	NONE	gain	A.1.2	A.1.2	A.1.2	A.1.1	0.69209	0.747175	0.808067	0.909091	TRUE	0.749111	-0.15998
chr1	43900000	43950000	SZT2-AS1	43914315	43913447	43914315	-	-0.00180414	-0.000780375	-0.00145966	0.638408	0	0	1.3378e-05	0.0466918	0.0014834	0.229928	1	1	0	0.002	0.001	0.006	0.006	0.006	NONE	NONE	NONE	negative	negative	negative	NONE	negative	-0.00134806	NONE	gain	A.1.2	A.1.2	A.1.2	A.1.1	0.69209	0.747175	0.808067	0.909091	TRUE	0.749111	-0.15998
chr1	43900000	43950000	HYI	43919660	43916824	43919660	-	0.0442546	0.0460733	0.0861255	26.8306	0	9.8207	8.59385e-32	0.0129895	8.79228e-15	1.47702e-27	1	1.51113e-10	0.652	0.771	0.743	0.745	0.745	0.745	NONE	NONE	NONE	positive	positive	positive	NONE	positive	0.0588178	NONE	gain	A.1.2	A.1.2	A.1.2	A.1.1	0.69209	0.747175	0.808067	0.909091	TRUE	0.749111	-0.15998
chr1	43900000	43950000	HYI-AS1	43919598	43919598	43922666	+	0.0100247	0.00843353	0.00391739	2.23275	5.65802	0	3.40447e-07	1.27873e-10	0.00145306	0.00585125	2.19775e-06	1	0.015	0.021	0.009	0.002	0.002	0.002	NONE	NONE	NONE	positive	positive	positive	NONE	positive	0.00745855	NONE	gain	A.1.2	A.1.2	A.1.2	A.1.1	0.69209	0.747175	0.808067	0.909091	TRUE	0.749111	-0.15998
chr1	43950000	44000000	PTPRF	43990858	43990858	44089343	+	-0.238961	-0.268206	-0.244091	218.091	173.607	169.224	4.72011e-223	1.43802e-178	3.47287e-174	8.11245e-219	2.47153e-174	5.96883e-170	0.178	0.218	0.221	0.602	0.602	0.602	NONE	NONE	NONE	negative	negative	negative	NONE	negative	-0.250419	NONE	gain	A.1.2	A.1.2	A.1.2	A.1.1	0.69209	0.747175	0.808067	0.909091	TRUE	0.749111	-0.15998
chr1	44100000	44150000	KDM4A	44115829	44115829	44171186	+	0.0875197	0.137642	0.121817	73.0003	36.1271	44.7884	5.81377e-78	4.34194e-41	9.47155e-50	9.99212e-74	7.4625e-37	1.62787e-45	0.303	0.471	0.404	0.348	0.348	0.348	NONE	NONE	NONE	positive	positive	positive	NONE	positive	0.115659	NONE	gain	A.1.2	A.1.2	A.1.2	A.1.1	0.69209	0.747175	0.808067	0.909091	TRUE	0.749111	-0.15998
chr1	44150000	44200000	KDM4A-AS1	44173809	44165436	44173809	-	-0.0197011	-0.0190489	-0.019341	24.5563	0.763816	6.81997	1.61637e-29	1.00227e-05	8.80714e-12	2.77805e-25	0.17226	1.51368e-07	0.075	0.115	0.099	0.161	0.161	0.161	NONE	NONE	NONE	negative	negative	negative	NONE	negative	-0.0193637	NONE	gain	A.1.1	A.1.1	A.1.1	A.1.1	0.99435	0.977401	0.936022	0.909091	TRUE	0.969258	0.060167
chr1	44150000	44200000	ST3GAL3	44171495	44171495	44396831	+	0.0768758	0.0588067	0.0496116	40.1465	12.2846	14.0343	4.15197e-45	3.02102e-17	5.37623e-19	7.136e-41	5.19222e-13	9.24013e-15	0.197	0.263	0.222	0.187	0.187	0.187	NONE	NONE	NONE	positive	positive	positive	NONE	positive	0.0617647	NONE	gain	A.1.1	A.1.1	A.1.1	A.1.1	0.99435	0.977401	0.936022	0.909091	TRUE	0.969258	0.060167
chr1	44350000	44400000	ARTN	44398992	44398992	44402913	+	-0.0755849	-0.0634161	-0.0700149	84.7347	24.6689	49.2694	1.07176e-89	1.24717e-29	3.12918e-54	1.84204e-85	2.14351e-25	5.37812e-50	0.101	0.163	0.132	0.301	0.301	0.301	NONE	NONE	NONE	negative	negative	negative	NONE	negative	-0.069672	NONE	gain	A.1.1	A.1.1	A.1.1	A.1.1	0.99435	0.977401	0.942976	0.957576	TRUE	0.971576	0.0140002
chr1	44400000	44450000	RP11-7O11.3	44412223	44410042	44412223	-	-0.00819169	-0.00855928	-0.0077139	8.12035	5.86966	5.19996	4.41008e-13	7.85488e-11	3.67147e-10	7.57961e-09	1.35002e-06	6.31015e-06	0.003	0.004	0.005	0.025	0.025	0.025	NONE	NONE	NONE	negative	negative	negative	NONE	negative	-0.00815496	NONE	gain	A.1.1	A.1.1	A.1.1	A.1.1	0.99435	0.977401	0.942976	0.957576	TRUE	0.971576	0.0140002
chr1	44400000	44450000	IPO13	44412611	44412611	44433694	+	-0.0165015	0.00636908	-0.0332498	67.9136	0	23.5226	7.09956e-73	9.28898e-05	1.74643e-28	1.2202e-68	1	3.00159e-24	0.263	0.387	0.303	0.43	0.43	0.43	NONE	NONE	NONE	negative	positive	negative	NONE	negative	-0.0248757	NONE	gain	A.1.1	A.1.1	A.1.1	A.1.1	0.99435	0.977401	0.942976	0.957576	TRUE	0.971576	0.0140002
chr1	44400000	44450000	DPH2	44435672	44435672	44439041	+	0.0360346	0.0709807	0.0549965	29.9094	14.1887	10.2626	7.16786e-35	3.76787e-19	3.1785e-15	1.23194e-30	6.47584e-15	5.46289e-11	0.206	0.341	0.282	0.231	0.231	0.231	NONE	NONE	NONE	positive	positive	positive	NONE	positive	0.0540039	NONE	gain	A.1.1	A.1.1	A.1.1	A.1.1	0.99435	0.977401	0.942976	0.957576	TRUE	0.971576	0.0140002
chr1	44400000	44450000	ATP6V0B	44440159	44440159	44443967	+	0.110041	0.16841	0.180588	9.06018	47.9947	27.8019	5.06545e-14	5.88951e-53	9.18174e-33	8.70599e-10	1.01223e-48	1.57807e-28	0.987	0.98	0.997	0.996	0.996	0.996	NONE	NONE	NONE	positive	positive	positive	NONE	positive	0.153013	NONE	gain	A.1.1	A.1.1	A.1.1	A.1.1	0.99435	0.977401	0.942976	0.957576	TRUE	0.971576	0.0140002
chr1	44400000	44450000	B4GALT2	44444615	44444615	44456840	+	-0.0400753	-0.0211444	-0.0323411	71.8855	4.18128	26.5346	7.57352e-77	3.83279e-09	1.69883e-31	1.30166e-72	6.58742e-05	2.91978e-27	0.504	0.638	0.583	0.717	0.717	0.717	NONE	NONE	NONE	negative	negative	negative	NONE	negative	-0.0311869	NONE	gain	A.1.1	A.1.1	A.1.1	A.1.1	0.99435	0.977401	0.942976	0.957576	TRUE	0.971576	0.0140002
chr1	44450000	44500000	CCDC24	44457031	44457031	44462200	+	0.0302585	0.0408847	0.0340243	36.8946	4.86229	6.92795	7.41666e-42	7.98924e-10	6.86835e-12	1.2747e-37	1.37311e-05	1.18046e-07	0.147	0.232	0.198	0.186	0.186	0.186	NONE	NONE	NONE	positive	positive	positive	NONE	positive	0.0350558	NONE	gain	A.1.1	A.1.1	A.1.1	A.1.1	0.99435	0.977401	0.942976	0.957576	TRUE	0.971576	0.0140002
chr1	44450000	44500000	SLC6A9	44497139	44457172	44497139	-	0.048264	0.0268337	-0.00719129	60.2586	0.34071	21.3808	3.20807e-65	2.65516e-05	2.4213e-26	5.51371e-61	0.456342	4.16149e-22	0.3	0.381	0.295	0.393	0.393	0.393	NONE	NONE	NONE	positive	positive	negative	NONE	positive	0.0375488	NONE	gain	A.1.1	A.1.1	A.1.1	A.1.1	0.99435	0.977401	0.942976	0.957576	TRUE	0.971576	0.0140002
chr1	44500000	44550000	RP5-1198O20.4	44501798	44501798	44570647	+	0.00594004	0.0179844	-0.00267838	32.4208	0	4.16237	2.20782e-37	0.0264324	4.00344e-09	3.79457e-33	1	6.88072e-05	0.157	0.243	0.186	0.231	0.231	0.231	NONE	NONE	NONE	positive	positive	negative	NONE	positive	0.0119622	NONE	gain	A.1.1	A.1.1	A.1.1	A.1.1	0.99435	0.977401	0.942976	0.90303	TRUE	0.971576	0.0685456
chr1	44550000	44600000	KLF17	44584522	44584522	44600812	+	0.0057751	0.00230542	0.00358832	4.41162	0	0	2.25515e-09	0.56472	0.0083947	3.87593e-05	1	1	0.021	0.03	0.025	0.026	0.026	0.026	NONE	NONE	NONE	positive	positive	positive	NONE	positive	0.00388962	NONE	gain	A.1.2	A.1.2	A.1.2	A.1.1	0.793785	0.80791	0.841446	0.90303	TRUE	0.81438	-0.0886498
chr1	44650000	44700000	DMAP1	44679127	44679127	44686353	+	0.309329	0.426785	0.388036	138.102	189.588	185.41	4.60415e-143	1.50218e-194	2.26359e-190	7.91315e-139	2.5818e-190	3.89043e-186	0.729	0.868	0.831	0.7	0.7	0.7	up	up	up	positive	positive	positive	up	positive	0.374717	NONE	gain	A.1.2	A.1.2	A.1.2	A.1.1	0.793785	0.80791	0.841446	0.90303	TRUE	0.81438	-0.0886498
chr1	44800000	44850000	ERI3	44820932	44686742	44820932	-	0.214337	0.337321	0.301317	114.103	135.668	133.005	4.59165e-119	1.25049e-140	5.75659e-138	7.89168e-115	2.14922e-136	9.89385e-134	0.822	0.917	0.899	0.893	0.893	0.893	NONE	up	up	positive	positive	positive	up	positive	0.284325	NONE	gain	A.1.2	A.1.2	A.1.2	A.1.1	0.793785	0.80791	0.841446	0.90303	TRUE	0.81438	-0.0886498
chr1	44850000	44900000	RNF220	44870866	44870866	45117396	+	0.148776	0.160215	0.132033	103.735	45.6278	54.3872	1.07041e-108	1.37085e-50	2.38581e-59	1.83972e-104	2.35607e-46	4.1005e-55	0.511	0.647	0.577	0.561	0.561	0.561	NONE	NONE	NONE	positive	positive	positive	NONE	positive	0.147008	NONE	gain	A.2.2	A.2.1	A.2.2	A.1.2	0.560734	0.611582	0.52573	0.733333	TRUE	0.566016	-0.167318
chr1	45100000	45150000	TMEM53	45140227	45100910	45140227	-	0.347503	0.402823	0.406012	184.181	256.977	262.196	3.83545e-189	6.13891e-262	3.70576e-267	6.59199e-185	1.05509e-257	6.36909e-263	0.526	0.692	0.648	0.277	0.277	0.277	up	up	up	positive	positive	positive	up	positive	0.385446	NONE	gain	A.1.1	A.1.1	A.1.1	A.1.1	0.985876	0.951977	0.955494	0.956061	TRUE	0.964449	0.00838834
chr1	45100000	45150000	C1orf228	45140364	45140364	45191263	+	0.0116994	0.0108597	0.00977354	3.03715	4.80893	3.82428	5.3413e-08	9.03373e-10	8.72015e-09	0.000918009	1.55263e-05	0.000149873	0.018	0.024	0.022	0.004	0.004	0.004	NONE	NONE	NONE	positive	positive	positive	NONE	positive	0.0107775	NONE	gain	A.1.1	A.1.1	A.1.1	A.1.1	0.985876	0.951977	0.955494	0.956061	TRUE	0.964449	0.00838834
chr1	45200000	45250000	KIF2C	45205490	45205490	45233439	+	-0.215645	-0.104616	-0.204656	162.497	111.573	152.052	1.85243e-167	1.55507e-116	5.16414e-157	3.18378e-163	2.6727e-112	8.87561e-153	0.196	0.256	0.209	0.54	0.54	0.54	NONE	NONE	NONE	negative	negative	negative	NONE	negative	-0.174972	NONE	gain	A.1.1	A.1.1	A.1.1	A.1.1	0.985876	0.951977	0.955494	0.956061	TRUE	0.964449	0.00838834
chr1	45200000	45250000	RP11-269F19.2	45241482	45224709	45241482	-	0.00348408	0.00397949	0.00449155	0	2.443	2.43969	0.00102801	2.09796e-07	2.11402e-07	1	0.00360576	0.00363337	0.006	0.011	0.011	0	0	0	NONE	NONE	NONE	positive	positive	positive	NONE	positive	0.00398504	NONE	gain	A.1.1	A.1.1	A.1.1	A.1.1	0.985876	0.951977	0.955494	0.956061	TRUE	0.964449	0.00838834
chr1	45200000	45250000	RPS8	45240923	45240923	45244451	+	1.04986	0.955761	1.01394	319.071	319.071	319.071	0	0	0	0	0	0	0.999	0.998	1	1	1	1	up	up	up	positive	positive	positive	up	positive	1.00652	NONE	gain	A.1.1	A.1.1	A.1.1	A.1.1	0.985876	0.951977	0.955494	0.956061	TRUE	0.964449	0.00838834
chr1	45250000	45300000	PLK3	45265897	45265897	45271662	+	0.274178	0.451266	0.53134	121.865	235.868	282.895	7.93672e-127	7.8843e-241	7.41797e-288	1.36408e-122	1.35508e-236	1.27493e-283	0.488	0.73	0.714	0.359	0.359	0.359	NONE	up	up	positive	positive	positive	up	positive	0.418928	NONE	gain	A.1.1	A.1.1	A.1.1	A.1.1	0.985876	0.951977	0.955494	0.956061	TRUE	0.964449	0.00838834
chr1	45250000	45300000	TCTEX1D4	45272957	45271585	45272957	-	0.00812047	0.00893285	0.0117421	0	2.06668	3.03296	0.00375748	4.99027e-07	5.39313e-08	1	0.00857677	0.000926917	0.015	0.028	0.029	0.008	0.008	0.008	NONE	NONE	NONE	positive	positive	positive	NONE	positive	0.00959846	NONE	gain	A.1.1	A.1.1	A.1.1	A.1.1	0.985876	0.951977	0.955494	0.956061	TRUE	0.964449	0.00838834
chr1	45250000	45300000	BTBD19	45274154	45274154	45281257	+	0.182434	0.183248	0.197637	67.6837	115.371	111.429	1.20521e-72	2.47748e-120	2.16709e-116	2.07139e-68	4.25805e-116	3.72457e-112	0.254	0.368	0.338	0.098	0.098	0.098	NONE	NONE	NONE	positive	positive	positive	NONE	positive	0.187773	NONE	gain	A.1.1	A.1.1	A.1.1	A.1.1	0.985876	0.951977	0.955494	0.956061	TRUE	0.964449	0.00838834
chr1	45300000	45350000	PTCH2	45308735	45285516	45308735	-	0.0239654	0.020173	0.0164549	7.11842	9.17383	4.54651	4.42981e-12	3.89913e-14	1.65305e-09	7.61351e-08	6.70143e-10	2.8411e-05	0.039	0.054	0.038	0.015	0.015	0.015	NONE	NONE	NONE	positive	positive	positive	NONE	positive	0.0201978	NONE	gain	A.1.1	A.1.1	A.1.1	A.1.1	0.985876	0.908192	0.955494	0.865152	TRUE	0.949854	0.0847023
chr1	45450000	45500000	EIF2B3	45452282	45316450	45452282	-	0.267945	0.299119	0.295351	142.578	120.335	140.471	1.53896e-147	2.68866e-125	1.96746e-145	2.64501e-143	4.621e-121	3.38148e-141	0.651	0.76	0.725	0.628	0.628	0.628	NONE	NONE	NONE	positive	positive	positive	NONE	positive	0.287471	NONE	gain	A.1.1	A.1.1	A.1.1	A.1.1	0.985876	0.908192	0.955494	0.865152	TRUE	0.949854	0.0847023
chr1	45450000	45500000	HECTD3	45477001	45468212	45477001	-	0.224296	0.219213	0.183318	107.146	115.244	84.4568	4.15923e-112	3.31903e-120	2.03229e-89	7.14846e-108	5.70442e-116	3.4929e-85	0.389	0.518	0.421	0.239	0.239	0.239	NONE	NONE	NONE	positive	positive	positive	NONE	positive	0.208942	NONE	gain	A.1.1	A.1.1	A.1.1	A.1.1	0.985876	0.908192	0.955494	0.865152	TRUE	0.949854	0.0847023
chr1	45450000	45500000	UROD	45477819	45477819	45481247	+	0.420886	0.508002	0.49616	194.159	250.479	248.907	4.034e-199	1.93069e-255	7.21462e-254	6.93324e-195	3.31827e-251	1.23998e-249	0.896	0.938	0.948	0.897	0.897	0.897	up	up	up	positive	positive	positive	up	positive	0.475016	NONE	gain	A.1.1	A.1.1	A.1.1	A.1.1	0.985876	0.908192	0.955494	0.865152	TRUE	0.949854	0.0847023
chr1	45750000	45800000	ZSWIM5	45771881	45482071	45771881	-	0.0318464	0.0257505	0.0219764	12.1609	6.00032	4.01611	4.01668e-17	5.81401e-11	5.60649e-09	6.90347e-13	9.99254e-07	9.63587e-05	0.07	0.094	0.073	0.047	0.047	0.047	NONE	NONE	NONE	positive	positive	positive	NONE	positive	0.0265244	NONE	gain	A.1.2	A.1.2	A.1.1	A.1.2	0.836158	0.800847	0.883171	0.830303	TRUE	0.840059	0.00975588
chr1	45800000	45850000	MUTYH	45806142	45794835	45806142	-	0.00168017	-0.00340681	-0.00267429	45.1596	0	10.4791	4.02918e-50	0.026293	1.93074e-15	6.92495e-46	1	3.31837e-11	0.15	0.224	0.192	0.248	0.248	0.248	NONE	NONE	NONE	positive	negative	negative	NONE	negative	-0.00304055	NONE	gain	A.1.2	A.1.2	A.1.1	A.1.2	0.836158	0.714689	0.883171	0.830303	FALSE	0.81134	-0.0189635
chr1	45800000	45850000	TOE1	45805342	45805342	45809647	+	-0.077123	-0.0376282	-0.0517709	79.4741	2.76209	27.9381	1.95299e-84	1.00626e-07	6.70912e-33	3.35661e-80	0.00172946	1.1531e-28	0.198	0.343	0.274	0.422	0.422	0.422	NONE	NONE	NONE	negative	negative	negative	NONE	negative	-0.0555074	NONE	gain	A.1.2	A.1.2	A.1.1	A.1.2	0.836158	0.714689	0.883171	0.830303	FALSE	0.81134	-0.0189635
chr1	45950000	46000000	TESK2	45956872	45809555	45956872	-	0.0199968	0.0262601	0.0186048	10.2663	3.20755	2.38179	3.15163e-15	3.6079e-08	2.41549e-07	5.41671e-11	0.00062009	0.0041515	0.078	0.123	0.091	0.081	0.081	0.081	NONE	NONE	NONE	positive	positive	positive	NONE	positive	0.0216206	NONE	gain	A.1.1	A.1.1	A.1.1	A.1.1	0.988701	0.903955	0.930459	0.983333	TRUE	0.941038	-0.0422952
chr1	45950000	46000000	CCDC163P	45965751	45959538	45965751	-	-0.0137948	-0.00818266	-0.00937046	23.3963	0.0131166	11.8837	2.3363e-28	5.64525e-05	7.60577e-17	4.0154e-24	0.97025	1.3072e-12	0.03	0.057	0.042	0.086	0.086	0.086	NONE	NONE	NONE	negative	negative	negative	NONE	negative	-0.0104493	NONE	gain	A.1.1	A.1.1	A.1.1	A.1.1	0.988701	0.903955	0.930459	0.983333	TRUE	0.941038	-0.0422952
chr1	45950000	46000000	MMACHC	45965725	45965725	45976739	+	0.00937506	0.00396824	-0.00580846	5.9724	0	0	6.20014e-11	0.460265	0.0020255	1.06562e-06	1	1	0.064	0.093	0.06	0.083	0.083	0.083	NONE	NONE	NONE	positive	positive	negative	NONE	positive	0.00667165	NONE	gain	A.1.1	A.1.1	A.1.1	A.1.1	0.988701	0.903955	0.930459	0.983333	TRUE	0.941038	-0.0422952
chr1	45950000	46000000	PRDX1	45988719	45976708	45988719	-	0.577381	0.620216	0.600865	319.071	319.071	319.071	0	0	0	0	0	0	0.996	0.995	1	1	1	1	up	up	up	positive	positive	positive	up	positive	0.599487	NONE	gain	A.1.1	A.1.1	A.1.1	A.1.1	0.988701	0.903955	0.930459	0.983333	TRUE	0.941038	-0.0422952
chr1	46000000	46050000	AKR1A1	46016215	46016215	46035721	+	0.527904	0.64223	0.667839	206.943	316.895	319.071	6.63826e-212	7.4e-322	0	1.14092e-207	1.273726e-317	0	0.948	0.967	0.975	0.933	0.933	0.933	up	up	up	positive	positive	positive	up	positive	0.612658	NONE	gain	A.1.1	A.1.1	A.1.1	A.1.1	0.988701	0.903955	0.930459	0.983333	TRUE	0.941038	-0.0422952
chr1	46000000	46050000	NASP	46049518	46049518	46084566	+	-0.157638	-0.0773506	-0.166407	33.4532	9.4249	24.6128	2.04931e-38	2.18724e-14	1.41904e-29	3.52214e-34	3.7592e-10	2.4389e-25	0.809	0.886	0.857	0.925	0.925	0.925	NONE	NONE	NONE	negative	negative	negative	NONE	negative	-0.133798	NONE	gain	A.1.1	A.1.1	A.1.1	A.1.1	0.988701	0.903955	0.930459	0.983333	TRUE	0.941038	-0.0422952
chr1	46050000	46100000	CCDC17	46089729	46085716	46089729	-	0.0209887	0.0235869	0.0142221	8.44698	13.4212	6.01284	2.07882e-13	2.2059e-18	5.64889e-11	3.57287e-09	3.79128e-14	9.70875e-07	0.033	0.046	0.031	0.006	0.006	0.006	NONE	NONE	NONE	positive	positive	positive	NONE	positive	0.0195992	NONE	gain	A.1.1	A.1.1	A.1.1	A.1.1	0.988701	0.903955	0.930459	0.983333	TRUE	0.941038	-0.0422952
chr1	46150000	46200000	GPBP1L1	46153785	46092976	46153785	-	0.270788	0.272506	0.21557	118.624	78.7556	79.2976	1.38306e-123	1.02139e-83	2.93248e-84	2.37707e-119	1.75547e-79	5.04006e-80	0.566	0.682	0.603	0.496	0.496	0.496	NONE	NONE	NONE	positive	positive	positive	NONE	positive	0.252955	NONE	gain	A.1.1	A.1.1	A.1.1	A.1.1	0.988701	0.877119	0.961057	0.983333	TRUE	0.942292	-0.0410413
chr1	46150000	46200000	TMEM69	46152886	46152886	46160115	+	0.126526	0.1366	0.125376	79.5784	39.0873	47.8379	1.53597e-84	4.75898e-44	8.45047e-53	2.63987e-80	8.17927e-40	1.45238e-48	0.385	0.514	0.456	0.391	0.391	0.391	NONE	NONE	NONE	positive	positive	positive	NONE	positive	0.129501	NONE	gain	A.1.1	A.1.1	A.1.1	A.1.1	0.988701	0.877119	0.961057	0.983333	TRUE	0.942292	-0.0410413
chr1	46200000	46250000	IPP	46216322	46159996	46216322	-	0.0802378	0.10434	0.119341	60.5915	20.5725	39.7351	1.49054e-65	1.55707e-25	1.07066e-44	2.56179e-61	2.67613e-21	1.84014e-40	0.313	0.442	0.411	0.348	0.348	0.348	NONE	NONE	NONE	positive	positive	positive	NONE	positive	0.101306	NONE	gain	A.1.1	A.1.1	A.1.1	A.1.1	0.988701	0.877119	0.961057	0.983333	TRUE	0.942292	-0.0410413
chr1	46250000	46300000	MAST2	46252659	46252659	46501796	+	-0.000581974	0.000120988	-0.0204029	46.6605	0	13.8135	1.27159e-51	0.023333	8.94019e-19	2.18547e-47	1	1.53655e-14	0.258	0.366	0.294	0.389	0.389	0.389	NONE	NONE	NONE	negative	positive	negative	NONE	negative	-0.0104924	NONE	gain	A.1.1	A.1.1	A.1.1	A.1.1	0.988701	0.877119	0.961057	0.983333	TRUE	0.942292	-0.0410413
chr1	46600000	46650000	PIK3R3	46642160	46505812	46642160	-	0.135141	0.121342	0.098804	69.3298	16.2313	25.8939	2.7227e-74	3.41624e-21	7.42925e-31	4.67951e-70	5.87149e-17	1.27686e-26	0.391	0.497	0.427	0.428	0.428	0.428	NONE	NONE	NONE	positive	positive	positive	NONE	positive	0.118429	tsg	gain	A.1.1	A.1.1	A.1.1	A.1.1	0.991525	0.988701	0.977747	0.987879	TRUE	0.985991	-0.00188783
chr1	46600000	46650000	RP4-533D7.5	46600203	46600203	46604753	+	0.00194904	0.0030809	0.00211323	0	0	0	0.0385754	0.0292171	0.10386	1	1	1	0.007	0.014	0.011	0.006	0.006	0.006	NONE	NONE	NONE	positive	positive	positive	NONE	positive	0.00238106	NONE	gain	A.1.1	A.1.1	A.1.1	A.1.1	0.991525	0.988701	0.977747	0.987879	TRUE	0.985991	-0.00188783
chr1	46600000	46650000	TSPAN1	46640745	46640745	46651630	+	0.0581763	0.0690574	0.0535458	24.4821	21.4815	12.5187	1.91714e-29	1.92013e-26	1.76257e-17	3.29499e-25	3.30013e-22	3.02934e-13	0.174	0.286	0.223	0.169	0.169	0.169	NONE	NONE	NONE	positive	positive	positive	NONE	positive	0.0602598	NONE	gain	A.1.1	A.1.1	A.1.1	A.1.1	0.991525	0.988701	0.977747	0.987879	TRUE	0.985991	-0.00188783
chr1	46650000	46700000	POMGNT1	46685977	46654354	46685977	-	0.242883	0.303215	0.233853	130.755	118.433	100.587	1.02331e-135	2.14561e-123	1.50713e-105	1.75876e-131	3.68766e-119	2.59031e-101	0.653	0.796	0.724	0.657	0.657	0.657	NONE	up	NONE	positive	positive	positive	NONE	positive	0.259984	NONE	gain	A.1.1	A.1.1	A.1.1	A.1.1	0.991525	0.988701	0.977747	0.987879	TRUE	0.985991	-0.00188783
chr1	46650000	46700000	LURAP1	46669006	46669006	46686933	+	-0.0176966	0.00465829	0.0156705	38.3846	0	8.68872	2.40015e-43	0.00329708	1.19145e-13	4.12514e-39	1	2.04774e-09	0.112	0.191	0.185	0.212	0.212	0.212	NONE	NONE	NONE	negative	positive	positive	NONE	positive	0.0101644	NONE	gain	A.1.1	A.1.1	A.1.1	A.1.1	0.991525	0.988701	0.977747	0.987879	TRUE	0.985991	-0.00188783
chr1	46700000	46750000	RAD54L	46713360	46713360	46744145	+	-0.0738987	-0.0522498	-0.0738959	68.5573	25.7842	54.9652	1.61238e-73	9.56264e-31	6.30353e-60	2.77119e-69	1.64353e-26	1.08339e-55	0.093	0.146	0.105	0.282	0.282	0.282	NONE	NONE	NONE	negative	negative	negative	NONE	negative	-0.0666815	NONE	gain	A.1.1	A.1.1	A.1.1	A.1.1	0.991525	0.988701	0.977747	0.987879	TRUE	0.985991	-0.00188783
chr1	46750000	46800000	LRRC41	46769280	46726868	46769280	-	0.417881	0.466691	0.462879	201.113	229.809	238.606	4.48839e-206	9.02369e-235	1.44194e-243	7.7142e-202	1.5509e-230	2.47825e-239	0.763	0.872	0.85	0.672	0.672	0.672	up	up	up	positive	positive	positive	up	positive	0.449151	NONE	gain	A.1.1	A.1.1	A.1.1	A.1.1	0.991525	0.988701	0.977747	0.987879	TRUE	0.985991	-0.00188783
chr1	46750000	46800000	UQCRH	46769303	46769303	46782448	+	0.30343	0.274939	0.310076	105.3	114.566	128.796	2.91384e-110	1.5817e-119	9.30456e-134	5.00802e-106	2.71847e-115	1.59917e-129	0.995	0.99	0.999	1	1	1	up	NONE	up	positive	positive	positive	up	positive	0.296148	NONE	gain	A.1.1	A.1.1	A.1.1	A.1.1	0.991525	0.988701	0.977747	0.987879	TRUE	0.985991	-0.00188783
chr1	46800000	46850000	NSUN4	46805849	46805849	46830824	+	0.0720768	0.0741386	0.0676261	33.2534	9.87115	16.1423	3.24639e-38	7.82803e-15	4.19315e-21	5.57958e-34	1.3454e-10	7.20677e-17	0.244	0.344	0.3	0.253	0.253	0.253	NONE	NONE	NONE	positive	positive	positive	NONE	positive	0.0712805	NONE	gain	A.2.1	A.2.1	A.2.1	A.2.1	0.677966	0.621469	0.662031	0.671212	TRUE	0.653822	-0.0173902
chr1	46850000	46900000	FAAH	46859937	46859937	46879520	+	0.000944264	-7.00977e-05	0.000353089	0	0	0	0.393153	0.985553	0.449692	1	1	1	0.004	0.003	0.003	0.003	0.003	0.003	NONE	NONE	NONE	positive	negative	positive	NONE	positive	0.000648677	NONE	gain	A.2.1	A.2.1	A.2.1	A.2.1	0.677966	0.621469	0.662031	0.671212	TRUE	0.653822	-0.0173902
chr1	47050000	47100000	MKNK1	47082515	47023090	47082515	-	0.100538	0.146096	0.126579	69.227	51.8797	50.1386	3.45011e-74	7.67493e-57	4.2284e-55	5.92971e-70	1.31909e-52	7.26734e-51	0.336	0.505	0.423	0.333	0.333	0.333	NONE	NONE	NONE	positive	positive	positive	NONE	positive	0.124404	NONE	gain	A.2.1	A.2.1	A.2.1	A.2.1	0.677966	0.621469	0.662031	0.671212	TRUE	0.653822	-0.0173902
chr1	47050000	47100000	MOB3C	47082563	47073387	47082563	-	0.0363516	0.0366613	0.0570316	18.3859	8.957	18.4176	2.39249e-23	6.42389e-14	2.22445e-23	4.11198e-19	1.10407e-09	3.82317e-19	0.109	0.161	0.165	0.094	0.094	0.094	NONE	NONE	NONE	positive	positive	positive	NONE	positive	0.0433482	NONE	gain	A.2.1	A.2.1	A.2.1	A.2.1	0.677966	0.621469	0.662031	0.671212	TRUE	0.653822	-0.0173902
chr1	47100000	47150000	ATPAF1	47139539	47098409	47139539	-	0.139037	0.183787	0.157252	93.8353	51.8522	65.4083	8.50205e-99	8.17751e-57	2.2723e-70	1.46125e-94	1.40547e-52	3.9054e-66	0.552	0.7	0.631	0.611	0.611	0.611	NONE	NONE	NONE	positive	positive	positive	NONE	positive	0.160025	NONE	gain	A.2.1	A.2.1	A.2.1	A.2.1	0.677966	0.621469	0.662031	0.671212	TRUE	0.653822	-0.0173902
chr1	47150000	47200000	EFCAB14	47184824	47124366	47184824	-	0.00332844	0.00384165	-0.0101274	79.9819	2.29981	28.4374	6.06574e-85	2.91733e-07	2.12532e-33	1.04252e-80	0.00501401	3.65278e-29	0.402	0.528	0.46	0.588	0.588	0.588	NONE	NONE	NONE	positive	positive	negative	NONE	positive	0.00358505	NONE	gain	A.2.1	A.2.1	A.2.1	A.2.1	0.677966	0.621469	0.662031	0.671212	TRUE	0.653822	-0.0173902
chr1	47100000	47150000	TEX38	47134527	47134527	47139266	+	0.00140323	0.000584398	0.000580732	0	0	0	0.271038	0.379209	0.539752	1	1	1	0.002	0.003	0.001	0.001	0.001	0.001	NONE	NONE	NONE	positive	positive	positive	NONE	positive	0.000856119	NONE	gain	A.2.1	A.2.1	A.2.1	A.2.1	0.677966	0.621469	0.662031	0.671212	TRUE	0.653822	-0.0173902
chr1	47400000	47450000	CYP4X1	47427036	47427036	47516423	+	0.000320518	0.00066042	0.00136599	0	0	0	0.0976255	0.84716	0.0867596	1	1	1	0.004	0.006	0.005	0.006	0.006	0.006	NONE	NONE	NONE	positive	positive	positive	NONE	positive	0.000782311	NONE	gain	B.2.2	B.2.2	B.2.2	B.2.1	0.120056	0.0663842	0.0667594	0.118182	TRUE	0.0844	-0.0337818
chr1	47600000	47650000	CYP4A22-AS1	47644943	47562325	47644943	-	-0.000103613	-0.000265971	-0.000331754	0	0	0	0.402904	0.260936	0.0517443	1	1	1	0.001	0.001	0	0.002	0.002	0.002	NONE	NONE	NONE	negative	negative	negative	NONE	negative	-0.00023378	NONE	gain	A.2.2	A.2.2	A.2.2	B.2.1	0.477401	0.437853	0.447844	0.118182	TRUE	0.454366	0.336184
chr1	47600000	47650000	LINC00853	47644922	47644922	47646011	+	-0.00134732	-0.0042895	-0.00538639	2.10328	0	0	4.58695e-07	0.0143508	0.000127868	0.0078836	1	1	0.012	0.014	0.01	0.025	0.025	0.025	NONE	NONE	NONE	negative	negative	negative	NONE	negative	-0.0036744	NONE	gain	A.2.2	A.2.2	A.2.2	B.2.1	0.477401	0.437853	0.447844	0.118182	TRUE	0.454366	0.336184
chr1	47650000	47700000	PDZK1IP1	47656716	47649265	47656716	-	-0.0011895	-0.00115309	-0.000215074	0	0	0	0.0810667	0.0922155	0.79717	1	1	1	0	0	0.002	0.002	0.002	0.002	NONE	NONE	NONE	negative	negative	negative	NONE	negative	-0.000852556	NONE	gain	A.2.2	A.2.2	A.2.2	B.1.1	0.477401	0.437853	0.447844	0.34697	TRUE	0.454366	0.107396
chr1	47750000	47800000	STIL	47779819	47715811	47779819	-	-0.15414	-0.122283	-0.155029	100.374	53.5549	97.4825	2.45894e-105	1.62129e-58	1.91547e-102	4.22617e-101	2.7865e-54	3.29211e-98	0.146	0.208	0.153	0.42	0.42	0.42	NONE	NONE	NONE	negative	negative	negative	NONE	negative	-0.143817	NONE	gain	A.2.2	A.2.2	A.2.2	B.1.1	0.477401	0.437853	0.447844	0.34697	TRUE	0.454366	0.107396
chr1	47750000	47800000	CMPK1	47799469	47799469	47844511	+	0.297315	0.312516	0.287427	123.493	107.791	103.074	1.86833e-128	9.4235e-113	4.9052e-108	3.2111e-124	1.61962e-108	8.43057e-104	0.898	0.942	0.937	0.936	0.936	0.936	NONE	up	NONE	positive	positive	positive	NONE	positive	0.299086	NONE	gain	A.2.2	A.2.2	A.2.2	B.1.1	0.477401	0.437853	0.447844	0.34697	TRUE	0.454366	0.107396
chr1	47850000	47900000	RP11-511I2.2	47874149	47846600	47874149	-	0.0021513	0.00113182	0.00253	0	0	0	0.0177016	0.0398786	0.0256604	1	1	1	0.005	0.004	0.005	0.001	0.001	0.001	NONE	NONE	NONE	positive	positive	positive	NONE	positive	0.0019377	NONE	gain	B.1.1	B.1.1	B.1.1	B.1.2	0.392655	0.375706	0.343533	0.295455	TRUE	0.370631	0.0751769
chr1	47900000	47950000	FOXD2-AS1	47900313	47897805	47900313	-	0.0171788	0.0265686	0.0205372	3.13407	9.00991	3.48111	4.27293e-08	5.68703e-14	1.92173e-08	0.000734388	9.7743e-10	0.000330288	0.046	0.083	0.061	0.033	0.033	0.033	NONE	NONE	NONE	positive	positive	positive	NONE	positive	0.0214282	NONE	gain	B.1.1	B.1.1	B.1.1	B.1.2	0.392655	0.375706	0.343533	0.295455	TRUE	0.370631	0.0751769
chr1	47900000	47950000	FOXD2	47901689	47901689	47906363	+	0.0102317	0.0124549	0.0102601	2.38705	0.836863	0.175797	2.38643e-07	8.47105e-06	3.88153e-05	0.00410156	0.145592	0.667119	0.026	0.041	0.032	0.02	0.02	0.02	NONE	NONE	NONE	positive	positive	positive	NONE	positive	0.0109823	NONE	gain	B.1.1	B.1.1	B.1.1	B.1.2	0.392655	0.375706	0.343533	0.295455	TRUE	0.370631	0.0751769
chr1	48900000	48950000	SPATA6	48937845	48761044	48937845	-	0.0837124	0.0734824	0.0944981	45.513	18.2167	31.2566	1.78559e-50	3.53305e-23	3.2226e-36	3.06889e-46	6.07225e-19	5.53869e-32	0.18	0.265	0.246	0.172	0.172	0.172	NONE	NONE	NONE	positive	positive	positive	NONE	positive	0.0838976	NONE	gain	B.2.1	B.2.2	B.2.1	B.2.1	0.138418	0.101695	0.121001	0.125758	TRUE	0.120371	-0.00538611
chr1	50850000	50900000	DMRTA2	50889172	50883222	50889172	-	0.00169529	0.00216784	0.000466949	0	0	0	0.0561462	0.0138576	0.505296	1	1	1	0.003	0.004	0.001	0	0	0	NONE	NONE	NONE	positive	positive	positive	NONE	positive	0.00144336	NONE	gain	B.2.2	B.2.2	B.2.2	B.1.1	0.0480226	0.0353107	0.0166898	0.431818	TRUE	0.0333411	-0.398477
chr1	50900000	50950000	RP5-850O15.4	50902978	50902700	50902978	-	0.00481996	0.00456599	0.00532123	0	0	0	0.0106954	0.0352112	0.00852174	1	1	1	0.014	0.018	0.014	0.01	0.01	0.01	NONE	NONE	NONE	positive	positive	positive	NONE	positive	0.00490239	NONE	gain	A.2.2	A.2.2	A.2.2	B.1.1	0.436441	0.483051	0.529903	0.431818	TRUE	0.483131	0.0513132
chr1	51400000	51450000	FAF1	51425935	50905150	51425935	-	0.00926323	0.0419676	0.0314711	60.6465	3.9286	26.2131	1.31299e-65	6.85801e-09	3.56174e-31	2.25664e-61	0.000117869	6.12157e-27	0.541	0.676	0.618	0.699	0.699	0.699	NONE	NONE	NONE	positive	positive	positive	NONE	positive	0.0275673	NONE	gain	A.2.2	A.2.2	A.2.2	A.2.1	0.444915	0.471751	0.529903	0.640909	TRUE	0.48219	-0.158719
chr1	51400000	51450000	CDKN2C	51426417	51426417	51440305	+	-0.293252	-0.251984	-0.242599	113.562	63.9532	61.3654	1.59692e-118	6.47999e-69	2.50869e-66	2.74462e-114	1.11372e-64	4.31169e-62	0.339	0.467	0.455	0.664	0.664	0.664	NONE	NONE	NONE	negative	negative	negative	NONE	negative	-0.262612	tsg	gain	A.2.2	A.2.2	A.2.2	A.2.1	0.444915	0.471751	0.529903	0.640909	TRUE	0.48219	-0.158719
chr1	51700000	51750000	RP11-296A18.3	51700768	51660767	51700768	-	0.00152561	0.00253383	0.00104141	0	0	0	0.141733	0.0210285	0.284528	1	1	1	0.002	0.004	0.002	0	0	0	NONE	NONE	NONE	positive	positive	positive	NONE	positive	0.00170028	NONE	gain	A.1.2	A.1.2	A.1.2	A.1.1	0.766949	0.819209	0.78025	0.862121	TRUE	0.788803	-0.0733184
chr1	51700000	51750000	RNF11	51701943	51701943	51739127	+	0.645787	0.58094	0.456933	319.071	319.071	219.426	0	5e-324	2.17979e-224	0	8.4915e-320	3.74641e-220	0.831	0.889	0.831	0.666	0.666	0.666	up	up	up	positive	positive	positive	up	positive	0.56122	NONE	gain	A.1.2	A.1.2	A.1.2	A.1.1	0.766949	0.819209	0.78025	0.862121	TRUE	0.788803	-0.0733184
chr1	51800000	51850000	TTC39A	51810788	51752930	51810788	-	0.0132334	0.00504878	0.00410839	0.819385	0.299533	0	8.81891e-06	2.91922e-05	0.0020793	0.151571	0.501727	1	0.011	0.01	0.006	0.001	0.001	0.001	NONE	NONE	NONE	positive	positive	positive	NONE	positive	0.00746352	NONE	gain	A.1.2	A.1.2	A.1.2	A.1.1	0.766949	0.819209	0.78025	0.862121	TRUE	0.788803	-0.0733184
chr1	51950000	52000000	EPS15	51985000	51819935	51985000	-	0.191802	0.19386	0.212251	94.5348	50.8927	71.491	1.69823e-99	7.44887e-56	1.87866e-76	2.91875e-95	1.28024e-51	3.22885e-72	0.509	0.651	0.605	0.515	0.515	0.515	NONE	NONE	NONE	positive	positive	positive	NONE	positive	0.199304	NONE	gain	A.1.2	A.1.2	A.1.2	A.1.1	0.766949	0.819209	0.78025	0.862121	TRUE	0.788803	-0.0733184
chr1	51950000	52000000	RP11-191G24.1	51983981	51983981	52027301	+	0.000193803	0.000212233	-8.48132e-05	0	0	0	0.722594	0.748617	0.943014	1	1	1	0.001	0.001	0.001	0.001	0.001	0.001	NONE	NONE	NONE	positive	positive	negative	NONE	positive	0.000203018	NONE	gain	A.1.2	A.1.2	A.1.2	A.1.1	0.766949	0.819209	0.78025	0.862121	TRUE	0.788803	-0.0733184
chr1	52000000	52050000	OSBPL9	52042851	52042851	52254889	+	0.247006	0.267251	0.233915	112.351	70.1184	77.5132	2.59016e-117	4.42959e-75	1.78502e-82	4.45172e-113	7.61313e-71	3.06792e-78	0.706	0.822	0.777	0.741	0.741	0.741	NONE	NONE	NONE	positive	positive	positive	NONE	positive	0.249391	NONE	gain	A.1.1	A.1.1	A.1.1	A.1.1	0.964689	0.961864	0.962448	0.939394	TRUE	0.963001	0.0236066
chr1	52300000	52350000	NRD1	52344477	52254863	52344477	-	0.215109	0.271788	0.246909	78.2006	69.0827	68.7206	3.66634e-83	4.80999e-74	1.10725e-73	6.30135e-79	8.26693e-70	1.90304e-69	0.807	0.897	0.869	0.859	0.859	0.859	NONE	NONE	NONE	positive	positive	positive	NONE	positive	0.244602	NONE	gain	A.1.1	A.1.1	A.1.1	A.1.1	0.964689	0.961864	0.962448	0.943939	TRUE	0.963001	0.0190611
chr1	52250000	52300000	RP4-657D16.3	52259637	52259637	52264824	+	0.0164949	0.00942623	0.00963675	4.30427	2.5558	0.887728	2.88753e-09	1.61808e-07	7.5348e-06	4.9628e-05	0.002781	0.129501	0.024	0.026	0.021	0.006	0.006	0.006	NONE	NONE	NONE	positive	positive	positive	NONE	positive	0.0118526	NONE	gain	A.1.1	A.1.1	A.1.1	A.1.1	0.964689	0.961864	0.962448	0.939394	TRUE	0.963001	0.0236066
chr1	52250000	52300000	RP4-657D16.6	52266700	52266700	52266979	+	0.00459936	0.0064148	0.0022801	0	0.877451	0	0.00277149	7.71523e-06	0.0442257	1	0.132602	1	0.007	0.012	0.004	0.002	0.002	0.002	NONE	NONE	NONE	positive	positive	positive	NONE	positive	0.00443142	NONE	gain	A.1.1	A.1.1	A.1.1	A.1.1	0.964689	0.961864	0.962448	0.939394	TRUE	0.963001	0.0236066
chr1	52450000	52500000	RAB3B	52456436	52373628	52456436	-	0.192929	0.156145	0.13558	80.8387	19.8314	33.6726	8.43435e-86	8.57762e-25	1.23643e-38	1.44961e-81	1.47424e-20	2.12505e-34	0.66	0.742	0.702	0.717	0.717	0.717	NONE	NONE	NONE	positive	positive	positive	NONE	positive	0.161551	NONE	gain	A.1.1	A.1.1	A.1.1	A.1.1	0.932203	0.905367	0.933241	0.943939	TRUE	0.923604	-0.0203356
chr1	52500000	52550000	TXNDC12	52521843	52485803	52521843	-	0.254586	0.261411	0.303238	106.383	73.7482	110.918	2.40619e-111	1.03893e-78	7.03089e-116	4.13551e-107	1.78562e-74	1.2084e-111	0.83	0.899	0.887	0.869	0.869	0.869	NONE	NONE	up	positive	positive	positive	NONE	positive	0.273078	NONE	gain	A.1.1	A.1.1	A.1.1	A.1.1	0.932203	0.905367	0.933241	0.943939	TRUE	0.923604	-0.0203356
chr1	52450000	52500000	KTI12	52499488	52497775	52499488	-	0.0229942	0.0710806	0.0643388	30.8092	10.0987	12.2157	9.02769e-36	4.63536e-15	3.54088e-17	1.55159e-31	7.9668e-11	6.0857e-13	0.233	0.391	0.35	0.293	0.293	0.293	NONE	NONE	NONE	positive	positive	positive	NONE	positive	0.0528045	NONE	gain	A.1.1	A.1.1	A.1.1	A.1.1	0.932203	0.905367	0.933241	0.943939	TRUE	0.923604	-0.0203356
chr1	52500000	52550000	BTF3L4	52521797	52521797	52556388	+	0.345451	0.4051	0.430357	138.515	173.518	208.386	1.77648e-143	1.76494e-178	2.39096e-213	3.05324e-139	3.0334e-174	4.10934e-209	0.938	0.967	0.968	0.953	0.953	0.953	up	up	up	positive	positive	positive	up	positive	0.393636	NONE	gain	A.1.1	A.1.1	A.1.1	A.1.1	0.932203	0.905367	0.933241	0.943939	TRUE	0.923604	-0.0203356
chr1	52600000	52650000	ZFYVE9	52608046	52608046	52812358	+	0.00197723	0.0131504	0.0162053	49.9699	0	12.4739	6.23626e-55	0.00193855	1.95371e-17	1.07183e-50	1	3.35783e-13	0.161	0.254	0.219	0.257	0.257	0.257	NONE	NONE	NONE	positive	positive	positive	NONE	positive	0.0104443	NONE	gain	A.2.1	A.1.2	A.2.1	A.1.1	0.662429	0.701977	0.641168	0.943939	TRUE	0.668525	-0.275414
chr1	52800000	52850000	CC2D1B	52831865	52811395	52831865	-	0.0644325	0.0566649	0.0304542	40.4547	3.47998	9.86344	2.042e-45	1.92674e-08	7.96823e-15	3.50958e-41	0.000331149	1.3695e-10	0.283	0.392	0.321	0.336	0.336	0.336	NONE	NONE	NONE	positive	positive	positive	NONE	positive	0.0505172	NONE	gain	A.1.2	A.1.2	A.1.2	A.1.1	0.768362	0.700565	0.710709	0.863636	TRUE	0.726545	-0.137091
chr1	52800000	52850000	RP11-155O18.6	52819159	52819159	52819549	+	-0.000357893	0.00106312	0.000202125	0	0	0	0.258274	0.436078	0.184972	1	1	1	0.001	0.004	0.002	0.003	0.003	0.003	NONE	NONE	NONE	negative	positive	positive	NONE	positive	0.000632623	NONE	gain	A.1.2	A.1.2	A.1.2	A.1.1	0.768362	0.700565	0.710709	0.863636	TRUE	0.726545	-0.137091
chr1	52850000	52900000	ORC1	52870131	52838501	52870131	-	-0.0484816	-0.04039	-0.0511106	45.5504	10.2966	36.1905	1.63833e-50	2.93915e-15	3.75194e-41	2.8158e-46	5.05151e-11	6.44845e-37	0.1	0.15	0.105	0.243	0.243	0.243	NONE	NONE	NONE	negative	negative	negative	NONE	negative	-0.0466607	NONE	gain	A.1.2	A.1.2	A.1.2	A.1.1	0.768362	0.700565	0.710709	0.863636	TRUE	0.726545	-0.137091
chr1	52850000	52900000	PRPF38A	52870236	52870236	52886511	+	0.183931	0.219453	0.231847	124.131	65.806	112.419	4.30784e-129	9.0959e-71	2.21962e-117	7.40389e-125	1.56331e-66	3.81487e-113	0.599	0.735	0.697	0.659	0.659	0.659	NONE	NONE	NONE	positive	positive	positive	NONE	positive	0.211744	NONE	gain	A.1.2	A.1.2	A.1.2	A.1.1	0.768362	0.700565	0.710709	0.863636	TRUE	0.726545	-0.137091
chr1	53000000	53050000	ZCCHC11	53019159	52873954	53019159	-	0.301099	0.296438	0.283155	129.101	86.1609	100.377	4.60964e-134	4.01731e-91	2.43995e-105	7.92258e-130	6.90454e-87	4.19355e-101	0.699	0.805	0.755	0.701	0.701	0.701	up	NONE	NONE	positive	positive	positive	NONE	positive	0.293564	NONE	gain	A.2.1	A.2.1	A.2.1	A.1.1	0.60452	0.572034	0.553547	0.863636	TRUE	0.5767	-0.286936
chr1	53150000	53200000	COA7	53164038	53152508	53164038	-	-0.00625438	0.0160045	0.0141586	26.401	0	1.03167	2.31099e-31	0.0850174	5.40922e-06	3.97189e-27	1	0.0929682	0.16	0.265	0.231	0.24	0.24	0.24	NONE	NONE	NONE	negative	positive	positive	NONE	positive	0.0150816	NONE	gain	A.2.1	A.2.1	A.2.1	A.1.1	0.60452	0.572034	0.553547	0.863636	TRUE	0.5767	-0.286936
chr1	53150000	53200000	ZYG11B	53192126	53192126	53293014	+	0.149201	0.156165	0.146242	94.5638	29.2999	45.4733	1.58849e-99	2.91663e-34	1.95648e-50	2.73013e-95	5.01281e-30	3.36261e-46	0.546	0.678	0.621	0.606	0.606	0.606	NONE	NONE	NONE	positive	positive	positive	NONE	positive	0.150536	NONE	gain	A.2.1	A.2.1	A.2.1	A.1.1	0.60452	0.572034	0.553547	0.863636	TRUE	0.5767	-0.286936
chr1	53350000	53400000	ECHDC2	53392884	53361656	53392884	-	-0.0760479	-0.0777931	-0.0770973	130.072	130.001	134.788	4.925e-135	5.80482e-135	9.48492e-140	8.4646e-131	9.97674e-131	1.63017e-135	0.005	0.004	0.005	0.186	0.186	0.186	NONE	NONE	NONE	negative	negative	negative	NONE	negative	-0.0769795	NONE	gain	A.2.1	A.2.2	A.2.1	A.1.2	0.60452	0.529661	0.553547	0.759091	TRUE	0.562576	-0.196515
chr1	53350000	53400000	SCP2	53392901	53392901	53517375	+	0.996462	0.963626	0.978642	319.071	319.071	319.071	0	0	0	0	0	0	0.963	0.966	0.974	0.901	0.901	0.901	up	up	up	positive	positive	positive	up	positive	0.979577	NONE	gain	A.2.1	A.2.2	A.2.1	A.1.2	0.60452	0.529661	0.553547	0.759091	TRUE	0.562576	-0.196515
chr1	53650000	53700000	CPT2	53662101	53662101	53679869	+	-0.0462135	-0.00889467	-0.0297139	83.1823	2.23512	24.9581	3.8238e-88	3.38596e-07	6.40771e-30	6.57196e-84	0.00581946	1.10129e-25	0.18	0.314	0.25	0.373	0.373	0.373	NONE	NONE	NONE	negative	negative	negative	NONE	negative	-0.028274	NONE	gain	A.2.1	A.1.2	A.2.1	A.1.1	0.676554	0.720339	0.671766	0.904545	TRUE	0.689553	-0.214992
chr1	53650000	53700000	C1orf123	53686289	53679771	53686289	-	0.551163	0.578062	0.564197	318.77	319.071	319.071	1e-323	0	0	1.6983e-319	0	0	0.862	0.921	0.909	0.799	0.799	0.799	up	up	up	positive	positive	positive	up	positive	0.564474	NONE	gain	A.2.1	A.1.2	A.2.1	A.1.1	0.676554	0.720339	0.671766	0.904545	TRUE	0.689553	-0.214992
chr1	53650000	53700000	RP5-1024G6.7	53686335	53686335	53689925	+	-0.000320539	0.000935265	0.000972671	0	0	0	0.956446	0.080599	0.706396	1	1	1	0.003	0.007	0.005	0.003	0.003	0.003	NONE	NONE	NONE	negative	positive	positive	NONE	positive	0.000953968	NONE	gain	A.2.1	A.1.2	A.2.1	A.1.1	0.676554	0.720339	0.671766	0.904545	TRUE	0.689553	-0.214992
chr1	53700000	53750000	MAGOH	53704282	53692564	53704282	-	0.481002	0.437667	0.436347	239.675	164.59	196.329	1.22874e-244	1.49654e-169	2.72588e-201	2.11184e-240	2.5721e-165	4.68497e-197	0.839	0.904	0.884	0.86	0.86	0.86	up	up	up	positive	positive	positive	up	positive	0.451672	NONE	gain	A.2.1	A.1.2	A.2.1	A.1.1	0.666667	0.725989	0.664812	0.904545	TRUE	0.685823	-0.218723
chr1	53700000	53750000	RP5-1024G6.5	53704282	53704282	53708455	+	-0.00406637	0.00102368	-0.000614834	0	0	0	0.000143825	0.669655	0.526358	1	1	1	0.006	0.018	0.015	0.018	0.018	0.018	NONE	NONE	NONE	negative	positive	negative	NONE	negative	-0.0023406	NONE	gain	A.2.1	A.1.2	A.2.1	A.1.1	0.666667	0.725989	0.664812	0.904545	TRUE	0.685823	-0.218723
chr1	53700000	53750000	RP5-1024G6.8	53710212	53708036	53710212	-	4.92197e-05	0.00239906	-0.00921301	15.6226	0	4.44859	1.3874e-20	0.485655	2.07114e-09	2.38452e-16	1	3.55967e-05	0.053	0.087	0.051	0.089	0.089	0.089	NONE	NONE	NONE	positive	positive	negative	NONE	positive	0.00122414	NONE	gain	A.2.1	A.1.2	A.2.1	A.1.1	0.666667	0.725989	0.664812	0.904545	TRUE	0.685823	-0.218723
chr1	53750000	53800000	LRP8	53793742	53711217	53793742	-	-0.0321103	-0.0156005	-0.0270012	43.6219	0.260409	15.7678	1.38964e-48	3.19441e-05	9.93027e-21	2.38838e-44	0.549024	1.70672e-16	0.111	0.183	0.142	0.235	0.235	0.235	NONE	NONE	NONE	negative	negative	negative	NONE	negative	-0.024904	NONE	gain	A.2.1	A.1.2	A.2.1	A.1.1	0.666667	0.725989	0.664812	0.904545	TRUE	0.685823	-0.218723
chr1	53750000	53800000	RP4-784A16.5	53793905	53793905	53802181	+	-0.000569215	-0.000552516	-0.000488841	0	0	0	0.0621466	0.503427	0.141744	1	1	1	0.001	0.002	0.001	0.003	0.003	0.003	NONE	NONE	NONE	negative	negative	negative	NONE	negative	-0.000536858	NONE	gain	A.2.1	A.1.2	A.2.1	A.1.1	0.666667	0.725989	0.664812	0.904545	TRUE	0.685823	-0.218723
chr1	54150000	54200000	GLIS1	54199877	53971910	54199877	-	-0.0305375	-0.0198975	-0.0248721	65.1198	8.20421	22.3912	4.41572e-70	3.63572e-13	2.36398e-27	7.58929e-66	6.24871e-09	4.06298e-23	0.073	0.13	0.108	0.201	0.201	0.201	NONE	NONE	NONE	negative	negative	negative	NONE	negative	-0.0251024	NONE	gain	A.2.1	A.1.2	A.2.1	A.1.1	0.669492	0.725989	0.663421	0.886364	TRUE	0.686301	-0.200063
chr1	54300000	54350000	NDC1	54304533	54231133	54304533	-	-0.131931	-0.11134	-0.172834	103.606	36.0996	85.9123	1.44279e-108	4.62632e-41	7.12034e-91	2.47973e-104	7.95126e-37	1.22377e-86	0.264	0.358	0.276	0.552	0.552	0.552	NONE	NONE	NONE	negative	negative	negative	NONE	negative	-0.138701	NONE	gain	A.1.2	A.1.2	A.1.2	A.1.2	0.776836	0.751412	0.815021	0.777273	TRUE	0.78109	0.00381709
chr1	54350000	54400000	YIPF1	54356407	54317392	54356407	-	0.128487	0.129264	0.128856	76.3475	33.1136	50.0058	2.61381e-81	4.4787e-38	5.74064e-55	4.49236e-77	7.69754e-34	9.86644e-51	0.354	0.487	0.445	0.361	0.361	0.361	NONE	NONE	NONE	positive	positive	positive	NONE	positive	0.128869	NONE	gain	A.1.2	A.1.2	A.1.2	A.1.2	0.776836	0.751412	0.815021	0.777273	TRUE	0.78109	0.00381709
chr1	54400000	54450000	HSPB11	54411602	54382247	54411602	-	0.265661	0.289994	0.275109	49.486	42.2006	45.2194	1.90019e-54	3.6658e-47	3.51092e-50	3.26586e-50	6.30041e-43	6.03422e-46	0.91	0.944	0.949	0.935	0.935	0.935	NONE	NONE	NONE	positive	positive	positive	NONE	positive	0.276921	NONE	gain	A.1.2	A.1.2	A.1.2	A.1.2	0.776836	0.751412	0.815021	0.777273	TRUE	0.78109	0.00381709
chr1	54400000	54450000	LRRC42	54411750	54411750	54433841	+	0.166579	0.210223	0.225993	88.0545	62.9696	87.4615	5.13233e-93	6.24048e-68	2.01067e-92	8.82094e-89	1.07255e-63	3.45575e-88	0.559	0.705	0.677	0.583	0.583	0.583	NONE	NONE	NONE	positive	positive	positive	NONE	positive	0.200932	NONE	gain	A.1.2	A.1.2	A.1.2	A.1.2	0.776836	0.751412	0.815021	0.777273	TRUE	0.78109	0.00381709
chr1	54450000	54500000	RP4-758J24.5	54494172	54492356	54494172	-	0.071496	0.0593434	0.0594419	31.2713	26.9096	23.2015	3.11521e-36	7.16554e-32	3.65852e-28	5.3541e-32	1.23154e-27	6.28789e-24	0.106	0.14	0.116	0.047	0.047	0.047	NONE	NONE	NONE	positive	positive	positive	NONE	positive	0.0634271	NONE	gain	A.1.2	A.1.2	A.1.2	A.1.2	0.776836	0.751412	0.815021	0.777273	TRUE	0.78109	0.00381709
chr1	54500000	54550000	TMEM59	54519177	54497347	54519177	-	0.986148	0.989929	1.14797	319.071	319.071	319.071	0	0	0	0	0	0	0.992	0.986	0.998	0.989	0.989	0.989	up	up	up	positive	positive	positive	up	positive	1.04135	NONE	gain	A.1.2	A.1.2	A.1.2	A.1.2	0.776836	0.751412	0.815021	0.777273	TRUE	0.78109	0.00381709
chr1	54500000	54550000	TCEANC2	54519260	54519260	54578192	+	-0.00251074	0.0127631	-0.00272425	37.4961	0	9.9194	1.8565e-42	0.0144847	7.00488e-15	3.19077e-38	1	1.20393e-10	0.097	0.175	0.121	0.171	0.171	0.171	NONE	NONE	NONE	negative	positive	negative	NONE	negative	-0.0026175	NONE	gain	A.1.2	A.1.2	A.1.2	A.1.2	0.776836	0.751412	0.815021	0.777273	TRUE	0.78109	0.00381709
chr1	54550000	54600000	AL161915.1	54569968	54569968	54571750	+	0.00101425	0.00171474	0.00400845	0	0	0	0.114538	0.311698	0.0141213	1	1	1	0.007	0.01	0.015	0.007	0.007	0.007	NONE	NONE	NONE	positive	positive	positive	NONE	positive	0.00224581	NONE	gain	A.1.2	A.1.2	A.1.2	A.2.1	0.776836	0.751412	0.815021	0.65	TRUE	0.78109	0.13109
chr1	54650000	54700000	RP11-446E24.4	54665746	54606897	54665746	-	0.000393159	0.000137718	0.00157308	0	0	0	0.728925	0.711605	0.182021	1	1	1	0.001	0.001	0.002	0	0	0	NONE	NONE	NONE	positive	positive	positive	NONE	positive	0.000701318	NONE	gain	A.1.2	A.1.2	A.1.2	A.2.1	0.70339	0.768362	0.691238	0.65	TRUE	0.720996	0.0709964
chr1	54600000	54650000	AL357673.1	54637997	54635333	54637997	-	0.00779925	0.00335438	0.002215	3.68967	0	0	1.18887e-08	0.736786	0.0269323	0.000204331	1	1	0.035	0.048	0.038	0.043	0.043	0.043	NONE	NONE	NONE	positive	positive	positive	NONE	positive	0.00445621	NONE	gain	A.1.2	A.1.2	A.1.2	A.2.1	0.70339	0.751412	0.691238	0.65	TRUE	0.715347	0.0653467
chr1	54650000	54700000	CYB5RL	54665709	54638009	54665709	-	-0.00601799	-0.0101128	-0.00779844	22.6844	0	5.62478	1.2035e-27	0.00236304	1.38044e-10	2.06846e-23	1	2.37255e-06	0.08	0.109	0.096	0.142	0.142	0.142	NONE	NONE	NONE	negative	negative	negative	NONE	negative	-0.0079764	NONE	gain	A.1.2	A.1.2	A.1.2	A.2.1	0.70339	0.768362	0.691238	0.65	TRUE	0.720996	0.0709964
chr1	54600000	54650000	MRPL37	54649714	54649714	54691137	+	0.183608	0.306998	0.23169	102.17	100.2	86.9414	3.93497e-107	3.67472e-105	6.65851e-92	6.76304e-103	6.31575e-101	1.1444e-87	0.814	0.893	0.876	0.905	0.905	0.905	NONE	up	NONE	positive	positive	positive	NONE	positive	0.240765	NONE	gain	A.1.2	A.1.2	A.1.2	A.2.1	0.70339	0.751412	0.691238	0.65	TRUE	0.715347	0.0653467
chr1	54850000	54900000	SSBP3	54879152	54691105	54879152	-	0.310883	0.369429	0.310714	132.244	164.187	137.497	3.31432e-137	3.78511e-169	1.85477e-142	5.69633e-133	6.50547e-165	3.18779e-138	0.5	0.667	0.585	0.359	0.359	0.359	up	up	up	positive	positive	positive	up	positive	0.330342	NONE	gain	A.2.1	A.1.2	A.1.2	A.2.1	0.588983	0.768362	0.691238	0.65	FALSE	0.682861	0.0328608
chr1	55000000	55050000	ACOT11	55007930	55007930	55104865	+	0.00670651	0.006782	0.00831461	0	0	0.112932	0.000494795	9.42716e-05	4.48609e-05	1	1	0.771025	0.014	0.02	0.019	0.006	0.006	0.006	NONE	NONE	NONE	positive	positive	positive	NONE	positive	0.00726771	NONE	gain	A.2.1	A.2.2	A.2.2	A.2.2	0.588983	0.512712	0.499305	0.54697	TRUE	0.533667	-0.0133032
chr1	55150000	55200000	TTC4	55181495	55181495	55208330	+	0.107179	0.0981465	0.0504687	44.8698	43.9719	10.2345	7.85201e-50	6.20656e-49	3.39098e-15	1.34953e-45	1.06672e-44	5.82807e-11	0.238	0.313	0.199	0.139	0.139	0.139	NONE	NONE	NONE	positive	positive	positive	NONE	positive	0.0852646	NONE	gain	A.2.1	A.2.2	A.2.2	A.2.2	0.588983	0.512712	0.499305	0.54697	TRUE	0.533667	-0.0133032
chr1	55200000	55250000	PARS2	55230187	55222571	55230187	-	-0.0212757	-0.0172171	-0.0157725	29.4306	4.71739	12.1914	2.15862e-34	1.11535e-09	3.74466e-17	3.71003e-30	1.91696e-05	6.43595e-13	0.022	0.044	0.038	0.089	0.089	0.089	NONE	NONE	NONE	negative	negative	negative	NONE	negative	-0.0180884	NONE	gain	A.2.1	A.2.2	A.2.2	A.2.2	0.588983	0.512712	0.499305	0.54697	TRUE	0.533667	-0.0133032
chr1	55350000	55400000	DHCR24	55352891	55315306	55352891	-	0.131673	0.207532	0.0606767	107.847	40.3613	44.0019	8.28473e-113	2.53223e-45	5.79234e-49	1.4239e-108	4.35215e-41	9.9553e-45	0.522	0.659	0.546	0.663	0.663	0.663	NONE	NONE	NONE	positive	positive	positive	NONE	positive	0.133294	NONE	gain	A.2.2	A.2.2	A.2.2	A.1.2	0.545198	0.511299	0.504868	0.721212	TRUE	0.520455	-0.200757
chr1	55350000	55400000	RP11-67L3.5	55352548	55352548	55353674	+	9.0785e-06	-0.000123569	-0.000403224	0	0	0	0.892449	0.729579	0.362767	1	1	1	0.001	0.001	0	0.001	0.001	0.001	NONE	NONE	NONE	positive	negative	negative	NONE	negative	-0.000263397	NONE	gain	A.2.2	A.2.2	A.2.2	A.1.2	0.545198	0.511299	0.504868	0.721212	TRUE	0.520455	-0.200757
chr1	55350000	55400000	RP11-67L3.4	55353236	55353236	55354523	+	0.00699688	0.00980903	0.0109888	0	2.7393	0.993875	0.00139099	1.06047e-07	5.90099e-06	1	0.00182262	0.10142	0.028	0.05	0.044	0.021	0.021	0.021	NONE	NONE	NONE	positive	positive	positive	NONE	positive	0.00926492	NONE	gain	A.2.2	A.2.2	A.2.2	A.1.2	0.545198	0.511299	0.504868	0.721212	TRUE	0.520455	-0.200757
chr1	55400000	55450000	TMEM61	55446465	55446465	55457966	+	0.000697252	0.00127305	0.00121606	0	0	0	0.432032	0.13279	0.194839	1	1	1	0.002	0.004	0.003	0.001	0.001	0.001	NONE	NONE	NONE	positive	positive	positive	NONE	positive	0.00106212	NONE	gain	A.2.2	A.2.2	A.2.2	A.1.2	0.545198	0.511299	0.504868	0.721212	TRUE	0.520455	-0.200757
chr1	55650000	55700000	USP24	55680786	55532032	55680786	-	0.0952535	0.113077	0.0915818	53.406	20.6323	23.5923	2.28467e-58	1.35677e-25	1.48775e-28	3.92666e-54	2.33188e-21	2.557e-24	0.321	0.447	0.397	0.347	0.347	0.347	NONE	NONE	NONE	positive	positive	positive	NONE	positive	0.0999708	NONE	gain	A.2.1	A.2.1	A.2.1	A.2.1	0.659605	0.665254	0.657858	0.683333	TRUE	0.660906	-0.0224277
chr1	57100000	57150000	PPAP2B	57110974	56960419	57110974	-	0.0765753	0.122201	0.105162	27.5404	13.3163	16.8962	1.67648e-32	2.80896e-18	7.38995e-22	2.88136e-28	4.82775e-14	1.27011e-17	0.186	0.293	0.256	0.201	0.201	0.201	NONE	NONE	NONE	positive	positive	positive	NONE	positive	0.101313	NONE	gain	B.2.1	B.1.1	B.1.1	B.1.1	0.213277	0.357345	0.388039	0.39697	FALSE	0.319553	-0.0774162
chr1	57100000	57150000	PRKAA2	57110995	57110995	57181008	+	0.156965	0.150361	0.139947	78.1669	29.6536	43.5522	3.96225e-83	1.29194e-34	1.63166e-48	6.80991e-79	2.22046e-30	2.80434e-44	0.416	0.528	0.459	0.422	0.422	0.422	NONE	NONE	NONE	positive	positive	positive	NONE	positive	0.149091	NONE	gain	B.2.1	B.1.1	B.1.1	B.1.1	0.213277	0.357345	0.388039	0.39697	FALSE	0.319553	-0.0774162
chr1	57250000	57300000	C1orf168	57285369	57184477	57285369	-	2.22189e-05	-0.000153767	-0.000326192	0	0	0	0.617491	0.331329	0.392819	1	1	1	0.001	0	0	0.001	0.001	0.001	NONE	NONE	NONE	positive	negative	negative	NONE	negative	-0.000239979	NONE	gain	B.2.1	B.2.1	B.2.1	B.1.1	0.213277	0.168079	0.173853	0.39697	TRUE	0.18507	-0.2119
chr1	57400000	57450000	C8B	57431813	57394883	57431813	-	0.000517163	0.000600751	0.00050712	0	0	0	0.405891	0.01265	0.0178079	1	1	1	0	0.002	0.002	0	0	0	NONE	NONE	NONE	positive	positive	positive	NONE	positive	0.000541678	NONE	gain	B.2.1	B.2.1	B.2.1	B.2.2	0.213277	0.168079	0.173853	0.0106061	TRUE	0.18507	0.174463
chr1	59000000	59050000	DAB1	59012406	57460451	59012406	-	-0.00319159	0.00609001	-0.0044914	7.11798	0	4.7801	4.43423e-12	0.000962061	9.65381e-10	7.62112e-08	1	1.6592e-05	0.013	0.022	0.014	0.033	0.033	0.033	NONE	NONE	NONE	negative	positive	negative	NONE	negative	-0.0038415	NONE	gain	A.2.1	A.2.1	A.2.1	B.1.1	0.638418	0.663842	0.656467	0.4	TRUE	0.652909	0.252909
chr1	59000000	59050000	OMA1	59012474	58881056	59012474	-	0.0923152	0.112014	0.0832262	56.5353	26.5698	28.9452	1.69637e-61	1.56675e-31	6.60027e-34	2.91556e-57	2.69277e-27	1.13439e-29	0.277	0.398	0.326	0.267	0.267	0.267	NONE	NONE	NONE	positive	positive	positive	NONE	positive	0.0958519	NONE	gain	A.2.1	A.2.1	A.2.1	B.1.1	0.638418	0.663842	0.656467	0.4	TRUE	0.652909	0.252909
chr1	59150000	59200000	MYSM1	59165764	59120411	59165764	-	0.259668	0.240876	0.219894	119.922	110.368	104.015	6.95896e-125	2.4939e-115	5.62712e-109	1.19604e-120	4.28627e-111	9.67133e-105	0.414	0.501	0.441	0.219	0.219	0.219	NONE	NONE	NONE	positive	positive	positive	NONE	positive	0.240146	NONE	gain	A.2.1	A.2.1	A.2.1	B.1.1	0.638418	0.663842	0.656467	0.4	TRUE	0.652909	0.252909
chr1	59200000	59250000	JUN	59249785	59246465	59249785	-	2.18814	2.689	2.84605	319.071	319.071	319.071	0	0	0	0	0	0	0.968	0.985	0.993	0.755	0.755	0.755	up	up	up	positive	positive	positive	up	positive	2.57439	og	gain	A.1.1	A.1.1	A.1.1	A.1.2	0.983051	0.983051	0.979138	0.860606	TRUE	0.981746	0.12114
chr1	59250000	59300000	RP11-63G10.3	59279014	59278480	59279014	-	0.000133923	-0.000110726	0.000262233	0	0	0	0.831953	0.448536	0.745129	1	1	1	0.001	0	0.001	0.001	0.001	0.001	NONE	NONE	NONE	positive	negative	positive	NONE	positive	0.000198078	NONE	gain	A.1.1	A.1.1	A.1.1	A.1.2	0.983051	0.983051	0.979138	0.860606	TRUE	0.981746	0.12114
chr1	59350000	59400000	RP4-794H19.1	59362375	59348540	59362375	-	0.0230553	0.0293771	0.0317301	5.16959	20.6211	16.9802	3.93744e-10	1.39228e-25	6.08968e-22	6.76729e-06	2.39291e-21	1.04663e-17	0.053	0.099	0.089	0.026	0.026	0.026	NONE	NONE	NONE	positive	positive	positive	NONE	positive	0.0280542	NONE	gain	A.1.1	A.1.1	A.1.1	A.1.2	0.983051	0.983051	0.979138	0.860606	TRUE	0.981746	0.12114
chr1	59450000	59500000	RP4-794H19.4	59486059	59486059	59510286	+	0.0455653	0.0232737	0.0207817	37.9714	27.9314	20.0617	6.21408e-43	6.81423e-33	5.04815e-25	1.06801e-38	1.17116e-28	8.67626e-21	0.074	0.064	0.05	0.005	0.005	0.005	NONE	NONE	NONE	positive	positive	positive	NONE	positive	0.0298736	NONE	gain	A.1.1	A.1.1	A.1.1	A.1.2	0.983051	0.983051	0.979138	0.860606	TRUE	0.981746	0.12114
chr1	59500000	59550000	RP11-145M4.3	59522315	59522315	59553867	+	0.0108736	0.00708278	0.00821956	5.72879	3.81266	3.45638	1.08646e-10	8.95647e-09	2.03433e-08	1.8673e-06	0.000153935	0.000349641	0.022	0.021	0.019	0.003	0.003	0.003	NONE	NONE	NONE	positive	positive	positive	NONE	positive	0.00872532	NONE	gain	A.1.1	A.1.1	A.1.1	A.1.2	0.983051	0.983051	0.979138	0.860606	TRUE	0.981746	0.12114
chr1	59750000	59800000	RP11-467C18.1	59755312	59754975	59755312	-	0.00297507	0.00458526	0.00404308	0	0.455566	0.285628	0.0166777	2.03814e-05	3.0142e-05	1	0.350295	0.51805	0.005	0.01	0.01	0.001	0.001	0.001	NONE	NONE	NONE	positive	positive	positive	NONE	positive	0.0038678	NONE	gain	A.1.1	A.1.1	A.1.1	A.2.1	0.912429	0.966102	0.965229	0.606061	TRUE	0.94792	0.34186
chr1	59750000	59800000	FGGY	59762310	59762310	60233347	+	0.0741227	0.0792628	0.0824268	35.8192	28.6035	30.7316	8.82269e-41	1.44976e-33	1.07932e-35	1.51636e-36	2.49171e-29	1.85503e-31	0.192	0.278	0.249	0.147	0.147	0.147	NONE	NONE	NONE	positive	positive	positive	NONE	positive	0.0786041	NONE	gain	A.1.1	A.1.1	A.1.1	A.2.1	0.912429	0.966102	0.965229	0.606061	TRUE	0.94792	0.34186
chr1	60250000	60300000	HOOK1	60280458	60280458	60342050	+	0.000757948	0.00169169	0.000322806	0	0	0	0.0512204	0.00188231	0.210251	1	1	1	0.001	0.003	0.001	0	0	0	NONE	NONE	NONE	positive	positive	positive	NONE	positive	0.000924149	NONE	gain	B.1.2	B.1.2	B.1.2	B.2.1	0.279661	0.29661	0.299026	0.130303	TRUE	0.291766	0.161463
chr1	60350000	60400000	CYP2J2	60392462	60358980	60392462	-	0.00780202	0.00583741	0.00885922	0	0.655948	2.13243	7.78091e-05	1.28485e-05	4.28916e-07	1	0.220827	0.00737177	0.013	0.016	0.018	0.003	0.003	0.003	NONE	NONE	NONE	positive	positive	positive	NONE	positive	0.00749955	NONE	gain	B.1.2	B.1.2	B.1.2	B.2.1	0.279661	0.29661	0.299026	0.130303	TRUE	0.291766	0.161463
chr1	61250000	61300000	RP11-436K8.1	61291256	61125303	61291256	-	0.000913276	0.00147135	0.000624709	0	0	0	0.59476	0.0865002	0.438367	1	1	1	0.003	0.006	0.004	0.002	0.002	0.002	NONE	NONE	NONE	positive	positive	positive	NONE	positive	0.00100311	NONE	gain	B.2.2	B.2.2	B.2.2	B.2.2	0.0338983	0.0268362	0.0431154	0.00454545	TRUE	0.0346166	0.0300712
chr1	61300000	61350000	NFIA	61330931	61330931	61928465	+	-0.129787	-0.0765351	-0.150997	102.316	23.2719	62.6011	2.81337e-107	3.11107e-28	1.45783e-67	4.83533e-103	5.34699e-24	2.50558e-63	0.404	0.538	0.453	0.695	0.695	0.695	NONE	NONE	NONE	negative	negative	negative	NONE	negative	-0.119106	NONE	gain	A.2.1	A.2.1	A.2.1	A.2.1	0.608757	0.652542	0.55911	0.604545	TRUE	0.606803	0.00225765
chr1	61400000	61450000	RP4-668G5.1	61436448	61405911	61436448	-	0.00602011	0.0116284	0.00993558	7.14979	0	0	4.12104e-12	0.00902216	0.000306543	7.08284e-08	1	1	0.054	0.092	0.074	0.07	0.07	0.07	NONE	NONE	NONE	positive	positive	positive	NONE	positive	0.00919471	NONE	gain	A.2.1	A.2.1	A.2.1	A.2.1	0.608757	0.652542	0.55911	0.604545	TRUE	0.606803	0.00225765
chr1	62150000	62200000	TM2D1	62191095	62146718	62191095	-	0.500512	0.456753	0.497565	204.85	176.431	217.442	8.22476e-210	2.15794e-181	2.10305e-222	1.41359e-205	3.70885e-177	3.61452e-218	0.86	0.919	0.916	0.803	0.803	0.803	up	up	up	positive	positive	positive	up	positive	0.484943	NONE	gain	B.2.1	B.1.2	B.1.2	B.1.2	0.20904	0.272599	0.265647	0.333333	TRUE	0.249095	-0.0842383
chr1	62200000	62250000	RP11-430G17.3	62208096	62207670	62208096	-	-0.0158102	-0.0125238	-0.0103252	20.3634	5.54241	7.08952	2.51972e-25	1.66875e-10	4.73452e-12	4.33064e-21	2.86808e-06	8.13723e-08	0.007	0.018	0.019	0.052	0.052	0.052	NONE	NONE	NONE	negative	negative	negative	NONE	negative	-0.0128864	NONE	gain	B.2.1	B.1.2	B.1.2	B.1.2	0.20904	0.272599	0.265647	0.333333	TRUE	0.249095	-0.0842383
chr1	62200000	62250000	INADL	62208149	62208149	62629592	+	-0.00625336	-0.011032	-0.0103531	32.6901	8.37045	11.1902	1.18761e-37	2.4794e-13	3.7552e-16	2.04115e-33	4.26134e-09	6.45406e-12	0.033	0.039	0.039	0.083	0.083	0.083	NONE	NONE	NONE	negative	negative	negative	NONE	negative	-0.00921281	NONE	gain	B.2.1	B.1.2	B.1.2	B.1.2	0.20904	0.272599	0.265647	0.333333	TRUE	0.249095	-0.0842383
chr1	62900000	62950000	USP1	62901968	62901968	62917475	+	-0.231649	-0.157643	-0.184816	53.2075	17.6124	25.6421	3.60802e-58	1.42027e-22	1.3266e-30	6.2011e-54	2.44102e-18	2.28002e-26	0.598	0.716	0.682	0.805	0.805	0.805	NONE	NONE	NONE	negative	negative	negative	NONE	negative	-0.191369	NONE	gain	A.1.2	A.1.2	A.1.2	A.2.1	0.838983	0.813559	0.781641	0.607576	TRUE	0.811395	0.203819
chr1	63150000	63200000	DOCK7	63153969	62920399	63153969	-	0.475185	0.530388	0.458893	235.39	245.058	228.873	2.3701e-240	5.09672e-250	7.79116e-234	4.07348e-236	8.75974e-246	1.33907e-229	0.772	0.875	0.827	0.69	0.69	0.69	up	up	up	positive	positive	positive	up	positive	0.488155	NONE	gain	A.1.2	A.1.2	A.1.2	A.2.1	0.838983	0.813559	0.781641	0.607576	TRUE	0.811395	0.203819
chr1	63150000	63200000	RP11-230B22.1	63154153	63154153	63176365	+	0.00655382	0.00359516	0.00154084	0	0	0	0.00192974	0.0102593	0.462367	1	1	1	0.01	0.012	0.007	0.005	0.005	0.005	NONE	NONE	NONE	positive	positive	positive	NONE	positive	0.0038966	NONE	gain	A.1.2	A.1.2	A.1.2	A.2.1	0.838983	0.813559	0.781641	0.607576	TRUE	0.811395	0.203819
chr1	63200000	63250000	ATG4C	63249806	63249806	63331184	+	0.0396493	0.0422709	0.0395228	48.2334	1.66147	16.5333	3.39927e-53	1.26861e-06	1.70405e-21	5.84232e-49	0.0218036	2.92875e-17	0.245	0.359	0.303	0.322	0.322	0.322	NONE	NONE	NONE	positive	positive	positive	NONE	positive	0.040481	NONE	gain	A.1.2	A.1.2	A.1.2	A.2.1	0.838983	0.813559	0.781641	0.607576	TRUE	0.811395	0.203819
chr1	63800000	63850000	ALG6	63833261	63833261	63904233	+	0.0126668	0.0265845	0.0296718	46.3635	0	16.1391	2.51953e-51	0.000282141	4.2236e-21	4.33031e-47	1	7.2591e-17	0.229	0.348	0.299	0.334	0.334	0.334	NONE	NONE	NONE	positive	positive	positive	NONE	positive	0.0229744	NONE	gain	A.2.2	A.2.2	A.2.2	B.1.2	0.443503	0.480226	0.488178	0.240909	TRUE	0.470636	0.229727
chr1	64050000	64100000	ITGB3BP	64059392	63906441	64059392	-	0.283626	0.332399	0.141981	92.3448	82.595	28.3927	2.63042e-97	1.47847e-87	2.35577e-33	4.5209e-93	2.54105e-83	4.04886e-29	0.779	0.85	0.782	0.78	0.78	0.78	NONE	up	NONE	positive	positive	positive	NONE	positive	0.252669	NONE	gain	A.1.1	A.1.1	A.1.1	A.1.1	0.966102	0.968927	0.986092	0.930303	TRUE	0.973707	0.0434037
chr1	63950000	64000000	EFCAB7	63989043	63989043	64038364	+	0.138385	0.142574	0.157103	70.223	43.0692	56.9806	3.48187e-75	4.9615e-48	6.08438e-62	5.98429e-71	8.52733e-44	1.04572e-57	0.297	0.407	0.37	0.254	0.254	0.254	NONE	NONE	NONE	positive	positive	positive	NONE	positive	0.14602	NONE	gain	A.2.2	A.2.2	A.2.2	B.1.2	0.443503	0.480226	0.488178	0.240909	TRUE	0.470636	0.229727
chr1	64000000	64050000	DLEU2L	64014588	64014588	64015405	+	-0.0130449	-0.0150801	-0.0116602	11.7966	1.83185	6.79077	9.29384e-17	8.5694e-07	9.41954e-12	1.59733e-12	0.0147282	1.61894e-07	0.038	0.05	0.042	0.085	0.085	0.085	NONE	NONE	NONE	negative	negative	negative	NONE	negative	-0.0132617	NONE	gain	A.2.2	A.2.2	A.2.2	B.1.2	0.443503	0.480226	0.488178	0.240909	TRUE	0.470636	0.229727
chr1	64050000	64100000	PGM1	64058947	64058947	64125916	+	-0.0590772	-0.0275899	-0.0304081	49.5899	0	9.27632	1.49594e-54	0.000910412	3.07946e-14	2.57107e-50	1	5.29268e-10	0.585	0.723	0.681	0.77	0.77	0.77	NONE	NONE	NONE	negative	negative	negative	NONE	negative	-0.0390251	NONE	gain	A.1.1	A.1.1	A.1.1	A.1.1	0.966102	0.968927	0.986092	0.930303	TRUE	0.973707	0.0434037
chr1	64200000	64250000	ROR1	64239693	64239693	64647181	+	0.221135	0.24292	0.233086	98.5824	133.893	120.517	1.52207e-103	7.45005e-139	1.77023e-125	2.61598e-99	1.28044e-134	3.04249e-121	0.347	0.483	0.426	0.185	0.185	0.185	NONE	NONE	NONE	positive	positive	positive	NONE	positive	0.23238	NONE	gain	A.1.1	A.1.1	A.1.1	A.1.1	0.966102	0.968927	0.986092	0.930303	TRUE	0.973707	0.0434037
chr1	64600000	64650000	RP11-24J23.2	64636980	64560125	64636980	-	-0.000117099	-0.000665221	-0.000913039	0	0	0	0.00254493	0.155602	0.000474594	1	1	1	0.002	0.003	0.001	0.006	0.006	0.006	NONE	NONE	NONE	negative	negative	negative	NONE	negative	-0.00056512	NONE	gain	A.1.1	A.1.1	A.1.1	A.1.2	0.966102	0.968927	0.986092	0.854545	TRUE	0.973707	0.119161
chr1	64900000	64950000	CACHD1	64936428	64936428	65158741	+	-0.0292608	-0.0289507	-0.031955	40.5064	31.6075	41.8473	1.81281e-45	1.43649e-36	8.26943e-47	3.11568e-41	2.46889e-32	1.42127e-42	0.01	0.012	0.008	0.085	0.085	0.085	NONE	NONE	NONE	negative	negative	negative	NONE	negative	-0.0300555	NONE	gain	B.2.1	B.1.2	B.2.1	A.2.2	0.211864	0.274011	0.187761	0.484848	TRUE	0.224545	-0.260303
chr1	65200000	65250000	RAVER2	65210778	65210778	65298915	+	0.0153501	0.0114124	0.00817013	32.8689	0	10.9209	7.86837e-38	0.000216957	6.98047e-16	1.35234e-33	1	1.19973e-11	0.131	0.181	0.149	0.184	0.184	0.184	NONE	NONE	NONE	positive	positive	positive	NONE	positive	0.0116442	NONE	gain	B.2.1	B.1.2	B.2.1	A.2.2	0.211864	0.274011	0.187761	0.483333	TRUE	0.224545	-0.258788
chr1	65400000	65450000	JAK1	65432187	65298912	65432187	-	0.0218037	0.0666191	0.0779043	32.7613	2.42853	11.2145	1.00818e-37	2.16908e-07	3.55084e-16	1.73275e-33	0.00372799	6.10283e-12	0.814	0.899	0.886	0.919	0.919	0.919	NONE	NONE	NONE	positive	positive	positive	NONE	positive	0.0554424	tsg	gain	A.1.2	A.1.2	A.1.2	A.1.2	0.740113	0.704802	0.767733	0.769697	TRUE	0.737549	-0.0321476
chr1	65450000	65500000	RP11-182I10.3	65468159	65437908	65468159	-	0.00215622	0.00126331	0.00296519	0	0	0	0.0468404	0.0974093	0.0372773	1	1	1	0.002	0.002	0.003	0	0	0	NONE	NONE	NONE	positive	positive	positive	NONE	positive	0.00212824	NONE	gain	A.2.2	A.2.1	A.1.2	A.1.2	0.524011	0.662429	0.767733	0.769697	FALSE	0.651391	-0.118306
chr1	65600000	65650000	AK4	65613232	65613232	65697828	+	-0.158662	-0.177714	-0.135223	148.919	125.493	96.567	7.00432e-154	1.86873e-130	1.57697e-101	1.20383e-149	3.21178e-126	2.71034e-97	0.082	0.096	0.127	0.38	0.38	0.38	NONE	NONE	NONE	negative	negative	negative	NONE	negative	-0.1572	NONE	gain	A.2.2	A.2.1	A.2.1	A.2.2	0.524011	0.662429	0.639777	0.481818	TRUE	0.608739	0.126921
chr1	65700000	65750000	DNAJC6	65713902	65713902	65881552	+	0.0157656	0.0244072	0.0123136	9.65335	0	0	1.29256e-14	0.000140056	0.000913425	2.22152e-10	1	1	0.056	0.089	0.07	0.06	0.06	0.06	NONE	NONE	NONE	positive	positive	positive	NONE	positive	0.0174955	NONE	gain	A.2.2	A.2.1	A.2.1	A.2.1	0.524011	0.662429	0.639777	0.628788	TRUE	0.608739	-0.0200485
chr1	65850000	65900000	LEPR	65886248	65886248	66107242	+	0.110937	0.101145	0.0934632	60.0848	28.721	28.4065	4.78601e-65	1.10609e-33	2.28173e-33	8.22572e-61	1.90104e-29	3.92161e-29	0.266	0.351	0.305	0.223	0.223	0.223	NONE	NONE	NONE	positive	positive	positive	NONE	positive	0.101849	NONE	gain	A.2.1	A.2.1	A.2.1	A.2.1	0.631356	0.662429	0.639777	0.628788	TRUE	0.644521	0.015733
chr1	65850000	65900000	LEPROT	65886270	65886270	65901690	+	0.626146	0.607053	0.702152	281.245	310.481	319.071	3.31078e-286	1.92029867e-315	0	5.69024e-282	3.300417325564e-311	0	0.939	0.954	0.971	0.899	0.899	0.899	up	up	up	positive	positive	positive	up	positive	0.645117	NONE	gain	A.2.1	A.2.1	A.2.1	A.2.1	0.631356	0.662429	0.639777	0.628788	TRUE	0.644521	0.015733
chr1	66250000	66300000	PDE4B	66258197	66258197	66840259	+	0.118831	0.116598	0.133005	45.8229	63.8522	67.7764	8.74875e-51	8.17803e-69	9.73734e-73	1.50365e-46	1.40556e-64	1.67356e-68	0.217	0.304	0.281	0.108	0.108	0.108	NONE	NONE	NONE	positive	positive	positive	NONE	positive	0.122811	NONE	gain	A.1.2	A.1.1	A.1.1	A.2.1	0.860169	0.870056	0.891516	0.627273	TRUE	0.873914	0.246641
chr1	66950000	67000000	SGIP1	66999066	66999066	67213982	+	0.302914	0.310736	0.35125	113.334	94.5693	129.252	2.69798e-118	1.56838e-99	3.25569e-134	4.63702e-114	2.69558e-95	5.59556e-130	0.581	0.702	0.669	0.504	0.504	0.504	up	up	up	positive	positive	positive	up	positive	0.321633	NONE	gain	A.1.1	A.1.1	A.1.1	A.1.1	0.961864	0.970339	0.970793	0.916667	TRUE	0.967665	0.0509987
chr1	67100000	67150000	AL139147.1	67142710	67131547	67142710	-	0.0110773	0.0122896	0.00531532	2.09063	0.754401	1.0693	4.72244e-07	1.02423e-05	4.96025e-06	0.00811645	0.176035	0.0852519	0.011	0.009	0.009	0	0	0	NONE	NONE	NONE	positive	positive	positive	NONE	positive	0.00956075	NONE	gain	A.1.1	A.1.1	A.1.1	A.1.1	0.961864	0.970339	0.970793	0.916667	TRUE	0.967665	0.0509987
chr1	67250000	67300000	INSL5	67266939	67263424	67266939	-	0.00324361	0.00159509	0.00349316	0	0	0	0.00739063	0.00808157	0.00308915	1	1	1	0.005	0.005	0.005	0	0	0	NONE	NONE	NONE	positive	positive	positive	NONE	positive	0.00277729	NONE	gain	A.2.2	A.2.1	A.2.1	A.2.1	0.535311	0.573446	0.573018	0.625758	TRUE	0.560592	-0.0651659
chr1	67350000	67400000	WDR78	67390570	67278568	67390570	-	0.148198	0.146532	0.154318	61.4777	94.6746	87.6555	1.93673e-66	1.23092e-99	1.28606e-92	3.32866e-62	2.11558e-95	2.21034e-88	0.223	0.324	0.292	0.09	0.09	0.09	NONE	NONE	NONE	positive	positive	positive	NONE	positive	0.149683	NONE	gain	A.1.2	A.1.1	A.1.2	A.1.2	0.833333	0.85452	0.774687	0.851515	TRUE	0.820847	-0.0306684
chr1	67350000	67400000	MIER1	67390578	67390578	67454302	+	0.534667	0.566492	0.552177	235.015	260.146	244.187	5.61738e-240	4.16171e-265	3.78395e-249	9.65458e-236	7.15272e-261	6.50347e-245	0.875	0.921	0.913	0.826	0.826	0.826	up	up	up	positive	positive	positive	up	positive	0.551112	NONE	gain	A.1.2	A.1.1	A.1.2	A.1.2	0.833333	0.85452	0.774687	0.851515	TRUE	0.820847	-0.0306684
chr1	67500000	67550000	SLC35D1	67519782	67465015	67519782	-	0.191671	0.14316	0.138832	99.9253	41.7737	58.15	6.90967e-105	9.79798e-47	4.11887e-63	1.18756e-100	1.68398e-42	7.0791e-59	0.431	0.508	0.448	0.376	0.376	0.376	NONE	NONE	NONE	positive	positive	positive	NONE	positive	0.157887	NONE	gain	A.1.2	A.1.1	A.1.2	A.1.2	0.833333	0.85452	0.774687	0.851515	TRUE	0.820847	-0.0306684
chr1	67850000	67900000	SERBP1	67896098	67873493	67896098	-	0.571044	0.636613	0.315037	195.688	301.631	73.7382	1.19253e-200	1.35976e-306	1.0632e-78	2.0496e-196	2.33702e-302	1.82732e-74	0.998	0.993	1	0.995	0.995	0.995	up	up	up	positive	positive	positive	up	positive	0.507565	NONE	gain	A.1.2	A.1.2	A.1.2	A.1.2	0.831921	0.816384	0.773296	0.772727	TRUE	0.8072	0.0344732
chr1	68150000	68200000	GADD45A	68150744	68150744	68154021	+	0.936595	0.941623	1.00443	249.533	291.625	319.071	1.70593e-254	1.37953e-296	0	2.93198e-250	2.371e-292	0	0.807	0.881	0.876	0.598	0.598	0.598	up	up	up	positive	positive	positive	up	positive	0.960882	NONE	gain	A.1.1	A.1.1	A.1.1	A.1.1	0.936441	0.902542	0.963839	0.931818	TRUE	0.934274	0.00245572
chr1	68250000	68300000	GNG12	68299150	68167149	68299150	-	0.293853	0.23306	0.211907	84.6639	43.6707	46.8209	1.26154e-89	1.24189e-48	8.78772e-52	2.1682e-85	2.13443e-44	1.51035e-47	0.915	0.945	0.934	0.932	0.932	0.932	NONE	NONE	NONE	positive	positive	positive	NONE	positive	0.246273	NONE	gain	A.1.1	A.1.1	A.1.1	A.1.1	0.936441	0.902542	0.963839	0.931818	TRUE	0.934274	0.00245572
chr1	68250000	68300000	GNG12-AS1	68297986	68297986	68668670	+	0.0200484	0.0163371	0.00889476	9.06699	15.2363	2.68941	4.98661e-14	3.37666e-20	1.18957e-07	8.57048e-10	5.80346e-16	0.00204452	0.028	0.037	0.017	0.002	0.002	0.002	NONE	NONE	NONE	positive	positive	positive	NONE	positive	0.0150934	NONE	gain	A.1.1	A.1.1	A.1.1	A.1.1	0.936441	0.902542	0.963839	0.931818	TRUE	0.934274	0.00245572
chr1	68500000	68550000	DIRAS3	68517314	68511645	68517314	-	0.0225343	0.0238538	0.0235337	8.79095	17.6309	13.2069	9.41558e-14	1.36121e-22	3.61296e-18	1.61826e-09	2.33952e-18	6.20959e-14	0.037	0.06	0.048	0.01	0.01	0.01	NONE	NONE	NONE	positive	positive	positive	NONE	positive	0.0233072	NONE	gain	A.1.2	A.1.2	A.1.2	A.1.2	0.84322	0.844633	0.776078	0.85303	TRUE	0.82131	-0.03172
chr1	68650000	68700000	WLS	68698803	68564142	68698803	-	1.56332	1.53276	1.09404	319.071	319.071	319.071	0	0	0	0	0	0	0.955	0.963	0.939	0.711	0.711	0.711	up	up	up	positive	positive	positive	up	positive	1.39671	NONE	gain	A.1.1	A.1.1	A.1.1	A.1.2	0.937853	0.913842	0.941586	0.85303	TRUE	0.931093	0.0780632
chr1	68950000	69000000	DEPDC1	68962904	68939835	68962904	-	-0.538214	-0.477747	-0.532297	195.905	141.133	191.196	7.23501e-201	4.28292e-146	3.70207e-196	1.24348e-196	7.36105e-142	6.36275e-192	0.201	0.254	0.212	0.616	0.616	0.616	down	down	down	negative	negative	negative	down	negative	-0.516086	NONE	gain	B.2.2	A.2.2	B.2.2	B.2.2	0.00423729	0.481638	0.0319889	0.0121212	FALSE	0.172622	0.1605
chr1	68950000	69000000	RP4-694A7.4	68962359	68962359	69004310	+	-0.00221156	-0.00298556	-0.00251236	0.805418	0	0	9.10714e-06	0.034592	0.125417	0.156524	1	1	0.011	0.016	0.016	0.023	0.023	0.023	NONE	NONE	NONE	negative	negative	negative	NONE	negative	-0.00256983	NONE	gain	B.2.2	A.2.2	B.2.2	B.2.2	0.00423729	0.481638	0.0319889	0.0121212	FALSE	0.172622	0.1605
chr1	70000000	70050000	LRRC7	70034081	70034081	70617628	+	0.00563135	0.00752104	0.00683244	0	2.31832	0.759442	0.0114617	2.79565e-07	1.01241e-05	1	0.00480488	0.174003	0.006	0.014	0.011	0.001	0.001	0.001	NONE	NONE	NONE	positive	positive	positive	NONE	positive	0.00666161	NONE	gain	B.1.2	B.1.1	B.1.1	B.2.2	0.29096	0.402542	0.425591	0.0121212	TRUE	0.373031	0.36091
chr1	70650000	70700000	LRRC40	70671303	70610488	70671303	-	0.0431453	0.0517058	0.0524576	63.8408	4.40719	26.0237	8.3951e-69	2.27829e-09	5.50978e-31	1.44287e-64	3.91569e-05	9.46966e-27	0.366	0.484	0.438	0.471	0.471	0.471	NONE	NONE	NONE	positive	positive	positive	NONE	positive	0.0491029	NONE	gain	A.2.1	A.2.2	A.2.1	B.1.1	0.635593	0.548023	0.560501	0.393939	TRUE	0.581372	0.187433
chr1	70650000	70700000	SRSF11	70671365	70671365	70718735	+	0.283723	0.163253	0.197551	57.2005	27.7261	31.7113	3.66703e-62	1.09315e-32	1.13122e-36	6.30252e-58	1.8788e-28	1.94422e-32	0.972	0.968	0.98	0.986	0.986	0.986	NONE	NONE	NONE	positive	positive	positive	NONE	positive	0.214842	NONE	gain	A.2.1	A.2.2	A.2.1	B.1.1	0.635593	0.548023	0.560501	0.393939	TRUE	0.581372	0.187433
chr1	70800000	70850000	ANKRD13C	70820417	70726271	70820417	-	0.139997	0.175407	0.168238	84.3328	48.3711	63.1309	2.70372e-89	2.47594e-53	4.3046e-68	4.64688e-85	4.25539e-49	7.39832e-64	0.387	0.529	0.488	0.389	0.389	0.389	NONE	NONE	NONE	positive	positive	positive	NONE	positive	0.161214	NONE	gain	A.2.1	A.2.2	A.2.1	B.1.1	0.635593	0.548023	0.560501	0.393939	TRUE	0.581372	0.187433
chr1	70800000	70850000	HHLA3	70820488	70820488	70851022	+	0.159856	0.177818	0.159904	77.7401	74.1916	68.674	1.05858e-82	3.74279e-79	1.23245e-73	1.81938e-78	6.43273e-75	2.11822e-69	0.344	0.479	0.404	0.254	0.254	0.254	NONE	NONE	NONE	positive	positive	positive	NONE	positive	0.16586	NONE	gain	A.2.1	A.2.2	A.2.1	B.1.1	0.635593	0.548023	0.560501	0.393939	TRUE	0.581372	0.187433
chr1	70850000	70900000	CTH	70876901	70876901	70905534	+	-0.0113823	-0.01505	-0.0149104	8.43151	0	3.92991	2.15422e-13	0.000338312	6.83746e-09	3.70246e-09	1	0.000117515	0.042	0.057	0.046	0.085	0.085	0.085	NONE	NONE	NONE	negative	negative	negative	NONE	negative	-0.0137809	NONE	gain	A.2.1	A.2.2	A.2.1	B.1.1	0.635593	0.548023	0.560501	0.393939	TRUE	0.581372	0.187433
chr1	70900000	70950000	RP11-42O15.3	70910754	70910754	70911219	+	-0.000744016	9.34191e-05	-0.00109057	0	0	0	0.583813	0.992953	0.327013	1	1	1	0.002	0.004	0.002	0.004	0.004	0.004	NONE	NONE	NONE	negative	positive	negative	NONE	negative	-0.000917295	NONE	gain	B.1.2	A.2.2	A.2.1	B.1.1	0.288136	0.548023	0.560501	0.393939	FALSE	0.465553	0.0716136
chr1	71500000	71550000	PTGER3	71513491	71318036	71513491	-	-0.000216886	-0.000627185	-0.000578314	0	0	0	0.731319	0.448536	0.472354	1	1	1	0.001	0	0.001	0.001	0.001	0.001	NONE	NONE	NONE	negative	negative	negative	NONE	negative	-0.000474128	NONE	gain	B.1.2	B.1.2	B.1.2	B.2.1	0.230226	0.283898	0.273992	0.206061	TRUE	0.262705	0.0566447
chr1	71500000	71550000	ZRANB2-AS1	71514538	71514538	71532867	+	0.000104341	0.000156437	0.000527525	0	0	0	0.854999	0.699964	0.424698	1	1	1	0	0.001	0.002	0	0	0	NONE	NONE	NONE	positive	positive	positive	NONE	positive	0.000262768	NONE	gain	B.1.2	B.1.2	B.1.2	B.2.1	0.230226	0.283898	0.273992	0.206061	TRUE	0.262705	0.0566447
chr1	71500000	71550000	ZRANB2	71546980	71528974	71546980	-	0.329871	0.301976	0.3525	119.351	77.3377	116.411	2.59452e-124	2.67359e-82	2.26067e-121	4.4592e-120	4.59509e-78	3.88542e-117	0.901	0.936	0.94	0.944	0.944	0.944	up	up	up	positive	positive	positive	up	positive	0.328116	NONE	gain	B.1.2	B.1.2	B.1.2	B.2.1	0.230226	0.283898	0.273992	0.206061	TRUE	0.262705	0.0566447
chr1	72700000	72750000	NEGR1	72748417	71861623	72748417	-	-0.115453	-0.142578	-0.137591	126.438	65.1184	84.1987	2.12258e-131	4.42956e-70	3.68251e-89	3.64808e-127	7.61308e-66	6.32913e-85	0.276	0.332	0.311	0.586	0.586	0.586	NONE	NONE	NONE	negative	negative	negative	NONE	negative	-0.131874	NONE	gain	A.2.2	A.2.2	A.2.2	B.1.1	0.44774	0.475989	0.49096	0.434848	TRUE	0.471563	0.0367143
chr1	74650000	74700000	LRRIQ3	74663871	74491699	74663871	-	0.00338442	0.0103684	0.0057702	2.75489	0	0	1.02308e-07	0.0168719	0.000458913	0.00175837	1	1	0.041	0.073	0.05	0.053	0.053	0.053	NONE	NONE	NONE	positive	positive	positive	NONE	positive	0.00650766	NONE	gain	B.2.2	B.2.1	B.2.2	B.2.1	0.0833333	0.225989	0.0987483	0.195455	TRUE	0.136023	-0.0594311
chr1	74650000	74700000	FPGT	74663896	74663896	74699770	+	0.0235004	0.0240653	0.0133955	35.7929	0	10.9904	9.37306e-41	6.79925e-05	5.9487e-16	1.61095e-36	1	1.0224e-11	0.132	0.205	0.15	0.178	0.178	0.178	NONE	NONE	NONE	positive	positive	positive	NONE	positive	0.0203204	NONE	gain	B.2.2	B.2.1	B.2.2	B.2.1	0.0833333	0.225989	0.0987483	0.195455	TRUE	0.136023	-0.0594311
chr1	74650000	74700000	FPGT-TNNI3K	74663919	74663919	75009666	+	0.00338038	0.00321562	0.00223061	0	0	0	0.00358353	0.000612025	0.00252652	1	1	1	0.005	0.006	0.005	0	0	0	NONE	NONE	NONE	positive	positive	positive	NONE	positive	0.00294221	NONE	gain	B.2.2	B.2.1	B.2.2	B.2.1	0.0833333	0.225989	0.0987483	0.195455	TRUE	0.136023	-0.0594311
chr1	75150000	75200000	RP11-17E13.2	75165017	75164453	75165017	-	0.017361	0.0107117	0.00696019	4.80012	2.84471	0	9.21894e-10	8.31935e-08	0.000992334	1.58446e-05	0.00142985	1	0.03	0.029	0.019	0.008	0.008	0.008	NONE	NONE	NONE	positive	positive	positive	NONE	positive	0.0116776	NONE	gain	A.2.2	B.1.1	A.2.2	B.1.2	0.446328	0.40678	0.485396	0.260606	TRUE	0.446168	0.185562
chr1	75150000	75200000	CRYZ	75199092	75171170	75199092	-	0.5139	0.501247	0.463561	274.387	274.623	251.193	2.38808e-279	1.38475e-279	3.72947e-256	4.1044e-275	2.37997e-275	6.40983e-252	0.693	0.788	0.718	0.442	0.442	0.442	up	up	up	positive	positive	positive	up	positive	0.492903	NONE	gain	A.2.2	B.1.1	A.2.2	B.1.2	0.446328	0.40678	0.485396	0.260606	TRUE	0.446168	0.185562
chr1	75150000	75200000	TYW3	75198836	75198836	75232362	+	0.145641	0.169112	0.189851	104.561	43.942	82.1585	1.59815e-109	6.65017e-49	4.03918e-87	2.74675e-105	1.14297e-44	6.94214e-83	0.685	0.802	0.763	0.791	0.791	0.791	NONE	NONE	NONE	positive	positive	positive	NONE	positive	0.168201	NONE	gain	A.2.2	B.1.1	A.2.2	B.1.2	0.446328	0.40678	0.485396	0.260606	TRUE	0.446168	0.185562
chr1	76150000	76200000	ACADM	76190036	76190036	76253260	+	0.139368	0.156928	0.156122	81.8027	28.3693	47.6995	9.1638e-87	2.48617e-33	1.16214e-52	1.57498e-82	4.27299e-29	1.99737e-48	0.601	0.738	0.692	0.666	0.666	0.666	NONE	NONE	NONE	positive	positive	positive	NONE	positive	0.150806	NONE	gain	A.2.2	B.1.1	B.1.1	B.1.2	0.437853	0.411017	0.431154	0.239394	TRUE	0.426675	0.187281
chr1	76250000	76300000	RABGGTB	76251879	76251879	76260764	+	0.246067	0.151342	0.160088	105.119	30.884	57.9722	4.42157e-110	7.60043e-36	6.20289e-63	7.59936e-106	1.30629e-31	1.06609e-58	0.752	0.813	0.777	0.794	0.794	0.794	NONE	NONE	NONE	positive	positive	positive	NONE	positive	0.185832	NONE	gain	A.2.2	B.1.1	B.1.1	B.1.2	0.437853	0.411017	0.431154	0.239394	TRUE	0.426675	0.187281
chr1	76250000	76300000	MSH4	76262567	76262567	76378923	+	0.000339174	0.000109572	0	0	0	0	0.194817	0.3956	1	1	1	1	0.001	0	0	0	0	0	NONE	NONE	NONE	positive	positive	negative	NONE	positive	0.000224373	NONE	gain	A.2.2	B.1.1	B.1.1	B.1.2	0.437853	0.411017	0.431154	0.239394	TRUE	0.426675	0.187281
chr1	77650000	77700000	PIGK	77685115	77554675	77685115	-	0.340492	0.35874	0.302607	181.839	155.555	141.455	8.43281e-187	1.6193e-160	2.04288e-146	1.44935e-182	2.78309e-156	3.51109e-142	0.698	0.813	0.762	0.674	0.674	0.674	up	up	up	positive	positive	positive	up	positive	0.333946	NONE	gain	A.2.1	A.2.2	A.2.1	A.1.2	0.612994	0.54661	0.557719	0.766667	TRUE	0.572441	-0.194225
chr1	77700000	77750000	AK5	77747736	77747736	78025651	+	-0.0213824	-0.032138	-0.0239338	86.6096	11.9765	34.7873	1.42962e-91	6.14187e-17	9.49619e-40	2.45709e-87	1.0556e-12	1.63211e-35	0.255	0.344	0.31	0.455	0.455	0.455	NONE	NONE	NONE	negative	negative	negative	NONE	negative	-0.0258181	NONE	gain	A.2.1	A.2.2	A.2.1	A.1.2	0.612994	0.54661	0.557719	0.766667	TRUE	0.572441	-0.194225
chr1	78100000	78150000	ZZZ3	78149104	78028101	78149104	-	0.17531	0.179669	0.172249	76.7261	40.4927	54.9872	1.09328e-81	1.87091e-45	5.99189e-60	1.87902e-77	3.21553e-41	1.02983e-55	0.502	0.63	0.584	0.5	0.5	0.5	NONE	NONE	NONE	positive	positive	positive	NONE	positive	0.175743	NONE	gain	A.1.2	A.1.1	A.1.1	A.1.2	0.837571	0.868644	0.885953	0.766667	TRUE	0.864056	0.0973891
chr1	78200000	78250000	USP33	78225537	78161672	78225537	-	0.288636	0.293356	0.283938	138.427	78.596	105.671	2.1783e-143	1.47495e-83	1.24235e-110	3.74384e-139	2.53499e-79	2.13523e-106	0.686	0.805	0.767	0.711	0.711	0.711	NONE	NONE	NONE	positive	positive	positive	NONE	positive	0.288643	NONE	gain	A.1.2	A.1.1	A.1.1	A.1.2	0.844633	0.868644	0.885953	0.766667	TRUE	0.86641	0.0997432
chr1	78200000	78250000	FAM73A	78245309	78245309	78344106	+	0.31399	0.30921	0.212407	147.42	137.968	82.4428	2.21098e-152	6.26099e-143	2.09912e-87	3.80001e-148	1.07608e-138	3.60775e-83	0.549	0.689	0.549	0.446	0.446	0.446	up	up	NONE	positive	positive	positive	up	positive	0.278535	NONE	gain	A.1.2	A.1.1	A.1.1	A.1.2	0.844633	0.868644	0.885953	0.766667	TRUE	0.86641	0.0997432
chr1	78350000	78400000	NEXN-AS1	78355224	78347033	78355224	-	0.0105812	0.00279779	0.00122122	2.58004	0	0	1.53024e-07	0.675321	0.360136	0.00263003	1	1	0.036	0.038	0.032	0.033	0.033	0.033	NONE	NONE	NONE	positive	positive	positive	NONE	positive	0.00486675	NONE	gain	A.1.2	A.1.1	A.1.1	A.1.2	0.844633	0.868644	0.885953	0.766667	TRUE	0.86641	0.0997432
chr1	78350000	78400000	NEXN	78354198	78354198	78409580	+	-0.138109	-0.188104	-0.149001	67.6901	32.667	44.4849	1.18771e-72	1.25263e-37	1.90509e-49	2.04132e-68	2.1529e-33	3.27427e-45	0.495	0.572	0.535	0.736	0.736	0.736	NONE	NONE	NONE	negative	negative	negative	NONE	negative	-0.158405	NONE	gain	A.1.2	A.1.1	A.1.1	A.1.2	0.844633	0.868644	0.885953	0.766667	TRUE	0.86641	0.0997432
chr1	78400000	78450000	FUBP1	78444794	78409740	78444794	-	0.0495242	-0.0269674	-0.0461543	68.5578	7.07634	28.2854	1.61059e-73	4.8804e-12	3.01557e-33	2.76812e-69	8.38794e-08	5.18286e-29	0.611	0.67	0.618	0.76	0.76	0.76	NONE	NONE	NONE	positive	negative	negative	NONE	negative	-0.0365609	tsg	gain	A.1.1	A.1.1	A.1.1	A.1.1	0.913842	0.911017	0.892907	0.937879	TRUE	0.905922	-0.0319569
chr1	78400000	78450000	DNAJB4	78444859	78444859	78483648	+	1.01188	0.785652	0.703498	319.071	319.071	303.082	0	0	4.81875e-308	0	0	8.28198e-304	0.83	0.854	0.818	0.5	0.5	0.5	up	up	up	positive	positive	positive	up	positive	0.833677	NONE	gain	A.1.1	A.1.1	A.1.1	A.1.1	0.913842	0.911017	0.892907	0.937879	TRUE	0.905922	-0.0319569
chr1	78400000	78450000	GIPC2	78445226	78445226	78604133	+	0.00119523	0.00118907	0.00239198	0	0	0	0.259511	0.34665	0.155594	1	1	1	0.004	0.007	0.007	0.004	0.004	0.004	NONE	NONE	NONE	positive	positive	positive	NONE	positive	0.0015921	NONE	gain	A.1.1	A.1.1	A.1.1	A.1.1	0.913842	0.911017	0.892907	0.937879	TRUE	0.905922	-0.0319569
chr1	78450000	78500000	RP11-386I14.4	78470238	78470030	78470238	-	0.0901676	0.184209	0.0274442	51.3826	156.536	11.9897	2.41097e-56	1.693e-161	5.95834e-17	4.14373e-52	2.90975e-157	1.02406e-12	0.121	0.27	0.059	0.016	0.016	0.016	NONE	NONE	NONE	positive	positive	positive	NONE	positive	0.100607	NONE	gain	A.1.1	A.1.1	A.1.1	A.1.1	0.913842	0.911017	0.892907	0.937879	TRUE	0.905922	-0.0319569
chr1	78750000	78800000	PTGFR	78769568	78769568	79005434	+	-0.183771	-0.178755	-0.180537	174.624	103.091	122.805	1.38314e-179	4.71745e-108	9.11302e-128	2.37721e-175	8.10788e-104	1.56625e-123	0.157	0.227	0.205	0.524	0.524	0.524	NONE	NONE	NONE	negative	negative	negative	NONE	negative	-0.181021	NONE	gain	A.1.2	A.1.2	A.1.2	A.1.1	0.841808	0.812147	0.784423	0.937879	TRUE	0.812793	-0.125086
chr1	79050000	79100000	IFI44L	79085607	79085607	79111830	+	0.334539	0.36144	0.385042	124.692	143.055	139.338	1.18314e-129	5.12795e-148	2.67353e-144	2.03346e-125	8.81341e-144	4.595e-140	0.444	0.562	0.532	0.275	0.275	0.275	up	up	up	positive	positive	positive	up	positive	0.36034	NONE	gain	A.2.1	A.2.1	A.2.1	A.1.2	0.641243	0.659605	0.646732	0.765152	TRUE	0.649193	-0.115959
chr1	79100000	79150000	IFI44	79115481	79115481	79129763	+	0.347247	0.322279	0.373453	176.288	227.57	236.3	2.99855e-181	1.56434e-232	2.91733e-241	5.15361e-177	2.68863e-228	5.01401e-237	0.442	0.562	0.538	0.15	0.15	0.15	up	up	up	positive	positive	positive	up	positive	0.34766	NONE	gain	A.2.1	A.2.1	A.2.1	A.1.2	0.641243	0.659605	0.646732	0.765152	TRUE	0.649193	-0.115959
chr1	79450000	79500000	ELTD1	79472403	79355449	79472403	-	1.29568	1.23267	1.16018	319.071	319.071	319.071	0	0	0	0	0	0	0.979	0.976	0.991	0.945	0.945	0.945	up	up	up	positive	positive	positive	up	positive	1.22951	NONE	gain	A.1.2	A.1.2	A.1.2	A.1.2	0.745763	0.810734	0.748261	0.765152	TRUE	0.768253	0.00310137
chr1	81750000	81800000	LPHN2	81771845	81771845	82458120	+	0.10029	0.0860471	0.0770773	59.1462	12.43	26.708	4.15567e-64	2.16184e-17	1.13976e-31	7.14235e-60	3.71555e-13	1.95891e-27	0.227	0.278	0.248	0.214	0.214	0.214	NONE	NONE	NONE	positive	positive	positive	NONE	positive	0.0878047	NONE	gain	B.2.2	B.2.2	B.2.2	B.1.2	0.0268362	0.0946328	0.0333797	0.315152	TRUE	0.0516162	-0.263535
chr1	83450000	83500000	RP11-170N11.1	83451891	83439565	83451891	-	0.00163268	0.00335463	0.00503376	0	0	0.165157	0.136583	0.000116136	3.9778e-05	1	1	0.683664	0.002	0.008	0.008	0	0	0	NONE	NONE	NONE	positive	positive	positive	NONE	positive	0.00334036	NONE	gain	B.2.1	B.2.1	B.2.1	B.1.2	0.129944	0.117232	0.126565	0.254545	TRUE	0.12458	-0.129966
chr1	84450000	84500000	TTLL7	84464833	84330711	84464833	-	0.557774	0.654935	0.642889	246.712	319.071	319.071	1.12994e-251	0	0	1.94202e-247	0	0	0.698	0.841	0.804	0.439	0.439	0.439	up	up	up	positive	positive	positive	up	positive	0.618532	NONE	gain	A.2.1	A.2.1	A.2.1	B.1.1	0.637006	0.655367	0.645341	0.428788	TRUE	0.645905	0.217117
chr1	84500000	84550000	RP11-486G15.2	84543614	84542014	84543614	-	0.0183124	0.0191873	0.0348493	11.8956	0	6.2395	7.39918e-17	0.000121332	3.352e-11	1.2717e-12	1	5.76109e-07	0.079	0.121	0.133	0.09	0.09	0.09	NONE	NONE	NONE	positive	positive	positive	NONE	positive	0.0241163	NONE	gain	A.2.1	A.2.1	A.2.1	B.1.1	0.637006	0.655367	0.645341	0.428788	TRUE	0.645905	0.217117
chr1	84500000	84550000	PRKACB	84543745	84543745	84704181	+	0.799943	0.811838	0.641428	319.071	319.071	319.071	0	0	0	0	0	0	0.787	0.859	0.78	0.49	0.49	0.49	up	up	up	positive	positive	positive	up	positive	0.75107	NONE	gain	A.2.1	A.2.1	A.2.1	B.1.1	0.637006	0.655367	0.645341	0.428788	TRUE	0.645905	0.217117
chr1	84750000	84800000	SAMD13	84764049	84764049	84855640	+	0.0383911	0.0341674	0.04433	11.0449	13.9664	15.7125	5.24687e-16	6.2858e-19	1.1281e-20	9.0178e-12	1.08034e-14	1.93886e-16	0.08	0.125	0.114	0.052	0.052	0.052	NONE	NONE	NONE	positive	positive	positive	NONE	positive	0.0389628	NONE	gain	A.1.1	A.1.1	A.1.1	A.1.2	0.915254	0.964689	0.972184	0.85	TRUE	0.950709	0.100709
chr1	84850000	84900000	DNASE2B	84864215	84864215	84880701	+	0.000392405	0.00118272	0.00110842	0	0	0	0.854999	0.116939	0.0459165	1	1	1	0	0.002	0.003	0	0	0	NONE	NONE	NONE	positive	positive	positive	NONE	positive	0.000894516	NONE	gain	A.1.1	A.1.1	A.1.1	A.1.2	0.915254	0.964689	0.972184	0.85	TRUE	0.950709	0.100709
chr1	84900000	84950000	RPF1	84944942	84944942	84963473	+	0.629193	0.669424	0.476258	319.071	319.071	268.593	0	0	1.4854e-273	0	0	2.55296e-269	0.826	0.907	0.838	0.722	0.722	0.722	up	up	up	positive	positive	positive	up	positive	0.591625	NONE	gain	A.1.1	A.1.1	A.1.1	A.1.2	0.915254	0.964689	0.972184	0.85	TRUE	0.950709	0.100709
chr1	84950000	85000000	GNG5	84972248	84964008	84972248	-	1.12941	1.10396	1.10836	319.071	319.071	319.071	0	0	0	0	0	0	0.995	0.994	1	0.995	0.995	0.995	up	up	up	positive	positive	positive	up	positive	1.11391	NONE	gain	A.1.1	A.1.1	A.1.1	A.1.2	0.939266	0.964689	0.972184	0.85	TRUE	0.958713	0.108713
chr1	85000000	85050000	CTBS	85040163	85015289	85040163	-	0.768553	0.794126	0.879423	319.071	319.071	319.071	0	0	0	0	0	0	0.857	0.922	0.924	0.644	0.644	0.644	up	up	up	positive	positive	positive	up	positive	0.814034	NONE	gain	A.1.1	A.1.1	A.1.1	A.1.2	0.939266	0.912429	0.972184	0.85	TRUE	0.941293	0.0912928
chr1	85150000	85200000	SSX2IP	85156486	85109390	85156486	-	0.400211	0.421889	0.397579	194.677	174.626	177.345	1.2238e-199	1.37612e-179	2.63059e-182	2.10335e-195	2.36514e-175	4.52119e-178	0.688	0.8	0.744	0.605	0.605	0.605	up	up	up	positive	positive	positive	up	positive	0.40656	NONE	gain	A.1.1	A.1.1	A.1.1	A.1.2	0.939266	0.912429	0.972184	0.85	TRUE	0.941293	0.0912928
chr1	85450000	85500000	WDR63	85464830	85464830	85598821	+	0.0615777	0.0707177	0.0471175	44.1505	86.4778	45.5521	4.11417e-49	1.93638e-91	1.63183e-50	7.07102e-45	3.32805e-87	2.80462e-46	0.075	0.135	0.077	0.002	0.002	0.002	NONE	NONE	NONE	positive	positive	positive	NONE	positive	0.0598043	NONE	gain	B.1.1	A.2.2	A.2.2	A.2.2	0.429379	0.473164	0.484006	0.559091	TRUE	0.462183	-0.0969083
chr1	85500000	85550000	MCOLN3	85514182	85483765	85514182	-	-0.014422	-0.0145618	-0.013431	22.6897	23.3626	19.0399	1.18886e-27	2.52452e-28	5.30759e-24	2.04329e-23	4.33889e-24	9.12215e-20	0.001	0	0.002	0.038	0.038	0.038	NONE	NONE	NONE	negative	negative	negative	NONE	negative	-0.0141383	NONE	gain	B.1.1	A.2.2	A.2.2	A.2.2	0.429379	0.473164	0.484006	0.559091	TRUE	0.462183	-0.0969083
chr1	85650000	85700000	SYDE2	85666729	85622556	85666729	-	0.00973052	0.00350941	0.012278	3.13297	0	0	4.28379e-08	0.433027	0.00125863	0.000736256	1	1	0.036	0.05	0.055	0.042	0.042	0.042	NONE	NONE	NONE	positive	positive	positive	NONE	positive	0.00850598	NONE	gain	B.1.1	A.2.2	A.2.2	A.2.2	0.429379	0.473164	0.484006	0.559091	TRUE	0.462183	-0.0969083
chr1	85700000	85750000	C1orf52	85725355	85715639	85725355	-	0.320376	0.296515	0.312724	153.065	103.576	141.106	5.00871e-158	1.54331e-108	4.56071e-146	8.60847e-154	2.65248e-104	7.83849e-142	0.675	0.768	0.733	0.619	0.619	0.619	up	NONE	up	positive	positive	positive	up	positive	0.309872	NONE	gain	A.1.1	A.1.1	A.1.1	A.1.1	0.960452	0.963277	0.968011	0.892424	TRUE	0.963913	0.0714891
chr1	85700000	85750000	BCL10	85742773	85731931	85742773	-	0.362583	0.341176	0.418424	162.803	125.35	198.398	9.15929e-168	2.60187e-130	2.32521e-203	1.57421e-163	4.47183e-126	3.99635e-199	0.702	0.807	0.808	0.647	0.647	0.647	up	up	up	positive	positive	positive	up	positive	0.374061	tsg	gain	A.1.1	A.1.1	A.1.1	A.1.1	0.960452	0.963277	0.968011	0.892424	TRUE	0.963913	0.0714891
chr1	85700000	85750000	RP11-131L23.1	85742398	85742398	85913807	+	0.00459547	0.00589523	0.00553241	0	1.19086	0	0.0117643	3.74918e-06	0.00115574	1	0.0644371	1	0.013	0.022	0.016	0.006	0.006	0.006	NONE	NONE	NONE	positive	positive	positive	NONE	positive	0.00534104	NONE	gain	A.1.1	A.1.1	A.1.1	A.1.1	0.960452	0.963277	0.968011	0.892424	TRUE	0.963913	0.0714891
chr1	86000000	86050000	DDAH1	86043933	85784164	86043933	-	0.0670233	0.0786417	0.053156	54.8383	5.6895	20.9765	8.4427e-60	1.18932e-10	6.14238e-26	1.45105e-55	2.04408e-06	1.05569e-21	0.46	0.577	0.503	0.545	0.545	0.545	NONE	NONE	NONE	positive	positive	positive	NONE	positive	0.0662737	NONE	gain	A.1.1	A.1.1	A.1.1	A.1.1	0.960452	0.963277	0.968011	0.892424	TRUE	0.963913	0.0714891
chr1	85900000	85950000	RP11-131L23.2	85932978	85932978	85933343	+	0.00409629	0.00422463	0.00345415	0	0	0	0.00809025	0.61892	0.0244892	1	1	1	0.009	0.006	0.01	0.005	0.005	0.005	NONE	NONE	NONE	positive	positive	positive	NONE	positive	0.00392502	NONE	gain	A.1.1	A.1.1	A.1.1	A.1.1	0.960452	0.963277	0.968011	0.892424	TRUE	0.963913	0.0714891
chr1	86000000	86050000	RP11-290M5.4	86044425	86044183	86044425	-	0.00312685	0.00334127	0.000227696	0	0	0	0.00626091	0.000546663	0.766745	1	1	1	0.005	0.007	0.001	0	0	0	NONE	NONE	NONE	positive	positive	positive	NONE	positive	0.00223194	NONE	gain	A.1.1	A.1.1	A.1.1	A.1.1	0.960452	0.963277	0.968011	0.892424	TRUE	0.963913	0.0714891
chr1	86000000	86050000	CYR61	86046444	86046444	86049645	+	0.982931	0.941195	1.09644	174.369	234.807	254.147	2.48766e-179	9.08343e-240	4.14557e-259	4.27553e-175	1.56117e-235	7.12499e-255	0.784	0.857	0.84	0.447	0.447	0.447	up	up	up	positive	positive	positive	up	positive	1.00685	NONE	gain	A.1.1	A.1.1	A.1.1	A.1.1	0.960452	0.963277	0.968011	0.892424	TRUE	0.963913	0.0714891
chr1	86150000	86200000	ZNHIT6	86174116	86115106	86174116	-	0.25979	0.277329	0.236163	104.492	96.1391	79.8028	1.8753e-109	4.22362e-101	9.16277e-85	3.22308e-105	7.25913e-97	1.57481e-80	0.511	0.646	0.557	0.426	0.426	0.426	NONE	NONE	NONE	positive	positive	positive	NONE	positive	0.257761	NONE	gain	B.1.1	B.1.1	B.1.1	B.1.1	0.426554	0.409605	0.426982	0.419697	TRUE	0.421047	0.00134973
chr1	86600000	86650000	COL24A1	86622626	86194916	86622626	-	0.000269268	-0.00046136	2.5822e-05	0	0	0	0.737321	0.469153	0.959441	1	1	1	0.001	0	0.002	0.001	0.001	0.001	NONE	NONE	NONE	positive	negative	positive	NONE	positive	0.000147545	NONE	gain	B.2.1	B.2.1	B.2.1	B.1.2	0.206215	0.234463	0.191933	0.251515	TRUE	0.21087	-0.0406447
chr1	86850000	86900000	ODF2L	86862023	86814344	86862023	-	0.651938	0.780421	0.797571	318.77	319.071	319.071	1e-323	0	0	1.6983e-319	0	0	0.767	0.883	0.871	0.535	0.535	0.535	up	up	up	positive	positive	positive	up	positive	0.74331	NONE	gain	A.2.2	A.2.2	A.2.2	B.1.1	0.433616	0.478814	0.497914	0.369697	TRUE	0.470114	0.100417
chr1	86850000	86900000	CLCA2	86889769	86889769	86922241	+	0.00191523	0.00341782	0.00450032	0	0	0	0.0272514	0.0146701	0.000453764	1	1	1	0.004	0.008	0.007	0.003	0.003	0.003	NONE	NONE	NONE	positive	positive	positive	NONE	positive	0.00327779	NONE	gain	A.2.2	A.2.2	A.2.2	B.1.1	0.433616	0.478814	0.497914	0.369697	TRUE	0.470114	0.100417
chr1	87150000	87200000	RP4-612B15.3	87170145	87169185	87170145	-	0.0522533	0.0574712	0.0526587	20.1774	35.7411	24.5536	3.86762e-25	1.05612e-40	1.62629e-29	6.64729e-21	1.81515e-36	2.79511e-25	0.109	0.166	0.134	0.048	0.048	0.048	NONE	NONE	NONE	positive	positive	positive	NONE	positive	0.0541277	NONE	gain	A.1.2	A.1.2	A.1.2	A.2.1	0.764124	0.707627	0.769124	0.639394	TRUE	0.746958	0.107564
chr1	87150000	87200000	SH3GLB1	87170259	87170259	87213867	+	1.1267	1.14898	0.949945	319.071	319.071	319.071	0	0	0	0	0	0	0.98	0.981	0.99	0.953	0.953	0.953	up	up	up	positive	positive	positive	up	positive	1.07521	NONE	gain	A.1.2	A.1.2	A.1.2	A.2.1	0.764124	0.707627	0.769124	0.639394	TRUE	0.746958	0.107564
chr1	87350000	87400000	2015-09-01	87380107	87328132	87380107	-	0.947235	0.861988	0.880183	319.071	319.071	319.071	0	0	0	0	0	0	0.984	0.981	0.993	0.967	0.967	0.967	up	up	up	positive	positive	positive	up	positive	0.896469	NONE	gain	A.1.2	A.1.2	A.1.2	A.2.1	0.764124	0.707627	0.769124	0.639394	TRUE	0.746958	0.107564
chr1	87350000	87400000	HS2ST1	87380331	87380331	87602334	+	0.37085	0.339168	0.334404	150.045	114.725	123.698	5.24373e-155	1.09523e-119	1.16536e-128	9.0124e-151	1.88238e-115	2.0029e-124	0.603	0.701	0.662	0.526	0.526	0.526	up	up	up	positive	positive	positive	up	positive	0.348141	NONE	gain	A.1.2	A.1.2	A.1.2	A.2.1	0.764124	0.707627	0.769124	0.639394	TRUE	0.746958	0.107564
chr1	87750000	87800000	LMO4	87794151	87794151	87814606	+	0.874128	0.750777	0.381982	319.071	303.817	113.326	0	0	2.74832e-118	0	1.52264e-304	4.72354e-114	0.921	0.942	0.893	0.843	0.843	0.843	up	up	up	positive	positive	positive	up	positive	0.668962	NONE	gain	B.1.1	B.1.2	B.1.2	B.1.2	0.350282	0.320621	0.326843	0.228788	TRUE	0.332582	0.103794
chr1	89150000	89200000	RP11-76N22.2	89150887	89003196	89150887	-	0.001232	0.000171328	0.0012294	0	0	0	0.269425	0.31581	0.149408	1	1	1	0.002	0.003	0.004	0.001	0.001	0.001	NONE	NONE	NONE	positive	positive	positive	NONE	positive	0.000877577	NONE	gain	A.2.1	A.2.1	A.2.1	B.1.1	0.617232	0.579096	0.579972	0.392424	TRUE	0.5921	0.199676
chr1	89100000	89150000	PKN2	89149905	89149905	89301938	+	0.328538	0.334827	0.328231	142.028	113.213	120.74	5.45594e-147	3.56203e-118	1.05964e-125	9.37712e-143	6.12206e-114	1.8212e-121	0.733	0.839	0.801	0.72	0.72	0.72	up	up	up	positive	positive	positive	up	positive	0.330532	NONE	gain	A.2.1	A.2.1	A.2.1	B.1.1	0.617232	0.579096	0.579972	0.392424	TRUE	0.5921	0.199676
chr1	89350000	89400000	GTF2B	89357627	89318615	89357627	-	0.552841	0.586919	0.589507	257.996	294.131	304.202	5.8777e-263	4.30723e-299	0	1.0102e-258	7.40283e-295	6.27596e-305	0.792	0.885	0.861	0.674	0.674	0.674	up	up	up	positive	positive	positive	up	positive	0.576422	NONE	gain	A.2.1	A.2.1	A.2.1	B.1.1	0.617232	0.564972	0.556328	0.392424	TRUE	0.579511	0.187086
chr1	89450000	89500000	CCBL2	89458636	89401456	89458636	-	0.29981	0.39308	0.403397	156.16	193.193	208.992	4.02765e-161	3.72819e-198	5.92833e-214	6.92232e-157	6.40764e-194	1.0189e-209	0.596	0.779	0.732	0.497	0.497	0.497	NONE	up	up	positive	positive	positive	up	positive	0.365429	NONE	gain	A.2.2	A.2.1	A.2.1	B.1.1	0.528249	0.564972	0.556328	0.392424	TRUE	0.54985	0.157425
chr1	89450000	89500000	RBMXL1	89458643	89445139	89458643	-	0.0629508	0.0697359	0.0669993	44.8091	7.51179	18.4203	9.03013e-50	1.79066e-12	2.21066e-23	1.55201e-45	3.07762e-08	3.79946e-19	0.227	0.32	0.293	0.253	0.253	0.253	NONE	NONE	NONE	positive	positive	positive	NONE	positive	0.066562	NONE	gain	A.2.2	A.2.1	A.2.1	B.1.1	0.528249	0.564972	0.556328	0.392424	TRUE	0.54985	0.157425
chr1	89450000	89500000	GBP3	89488577	89472349	89488577	-	0.173224	0.175962	0.239573	85.2451	45.9584	84.9265	3.30891e-90	6.40369e-51	6.89059e-90	5.68703e-86	1.1006e-46	1.18429e-85	0.487	0.607	0.601	0.476	0.476	0.476	NONE	NONE	NONE	positive	positive	positive	NONE	positive	0.196253	NONE	gain	A.2.2	A.2.1	A.2.1	B.1.1	0.528249	0.564972	0.556328	0.392424	TRUE	0.54985	0.157425
chr1	89500000	89550000	GBP1	89531043	89518002	89531043	-	0.268043	0.326266	0.314676	117.48	144.529	133.332	1.92482e-122	1.72211e-149	2.70604e-138	3.30819e-118	2.95979e-145	4.65088e-134	0.451	0.593	0.529	0.326	0.326	0.326	NONE	up	up	positive	positive	positive	up	positive	0.302995	NONE	gain	A.2.2	A.2.1	A.2.1	B.1.1	0.528249	0.564972	0.556328	0.392424	TRUE	0.54985	0.157425
chr1	89600000	89650000	GBP2	89616139	89571815	89616139	-	0.522492	0.580362	0.590809	315.734	319.071	319.071	1.0726e-320	0	0	1.843506e-316	0	0	0.478	0.622	0.603	0.04	0.04	0.04	up	up	up	positive	positive	positive	up	positive	0.564555	NONE	gain	B.2.1	B.2.1	B.2.1	B.2.2	0.204802	0.169492	0.139082	0.0924242	TRUE	0.171125	0.078701
chr1	89650000	89700000	GBP4	89664615	89646831	89664615	-	0.00370763	0.00339474	0.00200087	0	0	0	0.046697	0.0184619	0.150793	1	1	1	0.005	0.006	0.004	0.001	0.001	0.001	NONE	NONE	NONE	positive	positive	positive	NONE	positive	0.00303442	NONE	gain	B.2.1	B.2.1	B.2.1	B.2.2	0.204802	0.169492	0.139082	0.0924242	TRUE	0.171125	0.078701
chr1	89700000	89750000	GBP5	89738544	89724633	89738544	-	0.000113213	-0.000199807	0.00021524	0	0	0	0.685123	0.410317	0.845878	1	1	1	0.001	0.001	0.003	0.002	0.002	0.002	NONE	NONE	NONE	positive	negative	positive	NONE	positive	0.000164227	NONE	gain	B.2.1	B.2.1	B.2.1	B.2.2	0.204802	0.169492	0.139082	0.0924242	TRUE	0.171125	0.078701
chr1	89950000	90000000	LRRC8B	89990395	89990395	90063423	+	0.0261551	0.0238922	0.0135195	8.3977	13.8773	1.40353	2.32863e-13	7.71866e-19	2.29758e-06	4.00221e-09	1.32661e-14	0.0394885	0.06	0.08	0.045	0.023	0.023	0.023	NONE	NONE	NONE	positive	positive	positive	NONE	positive	0.021189	NONE	gain	B.2.1	B.2.1	B.2.1	B.2.2	0.204802	0.169492	0.139082	0.0924242	TRUE	0.171125	0.078701
chr1	90050000	90100000	RP5-1007M22.2	90098453	90048800	90098453	-	0.0190633	0.0197	0.019349	3.77871	3.83578	3.63065	9.68486e-09	8.49217e-09	1.36193e-08	0.000166454	0.000145955	0.000234074	0.043	0.06	0.055	0.025	0.025	0.025	NONE	NONE	NONE	positive	positive	positive	NONE	positive	0.0193707	NONE	gain	A.2.2	A.2.2	A.2.2	B.1.2	0.439266	0.528249	0.493741	0.330303	TRUE	0.487085	0.156782
chr1	90050000	90100000	LRRC8C	90098631	90098631	90235462	+	0.0378642	0.0275286	0.00651065	51.7581	1.6102	15.1635	1.01555e-56	1.42759e-06	3.99303e-20	1.74543e-52	0.024536	6.86283e-16	0.263	0.325	0.27	0.332	0.332	0.332	NONE	NONE	NONE	positive	positive	positive	NONE	positive	0.0239678	NONE	gain	A.2.2	A.2.2	A.2.2	B.1.2	0.439266	0.528249	0.493741	0.330303	TRUE	0.487085	0.156782
chr1	90250000	90300000	RP5-943J3.2	90286427	90285733	90286427	-	-0.00219366	-0.0015355	-0.000920444	0	0	0	0.00363106	0.103337	0.00195078	1	1	1	0.004	0.006	0.006	0.011	0.011	0.011	NONE	NONE	NONE	negative	negative	negative	NONE	negative	-0.00154987	NONE	gain	A.2.2	A.2.2	A.2.2	A.2.1	0.439266	0.528249	0.493741	0.610606	TRUE	0.487085	-0.123521
chr1	90250000	90300000	LRRC8D	90286573	90286573	90402170	+	0.0153171	0.00795714	-0.00288216	45.5104	0	16.4213	1.79618e-50	0.168391	2.20538e-21	3.0871e-46	1	3.79039e-17	0.201	0.277	0.21	0.286	0.286	0.286	NONE	NONE	NONE	positive	positive	negative	NONE	positive	0.0116371	NONE	gain	A.2.2	A.2.2	A.2.2	A.2.1	0.439266	0.528249	0.493741	0.610606	TRUE	0.487085	-0.123521
chr1	90450000	90500000	ZNF326	90460671	90460671	90501090	+	-0.0145995	0.042181	0.0538393	64.3287	6.88084	27.9462	2.72941e-69	7.65533e-12	6.58559e-33	4.69103e-65	1.31572e-07	1.13187e-28	0.64	0.771	0.734	0.82	0.82	0.82	NONE	NONE	NONE	negative	positive	positive	NONE	positive	0.0480102	NONE	gain	A.1.2	A.1.2	A.1.2	A.2.1	0.762712	0.710452	0.734353	0.610606	TRUE	0.735839	0.125233
chr1	91300000	91350000	RP4-665J23.1	91317207	91248543	91317207	-	-2.98756e-05	-0.00197149	-0.000236459	0	0	0	0.0330622	0.0328037	0.164526	1	1	1	0.005	0.003	0.005	0.008	0.008	0.008	NONE	NONE	NONE	negative	negative	negative	NONE	negative	-0.000745943	NONE	gain	B.2.2	B.2.2	B.2.2	B.2.2	0.0324859	0.0805085	0.0458971	0.0545455	TRUE	0.0529638	-0.00158164
chr1	91450000	91500000	ZNF644	91487829	91380859	91487829	-	0.211082	0.241935	0.257607	95.4045	67.3808	91.2788	2.29237e-100	2.42094e-72	3.06214e-96	3.9399e-96	4.16087e-68	5.2629e-92	0.716	0.822	0.797	0.774	0.774	0.774	NONE	NONE	NONE	positive	positive	positive	NONE	positive	0.236875	NONE	gain	A.2.2	A.2.2	A.2.2	B.1.1	0.435028	0.474576	0.486787	0.390909	TRUE	0.465464	0.0745548
chr1	91850000	91900000	HFM1	91870426	91726323	91870426	-	0.000240508	0.00063869	-0.00016652	0	0	0	0.879773	0.379285	0.913755	1	1	1	0.001	0.003	0.001	0.001	0.001	0.001	NONE	NONE	NONE	positive	positive	negative	NONE	positive	0.000439599	NONE	gain	B.2.1	B.2.1	B.2.1	B.2.1	0.139831	0.223164	0.184979	0.14697	TRUE	0.182658	0.0356881
chr1	91950000	92000000	CDC7	91966408	91966408	91991321	+	-0.0272441	-0.0140569	-0.035049	36.8662	2.74471	17.6214	7.91685e-42	1.04735e-07	1.3913e-22	1.36067e-37	0.00180008	2.39123e-18	0.143	0.205	0.158	0.264	0.264	0.264	NONE	NONE	NONE	negative	negative	negative	NONE	negative	-0.02545	NONE	gain	A.1.1	A.1.1	A.1.1	A.1.2	0.940678	0.915254	0.940195	0.707576	TRUE	0.932042	0.224467
chr1	92350000	92400000	TGFBR3	92371892	92145902	92371892	-	0.15697	0.150954	0.171221	66.6721	97.6861	92.5368	1.23795e-71	1.19874e-102	1.69027e-97	2.12766e-67	2.06027e-98	2.90506e-93	0.204	0.29	0.265	0.067	0.067	0.067	NONE	NONE	NONE	positive	positive	positive	NONE	positive	0.159715	NONE	gain	A.2.1	A.2.1	A.2.1	A.1.2	0.610169	0.576271	0.574409	0.707576	TRUE	0.58695	-0.120626
chr1	92450000	92500000	EPHX4	92495539	92495539	92529093	+	0.2952	0.283166	0.323747	151.996	123.11	160.79	5.87531e-157	4.51855e-128	9.44351e-166	1.00979e-152	7.76603e-124	1.62306e-161	0.522	0.63	0.612	0.371	0.371	0.371	NONE	NONE	up	positive	positive	positive	NONE	positive	0.300704	NONE	gain	A.2.1	A.2.1	A.2.1	A.2.2	0.610169	0.576271	0.574409	0.565152	TRUE	0.58695	0.0217983
chr1	92500000	92550000	BTBD8	92545862	92545862	92613393	+	0.00732383	0.006965	0.00370748	7.59519	0	0	1.47776e-12	0.0263375	0.00983063	2.53983e-08	1	1	0.029	0.048	0.037	0.04	0.04	0.04	NONE	NONE	NONE	positive	positive	positive	NONE	positive	0.00599877	NONE	gain	A.2.1	A.2.1	A.2.1	A.2.2	0.610169	0.576271	0.574409	0.565152	TRUE	0.58695	0.0217983
chr1	92600000	92650000	KIAA1107	92632542	92632542	92650280	+	0.0177008	0.0158402	0.0241065	20.4624	0	4.15057	2.00616e-25	0.000329251	4.11364e-09	3.44799e-21	1	7.07012e-05	0.062	0.09	0.092	0.076	0.076	0.076	NONE	NONE	NONE	positive	positive	positive	NONE	positive	0.0192159	NONE	gain	A.2.1	A.2.1	A.2.1	A.2.2	0.610169	0.576271	0.574409	0.565152	TRUE	0.58695	0.0217983
chr1	92750000	92800000	GLMN	92764544	92711959	92764544	-	0.0890137	0.124027	0.100963	64.8025	32.1048	35.8607	9.16787e-70	4.57104e-37	8.01906e-41	1.57568e-65	7.85625e-33	1.37824e-36	0.355	0.494	0.435	0.39	0.39	0.39	NONE	NONE	NONE	positive	positive	positive	NONE	positive	0.104668	NONE	gain	A.1.2	A.2.1	A.1.2	A.1.2	0.737288	0.668079	0.726008	0.857576	TRUE	0.710459	-0.147117
chr1	92750000	92800000	RPAP2	92764522	92764522	92867613	+	0.177339	0.199089	0.218526	78.9985	39.625	65.5676	5.83844e-84	1.3798e-44	1.57464e-70	1.00345e-79	2.37146e-40	2.70633e-66	0.519	0.682	0.636	0.556	0.556	0.556	NONE	NONE	NONE	positive	positive	positive	NONE	positive	0.198318	NONE	gain	A.1.2	A.2.1	A.1.2	A.1.2	0.737288	0.668079	0.726008	0.857576	TRUE	0.710459	-0.147117
chr1	92950000	93000000	GFI1	92952433	92940319	92952433	-	-0.00154339	0.000547498	-0.00099412	0	0	0	0.00620996	0.870737	0.2158	1	1	1	0.004	0.011	0.006	0.009	0.009	0.009	NONE	NONE	NONE	negative	positive	negative	NONE	negative	-0.00126875	NONE	gain	A.1.2	A.1.2	A.1.2	A.1.2	0.769774	0.809322	0.771905	0.857576	TRUE	0.783667	-0.0739086
chr1	93250000	93300000	EVI5	93257961	92974253	93257961	-	0.209988	0.198298	0.239818	72.3693	31.1197	60.27	2.48615e-77	4.41712e-36	3.1246e-65	4.27294e-73	7.59171e-32	5.37024e-61	0.797	0.878	0.865	0.854	0.854	0.854	NONE	NONE	NONE	positive	positive	positive	NONE	positive	0.216035	NONE	gain	A.1.1	A.1.2	A.1.1	A.1.1	0.899718	0.853107	0.890125	0.942424	TRUE	0.880983	-0.0614409
chr1	93250000	93300000	RPL5	93297582	93297582	93307481	+	0.914401	0.959744	0.95756	319.071	319.071	319.071	0	0	0	0	0	0	0.999	0.999	1	1	1	1	up	up	up	positive	positive	positive	up	positive	0.943902	tsg	gain	A.1.1	A.1.2	A.1.1	A.1.1	0.899718	0.853107	0.890125	0.942424	TRUE	0.880983	-0.0614409
chr1	93400000	93450000	FAM69A	93427057	93307724	93427057	-	-0.0344241	-0.0382595	-0.047519	78.109	14.1022	40.9675	4.52703e-83	4.59807e-19	6.27082e-46	7.7806e-79	7.90271e-15	1.07777e-41	0.121	0.181	0.14	0.287	0.287	0.287	NONE	NONE	NONE	negative	negative	negative	NONE	negative	-0.0400675	NONE	gain	A.1.1	A.1.2	A.1.1	A.1.1	0.899718	0.853107	0.890125	0.942424	TRUE	0.880983	-0.0614409
chr1	93500000	93550000	MTF2	93544792	93544792	93604638	+	0.0909401	0.116444	0.11322	87.2377	26.5123	45.0313	3.36575e-92	1.78862e-31	5.41403e-50	5.78471e-88	3.0741e-27	9.30509e-46	0.469	0.606	0.563	0.573	0.573	0.573	NONE	NONE	NONE	positive	positive	positive	NONE	positive	0.106868	NONE	gain	A.1.1	A.1.2	A.1.1	A.1.1	0.899718	0.853107	0.890125	0.942424	TRUE	0.880983	-0.0614409
chr1	93600000	93650000	TMED5	93646285	93615299	93646285	-	0.321873	0.32123	0.319867	167.109	108.766	130.424	4.52371e-172	9.97434e-114	2.18982e-135	7.77491e-168	1.71429e-109	3.76364e-131	0.8	0.878	0.857	0.822	0.822	0.822	up	up	up	positive	positive	positive	up	positive	0.32099	NONE	gain	A.1.1	A.1.2	A.1.1	A.1.1	0.90113	0.84322	0.888734	0.942424	TRUE	0.877695	-0.0647294
chr1	93600000	93650000	CCDC18	93645476	93645476	93744287	+	-0.0226456	0.0273332	-0.00755087	83.4091	29.9101	55.883	2.2681e-88	7.15681e-35	7.61651e-61	3.89818e-84	1.23004e-30	1.30905e-56	0.259	0.342	0.304	0.459	0.459	0.459	NONE	NONE	NONE	negative	positive	negative	NONE	negative	-0.0150983	NONE	gain	A.1.1	A.1.2	A.1.1	A.1.1	0.90113	0.84322	0.888734	0.942424	TRUE	0.877695	-0.0647294
chr1	93800000	93850000	DR1	93811445	93811445	93835055	+	0.277193	0.244769	0.272781	133.091	73.8485	103.696	4.71581e-138	8.24699e-79	1.17118e-108	8.10507e-134	1.41741e-74	2.0129e-104	0.729	0.823	0.804	0.762	0.762	0.762	NONE	NONE	NONE	positive	positive	positive	NONE	positive	0.264914	NONE	gain	A.1.1	A.1.2	A.1.1	A.1.1	0.90113	0.851695	0.888734	0.942424	TRUE	0.88052	-0.0619045
chr1	93900000	93950000	FNBP1L	93913688	93913688	94020218	+	0.38332	0.391424	0.4268	138.154	118.679	157.364	4.08251e-143	1.21977e-123	2.51709e-162	7.01661e-139	2.09642e-119	4.32613e-158	0.604	0.72	0.704	0.528	0.528	0.528	up	up	up	positive	positive	positive	up	positive	0.400514	NONE	gain	A.1.1	A.1.2	A.1.1	A.1.1	0.90113	0.851695	0.888734	0.942424	TRUE	0.88052	-0.0619045
chr1	94300000	94350000	BCAR3	94312706	94027347	94312706	-	0.271188	0.290454	0.288383	137.896	115.306	123.692	7.3873e-143	2.87313e-120	1.18287e-128	1.26966e-138	4.93805e-116	2.033e-124	0.536	0.663	0.61	0.439	0.439	0.439	NONE	NONE	NONE	positive	positive	positive	NONE	positive	0.283342	NONE	gain	A.2.1	A.2.1	A.2.1	A.1.2	0.629944	0.65113	0.642559	0.8	TRUE	0.641211	-0.158789
chr1	94300000	94350000	RP4-561L24.3	94312730	94312730	94314495	+	0.0114711	0.00744192	0.00574634	1.56703	0.0934198	0	1.57676e-06	4.69224e-05	0.00223551	0.0270998	0.806455	1	0.019	0.019	0.014	0.006	0.006	0.006	NONE	NONE	NONE	positive	positive	positive	NONE	positive	0.0082198	NONE	gain	A.2.1	A.2.1	A.2.1	A.1.2	0.629944	0.65113	0.642559	0.8	TRUE	0.641211	-0.158789
chr1	94300000	94350000	DNTTIP2	94345474	94333373	94345474	-	0.0433172	0.139492	0.107695	76.8224	37.6228	42.937	8.75725e-82	1.38677e-42	6.72667e-48	1.50511e-77	2.38343e-38	1.15611e-43	0.639	0.796	0.742	0.796	0.796	0.796	NONE	NONE	NONE	positive	positive	positive	NONE	positive	0.0968347	NONE	gain	A.2.1	A.2.1	A.2.1	A.1.2	0.629944	0.65113	0.642559	0.8	TRUE	0.641211	-0.158789
chr1	94350000	94400000	GCLM	94374966	94350761	94374966	-	-0.387538	-0.361878	-0.355852	267.97	177.214	199.217	6.23512e-273	3.55309e-182	3.5338e-204	1.07163e-268	6.1067e-178	6.07354e-200	0.253	0.373	0.337	0.744	0.744	0.744	down	down	down	negative	negative	negative	down	negative	-0.368423	NONE	gain	A.2.1	A.2.1	A.2.1	A.1.2	0.629944	0.65113	0.642559	0.8	TRUE	0.641211	-0.158789
chr1	94550000	94600000	ABCA4	94586688	94458393	94586688	-	0.000444771	-9.86097e-05	0.000499444	0	0	0	0.74817	0.879944	0.60181	1	1	1	0.001	0	0.001	0	0	0	NONE	NONE	NONE	positive	negative	positive	NONE	positive	0.000472107	NONE	gain	A.1.1	A.1.1	A.1.1	A.1.1	0.935028	0.909605	0.938804	0.934848	TRUE	0.927812	-0.00703626
chr1	94700000	94750000	ARHGAP29	94740624	94614544	94740624	-	0.078851	0.239681	0.159077	19.4565	16.744	13.8575	2.03391e-24	1.04902e-21	8.07839e-19	3.49569e-20	1.80295e-17	1.38843e-14	0.816	0.887	0.854	0.889	0.889	0.889	NONE	NONE	NONE	positive	positive	positive	NONE	positive	0.159203	NONE	gain	A.1.1	A.1.1	A.1.1	A.1.1	0.935028	0.909605	0.938804	0.934848	TRUE	0.927812	-0.00703626
chr1	94750000	94800000	RP11-148B18.3	94798823	94798823	94800404	+	-0.00413373	-0.00381696	-0.00473979	0	0	0	0.0437379	0.0192387	0.045122	1	1	1	0.014	0.025	0.022	0.023	0.023	0.023	NONE	NONE	NONE	negative	negative	negative	NONE	negative	-0.00423016	NONE	gain	A.1.1	A.1.1	A.1.1	A.1.1	0.935028	0.909605	0.938804	0.934848	TRUE	0.927812	-0.00703626
chr1	94850000	94900000	ABCD3	94883933	94883933	94984222	+	0.0041816	0.0191555	-0.000574107	74.7375	2.35422	27.0341	1.06482e-79	2.57381e-07	5.37945e-32	1.8301e-75	0.00442361	9.24565e-28	0.465	0.605	0.53	0.644	0.644	0.644	NONE	NONE	NONE	positive	positive	negative	NONE	positive	0.0116686	NONE	gain	A.2.1	A.2.1	A.1.2	A.1.2	0.639831	0.649718	0.723227	0.827273	TRUE	0.670925	-0.156348
chr1	95000000	95050000	F3	95007356	94994781	95007356	-	-0.314406	-0.362246	-0.327623	128.731	141.923	135.768	1.08161e-133	6.9546e-147	9.91633e-141	1.85897e-129	1.19529e-142	1.70432e-136	0.145	0.139	0.144	0.459	0.459	0.459	down	down	down	negative	negative	negative	down	negative	-0.334758	NONE	gain	A.1.1	A.1.1	A.1.1	A.1.1	0.963277	0.967514	0.96662	0.936364	TRUE	0.965804	0.0294401
chr1	95250000	95300000	LINC01057	95285837	95104017	95285837	-	-0.00597157	-0.008854	-0.00855086	13.4328	11.2604	11.3287	2.14768e-18	3.19415e-16	2.72958e-16	3.69121e-14	5.48979e-12	4.69133e-12	0.004	0.001	0.002	0.026	0.026	0.026	NONE	NONE	NONE	negative	negative	negative	NONE	negative	-0.00779214	NONE	gain	A.1.1	A.1.1	A.1.1	A.1.1	0.963277	0.967514	0.96662	0.915152	TRUE	0.965804	0.0506522
chr1	95250000	95300000	SLC44A3	95285898	95285898	95360802	+	0.00929411	0.000860078	0.00726115	1.61972	0	0	1.39663e-06	0.925886	0.00379823	0.0240039	1	1	0.029	0.045	0.046	0.043	0.043	0.043	NONE	NONE	NONE	positive	positive	positive	NONE	positive	0.00580511	NONE	gain	A.1.1	A.1.1	A.1.1	A.1.1	0.963277	0.967514	0.96662	0.915152	TRUE	0.965804	0.0506522
chr1	95350000	95400000	CNN3	95392834	95362507	95392834	-	1.49459	1.38275	1.41116	319.071	319.071	319.071	0	0	0	0	0	0	0.992	0.99	0.997	0.97	0.97	0.97	up	up	up	positive	positive	positive	up	positive	1.4295	NONE	gain	A.1.1	A.1.1	A.1.1	A.1.1	0.963277	0.967514	0.96662	0.915152	TRUE	0.965804	0.0506522
chr1	95350000	95400000	RP4-639F20.1	95393122	95393122	95428826	+	0.0734841	0.0663784	0.0770294	26.3974	38.5901	37.6291	2.32997e-31	1.49514e-43	1.36664e-42	4.00452e-27	2.56969e-39	2.34885e-38	0.144	0.203	0.189	0.067	0.067	0.067	NONE	NONE	NONE	positive	positive	positive	NONE	positive	0.0722973	NONE	gain	A.1.1	A.1.1	A.1.1	A.1.1	0.963277	0.967514	0.96662	0.915152	TRUE	0.965804	0.0506522
chr1	95500000	95550000	ALG14	95538501	95439963	95538501	-	0.13911	0.150654	0.173824	83.0132	41.6934	65.6998	5.64426e-88	1.17856e-46	1.1614e-70	9.70078e-84	2.0256e-42	1.9961e-66	0.417	0.566	0.519	0.423	0.423	0.423	NONE	NONE	NONE	positive	positive	positive	NONE	positive	0.154529	NONE	gain	A.1.1	A.1.1	A.1.1	A.1.1	0.963277	0.967514	0.96662	0.915152	TRUE	0.965804	0.0506522
chr1	95550000	95600000	TMEM56	95582894	95582894	95663163	+	-0.00348883	-0.00354433	0.00168612	17.162	0	7.52215	4.00705e-22	6.22826e-05	1.74842e-12	6.88691e-18	1	3.00501e-08	0.035	0.05	0.047	0.072	0.072	0.072	NONE	NONE	NONE	negative	negative	positive	NONE	negative	-0.00351658	NONE	gain	B.2.2	B.2.2	B.1.1	B.2.2	0.039548	0.079096	0.4242	0.0287879	FALSE	0.180948	0.15216
chr1	95650000	95700000	RP11-57H12.3	95699538	95628775	95699538	-	0.00174312	0.00244147	0.000672279	0	0	0	0.266862	0.0457455	0.695419	1	1	1	0.004	0.006	0.003	0.002	0.002	0.002	NONE	NONE	NONE	positive	positive	positive	NONE	positive	0.00161896	NONE	gain	B.2.2	B.2.2	B.1.1	B.2.2	0.039548	0.079096	0.4242	0.0287879	FALSE	0.180948	0.15216
chr1	95650000	95700000	RWDD3	95699711	95699711	95712781	+	0.0177713	0.0174568	0.0145571	5.0505	1.4198	0.759981	5.1796e-10	2.21308e-06	1.01116e-05	8.90218e-06	0.0380362	0.173788	0.042	0.059	0.05	0.03	0.03	0.03	NONE	NONE	NONE	positive	positive	positive	NONE	positive	0.0165951	NONE	gain	B.2.2	B.2.2	B.1.1	B.2.2	0.039548	0.079096	0.4242	0.0287879	FALSE	0.180948	0.15216
chr1	97150000	97200000	PTBP2	97187221	97187221	97289294	+	0.288203	0.283398	0.253222	123.235	146.752	121.595	3.38607e-128	1.031e-151	1.47809e-126	5.81964e-124	1.77197e-147	2.54039e-122	0.45	0.579	0.502	0.251	0.251	0.251	NONE	NONE	NONE	positive	positive	positive	NONE	positive	0.274941	NONE	gain	A.2.1	A.2.1	A.1.2	A.2.2	0.632768	0.666667	0.721836	0.487879	TRUE	0.673757	0.185878
chr1	98350000	98400000	DPYD	98386605	97543299	98386605	-	0.883645	0.834051	0.554809	319.071	319.071	318.071	0	0	5e-323	0	0	8.4915e-319	0.83	0.89	0.791	0.476	0.476	0.476	up	up	up	positive	positive	positive	up	positive	0.757502	NONE	gain	A.1.1	A.1.1	A.1.1	A.1.2	0.90678	0.872881	0.969402	0.856061	TRUE	0.916354	0.0602937
chr1	98250000	98300000	DPYD-AS2	98262477	98262477	98263622	+	0.00130273	0.00115608	0.00182297	0	0	0	0.01444	0.00188231	0.000992506	1	1	1	0.002	0.003	0.004	0	0	0	NONE	NONE	NONE	positive	positive	positive	NONE	positive	0.00142726	NONE	gain	A.1.1	A.1.1	A.1.1	A.1.2	0.90678	0.871469	0.969402	0.856061	TRUE	0.915884	0.0598229
chr1	98400000	98450000	RP11-272L13.3	98407302	98399030	98407302	-	0.00504366	0.00193794	0.00291198	0	0	0	0.00256183	0.132049	0.0195062	1	1	1	0.009	0.01	0.009	0.006	0.006	0.006	NONE	NONE	NONE	positive	positive	positive	NONE	positive	0.00329786	NONE	gain	A.1.1	A.1.1	A.1.1	A.1.2	0.90678	0.872881	0.969402	0.856061	TRUE	0.916354	0.0602937
chr1	98400000	98450000	RP11-490G2.2	98434370	98432561	98434370	-	0.0118507	0.0198056	0.027149	2.7219	4.97632	5.8871	1.10383e-07	6.14436e-10	7.54567e-11	0.00189715	1.05603e-05	1.29688e-06	0.028	0.066	0.06	0.028	0.028	0.028	NONE	NONE	NONE	positive	positive	positive	NONE	positive	0.0196018	NONE	gain	A.1.1	A.1.1	A.1.1	A.1.2	0.90678	0.872881	0.969402	0.856061	TRUE	0.916354	0.0602937
chr1	98500000	98550000	MIR137HG	98515419	98453556	98515419	-	0.0331586	0.028179	0.0369332	10.4803	7.05225	10.0376	1.92534e-15	5.15886e-12	5.3363e-15	3.30909e-11	8.86653e-08	9.17149e-11	0.082	0.11	0.103	0.055	0.055	0.055	NONE	NONE	NONE	positive	positive	positive	NONE	positive	0.0327569	NONE	gain	A.1.1	A.1.1	A.2.1	A.1.2	0.90678	0.872881	0.648122	0.856061	FALSE	0.809261	-0.0467995
chr1	99100000	99150000	SNX7	99127236	99127236	99226056	+	0.477006	0.528085	0.565266	250.107	275.079	319.071	4.54845e-255	4.85177e-280	0	7.81743e-251	8.33873e-276	0	0.826	0.899	0.896	0.773	0.773	0.773	up	up	up	positive	positive	positive	up	positive	0.523452	NONE	gain	A.2.2	B.1.1	B.1.1	B.1.1	0.44209	0.403955	0.429764	0.377273	TRUE	0.42527	0.0479969
chr1	100100000	100150000	PALMD	100111499	100111499	100160097	+	0.0123641	0.0396075	0.0252949	14.9739	2.83709	3.92122	6.17813e-20	8.4667e-08	6.97557e-09	1.06184e-15	0.00145517	0.000119889	0.041	0.095	0.061	0.061	0.061	0.061	NONE	NONE	NONE	positive	positive	positive	NONE	positive	0.0257555	NONE	gain	B.1.1	A.2.2	B.1.1	A.2.2	0.423729	0.470339	0.435327	0.489394	TRUE	0.443132	-0.0462624
chr1	100300000	100350000	AGL	100315640	100315640	100389579	+	0.164323	0.177697	0.138873	82.4578	50.4166	45.6428	2.02764e-87	2.22964e-55	1.32427e-50	3.48491e-83	3.83208e-51	2.27602e-46	0.385	0.513	0.432	0.339	0.339	0.339	NONE	NONE	NONE	positive	positive	positive	NONE	positive	0.160297	NONE	gain	B.1.1	B.1.1	B.1.2	B.1.1	0.432203	0.408192	0.297636	0.422727	TRUE	0.379344	-0.0433836
chr1	100400000	100450000	RP5-884G6.2	100435420	100433939	100435420	-	-0.000889457	8.23393e-05	-0.00231786	3.98687	0	0	5.99692e-09	0.865156	0.00137786	0.000103069	1	1	0.011	0.021	0.012	0.022	0.022	0.022	NONE	NONE	NONE	negative	positive	negative	NONE	negative	-0.00160366	NONE	gain	B.1.1	A.2.1	A.2.1	B.1.1	0.432203	0.583333	0.578581	0.422727	FALSE	0.531373	0.108645
chr1	100400000	100450000	SLC35A3	100435345	100435345	100492535	+	0.209748	0.188586	0.189449	105.416	47.4241	69.3743	2.23367e-110	2.19137e-52	2.45763e-74	3.83901e-106	3.76631e-48	4.22393e-70	0.498	0.598	0.554	0.456	0.456	0.456	NONE	NONE	NONE	positive	positive	positive	NONE	positive	0.195928	NONE	gain	B.1.1	A.2.1	A.2.1	B.1.1	0.432203	0.583333	0.578581	0.422727	FALSE	0.531373	0.108645
chr1	100500000	100550000	HIAT1	100503653	100503653	100548933	+	0.234968	0.211705	0.21324	105.652	59.5138	74.3762	1.29676e-110	1.7825e-64	2.44697e-79	2.22874e-106	3.06358e-60	4.20561e-75	0.527	0.634	0.588	0.469	0.469	0.469	NONE	NONE	NONE	positive	positive	positive	NONE	positive	0.219971	NONE	gain	A.2.1	A.2.1	A.2.1	A.2.2	0.642655	0.583333	0.578581	0.518182	TRUE	0.601523	0.0833415
chr1	100550000	100600000	SASS6	100598511	100549119	100598511	-	-0.134768	-0.110446	-0.107066	123.644	51.3472	66.535	1.32087e-128	2.61587e-56	1.69734e-71	2.27018e-124	4.4959e-52	2.91721e-67	0.161	0.245	0.23	0.463	0.463	0.463	NONE	NONE	NONE	negative	negative	negative	NONE	negative	-0.117427	NONE	gain	A.2.1	A.2.1	A.2.1	A.2.2	0.642655	0.583333	0.578581	0.518182	TRUE	0.601523	0.0833415
chr1	100550000	100600000	TRMT13	100598706	100598706	100616053	+	0.155473	0.164811	0.140074	69.9911	59.3086	50.236	5.93817e-75	2.85921e-64	3.3792e-55	1.02059e-70	4.91412e-60	5.80784e-51	0.368	0.486	0.414	0.301	0.301	0.301	NONE	NONE	NONE	positive	positive	positive	NONE	positive	0.153453	NONE	gain	A.2.1	A.2.1	A.2.1	A.2.2	0.642655	0.583333	0.578581	0.518182	TRUE	0.601523	0.0833415
chr1	100600000	100650000	LRRC39	100643771	100614409	100643771	-	0.00170272	0.00184855	0.00159524	0	0	0	0.219193	0.102241	0.307957	1	1	1	0.004	0.006	0.004	0.002	0.002	0.002	NONE	NONE	NONE	positive	positive	positive	NONE	positive	0.0017155	NONE	gain	A.2.2	A.2.1	A.2.1	A.2.2	0.54096	0.566384	0.578581	0.518182	TRUE	0.561975	0.0437935
chr1	100700000	100750000	DBT	100715390	100652475	100715390	-	0.0738821	0.0777059	0.0759973	57.465	9.64563	29.7369	1.99453e-62	1.31574e-14	1.06629e-34	3.428e-58	2.26136e-10	1.83263e-30	0.253	0.352	0.305	0.289	0.289	0.289	NONE	NONE	NONE	positive	positive	positive	NONE	positive	0.0758617	NONE	gain	A.2.2	A.2.1	A.2.2	A.2.2	0.54096	0.566384	0.536857	0.518182	TRUE	0.548067	0.0298853
chr1	100700000	100750000	RP11-305E17.6	100731676	100729565	100731676	-	0.0205964	0.0172108	0.00343127	5.1527	7.34928	0	4.09359e-10	2.60329e-12	0.15011	7.03565e-06	4.47428e-08	1	0.034	0.043	0.015	0.01	0.01	0.01	NONE	NONE	NONE	positive	positive	positive	NONE	positive	0.0137462	NONE	gain	A.2.2	A.2.1	A.2.2	A.2.2	0.54096	0.566384	0.536857	0.518182	TRUE	0.548067	0.0298853
chr1	100700000	100750000	RTCA	100731763	100731763	100758325	+	0.168061	0.192923	0.211663	96.1202	56.8493	89.6343	4.41126e-101	8.23107e-62	1.35052e-94	7.58164e-97	1.41467e-57	2.32113e-90	0.651	0.77	0.742	0.711	0.711	0.711	NONE	NONE	NONE	positive	positive	positive	NONE	positive	0.190882	NONE	gain	A.2.2	A.2.1	A.2.2	A.2.2	0.54096	0.566384	0.536857	0.518182	TRUE	0.548067	0.0298853
chr1	100800000	100850000	CDC14A	100810584	100810584	100985833	+	0.0394489	0.036703	0.0286203	13.9244	9.18523	6.60589	6.92545e-19	3.79813e-14	1.44182e-11	1.19028e-14	6.52785e-10	2.47805e-07	0.085	0.12	0.086	0.066	0.066	0.066	NONE	NONE	NONE	positive	positive	positive	NONE	positive	0.034924	NONE	gain	A.2.2	A.2.1	A.2.2	A.2.2	0.54096	0.566384	0.536857	0.518182	TRUE	0.548067	0.0298853
chr1	101000000	101050000	GPR88	101003693	101003693	101007574	+	0.00558772	0.00136107	0.00762867	0	0	0.390825	0.00124531	0.155314	2.36578e-05	1	1	0.406607	0.005	0.002	0.008	0	0	0	NONE	NONE	NONE	positive	positive	positive	NONE	positive	0.00485915	NONE	gain	A.2.2	A.2.2	A.2.2	A.2.1	0.536723	0.525424	0.534075	0.643939	TRUE	0.532074	-0.111865
chr1	101350000	101400000	EXTL2	101361554	101337943	101361554	-	0.259914	0.261232	0.294314	104.435	73.4564	102.541	2.13815e-109	2.03418e-78	1.67256e-107	3.67484e-105	3.49615e-74	2.87463e-103	0.697	0.804	0.77	0.699	0.699	0.699	NONE	NONE	NONE	positive	positive	positive	NONE	positive	0.27182	NONE	gain	A.1.2	A.1.2	A.1.2	A.2.1	0.74435	0.70904	0.732962	0.637879	TRUE	0.728784	0.0909053
chr1	101350000	101400000	RP4-549L20.3	101360484	101360484	101360912	+	0.0330642	0.0284885	0.0337415	8.96667	10.1813	9.39946	6.28246e-14	3.83235e-15	2.31923e-14	1.07977e-09	6.58666e-11	3.98606e-10	0.067	0.097	0.088	0.039	0.039	0.039	NONE	NONE	NONE	positive	positive	positive	NONE	positive	0.0317647	NONE	gain	A.1.2	A.1.2	A.1.2	A.2.1	0.74435	0.70904	0.732962	0.637879	TRUE	0.728784	0.0909053
chr1	101350000	101400000	SLC30A7	101361632	101361632	101447309	+	0.378448	0.354724	0.339547	152.561	114.561	123.278	1.59969e-157	1.5991e-119	3.07094e-128	2.74939e-153	2.74837e-115	5.27802e-124	0.68	0.77	0.739	0.593	0.593	0.593	up	up	up	positive	positive	positive	up	positive	0.357573	NONE	gain	A.1.2	A.1.2	A.1.2	A.2.1	0.74435	0.70904	0.732962	0.637879	TRUE	0.728784	0.0909053
chr1	101450000	101500000	DPH5	101491644	101455179	101491644	-	0.234663	0.220103	0.201325	126.835	72.2937	82.1866	8.51416e-132	2.95894e-77	3.78648e-87	1.46333e-127	5.08552e-73	6.50782e-83	0.542	0.662	0.594	0.501	0.501	0.501	NONE	NONE	NONE	positive	positive	positive	NONE	positive	0.218697	NONE	gain	A.1.2	A.1.2	A.1.2	B.1.1	0.74435	0.70904	0.732962	0.433333	TRUE	0.728784	0.295451
chr1	101450000	101500000	AC093157.1	101455761	101455761	101457653	+	0.00928303	0.0237031	0.013413	1.10797	1.93315	0.397947	4.53759e-06	6.78654e-07	2.32731e-05	0.0779875	0.011664	0.399994	0.028	0.054	0.04	0.025	0.025	0.025	NONE	NONE	NONE	positive	positive	positive	NONE	positive	0.0154664	NONE	gain	A.1.2	A.1.2	A.1.2	B.1.1	0.74435	0.70904	0.732962	0.433333	TRUE	0.728784	0.295451
chr1	101450000	101500000	RP11-421L21.2	101461029	101461029	101461816	+	-0.000771232	-0.00148143	0.000414886	0	0	0	0.0203904	0.474576	0.226809	1	1	1	0.007	0.009	0.01	0.012	0.012	0.012	NONE	NONE	NONE	negative	negative	positive	NONE	negative	-0.00112633	NONE	gain	A.1.2	A.1.2	A.1.2	B.1.1	0.74435	0.70904	0.732962	0.433333	TRUE	0.728784	0.295451
chr1	101450000	101500000	RP11-421L21.3	101491434	101491434	101552821	+	0.0901396	0.101771	0.1124	41.6815	30.6655	35.9648	1.2115e-46	1.25694e-35	6.30993e-41	2.0822e-42	2.1603e-31	1.08449e-36	0.277	0.402	0.357	0.25	0.25	0.25	NONE	NONE	NONE	positive	positive	positive	NONE	positive	0.101437	NONE	gain	A.1.2	A.1.2	A.1.2	B.1.1	0.74435	0.70904	0.732962	0.433333	TRUE	0.728784	0.295451
chr1	101700000	101750000	S1PR1	101702444	101702444	101707074	+	0.00082312	0.00125236	0.00241829	0.878429	0	0	7.69788e-06	0.0376933	0.00356855	0.132303	1	1	0.007	0.011	0.011	0.014	0.014	0.014	NONE	NONE	NONE	positive	positive	positive	NONE	positive	0.00149793	NONE	gain	B.1.2	B.1.2	B.1.2	B.1.1	0.281073	0.276836	0.269819	0.433333	TRUE	0.27591	-0.157424
chr1	104050000	104100000	RNPC3	104068313	104068313	104097861	+	0.048751	0.0251001	0.0288119	52.8124	0	16.0179	8.96139e-58	0.0001106	5.58352e-21	1.54019e-53	1	9.5964e-17	0.214	0.265	0.235	0.26	0.26	0.26	NONE	NONE	NONE	positive	positive	positive	NONE	positive	0.034221	NONE	gain	B.1.2	B.1.2	B.1.2	B.1.2	0.289548	0.303672	0.318498	0.25303	TRUE	0.303906	0.0508758
chr1	104050000	104100000	AMY2B	104096437	104096437	104122156	+	0.00382404	0.00294661	0.00643939	0	0	0	0.00342765	0.0640696	0.00179068	1	1	1	0.006	0.009	0.012	0.004	0.004	0.004	NONE	NONE	NONE	positive	positive	positive	NONE	positive	0.00440335	NONE	gain	B.1.2	B.1.2	B.1.2	B.1.2	0.289548	0.303672	0.318498	0.25303	TRUE	0.303906	0.0508758
chr1	107550000	107600000	PRMT6	107599267	107599267	107601916	+	0.0550721	0.0530445	0.0576501	59.5045	4.85419	20.7105	1.82078e-64	8.13981e-10	1.1332e-25	3.12937e-60	1.39899e-05	1.94763e-21	0.321	0.426	0.392	0.395	0.395	0.395	NONE	NONE	NONE	positive	positive	positive	NONE	positive	0.0552555	NONE	gain	B.1.1	B.1.1	B.1.1	B.1.2	0.422316	0.405367	0.436718	0.307576	TRUE	0.421467	0.113891
chr1	107650000	107700000	NTNG1	107682629	107682629	108026080	+	0.596795	0.593298	0.600926	314.342	296.955	319.071	2.64547e-319	6.45892e-302	0	4.546777024e-315	1.11009e-297	0	0.678	0.776	0.745	0.452	0.452	0.452	up	up	up	positive	positive	positive	up	positive	0.597006	NONE	gain	A.2.2	A.2.1	A.2.1	B.1.2	0.539548	0.581921	0.577191	0.307576	TRUE	0.56622	0.258644
chr1	108700000	108750000	SLC25A24	108743471	108676658	108743471	-	0.357999	0.346979	0.269858	172.044	114.023	93.5785	5.25812e-177	5.51692e-119	1.53556e-98	9.03712e-173	9.48192e-115	2.63917e-94	0.751	0.849	0.787	0.723	0.723	0.723	up	up	NONE	positive	positive	positive	up	positive	0.324945	NONE	gain	B.1.1	B.1.1	B.1.1	B.2.1	0.427966	0.362994	0.432545	0.2	TRUE	0.407835	0.207835
chr1	108700000	108750000	RP11-483I13.5	108742548	108742548	108744113	+	0.00730232	0.0145447	0.0162862	0.758965	1.73472	0.55282	1.01353e-05	1.07172e-06	1.62922e-05	0.174195	0.0184196	0.280014	0.035	0.072	0.061	0.038	0.038	0.038	NONE	NONE	NONE	positive	positive	positive	NONE	positive	0.0127111	NONE	gain	B.1.1	B.1.1	B.1.1	B.2.1	0.427966	0.362994	0.432545	0.2	TRUE	0.407835	0.207835
chr1	109100000	109150000	FAM102B	109102711	109102711	109187522	+	0.349284	0.34326	0.279468	161.516	158.902	129.842	1.77196e-166	7.29837e-164	8.36927e-135	3.04547e-162	1.25437e-159	1.43843e-130	0.507	0.618	0.531	0.304	0.304	0.304	up	up	NONE	positive	positive	positive	up	positive	0.324004	NONE	gain	A.2.2	A.2.1	A.2.2	A.2.2	0.526836	0.569209	0.49235	0.519697	TRUE	0.529465	0.00976826
chr1	109200000	109250000	PRPF38B	109234945	109234945	109244425	+	0.28834	0.271874	0.324051	138.009	79.7326	124.466	5.70251e-143	1.07687e-84	1.98802e-129	9.80091e-139	1.85082e-80	3.4168e-125	0.767	0.855	0.842	0.81	0.81	0.81	NONE	NONE	up	positive	positive	positive	NONE	positive	0.294755	NONE	gain	A.2.2	A.2.1	A.2.2	A.2.2	0.526836	0.569209	0.49235	0.519697	TRUE	0.529465	0.00976826
chr1	109250000	109300000	STXBP3	109289296	109289296	109352148	+	0.219342	0.258833	0.252395	122.573	77.0435	94.6735	1.55378e-127	5.26434e-82	1.234e-99	2.67049e-123	9.04783e-78	2.12087e-95	0.618	0.749	0.716	0.635	0.635	0.635	NONE	NONE	NONE	positive	positive	positive	NONE	positive	0.243523	NONE	gain	A.2.2	A.2.1	A.1.2	A.2.2	0.526836	0.569209	0.770515	0.519697	FALSE	0.622187	0.10249
chr1	109500000	109550000	AKNAD1	109506106	109358520	109506106	-	0.034323	0.0496836	0.0398536	30.4324	73.8534	47.4351	2.14971e-35	8.1543e-79	2.13641e-52	3.6947e-31	1.40148e-74	3.67185e-48	0.052	0.111	0.073	0	0	0	NONE	NONE	NONE	positive	positive	positive	NONE	positive	0.0412867	NONE	gain	A.1.2	A.1.2	A.1.2	A.2.2	0.840395	0.841808	0.770515	0.519697	TRUE	0.817573	0.297876
chr1	109400000	109450000	GPSM2	109417972	109417972	109477167	+	0.11974	0.17294	0.112624	45.1599	24.2605	18.666	4.02639e-50	3.19355e-29	1.25531e-23	6.92016e-46	5.48875e-25	2.15751e-19	0.415	0.557	0.477	0.446	0.446	0.446	NONE	NONE	NONE	positive	positive	positive	NONE	positive	0.135101	NONE	gain	A.1.2	A.1.2	A.1.2	A.2.2	0.840395	0.841808	0.770515	0.519697	TRUE	0.817573	0.297876
chr1	109500000	109550000	CLCC1	109506111	109472130	109506111	-	0.155856	0.192564	0.183613	97.5251	50.7865	65.5784	1.73676e-102	9.51353e-56	1.53598e-70	2.98497e-98	1.63509e-51	2.63989e-66	0.467	0.627	0.563	0.496	0.496	0.496	NONE	NONE	NONE	positive	positive	positive	NONE	positive	0.177344	NONE	gain	A.1.2	A.1.2	A.1.2	A.2.2	0.840395	0.841808	0.770515	0.519697	TRUE	0.817573	0.297876
chr1	109550000	109600000	WDR47	109584850	109512836	109584850	-	0.290943	0.233204	0.216785	125.139	99.3924	86.6176	4.22572e-130	2.35727e-104	1.40354e-91	7.26275e-126	4.05143e-100	2.41227e-87	0.454	0.516	0.455	0.258	0.258	0.258	NONE	NONE	NONE	positive	positive	positive	NONE	positive	0.246977	NONE	gain	A.1.2	A.1.2	A.1.2	A.1.2	0.840395	0.841808	0.770515	0.771212	TRUE	0.817573	0.0463605
chr1	109600000	109650000	TAF13	109618624	109605108	109618624	-	0.269871	0.27392	0.202105	126.668	95.0174	74.4059	1.24887e-131	5.59023e-100	2.28481e-79	2.14643e-127	9.60793e-96	3.9269e-75	0.553	0.676	0.585	0.473	0.473	0.473	NONE	NONE	NONE	positive	positive	positive	NONE	positive	0.248632	NONE	gain	A.1.2	A.1.2	A.1.1	A.1.2	0.840395	0.841808	0.897079	0.771212	TRUE	0.859761	0.0885488
chr1	109600000	109650000	RP5-1065J22.8	109633480	109630593	109633480	-	-0.0010483	-0.00612042	-0.00403103	22.3518	0	9.38406	2.58832e-27	0.00433472	2.40294e-14	4.44855e-23	1	4.12993e-10	0.049	0.071	0.055	0.094	0.094	0.094	NONE	NONE	NONE	negative	negative	negative	NONE	negative	-0.00373325	NONE	gain	A.1.2	A.1.2	A.1.1	A.1.2	0.840395	0.841808	0.897079	0.771212	TRUE	0.859761	0.0885488
chr1	109600000	109650000	TMEM167B	109632425	109632425	109639556	+	0.212781	0.207404	0.23112	94.8646	73.5089	90.7782	7.94711e-100	1.80243e-78	9.69617e-96	1.36587e-95	3.09784e-74	1.66648e-91	0.444	0.586	0.538	0.374	0.374	0.374	NONE	NONE	NONE	positive	positive	positive	NONE	positive	0.217102	NONE	gain	A.1.2	A.1.2	A.1.1	A.1.2	0.840395	0.841808	0.897079	0.771212	TRUE	0.859761	0.0885488
chr1	109600000	109650000	SCARNA2	109642815	109642815	109643241	+	0.00550807	0.00326205	0.00123036	0	0	0	0.00171995	0.00756009	0.330566	1	1	1	0.007	0.007	0.004	0.002	0.002	0.002	NONE	NONE	NONE	positive	positive	positive	NONE	positive	0.00333349	NONE	gain	A.1.2	A.1.2	A.1.1	A.1.2	0.840395	0.841808	0.897079	0.771212	TRUE	0.859761	0.0885488
chr1	109650000	109700000	KIAA1324	109656301	109656301	109749401	+	-0.0132567	-0.0131289	-0.0133291	19.9577	12.3586	19.8794	6.41387e-25	2.5479e-17	7.68123e-25	1.10235e-20	4.37908e-13	1.32017e-20	0.008	0.011	0.008	0.051	0.051	0.051	NONE	NONE	NONE	negative	negative	negative	NONE	negative	-0.0132382	NONE	gain	A.1.2	A.1.2	A.1.1	A.1.2	0.840395	0.841808	0.897079	0.771212	TRUE	0.859761	0.0885488
chr1	109750000	109800000	SARS	109756540	109756540	109780791	+	0.816745	0.803472	0.520283	319.071	319.071	284.125	0	0	4.3619e-289	0	0	7.4968e-285	0.922	0.956	0.909	0.809	0.809	0.809	up	up	up	positive	positive	positive	up	positive	0.7135	NONE	gain	A.1.1	A.1.1	A.1.1	A.1.1	0.95339	0.926554	0.897079	0.889394	TRUE	0.925674	0.0362803
chr1	109750000	109800000	CELSR2	109792641	109792641	109818372	+	-0.0687268	-0.069689	-0.0725661	123.191	98.313	126.406	3.74964e-128	2.83033e-103	2.28697e-131	6.44451e-124	4.86449e-99	3.93062e-127	0.013	0.018	0.011	0.192	0.192	0.192	NONE	NONE	NONE	negative	negative	negative	NONE	negative	-0.0703273	NONE	gain	A.1.1	A.1.1	A.1.1	A.1.1	0.95339	0.926554	0.897079	0.889394	TRUE	0.925674	0.0362803
chr1	109800000	109850000	PSRC1	109825808	109822178	109825808	-	-0.15919	-0.135197	-0.135525	118.284	58.5455	80.8233	3.02801e-123	1.6569e-63	8.73973e-86	5.20424e-119	2.84771e-59	1.5021e-81	0.145	0.213	0.188	0.439	0.439	0.439	NONE	NONE	NONE	negative	negative	negative	NONE	negative	-0.143304	NONE	gain	A.1.1	A.1.1	A.1.1	A.1.1	0.95339	0.926554	0.897079	0.889394	TRUE	0.925674	0.0362803
chr1	109900000	109950000	SORT1	109940573	109852192	109940573	-	0.309434	0.293786	0.188587	141.782	94.4071	70.7527	9.60908e-147	2.27886e-99	1.02827e-75	1.65151e-142	3.91667e-95	1.76729e-71	0.578	0.684	0.576	0.503	0.503	0.503	up	NONE	NONE	positive	positive	positive	NONE	positive	0.263936	NONE	gain	A.1.1	A.1.1	A.1.1	A.1.1	0.95339	0.926554	0.897079	0.889394	TRUE	0.925674	0.0362803
chr1	109950000	110000000	PSMA5	109969062	109941653	109969062	-	0.344776	0.363132	0.400618	126.71	138.195	177.389	1.13451e-131	3.71445e-143	2.37477e-182	1.94987e-127	6.38403e-139	4.08152e-178	0.952	0.974	0.978	0.983	0.983	0.983	up	up	up	positive	positive	positive	up	positive	0.369509	NONE	gain	A.1.1	A.1.1	A.1.1	A.1.2	0.95339	0.926554	0.897079	0.760606	TRUE	0.925674	0.165068
chr1	110000000	110050000	SYPL2	110009180	110009180	110024759	+	0.00211849	0.0015953	0.0027508	0	0	0	0.0432532	0.0428816	0.00994978	1	1	1	0.003	0.005	0.006	0.001	0.001	0.001	NONE	NONE	NONE	positive	positive	positive	NONE	positive	0.00215486	NONE	gain	A.1.1	A.1.1	A.1.1	A.1.2	0.95339	0.94774	0.894298	0.760606	TRUE	0.931809	0.171203
chr1	110000000	110050000	ATXN7L2	110026101	110026101	110035426	+	0.00922721	0.0073498	0.00547774	4.22935	0	0	3.43127e-09	0.124867	0.000329508	5.89732e-05	1	1	0.043	0.072	0.053	0.059	0.059	0.059	NONE	NONE	NONE	positive	positive	positive	NONE	positive	0.00735158	NONE	gain	A.1.1	A.1.1	A.1.1	A.1.2	0.95339	0.94774	0.894298	0.760606	TRUE	0.931809	0.171203
chr1	110000000	110050000	CYB561D1	110036674	110036674	110045554	+	0.00490274	6.95434e-05	-0.000778575	21.475	0	1.75791	1.94902e-26	0.249932	1.01599e-06	3.34978e-22	1	0.0174619	0.064	0.098	0.081	0.105	0.105	0.105	NONE	NONE	NONE	positive	positive	negative	NONE	positive	0.00248614	NONE	gain	A.1.1	A.1.1	A.1.1	A.1.2	0.95339	0.94774	0.894298	0.760606	TRUE	0.931809	0.171203
chr1	110050000	110100000	AMIGO1	110052360	110046797	110052360	-	3.25077e-05	-0.00124217	-0.00104366	1.74359	0	0	1.05005e-06	0.00816304	0.0142456	0.0180472	1	1	0	0	0.001	0.004	0.004	0.004	NONE	NONE	NONE	positive	negative	negative	NONE	negative	-0.00114292	NONE	gain	A.1.1	A.1.1	A.1.1	A.1.1	0.95339	0.94774	0.894298	0.928788	TRUE	0.931809	0.00302131
chr1	110050000	110100000	GNAI3	110091233	110091233	110136975	+	0.420429	0.480414	0.501711	223.028	248.593	276.804	5.45446e-228	1.48397e-253	9.1339e-282	9.37458e-224	2.5505e-249	1.56984e-277	0.873	0.928	0.932	0.887	0.887	0.887	up	up	up	positive	positive	positive	up	positive	0.467518	NONE	gain	A.1.1	A.1.1	A.1.1	A.1.1	0.95339	0.94774	0.894298	0.928788	TRUE	0.931809	0.00302131
chr1	110100000	110150000	RP5-1160K1.3	110138847	110138847	110140403	+	-3.07775e-05	0.000734148	9.33977e-05	0	0	0	0.857363	0.595047	0.875552	1	1	1	0.001	0.003	0.002	0.002	0.002	0.002	NONE	NONE	NONE	negative	positive	positive	NONE	positive	0.000413773	NONE	gain	A.1.1	A.1.1	A.1.1	A.1.1	0.95339	0.94774	0.894298	0.928788	TRUE	0.931809	0.00302131
chr1	110150000	110200000	GNAT2	110155679	110145889	110155679	-	0.00158346	0.000459866	0.000719089	0	0	0	0.0644061	0.519858	0.29607	1	1	1	0.003	0.001	0.002	0	0	0	NONE	NONE	NONE	positive	positive	positive	NONE	positive	0.000920804	NONE	gain	A.1.1	A.1.1	A.1.1	A.1.1	0.950565	0.94774	0.894298	0.928788	TRUE	0.930868	0.00207969
chr1	110150000	110200000	AMPD2	110158726	110158726	110174673	+	0.282661	0.308787	0.256053	121.862	120.647	99.0563	7.99454e-127	1.31042e-125	5.11073e-104	1.37402e-122	2.25221e-121	8.78381e-100	0.542	0.694	0.612	0.444	0.444	0.444	NONE	up	NONE	positive	positive	positive	NONE	positive	0.2825	NONE	gain	A.1.1	A.1.1	A.1.1	A.1.1	0.950565	0.94774	0.894298	0.928788	TRUE	0.930868	0.00207969
chr1	110150000	110200000	GSTM4	110198703	110198703	110208118	+	0.0258526	0.0420963	0.0340244	44.6874	7.12701	17.3203	1.19508e-49	4.34295e-12	2.78276e-22	2.05398e-45	7.46424e-08	4.78272e-18	0.129	0.217	0.177	0.19	0.19	0.19	NONE	NONE	NONE	positive	positive	positive	NONE	positive	0.0339911	NONE	gain	A.1.1	A.1.1	A.1.1	A.1.1	0.950565	0.94774	0.894298	0.928788	TRUE	0.930868	0.00207969
chr1	110200000	110250000	GSTM2	110210644	110210644	110252171	+	0.0293255	0.0259038	0.0325995	8.28158	7.37882	11.5159	3.0424e-13	2.43208e-12	1.77374e-16	5.22897e-09	4.18001e-08	3.04852e-12	0.035	0.053	0.053	0.017	0.017	0.017	NONE	NONE	NONE	positive	positive	positive	NONE	positive	0.0292763	NONE	gain	A.1.1	A.1.1	A.2.1	A.1.1	0.950565	0.94774	0.674548	0.928788	FALSE	0.857618	-0.0711702
chr1	110200000	110250000	GSTM1	110230436	110230436	110251661	+	0.0371169	0.0287119	0.0178677	12.3609	16.5891	2.65292	2.53452e-17	1.49857e-21	1.29383e-07	4.35608e-13	2.5756e-17	0.0022237	0.066	0.087	0.051	0.024	0.024	0.024	NONE	NONE	NONE	positive	positive	positive	NONE	positive	0.0278988	NONE	gain	A.1.1	A.1.1	A.2.1	A.1.1	0.950565	0.94774	0.674548	0.928788	FALSE	0.857618	-0.0711702
chr1	110250000	110300000	GSTM5	110254864	110254864	110318050	+	-0.000240167	-1.53388e-06	9.5461e-05	0	0	0	0.293766	0.699964	0.728688	1	1	1	0	0.001	0.001	0	0	0	NONE	NONE	NONE	negative	negative	positive	NONE	negative	-0.00012085	NONE	gain	A.1.1	A.1.1	A.2.1	A.1.1	0.950565	0.94774	0.674548	0.928788	FALSE	0.857618	-0.0711702
chr1	110250000	110300000	GSTM3	110284384	110276554	110284384	-	-0.0537413	-0.0968183	-0.0310891	62.7788	18.74	18.402	9.6829e-68	1.05871e-23	2.3057e-23	1.6642e-63	1.81961e-19	3.96281e-19	0.508	0.579	0.597	0.719	0.719	0.719	NONE	NONE	NONE	negative	negative	negative	NONE	negative	-0.0605496	NONE	gain	A.1.1	A.1.1	A.2.1	A.1.1	0.950565	0.94774	0.674548	0.928788	FALSE	0.857618	-0.0711702
chr1	110450000	110500000	CSF1	110452864	110452864	110473614	+	0.0692559	0.0429619	0.0153153	76.2809	7.56014	37.0716	3.04697e-81	1.602e-12	4.93442e-42	5.23682e-77	2.75335e-08	8.48079e-38	0.239	0.311	0.228	0.327	0.327	0.327	NONE	NONE	NONE	positive	positive	positive	NONE	positive	0.042511	NONE	gain	A.1.1	A.1.1	A.1.1	A.1.1	0.950565	0.94774	0.895688	0.927273	TRUE	0.931331	0.00405845
chr1	110500000	110550000	AHCYL1	110527308	110527308	110566357	+	0.332653	0.374849	0.370096	115.729	120.678	123.537	1.08483e-120	1.22015e-125	1.69136e-128	1.8645e-116	2.09707e-121	2.90694e-124	0.892	0.936	0.938	0.908	0.908	0.908	up	up	up	positive	positive	positive	up	positive	0.359199	NONE	gain	A.1.1	A.1.1	A.1.1	A.1.1	0.950565	0.94774	0.895688	0.927273	TRUE	0.931331	0.00405845
chr1	110550000	110600000	STRIP1	110574199	110574199	110617263	+	0.13943	0.127594	0.127019	61.9292	43.3858	49.0125	6.84801e-67	2.39311e-48	5.6539e-54	1.17697e-62	4.11304e-44	9.71736e-50	0.3	0.418	0.349	0.243	0.243	0.243	NONE	NONE	NONE	positive	positive	positive	NONE	positive	0.131348	NONE	gain	A.1.1	A.1.1	A.1.1	A.1.1	0.950565	0.94774	0.895688	0.927273	TRUE	0.931331	0.00405845
chr1	110600000	110650000	RP4-773N10.4	110600962	110600962	110605177	+	0.0452635	0.0424854	0.0303778	14.9444	17.4329	6.6106	6.61288e-20	2.14722e-22	1.42628e-11	1.13656e-15	3.69043e-18	2.45134e-07	0.081	0.124	0.085	0.046	0.046	0.046	NONE	NONE	NONE	positive	positive	positive	NONE	positive	0.0393756	NONE	gain	A.2.2	A.2.2	A.2.2	A.2.2	0.542373	0.44209	0.442281	0.556061	TRUE	0.475581	-0.0804792
chr1	110600000	110650000	ALX3	110613322	110602616	110613322	-	0.00134493	0.00122926	0.00116376	0	0	0	0.521016	0.00114977	0.155707	1	1	1	0.004	0.007	0.005	0.002	0.002	0.002	NONE	NONE	NONE	positive	positive	positive	NONE	positive	0.00124599	NONE	gain	A.2.2	A.2.2	A.2.2	A.2.2	0.542373	0.44209	0.442281	0.556061	TRUE	0.475581	-0.0804792
chr1	110650000	110700000	SLC6A17	110693108	110693108	110744824	+	2.26901e-05	0.00635958	-0.00012255	7.45851	0	0	2.02438e-12	0.199305	0.00111837	3.4793e-08	1	1	0.056	0.092	0.069	0.083	0.083	0.083	NONE	NONE	NONE	positive	positive	negative	NONE	positive	0.00319113	NONE	gain	A.2.2	A.2.2	A.2.2	A.2.2	0.542373	0.44209	0.442281	0.556061	TRUE	0.475581	-0.0804792
chr1	110750000	110800000	KCNC4	110753965	110753965	110825722	+	-0.0140174	-0.0154253	-0.015987	18.7046	20.9557	27.3453	1.14857e-23	6.44354e-26	2.62725e-32	1.97405e-19	1.10745e-21	4.51546e-28	0.004	0.002	0.001	0.042	0.042	0.042	NONE	NONE	NONE	negative	negative	negative	NONE	negative	-0.0151432	NONE	gain	A.2.2	A.2.2	B.1.1	A.2.2	0.542373	0.44209	0.344924	0.556061	FALSE	0.443129	-0.112932
chr1	110850000	110900000	RP5-1074L1.1	110881793	110828997	110881793	-	-0.000501399	-0.000903815	-0.00136289	0	0	0	0.0887073	0.179458	0.00483938	1	1	1	0.003	0.003	0.001	0.006	0.006	0.006	NONE	NONE	NONE	negative	negative	negative	NONE	negative	-0.0009227	NONE	gain	B.1.1	B.1.1	B.1.1	A.2.2	0.389831	0.378531	0.344924	0.556061	TRUE	0.371095	-0.184966
chr1	110850000	110900000	RBM15	110881128	110881128	110889299	+	0.00752635	0.0118777	-0.00225691	45.8567	0	14.954	8.09265e-51	0.000285321	6.46803e-20	1.39088e-46	1	1.11166e-15	0.158	0.221	0.18	0.243	0.243	0.243	NONE	NONE	NONE	positive	positive	negative	NONE	positive	0.00970202	NONE	gain	B.1.1	B.1.1	B.1.1	A.2.2	0.389831	0.378531	0.344924	0.556061	TRUE	0.371095	-0.184966
chr1	110900000	110950000	SLC16A4	110933704	110905470	110933704	-	0.172957	0.14502	0.17816	88.5278	24.5971	55.6077	1.72587e-93	1.47118e-29	1.43595e-60	2.96626e-89	2.52851e-25	2.46796e-56	0.404	0.491	0.487	0.428	0.428	0.428	NONE	NONE	NONE	positive	positive	positive	NONE	positive	0.165379	NONE	gain	B.1.1	B.1.1	B.1.1	A.2.2	0.389831	0.378531	0.344924	0.556061	TRUE	0.371095	-0.184966
chr1	110900000	110950000	RP5-1074L1.4	110912776	110912776	110915625	+	0.0162008	-0.00594047	-0.00196696	10.2456	2.3966	7.72379	3.30508e-15	2.33455e-07	1.09903e-12	5.68044e-11	0.00401239	1.88889e-08	0.056	0.041	0.041	0.069	0.069	0.069	NONE	NONE	NONE	positive	negative	negative	NONE	negative	-0.00395372	NONE	gain	B.1.1	B.1.1	B.1.1	A.2.2	0.389831	0.378531	0.344924	0.556061	TRUE	0.371095	-0.184966
chr1	110900000	110950000	LAMTOR5-AS1	110925441	110925441	110974982	+	0.00867832	-0.000121784	-0.000969785	0	0	0	0.0699898	0.951125	0.0905059	1	1	1	0.014	0.012	0.007	0.012	0.012	0.012	NONE	NONE	NONE	positive	negative	negative	NONE	negative	-0.000545784	NONE	gain	B.1.1	B.1.1	B.1.1	A.2.2	0.389831	0.378531	0.344924	0.556061	TRUE	0.371095	-0.184966
chr1	110950000	111000000	LAMTOR5	110950564	110943871	110950564	-	0.484476	0.476605	0.563539	258.559	313.402	319.071	1.6065e-263	2.30578e-318	0	2.76109e-259	3.9629435117e-314	0	0.988	0.984	0.998	0.995	0.995	0.995	up	up	up	positive	positive	positive	up	positive	0.508207	NONE	gain	B.1.1	B.1.1	B.1.1	A.2.2	0.389831	0.378531	0.344924	0.556061	TRUE	0.371095	-0.184966
chr1	111450000	111500000	RP11-96K19.2	111486089	111486089	111495470	+	0.00175793	0.000725464	0.00119175	0	0	0	0.0510438	0.309752	0.105164	1	1	1	0.003	0.002	0.003	0	0	0	NONE	NONE	NONE	positive	positive	positive	NONE	positive	0.00122505	NONE	gain	B.2.2	B.2.2	B.2.2	B.2.1	0.0466102	0.0338983	0.0125174	0.148485	TRUE	0.0310086	-0.117476
chr1	111500000	111550000	LRIF1	111506701	111489807	111506701	-	0.391423	0.295872	0.362914	189.936	109.659	158.309	6.74325e-195	1.27445e-114	2.85956e-163	1.15896e-190	2.1904e-110	4.91472e-159	0.665	0.739	0.726	0.569	0.569	0.569	up	NONE	up	positive	positive	positive	up	positive	0.35007	NONE	gain	B.2.2	B.2.2	B.2.2	B.2.1	0.0466102	0.0338983	0.0125174	0.148485	TRUE	0.0310086	-0.117476
chr1	111500000	111550000	RP11-96K19.5	111505924	111505924	111507271	+	0.00272374	0.00405244	0.00510384	4.63406	0	0	1.35125e-09	0.265975	0.0771828	2.32239e-05	1	1	0.026	0.047	0.043	0.038	0.038	0.038	NONE	NONE	NONE	positive	positive	positive	NONE	positive	0.00396	NONE	gain	B.2.2	B.2.2	B.2.2	B.2.1	0.0466102	0.0338983	0.0125174	0.148485	TRUE	0.0310086	-0.117476
chr1	111650000	111700000	DRAM2	111682838	111659955	111682838	-	0.232427	0.235435	0.286352	114.723	73.0606	116.655	1.09981e-119	5.06012e-78	1.28896e-121	1.89025e-115	8.69682e-74	2.21533e-117	0.551	0.686	0.674	0.524	0.524	0.524	NONE	NONE	NONE	positive	positive	positive	NONE	positive	0.251405	NONE	gain	B.1.2	B.1.2	B.1.2	B.1.2	0.310734	0.269774	0.328234	0.231818	TRUE	0.302914	0.0710959
chr1	111650000	111700000	CEPT1	111682249	111682249	111727724	+	0.103835	0.120012	0.108363	62.6764	28.9849	36.628	1.22562e-67	6.02462e-34	1.37023e-41	2.10647e-63	1.03545e-29	2.35501e-37	0.325	0.438	0.371	0.323	0.323	0.323	NONE	NONE	NONE	positive	positive	positive	NONE	positive	0.110737	NONE	gain	B.1.2	B.1.2	B.1.2	B.1.2	0.310734	0.269774	0.328234	0.231818	TRUE	0.302914	0.0710959
chr1	111700000	111750000	RP5-1180E21.5	111727683	111727037	111727683	-	0.00272621	0.00827952	0.003179	0	0	0	0.092486	0.12344	0.0508302	1	1	1	0.009	0.013	0.011	0.009	0.009	0.009	NONE	NONE	NONE	positive	positive	positive	NONE	positive	0.00472824	NONE	gain	B.1.2	B.1.2	B.1.2	B.1.2	0.310734	0.269774	0.328234	0.231818	TRUE	0.302914	0.0710959
chr1	111700000	111750000	CHI3L2	111743393	111743393	111786062	+	0.058153	0.0667239	0.0691686	33.2468	14.8765	17.4982	3.29641e-38	7.73144e-20	1.84767e-22	5.66554e-34	1.3288e-15	3.17559e-18	0.107	0.171	0.157	0.104	0.104	0.104	NONE	NONE	NONE	positive	positive	positive	NONE	positive	0.0646819	NONE	gain	B.1.2	B.1.2	B.1.2	B.1.2	0.310734	0.269774	0.328234	0.231818	TRUE	0.302914	0.0710959
chr1	111850000	111900000	PIFO	111888910	111888910	111895635	+	0.0077774	0.00691635	0.0143165	0.94014	0	2.68075	6.6782e-06	0.000928561	1.21353e-07	0.114778	1	0.00208569	0.012	0.017	0.022	0.007	0.007	0.007	NONE	NONE	NONE	positive	positive	positive	NONE	positive	0.00967008	NONE	gain	B.1.2	B.1.2	B.1.2	B.1.2	0.310734	0.269774	0.328234	0.231818	TRUE	0.302914	0.0710959
chr1	111950000	112000000	OVGP1	111970399	111956936	111970399	-	0.0155437	0.00878811	0.0118428	1.7813	6.06597	6.21021	9.62718e-07	4.99835e-11	3.58581e-11	0.0165462	8.59066e-07	6.16292e-07	0.013	0.021	0.02	0.001	0.001	0.001	NONE	NONE	NONE	positive	positive	positive	NONE	positive	0.0120582	NONE	gain	B.1.2	B.1.2	B.1.2	B.1.2	0.310734	0.269774	0.328234	0.231818	TRUE	0.302914	0.0710959
chr1	111950000	112000000	WDR77	111991998	111982512	111991998	-	0.087468	0.123732	0.0879588	87.8343	28.2733	45.0516	8.52079e-93	3.10077e-33	5.16685e-50	1.46447e-88	5.3293e-29	8.88027e-46	0.491	0.616	0.562	0.597	0.597	0.597	NONE	NONE	NONE	positive	positive	positive	NONE	positive	0.0997198	NONE	gain	B.1.2	B.1.2	B.1.2	B.1.2	0.310734	0.269774	0.328234	0.231818	TRUE	0.302914	0.0710959
chr1	111950000	112000000	ATP5F1	111991486	111991486	112005395	+	0.463815	0.524799	0.532325	211.517	313.861	309.347	1.77113e-216	8.00584e-319	2.6167328666e-314	3.04404e-212	1.3759636736e-314	4.49737877779877e-310	0.976	0.975	0.989	0.982	0.982	0.982	up	up	up	positive	positive	positive	up	positive	0.50698	NONE	gain	B.1.2	B.1.2	B.1.2	B.1.2	0.310734	0.269774	0.328234	0.231818	TRUE	0.302914	0.0710959
chr1	112000000	112050000	C1orf162	112016414	112016414	112021134	+	0.00603478	0.00239899	0.00242023	0	0	0	0.0905482	0.0302791	0.197901	1	1	1	0.008	0.013	0.008	0.006	0.006	0.006	NONE	NONE	NONE	positive	positive	positive	NONE	positive	0.003618	NONE	gain	A.1.2	A.1.2	A.1.2	B.1.1	0.765537	0.757062	0.735744	0.365152	TRUE	0.752781	0.387629
chr1	112050000	112100000	RAP1A	112084840	112084840	112259313	+	0.607942	0.631113	0.64935	319.071	319.071	319.071	0	0	0	0	0	0	0.854	0.916	0.91	0.758	0.758	0.758	up	up	up	positive	positive	positive	up	positive	0.629469	NONE	gain	A.1.2	A.1.2	A.1.2	B.1.1	0.765537	0.757062	0.735744	0.365152	TRUE	0.752781	0.387629
chr1	112150000	112200000	LINC01160	112151345	112142277	112151345	-	0.00336428	0.000741283	0.000822055	0	0	0	0.0270482	0.0241945	0.0591292	1	1	1	0.002	0.002	0.001	0	0	0	NONE	NONE	NONE	positive	positive	positive	NONE	positive	0.00164254	NONE	gain	A.1.2	A.1.2	A.1.2	B.1.1	0.765537	0.757062	0.735744	0.365152	TRUE	0.752781	0.387629
chr1	112250000	112300000	FAM212B	112298446	112223252	112298446	-	0.0292899	0.0529263	0.0463083	12.1328	28.8213	20.1524	4.28549e-17	8.78105e-34	4.09684e-25	7.36547e-13	1.5092e-29	7.04124e-21	0.057	0.121	0.097	0.034	0.034	0.034	NONE	NONE	NONE	positive	positive	positive	NONE	positive	0.0428415	NONE	gain	A.1.2	A.1.2	A.1.2	B.1.1	0.765537	0.757062	0.735744	0.365152	TRUE	0.752781	0.387629
chr1	112250000	112300000	FAM212B-AS1	112282463	112282463	112290420	+	-0.00173227	-0.00114438	-1.80418e-05	5.61191	1.55555	3.15443	1.42197e-10	1.61901e-06	4.07731e-08	2.44394e-06	0.027826	0.000700768	0.009	0.012	0.011	0.023	0.023	0.023	NONE	NONE	NONE	negative	negative	negative	NONE	negative	-0.000964897	NONE	gain	A.1.2	A.1.2	A.1.2	B.1.1	0.765537	0.757062	0.735744	0.365152	TRUE	0.752781	0.387629
chr1	112250000	112300000	DDX20	112297867	112297867	112310638	+	-0.0433542	-0.0019247	0.00701064	63.0519	0	17.6612	5.16302e-68	8.92254e-05	1.26926e-22	8.87368e-64	1	2.18148e-18	0.184	0.319	0.287	0.358	0.358	0.358	NONE	NONE	NONE	negative	negative	positive	NONE	negative	-0.0226394	NONE	gain	A.1.2	A.1.2	A.1.2	B.1.1	0.765537	0.757062	0.735744	0.365152	TRUE	0.752781	0.387629
chr1	112500000	112550000	KCND3	112531777	112313284	112531777	-	0.00845411	0.00388347	0.00437648	0	0	0	0.0387003	0.000165759	0.000918218	1	1	1	0.005	0.01	0.008	0.001	0.001	0.001	NONE	NONE	NONE	positive	positive	positive	NONE	positive	0.00557136	NONE	gain	B.2.1	B.2.1	B.2.1	B.2.1	0.173729	0.172316	0.166898	0.140909	TRUE	0.170981	0.0300721
chr1	112900000	112950000	CTTNBP2NL	112938803	112938803	113006078	+	0.21758	0.232322	0.245153	117.254	74.1837	97.5802	3.24496e-122	3.81188e-79	1.52969e-102	5.57711e-118	6.55148e-75	2.62909e-98	0.535	0.674	0.625	0.525	0.525	0.525	NONE	NONE	NONE	positive	positive	positive	NONE	positive	0.231685	NONE	gain	A.1.1	A.1.1	A.1.1	A.2.1	0.933616	0.916667	0.899861	0.684848	TRUE	0.916714	0.231866
chr1	113000000	113050000	WNT2B	113009163	113009163	113072787	+	0.0347459	0.0428191	0.0361214	7.81286	9.93673	8.20312	8.95241e-13	6.73089e-15	3.64484e-13	1.53865e-08	1.15684e-10	6.26439e-09	0.073	0.102	0.091	0.043	0.043	0.043	NONE	NONE	NONE	positive	positive	positive	NONE	positive	0.0378954	NONE	gain	A.1.1	A.1.1	A.1.1	A.2.1	0.933616	0.916667	0.899861	0.684848	TRUE	0.916714	0.231866
chr1	113050000	113100000	RP4-671G15.2	113061063	113060421	113061063	-	0.0114529	0.0112159	0.0137207	2.85958	4.68746	5.74765	8.03938e-08	1.19491e-09	1.04028e-10	0.00138173	2.05369e-05	1.78793e-06	0.021	0.029	0.03	0.006	0.006	0.006	NONE	NONE	NONE	positive	positive	positive	NONE	positive	0.0121298	NONE	gain	A.1.1	A.1.1	A.1.1	A.2.1	0.933616	0.916667	0.899861	0.684848	TRUE	0.916714	0.231866
chr1	113150000	113200000	ST7L	113163447	113066140	113163447	-	0.146934	0.122358	0.145995	74.9506	33.2494	55.4381	6.51885e-80	3.27663e-38	2.12177e-60	1.12039e-75	5.63154e-34	3.64669e-56	0.371	0.458	0.441	0.325	0.325	0.325	NONE	NONE	NONE	positive	positive	positive	NONE	positive	0.138429	NONE	gain	A.1.1	A.1.1	A.1.1	A.1.2	0.933616	0.916667	0.899861	0.716667	TRUE	0.916714	0.200048
chr1	113150000	113200000	CAPZA1	113161795	113161795	113214241	+	0.5209	0.529346	0.37733	252.569	275.679	148.378	1.57002e-257	1.21794e-280	2.43801e-153	2.6984e-253	2.09327e-276	4.19021e-149	0.948	0.962	0.951	0.957	0.957	0.957	up	up	up	positive	positive	positive	up	positive	0.475859	NONE	gain	A.1.1	A.1.1	A.1.1	A.1.2	0.933616	0.916667	0.899861	0.716667	TRUE	0.916714	0.200048
chr1	113200000	113250000	MOV10	113215763	113215763	113243368	+	0.173417	0.205667	0.192966	82.2734	70.9165	80.0843	3.10029e-87	7.05131e-76	4.79159e-85	5.32847e-83	1.21191e-71	8.23531e-81	0.458	0.609	0.544	0.446	0.446	0.446	NONE	NONE	NONE	positive	positive	positive	NONE	positive	0.190683	NONE	gain	A.1.1	A.1.1	A.1.1	A.1.2	0.933616	0.916667	0.899861	0.716667	TRUE	0.916714	0.200048
chr1	113200000	113250000	RP11-426L16.3	113239243	113236310	113239243	-	0.000902106	0.00196734	0.00145837	0	0	0	0.01444	0.000290041	0.00553803	1	1	1	0.002	0.004	0.003	0	0	0	NONE	NONE	NONE	positive	positive	positive	NONE	positive	0.0014426	NONE	gain	A.1.1	A.1.1	A.1.1	A.1.2	0.933616	0.916667	0.899861	0.716667	TRUE	0.916714	0.200048
chr1	113250000	113300000	RHOC	113250056	113243728	113250056	-	1.01385	1.13562	1.12504	319.071	319.071	319.071	0	0	0	0	0	0	0.992	0.99	0.999	0.994	0.994	0.994	up	up	up	positive	positive	positive	up	positive	1.0915	NONE	gain	A.2.1	A.2.2	A.2.2	A.1.2	0.614407	0.436441	0.449235	0.709091	FALSE	0.500028	-0.209063
chr1	113250000	113300000	PPM1J	113258099	113252616	113258099	-	0.00611383	0.00528107	0.00601324	0	0	0	0.000391447	0.0299508	0.0286471	1	1	1	0.027	0.037	0.033	0.024	0.024	0.024	NONE	NONE	NONE	positive	positive	positive	NONE	positive	0.00580271	NONE	gain	A.2.1	A.2.2	A.2.2	A.1.2	0.614407	0.436441	0.449235	0.709091	FALSE	0.500028	-0.209063
chr1	113250000	113300000	FAM19A3	113263041	113263041	113269857	+	-0.0010518	-0.00113153	-0.00103756	0	0	0	0.0251894	0.244851	0.0818629	1	1	1	0.001	0.001	0.001	0.004	0.004	0.004	NONE	NONE	NONE	negative	negative	negative	NONE	negative	-0.00107363	NONE	gain	A.2.1	A.2.2	A.2.2	A.1.2	0.614407	0.436441	0.449235	0.709091	FALSE	0.500028	-0.209063
chr1	113450000	113500000	SLC16A1	113499635	113454469	113499635	-	0.1765	0.168859	0.135679	96.2442	36.3018	46.7244	3.31625e-101	2.90426e-41	1.0975e-51	5.69964e-97	4.99156e-37	1.88628e-47	0.606	0.704	0.644	0.653	0.653	0.653	NONE	NONE	NONE	positive	positive	positive	NONE	positive	0.160346	NONE	gain	A.2.1	A.2.1	A.2.1	A.1.2	0.614407	0.608757	0.649513	0.709091	TRUE	0.624226	-0.0848652
chr1	113450000	113500000	SLC16A1-AS1	113499037	113499037	113542118	+	0.0349256	0.0106239	0.0191564	24.8764	0	4.47411	7.73455e-30	0.684841	1.95294e-09	1.32934e-25	1	3.35652e-05	0.174	0.208	0.195	0.203	0.203	0.203	NONE	NONE	NONE	positive	positive	positive	NONE	positive	0.0215686	NONE	gain	A.2.1	A.2.1	A.2.1	A.1.2	0.614407	0.608757	0.649513	0.709091	TRUE	0.624226	-0.0848652
chr1	113550000	113600000	RP11-389O22.1	113550876	113550876	113589677	+	0.0157009	0.00606696	0.00673237	0.813379	0	0	8.94172e-06	0.00278431	0.0135686	0.153681	1	1	0.029	0.029	0.022	0.015	0.015	0.015	NONE	NONE	NONE	positive	positive	positive	NONE	positive	0.00950007	NONE	gain	A.2.1	A.2.1	A.2.1	A.1.2	0.614407	0.608757	0.649513	0.709091	TRUE	0.624226	-0.0848652
chr1	113600000	113650000	RP11-31F15.2	113615727	113554309	113615727	-	0.00604322	0.00899024	0.00803906	0.558569	0	0	1.6078e-05	0.0156771	0.00188586	0.276332	1	1	0.027	0.034	0.033	0.029	0.029	0.029	NONE	NONE	NONE	positive	positive	positive	NONE	positive	0.00769084	NONE	gain	A.2.1	A.2.1	A.2.1	A.1.2	0.614407	0.608757	0.649513	0.709091	TRUE	0.624226	-0.0848652
chr1	113600000	113650000	LRIG2	113615831	113615831	113674882	+	0.156999	0.142486	0.146326	62.9307	51.3233	60.324	6.82499e-68	2.76379e-56	2.75912e-65	1.17301e-63	4.75012e-52	4.7421e-61	0.285	0.366	0.339	0.186	0.186	0.186	NONE	NONE	NONE	positive	positive	positive	NONE	positive	0.148603	NONE	gain	A.2.1	A.2.1	A.2.1	A.1.2	0.614407	0.608757	0.649513	0.709091	TRUE	0.624226	-0.0848652
chr1	113900000	113950000	MAGI3	113933371	113933371	114228545	+	0.0505988	0.0684871	0.0726331	48.809	10.0603	24.1659	9.03261e-54	5.06349e-15	3.9713e-29	1.55243e-49	8.70262e-11	6.82547e-25	0.213	0.331	0.29	0.269	0.269	0.269	NONE	NONE	NONE	positive	positive	positive	NONE	positive	0.0639063	NONE	gain	A.2.2	A.2.2	A.2.2	B.1.1	0.538136	0.524011	0.532684	0.421212	TRUE	0.53161	0.110398
chr1	114300000	114350000	PHTF1	114302111	114239453	114302111	-	0.201153	0.233422	0.240477	103.439	72.2164	88.9223	2.11606e-108	3.53533e-77	6.95862e-94	3.63687e-104	6.07617e-73	1.19598e-89	0.537	0.687	0.639	0.536	0.536	0.536	NONE	NONE	NONE	positive	positive	positive	NONE	positive	0.225017	NONE	gain	A.1.2	A.1.2	A.1.2	A.2.1	0.738701	0.820621	0.783032	0.609091	TRUE	0.780785	0.171694
chr1	114350000	114400000	RSBN1	114355098	114304454	114355098	-	0.319229	0.276658	0.325753	125.502	83.6704	129.166	1.83102e-130	1.24279e-88	3.97157e-134	3.14698e-126	2.13599e-84	6.82594e-130	0.573	0.692	0.676	0.49	0.49	0.49	up	NONE	up	positive	positive	positive	up	positive	0.307213	NONE	gain	A.1.2	A.1.2	A.1.2	A.2.1	0.738701	0.820621	0.783032	0.609091	TRUE	0.780785	0.171694
chr1	114350000	114400000	RP5-1073O3.2	114355001	114355001	114371793	+	0.000207079	2.11875e-05	9.58746e-05	0	0	0	0.728925	0.879944	0.814639	1	1	1	0.001	0	0	0	0	0	NONE	NONE	NONE	positive	positive	positive	NONE	positive	0.000108047	NONE	gain	A.1.2	A.1.2	A.1.2	A.2.1	0.738701	0.820621	0.783032	0.609091	TRUE	0.780785	0.171694
chr1	114400000	114450000	PTPN22	114414381	114356433	114414381	-	0.00329529	0.00925364	-0.010588	40.7833	0	8.16499	9.58253e-46	0.000361827	3.97935e-13	1.64695e-41	1	6.83931e-09	0.244	0.318	0.279	0.348	0.348	0.348	NONE	NONE	NONE	positive	positive	negative	NONE	positive	0.00627447	NONE	gain	A.1.2	A.1.2	A.1.2	A.2.1	0.738701	0.820621	0.783032	0.609091	TRUE	0.780785	0.171694
chr1	114350000	114400000	AP4B1-AS1	114399257	114399257	114443859	+	0.00663297	0.00837266	0.00121317	0.93522	2.29469	0	6.7543e-06	2.95197e-07	0.297646	0.116086	0.00507356	1	0.011	0.013	0.002	0.001	0.001	0.001	NONE	NONE	NONE	positive	positive	positive	NONE	positive	0.00540627	NONE	gain	A.1.2	A.1.2	A.1.2	A.2.1	0.738701	0.820621	0.783032	0.609091	TRUE	0.780785	0.171694
chr1	114400000	114450000	BCL2L15	114430169	114420790	114430169	-	0.00458399	0.000530964	0.00133664	0	0	0	0.0226464	0.807743	0.242678	1	1	1	0.005	0.007	0.006	0.006	0.006	0.006	NONE	NONE	NONE	positive	positive	positive	NONE	positive	0.00215053	NONE	gain	A.1.2	A.1.2	A.1.2	A.2.1	0.738701	0.820621	0.783032	0.609091	TRUE	0.780785	0.171694
chr1	114400000	114450000	AP4B1	114447823	114437370	114447823	-	0.0296729	0.0424624	0.040522	23.2236	3.07227	9.0742	3.47678e-28	4.92636e-08	4.90457e-14	5.97554e-24	0.000846694	8.42949e-10	0.172	0.26	0.224	0.201	0.201	0.201	NONE	NONE	NONE	positive	positive	positive	NONE	positive	0.0375524	NONE	gain	A.1.2	A.1.2	A.1.2	A.2.1	0.738701	0.820621	0.783032	0.609091	TRUE	0.780785	0.171694
chr1	114400000	114450000	DCLRE1B	114447763	114447763	114456708	+	0.00779564	0.0425653	0.0163327	45.8446	6.85262	16.0249	8.32152e-51	8.16914e-12	5.49405e-21	1.43022e-46	1.40403e-07	9.44263e-17	0.204	0.309	0.248	0.299	0.299	0.299	NONE	NONE	NONE	positive	positive	positive	NONE	positive	0.0222312	NONE	gain	A.1.2	A.1.2	A.1.2	A.2.1	0.738701	0.820621	0.783032	0.609091	TRUE	0.780785	0.171694
chr1	114450000	114500000	RP5-1073O3.7	114472114	114466622	114472114	-	2.9306e-05	0.00439593	0.00417188	0	0	0	0.00158191	0.0325317	0.0371801	1	1	1	0.009	0.025	0.02	0.015	0.015	0.015	NONE	NONE	NONE	positive	positive	positive	NONE	positive	0.00286571	NONE	gain	A.1.2	A.1.2	A.1.2	A.2.1	0.738701	0.820621	0.783032	0.609091	TRUE	0.780785	0.171694
chr1	114450000	114500000	HIPK1	114471814	114471814	114520426	+	0.702288	0.718944	0.54683	319.071	319.071	267.177	0	0	3.87469e-272	0	0	6.65942e-268	0.798	0.879	0.802	0.592	0.592	0.592	up	up	up	positive	positive	positive	up	positive	0.656021	NONE	gain	A.1.2	A.1.2	A.1.2	A.2.1	0.738701	0.820621	0.783032	0.609091	TRUE	0.780785	0.171694
chr1	114500000	114550000	OLFML3	114522063	114522063	114524876	+	0.167047	0.15086	0.166483	101.727	125.309	127.5	1.0901e-106	2.85725e-130	1.84156e-132	1.87355e-102	4.91075e-126	3.1651e-128	0.228	0.28	0.268	0.037	0.037	0.037	NONE	NONE	NONE	positive	positive	positive	NONE	positive	0.161463	NONE	gain	A.1.2	A.1.2	A.1.2	B.2.1	0.738701	0.820621	0.783032	0.139394	TRUE	0.780785	0.641391
chr1	115050000	115100000	TRIM33	115053781	114935399	115053781	-	0.182192	0.177414	0.214601	90.103	34.3637	70.6216	4.59022e-95	2.51811e-39	1.39049e-75	7.8892e-91	4.32788e-35	2.38984e-71	0.58	0.702	0.675	0.618	0.618	0.618	NONE	NONE	NONE	positive	positive	positive	NONE	positive	0.191403	NONE	gain	A.2.2	A.2.2	A.2.2	B.1.2	0.525424	0.531073	0.528512	0.331818	TRUE	0.528336	0.196518
chr1	115100000	115150000	BCAS2	115124260	115110178	115124260	-	0.20511	0.355878	0.367747	127.823	156.1	178.544	8.74674e-133	4.62377e-161	1.66381e-183	1.5033e-128	7.94688e-157	2.85958e-179	0.791	0.918	0.91	0.881	0.881	0.881	NONE	up	up	positive	positive	positive	up	positive	0.309578	NONE	gain	A.2.2	A.2.2	A.2.2	B.1.2	0.525424	0.531073	0.528512	0.331818	TRUE	0.528336	0.196518
chr1	115200000	115250000	DENND2C	115213043	115125469	115213043	-	0.0354471	0.0264958	0.0312293	10.5285	11.8163	11.626	1.72297e-15	8.88243e-17	1.37665e-16	2.96128e-11	1.52662e-12	2.36605e-12	0.068	0.088	0.084	0.031	0.031	0.031	NONE	NONE	NONE	positive	positive	positive	NONE	positive	0.0310574	NONE	gain	A.2.2	A.2.2	A.2.2	B.1.2	0.525424	0.531073	0.528512	0.331818	TRUE	0.528336	0.196518
chr1	115250000	115300000	NRAS	115259515	115247090	115259515	-	0.321979	0.339846	0.296382	178.296	156.221	149.257	2.94577e-183	3.4961e-161	3.21657e-154	5.06289e-179	6.00876e-157	5.52833e-150	0.582	0.687	0.621	0.441	0.441	0.441	up	up	NONE	positive	positive	positive	up	positive	0.319402	og	gain	A.2.2	A.2.2	A.2.2	B.1.2	0.525424	0.531073	0.528512	0.331818	TRUE	0.528336	0.196518
chr1	115300000	115350000	CSDE1	115301297	115259534	115301297	-	0.445801	0.48993	0.502786	157.022	226.835	228.383	5.52619e-162	8.50126e-232	2.40719e-233	9.49787e-158	1.46111e-227	4.13723e-229	0.978	0.983	0.993	0.981	0.981	0.981	up	up	up	positive	positive	positive	up	positive	0.479506	tsg	gain	A.2.2	A.2.2	A.2.2	B.1.2	0.525424	0.531073	0.528512	0.331818	TRUE	0.528336	0.196518
chr1	115300000	115350000	SIKE1	115323306	115312100	115323306	-	0.159418	0.170552	0.19277	103.674	48.0166	80.2246	1.23139e-108	5.59975e-53	3.46905e-85	2.11639e-104	9.62428e-49	5.96225e-81	0.533	0.681	0.637	0.577	0.577	0.577	NONE	NONE	NONE	positive	positive	positive	NONE	positive	0.174247	NONE	gain	A.2.2	A.2.2	A.2.2	B.1.2	0.525424	0.531073	0.528512	0.331818	TRUE	0.528336	0.196518
chr1	115850000	115900000	NGF	115880857	115828539	115880857	-	-0.124524	-0.126239	-0.122415	121.587	101.062	108.334	1.50763e-126	5.03908e-106	2.69725e-113	2.59116e-122	8.66067e-102	4.63577e-109	0.038	0.051	0.049	0.267	0.267	0.267	NONE	NONE	NONE	negative	negative	negative	NONE	negative	-0.124393	NONE	gain	A.2.1	A.2.1	A.2.1	A.2.1	0.567797	0.590395	0.605007	0.686364	TRUE	0.587733	-0.0986306
chr1	116150000	116200000	VANGL1	116184574	116184574	116240845	+	0.029186	0.0387339	0.0269061	70.593	1.54226	15.6874	1.48523e-75	1.6693e-06	1.19515e-20	2.55267e-71	0.0286903	2.0541e-16	0.309	0.434	0.388	0.443	0.443	0.443	NONE	NONE	NONE	positive	positive	positive	NONE	positive	0.0316087	NONE	gain	B.1.2	B.1.2	B.1.2	B.1.2	0.309322	0.317797	0.264256	0.237879	TRUE	0.297125	0.0592461
chr1	116900000	116950000	ATP1A1	116915290	116915290	116952883	+	0.474541	0.533049	0.410803	147.837	192.668	117.954	8.46737e-153	1.24914e-197	6.47046e-123	1.45529e-148	2.14689e-193	1.11208e-118	0.955	0.968	0.968	0.955	0.955	0.955	up	up	up	positive	positive	positive	up	positive	0.472798	NONE	gain	A.1.2	A.1.1	A.1.2	A.2.2	0.80226	0.878531	0.838665	0.510606	TRUE	0.839819	0.329213
chr1	116900000	116950000	AL136376.1	116926718	116915890	116926718	-	0.000334237	-5.66004e-05	0.00052945	0	0	0	0.728925	0.879944	0.432285	1	1	1	0.001	0	0.002	0	0	0	NONE	NONE	NONE	positive	negative	positive	NONE	positive	0.000431843	NONE	gain	A.1.2	A.1.1	A.1.2	A.2.2	0.80226	0.878531	0.838665	0.510606	TRUE	0.839819	0.329213
chr1	117000000	117050000	RP4-655J12.4	117021464	116966346	117021464	-	0.00650035	0.00733272	0.00886738	0	1.17092	1.23374	0.00030848	3.92535e-06	3.3967e-06	1	0.0674651	0.0583791	0.011	0.019	0.017	0.004	0.004	0.004	NONE	NONE	NONE	positive	positive	positive	NONE	positive	0.00756682	NONE	gain	A.1.2	A.1.1	A.1.2	A.2.2	0.80226	0.878531	0.838665	0.510606	TRUE	0.839819	0.329213
chr1	117000000	117050000	RP5-1086K13.1	117041834	117035645	117041834	-	0.00122201	-0.000798436	0.000438361	0	0	0	0.282609	0.591182	0.893677	1	1	1	0.006	0.006	0.007	0.006	0.006	0.006	NONE	NONE	NONE	positive	negative	positive	NONE	positive	0.000830185	NONE	gain	A.1.2	A.1.1	A.1.2	A.2.2	0.80226	0.878531	0.838665	0.510606	TRUE	0.839819	0.329213
chr1	117100000	117150000	CD58	117113661	117057157	117113661	-	0.652992	0.804751	0.65868	253.946	319.071	264.378	6.58718e-259	0	2.43463e-269	1.13214e-254	0	4.18439e-265	0.872	0.939	0.899	0.773	0.773	0.773	up	up	up	positive	positive	positive	up	positive	0.705474	tsg	gain	A.1.2	A.1.1	A.1.2	A.2.2	0.80226	0.878531	0.838665	0.510606	TRUE	0.839819	0.329213
chr1	117200000	117250000	IGSF3	117210375	117117031	117210375	-	0.0769398	0.084858	0.0959837	22.3937	25.1642	26.7417	2.35043e-27	3.98649e-30	1.05462e-31	4.03968e-23	6.85157e-26	1.81257e-27	0.143	0.208	0.188	0.097	0.097	0.097	NONE	NONE	NONE	positive	positive	positive	NONE	positive	0.0859271	NONE	gain	A.1.2	A.1.1	A.1.2	A.2.2	0.80226	0.878531	0.838665	0.460606	TRUE	0.839819	0.379213
chr1	117250000	117300000	CD2	117297007	117297007	117311850	+	0.00571982	0.00475752	0.00547135	0	0.210824	0	0.000576716	3.58076e-05	9.01254e-05	1	0.615426	1	0.009	0.012	0.011	0.002	0.002	0.002	NONE	NONE	NONE	positive	positive	positive	NONE	positive	0.00531623	NONE	gain	A.1.2	A.1.1	A.1.2	A.2.2	0.80226	0.878531	0.838665	0.460606	TRUE	0.839819	0.379213
chr1	117600000	117650000	RP11-27K13.3	117602112	117568104	117602112	-	-0.00107263	-0.000611996	-0.00112329	0	0	0	0.00977642	0.640106	0.0846364	1	1	1	0.001	0.003	0.002	0.005	0.005	0.005	NONE	NONE	NONE	negative	negative	negative	NONE	negative	-0.00093597	NONE	gain	A.2.1	A.2.1	A.2.1	A.2.2	0.576271	0.632768	0.603616	0.460606	TRUE	0.604219	0.143612
chr1	117600000	117650000	TTF2	117602925	117602925	117650075	+	-0.176164	-0.154557	-0.170453	115.752	67.0145	91.6174	1.02922e-120	5.62735e-72	1.40399e-96	1.76893e-116	9.67173e-68	2.41304e-92	0.183	0.251	0.217	0.492	0.492	0.492	NONE	NONE	NONE	negative	negative	negative	NONE	negative	-0.167058	NONE	gain	A.2.1	A.2.1	A.2.1	A.2.2	0.576271	0.632768	0.603616	0.460606	TRUE	0.604219	0.143612
chr1	117650000	117700000	TRIM45	117665209	117653682	117665209	-	0.0104026	0.00731232	0.00569268	7.34827	0	0	2.60932e-12	0.0303673	0.000287181	4.48464e-08	1	1	0.038	0.06	0.048	0.052	0.052	0.052	NONE	NONE	NONE	positive	positive	positive	NONE	positive	0.00780254	NONE	gain	A.2.1	A.2.1	A.2.1	A.2.2	0.576271	0.632768	0.603616	0.460606	TRUE	0.604219	0.143612
chr1	117900000	117950000	RP11-188D8.1	117908095	117907521	117908095	-	0.00039811	0.000489545	0.00122363	0	0	0	0.047121	0.451048	0.175607	1	1	1	0.004	0.006	0.006	0.006	0.006	0.006	NONE	NONE	NONE	positive	positive	positive	NONE	positive	0.000703761	NONE	gain	B.1.1	B.1.2	B.1.1	B.2.1	0.344633	0.281073	0.38943	0.224242	TRUE	0.338379	0.114136
chr1	117900000	117950000	MAN1A2	117910071	117910071	118071494	+	0.307215	0.293322	0.300808	130.521	84.2361	104.437	1.75262e-135	3.37801e-89	2.12499e-109	3.01223e-131	5.80578e-85	3.65223e-105	0.706	0.804	0.776	0.709	0.709	0.709	up	NONE	up	positive	positive	positive	up	positive	0.300448	NONE	gain	B.1.1	B.1.2	B.1.1	B.2.1	0.344633	0.281073	0.38943	0.224242	TRUE	0.338379	0.114136
chr1	118100000	118150000	FAM46C	118148556	118148556	118170994	+	0.0272847	0.0203907	0.0142722	10.6303	21.5662	6.14287	1.36296e-15	1.57981e-26	4.18722e-11	2.34252e-11	2.71521e-22	7.19658e-07	0.031	0.048	0.024	0.003	0.003	0.003	NONE	NONE	NONE	positive	positive	positive	NONE	positive	0.0206492	NONE	gain	B.1.2	B.1.2	B.1.2	B.1.2	0.275424	0.316384	0.262865	0.290909	TRUE	0.284891	-0.00601809
chr1	118450000	118500000	GDAP2	118472253	118406107	118472253	-	0.0693414	0.0731399	0.0859652	55.7671	11.013	30.0864	9.94807e-61	5.64643e-16	4.76881e-35	1.70977e-56	9.70451e-12	8.19615e-31	0.278	0.385	0.357	0.32	0.32	0.32	NONE	NONE	NONE	positive	positive	positive	NONE	positive	0.0761488	NONE	gain	A.2.2	A.2.2	A.2.2	B.1.1	0.529661	0.526836	0.495132	0.363636	TRUE	0.51721	0.153573
chr1	118450000	118500000	WDR3	118472343	118472343	118509165	+	0.0724561	0.0882402	0.0815419	41.8948	11.3193	16.483	7.41358e-47	2.78933e-16	1.91317e-21	1.27417e-42	4.79403e-12	3.28817e-17	0.348	0.47	0.417	0.379	0.379	0.379	NONE	NONE	NONE	positive	positive	positive	NONE	positive	0.0807461	NONE	gain	A.2.2	A.2.2	A.2.2	B.1.1	0.529661	0.526836	0.495132	0.363636	TRUE	0.51721	0.153573
chr1	119650000	119700000	WARS2	119683294	119573839	119683294	-	0.0899154	0.101487	0.0906095	44.8308	30.9706	26.9406	8.59034e-50	6.22554e-36	6.67043e-32	1.47642e-45	1.06998e-31	1.14645e-27	0.256	0.378	0.32	0.231	0.231	0.231	NONE	NONE	NONE	positive	positive	positive	NONE	positive	0.0940039	NONE	gain	B.2.1	B.2.1	B.2.1	B.2.1	0.214689	0.228814	0.182197	0.151515	TRUE	0.208567	0.0570516
chr1	119650000	119700000	RP11-418J17.1	119683019	119683019	119818596	+	0.0174029	0.0186652	0.0192793	5.70963	0.703407	2.11975	1.13545e-10	1.15184e-05	4.41619e-07	1.9515e-06	0.197967	0.0075901	0.052	0.078	0.069	0.046	0.046	0.046	NONE	NONE	NONE	positive	positive	positive	NONE	positive	0.0184492	NONE	gain	B.2.1	B.2.1	B.2.1	B.2.1	0.214689	0.228814	0.182197	0.151515	TRUE	0.208567	0.0570516
chr1	120150000	120200000	ZNF697	120190396	120162045	120190396	-	0.0452586	0.0370165	0.0561189	31.2171	8.2587	19.1415	3.52925e-36	3.20699e-13	4.20078e-24	6.06573e-32	5.51185e-09	7.21989e-20	0.135	0.169	0.172	0.139	0.139	0.139	NONE	NONE	NONE	positive	positive	positive	NONE	positive	0.0461313	NONE	gain	A.2.1	A.2.1	A.2.1	A.1.2	0.574859	0.607345	0.606398	0.705303	TRUE	0.5962	-0.109103
chr1	120200000	120250000	PHGDH	120202421	120202421	120286838	+	-0.0308827	0.0330353	0.0272867	64.3923	12.8006	23.6014	2.35766e-69	9.20773e-18	1.4567e-28	4.05211e-65	1.58253e-13	2.50363e-24	0.686	0.794	0.777	0.871	0.871	0.871	NONE	NONE	NONE	negative	positive	positive	NONE	positive	0.030161	NONE	gain	A.2.1	A.2.1	A.2.1	A.1.2	0.574859	0.607345	0.606398	0.705303	TRUE	0.5962	-0.109103
chr1	120600000	120650000	NOTCH2	120612240	120454176	120612240	-	0.786218	0.74507	0.715637	319.071	319.071	319.071	0	0	0	0	0	0	0.91	0.94	0.934	0.825	0.825	0.825	up	up	up	positive	positive	positive	up	positive	0.748975	tsg	gain	A.1.2	A.1.2	A.1.2	A.1.2	0.788842	0.790254	0.836579	0.705303	TRUE	0.805225	0.0999218
chr1	120800000	120850000	RP11-439A17.7	120838343	120835810	120838343	-	-0.00366158	-0.00325987	0.00718862	44.8	0.407098	13.733	9.22067e-50	2.27878e-05	1.07603e-18	1.58476e-45	0.391653	1.84937e-14	0.141	0.196	0.185	0.239	0.239	0.239	NONE	NONE	NONE	negative	negative	positive	NONE	negative	-0.00346072	NONE	gain	A.1.2	A.1.2	A.1.2	A.1.2	0.788842	0.790254	0.836579	0.705303	TRUE	0.805225	0.0999218
chr1	120800000	120850000	FAM72B	120837756	120837756	120855681	+	-0.018312	-0.0208334	-0.0191609	16.622	1.50451	6.18067	1.38931e-21	1.82091e-06	3.83821e-11	2.3878e-17	0.031296	6.59672e-07	0.051	0.075	0.062	0.114	0.114	0.114	NONE	NONE	NONE	negative	negative	negative	NONE	negative	-0.0194354	NONE	gain	A.1.2	A.1.2	A.1.2	A.1.2	0.788842	0.790254	0.836579	0.705303	TRUE	0.805225	0.0999218
chr1	121100000	121150000	RP11-343N15.5	121133256	121133256	121134581	+	0.18418	0.148032	0.223698	102.184	27.419	70.8951	3.80817e-107	2.21717e-32	7.40761e-76	6.5451e-103	3.81065e-28	1.27315e-71	0.522	0.629	0.63	0.581	0.581	0.581	NONE	NONE	NONE	positive	positive	positive	NONE	positive	0.185303	NONE	gain	B.1.1	B.1.1	A.2.2	B.1.2	0.384181	0.367232	0.512517	0.343939	TRUE	0.42131	0.0773705
chr1	121100000	121150000	AL592494.5	121138614	121138614	121204983	+	0.00176783	0.000285826	0.00043073	0	0	0	0.00258011	0.825232	0.210437	1	1	1	0.009	0.011	0.01	0.011	0.011	0.011	NONE	NONE	NONE	positive	positive	positive	NONE	positive	0.000828128	NONE	gain	B.1.1	B.1.1	A.2.2	B.1.2	0.384181	0.367232	0.512517	0.343939	TRUE	0.42131	0.0773705
chr1	121250000	121300000	RP11-344P13.4	121252181	121236177	121252181	-	0.00012778	0.000697386	0.000754794	0	0	0	0.405891	0.0467864	0.0322758	1	1	1	0	0.001	0.002	0	0	0	NONE	NONE	NONE	positive	positive	positive	NONE	positive	0.000526653	NONE	gain	B.1.1	B.1.1	B.1.1	B.1.2	0.384181	0.367232	0.349791	0.343939	TRUE	0.367068	0.0231285
chr1	121250000	121300000	RP11-344P13.6	121260627	121260164	121260627	-	0.0211977	0.0311216	0.0292518	10.2534	7.34707	7.84966	3.24603e-15	2.61654e-12	8.2251e-13	5.57895e-11	4.49704e-08	1.41365e-08	0.071	0.12	0.096	0.065	0.065	0.065	NONE	NONE	NONE	positive	positive	positive	NONE	positive	0.0271904	NONE	gain	B.1.1	B.1.1	B.1.1	B.1.2	0.384181	0.367232	0.349791	0.343939	TRUE	0.367068	0.0231285
chr1	143450000	143500000	RP11-435B5.4	143467632	143354963	143467632	-	0.0014528	0.00227132	0.0010771	0	0	0	0.213724	0.0516822	0.402558	1	1	1	0.002	0.005	0.003	0.001	0.001	0.001	NONE	NONE	NONE	positive	positive	positive	NONE	positive	0.00160041	NONE	gain		B.1.2				0.252119			FALSE	0.252119
chr1	143700000	143750000	RP6-206I17.1	143745417	143647638	143745417	-	0.00322677	0.00350446	0.00202145	0	0	0	0.0148044	0.000998666	0.00911985	1	1	1	0.004	0.006	0.005	0	0	0	NONE	NONE	NONE	positive	positive	positive	NONE	positive	0.00291756	NONE	gain									FALSE
chr1	143900000	143950000	FAM72D	143913143	143896452	143913143	-	-0.0335754	-0.0296896	-0.0345365	39.5774	20.011	30.0313	1.5395e-44	5.67303e-25	5.41325e-35	2.64593e-40	9.75024e-21	9.30374e-31	0.024	0.039	0.03	0.117	0.117	0.117	NONE	NONE	NONE	negative	negative	negative	NONE	negative	-0.0326005	NONE	gain				A.2.1				0.593182	FALSE
chr1	144100000	144150000	NBPF8	144146808	144146808	144224481	+	7.49674e-05	-0.0007307	-0.00110875	0	0	0	0.1057	0.481187	0.0582222	1	1	1	0.002	0.002	0.001	0.004	0.004	0.004	NONE	NONE	NONE	positive	negative	negative	NONE	negative	-0.000919725	NONE	gain									FALSE
chr1	144300000	144350000	LINC00623	144341756	144275918	144341756	-	0.017284	0.0100923	0.0082726	6.13073	2.27493	0.118631	4.30599e-11	3.08935e-07	4.4276e-05	7.40071e-07	0.00530967	0.760972	0.029	0.024	0.017	0.006	0.006	0.006	NONE	NONE	NONE	positive	positive	positive	NONE	positive	0.011883	NONE	gain									FALSE
chr1	144300000	144350000	AL592284.1	144339738	144339738	144521058	+	0.0300132	0.0270205	0.0329458	15.6729	6.7886	11.077	1.23565e-20	9.46669e-12	4.87273e-16	2.12371e-16	1.62704e-07	8.37476e-12	0.06	0.088	0.085	0.043	0.043	0.043	NONE	NONE	NONE	positive	positive	positive	NONE	positive	0.0299932	NONE	gain									FALSE
chr1	144500000	144550000	RP11-640M9.1	144521970	144456138	144521970	-	0.182369	0.211231	0.18257	74.6304	106.306	85.1204	1.36279e-79	2.87523e-111	4.40928e-90	2.34222e-75	4.94165e-107	7.57823e-86	0.273	0.393	0.333	0.137	0.137	0.137	NONE	NONE	NONE	positive	positive	positive	NONE	positive	0.192056	NONE	gain	A.1.2	A.1.2	A.1.2	A.2.2	0.754944	0.687147	0.713491	0.515152	TRUE	0.718527	0.203376
chr1	144800000	144850000	NBPF9	144811744	144811744	144830413	+	0.0214383	0.00809474	0.000447035	25.1126	0	6.08676	4.48909e-30	0.0248438	4.76475e-11	7.71539e-26	1	8.18918e-07	0.149	0.181	0.157	0.196	0.196	0.196	NONE	NONE	NONE	positive	positive	positive	NONE	positive	0.00999336	NONE	gain	A.1.1	A.1.1	A.1.1	A.1.1	0.984463	0.997175	0.980529	0.940909	TRUE	0.987389	0.0464799
chr1	144800000	144850000	RP4-791M13.3	144835867	144833168	144835867	-	0.0135539	0.0124974	0.00648018	2.64032	0.466206	0	1.33193e-07	1.98881e-05	0.00205251	0.00228919	0.341818	1	0.026	0.042	0.025	0.022	0.022	0.022	NONE	NONE	NONE	positive	positive	positive	NONE	positive	0.0108438	NONE	gain	A.1.1	A.1.1	A.1.1	A.1.1	0.984463	0.997175	0.980529	0.940909	TRUE	0.987389	0.0464799
chr1	145050000	145100000	PDE4DIP	145076186	144836157	145076186	-	0.100015	0.102891	0.0559543	82.5931	9.85169	28.2162	1.48495e-87	8.18673e-15	3.53659e-33	2.55219e-83	1.40705e-10	6.07834e-29	0.529	0.651	0.585	0.678	0.678	0.678	NONE	NONE	NONE	positive	positive	positive	NONE	positive	0.0862867	NONE	gain	A.1.1	A.1.1	A.1.1	A.1.1	0.984463	0.997175	0.980529	0.940909	TRUE	0.987389	0.0464799
chr1	144950000	145000000	AL590452.1	144989309	144989309	144991365	+	0.0505327	0.0631428	0.0704346	14.5514	28.1169	29.0687	1.63459e-19	4.44548e-33	4.96716e-34	2.80937e-15	7.64045e-29	8.53705e-30	0.082	0.154	0.144	0.054	0.054	0.054	NONE	NONE	NONE	positive	positive	positive	NONE	positive	0.0613701	NONE	gain	A.1.1	A.1.1	A.1.1	A.1.1	0.984463	0.997175	0.980529	0.940909	TRUE	0.987389	0.0464799
chr1	145000000	145050000	RP11-326G21.1	145018395	145018395	145018959	+	0.0326158	0.024089	0.0324346	7.74486	5.41658	5.70585	1.04699e-12	2.22959e-10	1.14538e-10	1.79947e-08	3.83199e-06	1.96857e-06	0.081	0.116	0.105	0.062	0.062	0.062	NONE	NONE	NONE	positive	positive	positive	NONE	positive	0.0297131	NONE	gain	A.1.1	A.1.1	A.1.1	A.1.1	0.984463	0.997175	0.980529	0.940909	TRUE	0.987389	0.0464799
chr1	145200000	145250000	RP11-458D21.6	145200891	145200338	145200891	-	-0.000238397	-0.000905052	-0.000678679	0	0	0	0.0565287	0.520731	0.664475	1	1	1	0.001	0.002	0.002	0.003	0.003	0.003	NONE	NONE	NONE	negative	negative	negative	NONE	negative	-0.000607376	NONE	NONE	A.1.2	A.1.2	A.1.2	A.1.1	0.786017	0.745056	0.757302	0.923485	TRUE	0.762792	-0.160693
chr1	145200000	145250000	NOTCH2NL	145209119	145209119	145291972	+	0.0423531	0.0801764	0.158486	71.297	8.53476	47.1264	2.93632e-76	1.69838e-13	4.34868e-52	5.04665e-72	2.91901e-09	7.47408e-48	0.535	0.697	0.695	0.685	0.685	0.685	NONE	NONE	NONE	positive	positive	positive	NONE	positive	0.0936718	NONE	NONE	A.1.2	A.1.2	A.1.2	A.1.1	0.786017	0.745056	0.757302	0.923485	TRUE	0.762792	-0.160693
chr1	145200000	145250000	RP11-458D21.5	145209145	145209145	145319796	+	-0.0020529	-0.00347029	-0.00400993	0.361359	0	0.488152	2.53187e-05	0.00200638	1.89081e-05	0.435152	1	0.324974	0.009	0.008	0.007	0.019	0.019	0.019	NONE	NONE	NONE	negative	negative	negative	NONE	negative	-0.00317771	NONE	NONE	A.1.2	A.1.2	A.1.2	A.1.1	0.786017	0.745056	0.757302	0.923485	TRUE	0.762792	-0.160693
chr1	145250000	145300000	NBPF10	145289772	145289772	145370303	+	-0.0341023	-0.0617098	-0.114235	53.199	3.41245	26.2587	3.67967e-58	2.25087e-08	3.20702e-31	6.32424e-54	0.000386857	5.51191e-27	0.52	0.642	0.551	0.711	0.711	0.711	NONE	NONE	NONE	negative	negative	negative	NONE	negative	-0.0700156	NONE	NONE	A.1.2	A.1.2	A.1.2	A.1.1	0.786017	0.745056	0.757302	0.923485	TRUE	0.762792	-0.160693
chr1	145350000	145400000	RP11-458D21.1	145382434	145373054	145382434	-	0.00186306	0.000939911	0.00162003	0	0	0	0.0102033	0.879904	0.421694	1	1	1	0.006	0.007	0.008	0.006	0.006	0.006	NONE	NONE	NONE	positive	positive	positive	NONE	positive	0.00147433	NONE	NONE	A.1.2	A.1.2	A.1.2	A.1.1	0.786017	0.745056	0.757302	0.923485	TRUE	0.762792	-0.160693
chr1	145400000	145450000	TXNIP	145438469	145438469	145442635	+	-0.940089	-0.927198	-0.920428	319.071	319.071	319.071	0	0	0	0	0	0	0.092	0.146	0.14	0.832	0.832	0.832	down	down	down	negative	negative	negative	down	negative	-0.929238	tsg	NONE	A.1.1	A.1.1	A.1.1	A.1.1	0.926554	0.922316	0.922114	0.923485	TRUE	0.923661	0.000176519
chr1	145450000	145500000	POLR3GL	145470388	145456236	145470388	-	0.0876407	0.153823	0.173451	59.7418	27.4939	59.7505	1.05436e-64	1.86589e-32	1.03336e-64	1.81213e-60	3.20691e-28	1.77604e-60	0.653	0.801	0.757	0.756	0.756	0.756	NONE	NONE	NONE	positive	positive	positive	NONE	positive	0.138305	NONE	NONE	A.1.1	A.1.1	A.1.1	A.1.1	0.926554	0.922316	0.922114	0.923485	TRUE	0.923661	0.000176519
chr1	145450000	145500000	ANKRD34A	145470508	145470508	145475646	+	-0.0116172	-0.0100453	-0.0044949	21.9304	0	6.71743	6.82998e-27	7.66282e-05	1.11525e-11	1.17387e-22	1	1.91678e-07	0.043	0.067	0.064	0.099	0.099	0.099	NONE	NONE	NONE	negative	negative	negative	NONE	negative	-0.00871914	NONE	NONE	A.1.1	A.1.1	A.1.1	A.1.1	0.926554	0.922316	0.922114	0.923485	TRUE	0.923661	0.000176519
chr1	145500000	145550000	RP11-315I20.1	145508503	145475982	145508503	-	0.00262653	0.00218585	0.000354508	0	0	0	0.0980613	0.0697239	0.674512	1	1	1	0.008	0.012	0.006	0.006	0.006	0.006	NONE	NONE	NONE	positive	positive	positive	NONE	positive	0.0017223	NONE	NONE	A.1.1	A.1.1	A.1.1	A.1.1	0.926554	0.922316	0.922114	0.923485	TRUE	0.923661	0.000176519
chr1	145450000	145500000	LIX1L	145477085	145477085	145501669	+	0.0972897	0.0495386	0.0375735	65.0361	0	12.1865	5.35421e-70	0.000110317	3.7868e-17	9.20228e-66	1	6.50837e-13	0.567	0.671	0.623	0.673	0.673	0.673	NONE	NONE	NONE	positive	positive	positive	NONE	positive	0.0614673	NONE	NONE	A.1.1	A.1.1	A.1.1	A.1.1	0.926554	0.922316	0.922114	0.923485	TRUE	0.923661	0.000176519
chr1	145500000	145550000	RBM8A	145507598	145507598	145513536	+	-0.0536418	0.0298182	-0.0127266	7.65657	0	0	1.283e-12	0.00377204	0.0195239	2.20509e-08	1	1	0.965	0.979	0.986	0.991	0.991	0.991	NONE	NONE	NONE	negative	positive	negative	NONE	negative	-0.0331842	NONE	NONE	A.1.1	A.1.1	A.1.1	A.1.1	0.926554	0.922316	0.922114	0.923485	TRUE	0.923661	0.000176519
chr1	145500000	145550000	PEX11B	145516252	145516252	145523730	+	-0.0415513	-0.0375531	-0.0510644	90.6064	4.6917	28.7485	1.44001e-95	1.18332e-09	1.03829e-33	2.47494e-91	2.03377e-05	1.7845e-29	0.27	0.398	0.334	0.489	0.489	0.489	NONE	NONE	NONE	negative	negative	negative	NONE	negative	-0.0433896	NONE	NONE	A.1.1	A.1.1	A.1.1	A.1.1	0.926554	0.922316	0.922114	0.923485	TRUE	0.923661	0.000176519
chr1	145500000	145550000	ITGA10	145524891	145524891	145543868	+	1.22576	1.21496	1.28441	319.071	319.071	319.071	0	0	0	0	0	0	0.766	0.803	0.832	0.18	0.18	0.18	up	up	up	positive	positive	positive	up	positive	1.24171	NONE	NONE	A.1.1	A.1.1	A.1.1	A.1.1	0.926554	0.922316	0.922114	0.923485	TRUE	0.923661	0.000176519
chr1	145500000	145550000	RP11-315I20.3	145542229	145541593	145542229	-	0.000224514	2.51331e-05	5.07327e-06	0	0	0	0.854999	0.699964	0.814639	1	1	1	0	0.001	0	0	0	0	NONE	NONE	NONE	positive	positive	positive	NONE	positive	8.49068e-05	NONE	NONE	A.1.1	A.1.1	A.1.1	A.1.1	0.926554	0.922316	0.922114	0.923485	TRUE	0.923661	0.000176519
chr1	145550000	145600000	PIAS3	145575233	145575233	145586546	+	0.0733418	0.0694105	0.0442506	63.7551	7.75135	17.4444	1.02256e-68	1.03146e-12	2.09107e-22	1.75747e-64	1.77277e-08	3.59393e-18	0.329	0.435	0.363	0.388	0.388	0.388	NONE	NONE	NONE	positive	positive	positive	NONE	positive	0.0623343	NONE	NONE	A.1.1	A.1.1	A.1.1	A.1.1	0.926554	0.922316	0.922114	0.923485	TRUE	0.923661	0.000176519
chr1	145550000	145600000	NUDT17	145589439	145586115	145589439	-	0.0131373	0.0189469	0.0129807	9.39864	0	0.124066	2.32358e-14	0.00126204	4.37254e-05	3.99353e-10	1	0.751509	0.062	0.091	0.077	0.068	0.068	0.068	NONE	NONE	NONE	positive	positive	positive	NONE	positive	0.0150216	NONE	NONE	A.1.1	A.1.1	A.1.1	A.1.1	0.926554	0.922316	0.922114	0.923485	TRUE	0.923661	0.000176519
chr1	145600000	145650000	POLR3C	145611025	145592605	145611025	-	-0.00948457	0.0191842	0.0136612	42.2645	0	8.7156	3.16414e-47	0.00336213	1.11995e-13	5.4382e-43	1	1.92486e-09	0.159	0.27	0.228	0.262	0.262	0.262	NONE	NONE	NONE	negative	positive	positive	NONE	positive	0.0164227	NONE	NONE	A.1.1	A.1.1	A.1.1	A.1.1	0.926554	0.922316	0.922114	0.923485	TRUE	0.923661	0.000176519
chr1	145600000	145650000	RNF115	145611036	145611036	145696218	+	-0.00377859	0.0103582	0.0401841	67.3345	4.78444	24.5253	2.69348e-72	9.55782e-10	1.73571e-29	4.62929e-68	1.6427e-05	2.98317e-25	0.572	0.694	0.676	0.751	0.751	0.751	NONE	NONE	NONE	negative	positive	positive	NONE	positive	0.0252712	NONE	NONE	A.1.1	A.1.1	A.1.1	A.1.1	0.926554	0.922316	0.922114	0.923485	TRUE	0.923661	0.000176519
chr1	145700000	145750000	CD160	145715614	145695798	145715614	-	0.0014028	0.0051687	0.00624333	0	0	0	0.130581	0.0169564	0.00536012	1	1	1	0.007	0.016	0.016	0.007	0.007	0.007	NONE	NONE	NONE	positive	positive	positive	NONE	positive	0.00427161	NONE	NONE	A.1.1	A.1.1	A.1.1	A.1.1	0.926554	0.922316	0.922114	0.923485	TRUE	0.923661	0.000176519
chr1	145700000	145750000	PDZK1	145726918	145726918	145764074	+	0.00226034	0.00282254	0.00226339	0	0	0	0.0455841	0.00403282	0.0450913	1	1	1	0.005	0.007	0.004	0.001	0.001	0.001	NONE	NONE	NONE	positive	positive	positive	NONE	positive	0.00244876	NONE	NONE	A.1.1	A.1.1	A.1.1	A.1.1	0.926554	0.922316	0.922114	0.923485	TRUE	0.923661	0.000176519
chr1	145800000	145850000	GPR89A	145827103	145764411	145827103	-	0.0265496	0.0355025	0.023565	47.4745	0.363354	11.5361	1.95112e-52	2.52027e-05	1.69319e-16	3.35339e-48	0.433158	2.91009e-12	0.203	0.294	0.248	0.271	0.271	0.271	NONE	NONE	NONE	positive	positive	positive	NONE	positive	0.028539	NONE	NONE	A.1.1	A.1.1	A.1.1	A.1.1	0.926554	0.922316	0.922114	0.923485	TRUE	0.923661	0.000176519
chr1	145850000	145900000	GPR89C	145883868	145883868	145924373	+	-0.000459684	0.00080794	4.87345e-05	0	0	0	0.179411	0.526302	0.19666	1	1	1	0.001	0.006	0.002	0.004	0.004	0.004	NONE	NONE	NONE	negative	positive	positive	NONE	positive	0.000428337	NONE	NONE									FALSE
chr1	146050000	146100000	NBPF11	146082765	146032647	146082765	-	0.00132286	-0.00187993	-7.73388e-05	0	0	0	0.0003084	0.152666	0.00365266	1	1	1	0.014	0.014	0.013	0.02	0.02	0.02	NONE	NONE	NONE	positive	negative	negative	NONE	negative	-0.000978635	NONE	NONE									FALSE
chr1	146350000	146400000	NBPF12	146373546	146373546	146467744	+	0.00468967	0.00211263	0.00425481	21.6724	0	7.15354	1.23696e-26	0.0100238	4.08562e-12	2.12596e-22	1	7.02196e-08	0.061	0.089	0.079	0.105	0.105	0.105	NONE	NONE	NONE	positive	positive	positive	NONE	positive	0.00368571	NONE	NONE	B.1.1	B.1.1	B.1.1	B.1.2	0.359463	0.343927	0.353964	0.270455	TRUE	0.352451	0.0819967
chr1	146600000	146650000	PRKAB2	146644129	146626685	146644129	-	0.0133614	0.0143538	0.0182818	46.0049	0	15.2902	5.75319e-51	0.00188639	2.98236e-20	9.88801e-47	1	5.12578e-16	0.165	0.237	0.206	0.244	0.244	0.244	NONE	NONE	NONE	positive	positive	positive	NONE	positive	0.0153323	NONE	NONE	B.1.1	B.1.1	B.1.1	B.1.2	0.359463	0.343927	0.353964	0.270455	TRUE	0.352451	0.0819967
chr1	146600000	146650000	RP11-337C18.8	146644350	146644350	146683136	+	-0.00884273	-0.00300261	-0.00129532	9.63461	0	0.499939	1.34955e-14	0.428285	1.84018e-05	2.31947e-10	1	0.316272	0.03	0.057	0.048	0.066	0.066	0.066	NONE	NONE	NONE	negative	negative	negative	NONE	negative	-0.00438022	NONE	NONE	B.1.1	B.1.1	B.1.1	B.1.2	0.359463	0.343927	0.353964	0.270455	TRUE	0.352451	0.0819967
chr1	146700000	146750000	FMO5	146714700	146646930	146714700	-	-0.00146215	-0.00169075	-0.00224116	0	0	0	0.0350096	0.0763737	0.00498162	1	1	1	0.001	0.001	0.001	0.005	0.005	0.005	NONE	NONE	NONE	negative	negative	negative	NONE	negative	-0.00179802	NONE	NONE	B.1.1	B.1.1	B.1.1	B.1.2	0.359463	0.343927	0.353964	0.270455	TRUE	0.352451	0.0819967
chr1	146600000	146650000	RP11-337C18.9	146647181	146647181	146649319	+	0.00104935	0.00189288	0.000702642	0	0	0	0.496243	0.210454	0.560811	1	1	1	0.005	0.007	0.004	0.004	0.004	0.004	NONE	NONE	NONE	positive	positive	positive	NONE	positive	0.00121496	NONE	NONE	B.1.1	B.1.1	B.1.1	B.1.2	0.359463	0.343927	0.353964	0.270455	TRUE	0.352451	0.0819967
chr1	146700000	146750000	CHD1L	146714291	146714291	146767443	+	-0.134112	-0.122922	-0.138807	114.824	41.7228	68.2959	8.72473e-120	1.10154e-46	2.9434e-73	1.49952e-115	1.89322e-42	5.05883e-69	0.242	0.356	0.299	0.549	0.549	0.549	NONE	NONE	NONE	negative	negative	negative	NONE	negative	-0.131947	NONE	NONE	B.1.1	B.1.1	B.1.1	B.1.2	0.359463	0.343927	0.353964	0.270455	TRUE	0.352451	0.0819967
chr1	147000000	147050000	BCL9	147013182	147013182	147098017	+	0.0234355	0.0122744	0.0107036	30.6469	0	11.0622	1.31196e-35	0.00319677	5.04204e-16	2.25487e-31	1	8.66576e-12	0.106	0.144	0.112	0.14	0.14	0.14	NONE	NONE	NONE	positive	positive	positive	NONE	positive	0.0154712	NONE	NONE	A.2.2	A.2.2	A.2.2	B.1.1	0.470339	0.451977	0.518776	0.354545	TRUE	0.480364	0.125819
chr1	147100000	147150000	ACP6	147142618	147101453	147142618	-	-0.0306769	-0.0201994	-0.0371093	52.1991	0.470722	20.0263	3.67866e-57	1.96824e-05	5.47609e-25	6.32252e-53	0.338282	9.41175e-21	0.118	0.194	0.141	0.25	0.25	0.25	NONE	NONE	NONE	negative	negative	negative	NONE	negative	-0.0293285	NONE	NONE	A.2.2	A.2.2	A.2.2	B.1.1	0.470339	0.451977	0.518776	0.354545	TRUE	0.480364	0.125819
chr1	147400000	147450000	GPR89B	147400506	147400506	147465753	+	-0.00017355	-0.000597154	-0.000494749	0	0	0	0.651709	0.490644	0.671927	1	1	1	0.001	0.001	0.001	0.002	0.002	0.002	NONE	NONE	NONE	negative	negative	negative	NONE	negative	-0.000421818	NONE	NONE	B.1.1	B.1.1	B.1.1	B.1.2	0.363701	0.349576	0.356745	0.273485	TRUE	0.356674	0.0831893
chr1	147450000	147500000	XXyac-YX155B6.7	147484031	147484031	147484460	+	5.90881e-05	-5.06044e-05	-2.4683e-06	0	0	0	0.728925	0.699964	0.631198	1	1	1	0.001	0.001	0.001	0	0	0	NONE	NONE	NONE	positive	negative	negative	NONE	negative	-2.65363e-05	NONE	NONE									FALSE
chr1	147600000	147650000	NBPF24	147634886	147574428	147634886	-	0.00122713	0.000555928	0.00165781	0	0	0	0.231659	0.270762	0.127166	1	1	1	0.002	0.001	0.004	0.002	0.002	0.002	NONE	NONE	NONE	positive	positive	positive	NONE	positive	0.00114696	NONE	NONE									FALSE
chr1	147750000	147800000	RP11-495P10.8	147767966	147762996	147767966	-	0.000188404	0.00149721	0.00248553	0	0	0	0.854999	0.0425849	0.00212726	1	1	1	0	0.003	0.005	0	0	0	NONE	NONE	NONE	positive	positive	positive	NONE	positive	0.00139038	NONE	NONE	B.1.1	B.1.1	B.1.1	B.1.2	0.363701	0.349576	0.356745	0.273485	TRUE	0.356674	0.0831893
chr1	147900000	147950000	LINC01138	147931933	147835127	147931933	-	0.000472726	0.000167342	0.000269383	0	0	0	0.456282	0.931953	0.396305	1	1	1	0.004	0.005	0.003	0.005	0.005	0.005	NONE	NONE	NONE	positive	positive	positive	NONE	positive	0.00030315	NONE	NONE									FALSE
chr1	148000000	148050000	NBPF14	148025863	148003642	148025863	-	0.0165609	0.0264455	0.020833	12.8304	0.1942	2.85699	8.59882e-18	3.72048e-05	8.08736e-08	1.47788e-13	0.63944	0.00138997	0.078	0.114	0.103	0.086	0.086	0.086	NONE	NONE	NONE	positive	positive	positive	NONE	positive	0.0212798	NONE	NONE	A.2.2	A.2.2	A.2.2	A.2.2	0.465395	0.486582	0.515299	0.456818	TRUE	0.489092	0.032274
chr1	148200000	148250000	RP11-89F3.2	148248104	148246959	148248104	-	0.00289119	0.00218019	0.00102061	0	0	0	0.106396	0.00834975	0.0729265	1	1	1	0.004	0.006	0.004	0.001	0.001	0.001	NONE	NONE	NONE	positive	positive	positive	NONE	positive	0.00203066	NONE	NONE	A.2.2	B.2.1	B.2.1	A.2.2	0.465395	0.204802	0.23783	0.456818	FALSE	0.302676	-0.154142
chr1	148300000	148350000	NBPF20	148347506	148250249	148347506	-	0.0206076	0.00653658	-0.00393406	24.3204	0	4.65171	2.78216e-29	0.0534551	1.29744e-09	4.7817e-25	1	2.2299e-05	0.089	0.104	0.076	0.111	0.111	0.111	NONE	NONE	NONE	positive	positive	negative	NONE	positive	0.0135721	NONE	NONE									FALSE
chr1	148550000	148600000	NBPF15	148555979	148555979	148596267	+	-0.0842228	-0.118447	-0.0857023	56.5312	24.8927	26.3915	1.71219e-61	7.44942e-30	2.3619e-31	2.94273e-57	1.28033e-25	4.05939e-27	0.305	0.366	0.352	0.514	0.514	0.514	NONE	NONE	NONE	negative	negative	negative	NONE	negative	-0.096124	NONE	NONE	B.2.1	B.2.1	B.2.1	A.2.2	0.201271	0.204802	0.23783	0.454545	TRUE	0.214635	-0.239911
chr1	148550000	148600000	RP11-666A1.5	148598398	148598398	148599531	+	0.00247372	0.00122603	0.000984419	0	0	0	0.00694161	0.0120884	0.0749182	1	1	1	0.004	0.004	0.003	0	0	0	NONE	NONE	NONE	positive	positive	positive	NONE	positive	0.00156139	NONE	NONE	B.2.1	B.2.1	B.2.1	A.2.2	0.201271	0.204802	0.23783	0.454545	TRUE	0.214635	-0.239911
chr1	148700000	148750000	NBPF16	148739443	148739443	148758311	+	-0.00456538	-0.00797739	-0.00528629	6.43585	0	0.0756236	2.13279e-11	0.00121434	4.88851e-05	3.66563e-07	1	0.840188	0.022	0.028	0.027	0.047	0.047	0.047	NONE	NONE	NONE	negative	negative	negative	NONE	negative	-0.00594302	NONE	NONE									FALSE
chr1	148750000	148800000	RP11-763B22.4	148760504	148760504	148761583	+	0.00147299	0.000586113	0.000304727	0	0	0	0.297658	0.207481	0.901491	1	1	1	0.004	0.004	0.002	0.002	0.002	0.002	NONE	NONE	NONE	positive	positive	positive	NONE	positive	0.000787944	NONE	NONE									FALSE
chr1	148900000	148950000	RP11-14N7.2	148928322	148928322	148951595	+	0.255715	0.142339	0.201863	144.467	33.1277	83.6118	1.98611e-149	4.33646e-38	1.42241e-88	3.41352e-145	7.45307e-34	2.44469e-84	0.596	0.646	0.642	0.594	0.594	0.594	NONE	NONE	NONE	positive	positive	positive	NONE	positive	0.199972	NONE	NONE	B.2.1	B.2.1	B.2.1	B.2.1	0.201271	0.204802	0.23783	0.184091	TRUE	0.214635	0.0305437
chr1	149200000	149250000	RP11-403I13.4	149239531	149239531	149265510	+	0	0.000127771	0.000382681	0	0	0	1	0.3956	0.110058	1	1	1	0	0	0.001	0	0	0	NONE	NONE	NONE	negative	positive	positive	NONE	positive	0.000255226	NONE	NONE	B.2.1	B.2.1	B.2.1	B.2.1	0.201271	0.204802	0.23783	0.184091	TRUE	0.214635	0.0305437
chr1	149250000	149300000	RP11-403I13.8	149287451	149287451	149291743	+	0.021302	0.0193974	0.0193139	9.92362	9.93599	11.5886	6.93706e-15	6.74238e-15	1.50039e-16	1.19227e-10	1.15881e-10	2.57873e-12	0.035	0.039	0.04	0.006	0.006	0.006	NONE	NONE	NONE	positive	positive	positive	NONE	positive	0.0200044	NONE	NONE	B.2.1	B.2.1	B.2.1	B.2.1	0.201271	0.204802	0.23783	0.184091	TRUE	0.214635	0.0305437
chr1	149450000	149500000	FAM72C	149459549	149438750	149459549	-	-0.0292528	-0.0270158	-0.0293214	44.5871	20.2701	33.0567	1.50563e-49	3.12408e-25	5.10671e-38	2.58773e-45	5.36936e-21	8.7769e-34	0.015	0.033	0.021	0.105	0.105	0.105	NONE	NONE	NONE	negative	negative	negative	NONE	negative	-0.02853	NONE	NONE									FALSE
chr1	149550000	149600000	RP11-277L2.4	149575345	149575345	149575767	+	0.00176221	0.00164629	0.00226661	0	0	0	0.0539589	0.00237873	0.000752225	1	1	1	0.003	0.006	0.006	0	0	0	NONE	NONE	NONE	positive	positive	positive	NONE	positive	0.0018917	NONE	NONE									FALSE
chr1	149550000	149600000	RP11-277L2.3	149577296	149576594	149577296	-	0.00296998	0.00114471	0.00119594	0	0	0	0.0129275	0.164028	0.0700517	1	1	1	0.004	0.002	0.003	0	0	0	NONE	NONE	NONE	positive	positive	positive	NONE	positive	0.00177021	NONE	NONE									FALSE
chr1	149550000	149600000	RP11-277L2.5	149587988	149587502	149587988	-	0.00602015	0.0010629	-0.00131109	5.57012	0	0	1.56561e-10	0.0776062	6.72071e-05	2.69081e-06	1	1	0.024	0.026	0.018	0.03	0.03	0.03	NONE	NONE	NONE	positive	positive	negative	NONE	positive	0.00354152	NONE	NONE									FALSE
chr1	149550000	149600000	RP11-353N4.1	149591762	149590752	149591762	-	-0.000661402	-0.000357386	-0.000779175	0	0	0	0.635363	0.884572	0.285457	1	1	1	0.004	0.006	0.004	0.006	0.006	0.006	NONE	NONE	NONE	negative	negative	negative	NONE	negative	-0.000599321	NONE	NONE									FALSE
chr1	149750000	149800000	HIST2H2BF	149783928	149754245	149783928	-	-0.0216913	-0.0101518	-0.0263696	18.6415	0.401591	12.6598	1.32837e-23	2.30786e-05	1.27346e-17	2.28307e-19	0.396651	2.18869e-13	0.043	0.074	0.047	0.11	0.11	0.11	NONE	NONE	NONE	negative	negative	negative	NONE	negative	-0.0194042	NONE	NONE	A.1.1	A.1.1	A.1.1	A.1.1	0.902542	0.898305	0.973574	0.901515	TRUE	0.924807	0.0232921
chr1	149750000	149800000	RP11-196G18.3	149764576	149757215	149764576	-	-0.000282037	-0.000659441	-0.000588549	0	0	0	0.662487	0.78108	0.812431	1	1	1	0.001	0.001	0.002	0.002	0.002	0.002	NONE	NONE	NONE	negative	negative	negative	NONE	negative	-0.000510009	NONE	NONE	A.1.1	A.1.1	A.1.1	A.1.1	0.902542	0.898305	0.973574	0.901515	TRUE	0.924807	0.0232921
chr1	149750000	149800000	HIST2H3D	149785236	149784826	149785236	-	-0.00332339	-0.00345312	-0.00277132	0.707108	0.965683	0	1.14207e-05	6.29675e-06	0.00346656	0.196287	0.108222	1	0.002	0.001	0.004	0.012	0.012	0.012	NONE	NONE	NONE	negative	negative	negative	NONE	negative	-0.00318261	NONE	NONE	A.1.1	A.1.1	A.1.1	A.1.1	0.902542	0.898305	0.973574	0.901515	TRUE	0.924807	0.0232921
chr1	149800000	149850000	RP11-196G18.23	149804109	149802876	149804109	-	-0.00339431	-0.000386081	-0.00150638	1.54211	0	0	1.66991e-06	0.0677251	0.000281703	0.0287007	1	1	0.007	0.015	0.011	0.021	0.021	0.021	NONE	NONE	NONE	negative	negative	negative	NONE	negative	-0.00176226	NONE	NONE	A.1.1	A.1.1	A.1.1	A.1.1	0.902542	0.898305	0.973574	0.901515	TRUE	0.924807	0.0232921
chr1	149800000	149850000	HIST2H4A	149804221	149804221	149811339	+	-0.00314068	-0.00688591	-0.00725251	0.111473	0	1.87171	4.50119e-05	0.000567634	7.81791e-07	0.773619	1	0.0134366	0.019	0.018	0.013	0.034	0.034	0.034	NONE	NONE	NONE	negative	negative	negative	NONE	negative	-0.0057597	NONE	NONE	A.1.1	A.1.1	A.1.1	A.1.1	0.902542	0.898305	0.973574	0.901515	TRUE	0.924807	0.0232921
chr1	149800000	149850000	HIST2H2AA3	149814478	149813505	149814478	-	0.0292781	-0.00124111	0.0310499	15.6086	0	5.18981	1.43289e-20	0.969816	3.7583e-10	2.46271e-16	1	6.45939e-06	0.159	0.185	0.178	0.184	0.184	0.184	NONE	NONE	NONE	positive	negative	positive	NONE	positive	0.030164	NONE	NONE	A.1.1	A.1.1	A.1.1	A.1.1	0.902542	0.898305	0.973574	0.901515	TRUE	0.924807	0.0232921
chr1	149800000	149850000	RP11-196G18.24	149817383	149817383	149818053	+	-0.00636834	-0.00941329	-0.00611888	15.5648	0.0779394	2.92697	1.58503e-20	4.86251e-05	6.88379e-08	2.72418e-16	0.83572	0.00118312	0.013	0.023	0.022	0.045	0.045	0.045	NONE	NONE	NONE	negative	negative	negative	NONE	negative	-0.00730017	NONE	NONE	A.1.1	A.1.1	A.1.1	A.1.1	0.902542	0.898305	0.973574	0.901515	TRUE	0.924807	0.0232921
chr1	149850000	149900000	HIST2H2BE	149858232	149856010	149858232	-	-0.00487771	-0.00643415	-0.00854264	6.84689	0	0	8.27766e-12	0.339078	0.000517317	1.42268e-07	1	1	0.042	0.061	0.048	0.071	0.071	0.071	NONE	NONE	NONE	negative	negative	negative	NONE	negative	-0.00661816	NONE	NONE	A.1.1	A.1.1	A.1.1	A.1.1	0.902542	0.898305	0.973574	0.901515	TRUE	0.924807	0.0232921
chr1	149850000	149900000	HIST2H2AC	149858525	149858525	149858961	+	-0.274145	-0.19419	-0.273475	20.7848	12.6772	21.5211	9.54933e-26	1.22338e-17	1.75285e-26	1.64124e-21	2.10262e-13	3.01263e-22	0.468	0.587	0.498	0.604	0.604	0.604	NONE	NONE	NONE	negative	negative	negative	NONE	negative	-0.24727	NONE	NONE	A.1.1	A.1.1	A.1.1	A.1.1	0.902542	0.898305	0.973574	0.901515	TRUE	0.924807	0.0232921
chr1	149850000	149900000	HIST2H2AB	149859466	149859019	149859466	-	-0.00836316	-0.00788779	-0.0086619	7.44201	0	0.483736	2.10278e-12	0.000496943	1.91013e-05	3.61404e-08	1	0.328295	0.015	0.026	0.022	0.045	0.045	0.045	NONE	NONE	NONE	negative	negative	negative	NONE	negative	-0.00830429	NONE	NONE	A.1.1	A.1.1	A.1.1	A.1.1	0.902542	0.898305	0.973574	0.901515	TRUE	0.924807	0.0232921
chr1	149850000	149900000	BOLA1	149859440	149859440	149872351	+	-0.138032	-0.120886	-0.122058	147.214	58.8569	89.1293	3.55357e-152	8.08838e-64	4.32037e-94	6.10753e-148	1.39015e-59	7.42541e-90	0.127	0.221	0.18	0.443	0.443	0.443	NONE	NONE	NONE	negative	negative	negative	NONE	negative	-0.126992	NONE	NONE	A.1.1	A.1.1	A.1.1	A.1.1	0.902542	0.898305	0.973574	0.901515	TRUE	0.924807	0.0232921
chr1	149850000	149900000	SV2A	149889434	149874870	149889434	-	-0.165755	-0.16385	-0.18437	155.832	75.5149	119.651	8.57268e-161	1.77798e-80	1.29865e-124	1.47339e-156	3.05581e-76	2.23199e-120	0.227	0.322	0.257	0.583	0.583	0.583	NONE	NONE	NONE	negative	negative	negative	NONE	negative	-0.171325	NONE	NONE	A.1.1	A.1.1	A.1.1	A.1.1	0.902542	0.898305	0.973574	0.901515	TRUE	0.924807	0.0232921
chr1	149900000	149950000	SF3B4	149900236	149895209	149900236	-	-0.0315877	0.00470422	-0.058621	57.9958	2.00162	17.298	5.87528e-63	5.7967e-07	2.92971e-22	1.00978e-58	0.00996279	5.03529e-18	0.593	0.72	0.65	0.771	0.771	0.771	NONE	NONE	NONE	negative	positive	negative	NONE	negative	-0.0451044	NONE	NONE	A.1.1	A.1.1	A.1.1	A.1.1	0.902542	0.898305	0.973574	0.901515	TRUE	0.924807	0.0232921
chr1	149900000	149950000	MTMR11	149908791	149900543	149908791	-	0.00679145	-0.00699621	0.00455062	50.3619	1.66862	13.5328	2.52843e-55	1.2479e-06	1.7061e-18	4.34561e-51	0.0214477	2.93227e-14	0.122	0.16	0.154	0.204	0.204	0.204	NONE	NONE	NONE	positive	negative	positive	NONE	positive	0.00567104	NONE	NONE	A.1.1	A.1.1	A.1.1	A.1.1	0.902542	0.898305	0.973574	0.901515	TRUE	0.924807	0.0232921
chr1	149950000	150000000	OTUD7B	149982625	149909705	149982625	-	-0.0215282	-0.0358078	-0.0302163	76.3592	8.14918	29.9494	2.54456e-81	4.12686e-13	6.53723e-35	4.37334e-77	7.09284e-09	1.12355e-30	0.294	0.376	0.34	0.478	0.478	0.478	NONE	NONE	NONE	negative	negative	negative	NONE	negative	-0.0291841	NONE	NONE	A.1.1	A.1.1	A.1.1	A.1.1	0.902542	0.898305	0.973574	0.901515	TRUE	0.924807	0.0232921
chr1	150000000	150050000	VPS45	150039369	150039369	150117505	+	-0.0254477	-0.00373337	-0.0203084	63.8897	0	15.4291	7.50086e-69	0.0618247	2.16629e-20	1.28917e-64	1	3.72321e-16	0.237	0.372	0.302	0.401	0.401	0.401	NONE	NONE	NONE	negative	negative	negative	NONE	negative	-0.0164965	NONE	NONE	A.1.1	A.1.1	A.1.1	A.1.1	0.902542	0.898305	0.973574	0.901515	TRUE	0.924807	0.0232921
chr1	150100000	150150000	PLEKHO1	150121373	150121373	150136916	+	0.0347279	0.0635661	0.0853234	61.3753	4.17241	26.7143	2.45175e-66	3.9119e-09	1.12335e-31	4.21382e-62	6.72339e-05	1.93069e-27	0.577	0.71	0.684	0.725	0.725	0.725	NONE	NONE	NONE	positive	positive	positive	NONE	positive	0.0612058	NONE	NONE	A.1.1	A.1.1	A.1.1	A.1.1	0.902542	0.898305	0.973574	0.901515	TRUE	0.924807	0.0232921
chr1	150200000	150250000	ANP32E	150208504	150190717	150208504	-	-0.763947	-0.714084	-0.763915	266.396	243.844	285.089	2.33927e-271	8.32772e-249	4.73533e-290	4.02051e-267	1.43128e-244	8.13861e-286	0.552	0.684	0.608	0.881	0.881	0.881	down	down	down	negative	negative	negative	down	negative	-0.747315	NONE	NONE	A.1.2	A.1.1	A.1.1	A.1.1	0.865819	0.899718	0.973574	0.992424	TRUE	0.913037	-0.0793872
chr1	150200000	150250000	RP4-790G17.7	150229681	150227489	150229681	-	0.000237911	0.000250867	0.000804676	0	0	0	0.728925	0.696391	0.301992	1	1	1	0.001	0.001	0.002	0	0	0	NONE	NONE	NONE	positive	positive	positive	NONE	positive	0.000431151	NONE	NONE	A.1.2	A.1.1	A.1.1	A.1.1	0.865819	0.899718	0.973574	0.992424	TRUE	0.913037	-0.0793872
chr1	150200000	150250000	APH1A	150241980	150237804	150241980	-	-0.0398139	-0.0241991	0.0293645	53.1051	0	17.2607	4.56817e-58	0.000116382	3.19241e-22	7.85131e-54	1	5.48679e-18	0.625	0.751	0.73	0.802	0.802	0.802	NONE	NONE	NONE	negative	negative	positive	NONE	negative	-0.0320065	NONE	NONE	A.1.2	A.1.1	A.1.1	A.1.1	0.865819	0.899718	0.973574	0.992424	TRUE	0.913037	-0.0793872
chr1	150200000	150250000	C1orf54	150240600	150240600	150253327	+	-0.0191818	-0.0265016	-0.0175493	21.2621	18.0707	11.1632	3.18196e-26	4.94432e-23	3.99607e-16	5.46883e-22	8.49779e-19	6.86804e-12	0.02	0.017	0.028	0.074	0.074	0.074	NONE	NONE	NONE	negative	negative	negative	NONE	negative	-0.0210776	NONE	NONE	A.1.2	A.1.1	A.1.1	A.1.1	0.865819	0.899718	0.973574	0.992424	TRUE	0.913037	-0.0793872
chr1	150250000	150300000	C1orf51	150254953	150254953	150259505	+	-0.0251201	-0.0233699	-0.0215256	33.3674	10.4009	15.8975	2.49662e-38	2.31147e-15	7.36669e-21	4.29095e-34	3.97272e-11	1.26611e-16	0.024	0.041	0.038	0.1	0.1	0.1	NONE	NONE	NONE	negative	negative	negative	NONE	negative	-0.0233385	NONE	NONE	A.1.2	A.1.1	A.1.1	A.1.1	0.865819	0.899718	0.973574	0.992424	TRUE	0.913037	-0.0793872
chr1	150250000	150300000	MRPS21	150266289	150266289	150281414	+	-0.24419	-0.161934	-0.166029	87.1338	24.8829	30.3732	4.27586e-92	7.61864e-30	2.46367e-35	7.34892e-88	1.30942e-25	4.2343e-31	0.678	0.84	0.802	0.907	0.907	0.907	NONE	NONE	NONE	negative	negative	negative	NONE	negative	-0.190718	NONE	NONE	A.1.2	A.1.1	A.1.1	A.1.1	0.865819	0.899718	0.973574	0.992424	TRUE	0.913037	-0.0793872
chr1	150250000	150300000	PRPF3	150293925	150293925	150325671	+	-0.0613856	-0.0372526	-0.0590433	74.3121	3.57626	27.1403	2.83625e-79	1.5436e-08	4.21241e-32	4.87467e-75	0.000265299	7.23986e-28	0.224	0.351	0.281	0.435	0.435	0.435	NONE	NONE	NONE	negative	negative	negative	NONE	negative	-0.0525605	NONE	NONE	A.1.2	A.1.1	A.1.1	A.1.1	0.865819	0.899718	0.973574	0.992424	TRUE	0.913037	-0.0793872
chr1	150300000	150350000	RPRD2	150335567	150335567	150449042	+	-0.0441734	-0.0484603	-0.0637523	89.2163	6.74705	37.7689	3.53613e-94	1.04172e-11	9.90513e-43	6.07754e-90	1.79041e-07	1.70239e-38	0.302	0.42	0.344	0.522	0.522	0.522	NONE	NONE	NONE	negative	negative	negative	NONE	negative	-0.0521286	NONE	NONE	A.1.2	A.1.1	A.1.1	A.1.1	0.865819	0.899718	0.973574	0.992424	TRUE	0.913037	-0.0793872
chr1	150450000	150500000	TARS2	150459887	150459887	150480078	+	-0.0784678	-0.0688597	-0.0748201	73.3192	20.2821	45.0224	2.78974e-78	3.03881e-25	5.52537e-50	4.79473e-74	5.22281e-21	9.49645e-46	0.141	0.221	0.172	0.353	0.353	0.353	NONE	NONE	NONE	negative	negative	negative	NONE	negative	-0.0740492	NONE	NONE	A.1.1	A.1.1	A.1.1	A.1.1	0.882768	0.920904	0.920723	0.992424	TRUE	0.908132	-0.0842924
chr1	150450000	150500000	ECM1	150480538	150480538	150486265	+	0.246013	0.280706	0.26573	69.8184	57.5662	65.2448	8.83887e-75	1.5799e-62	3.31108e-70	1.51914e-70	2.71537e-58	5.69075e-66	0.73	0.829	0.796	0.732	0.732	0.732	NONE	NONE	NONE	positive	positive	positive	NONE	positive	0.26415	NONE	NONE	A.1.1	A.1.1	A.1.1	A.1.1	0.882768	0.920904	0.920723	0.992424	TRUE	0.908132	-0.0842924
chr1	150450000	150500000	LINC00568	150488233	150488233	150490508	+	-0.00242236	-0.00198989	-0.00637584	0	0	0	0.000190536	0.689828	0.000184263	1	1	1	0.019	0.028	0.015	0.032	0.032	0.032	NONE	NONE	NONE	negative	negative	negative	NONE	negative	-0.00359603	NONE	NONE	A.1.1	A.1.1	A.1.1	A.1.1	0.882768	0.920904	0.920723	0.992424	TRUE	0.908132	-0.0842924
chr1	150500000	150550000	ADAMTSL4	150521884	150521884	150533413	+	-0.00591266	-0.007098	-0.010038	17.5742	9.87481	13.7697	1.55103e-22	7.76238e-15	9.88816e-19	2.66576e-18	1.33412e-10	1.69948e-14	0.006	0.01	0.006	0.039	0.039	0.039	NONE	NONE	NONE	negative	negative	negative	NONE	negative	-0.0076829	NONE	NONE	A.1.1	A.1.1	A.1.1	A.1.1	0.882768	0.920904	0.920723	0.992424	TRUE	0.908132	-0.0842924
chr1	150500000	150550000	ADAMTSL4-AS1	150533969	150533480	150533969	-	0.0013843	-0.000115151	0.00185463	0	0	0	0.66867	0.0252373	0.140392	1	1	1	0.003	0.004	0.005	0.002	0.002	0.002	NONE	NONE	NONE	positive	negative	positive	NONE	positive	0.00161947	NONE	NONE	A.1.1	A.1.1	A.1.1	A.1.1	0.882768	0.920904	0.920723	0.992424	TRUE	0.908132	-0.0842924
chr1	150550000	150600000	MCL1	150552066	150547032	150552066	-	1.04553	1.13673	1.12265	319.071	319.071	319.071	0	0	0	0	0	0	0.921	0.951	0.957	0.824	0.824	0.824	up	up	up	positive	positive	positive	up	positive	1.10164	NONE	NONE	A.1.1	A.1.1	A.1.1	A.1.1	0.882768	0.920904	0.920723	0.992424	TRUE	0.908132	-0.0842924
chr1	150600000	150650000	ENSA	150602088	150573327	150602088	-	-0.131819	-0.0757594	-0.0663389	73.0238	12.6977	20.3552	5.5079e-78	1.16711e-17	2.56795e-25	9.46644e-74	2.0059e-13	4.41353e-21	0.69	0.815	0.795	0.901	0.901	0.901	NONE	NONE	NONE	negative	negative	negative	NONE	negative	-0.0913058	NONE	NONE	A.1.2	A.1.1	A.1.1	A.1.2	0.824859	0.857345	0.920723	0.828788	TRUE	0.867642	0.0388543
chr1	150650000	150700000	GOLPH3L	150669630	150618701	150669630	-	0.011145	0.0497792	0.00196954	48.8	1.51145	14.6237	9.22062e-54	1.79205e-06	1.38382e-19	1.58475e-49	0.0308	2.37837e-15	0.266	0.408	0.308	0.381	0.381	0.381	NONE	NONE	NONE	positive	positive	positive	NONE	positive	0.0209646	NONE	NONE	A.1.2	A.1.1	A.1.2	A.1.2	0.824859	0.857345	0.74548	0.828788	TRUE	0.809228	-0.0195601
chr1	150700000	150750000	CTSS	150738433	150702672	150738433	-	0.000552026	-0.000542884	-0.000191763	0	0	0	0.0462131	0.248191	0.351862	1	1	1	0.012	0.017	0.011	0.015	0.015	0.015	NONE	NONE	NONE	positive	negative	negative	NONE	negative	-0.000367324	NONE	NONE	A.1.2	A.1.1	A.1.2	A.1.2	0.824859	0.857345	0.74548	0.828788	TRUE	0.809228	-0.0195601
chr1	150750000	150800000	CTSK	150780799	150768684	150780799	-	0.723062	0.785798	0.811498	319.071	319.071	319.071	0	0	0	0	0	0	0.872	0.923	0.924	0.722	0.722	0.722	up	up	up	positive	positive	positive	up	positive	0.773453	NONE	NONE	A.1.2	A.1.1	A.1.2	A.1.2	0.824859	0.857345	0.74548	0.828788	TRUE	0.809228	-0.0195601
chr1	150800000	150850000	ARNT	150849244	150782181	150849244	-	-0.0222776	-0.0277434	-0.0203372	66.2603	1.69286	23.3879	3.19496e-71	1.18015e-06	2.38182e-28	5.49118e-67	0.0202832	4.09363e-24	0.193	0.278	0.238	0.347	0.347	0.347	NONE	NONE	NONE	negative	negative	negative	NONE	negative	-0.0234527	NONE	NONE	A.1.2	A.1.1	A.1.2	A.1.1	0.824859	0.857345	0.74548	0.99697	TRUE	0.809228	-0.187742
chr1	150850000	150900000	SETDB1	150898739	150898739	150937213	+	0.0371631	0.0325592	0.0214464	38.1547	0.651568	9.01503	4.07513e-43	1.29787e-05	5.62039e-14	7.00392e-39	0.223065	9.65976e-10	0.173	0.254	0.201	0.214	0.214	0.214	NONE	NONE	NONE	positive	positive	positive	NONE	positive	0.0303896	NONE	NONE	A.1.1	A.1.1	A.1.1	A.1.1	0.968927	0.857345	0.991655	0.99697	TRUE	0.939309	-0.0576609
chr1	150900000	150950000	CERS2	150947479	150933059	150947479	-	-0.043925	-0.0386624	-0.00860931	65.0205	0.505349	13.1811	5.55044e-70	1.8174e-05	3.83404e-18	9.53954e-66	0.312357	6.58957e-14	0.623	0.765	0.734	0.819	0.819	0.819	NONE	NONE	NONE	negative	negative	negative	NONE	negative	-0.0303989	NONE	NONE	A.1.1	A.1.1	A.1.1	A.1.1	0.968927	0.956215	0.991655	0.99697	TRUE	0.972265	-0.0247043
[truncated: 16,029 more rows]

## Sheet: INFO
chr chromosome
start start position of the genomic bin where the gene is
[truncated: 46 more rows]
