# Supplementary material for: Whole-genome doubling drives oncogenic loss of chromatin segregation
Source: Nature. 2023 Mar 15;615(7954):925–33. doi: 10.1038/s41586-023-05794-2 (PMC10060163; doi:10.1038/s41586-023-05794-2)
Supplement: Supplementary file 9 — List of statistically significant CoREs identified in the three RPE TP53−/− 20-weeks post-WGD derived tumour samples and in the CP-A TP53−/− colonies. P values were computed using the DiffComp algorithm, as detailed in the Methods. [file 41586_2023_5794_MOESM9_ESM.xlsx]

## Sheet: Tumor 1 (CoREs)
chr	start	end	value	empirical_pvalue	region_size
chr1	700000	1850000	0.0840837	0.0553058	1150000
chr1	1850000	2300000	-0.0600097	0.105441	450000
chr1	2300000	2950000	0.0648888	0.00831835	650000
chr1	2950000	3200000	-0.0117874	0.794065	250000
chr1	3200000	3350000	0.156292	0.0395683	150000
chr1	3350000	3550000	-0.120981	0.0739658	200000
chr1	3550000	3850000	0.154777	0.0402428	300000
chr1	3950000	4850000	0.0696613	0.0303507	900000
chr1	4850000	5000000	-0.0196456	0.70054	150000
chr1	5000000	5050000	0.0758089	0.196493	50000
chr1	5050000	5300000	-0.0371854	0.476619	250000
chr1	5300000	7800000	0.160941	0.0033723	2500000
chr1	7800000	8000000	-0.00305598	0.935701	200000
chr1	8000000	8450000	0.00909091	0.830486	450000
chr1	8450000	8900000	-0.00282486	0.946268	450000
chr1	8900000	8950000	0.0214176	0.676034	50000
chr1	8950000	9200000	-0.0831022	0.168165	250000
chr1	9200000	9650000	0.0556126	0.223696	450000
chr1	9650000	10500000	-0.0136892	0.61848	850000
chr1	10500000	10550000	0.341423	0.00651978	50000
chr1	10550000	11050000	-0.0639445	0.252473	500000
chr1	11050000	12100000	0.0878042	0.0523831	1050000
chr1	12100000	12300000	-0.128993	0.0622752	200000
chr1	12300000	13000000	0.106061	0.0139388	700000
chr1	13100000	13250000	0.174105	0.0121403	150000
chr1	13750000	13800000	0.139266	0.0505845	50000
chr1	13800000	14000000	-0.0161017	0.746628	200000
chr1	14000000	14150000	0.126143	0.0658723	150000
chr1	14150000	14600000	-0.00914227	0.828687	450000
chr1	14600000	14700000	0.125039	0.0669964	100000
chr1	14700000	14900000	-0.111325	0.0926259	200000
chr1	14900000	16150000	0.120592	0.00921763	1250000
chr1	16150000	16300000	-0.0161787	0.745953	150000
chr1	16300000	16750000	0.00636877	0.823516	450000
chr1	16750000	17100000	-0.085795	0.0139388	350000
chr1	17100000	17200000	0.0193374	0.70054	100000
chr1	17200000	17750000	-0.129173	0.0204586	550000
chr1	17750000	18850000	0.0873126	0.0285522	1100000
chr1	18850000	18900000	-0.0254751	0.614883	50000
chr1	18900000	19450000	0.0841458	0.161646	550000
chr1	19450000	19900000	-0.00582948	0.881745	450000
chr1	19900000	20200000	-0.263833	0.00359712	300000
chr1	20200000	20700000	0.0318233	0.38804	500000
chr1	20700000	21000000	0.21409	0.0067446	300000
chr1	21000000	22450000	-0.0709899	0.0204586	1450000
chr1	22450000	22700000	0.00880842	0.836556	250000
chr1	22700000	22750000	-0.0669492	0.238984	50000
chr1	22750000	23700000	0.0301192	0.160971	950000
chr1	23700000	24050000	-0.0110426	0.798112	350000
chr1	24050000	24150000	0.0662301	0.243705	100000
chr1	24150000	24950000	-0.119752	0.0202338	800000
chr1	24950000	25400000	0.108439	0.087455	450000
chr1	25400000	25600000	-0.0171546	0.734038	200000
chr1	25650000	25750000	-0.0171546	0.734038	100000
chr1	25750000	26100000	0.113739	0.0829586	350000
chr1	26100000	26400000	-0.0289163	0.561151	300000
chr1	26400000	26500000	0.093811	0.126574	100000
chr1	26500000	26550000	-0.128916	0.0622752	50000
chr1	26550000	26800000	0.123909	0.0685701	250000
chr1	26800000	27600000	-0.0937773	0.0184353	800000
chr1	27600000	28000000	0.064365	0.244829	400000
chr1	28000000	28450000	-0.0316099	0.153103	450000
chr1	28450000	29000000	0.00595321	0.553957	550000
chr1	29000000	29250000	-0.000539291	0.986286	250000
chr1	29250000	29900000	0.106869	0.0204586	650000
chr1	30000000	31150000	0.162356	0.0121403	1150000
chr1	31150000	31550000	-0.00762712	0.801034	400000
chr1	31550000	32050000	-0.228197	0.00741906	500000
chr1	32050000	32250000	-0.0925783	0.133318	200000
chr1	32250000	32450000	-0.173087	0.0316996	200000
chr1	32450000	32700000	0.000924499	0.984712	250000
chr1	32700000	33100000	-0.134155	0.0303507	400000
chr1	33100000	33950000	0.133605	0.0139388	850000
chr1	33950000	34150000	-0.0488957	0.36196	200000
chr1	34150000	35850000	0.0999396	0.0103417	1700000
chr1	35850000	35900000	-0.0314073	0.533498	50000
chr1	35900000	36900000	0.0759964	0.149056	1000000
chr1	36900000	36950000	0.689728	0.00044964	50000
chr1	36950000	37900000	-0.0501311	0.098696	950000
chr1	37900000	38250000	0.126539	0.0622752	350000
chr1	38250000	38500000	0.220339	0.0155126	250000
chr1	38500000	38550000	0.517309	0.00067446	50000
chr1	38550000	38750000	0.0342578	0.503372	200000
chr1	38750000	39000000	-0.0686697	0.0564299	250000
chr1	39000000	40050000	0.0676707	0.00741906	1050000
chr1	40050000	40500000	-0.193503	0.0116906	450000
chr1	40500000	40850000	0.14161	0.00651978	350000
chr1	40850000	41100000	-0.0505907	0.347572	250000
chr1	41100000	42950000	0.135475	0.00921763	1850000
chr1	42950000	43100000	-0.0763482	0.19357	150000
chr1	43100000	43550000	0.108637	0.00719424	450000
chr1	43550000	44150000	-0.190877	0.0157374	600000
chr1	44150000	44550000	0.0496533	0.134892	400000
chr1	44550000	45050000	-0.134587	0.0316996	500000
chr1	45050000	49650000	0.0574663	0.00539568	4600000
chr1	49650000	50600000	-0.00725408	0.698291	950000
chr1	50600000	50800000	0.0449923	0.399955	200000
chr1	50800000	50900000	-0.383796	0.0044964	100000
chr1	50900000	51300000	0.0046225	0.914344	400000
chr1	51300000	52000000	-0.15339	0.0195594	700000
chr1	52000000	52350000	0.024646	0.61848	350000
chr1	52350000	54550000	-0.159314	0.00876799	2200000
chr1	54550000	54850000	0.0656309	0.0658723	300000
chr1	54850000	54950000	-0.0610169	0.268885	100000
chr1	54950000	55300000	0.0420134	0.429182	350000
chr1	55300000	55900000	-0.0835324	0.0303507	600000
chr1	55900000	57000000	-0.324122	0.00359712	1100000
chr1	57000000	57300000	-0.184198	0.0238309	300000
chr1	57300000	57800000	0.183603	0.0197842	500000
chr1	57800000	57850000	-0.0551618	0.313399	50000
chr1	57850000	58850000	0.0548934	0.0705935	1000000
chr1	58850000	59200000	0.27002	0.0056205	350000
chr1	59200000	59650000	0.122445	0.0721673	450000
chr1	59650000	60250000	0.360461	0.00314748	600000
chr1	60250000	60450000	0.149358	0.0413669	200000
chr1	60450000	60750000	0.436133	0.00157374	300000
chr1	60750000	61600000	0.0203133	0.554182	850000
chr1	61600000	62550000	-0.0858257	0.0669964	950000
chr1	62550000	63600000	0.167344	0.0139388	1050000
chr1	63600000	63800000	-0.0304571	0.541367	200000
chr1	63800000	64700000	0.107383	0.0197842	900000
chr1	64700000	64750000	-0.642681	0.00067446	50000
chr1	64750000	65300000	-0.272158	0.00921763	550000
chr1	65300000	65500000	-0.0836094	0.0121403	200000
chr1	65500000	65700000	0.0421931	0.428282	200000
chr1	65700000	65750000	-0.104777	0.104092	50000
chr1	65750000	66200000	0.0252925	0.323291	450000
chr1	66200000	66400000	0.232897	0.0130396	200000
chr1	66400000	66450000	0.115665	0.0775629	50000
chr1	66450000	66700000	0.398844	0.00067446	250000
chr1	66700000	67200000	0.0451977	0.399955	500000
chr1	67200000	67800000	-0.11926	0.0155126	600000
chr1	67800000	68000000	0.0591936	0.281924	200000
chr1	68000000	68050000	-0.0998973	0.116232	50000
chr1	68050000	68300000	0.0046225	0.914344	250000
chr1	68300000	68600000	-0.00980996	0.819245	300000
chr1	68600000	68850000	0.0848228	0.161871	250000
chr1	68850000	69900000	-0.00788392	0.850045	1050000
chr1	69900000	70900000	0.202491	0.00719424	1000000
chr1	70900000	71450000	-0.0349535	0.0993705	550000
chr1	71450000	71600000	0.0241654	0.634442	150000
chr1	71600000	72350000	-0.0592758	0.0139388	750000
chr1	72350000	72850000	0.0218901	0.0602518	500000
chr1	72850000	73150000	-0.178749	0.00854317	300000
chr1	73150000	74550000	0.0259749	0.458183	1400000
chr1	74550000	74950000	-0.0643426	0.0741906	400000
chr1	74950000	75250000	0.19569	0.0056205	300000
chr1	75250000	76150000	-0.0301247	0.539119	900000
chr1	76150000	76650000	0.0917334	0.0204586	500000
chr1	76650000	77250000	-0.00202876	0.960432	600000
chr1	77250000	77300000	0.0488187	0.36196	50000
chr1	77300000	77900000	-0.111518	0.0402428	600000
chr1	77900000	78400000	0.0737288	0.1875	500000
chr1	78400000	79800000	-0.115636	0.00651978	1400000
chr1	79800000	79850000	0.00654854	0.864658	50000
chr1	79850000	82300000	-0.298559	0.0011241	2450000
chr1	82300000	82450000	0.11302	0.0865558	150000
chr1	82450000	82500000	-0.180765	0.0258543	50000
chr1	82500000	82700000	0.0359014	0.491682	200000
chr1	82700000	83050000	-0.0297197	0.539119	350000
chr1	83050000	83450000	0.0329738	0.51911	400000
chr1	83450000	84350000	-0.0589825	0.00359712	900000
chr1	84350000	85200000	0.122549	0.0184353	850000
chr1	85200000	85700000	-0.123341	0.0611511	500000
chr1	85700000	86100000	0.0680277	0.235162	400000
chr1	86100000	86150000	0.540755	0.00067446	50000
chr1	86150000	86400000	0.0068567	0.861736	250000
chr1	86400000	86800000	-0.0453005	0.398381	400000
chr1	86800000	87000000	0.0639188	0.252473	200000
chr1	87000000	87150000	-0.0153313	0.752248	150000
chr1	87150000	87850000	0.143319	0.0155126	700000
chr1	87850000	88550000	-0.118503	0.0157374	700000
chr1	88550000	90250000	0.108129	0.0056205	1700000
chr1	90250000	90300000	-0.171341	0.0321493	50000
chr1	90300000	90500000	0.152106	0.0404676	200000
chr1	90500000	90800000	-0.0380842	0.4692	300000
chr1	90800000	90900000	0.0878274	0.153103	100000
chr1	90900000	91350000	-0.0387262	0.0316996	450000
chr1	91350000	91500000	0.0441192	0.405126	150000
chr1	91500000	91550000	0.288059	0.00876799	50000
chr1	91550000	91950000	-0.00713919	0.858588	400000
chr1	91950000	92350000	0.233102	0.0130396	400000
chr1	92350000	92400000	-0.0974063	0.118705	50000
chr1	92400000	92750000	0.045018	0.399955	350000
chr1	92750000	94000000	-0.0610878	0.0741906	1250000
chr1	94000000	94300000	0.0609142	0.261691	300000
chr1	94300000	94500000	-0.170056	0.0321493	200000
chr1	94500000	94800000	0.000179764	0.991232	300000
chr1	94800000	95000000	-0.187442	0.0238309	200000
chr1	95000000	96450000	0.0212759	0.365782	1450000
chr1	96450000	96700000	-0.168028	0.0323741	250000
chr1	96700000	97300000	0.0896358	0.0442896	600000
chr1	97300000	97550000	-0.0639805	0.0182104	250000
chr1	97550000	98550000	0.0864959	0.0404676	1000000
chr1	98550000	99100000	-0.100999	0.0442896	550000
chr1	99100000	99500000	0.0749101	0.0211331	400000
chr1	99500000	100300000	-0.0934434	0.0499101	800000
chr1	100300000	101000000	0.0476301	0.0155126	700000
chr1	101000000	101050000	-0.107216	0.0980216	50000
chr1	101050000	101500000	0.150579	0.00719424	450000
chr1	101500000	101800000	-0.15226	0.0402428	300000
chr1	101800000	101850000	0.25077	0.0116906	50000
chr1	101850000	102550000	-0.0048793	0.902878	700000
chr1	102550000	103000000	0.0183758	0.531025	450000
chr1	103000000	103800000	-0.0509999	0.0139388	800000
chr1	103900000	103950000	-0.00364664	0.926259	50000
chr1	104000000	104200000	0.0344761	0.480665	200000
chr1	104250000	104600000	0.0283513	0.573966	350000
chr1	104600000	105200000	-0.0155517	0.746628	600000
chr1	105200000	106350000	-0.311897	0.0033723	1150000
chr1	106350000	107050000	-0.00921931	0.828687	700000
chr1	107050000	107150000	-0.139522	0.0505845	100000
chr1	107150000	107450000	-0.0251156	0.620054	300000
chr1	107450000	108050000	0.217137	0.0107914	600000
chr1	108050000	108300000	-0.0392655	0.458408	250000
chr1	108300000	108650000	0.0749064	0.118705	350000
chr1	108650000	108700000	-0.0587571	0.287995	50000
chr1	108700000	108800000	0.227966	0.0139388	100000
chr1	108850000	108950000	0.0259887	0.611286	100000
chr1	109000000	109050000	0.326836	0.0067446	50000
chr1	109050000	109300000	0.00713919	0.858588	250000
chr1	109300000	109550000	0.320699	0.0067446	250000
chr1	109550000	109950000	0.0659412	0.232464	400000
chr1	109950000	110050000	0.192784	0.0211331	100000
chr1	110050000	110600000	0.0229794	0.628597	550000
chr1	110600000	111050000	-0.0984335	0.0323741	450000
chr1	111050000	111150000	0.298921	0.00741906	100000
chr1	111150000	111650000	-0.0730868	0.107689	500000
chr1	111650000	112000000	0.0789163	0.18143	350000
chr1	112000000	112300000	0.400385	0.00314748	300000
chr1	112300000	112600000	0.0328197	0.520009	300000
chr1	112600000	112900000	-0.0127119	0.783948	300000
chr1	112900000	113250000	0.239676	0.0119155	350000
chr1	113250000	113900000	-0.0946288	0.123201	650000
chr1	113900000	115350000	0.161523	0.00067446	1450000
chr1	115350000	115900000	-0.0763762	0.0741906	550000
chr1	115900000	116050000	-0.377042	0.0044964	150000
chr1	116050000	116300000	0.0714432	0.221448	250000
chr1	116300000	116650000	-0.0368369	0.0211331	350000
chr1	116650000	116900000	0.00387776	0.926259	250000
chr1	116900000	117450000	0.314381	0.00651978	550000
chr1	117450000	118100000	0.0878037	0.0741906	650000
chr1	118100000	118250000	-0.0154854	0.751349	150000
chr1	118250000	118500000	0.166025	0.0323741	250000
chr1	118500000	118700000	-0.078942	0.18143	200000
chr1	118700000	118850000	0.0362096	0.487635	150000
chr1	118850000	119450000	-0.00757576	0.854317	600000
chr1	119450000	119850000	0.0633635	0.247752	400000
chr1	119850000	120100000	-0.0285311	0.569919	250000
chr1	120100000	120150000	0.424859	0.00247302	50000
chr1	120150000	120450000	-0.130444	0.0602518	300000
chr1	120450000	120700000	0.0835388	0.167491	250000
chr1	120750000	120950000	0.0618901	0.167491	200000
chr1	121100000	121400000	0.0402414	0.445594	300000
chr1	121450000	121500000	0.0402414	0.445594	50000
chr1	142500000	142550000	-0.00142527	0.979991	50000
chr1	142600000	142650000	-0.00142527	0.979991	50000
chr1	143100000	143300000	-0.0075244	0.857014	200000
chr1	143500000	143550000	-0.0075244	0.857014	50000
chr1	143950000	144100000	0.161762	0.0359712	150000
chr1	144500000	144750000	0.0878146	0.0121403	250000
chr1	144800000	145100000	0.0435542	0.412095	300000
chr1	145100000	145300000	-0.137468	0.0523831	200000
chr1	145350000	145400000	-0.137468	0.0523831	50000
chr1	145400000	145850000	0.00306882	0.933903	450000
chr1	146300000	146400000	0.0890087	0.147482	100000
chr1	146450000	147450000	0.087986	0.00831835	1000000
chr1	147700000	147850000	0.0902157	0.141637	150000
chr1	148000000	148050000	0.0085773	0.840378	50000
chr1	148200000	148250000	0.0085773	0.840378	50000
chr1	148500000	148600000	-0.253274	0.0116906	100000
chr1	148800000	148950000	0.0171803	0.734038	150000
chr1	149000000	149400000	0.0171803	0.734038	400000
chr1	149650000	150200000	0.00396414	0.734038	550000
chr1	150200000	152000000	-0.0946499	0.0292266	1800000
chr1	152000000	153250000	0.0997535	0.00831835	1250000
chr1	153250000	153450000	-0.018567	0.718525	200000
chr1	153450000	153500000	0.550642	0.00067446	50000
chr1	153500000	153700000	0.111248	0.0926259	200000
chr1	153700000	153950000	-0.022188	0.525629	250000
chr1	153950000	154000000	0.272188	0.00921763	50000
chr1	154000000	154600000	-0.0804421	0.105441	600000
chr1	154600000	154650000	0.122368	0.0721673	50000
chr1	154650000	154900000	-0.121983	0.0728417	250000
chr1	154900000	155800000	0.0597215	0.119829	900000
chr1	155800000	156300000	-0.0814587	0.098696	500000
chr1	156300000	156900000	0.028561	0.541367	600000
chr1	156900000	157150000	-0.0330252	0.51821	250000
chr1	157150000	157900000	0.0118165	0.69402	750000
chr1	157900000	157950000	0.509091	0.00067446	50000
chr1	157950000	158700000	-0.00856189	0.4692	750000
chr1	158700000	160600000	0.0996574	0.00741906	1900000
chr1	160600000	160650000	-0.00927067	0.827113	50000
chr1	160650000	161500000	0.0221774	0.461331	850000
chr1	161500000	161650000	-0.0450437	0.399955	150000
chr1	161650000	162500000	0.0363153	0.281924	850000
chr1	162500000	163300000	-0.00884855	0.832284	800000
chr1	163300000	163350000	0.67604	0.00044964	50000
chr1	163350000	163550000	-0.158706	0.0386691	200000
chr1	163550000	164500000	0.0120104	0.492356	950000
chr1	164500000	164800000	-0.0833077	0.168165	300000
chr1	164800000	167400000	0.120955	0.00067446	2600000
chr1	167400000	167900000	-0.0225989	0.634442	500000
chr1	167900000	168250000	0.074679	0.201439	350000
chr1	168250000	168300000	-0.159784	0.0377698	50000
chr1	168300000	168500000	0.149307	0.0413669	200000
chr1	168500000	168550000	-0.176965	0.0285522	50000
chr1	168550000	169500000	0.116732	0.0359712	950000
chr1	169500000	169550000	-0.153056	0.0402428	50000
chr1	169550000	170050000	0.0446533	0.242131	500000
chr1	170050000	170450000	-0.0543015	0.118705	400000
chr1	170450000	171550000	0.0847072	0.0404676	1100000
chr1	171550000	172000000	-0.218119	0.0011241	450000
chr1	172000000	172350000	0.078454	0.184577	350000
chr1	172350000	173150000	-0.0606333	0.0139388	800000
chr1	173150000	173300000	0.120519	0.0741906	150000
chr1	173300000	173450000	-0.0489728	0.36196	150000
chr1	173450000	173500000	0.111633	0.0926259	50000
chr1	173500000	173750000	-0.166615	0.0323741	250000
chr1	173750000	174650000	0.0765522	0.0386691	900000
chr1	174650000	174700000	-0.164201	0.0328237	50000
chr1	174700000	176200000	0.131733	0.00607014	1500000
chr1	176200000	176250000	-0.108911	0.0957734	50000
chr1	176250000	177100000	0.10545	0.0182104	850000
chr1	177100000	177150000	-0.0490241	0.361286	50000
chr1	177150000	177300000	0.205213	0.0195594	150000
chr1	177300000	177350000	0.308243	0.00741906	50000
chr1	177350000	177750000	0.106266	0.098696	400000
chr1	177750000	177900000	0.462198	0.0011241	150000
chr1	177900000	177950000	-0.212044	0.0182104	50000
chr1	177950000	179800000	0.114703	0.00741906	1850000
chr1	179800000	180200000	-0.0655688	0.0685701	400000
chr1	180200000	180250000	0.0504109	0.352743	50000
chr1	180250000	180600000	-0.0672353	0.0966727	350000
chr1	180600000	180850000	0.0687468	0.233813	250000
chr1	180850000	180950000	0.301721	0.00741906	100000
chr1	180950000	182050000	0.0446258	0.168165	1100000
chr1	182050000	182400000	0.401368	0.00179856	350000
chr1	182400000	182550000	0.0767848	0.193121	150000
chr1	182550000	183650000	-0.0748541	0.0125899	1100000
chr1	183650000	184650000	0.0487147	0.268885	1000000
chr1	184650000	185200000	-0.0261708	0.473471	550000
chr1	185200000	185550000	0.0101952	0.811826	350000
chr1	185550000	186350000	-0.171859	0.00876799	800000
chr1	186350000	186400000	0.0314843	0.532599	50000
chr1	186400000	187900000	-0.421231	0.000899281	1500000
chr1	187900000	189350000	-0.179517	0.0184353	1450000
chr1	189350000	189450000	-0.282075	0.00876799	100000
chr1	189450000	189900000	-0.246764	0.0121403	450000
chr1	189900000	190000000	-0.30131	0.00741906	100000
chr1	190000000	190750000	-0.230503	0.0123651	750000
chr1	190750000	190800000	-0.274397	0.00876799	50000
chr1	190800000	192100000	-0.18877	0.0170863	1300000
chr1	192100000	192200000	-0.301207	0.00741906	100000
chr1	192200000	192450000	-0.123241	0.0690198	250000
chr1	192450000	192600000	0.0585003	0.290692	150000
chr1	192600000	193100000	-0.178223	0.0139388	500000
chr1	193100000	193200000	0.0315871	0.53125	100000
chr1	193200000	193400000	-0.283385	0.00876799	200000
chr1	193400000	195150000	-0.467456	0.00067446	1750000
chr1	195150000	195700000	-0.239207	0.00741906	550000
chr1	195700000	196100000	-0.373735	0.00157374	400000
chr1	196100000	197000000	-0.134987	0.00921763	900000
chr1	197000000	197050000	0.0144325	0.755396	50000
chr1	197050000	197200000	-0.124961	0.0669964	150000
chr1	197200000	197650000	-0.240281	0.00741906	450000
chr1	197650000	198050000	-0.0176201	0.718525	400000
chr1	198050000	198250000	0.0664355	0.241906	200000
chr1	198250000	198950000	-0.0494149	0.0517086	700000
chr1	198950000	199150000	-0.187596	0.0238309	200000
chr1	199150000	199300000	-0.0908834	0.135342	150000
chr1	199300000	199350000	-0.230714	0.0139388	50000
chr1	199350000	199550000	-0.127684	0.0651978	200000
chr1	199550000	200250000	-0.266575	0.00876799	700000
chr1	200250000	201100000	0.0231246	0.561151	850000
chr1	201100000	201400000	-0.147483	0.0415917	300000
chr1	201400000	201800000	0.103826	0.0386691	400000
chr1	201800000	202650000	-0.151953	0.0103417	850000
chr1	202650000	203000000	0.0289493	0.230665	350000
chr1	203000000	204500000	-0.112733	0.0139388	1500000
chr1	204500000	205300000	0.0635048	0.0119155	800000
chr1	205300000	205950000	-0.16744	0.0067446	650000
chr1	206100000	206350000	0.0323652	0.221448	250000
chr1	206450000	206950000	0.0678916	0.00876799	500000
chr1	206950000	207900000	-0.12518	0.00651978	950000
chr1	207900000	209450000	0.132657	0.00741906	1550000
chr1	209450000	209750000	-0.00916795	0.828687	300000
chr1	209750000	211400000	0.116071	0.00854317	1650000
chr1	211400000	211700000	-0.0462506	0.384667	300000
chr1	211700000	212150000	-0.229935	0.00876799	450000
chr1	212150000	212550000	-0.0313559	0.533498	400000
chr1	212550000	213450000	0.104617	0.0395683	900000
chr1	213450000	213500000	-0.23395	0.0130396	50000
chr1	213500000	214150000	0.01302	0.778103	650000
chr1	214150000	214450000	0.165562	0.0323741	300000
chr1	214450000	214500000	0.751721	0.00022482	50000
chr1	214500000	214700000	-0.133128	0.0573291	200000
chr1	214700000	214800000	-0.344992	0.00607014	100000
chr1	214800000	215400000	-0.158815	0.0155126	600000
chr1	215400000	216350000	-0.35658	0.00134892	950000
chr1	216350000	217000000	-0.105539	0.0397932	650000
chr1	217000000	217200000	0.165665	0.0323741	200000
chr1	217200000	217650000	-0.0657907	0.184577	450000
chr1	217650000	217850000	0	0.997752	200000
chr1	217850000	218450000	-0.318927	0.0044964	600000
chr1	218450000	218500000	0.167797	0.0323741	50000
chr1	218500000	219800000	-0.304254	0.00539568	1300000
chr1	219800000	220000000	-0.142296	0.0485612	200000
chr1	220000000	220150000	-0.283744	0.00876799	150000
chr1	220150000	220900000	-0.0665417	0.113085	750000
chr1	220900000	221350000	-0.200816	0.0155126	450000
chr1	221350000	221600000	-0.103647	0.105441	250000
chr1	221600000	221850000	-0.198742	0.0204586	250000
chr1	221850000	222550000	-0.0576381	0.0899281	700000
chr1	222550000	222600000	-0.17301	0.0316996	50000
chr1	222600000	222700000	-0.00937339	0.822392	100000
chr1	222700000	222750000	-0.27301	0.00921763	50000
chr1	222750000	223200000	-0.0502711	0.149955	450000
chr1	223200000	223650000	0.0823575	0.171538	450000
chr1	223650000	223850000	-0.00824345	0.841951	200000
chr1	223850000	223900000	0.285542	0.00876799	50000
chr1	223900000	224050000	-0.08264	0.170863	150000
chr1	224050000	224100000	0.102209	0.107689	50000
chr1	224100000	224650000	-0.087573	0.0442896	550000
chr1	224650000	225150000	0.0854648	0.160971	500000
chr1	225150000	225550000	-0.143606	0.0469874	400000
chr1	225550000	225600000	0.38888	0.00359712	50000
chr1	225600000	226300000	-0.126954	0.0148381	700000
chr1	226300000	226500000	0.250565	0.0067446	200000
chr1	226500000	227200000	0.0787549	0.119829	700000
chr1	227200000	227600000	0.282024	0.00876799	400000
chr1	227600000	227650000	-0.110632	0.0930755	50000
chr1	227650000	231750000	0.161335	0.00067446	4100000
chr1	231750000	232700000	-0.113255	0.0155126	950000
chr1	232700000	233500000	0.0759727	0.00876799	800000
chr1	233500000	233550000	-0.0403955	0.444694	50000
chr1	233550000	234600000	0.13482	0.0121403	1050000
chr1	234600000	235300000	-0.128434	0.0321493	700000
chr1	235300000	235650000	0.00957884	0.819469	350000
chr1	235650000	235850000	-0.0669492	0.238984	200000
chr1	235850000	238000000	0.0993514	0.00876799	2150000
chr1	238000000	239150000	-0.0733202	0.0211331	1150000
chr1	239150000	239900000	-0.40164	0.00247302	750000
chr1	239900000	240150000	-0.188187	0.0238309	250000
chr1	240150000	240200000	0.0067283	0.861736	50000
chr1	240200000	240600000	-0.126644	0.0204586	400000
chr1	240600000	240800000	0.281818	0.00876799	200000
chr1	240800000	241300000	-0.0740986	0.0321493	500000
chr1	241300000	241650000	0.0286595	0.565647	350000
chr1	241650000	242050000	-0.169106	0.0242806	400000
chr1	242050000	242200000	0.436543	0.00134892	150000
chr1	242200000	242400000	0.115922	0.0775629	200000
chr1	242400000	243250000	0.0245385	0.608813	850000
chr1	243250000	243300000	0.653261	0.00044964	50000
chr1	243300000	243600000	-0.11492	0.0798112	300000
chr1	243600000	243800000	0.0670519	0.238984	200000
chr1	243800000	244150000	-0.0693118	0.230665	350000
chr1	244150000	244450000	-0.401233	0.00292266	300000
chr1	244450000	244600000	-0.185131	0.0238309	150000
chr1	244600000	247000000	0.131557	0.00719424	2400000
chr1	247000000	247100000	-0.0427067	0.421313	100000
chr1	247100000	247450000	0.148202	0.0415917	350000
chr1	247450000	247650000	0.450205	0.00067446	200000
chr1	247650000	248000000	0.279944	0.00876799	350000
chr1	248000000	248400000	0.713559	0.00022482	400000
chr1	248400000	248600000	0.284181	0.00876799	200000
chr1	248600000	248950000	0.0839955	0.0658723	350000
chr1	249050000	249250000	0.0781459	0.0658723	200000
chr10	50000	600000	-0.021865	0.477653	550000
chr10	600000	750000	0.0425967	0.289157	150000
chr10	750000	1150000	-0.0159705	0.710066	400000
chr10	1150000	1750000	0.0675439	0.135639	600000
chr10	1750000	2050000	-0.0392819	0.191994	300000
chr10	2050000	2450000	0.0449793	0.220365	400000
chr10	2450000	2850000	-0.00138368	0.977458	400000
chr10	2850000	3100000	-0.263546	0.00855033	250000
chr10	3100000	3600000	0.175611	0.0202099	500000
chr10	3600000	3800000	-0.0498125	0.0730665	200000
chr10	3800000	4850000	0.165577	0.0143801	1050000
chr10	4850000	5700000	-0.175208	0.0136028	850000
chr10	5700000	6450000	0.0894763	0.0365332	750000
chr10	6450000	6550000	-0.11588	0.0998834	100000
chr10	6550000	6850000	0.0381741	0.437233	300000
chr10	6850000	7500000	-0.0229814	0.1644	650000
chr10	7500000	8600000	0.0856371	0.00427517	1100000
chr10	8600000	9200000	-0.00583861	0.667314	600000
chr10	9200000	9250000	0.0409673	0.398368	50000
chr10	9250000	10550000	-0.043849	0.137971	1300000
chr10	10550000	11700000	0.0351897	0.228916	1150000
chr10	11700000	12000000	-0.138808	0.0730665	300000
chr10	12000000	13350000	0.134065	0.00310921	1350000
chr10	13350000	13700000	-0.0659363	0.220365	350000
chr10	13700000	14150000	0.0772576	0.0365332	450000
chr10	14150000	15750000	-0.114898	0.00660707	1600000
chr10	15750000	17800000	0.0594778	0.0101049	2050000
chr10	18200000	18550000	0.0178715	0.689856	350000
chr10	18550000	18800000	-0.0539377	0.287213	250000
chr10	18800000	19000000	0.0112117	0.790128	200000
chr10	19000000	20550000	-0.0562165	0.178002	1550000
chr10	20550000	21000000	0.0237352	0.399922	450000
chr10	21000000	21100000	-0.00293547	0.945977	100000
chr10	21100000	21350000	0.0233803	0.635445	250000
chr10	21350000	21550000	-0.111755	0.103381	200000
chr10	21550000	22300000	0.0483771	0.20171	750000
chr10	22300000	22850000	-0.0348789	0.183443	550000
chr10	22850000	23050000	0.0367128	0.453945	200000
chr10	23050000	23150000	-0.170658	0.0439176	100000
chr10	23150000	23600000	0.0921103	0.0264283	450000
chr10	23600000	24000000	0.609104	0.000388651	400000
chr10	24000000	24450000	0.255748	0.0101049	450000
chr10	24450000	24900000	0.129129	0.0672367	450000
chr10	24900000	24950000	0.216591	0.0151574	50000
chr10	24950000	25300000	0.0371876	0.436844	350000
chr10	25300000	25400000	0.69528	0.000388651	100000
chr10	25400000	26200000	0.0586173	0.228916	800000
chr10	26200000	26600000	-0.0246864	0.611737	400000
chr10	26600000	27550000	0.0322282	0.253012	950000
chr10	27550000	27750000	-0.0689254	0.211815	200000
chr10	27750000	28250000	0.0178909	0.682083	500000
chr10	28250000	28450000	-0.046127	0.354839	200000
chr10	28450000	28800000	0.121441	0.0928877	350000
chr10	28800000	28950000	-0.150394	0.0641275	150000
chr10	28950000	29700000	-0.49188	0.000388651	750000
chr10	29700000	30150000	-0.000530195	0.987952	450000
chr10	30150000	30300000	0.337308	0.00388651	150000
chr10	30300000	31150000	-0.149685	0.0400311	850000
chr10	31150000	32350000	0.0489283	0.109211	1200000
chr10	32350000	32750000	-0.22598	0.0101049	400000
chr10	32750000	33700000	0.0359934	0.155849	950000
chr10	33700000	34250000	-0.0591491	0.256121	550000
chr10	34250000	34950000	0.042266	0.107268	700000
chr10	34950000	35350000	-0.104545	0.0338127	400000
chr10	35350000	35400000	0.0175611	0.692188	50000
chr10	35400000	35600000	-0.0350705	0.476487	200000
chr10	35600000	35900000	0.0789603	0.170229	300000
chr10	35900000	36350000	-0.0696093	0.137971	450000
chr10	36350000	36700000	0.00064658	0.987952	350000
chr10	36700000	36750000	-0.0236777	0.624951	50000
chr10	36750000	37100000	0.105509	0.109211	350000
chr10	37100000	37200000	-0.289228	0.00699572	100000
chr10	37200000	38400000	0.0465311	0.0186553	1200000
chr10	38400000	38600000	-0.027221	0.580645	200000
chr10	38600000	39150000	0.0156237	0.570929	550000
chr10	42350000	42550000	0.0176128	0.692188	200000
chr10	42600000	42950000	-0.04764	0.340459	350000
chr10	42950000	43250000	0.0174921	0.11232	300000
chr10	43250000	43550000	-0.0435795	0.374271	300000
chr10	43550000	43600000	0.214794	0.0171007	50000
chr10	43600000	43850000	-0.0960171	0.129421	250000
chr10	43850000	44900000	0.204354	0.00699572	1050000
chr10	44900000	45200000	-0.0809927	0.0544112	300000
chr10	45200000	45300000	0.000465537	0.987952	100000
chr10	45300000	45950000	-0.0478141	0.249126	650000
chr10	45950000	46300000	0.0701262	0.129421	350000
chr10	46900000	47150000	-0.193069	0.0240964	250000
chr10	47500000	47750000	-0.122514	0.0753984	250000
chr10	47950000	48000000	-0.0651752	0.232802	50000
chr10	48300000	48700000	-0.0651752	0.232802	400000
chr10	49350000	49500000	-0.0882904	0.136417	150000
chr10	49500000	49550000	0.412906	0.00116595	50000
chr10	49550000	49850000	0.0777706	0.174116	300000
chr10	49850000	49900000	0.475068	0.000777303	50000
chr10	49900000	51150000	-0.146673	0.00388651	1250000
chr10	51450000	51600000	0.184831	0.0338127	150000
chr10	51750000	51850000	0.106453	0.109211	100000
chr10	52000000	52800000	0.0230708	0.629227	800000
chr10	52800000	53000000	0.239597	0.0124368	200000
chr10	53000000	53200000	0.515272	0.000388651	200000
chr10	53200000	54000000	0.0908824	0.10377	800000
chr10	54000000	54050000	0.305949	0.00660707	50000
chr10	54050000	54350000	-0.114076	0.0753984	300000
chr10	54350000	54500000	0.301035	0.00699572	150000
chr10	54500000	55750000	-0.0298482	0.0843373	1250000
chr10	55750000	57700000	0.0208305	0.135639	1950000
chr10	57700000	59000000	-0.0329885	0.258453	1300000
chr10	59000000	59400000	0.00601319	0.899728	400000
chr10	59400000	59700000	-0.112906	0.0101049	300000
chr10	59700000	60600000	0.08586	0.0773416	900000
chr10	60600000	60650000	-0.326174	0.00388651	50000
chr10	60650000	62750000	0.142777	0.00699572	2100000
chr10	62750000	63200000	-0.0473555	0.343179	450000
chr10	63200000	64400000	0.102992	0.0171007	1200000
chr10	64400000	64550000	-0.142532	0.0672367	150000
chr10	64550000	64900000	0.0464632	0.349398	350000
chr10	64900000	65200000	-0.0489073	0.323358	300000
chr10	65200000	66650000	0.0328614	0.359114	1450000
chr10	66650000	66800000	-0.00713824	0.884959	150000
chr10	66800000	67300000	0.034967	0.0773416	500000
chr10	67300000	67450000	-0.13617	0.0773416	150000
chr10	67450000	69600000	0.0361125	0.0928877	2150000
chr10	69600000	71450000	-0.109077	0.00699572	1850000
chr10	71450000	71850000	0.0636832	0.0202099	400000
chr10	71850000	71900000	-0.23829	0.0124368	50000
chr10	71900000	72650000	0.0852657	0.0843373	750000
chr10	72650000	72700000	-0.2397	0.0124368	50000
chr10	72700000	73500000	0.0549383	0.00777303	800000
chr10	73500000	74100000	-0.0230355	0.624563	600000
chr10	74100000	74150000	0.135316	0.0773416	50000
chr10	74150000	75450000	-0.0888952	0.0544112	1300000
chr10	75450000	75500000	0.0485193	0.325301	50000
chr10	75500000	77750000	-0.0620518	0.00699572	2250000
chr10	77750000	78200000	0.105974	0.0171007	450000
chr10	78200000	78650000	-0.122398	0.0645161	450000
chr10	78650000	78850000	0.171796	0.041197	200000
chr10	78850000	78900000	-0.166042	0.0470268	50000
chr10	78900000	79800000	0.048334	0.0625729	900000
chr10	79800000	81100000	-0.0526793	0.0466382	1300000
chr10	81100000	81300000	0.0849864	0.15274	200000
chr10	81300000	81500000	-0.0882969	0.136417	200000
chr10	81500000	81600000	0.00261218	0.95375	100000
chr10	81600000	81850000	-0.119617	0.0959969	250000
chr10	81850000	82000000	0.0471615	0.343179	150000
chr10	82000000	82150000	-0.255192	0.0101049	150000
chr10	82150000	82900000	0.063664	0.0672367	750000
chr10	82900000	84250000	-0.0495831	0.109211	1350000
chr10	84250000	84550000	0.0391181	0.418966	300000
chr10	84550000	85600000	-0.0246605	0.183443	1050000
chr10	85600000	86050000	0.0229076	0.475321	450000
chr10	86050000	86300000	-0.00944006	0.834435	250000
chr10	86300000	86850000	0.030013	0.486203	550000
chr10	86850000	87350000	-0.0349994	0.174116	500000
chr10	87350000	87450000	0.0397388	0.413914	100000
chr10	87450000	87800000	-0.000931075	0.984065	350000
chr10	87800000	87900000	0.216772	0.0151574	100000
chr10	87900000	88450000	-0.0526281	0.00777303	550000
chr10	88450000	88700000	0.0120652	0.769918	250000
chr10	88700000	88950000	-0.0243631	0.617178	250000
chr10	88950000	89200000	-0.25719	0.0101049	250000
chr10	89250000	91000000	-0.114608	0.00233191	1750000
chr10	91000000	91550000	0.05323	0.0567431	550000
chr10	91550000	91900000	0.374008	0.00155461	350000
chr10	91900000	92200000	0.111845	0.103381	300000
chr10	92200000	92600000	0.206893	0.0186553	400000
chr10	92600000	92700000	0.00959524	0.83288	100000
chr10	92700000	93050000	-0.251063	0.00349786	350000
chr10	93050000	93400000	0.0249968	0.607851	350000
chr10	93400000	94100000	-0.125525	0.0365332	700000
chr10	94100000	94250000	-0.240864	0.0124368	150000
chr10	94250000	94450000	-0.169242	0.0439176	200000
chr10	94450000	95050000	-0.321986	0.00116595	600000
chr10	95050000	95300000	0.05925	0.0108822	250000
chr10	95300000	95650000	-0.340474	0.00233191	350000
chr10	95650000	95750000	0.109893	0.106879	100000
chr10	95750000	96700000	-0.100698	0.0112709	950000
chr10	96700000	96950000	0.0362214	0.469491	250000
chr10	96950000	97100000	-0.0172507	0.697629	150000
chr10	97100000	97150000	0.19356	0.0240964	50000
chr10	97150000	98550000	-0.0547283	0.00816168	1400000
chr10	98550000	98750000	0.0722488	0.185387	200000
chr10	98750000	99050000	-0.175805	0.0373105	300000
chr10	99050000	99150000	0.36008	0.00194326	100000
chr10	99150000	99650000	0.0307397	0.26506	500000
chr10	99650000	99900000	-0.096974	0.127089	250000
chr10	99900000	100450000	0.109702	0.0143801	550000
chr10	100450000	101000000	-0.00403466	0.936261	550000
chr10	101000000	101050000	-0.471602	0.000777303	50000
chr10	101050000	101350000	-0.148636	0.0645161	300000
chr10	101350000	101400000	0.241316	0.0124368	50000
chr10	101400000	101650000	-0.110575	0.0373105	250000
chr10	101650000	101800000	0.00182335	0.972017	150000
chr10	101800000	102300000	-0.121496	0.0186553	500000
chr10	102300000	102350000	0.112518	0.103381	50000
chr10	102350000	102650000	-0.131501	0.0792849	300000
chr10	102650000	102850000	0.0069184	0.884959	200000
chr10	102850000	103550000	-0.126074	0.0143801	700000
chr10	103550000	103850000	0.0721324	0.185387	300000
chr10	103850000	103950000	-0.00894866	0.840653	100000
chr10	103950000	104650000	0.00540541	0.906335	700000
chr10	104650000	105650000	-0.0907326	0.0186553	1000000
chr10	105650000	106100000	0.125166	0.0544112	450000
chr10	106100000	106150000	0.656097	0.000388651	50000
chr10	106150000	106400000	-0.0161516	0.706568	250000
chr10	106400000	106750000	0.0626406	0.24213	350000
chr10	106750000	107500000	-0.0494625	0.174116	750000
chr10	107500000	108000000	0.0762279	0.0715119	500000
chr10	108000000	108400000	-0.312078	0.00155461	400000
chr10	108400000	109100000	0.0775147	0.155461	700000
chr10	109100000	109150000	-0.280034	0.00738438	50000
chr10	109150000	109550000	0.154177	0.0474155	400000
chr10	109550000	110350000	0.345639	0.000777303	800000
chr10	110350000	110700000	0.0223624	0.600466	350000
chr10	110700000	111250000	-0.094892	0.0672367	550000
chr10	111250000	112800000	0.0607797	0.0645161	1550000
chr10	112800000	112900000	-0.381003	0.00155461	100000
chr10	112900000	113900000	0.0789021	0.00388651	1000000
chr10	113900000	114450000	-0.172121	0.0108822	550000
chr10	114450000	114900000	0.0682802	0.106879	450000
chr10	114900000	115400000	-0.0594853	0.256121	500000
chr10	115400000	115600000	0.08884	0.136417	200000
chr10	115600000	116000000	-0.128471	0.0672367	400000
chr10	116000000	116300000	0.0215699	0.652934	300000
chr10	116300000	118150000	-0.0766473	0.000777303	1850000
chr10	118150000	118400000	0.0301177	0.54178	250000
chr10	118400000	118800000	0.230042	0.000777303	400000
chr10	118800000	119000000	-0.0370231	0.453945	200000
chr10	119000000	119150000	0.058787	0.258065	150000
chr10	119150000	119250000	-0.230687	0.0143801	100000
chr10	119250000	119550000	0.094517	0.0781189	300000
chr10	119550000	120200000	-0.0711735	0.0466382	650000
chr10	120200000	120450000	0.0776775	0.0672367	250000
chr10	120450000	120750000	-0.0828139	0.0715119	300000
chr10	120750000	120800000	0.228191	0.0143801	50000
chr10	120800000	121300000	-0.0837553	0.0373105	500000
chr10	121300000	121700000	0.0292901	0.567431	400000
chr10	121700000	122100000	-0.0711367	0.185775	400000
chr10	122100000	122150000	0.371447	0.00155461	50000
chr10	122150000	123100000	-0.0468906	0.00155461	950000
chr10	123100000	123450000	0.0585247	0.0998834	350000
chr10	123450000	123500000	-0.193599	0.0240964	50000
chr10	123500000	123650000	0.282478	0.00738438	150000
chr10	123650000	123850000	0.00139661	0.977458	200000
chr10	123850000	124050000	0.24421	0.00699572	200000
chr10	124050000	124350000	0.128152	0.0808395	300000
chr10	124350000	124600000	-0.0209492	0.663817	250000
chr10	124600000	124900000	0.1211	0.0536339	300000
chr10	124900000	124950000	-0.0150653	0.718616	50000
chr10	124950000	125900000	0.105722	0.0520793	950000
chr10	125900000	126050000	-0.0243028	0.230859	150000
chr10	126050000	126300000	0.0179878	0.687136	250000
chr10	126300000	126600000	-0.0536187	0.0777303	300000
chr10	126600000	127150000	0.0975042	0.0143801	550000
chr10	127150000	127400000	-0.061257	0.251846	250000
chr10	127400000	128200000	0.173055	0.0264283	800000
chr10	128200000	128350000	-0.314264	0.00544112	150000
chr10	128350000	128650000	0.0742187	0.174116	300000
chr10	128750000	129050000	0.0713598	0.0672367	300000
chr10	129050000	129250000	-0.0167852	0.699961	200000
chr10	129250000	129650000	0.0281521	0.0672367	400000
chr10	129650000	129700000	-0.356162	0.00310921	50000
chr10	129700000	129900000	0.225178	0.0143801	200000
chr10	129900000	129950000	-0.432717	0.00116595	50000
chr10	129950000	130350000	0.0564723	0.267003	400000
chr10	130350000	130800000	-0.0563171	0.267003	450000
chr10	130800000	130900000	0.118324	0.0959969	100000
chr10	130900000	131800000	-0.0533076	0.185387	900000
chr10	131800000	132300000	0.0601836	0.0104936	500000
chr10	132300000	133700000	-0.0945789	0.0843373	1400000
chr10	133700000	133850000	0.159938	0.0544112	150000
chr10	133850000	134050000	-0.0314496	0.530509	200000
chr10	134050000	134100000	0.164723	0.0474155	50000
chr10	134100000	134300000	-0.0217639	0.649048	200000
chr10	134300000	135250000	0.053856	0.109211	950000
chr10	135250000	135450000	-0.0341911	0.479596	200000
chr10	135450000	135534747	0.114134	0.102215	84747
chr11	200000	850000	0.0680972	0.193834	650000
chr11	900000	1150000	-0.0850184	0.153372	250000
chr11	1200000	1450000	0.00742953	0.878613	250000
chr11	1500000	1700000	0.0436964	0.184586	200000
chr11	1700000	1900000	-0.188266	0.0258189	200000
chr11	1900000	2000000	0.0304841	0.566859	100000
chr11	2000000	2300000	-0.0673509	0.159538	300000
chr11	2300000	2700000	0.0560662	0.0285164	400000
chr11	2700000	2750000	-0.0966605	0.121773	50000
chr11	2750000	2900000	0.00628064	0.901349	150000
chr11	2900000	3200000	-0.0438113	0.408092	300000
chr11	3200000	3300000	0.0137102	0.77341	100000
chr11	3350000	3500000	0.0137102	0.77341	150000
chr11	3550000	3650000	0.0137102	0.77341	100000
chr11	3650000	3700000	-0.227175	0.0123314	50000
chr11	3700000	4250000	0.0938127	0.111368	550000
chr11	4350000	5550000	0.102415	0.0177264	1200000
chr11	5550000	5750000	-0.00704657	0.892871	200000
chr11	5750000	5850000	-0.227635	0.0123314	100000
chr11	5850000	8200000	0.0779131	0.0258189	2350000
chr11	8200000	8400000	-0.0595895	0.0238921	200000
chr11	8400000	8600000	0.0585172	0.31869	200000
chr11	8600000	9150000	-0.046499	0.359923	550000
chr11	9150000	9200000	0.0338542	0.515992	50000
chr11	9200000	9400000	-0.0572917	0.326782	200000
chr11	9400000	9950000	0.0361659	0.0447013	550000
chr11	9950000	10800000	-0.117224	0.0381503	850000
chr11	10800000	11800000	0.0600107	0.111368	1000000
chr11	11800000	11850000	-0.2356	0.0111753	50000
chr11	11850000	11950000	0.320772	0.0026975	100000
chr11	11950000	12950000	-0.0248162	0.522543	1000000
chr11	12950000	13450000	0.0576746	0.217726	500000
chr11	13450000	13500000	0.475643	0.000770713	50000
chr11	13500000	13650000	-0.00719975	0.890173	150000
chr11	13650000	14550000	0.0609001	0.0836224	900000
chr11	14550000	14850000	-0.0111826	0.820809	300000
chr11	14850000	15100000	0.0231311	0.653565	250000
chr11	15100000	15600000	0.21731	0.00385356	500000
chr11	15600000	16050000	0.678734	0.000385356	450000
chr11	16050000	16750000	0.315235	0.00192678	700000
chr11	16750000	17000000	-0.137102	0.0635838	250000
chr11	17000000	17400000	0.0468941	0.370713	400000
chr11	17400000	17750000	-0.0437237	0.132177	350000
chr11	17750000	18050000	0.118617	0.0447013	300000
chr11	18050000	18300000	-0.0243566	0.642004	250000
chr11	18300000	18800000	0.139966	0.0447013	500000
chr11	18800000	19100000	-0.0400837	0.0258189	300000
chr11	19100000	19300000	0.167892	0.0400771	200000
chr11	19300000	19950000	-0.0395574	0.333333	650000
chr11	19950000	20500000	0.0515681	0.333333	550000
chr11	20500000	20650000	-0.0417177	0.14104	150000
chr11	20650000	21250000	0.022212	0.0323699	600000
chr11	21250000	21350000	-0.0191483	0.703661	100000
chr11	21350000	22850000	0.0446334	0.12948	1500000
chr11	22850000	25300000	-0.192705	0.00115607	2450000
chr11	25300000	25950000	0.0338542	0.515992	650000
chr11	25950000	26200000	-0.0226716	0.656647	250000
chr11	26200000	26650000	0.0663467	0.0258189	450000
chr11	26650000	26750000	-0.202359	0.0177264	100000
chr11	26750000	28200000	0.0918537	0.0165703	1450000
chr11	28200000	29350000	-0.154065	0.00423892	1150000
chr11	29350000	29400000	0.239583	0.0111753	50000
chr11	29400000	30250000	-0.0211577	0.00732177	850000
chr11	30250000	32150000	0.134058	0.00385356	1900000
chr11	32150000	32200000	-0.153339	0.0485549	50000
chr11	32200000	33350000	0.0913323	0.0759152	1150000
chr11	33350000	33800000	-0.00432326	0.686705	450000
chr11	33800000	34050000	-0.287684	0.00423892	250000
chr11	34050000	34400000	0.0459996	0.221195	350000
chr11	34400000	34700000	-0.0790441	0.188054	300000
chr11	34700000	34900000	-0.304688	0.00308285	200000
chr11	34900000	35000000	0.0678615	0.224277	100000
chr11	35000000	35400000	-0.0206801	0.684778	400000
chr11	35400000	36550000	0.0827805	0.00732177	1150000
chr11	36550000	37600000	-0.0321108	0.0327553	1050000
chr11	37600000	38850000	-0.336311	0.000770713	1250000
chr11	38850000	39300000	-0.0646446	0.256262	450000
chr11	39300000	40500000	0.0642106	0.0258189	1200000
chr11	40500000	41150000	-0.0438702	0.391522	650000
chr11	41150000	42350000	0.0271012	0.235453	1200000
chr11	42350000	42900000	-0.0649231	0.0265896	550000
chr11	42900000	42950000	0.0165441	0.740655	50000
chr11	42950000	43300000	-0.0537684	0.346821	350000
chr11	43300000	44250000	0.0429889	0.0543353	950000
chr11	44250000	44550000	-0.0715125	0.0250482	300000
chr11	44550000	45100000	0.0287433	0.105202	550000
chr11	45100000	45400000	-0.0243566	0.642004	300000
chr11	45400000	45850000	0.0429092	0.399229	450000
chr11	45850000	46450000	-0.0448325	0.253565	600000
chr11	46450000	46950000	0.0231771	0.582659	500000
chr11	46950000	47650000	-0.0100665	0.813873	700000
chr11	47650000	47850000	0.0802696	0.181888	200000
chr11	47850000	48150000	-0.12117	0.0543353	300000
chr11	48150000	48200000	0.643229	0.000770713	50000
chr11	48200000	48700000	-0.133732	0.0689788	500000
chr11	48700000	48850000	0.0421773	0.315607	150000
chr11	48950000	49000000	0.00919118	0.838921	50000
chr11	49000000	49800000	-0.0441176	0.408092	800000
chr11	49800000	50000000	0.0772059	0.191137	200000
chr11	50000000	50750000	-0.0867034	0.061657	750000
chr11	51200000	51550000	0.0447304	0.40501	350000
chr11	51550000	51600000	-0.0322457	0.536031	50000
chr11	54800000	54900000	-0.0322457	0.536031	100000
chr11	54900000	55050000	0.122702	0.0816956	150000
chr11	55050000	55400000	-0.00842525	0.852408	350000
chr11	55400000	56200000	0.0242034	0.615029	800000
chr11	56200000	56600000	-0.0282437	0.129094	400000
chr11	56600000	57850000	0.0977512	0.0235067	1250000
chr11	57850000	58300000	-0.0758783	0.00385356	450000
chr11	58300000	58700000	0.0950329	0.0643545	400000
chr11	58700000	59300000	-0.0199142	0.569171	600000
chr11	59300000	61050000	0.0824842	0.00115607	1750000
chr11	61050000	61600000	-0.0562194	0.331021	550000
chr11	61600000	61750000	0.165135	0.0423892	150000
chr11	61750000	62150000	-0.289522	0.00115607	400000
chr11	62150000	62650000	-0.0202206	0.689017	500000
chr11	62650000	62700000	0.448529	0.000770713	50000
chr11	62700000	63500000	-0.0376647	0.163776	800000
chr11	63500000	63550000	0.124234	0.0809249	50000
chr11	63550000	64100000	-0.0833194	0.0643545	550000
chr11	64100000	64150000	0.0949755	0.125241	50000
chr11	64150000	64500000	-0.19424	0.0235067	350000
chr11	64500000	65100000	0.115962	0.0485549	600000
chr11	65250000	65300000	0.0726869	0.201541	50000
chr11	65400000	67300000	0.133008	0.000770713	1900000
chr11	67300000	67600000	-0.0119485	0.813873	300000
chr11	67700000	69100000	-0.157027	0.00423892	1400000
chr11	69150000	69700000	-0.138905	0.0485549	550000
chr11	69800000	70250000	-0.0929245	0.0578035	450000
chr11	70250000	70300000	0.221814	0.0123314	50000
chr11	70300000	71350000	-0.130759	0.0165703	1050000
chr11	71400000	71450000	-0.113281	0.0982659	50000
chr11	71450000	71500000	-0.432292	0.000770713	50000
chr11	71500000	72550000	0.0366042	0.445857	1050000
chr11	72550000	72850000	-0.139859	0.0585742	300000
chr11	72850000	74700000	0.0805636	0.00115607	1850000
chr11	74700000	76750000	-0.114023	0.0111753	2050000
chr11	76750000	76900000	0.0381434	0.47052	150000
chr11	76900000	76950000	-0.0165441	0.740655	50000
chr11	76950000	77350000	0.0275735	0.594605	400000
chr11	77350000	78200000	-0.105671	0.0262042	850000
chr11	78200000	78350000	0.0102635	0.83237	150000
chr11	78350000	79200000	-0.166928	0.00385356	850000
chr11	79200000	79250000	0.245864	0.00924855	50000
chr11	79250000	79600000	-0.0507047	0.362235	350000
chr11	79600000	80950000	0.0308245	0.171484	1350000
chr11	80950000	82350000	-0.0287935	0.113295	1400000
chr11	82350000	82400000	0.131127	0.0701349	50000
chr11	82400000	82600000	-0.0615809	0.280154	200000
chr11	82600000	83550000	0.0866954	0.000770713	950000
chr11	83550000	84850000	-0.0228483	0.0543353	1300000
chr11	84850000	85650000	0.0862534	0.125241	800000
chr11	85650000	85950000	-0.0539216	0.346821	300000
chr11	85950000	86000000	0.110141	0.105202	50000
chr11	86000000	87700000	-0.103353	0.00423892	1700000
chr11	87750000	89350000	0.134117	0.00423892	1600000
chr11	89350000	89400000	-0.113817	0.095183	50000
chr11	89400000	89500000	0.132276	0.0701349	100000
chr11	89800000	90000000	0.132276	0.0701349	200000
chr11	90000000	90850000	-0.0186887	0.695954	850000
chr11	90850000	91800000	0.035386	0.190751	950000
chr11	91800000	91950000	-0.136642	0.0643545	150000
chr11	91950000	93550000	0.0879768	0.0447013	1600000
chr11	93550000	93600000	-0.254136	0.00809249	50000
chr11	93600000	94100000	0.0536612	0.0123314	500000
chr11	94100000	94450000	-0.0120579	0.346435	350000
chr11	94450000	94900000	0.211329	0.000770713	450000
chr11	94900000	95500000	-0.038054	0.0111753	600000
chr11	95500000	95800000	0.0294118	0.576493	300000
chr11	95800000	96100000	-0.0212929	0.680154	300000
chr11	96100000	96150000	0.761259	0.000385356	50000
chr11	96150000	96300000	-0.0880055	0.139114	150000
chr11	96400000	96700000	-0.0880055	0.139114	300000
chr11	96700000	96850000	0.0435049	0.408092	150000
chr11	96850000	98200000	-0.102289	0.0258189	1350000
chr11	98200000	98850000	0.0212104	0.171484	650000
chr11	98850000	100550000	-0.135336	0.0026975	1700000
chr11	100550000	100850000	0.292586	0.00423892	300000
chr11	100850000	101700000	0.0352689	0.253565	850000
chr11	101700000	101950000	0.119179	0.0863198	250000
chr11	101950000	102500000	-0.0162377	0.743353	550000
chr11	102500000	102550000	-0.332414	0.00192678	50000
chr11	102550000	103000000	-0.0661254	0.0793834	450000
chr11	103000000	104600000	-0.336579	0.000770713	1600000
chr11	104600000	105200000	-0.188279	0.0123314	600000
chr11	105200000	105800000	-0.286612	0.00423892	600000
chr11	105800000	105950000	-0.0782782	0.189981	150000
chr11	105950000	106600000	0.122796	0.00578035	650000
chr11	106600000	106650000	-0.128523	0.0759152	50000
chr11	106650000	107150000	0.114491	0.0115607	500000
chr11	107150000	107200000	-0.0972733	0.118304	50000
chr11	107200000	107300000	0.0718444	0.20501	100000
chr11	107300000	107750000	-0.187466	0.00192678	450000
chr11	107750000	107900000	0.138634	0.061657	150000
chr11	107900000	108500000	-0.0750868	0.0485549	600000
chr11	108500000	108700000	0.0265012	0.612717	200000
chr11	108700000	109300000	-0.0759421	0.104046	600000
chr11	109300000	109800000	-0.244975	0.00192678	500000
chr11	109800000	110200000	-0.130974	0.0701349	400000
chr11	110200000	110350000	-0.410386	0.000770713	150000
chr11	110350000	111100000	0.360692	0.000770713	750000
chr11	111100000	111950000	0.126847	0.0265896	850000
chr11	111950000	112150000	0.319393	0.0026975	200000
chr11	112150000	113000000	0.106293	0.0184971	850000
chr11	113000000	113150000	0.257966	0.00732177	150000
chr11	113150000	113400000	-0.00765931	0.878613	250000
chr11	113400000	114350000	0.107908	0.0026975	950000
chr11	114350000	114950000	-0.074257	0.111368	600000
chr11	114950000	115050000	0.0784314	0.189981	100000
chr11	115050000	115400000	-0.0679709	0.219268	350000
chr11	115400000	115600000	0.0395221	0.447784	200000
chr11	115600000	115800000	-0.00796569	0.86975	200000
chr11	115800000	117800000	0.0656327	0.0242775	2000000
chr11	117800000	118250000	-0.0124081	0.803468	450000
chr11	118250000	118450000	0.13848	0.0165703	200000
chr11	118450000	118800000	-0.0909708	0.0181118	350000
chr11	118800000	119700000	0.0809164	0.0123314	900000
chr11	119700000	120200000	-0.0278799	0.58921	500000
chr11	120200000	120350000	0.132506	0.0701349	150000
chr11	120350000	120850000	-0.00765931	0.878613	500000
chr11	120850000	121500000	0.0412189	0.00924855	650000
chr11	121500000	121950000	-0.0808824	0.171484	450000
chr11	121950000	122100000	0.147672	0.0543353	150000
chr11	122100000	122450000	-0.127145	0.0793834	350000
chr11	122450000	122500000	0.507659	0.000770713	50000
chr11	122500000	122900000	-0.0370711	0.420424	400000
chr11	122900000	123100000	0.099303	0.0447013	200000
chr11	123100000	123150000	-0.299632	0.00385356	50000
chr11	123150000	123300000	-0.0183824	0.711753	150000
chr11	123300000	124250000	0.0864051	0.095183	950000
chr11	124250000	124450000	-0.0235907	0.653565	200000
chr11	124450000	125550000	0.18899	0.0026975	1100000
chr11	125550000	125950000	-0.0803462	0.0543353	400000
chr11	125950000	126250000	0.0852226	0.00423892	300000
chr11	126250000	126300000	-0.121477	0.0836224	50000
chr11	126300000	126500000	0.0738358	0.199615	200000
chr11	126500000	126550000	-0.0438113	0.408092	50000
chr11	126550000	126900000	0.15671	0.0481696	350000
chr11	126900000	127350000	-0.0204419	0.0917148	450000
chr11	127350000	130300000	0.12945	0.00115607	2950000
chr11	130300000	130800000	-0.169577	0.0142582	500000
chr11	130800000	131100000	0.0804228	0.181888	300000
chr11	131100000	131450000	-0.0298713	0.569171	350000
chr11	131450000	131550000	0.29856	0.00385356	100000
chr11	131550000	131800000	-0.0816483	0.171484	250000
chr11	131800000	132200000	0.227099	0.00423892	400000
chr11	132200000	132250000	-0.0646446	0.256262	50000
chr11	132250000	132400000	0.0603554	0.294412	150000
chr11	132400000	132850000	-0.0520323	0.267437	450000
chr11	132850000	132950000	0.1875	0.0258189	100000
chr11	132950000	133200000	-0.00857843	0.852408	250000
chr11	133200000	133800000	0.0474367	0.0890173	600000
chr11	133800000	134000000	-0.179381	0.0262042	200000
chr11	134000000	134450000	0.0969669	0.0489403	450000
chr11	134450000	134500000	-0.0332414	0.522543	50000
chr11	134500000	134950000	0.101426	0.0458574	450000
chr12	200000	400000	-0.169827	0.0460883	200000
chr12	400000	450000	0.205482	0.0274981	50000
chr12	450000	1100000	-0.0332512	0.0592564	650000
chr12	1100000	6050000	0.11393	0.00774593	4950000
chr12	6050000	6150000	-0.249568	0.0112316	100000
chr12	6150000	6400000	0.251666	0.0112316	250000
chr12	6400000	6600000	-0.0566238	0.252905	200000
chr12	6600000	7100000	0.036303	0.00387297	500000
chr12	7100000	7200000	-0.0337651	0.444229	100000
chr12	7250000	7350000	-0.0337651	0.444229	100000
chr12	7350000	8350000	0.134869	0.0460883	1000000
chr12	8600000	9150000	0.060868	0.218435	550000
chr12	9150000	9450000	-0.0490133	0.0429899	300000
chr12	9450000	9550000	0.125002	0.0724245	100000
chr12	9750000	9850000	0.125002	0.0724245	100000
chr12	9850000	9900000	-0.0885786	0.12471	50000
chr12	9900000	12200000	0.109289	0.0263362	2300000
chr12	12200000	12850000	-0.141003	0.0112316	650000
chr12	12850000	16450000	0.116129	0.00387297	3600000
chr12	16450000	19300000	-0.0783767	0.0193648	2850000
chr12	19300000	19700000	0.0744899	0.084818	400000
chr12	19700000	19850000	-0.0317981	0.465143	150000
chr12	19850000	20150000	0.0743747	0.178544	300000
chr12	20150000	20500000	-0.0413868	0.369868	350000
chr12	20500000	25000000	0.156093	0.00116189	4500000
chr12	25000000	25550000	-0.0746033	0.0716499	550000
chr12	25550000	26100000	0.0962114	0.111929	550000
chr12	26100000	26500000	-0.0235607	0.599923	400000
chr12	26500000	26550000	0.0739589	0.178544	50000
chr12	26550000	27350000	-0.0956318	0.0759101	800000
chr12	27350000	27850000	0.0701433	0.0724245	500000
chr12	27850000	28100000	-0.0451289	0.334237	250000
chr12	28100000	28400000	-0.217968	0.0201394	300000
chr12	28400000	28750000	-0.0838547	0.145236	350000
chr12	28750000	29250000	-0.343827	0.00232378	500000
chr12	29250000	29550000	-0.0911789	0.121611	300000
chr12	29550000	29950000	-0.345577	0.00309837	400000
chr12	29950000	30000000	-0.177183	0.0429899	50000
chr12	30000000	30500000	-0.222801	0.0189775	500000
chr12	30500000	30950000	-0.062012	0.11464	450000
chr12	30950000	31000000	-0.286528	0.00813323	50000
chr12	31000000	31200000	0.034715	0.43261	200000
chr12	31250000	32850000	-0.0759589	0.0325329	1600000
chr12	32850000	32900000	0.238112	0.0139427	50000
chr12	32900000	34200000	-0.0830629	0.0406662	1300000
chr12	34200000	34450000	0.0568592	0.176607	250000
chr12	34450000	34600000	-0.000492548	0.974826	150000
chr12	34600000	34800000	0.0218128	0.616189	200000
chr12	37850000	38000000	0.0132956	0.749032	150000
chr12	38150000	38450000	0.0132956	0.749032	300000
chr12	38450000	38500000	-0.0398132	0.385747	50000
chr12	38500000	39050000	0.0220169	0.345856	550000
chr12	39050000	39700000	-0.0205005	0.166538	650000
chr12	39700000	39850000	0.137088	0.063904	150000
chr12	39850000	39900000	-0.0382204	0.400465	50000
chr12	39900000	40050000	0.15608	0.0503486	150000
chr12	40050000	40500000	-0.00935201	0.793958	450000
chr12	40500000	40800000	0.0807075	0.15182	300000
chr12	40800000	41100000	-0.0610567	0.192486	300000
chr12	41100000	41450000	0.00744579	0.828428	350000
chr12	41450000	42100000	-0.0378297	0.180093	650000
chr12	42100000	44250000	0.0822979	0.0100697	2150000
chr12	44250000	44300000	-0.192042	0.0367932	50000
chr12	44300000	44750000	0.0178021	0.682029	450000
chr12	44750000	45550000	-0.036311	0.0441518	800000
chr12	45550000	46500000	0.086041	0.0441518	950000
chr12	46500000	46550000	-0.0331414	0.455461	50000
chr12	46550000	46750000	0.0458709	0.332688	200000
chr12	46750000	47000000	-0.0301542	0.489543	250000
chr12	47000000	47300000	0.0561121	0.25639	300000
chr12	47300000	47450000	-0.125235	0.0724245	150000
chr12	47450000	48100000	-0.364286	0.00232378	650000
chr12	48100000	48300000	-0.153163	0.0507359	200000
chr12	48300000	48600000	0.0592721	0.238575	300000
chr12	48600000	49000000	-0.0294377	0.5	400000
chr12	49000000	49050000	0.731056	0.000387297	50000
chr12	49050000	49300000	0.0782064	0.157242	250000
chr12	49300000	49900000	0.00968624	0.616189	600000
chr12	49900000	50150000	0.0829847	0.147173	250000
chr12	50150000	50600000	0.00227794	0.950426	450000
chr12	50600000	50750000	0.102859	0.0979861	150000
chr12	50750000	51200000	0.0329111	0.455461	450000
chr12	51200000	51400000	-0.0692845	0.0116189	200000
chr12	51400000	51550000	0.00470159	0.869868	150000
chr12	51550000	51850000	-0.0160238	0.713013	300000
chr12	51850000	52200000	0.045584	0.322618	350000
chr12	52200000	52400000	-0.0662893	0.190163	200000
chr12	52400000	52700000	0.0189919	0.663826	300000
chr12	52700000	52750000	-0.314341	0.00387297	50000
chr12	52750000	53000000	0.0535342	0.268009	250000
chr12	53000000	53300000	-0.0663937	0.105345	300000
chr12	53300000	53400000	0.409326	0.00116189	100000
chr12	53400000	54150000	0.0388601	0.153757	750000
chr12	54150000	54200000	0.559585	0.000387297	50000
chr12	54200000	54350000	-0.0502911	0.29938	150000
chr12	54350000	54400000	0.0583509	0.242835	50000
chr12	54400000	54600000	-0.0115973	0.761813	200000
chr12	54600000	55050000	0.0354492	0.252905	450000
chr12	55050000	55500000	-0.0706007	0.181255	450000
chr12	55500000	56000000	0.0507132	0.294345	500000
chr12	56000000	56050000	0.761824	0.000387297	50000
chr12	56050000	57400000	-0.0803568	0.0251743	1350000
chr12	57400000	57450000	0.126342	0.0716499	50000
chr12	57450000	57650000	-0.0679588	0.189001	200000
chr12	57650000	57950000	0.00392759	0.900077	300000
chr12	57950000	58350000	-0.0603915	0.221921	400000
chr12	58350000	59550000	0.131287	0.0274981	1200000
chr12	59550000	60950000	-0.0491878	0.185515	1400000
chr12	60950000	61600000	0.00604786	0.685515	650000
chr12	61600000	61800000	-0.0162349	0.713013	200000
chr12	61800000	62600000	0.0228723	0.181255	800000
chr12	62600000	62650000	-0.459035	0.000774593	50000
chr12	62650000	63000000	0.200224	0.0325329	350000
chr12	63000000	63500000	-0.0116945	0.723857	500000
chr12	63500000	64000000	0.115032	0.084818	500000
chr12	64000000	64200000	-0.180304	0.0429899	200000
chr12	64200000	65150000	0.0433627	0.00232378	950000
chr12	65150000	65550000	-0.00616644	0.839659	400000
chr12	65550000	65650000	0.379019	0.00232378	100000
chr12	65650000	65900000	-0.0743491	0.178544	250000
chr12	65900000	66500000	0.0383612	0.360186	600000
chr12	66500000	66550000	0.593629	0.000387297	50000
chr12	66550000	66850000	-0.0421736	0.0487994	300000
chr12	66850000	68200000	0.176057	0.0100697	1350000
chr12	68200000	68350000	-0.00847566	0.811387	150000
chr12	68350000	69250000	0.111148	0.0344694	900000
chr12	69250000	69750000	-0.151311	0.0371805	500000
chr12	69750000	70400000	0.0890094	0.0178156	650000
chr12	70400000	70600000	-0.080522	0.15182	200000
chr12	70600000	70900000	0.0475191	0.0398916	300000
chr12	70900000	71800000	-0.111009	0.0112316	900000
chr12	71800000	71950000	0.018365	0.677769	150000
chr12	71950000	72150000	-0.0039084	0.900077	200000
chr12	72150000	74650000	0.0554542	0.0344694	2500000
chr12	74650000	74900000	-0.166234	0.00348567	250000
chr12	74900000	75050000	0.0150003	0.729667	150000
chr12	75050000	75700000	-0.0685926	0.0654531	650000
chr12	75700000	76450000	0.0200286	0.269171	750000
chr12	76450000	76750000	-0.0169577	0.691712	300000
chr12	76750000	76950000	0.0584597	0.241286	200000
chr12	76950000	78300000	-0.15178	0.00387297	1350000
chr12	78300000	78600000	0.0267383	0.252905	300000
chr12	78600000	79050000	-0.0685814	0.181255	450000
chr12	79050000	79450000	0.0331031	0.30945	400000
chr12	79450000	79800000	-0.0346383	0.435321	350000
chr12	79800000	80150000	0.0352204	0.43261	350000
chr12	80150000	80200000	-0.0215698	0.619287	50000
chr12	80200000	80700000	0.0685857	0.0112316	500000
chr12	80700000	81050000	-0.107268	0.0611929	350000
chr12	81050000	81200000	0.0394038	0.390782	150000
chr12	81200000	85850000	-0.168348	0.00309837	4650000
chr12	85850000	86300000	0.030378	0.269171	450000
chr12	86300000	88400000	-0.256823	0.00309837	2100000
chr12	88400000	88450000	0.255754	0.0100697	50000
chr12	88450000	89400000	-0.097851	0.00387297	950000
chr12	89400000	89850000	0.0399156	0.383424	450000
chr12	89850000	89900000	-0.00699802	0.829202	50000
chr12	89900000	90150000	0.0396341	0.385747	250000
chr12	90150000	90700000	-0.12559	0.0100697	550000
chr12	90700000	90750000	0.0364485	0.416344	50000
chr12	90750000	93050000	-0.132147	0.0178156	2300000
chr12	93050000	93300000	0.0317405	0.465143	250000
chr12	93300000	93850000	-0.0148148	0.73354	550000
chr12	93850000	94500000	0.167466	0.0460883	650000
chr12	94500000	94700000	-0.0450777	0.0530596	200000
chr12	94700000	95350000	0.0301837	0.273431	650000
chr12	95350000	95950000	-0.0486903	0.084818	600000
chr12	95950000	96450000	-0.253648	0.0100697	500000
chr12	96450000	97400000	0.0413969	0.190163	950000
chr12	97400000	97800000	0.291639	0.00774593	400000
chr12	97800000	97950000	0.102648	0.0979861	150000
chr12	97950000	98500000	-0.0244936	0.579009	550000
chr12	98500000	98700000	0.0558178	0.25639	200000
chr12	98700000	98850000	-0.208431	0.0267235	150000
chr12	98850000	99050000	0.124365	0.0728118	200000
chr12	99050000	99150000	0.29535	0.00774593	100000
chr12	99150000	99200000	0.621774	0.000387297	50000
chr12	99200000	99450000	0.0933794	0.11464	250000
chr12	99450000	100000000	-0.00542442	0.855151	550000
chr12	100000000	100750000	0.0524199	0.0728118	750000
chr12	100750000	100950000	-0.0412141	0.371805	200000
chr12	100950000	101100000	0.0488838	0.318745	150000
chr12	101100000	101650000	-0.117376	0.0325329	550000
chr12	101650000	101850000	0.0729259	0.0267235	200000
chr12	101850000	102100000	-0.0799527	0.156081	250000
chr12	102100000	102150000	0.221282	0.0193648	50000
chr12	102150000	102300000	-0.0507388	0.294345	150000
chr12	102300000	102600000	0.135246	0.0309837	300000
chr12	102600000	102650000	-0.196853	0.0344694	50000
chr12	102650000	103400000	0.0147628	0.524012	750000
chr12	103400000	103900000	-0.0156656	0.718048	500000
chr12	103900000	104550000	0.0953363	0.084818	650000
chr12	104550000	104850000	-0.0529564	0.231603	300000
chr12	104850000	105800000	0.0866652	0.0716499	950000
chr12	105800000	106350000	0.477736	0.000774593	550000
chr12	106350000	106800000	0.222574	0.0116189	450000
chr12	106800000	107350000	0.027485	0.373741	550000
chr12	107350000	107650000	0.223601	0.0100697	300000
chr12	107650000	107700000	-0.0651954	0.192486	50000
chr12	107700000	108150000	0.189953	0.00309837	450000
chr12	108150000	108200000	-0.181238	0.0410534	50000
chr12	108200000	109600000	0.0850541	0.0518978	1400000
chr12	109600000	110550000	-0.0772415	0.00387297	950000
chr12	110550000	110800000	0.0042922	0.8811	250000
chr12	110800000	110850000	-0.00558434	0.855151	50000
chr12	110850000	111300000	0.131999	0.0534469	450000
chr12	111300000	111800000	-0.0716049	0.0429899	500000
chr12	111800000	112050000	0.142327	0.056158	250000
chr12	112050000	112900000	-0.0936338	0.0534469	850000
chr12	112900000	112950000	0.328504	0.00348567	50000
chr12	112950000	113600000	-0.0869354	0.0116189	650000
chr12	113600000	113750000	0.107401	0.0886909	150000
chr12	113750000	113800000	0.394966	0.00154919	50000
chr12	113800000	113900000	0.138176	0.0623548	100000
chr12	113900000	114200000	-0.045404	0.302866	300000
chr12	114200000	115900000	0.0572196	0.00309837	1700000
chr12	115900000	116050000	-0.00271861	0.937258	150000
chr12	116050000	118250000	0.10991	0.0224632	2200000
chr12	118250000	118400000	-0.0473294	0.32378	150000
chr12	118400000	120350000	0.0980744	0.00232378	1950000
chr12	120350000	121200000	-0.123602	0.0158792	850000
chr12	121200000	121350000	0.158159	0.0491867	150000
chr12	121350000	122500000	-0.12607	0.0112316	1150000
chr12	122600000	122750000	-0.0553125	0.261425	150000
chr12	122800000	123300000	-0.0729559	0.0491867	500000
chr12	123300000	124200000	0.0757468	0.0681642	900000
chr12	124200000	124800000	-0.146018	0.0406662	600000
chr12	124850000	125450000	-0.130715	0.0251743	600000
chr12	125450000	125500000	0.182409	0.0410534	50000
chr12	125500000	125650000	-0.0966033	0.11464	150000
chr12	125650000	126750000	0.107935	0.000774593	1100000
chr12	126750000	126800000	-0.223412	0.0189775	50000
chr12	126800000	127000000	0.166711	0.0464756	200000
chr12	127000000	127400000	-0.055466	0.259489	400000
chr12	127400000	127500000	-0.472564	0.000774593	100000
chr12	127500000	127800000	-0.181206	0.0410534	300000
chr12	127800000	127950000	-0.100243	0.105345	150000
chr12	127950000	128600000	0.122953	0.0460883	650000
chr12	128600000	128950000	-0.0392695	0.334237	350000
chr12	128950000	129250000	0.0243012	0.0708753	300000
chr12	129250000	131250000	-0.0635882	0.0518978	2000000
chr12	131250000	131750000	0.0748669	0.0925639	500000
chr12	131800000	132100000	0.103881	0.084818	300000
chr12	132150000	132350000	0.092874	0.117738	200000
chr12	132350000	132700000	-0.0909363	0.0708753	350000
chr12	132900000	132950000	-0.129032	0.0708753	50000
chr12	133150000	133250000	-0.12385	0.0735864	100000
chr12	133250000	133850000	0.073875	0.145236	600000
chr13	19450000	20100000	0.0473011	0.467827	650000
chr13	20100000	20150000	0.633382	0.00105485	50000
chr13	20150000	20450000	0.108853	0.12289	300000
chr13	20450000	20700000	0.0206096	0.60654	250000
chr13	20700000	20900000	-0.0345566	0.58808	200000
chr13	20900000	21550000	0.114714	0.0121308	650000
chr13	21550000	21750000	-0.0140023	0.837025	200000
chr13	21750000	23400000	0.0662637	0.00474684	1650000
chr13	23400000	23450000	-0.0160757	0.802215	50000
chr13	23450000	25300000	0.0864439	0.07173	1850000
chr13	25300000	25450000	-0.0632248	0.314346	150000
chr13	25450000	25600000	0.0432234	0.467827	150000
chr13	25600000	25750000	-0.00240514	0.975738	150000
chr13	25750000	28850000	0.125605	0.0110759	3100000
chr13	28850000	28900000	-0.0118322	0.868671	50000
chr13	28900000	32900000	0.122231	0.0021097	4000000
chr13	32900000	33350000	-0.0666068	0.215717	450000
chr13	33350000	33650000	-0.376419	0.00421941	300000
chr13	33650000	33900000	-0.0226747	0.700949	250000
chr13	33900000	34400000	-0.299064	0.00369198	500000
chr13	34400000	35050000	-0.0833644	0.215717	650000
chr13	35050000	35550000	-0.246961	0.0110759	500000
chr13	35550000	36300000	-0.110496	0.096519	750000
chr13	36300000	36550000	-0.564006	0.00105485	250000
chr13	36550000	36800000	-0.080904	0.174578	250000
chr13	36800000	36850000	0.206275	0.0290084	50000
chr13	36850000	37000000	-0.197498	0.0332278	150000
chr13	37000000	37300000	-0.0231668	0.707806	300000
chr13	37300000	37350000	-0.366563	0.00474684	50000
chr13	37350000	37650000	-0.0771857	0.241034	300000
chr13	37650000	38150000	-0.345316	0.00369198	500000
chr13	38150000	38300000	-0.116829	0.113924	150000
chr13	38300000	39900000	0.11722	0.0110759	1600000
chr13	39900000	39950000	0.352229	0.00632911	50000
chr13	39950000	40250000	0.197512	0.0332278	300000
chr13	40250000	40300000	0.552823	0.0021097	50000
chr13	40300000	41200000	0.819065	0.000527426	900000
chr13	41200000	41500000	0.435497	0.00105485	300000
chr13	41500000	41900000	0.190449	0.0495781	400000
chr13	41900000	42000000	-0.00579169	0.94673	100000
chr13	42000000	42800000	0.0680101	0.128692	800000
chr13	42800000	42900000	-0.147419	0.0770042	100000
chr13	42900000	43000000	0.512959	0.0021097	100000
chr13	43000000	43450000	0.246135	0.0121308	450000
chr13	43450000	43750000	0.0422006	0.514241	300000
chr13	43750000	44350000	-0.0385283	0.120781	600000
chr13	44350000	44450000	0.478319	0.00263713	100000
chr13	44450000	44800000	-0.208473	0.0263713	350000
chr13	44800000	44950000	0.069915	0.273207	150000
chr13	44950000	45100000	0.126523	0.0770042	150000
chr13	45100000	45900000	0.0185414	0.58808	800000
chr13	45900000	46700000	0.0989564	0.12289	800000
chr13	46700000	46900000	0.0347778	0.58808	200000
chr13	46900000	47050000	0.45236	0.00263713	150000
chr13	47050000	47400000	0.0216325	0.514768	350000
chr13	47400000	48500000	-0.296267	0.00263713	1100000
chr13	48500000	48650000	0.0412744	0.514768	150000
chr13	48650000	49150000	-0.0419338	0.237869	500000
chr13	49150000	49350000	0.0356072	0.574367	200000
chr13	49350000	51850000	-0.0719267	0.0105485	2500000
chr13	51850000	51950000	0.173018	0.0611814	100000
chr13	51950000	52700000	-0.0752081	0.129747	750000
chr13	52700000	52800000	0.00867372	0.923523	100000
chr13	52850000	53100000	0.0394429	0.200422	250000
chr13	53150000	53250000	0.0855968	0.200422	100000
chr13	53250000	53300000	0.708238	0.000527426	50000
chr13	53300000	53550000	0.303476	0.0110759	250000
chr13	53550000	54500000	0.104675	0.0843882	950000
chr13	54500000	54800000	-0.0648144	0.304852	300000
chr13	54800000	55850000	0.0331494	0.130274	1050000
chr13	55850000	57850000	-0.0976463	0.0770042	2000000
chr13	57850000	58000000	0.0452968	0.477848	150000
chr13	58000000	58650000	-0.070537	0.231013	650000
chr13	58650000	59000000	0	1	350000
chr13	59000000	59200000	0.029304	0.638186	200000
chr13	59200000	59450000	-0.0876771	0.192511	250000
chr13	59450000	61100000	0.0708968	0.0163502	1650000
chr13	61100000	61200000	-0.234957	0.0163502	100000
chr13	61200000	61500000	0.00277835	0.967827	300000
chr13	61500000	61950000	-0.0601147	0.115506	450000
chr13	61950000	62000000	0.00921971	0.9077	50000
chr13	62000000	62400000	-0.0134218	0.841772	400000
chr13	62400000	62900000	0.00874283	0.911392	500000
chr13	62900000	63700000	-0.23173	0.00263713	800000
chr13	63700000	64100000	0.1321	0.0743671	400000
chr13	64100000	64550000	-0.169879	0.0121308	450000
chr13	64550000	64750000	-0.346036	0.00632911	200000
chr13	64750000	64900000	-0.300753	0.0110759	150000
chr13	64900000	66350000	-0.464284	0.00263713	1450000
chr13	66350000	66550000	-0.0555256	0.368143	200000
chr13	66550000	66950000	-0.356445	0.00527426	400000
chr13	66950000	67450000	-0.0785307	0.0110759	500000
chr13	67450000	67500000	0.0827562	0.216772	50000
chr13	67500000	67800000	-0.158753	0.07173	300000
chr13	67800000	69550000	-0.383306	0.00263713	1750000
chr13	69550000	71150000	-0.0698692	0.07173	1600000
chr13	71150000	72800000	-0.476264	0.0021097	1650000
chr13	72800000	73300000	-0.704596	0.000527426	500000
chr13	73300000	75050000	-0.159932	0.0110759	1750000
chr13	75050000	75800000	-0.479138	0.00105485	750000
chr13	75800000	76450000	-0.0394477	0.376582	650000
chr13	76450000	76950000	0.316297	0.00474684	500000
chr13	76950000	77600000	0.106163	0.118143	650000
chr13	77600000	77650000	0.369811	0.00474684	50000
chr13	77650000	77900000	0.175672	0.0559072	250000
chr13	77900000	78150000	0.385951	0.00263713	250000
chr13	78150000	79100000	0.0965985	0.0706751	950000
chr13	79100000	79150000	-0.0162969	0.789557	50000
chr13	79150000	80150000	0.17553	0.0121308	1000000
chr13	80150000	80500000	-0.350681	0.00632911	350000
chr13	80500000	81150000	0.0830571	0.212025	650000
chr13	81150000	81600000	0.287772	0.00685654	450000
chr13	81600000	81750000	0.0588707	0.341772	150000
chr13	81750000	83150000	-0.188454	0.0121308	1400000
chr13	83150000	83350000	0.139595	0.0833333	200000
chr13	83350000	83750000	-0.0599903	0.333333	400000
chr13	83750000	84300000	0.0565673	0.129747	550000
chr13	84300000	84950000	-0.0958144	0.153481	650000
chr13	84950000	85300000	0.037805	0.547996	350000
chr13	85300000	86800000	-0.312706	0.00263713	1500000
chr13	86900000	87100000	-0.401237	0.00369198	200000
chr13	87100000	87300000	-0.135669	0.0864979	200000
chr13	87300000	87350000	-0.333472	0.00791139	50000
chr13	87350000	87500000	-0.152339	0.0748945	150000
chr13	87500000	87650000	0.0527887	0.387131	150000
chr13	87650000	87850000	-0.0847191	0.0833333	200000
chr13	87850000	87950000	0.178879	0.0527426	100000
chr13	87950000	91700000	-0.398973	0.0021097	3750000
chr13	91700000	92100000	0.0971076	0.0527426	400000
chr13	92100000	92200000	0.230465	0.0163502	100000
chr13	92200000	92400000	0.450245	0.00263713	200000
chr13	92400000	93350000	-0.0680009	0.096519	950000
chr13	93350000	93700000	0.0134909	0.841772	350000
chr13	93700000	93850000	-0.107803	0.128692	150000
chr13	93850000	94200000	0.0785818	0.215717	350000
chr13	94200000	94400000	-0.0233326	0.700949	200000
chr13	94400000	95050000	0.0597628	0.153481	650000
chr13	95050000	95600000	-0.173863	0.0152954	550000
chr13	95600000	95700000	0.0646762	0.304852	100000
chr13	95700000	96000000	-0.158166	0.0163502	300000
chr13	96000000	96300000	-0.361532	0.00474684	300000
chr13	96300000	96500000	0.223512	0.0226793	200000
chr13	96500000	96800000	-0.12081	0.109177	300000
chr13	96800000	97600000	0.153736	0.0152954	800000
chr13	97600000	97750000	-0.422724	0.00369198	150000
chr13	97750000	99450000	0.124197	0.0527426	1700000
chr13	99450000	99500000	-0.148317	0.0770042	50000
chr13	99500000	104100000	0.175353	0.0021097	4600000
chr13	104100000	104450000	-0.042947	0.510021	350000
chr13	104450000	104900000	-0.396739	0.00369198	450000
chr13	104900000	105600000	-0.308208	0.0110759	700000
chr13	105600000	105900000	-0.401548	0.00369198	300000
chr13	105900000	105950000	-0.192757	0.0437764	50000
chr13	105950000	106550000	-0.441814	0.00263713	600000
chr13	106550000	106700000	0.0519179	0.392405	150000
chr13	106700000	107250000	-0.177611	0.0327004	550000
chr13	107250000	107800000	0.11412	0.115506	550000
chr13	107800000	108900000	0.311083	0.00263713	1100000
chr13	108900000	109500000	0.0612413	0.258439	600000
chr13	109500000	109750000	-0.0624508	0.318565	250000
chr13	109750000	109800000	0.0657544	0.287447	50000
chr13	109800000	110000000	-0.205944	0.0290084	200000
chr13	110000000	110100000	0.069528	0.273207	100000
chr13	110100000	110300000	-0.102633	0.136076	200000
chr13	110300000	110400000	0.135462	0.0896624	100000
chr13	110400000	110850000	-0.243591	0.0105485	450000
chr13	110850000	111300000	-0.0449037	0.467827	450000
chr13	111300000	111650000	0.0198869	0.341772	350000
chr13	111650000	111950000	0.232926	0.0163502	300000
chr13	111950000	112000000	-0.0308107	0.62289	50000
chr13	112000000	112350000	0.10553	0.0332278	350000
chr13	112500000	113300000	0.0407012	0.353903	800000
chr13	113300000	113600000	-0.0950722	0.136076	300000
chr13	113600000	113800000	0.00360771	0.96097	200000
chr13	113800000	114300000	-0.122365	0.0864979	500000
chr13	114450000	114500000	-0.370247	0.00474684	50000
chr14	19050000	19150000	0.0841063	0.16055	100000
chr14	19400000	19500000	0.0841063	0.16055	100000
chr14	20200000	20750000	-0.0297933	0.605505	550000
chr14	20750000	20800000	0.56094	0.00114679	50000
chr14	20800000	21200000	0.00685476	0.875	400000
chr14	21200000	21400000	-0.00883149	0.854358	200000
chr14	21400000	21600000	0.0396012	0.506881	200000
chr14	21600000	22000000	-0.0287726	0.626147	400000
chr14	22000000	22050000	0.737511	0.000573394	50000
chr14	22050000	22700000	0.200831	0.016055	650000
chr14	22700000	22750000	0.517434	0.00114679	50000
chr14	22750000	22850000	-0.107087	0.100344	100000
chr14	22850000	23600000	0.091096	0.00688073	750000
chr14	23600000	24800000	-0.0298463	0.290138	1200000
chr14	24800000	25600000	0.0984131	0.0280963	800000
chr14	25600000	26400000	-0.0918949	0.00974771	800000
chr14	26400000	27400000	0.0812364	0.159977	1000000
chr14	27400000	29050000	-0.0921907	0.00344037	1650000
chr14	29050000	29100000	0.0779745	0.192661	50000
chr14	29100000	29500000	-0.0858241	0.130161	400000
chr14	29500000	29650000	0.0564062	0.0510321	150000
chr14	29650000	31850000	-0.117119	0.00401376	2200000
chr14	31850000	31950000	0.101703	0.114106	100000
chr14	31950000	33350000	-0.0369268	0.135894	1400000
chr14	33350000	33850000	0.0486309	0.0183486	500000
chr14	33850000	33950000	-0.381662	0.00344037	100000
chr14	33950000	34250000	0.00443794	0.927179	300000
chr14	34250000	34300000	-0.362357	0.00401376	50000
chr14	34300000	34750000	0.0569387	0.122706	450000
chr14	34750000	34800000	-0.204559	0.0154817	50000
chr14	34800000	36850000	0.0453546	0.0166284	2050000
chr14	36850000	38100000	-0.0841373	0.0366972	1250000
chr14	38100000	39500000	-0.258082	0.00114679	1400000
chr14	39500000	39550000	0.139899	0.0510321	50000
chr14	39550000	45350000	-0.107732	0.00630734	5800000
chr14	45350000	45750000	0.0703413	0.233372	400000
chr14	45750000	46950000	-0.00583219	0.877294	1200000
chr14	46950000	47000000	0.0119676	0.809633	50000
chr14	47000000	47150000	-0.110638	0.0951835	150000
chr14	47150000	47650000	0.00813622	0.859518	500000
chr14	47650000	48000000	-0.0100149	0.831422	350000
chr14	48000000	48200000	0.050696	0.366972	200000
chr14	48200000	49500000	-0.0196794	0.598624	1300000
chr14	49500000	49950000	0.0408159	0.15883	450000
chr14	49950000	50050000	0.691652	0.00114679	100000
chr14	50050000	50750000	-0.0576815	0.00974771	700000
chr14	50750000	50800000	0.0531369	0.345757	50000
chr14	50800000	51350000	-0.0405116	0.327982	550000
chr14	51350000	51500000	0.121629	0.0831422	150000
chr14	51500000	52150000	-0.0461705	0.385894	650000
chr14	52150000	52600000	0.014941	0.779243	450000
chr14	52600000	52950000	-0.133542	0.00974771	350000
chr14	52950000	53450000	0.0248376	0.497706	500000
chr14	53450000	53500000	-0.333585	0.00516055	50000
chr14	53500000	53900000	0.0909444	0.0625	400000
chr14	53900000	54350000	-0.0252453	0.0108945	450000
chr14	54350000	54600000	0.000251483	0.985665	250000
chr14	54600000	54850000	-0.0365834	0.541284	250000
chr14	54850000	54900000	0.0946907	0.132454	50000
chr14	54900000	55050000	-0.0853859	0.158257	150000
chr14	55050000	55250000	0.0265832	0.649083	200000
chr14	55250000	55450000	-0.0594831	0.295298	200000
chr14	55450000	55650000	0.0151777	0.779243	200000
chr14	55650000	55900000	-0.0439208	0.461009	250000
chr14	55900000	56200000	0.0786846	0.188647	300000
chr14	56200000	56800000	-0.0680853	0.0510321	600000
chr14	56800000	57100000	0.00260359	0.954128	300000
chr14	57100000	57300000	-0.0219937	0.16055	200000
chr14	57300000	57350000	0.0670868	0.251147	50000
chr14	57350000	57650000	-0.0625848	0.00688073	300000
chr14	57650000	58500000	0.0464051	0.0303899	850000
chr14	58500000	58550000	-0.399725	0.00344037	50000
chr14	58550000	58950000	0.0288466	0.626147	400000
chr14	58950000	59950000	-0.0966124	0.0143349	1000000
chr14	59950000	60000000	0.546828	0.00114679	50000
chr14	60000000	61250000	-0.0723496	0.0969037	1250000
chr14	61250000	61500000	0.0357076	0.0493119	250000
chr14	61500000	61700000	-0.0125298	0.807339	200000
chr14	61700000	61950000	-0.264501	0.00688073	250000
chr14	61950000	62700000	-0.0688265	0.0452982	750000
chr14	62700000	63100000	-0.547656	0.00114679	400000
chr14	63100000	63250000	-0.342993	0.00516055	150000
chr14	63250000	63400000	-0.435657	0.00172018	150000
chr14	63400000	63850000	-0.303395	0.00516055	450000
chr14	63850000	65300000	-0.0621928	0.122706	1450000
chr14	65300000	65500000	-0.189988	0.0172018	200000
chr14	65500000	65650000	-0.163168	0.0309633	150000
chr14	65650000	65950000	0.047762	0.16055	300000
chr14	65950000	66250000	-0.0979452	0.122706	300000
chr14	66250000	66300000	0.365656	0.00401376	50000
chr14	66300000	66550000	-0.0513321	0.353211	250000
chr14	66550000	66600000	0.0521162	0.349771	50000
chr14	66600000	66900000	-0.0893751	0.0493119	300000
chr14	66900000	67100000	0.0178405	0.750573	200000
chr14	67100000	68050000	-0.100406	0.037844	950000
chr14	68050000	68300000	0.0371307	0.538417	250000
chr14	68300000	68650000	-0.0970576	0.130161	350000
chr14	68650000	68900000	0.0226335	0.694954	250000
chr14	68900000	68950000	-0.0233435	0.677752	50000
chr14	68950000	69350000	0.00802712	0.831422	400000
chr14	69350000	69950000	-0.013119	0.767202	600000
chr14	69950000	70250000	0.130105	0.0493119	300000
chr14	70250000	70550000	0.354754	0.00516055	300000
chr14	70550000	71050000	0.0534564	0.224197	500000
chr14	71050000	71350000	-0.0491994	0.037844	300000
chr14	71350000	71600000	0.100286	0.0894495	250000
chr14	71600000	71750000	-0.0953564	0.130161	150000
chr14	71750000	71800000	0.201941	0.0154817	50000
chr14	71800000	72200000	0.0831669	0.16055	400000
chr14	72200000	72250000	0.554431	0.00114679	50000
chr14	72250000	72900000	-0.0324732	0.582569	650000
chr14	72900000	72950000	0.527345	0.00114679	50000
chr14	72950000	75350000	-0.0741465	0.0103211	2400000
chr14	75350000	75800000	0.0727673	0.037844	450000
chr14	75800000	76100000	-0.172399	0.0280963	300000
chr14	76100000	76900000	0.137567	0.00974771	800000
chr14	76900000	77200000	-0.0197044	0.738532	300000
chr14	77200000	79200000	0.107267	0.00688073	2000000
chr14	79200000	80100000	-0.0623744	0.0831422	900000
chr14	80100000	80250000	0.0276483	0.632454	150000
chr14	80250000	80600000	-0.0071007	0.877294	350000
chr14	80600000	81000000	-0.34666	0.00344037	400000
chr14	81000000	81350000	-0.0620571	0.278096	350000
chr14	81350000	81450000	-0.15086	0.037844	100000
chr14	81450000	81600000	-0.00909777	0.850344	150000
chr14	81600000	82550000	0.0975731	0.0303899	950000
chr14	82550000	84300000	-0.069094	0.0372706	1750000
chr14	84300000	84400000	0.0125594	0.807339	100000
chr14	84400000	84900000	-0.0594535	0.122706	500000
chr14	84900000	85450000	0.00477818	0.924312	550000
chr14	85450000	85900000	-0.0778102	0.169151	450000
chr14	85900000	85950000	0.403112	0.00344037	50000
chr14	85950000	86100000	0.0812734	0.16055	150000
chr14	86100000	87700000	-0.083962	0.0493119	1600000
chr14	87700000	88600000	0.0736475	0.159977	900000
chr14	88600000	88900000	0.254945	0.00688073	300000
chr14	88900000	88950000	0.675794	0.00114679	50000
chr14	88950000	89250000	0.038684	0.233372	300000
chr14	89250000	89350000	0.187961	0.0183486	100000
chr14	89350000	89850000	-0.0584062	0.270069	500000
chr14	89850000	90000000	0.0370272	0.538417	150000
chr14	90000000	90300000	-0.00158286	0.977638	300000
chr14	90300000	90350000	-0.354073	0.00516055	50000
chr14	90350000	90500000	0.0165831	0.772936	150000
chr14	90500000	90700000	-0.215077	0.0108945	200000
chr14	90700000	91350000	0.121597	0.00688073	650000
chr14	91350000	91500000	-0.107975	0.0980505	150000
chr14	91500000	91550000	0.1816	0.021789	50000
chr14	91550000	92000000	-0.0327487	0.290138	450000
chr14	92000000	92050000	0.245581	0.00745413	50000
chr14	92050000	92300000	-0.0285507	0.626147	250000
chr14	92300000	92350000	0.218554	0.0103211	50000
chr14	92350000	92650000	-0.0395568	0.0768349	300000
chr14	92650000	93400000	0.105135	0.0166284	750000
chr14	93400000	93800000	-0.0853045	0.144495	400000
chr14	93800000	93850000	0.272933	0.00688073	50000
chr14	93850000	94100000	-0.0621488	0.138761	250000
chr14	94100000	94400000	0.00679004	0.882454	300000
chr14	94400000	94600000	-0.0476338	0.413991	200000
chr14	94600000	94850000	0.0126629	0.807339	250000
chr14	94850000	95550000	-0.0576625	0.0154817	700000
chr14	95550000	95600000	0.385671	0.00344037	50000
chr14	95600000	96500000	0.0947277	0.0625	900000
chr14	96500000	96750000	0.574591	0.00114679	250000
chr14	96750000	97050000	0.108152	0.0980505	300000
chr14	97050000	97100000	0.246084	0.00745413	50000
chr14	97100000	97400000	0.0144233	0.78555	300000
chr14	97400000	97650000	-0.00621311	0.896216	250000
chr14	97650000	98000000	0.0587139	0.302752	350000
chr14	98000000	98050000	-0.0146452	0.779243	50000
chr14	98050000	99250000	0.06842	0.0309633	1200000
chr14	99250000	99300000	-0.167813	0.0303899	50000
chr14	99300000	99900000	0.0754301	0.202408	600000
chr14	99900000	99950000	0.542612	0.00114679	50000
chr14	99950000	100750000	-0.157784	0.0166284	800000
chr14	100750000	101000000	0.0643944	0.260321	250000
chr14	101000000	101350000	-0.124795	0.0711009	350000
chr14	101350000	101550000	0.140046	0.0510321	200000
chr14	101550000	101600000	-0.141807	0.0493119	50000
chr14	101600000	101900000	0.122561	0.078555	300000
chr14	101900000	102400000	-0.0199485	0.544151	500000
chr14	102400000	103600000	0.0326429	0.21789	1200000
chr14	103600000	104000000	-0.0932262	0.021789	400000
chr14	104000000	105100000	0.0258759	0.341743	1100000
chr14	105100000	105550000	-0.0276483	0.632454	450000
chr14	105550000	106900000	0.078683	0.00745413	1350000
chr14	106900000	107300000	-0.018447	0.75	400000
chr15	20000000	20150000	-0.125121	0.0633626	150000
chr15	20150000	20200000	0.0162719	0.686951	50000
chr15	20200000	20250000	0.231687	0.0112923	50000
chr15	20350000	20400000	0.231687	0.0112923	50000
chr15	20400000	20650000	-0.052898	0.333752	250000
chr15	20800000	20900000	-0.052898	0.333752	100000
chr15	20900000	20950000	0.239592	0.010665	50000
chr15	21100000	21150000	0.239592	0.010665	50000
chr15	21150000	21250000	-0.0399226	0.404642	100000
chr15	21850000	22050000	-0.0464265	0.333752	200000
chr15	22150000	22200000	-0.286132	0.00627353	50000
chr15	22250000	22600000	0.0273926	0.531368	350000
chr15	22650000	22850000	-0.294329	0.00376412	200000
chr15	22850000	23100000	0.355359	0.00188206	250000
chr15	23100000	23300000	0.0154377	0.718946	200000
chr15	23350000	23450000	0.0832145	0.183187	100000
chr15	23450000	23500000	-0.314019	0.00376412	50000
chr15	23600000	25550000	-0.05868	0.0326223	1950000
chr15	25550000	26400000	0.175002	0.00250941	850000
chr15	26400000	27050000	-0.0207049	0.351317	650000
chr15	27050000	28600000	0.0464244	0.164994	1550000
chr15	28650000	28700000	0.0562755	0.321832	50000
chr15	28700000	28750000	-0.139377	0.0508156	50000
chr15	28800000	28850000	-0.139377	0.0508156	50000
chr15	28850000	29500000	0.0450496	0.37202	650000
chr15	29500000	29950000	-0.0685274	0.0294856	450000
chr15	29950000	30150000	0.133302	0.0539523	200000
chr15	30150000	30200000	-0.234287	0.0112923	50000
chr15	30200000	30400000	0.0116147	0.776035	200000
chr15	30450000	30500000	0.0116147	0.776035	50000
chr15	30550000	30700000	0.0360429	0.18005	150000
chr15	30750000	30800000	0.0848992	0.18005	50000
chr15	30900000	31300000	0.0848992	0.18005	400000
chr15	31300000	31400000	-0.21352	0.0188206	100000
chr15	31400000	31800000	0.0938573	0.146801	400000
chr15	31800000	32250000	-0.0707566	0.104768	450000
chr15	32250000	32550000	0.038659	0.412798	300000
chr15	32600000	32650000	0.398343	0.00125471	50000
chr15	32700000	33100000	-0.0398497	0.410289	400000
chr15	33100000	33550000	0.123264	0.0294856	450000
chr15	33550000	33850000	-0.0608598	0.273526	300000
chr15	33850000	33900000	0.0260967	0.557089	50000
chr15	33900000	35100000	-0.0858287	0.0112923	1200000
chr15	35100000	35300000	0.126126	0.0608532	200000
chr15	35300000	35550000	-0.255103	0.0100376	250000
chr15	35550000	35750000	-0.0831659	0.147428	200000
chr15	35750000	36050000	-0.278932	0.00627353	300000
chr15	36050000	36100000	-0.160079	0.0301129	50000
chr15	36100000	37250000	-0.288042	0.00125471	1150000
chr15	37250000	37950000	-0.0845105	0.0947302	700000
chr15	37950000	38000000	-0.289364	0.00564617	50000
chr15	38000000	38250000	-0.0956878	0.135508	250000
chr15	38250000	38300000	-0.452245	0.00125471	50000
chr15	38300000	38750000	0.0702229	0.0112923	450000
chr15	38750000	40100000	-0.180502	0.00439147	1350000
chr15	40100000	40300000	0.00233266	0.981179	200000
chr15	40300000	40750000	-0.00468693	0.863237	450000
chr15	40750000	41000000	0.0131698	0.754078	250000
chr15	41000000	41350000	-0.00659301	0.87202	350000
chr15	41350000	41900000	0.1089	0.0470514	550000
chr15	41900000	42050000	-0.00547528	0.892095	150000
chr15	42050000	42250000	0.115175	0.0884567	200000
chr15	42250000	42450000	-0.0998834	0.12798	200000
chr15	42450000	43400000	0.0936374	0.0583438	950000
chr15	43400000	43850000	-0.0085045	0.404642	450000
chr15	43850000	44050000	-0.237754	0.0112923	200000
chr15	44050000	44500000	0.01745	0.151819	450000
chr15	44500000	44550000	-0.00351519	0.941656	50000
chr15	44550000	45100000	0.109676	0.00250941	550000
chr15	45100000	45350000	-0.143264	0.0470514	250000
chr15	45350000	45500000	0.082032	0.186951	150000
chr15	45500000	45650000	-0.167126	0.0294856	150000
chr15	45650000	46000000	0.13327	0.0539523	350000
chr15	46000000	46650000	-0.016685	0.685696	650000
chr15	46650000	47550000	0.0234418	0.412798	900000
chr15	47550000	48650000	-0.0285287	0.00188206	1100000
chr15	48650000	50200000	0.0503373	0.186951	1550000
chr15	50200000	50600000	-0.0331554	0.199498	400000
chr15	50600000	51000000	0.0189853	0.643664	400000
chr15	51000000	51350000	-0.0719238	0.238394	350000
chr15	51350000	51550000	0.0532341	0.023212	200000
chr15	51550000	52000000	-0.159005	0.0301129	450000
chr15	52000000	53700000	0.061948	0.0476788	1700000
chr15	53700000	55450000	-0.0238482	0.0947302	1750000
chr15	55450000	55850000	0.0406677	0.26537	400000
chr15	55850000	58400000	-0.0662192	0.00439147	2550000
chr15	58400000	58500000	0.343177	0.00250941	100000
chr15	58500000	58850000	-0.0666591	0.25345	350000
chr15	58850000	59200000	0.0270362	0.531368	350000
chr15	59200000	59450000	-0.100013	0.12798	250000
chr15	59450000	59750000	0.0428249	0.0508156	300000
chr15	59750000	60450000	-0.126007	0.00188206	700000
chr15	60450000	60600000	0.0129268	0.754078	150000
chr15	60600000	61350000	-0.0511599	0.0407779	750000
chr15	61350000	61400000	0.194	0.0225847	50000
chr15	61400000	62100000	-0.0703849	0.199498	700000
chr15	62100000	62150000	0.502138	0.00125471	50000
chr15	62150000	62450000	0.0595153	0.281054	300000
chr15	62450000	62650000	-0.134161	0.0539523	200000
chr15	62650000	63400000	0.0714605	0.0583438	750000
chr15	63400000	63600000	0	1	200000
chr15	63600000	63800000	-0.0750988	0.216437	200000
chr15	63800000	64200000	0.0355569	0.234003	400000
chr15	64200000	64400000	-0.00440614	0.914053	200000
chr15	64400000	64950000	0.016685	0.685696	550000
chr15	64950000	65750000	-0.104905	0.023212	800000
chr15	65750000	66200000	0.0936089	0.0583438	450000
chr15	66200000	66600000	-0.128092	0.00188206	400000
chr15	66600000	66850000	0.0916057	0.150565	250000
chr15	66850000	67300000	-0.0694507	0.238394	450000
chr15	67300000	67550000	0.0542992	0.324969	250000
chr15	67550000	67800000	-0.00649582	0.87202	250000
chr15	67800000	68150000	0.013996	0.740903	350000
chr15	68150000	68350000	-0.239847	0.0100376	200000
chr15	68350000	68500000	0.0220469	0.607905	150000
chr15	68500000	68700000	-0.15138	0.0357591	200000
chr15	68700000	68850000	-0.372724	0.00188206	150000
chr15	68850000	68950000	-0.143475	0.0470514	100000
chr15	68950000	69000000	0.168	0.0294856	50000
chr15	69000000	72450000	-0.152397	0.00627353	3450000
chr15	72450000	72600000	0.0596395	0.154329	150000
chr15	72600000	73100000	-0.0170252	0.68005	500000
chr15	73100000	73550000	0.0069062	0.801129	450000
chr15	73550000	73850000	-0.0528089	0.333752	300000
chr15	73850000	74200000	0.02702	0.531368	350000
chr15	74200000	75100000	-0.109848	0.0100376	900000
chr15	75100000	75500000	0.0356359	0.422836	400000
chr15	75500000	76000000	-0.0686224	0.0238394	500000
chr15	76000000	76250000	0.144901	0.0439147	250000
chr15	76250000	76450000	-0.123064	0.065872	200000
chr15	76450000	76650000	0.0280406	0.517566	200000
chr15	76650000	77150000	-0.0323009	0.479925	500000
chr15	77150000	77200000	0.224616	0.0138018	50000
chr15	77200000	77450000	-0.226204	0.0138018	250000
chr15	77450000	77800000	0.034666	0.446675	350000
chr15	77800000	80150000	-0.0768831	0.00250941	2350000
chr15	80150000	80500000	0.10242	0.0357591	350000
chr15	80500000	81300000	-0.0803635	0.023212	800000
chr15	81300000	81400000	0.196349	0.0219573	100000
chr15	81400000	81700000	-0.0289477	0.513174	300000
chr15	81700000	82600000	0.113435	0.00627353	900000
chr15	82650000	82700000	0.243739	0.0100376	50000
chr15	83150000	83400000	-0.0511615	0.0169385	250000
chr15	83400000	83800000	0.0942947	0.0407779	400000
chr15	83800000	84050000	-0.013267	0.754078	250000
chr15	84050000	84100000	0.224438	0.0138018	50000
chr15	84100000	85000000	-0.0698512	0.0777917	900000
chr15	85050000	85100000	0.447588	0.00125471	50000
chr15	85100000	85350000	-0.0306616	0.464241	250000
chr15	85350000	85650000	0.0317501	0.489335	300000
chr15	85650000	85850000	-0.0872846	0.0188206	200000
chr15	85850000	87500000	0.0782905	0.0301129	1650000
chr15	87500000	88200000	-0.0418584	0.198871	700000
chr15	88200000	88400000	0.0968217	0.135508	200000
chr15	88400000	88450000	-0.227289	0.0131744	50000
chr15	88450000	89950000	0.0842021	0.0439147	1500000
chr15	89950000	90300000	-0.286091	0.00627353	350000
chr15	90300000	90450000	-0.0972105	0.135508	150000
chr15	90450000	90700000	-0.236419	0.00627353	250000
chr15	90700000	91550000	-0.022713	0.335006	850000
chr15	91550000	91600000	0.633626	0.000627353	50000
chr15	91600000	91850000	-0.0304056	0.499373	250000
chr15	91850000	91900000	0.0515616	0.335006	50000
chr15	91900000	92150000	0.418201	0.00125471	250000
chr15	92150000	92700000	0.21898	0.0112923	550000
chr15	92700000	92750000	-0.0594019	0.281054	50000
chr15	92750000	92900000	0.0553522	0.323714	150000
chr15	92900000	93550000	0.226334	0.0100376	650000
chr15	93550000	93600000	0.886995	0.000627353	50000
chr15	93600000	94300000	0.0492706	0.150565	700000
chr15	94300000	94350000	-0.0182887	0.649937	50000
chr15	94350000	94950000	0.0275748	0.386449	600000
chr15	94950000	95350000	-0.0518127	0.186951	400000
chr15	95350000	95550000	0.0017657	0.984316	200000
chr15	95550000	96450000	-0.101654	0.0100376	900000
chr15	96450000	96550000	0.0220145	0.607905	100000
chr15	96550000	96750000	-0.11733	0.0777917	200000
chr15	96750000	98250000	0.0701738	0.0100376	1500000
chr15	98250000	98950000	-0.0226856	0.369511	700000
chr15	98950000	99950000	0.105623	0.0294856	1000000
chr15	99950000	100300000	-0.0606516	0.230238	350000
chr15	100300000	100700000	0.071286	0.0947302	400000
chr15	100700000	101100000	-0.0227273	0.412798	400000
chr15	101100000	101150000	0.42691	0.00125471	50000
chr15	101150000	101600000	-0.142762	0.0470514	450000
chr15	101600000	102200000	0.0666888	0.0928482	600000
chr15	102200000	102500000	0.281297	0.00627353	300000
chr16	50000	850000	0.0907165	0.0161394	800000
chr16	850000	1300000	-0.126195	0.0968367	450000
chr16	1300000	2750000	0.0562406	0.135571	1450000
chr16	2750000	3250000	-0.0396986	0.0284054	500000
chr16	3250000	3500000	0.0159374	0.768238	250000
chr16	3500000	4300000	-0.0890231	0.0251775	800000
chr16	4300000	5950000	0.0897588	0.0109748	1650000
chr16	5950000	6150000	-0.0770791	0.156875	200000
chr16	6150000	6800000	0.0762098	0.0774693	650000
chr16	6800000	7400000	-0.08541	0.0206585	600000
chr16	7400000	7550000	0.0341447	0.18399	150000
chr16	7550000	8600000	-0.0768238	0.0510006	1050000
chr16	8600000	9700000	0.09002	0.0180762	1100000
chr16	9700000	9900000	-0.0453492	0.460297	200000
chr16	9900000	10150000	0.00927267	0.855391	250000
chr16	10150000	10300000	-0.00695451	0.887024	150000
chr16	10300000	10600000	0.034193	0.577147	300000
chr16	10600000	10850000	-0.0902637	0.18399	250000
chr16	10850000	11500000	0.0573524	0.125242	650000
chr16	11500000	11750000	-0.339177	0.00193673	250000
chr16	11750000	12000000	0.00536077	0.903809	250000
chr16	12000000	12150000	0.374819	0.00193673	150000
chr16	12150000	12550000	0.173138	0.0180762	400000
chr16	12550000	12750000	0.301797	0.00516462	200000
chr16	12750000	13000000	0.533324	0.000645578	250000
chr16	13000000	13950000	0.103471	0.0258231	950000
chr16	13950000	14000000	-0.268763	0.00516462	50000
chr16	14000000	14600000	0.10346	0.0729503	600000
chr16	14600000	14800000	-0.0296291	0.60878	200000
chr16	14850000	14900000	-0.0838163	0.200129	50000
chr16	14900000	15250000	0.124167	0.10071	350000
chr16	15250000	15450000	-0.0111562	0.83215	200000
chr16	15450000	15800000	0.00318748	0.93867	350000
chr16	15800000	16350000	-0.142067	0.00516462	550000
chr16	16500000	16750000	0.0172414	0.739832	250000
chr16	16750000	17200000	-0.0178209	0.739832	450000
chr16	17200000	17650000	0.100406	0.147837	450000
chr16	17650000	17700000	-0.147493	0.0426081	50000
chr16	17700000	18300000	0.054477	0.367334	600000
chr16	18300000	18350000	-0.364242	0.00193673	50000
chr16	18500000	18650000	-0.364242	0.00193673	150000
chr16	18700000	18750000	-0.364242	0.00193673	50000
chr16	18750000	19150000	0.295422	0.00516462	400000
chr16	19150000	19200000	-0.162562	0.0258231	50000
chr16	19200000	19900000	0.0603966	0.24532	700000
chr16	19900000	19950000	-0.246885	0.00710136	50000
chr16	19950000	20750000	0.155661	0.00710136	800000
chr16	20750000	20800000	-0.179513	0.0174306	50000
chr16	20800000	20950000	0.17763	0.0180762	150000
chr16	20950000	21300000	-0.0321646	0.587476	350000
chr16	21300000	21400000	0.159012	0.0258231	100000
chr16	21500000	21750000	0.179702	0.0116204	250000
chr16	21750000	21850000	-0.0122428	0.806327	100000
chr16	21900000	21950000	-0.0122428	0.806327	50000
chr16	21950000	22450000	0.0394451	0.477728	500000
chr16	22550000	22600000	0.391119	0.00193673	50000
chr16	22600000	23050000	-0.0143437	0.783086	450000
chr16	23050000	25100000	0.0562615	0.0271143	2050000
chr16	25100000	25300000	-0.0223124	0.680439	200000
chr16	25300000	25900000	0.0802666	0.221433	600000
chr16	25900000	26550000	-0.0499855	0.408651	650000
chr16	26550000	27850000	0.130715	0.00516462	1300000
chr16	27850000	28350000	-0.116198	0.0258231	500000
chr16	28450000	28650000	-0.268473	0.00516462	200000
chr16	28800000	29050000	-0.0654883	0.295029	250000
chr16	29050000	29450000	0.000362214	0.996772	400000
chr16	29550000	29650000	0.0151405	0.783086	100000
chr16	29650000	29800000	-0.134019	0.0858618	150000
chr16	29800000	30150000	0.0658608	0.0116204	350000
chr16	30150000	30200000	-0.147711	0.0400258	50000
chr16	30300000	30350000	-0.147711	0.0400258	50000
chr16	30350000	32100000	0.0343006	0.0109748	1750000
chr16	32100000	32350000	-0.0615039	0.310523	250000
chr16	32350000	32700000	0.00499855	0.903809	350000
chr16	32800000	33000000	0.00499855	0.903809	200000
chr16	33000000	33100000	-0.150174	0.03357	100000
chr16	33200000	34050000	0.0203351	0.506779	850000
chr16	34150000	34500000	-0.0831643	0.207876	350000
chr16	34500000	35300000	0.0163449	0.693996	800000
chr16	46350000	46600000	0.0624457	0.310523	250000
chr16	46600000	47200000	-0.0645103	0.0606843	600000
chr16	47200000	47450000	0.0335845	0.186572	250000
chr16	47450000	47800000	-0.0702695	0.264041	350000
chr16	47800000	48050000	-0.309765	0.00387347	250000
chr16	48050000	48350000	-0.0853376	0.0948999	300000
chr16	48350000	48650000	0.179223	0.0174306	300000
chr16	48650000	48700000	-0.434222	0.00129116	50000
chr16	48700000	49100000	0.0830194	0.207876	400000
chr16	49100000	49450000	-0.0346276	0.560362	350000
chr16	49450000	50400000	0.116114	0.00193673	950000
chr16	50400000	50750000	-0.0194147	0.715946	350000
chr16	50750000	51400000	0.138789	0.00193673	650000
chr16	51400000	51800000	-0.00144886	0.974177	400000
chr16	51800000	52050000	0.0438134	0.0180762	250000
chr16	52050000	52300000	-0.0236163	0.655907	250000
chr16	52300000	53950000	0.0830019	0.0109748	1650000
chr16	53950000	55450000	-0.0515889	0.00387347	1500000
chr16	55450000	55500000	0.284845	0.00516462	50000
chr16	55500000	55900000	-0.019469	0.632021	400000
chr16	55900000	55950000	0.0166618	0.739832	50000
chr16	55950000	58500000	-0.116661	0.00193673	2550000
chr16	58500000	58750000	0.0398435	0.494513	250000
chr16	58750000	59450000	-0.115329	0.114913	700000
chr16	59450000	59750000	0.0628803	0.310523	300000
chr16	59750000	59800000	-0.0589684	0.331827	50000
chr16	59800000	60250000	0.0874948	0.0897353	450000
chr16	60250000	63300000	-0.0575172	0.0161394	3050000
chr16	63300000	63600000	0.0848305	0.186572	300000
chr16	63600000	64350000	-0.0634019	0.0251775	750000
chr16	64350000	65100000	0.0428668	0.397676	750000
chr16	65100000	65400000	-0.0197044	0.708844	300000
chr16	65400000	65500000	0	1	100000
chr16	65500000	65950000	0.0364146	0.477728	450000
chr16	65950000	66350000	-0.133874	0.0858618	400000
chr16	66350000	66400000	0.735874	0.000645578	50000
chr16	66400000	67500000	0.0178802	0.553906	1100000
chr16	67500000	68900000	-0.0719201	0.0542285	1400000
chr16	68900000	69050000	0.103738	0.138799	150000
chr16	69050000	69100000	-0.0637496	0.310523	50000
chr16	69100000	69450000	0.0888976	0.17366	350000
chr16	69450000	70100000	-0.037191	0.295029	650000
chr16	70100000	70250000	-0.310779	0.00387347	150000
chr16	70250000	70850000	0.0389621	0.160749	600000
chr16	70850000	71700000	-0.0537611	0.18399	850000
chr16	71700000	72150000	0.116729	0.0897353	450000
chr16	72150000	72500000	-0.0211119	0.599742	350000
chr16	72500000	72800000	0.117937	0.113622	300000
chr16	72800000	72850000	-0.0840336	0.200129	50000
chr16	72850000	74750000	0.0815286	0.00193673	1900000
chr16	74750000	75000000	-0.129817	0.0897353	250000
chr16	75000000	75700000	0.151261	0.0109748	700000
chr16	75700000	76150000	-0.120835	0.103938	450000
chr16	76150000	77400000	0.0609852	0.253712	1250000
chr16	77400000	77650000	-0.0844683	0.200129	250000
chr16	77650000	78000000	0.0865381	0.18399	350000
chr16	78000000	78200000	-0.0395538	0.495804	200000
chr16	78200000	78250000	0.127934	0.0936088	50000
chr16	78250000	78750000	-0.011446	0.595868	500000
chr16	78750000	79000000	0.0738916	0.235636	250000
chr16	79000000	79350000	0.237157	0.00516462	350000
chr16	79350000	79600000	0.0912779	0.17366	250000
chr16	79600000	79900000	0.303897	0.00387347	300000
chr16	79900000	80350000	0.0737467	0.235636	450000
chr16	80350000	80400000	0.265865	0.00516462	50000
chr16	80400000	80550000	0.0179658	0.739832	150000
chr16	80550000	81000000	-0.0404231	0.494513	450000
chr16	81000000	81150000	0.0673718	0.275016	150000
chr16	81150000	82600000	-0.0423615	0.166559	1450000
chr16	82600000	82650000	0.156187	0.0258231	50000
chr16	82650000	83800000	-0.181989	0.0135571	1150000
chr16	83800000	83850000	0.198493	0.0161394	50000
chr16	83850000	86600000	-0.11157	0.00516462	2750000
chr16	86600000	87400000	0.016037	0.64816	800000
chr16	87400000	87750000	-0.0668957	0.231762	350000
chr16	87750000	88100000	0.0579128	0.310523	350000
chr16	88100000	88700000	-0.0521588	0.0606843	600000
chr16	88700000	88950000	0.0775138	0.186572	250000
chr16	88950000	89250000	-0.187917	0.0161394	300000
chr16	89250000	89300000	0.173428	0.0180762	50000
chr16	89300000	90200000	-0.00921231	0.784377	900000
chr17	0	300000	0.0797307	0.0501629	300000
chr17	400000	700000	0.159176	0.0501629	300000
chr17	700000	900000	-0.0446055	0.508795	200000
chr17	900000	1700000	0.0782538	0.0547231	800000
chr17	1700000	1950000	-0.051834	0.45342	250000
chr17	1950000	2650000	0.0493306	0.0175896	700000
chr17	2650000	3450000	-0.0273931	0.609121	800000
chr17	3450000	3500000	0.51382	0.000651466	50000
chr17	3500000	3800000	0.0446254	0.508795	300000
chr17	3800000	4000000	-0.0604166	0.366124	200000
chr17	4000000	4300000	0.0975347	0.151792	300000
chr17	4300000	4600000	-0.235606	0.00781759	300000
chr17	4600000	5450000	0.0706344	0.0547231	850000
chr17	5450000	5950000	-0.0303835	0.00781759	500000
chr17	5950000	6000000	0.00272811	0.944625	50000
chr17	6000000	6300000	-0.00201123	0.960261	300000
chr17	6300000	7850000	0.0905561	0.076873	1550000
chr17	7850000	8000000	-0.164244	0.0469055	150000
chr17	8000000	8650000	0.141259	0.00781759	650000
chr17	8650000	8700000	-0.0857063	0.190879	50000
chr17	8700000	9500000	0.163471	0.00781759	800000
chr17	9500000	10700000	-0.049773	0.207166	1200000
chr17	10700000	10750000	0.0133817	0.825407	50000
chr17	10750000	11150000	-0.0812607	0.167427	400000
chr17	11150000	11250000	0.0281373	0.684691	100000
chr17	11250000	11850000	-0.0432913	0.536156	600000
chr17	11850000	12850000	0.0344598	0.157003	1000000
chr17	12850000	13200000	-0.0442158	0.405863	350000
chr17	13200000	15450000	0.0488408	0.00781759	2250000
chr17	15450000	15750000	-0.0229798	0.727687	300000
chr17	15750000	15800000	-0.430563	0.00260586	50000
chr17	15800000	16450000	0.0148154	0.811075	650000
chr17	16450000	16700000	-0.137373	0.0169381	250000
chr17	16700000	17200000	0.00722848	0.851466	500000
chr17	17200000	17600000	-0.150409	0.00390879	400000
chr17	17600000	18300000	0.0137102	0.811075	700000
chr17	18400000	18850000	-0.136166	0.067101	450000
chr17	18850000	18950000	0.214674	0.0169381	100000
chr17	19100000	19300000	0.138252	0.0169381	200000
chr17	19300000	20350000	-0.0849468	0.0260586	1050000
chr17	20450000	20800000	-0.0424649	0.547883	350000
[truncated: 3,727 more rows]

## Sheet: Tumor 2 (CoREs)
chr	start	end	value	empirical_pvalue	region_size
chr1	700000	1850000	0.0964271	0.0508094	1150000
chr1	1850000	2100000	-0.14982	0.0406924	250000
chr1	2100000	3350000	0.0547714	0.0067446	1250000
chr1	3350000	3550000	-0.170416	0.0321493	200000
chr1	3550000	3850000	0.105342	0.100719	300000
chr1	3950000	4200000	0.091397	0.134892	250000
chr1	4200000	4650000	-0.0310135	0.501799	450000
chr1	4650000	4850000	0.0687982	0.233813	200000
chr1	4850000	5000000	-0.0860298	0.157599	150000
chr1	5000000	5050000	0.00942476	0.822392	50000
chr1	5050000	5300000	-0.015999	0.747752	250000
chr1	5300000	8450000	0.105161	0.00359712	3150000
chr1	8450000	8900000	0	0.997752	450000
chr1	8900000	8950000	0.0242424	0.632194	50000
chr1	8950000	9150000	-0.0407293	0.441097	200000
chr1	9150000	9650000	0.0589728	0.18143	500000
chr1	9650000	10500000	-0.011529	0.721223	850000
chr1	10500000	10550000	0.341423	0.00651978	50000
chr1	10550000	11050000	-0.147278	0.0415917	500000
chr1	11050000	12100000	0.0900237	0.0721673	1050000
chr1	12100000	12300000	-0.206677	0.0195594	200000
chr1	12300000	12450000	0.185131	0.0238309	150000
chr1	12450000	12700000	-0.00729327	0.858588	250000
chr1	12700000	13000000	0.0602337	0.0591277	300000
chr1	13100000	13250000	0.0827684	0.0206835	150000
chr1	13750000	13850000	0.0269774	0.597797	100000
chr1	13850000	14150000	-0.114942	0.0377698	300000
chr1	14150000	14700000	0.0410632	0.0721673	550000
chr1	14700000	14900000	-0.11415	0.0829586	200000
chr1	14900000	16100000	0.119699	0.0107914	1200000
chr1	16100000	18000000	-0.0596653	0.0139388	1900000
chr1	18000000	18250000	0.139676	0.0505845	250000
chr1	18250000	18450000	-0.0312275	0.533498	200000
chr1	18450000	18850000	0.117257	0.0741906	400000
chr1	18850000	18900000	-0.0297124	0.550135	50000
chr1	18900000	19450000	0.0788813	0.172662	550000
chr1	19450000	20100000	-0.044291	0.323291	650000
chr1	20100000	20200000	-0.341988	0.00629496	100000
chr1	20200000	21000000	0.0901981	0.0139388	800000
chr1	21000000	22000000	-0.0219492	0.301259	1000000
chr1	22000000	22700000	0.051495	0.0292266	700000
chr1	22700000	23300000	-0.038906	0.414344	600000
chr1	23300000	23700000	0.0666153	0.0402428	400000
chr1	23700000	24050000	-0.0096302	0.819469	350000
chr1	24050000	24150000	0.0676425	0.235612	100000
chr1	24150000	24950000	-0.0945926	0.0258543	800000
chr1	24950000	25600000	0.180127	0.0155126	650000
chr1	25650000	26500000	0.0915503	0.0044964	850000
chr1	26500000	26550000	-0.0879558	0.149955	50000
chr1	26550000	26800000	0.115434	0.0775629	250000
chr1	26800000	27450000	-0.0527854	0.0238309	650000
chr1	27450000	28000000	0.0717888	0.211781	550000
chr1	28000000	29250000	-0.0601109	0.0195594	1250000
chr1	29250000	29900000	0.08666	0.0402428	650000
chr1	30000000	31150000	0.170093	0.00989209	1150000
chr1	31150000	32450000	-0.125174	0.00876799	1300000
chr1	32450000	32900000	0.00798665	0.846448	450000
chr1	32900000	33300000	-0.072907	0.0591277	400000
chr1	33300000	33950000	0.141845	0.0155126	650000
chr1	33950000	34150000	-0.0672573	0.238984	200000
chr1	34150000	35200000	0.072084	0.0285522	1050000
chr1	35200000	35400000	-0.0553672	0.312275	200000
chr1	35400000	35850000	0.0817326	0.0523831	450000
chr1	35850000	35900000	-0.0384694	0.465153	50000
chr1	35900000	36900000	0.0444286	0.238984	1000000
chr1	36900000	36950000	0.699615	0.00022482	50000
chr1	36950000	37900000	-0.0512462	0.105441	950000
chr1	37900000	38100000	0.168618	0.0321493	200000
chr1	38100000	38250000	0.090678	0.136915	150000
chr1	38250000	38500000	0.182203	0.0238309	250000
chr1	38500000	38550000	0.479173	0.000899281	50000
chr1	38550000	38750000	0.0370827	0.479541	200000
chr1	38750000	39000000	-0.0658449	0.0602518	250000
chr1	39000000	40050000	0.0638369	0.0067446	1050000
chr1	40050000	40550000	-0.206626	0.0128147	500000
chr1	40550000	40850000	0.0980996	0.00876799	300000
chr1	40850000	41500000	-0.0706254	0.175585	650000
chr1	41500000	41950000	0.0985276	0.0829586	450000
chr1	41950000	42000000	-0.0305342	0.539344	50000
chr1	42000000	42950000	0.176973	0.0130396	950000
chr1	42950000	43100000	-0.0791731	0.18143	150000
chr1	43100000	43550000	0.100163	0.00741906	450000
chr1	43550000	44150000	-0.147092	0.0359712	600000
chr1	44150000	44550000	0.0327042	0.201439	400000
chr1	44550000	45300000	-0.0718764	0.0728417	750000
chr1	45300000	45700000	0.0451464	0.374101	400000
chr1	45700000	46450000	-0.0907036	0.0775629	750000
chr1	46450000	46800000	0.000821777	0.984712	350000
chr1	46800000	47600000	-0.0507704	0.335432	800000
chr1	47600000	48750000	0.120851	0.0067446	1150000
chr1	48750000	48950000	-0.0240627	0.636691	200000
chr1	48950000	49600000	0.0510312	0.0946493	650000
chr1	49600000	50150000	-0.0126558	0.698291	550000
chr1	50150000	50800000	0.010768	0.525629	650000
chr1	50800000	50900000	-0.396507	0.0033723	100000
chr1	50900000	51300000	0.0512327	0.339928	400000
chr1	51300000	51650000	-0.167543	0.0321493	350000
chr1	51650000	51700000	0.1783	0.0283273	50000
chr1	51700000	52000000	-0.0429122	0.414344	300000
chr1	52000000	52350000	0.0218211	0.658948	350000
chr1	52350000	54550000	-0.165092	0.00854317	2200000
chr1	54550000	54900000	0.113519	0.0741906	350000
chr1	54900000	55300000	-0.0471366	0.0523831	400000
chr1	55300000	55550000	-0.20963	0.0184353	250000
chr1	55550000	55900000	-0.0180791	0.721223	350000
chr1	55900000	57050000	-0.322504	0.00359712	1150000
chr1	57050000	57250000	-0.0400039	0.435477	200000
chr1	57250000	57300000	-0.228891	0.0139388	50000
chr1	57300000	57800000	0.161004	0.0325989	500000
chr1	57800000	57850000	-0.0551618	0.313399	50000
chr1	57850000	58000000	0.125629	0.0658723	150000
chr1	58000000	58250000	-0.0247304	0.626799	250000
chr1	58250000	58400000	0.0856703	0.157824	150000
chr1	58400000	58850000	-0.0271443	0.596448	450000
chr1	58850000	59200000	0.295444	0.0044964	350000
chr1	59200000	59650000	0.120562	0.0721673	450000
chr1	59650000	60250000	0.414839	0.0011241	600000
chr1	60250000	60450000	0.166307	0.0323741	200000
chr1	60450000	60750000	0.573138	0.00067446	300000
chr1	60750000	61550000	0.0303239	0.367581	800000
chr1	61550000	62600000	-0.0577678	0.263714	1050000
chr1	62600000	63650000	0.141771	0.0195594	1050000
chr1	63650000	63800000	-0.00503338	0.902878	150000
chr1	63800000	64700000	0.119624	0.0121403	900000
chr1	64700000	64750000	-0.580534	0.00067446	50000
chr1	64750000	65300000	-0.210011	0.0184353	550000
chr1	65300000	65500000	-0.0754879	0.0980216	200000
chr1	65500000	65700000	0.180611	0.0258543	200000
chr1	65700000	66200000	0.0467488	0.241906	500000
chr1	66200000	66400000	0.242784	0.0121403	200000
chr1	66400000	66450000	0.078942	0.18143	50000
chr1	66450000	66650000	0.318336	0.00719424	200000
chr1	66650000	66700000	0.58246	0.00067446	50000
chr1	66700000	67200000	0.0536723	0.323291	500000
chr1	67200000	67350000	-0.0523112	0.33116	150000
chr1	67350000	67550000	0.00300462	0.935701	200000
chr1	67550000	67800000	-0.2047	0.0195594	250000
chr1	67800000	68000000	0.0436569	0.410522	200000
chr1	68000000	68550000	-0.0276182	0.0775629	550000
chr1	68550000	68850000	0.0608115	0.268885	300000
chr1	68850000	69000000	0.469517	0.000899281	150000
chr1	69000000	69900000	0.00482794	0.902878	900000
chr1	69900000	70400000	0.320223	0.00359712	500000
chr1	70400000	70650000	-0.0159219	0.749775	250000
chr1	70650000	71000000	0.154083	0.0402428	350000
chr1	71000000	71450000	-0.0234463	0.651304	450000
chr1	71450000	71600000	0.0778377	0.190647	150000
chr1	71600000	72000000	-0.0771764	0.0204586	400000
chr1	72000000	72150000	0.0788221	0.171538	150000
chr1	72150000	72400000	-0.0158192	0.749775	250000
chr1	72400000	72850000	0.0704931	0.0386691	450000
chr1	72850000	73150000	-0.130727	0.00876799	300000
chr1	73150000	74000000	0.0453412	0.367581	850000
chr1	74000000	74550000	-0.0173087	0.734038	550000
chr1	74550000	74700000	0.0305342	0.539344	150000
chr1	74700000	74750000	-0.0895223	0.145908	50000
chr1	74750000	75000000	0.00744735	0.857239	250000
chr1	75000000	75250000	0.211022	0.00741906	250000
chr1	75250000	76150000	-0.0189822	0.685701	900000
chr1	76150000	76650000	0.0629199	0.0316996	500000
chr1	76650000	77250000	-0.00626605	0.866682	600000
chr1	77250000	77300000	0.0742424	0.201439	50000
chr1	77300000	77850000	-0.123993	0.0155126	550000
chr1	77850000	78400000	0.101977	0.107689	550000
chr1	78400000	79350000	-0.12677	0.00876799	950000
chr1	79350000	79650000	0.0455829	0.398381	300000
chr1	79650000	79800000	-0.152397	0.00876799	150000
chr1	79800000	79850000	0.0531587	0.328462	50000
chr1	79850000	82300000	-0.269993	0.0011241	2450000
chr1	82300000	82450000	0.156805	0.0395683	150000
chr1	82450000	82500000	-0.207601	0.0184353	50000
chr1	82500000	82700000	0.00906523	0.830486	200000
chr1	82700000	83050000	-0.00288356	0.926259	350000
chr1	83050000	83450000	0.0202619	0.697617	400000
chr1	83450000	83500000	-0.137314	0.0523831	50000
chr1	83500000	83650000	0.0321777	0.527878	150000
chr1	83650000	83700000	-0.0299692	0.550135	50000
chr1	83700000	84300000	0.037194	0.40625	600000
chr1	84300000	84350000	-0.346867	0.0056205	50000
chr1	84350000	85200000	0.160435	0.0067446	850000
chr1	85200000	85700000	-0.104132	0.0442896	500000
chr1	85700000	86100000	0.0708526	0.226169	400000
chr1	86100000	86150000	0.54358	0.00067446	50000
chr1	86150000	86800000	-0.0143752	0.73696	650000
chr1	86800000	87850000	0.104993	0.00651978	1050000
chr1	87850000	89100000	-0.0618644	0.0184353	1250000
chr1	89100000	90250000	0.158271	0.00157374	1150000
chr1	90250000	90300000	-0.0823575	0.171538	50000
chr1	90300000	90500000	0.0998459	0.116232	200000
chr1	90500000	90800000	-0.0253724	0.617581	300000
chr1	90800000	92350000	0.105071	0.0067446	1550000
chr1	92350000	92400000	-0.131305	0.0602518	50000
chr1	92400000	92750000	0.0111197	0.798112	350000
chr1	92750000	94050000	-0.0990054	0.0233813	1300000
chr1	94050000	94300000	0.0539548	0.323291	250000
chr1	94300000	95000000	-0.104083	0.0285522	700000
chr1	95000000	96450000	0.0474302	0.33116	1450000
chr1	96450000	96700000	-0.12848	0.0629496	250000
chr1	96700000	97500000	0.0922413	0.0276529	800000
chr1	97500000	97600000	-0.172111	0.0316996	100000
chr1	97600000	98550000	0.0665058	0.0669964	950000
chr1	98550000	98950000	-0.0773754	0.149056	400000
chr1	98950000	99500000	0.0383877	0.0741906	550000
chr1	99500000	100400000	-0.0604292	0.0669964	900000
chr1	100400000	101000000	0.0595211	0.0377698	600000
chr1	101000000	101050000	-0.118516	0.0741906	50000
chr1	101050000	101500000	0.104911	0.00876799	450000
chr1	101500000	101800000	-0.156497	0.0395683	300000
chr1	101800000	101850000	0.246533	0.0121403	50000
chr1	101850000	103800000	-0.0356367	0.0139388	1950000
chr1	103900000	103950000	-0.0248331	0.625225	50000
chr1	104000000	104200000	0.0567219	0.201439	200000
chr1	104250000	104600000	0.0749615	0.201439	350000
chr1	104600000	105150000	-0.0119029	0.791142	550000
chr1	105150000	105200000	0.079905	0.178732	50000
chr1	105200000	106350000	-0.266638	0.00651978	1150000
chr1	106350000	107050000	0.05434	0.321268	700000
chr1	107050000	107450000	-0.0425944	0.195144	400000
chr1	107450000	108050000	0.239736	0.00876799	600000
chr1	108050000	108300000	-0.00254237	0.954586	250000
chr1	108300000	108800000	0.120683	0.0341727	500000
chr1	108850000	108950000	0.0323446	0.525629	100000
chr1	109000000	109300000	0.0466508	0.357239	300000
chr1	109300000	109550000	0.322111	0.0067446	250000
chr1	109550000	109950000	0.0496983	0.226844	400000
chr1	109950000	110050000	0.176541	0.0238309	100000
chr1	110050000	110600000	0.0196409	0.69402	550000
chr1	110600000	111050000	-0.149281	0.0285522	450000
chr1	111050000	111150000	0.287622	0.00876799	100000
chr1	111150000	111650000	-0.0857987	0.0811601	500000
chr1	111650000	112000000	0.0379558	0.4692	350000
chr1	112000000	112300000	0.391911	0.00359712	300000
chr1	112300000	112600000	0.0314073	0.533498	300000
chr1	112600000	112900000	-0.00282486	0.946268	300000
chr1	112900000	113250000	0.222727	0.0139388	350000
chr1	113250000	113900000	-0.147215	0.00921763	650000
chr1	113900000	114200000	0.102799	0.105441	300000
chr1	114200000	114500000	0.211531	0.0182104	300000
chr1	114500000	114550000	0.681228	0.00044964	50000
chr1	114550000	114900000	0.0726722	0.0499101	350000
chr1	114900000	115350000	0.199255	0.0202338	450000
chr1	115350000	115900000	-0.0676449	0.121403	550000
chr1	115900000	116050000	-0.368567	0.00494604	150000
chr1	116050000	116300000	0.0799178	0.178732	250000
chr1	116300000	116900000	-0.0389402	0.0197842	600000
chr1	116900000	117400000	0.387925	0.00269784	500000
chr1	117400000	118050000	0.110061	0.0316996	650000
chr1	118050000	118100000	-0.00983564	0.816547	50000
chr1	118100000	118500000	0.111553	0.0341727	400000
chr1	118500000	118700000	-0.098716	0.116457	200000
chr1	118700000	118800000	0.0164355	0.744604	100000
chr1	118800000	119400000	-0.00757576	0.854317	600000
chr1	119400000	119850000	0.09346	0.0150629	450000
chr1	119850000	120450000	-0.0943182	0.116457	600000
chr1	120450000	120700000	0.0849512	0.161646	250000
chr1	120750000	120950000	0.0541217	0.161646	200000
chr1	121100000	121400000	0.0232922	0.651304	300000
chr1	121450000	121500000	0.0232922	0.651304	50000
chr1	142500000	142550000	-0.0183744	0.719424	50000
chr1	142600000	142650000	-0.0183744	0.719424	50000
chr1	143100000	143300000	-0.00469954	0.906924	200000
chr1	143500000	143550000	-0.00469954	0.906924	50000
chr1	143950000	144100000	0.0939651	0.125225	150000
chr1	144500000	144750000	0.040357	0.0316996	250000
chr1	144800000	145100000	0.0562661	0.310252	300000
chr1	145100000	145300000	-0.178428	0.0283273	200000
chr1	145350000	145850000	-0.0188945	0.0283273	500000
chr1	146300000	146400000	0.073472	0.20616	100000
chr1	146450000	147150000	0.0822272	0.00876799	700000
chr1	147150000	147200000	-0.00496918	0.902878	50000
chr1	147200000	147450000	0.0760914	0.195144	250000
chr1	147700000	147850000	0.0760914	0.195144	150000
chr1	148000000	148050000	0.0297637	0.550135	50000
chr1	148150000	148200000	0.0297637	0.550135	50000
chr1	148200000	148250000	-0.252016	0.0116906	50000
chr1	148500000	148600000	-0.249743	0.0119155	100000
chr1	148650000	148700000	0.0207114	0.688624	50000
chr1	148800000	148950000	0.0207114	0.688624	150000
chr1	149000000	149400000	0.0393378	0.0321493	400000
chr1	149650000	149750000	0.169723	0.0321493	100000
chr1	149750000	150600000	-0.0415874	0.13107	850000
chr1	150600000	150800000	0.0285568	0.569245	200000
chr1	150800000	152000000	-0.0719879	0.0505845	1200000
chr1	152000000	152550000	0.0682075	0.235162	550000
chr1	152550000	152800000	-0.0302517	0.542716	250000
chr1	152800000	153250000	0.016718	0.741457	450000
chr1	153250000	153450000	-0.295403	0.00764388	200000
chr1	153450000	153500000	0.544992	0.00067446	50000
chr1	153500000	153700000	0.108423	0.076214	200000
chr1	153700000	153950000	-0.00128403	0.981565	250000
chr1	153950000	154000000	0.303261	0.00741906	50000
chr1	154000000	154600000	-0.0521935	0.110836	600000
chr1	154600000	154650000	0.159091	0.0386691	50000
chr1	154650000	155150000	-0.110606	0.0445144	500000
chr1	155150000	155300000	0.0466102	0.376124	150000
chr1	155300000	155500000	-0.0107345	0.801034	200000
chr1	155500000	155800000	0.0592664	0.245279	300000
chr1	155800000	156300000	-0.154058	0.0238309	500000
chr1	156300000	156900000	0.0313859	0.51259	600000
chr1	156900000	157150000	-0.0231382	0.653777	250000
chr1	157150000	157550000	0.0396251	0.456385	400000
chr1	157550000	157900000	-0.023395	0.651304	350000
chr1	157900000	157950000	0.521803	0.00067446	50000
chr1	157950000	158100000	-0.0251669	0.61848	150000
chr1	158100000	160600000	0.085585	0.0067446	2500000
chr1	160600000	161000000	-0.00503338	0.902878	400000
chr1	161000000	163050000	0.0422088	0.158723	2050000
chr1	163050000	163300000	-0.1783	0.0283273	250000
chr1	163300000	163350000	0.506549	0.00067446	50000
chr1	163350000	163550000	-0.0372368	0.476619	200000
chr1	163550000	164050000	0.00048793	0.986286	500000
chr1	164050000	164450000	-0.000924499	0.984712	400000
chr1	164450000	164500000	0.226477	0.0139388	50000
chr1	164500000	165050000	-0.0918756	0.040018	550000
chr1	165050000	167400000	0.110912	0.0139388	2350000
chr1	167400000	167900000	-0.0353107	0.365782	500000
chr1	167900000	168050000	0.0365434	0.480665	150000
chr1	168050000	168300000	-0.0552645	0.312275	250000
chr1	168300000	168550000	0.253826	0.0116906	250000
chr1	168550000	169050000	0.0577042	0.298112	500000
chr1	169050000	169400000	0.305984	0.00741906	350000
chr1	169400000	169550000	-0.143169	0.0483363	150000
chr1	169550000	170050000	0.0714895	0.104317	500000
chr1	170050000	170150000	-0.0565229	0.307104	100000
chr1	170150000	170750000	0.0664869	0.0591277	600000
chr1	170750000	170800000	-0.160452	0.0377698	50000
chr1	170800000	171550000	0.0515631	0.113085	750000
chr1	171550000	172200000	-0.146423	0.0033723	650000
chr1	172200000	172350000	0.0417309	0.429182	150000
chr1	172350000	173150000	-0.105301	0.00741906	800000
chr1	173150000	173500000	0.105327	0.0121403	350000
chr1	173500000	173750000	-0.107293	0.0980216	250000
chr1	173750000	174050000	0.0609142	0.268885	300000
chr1	174050000	174250000	-0.0120699	0.791142	200000
chr1	174250000	174650000	0.150953	0.0184353	400000
chr1	174650000	174700000	-0.157139	0.0395683	50000
chr1	174700000	175850000	0.0843628	0.00719424	1150000
chr1	175850000	175900000	-0.162583	0.0352968	50000
chr1	175900000	176200000	0.248433	0.0119155	300000
chr1	176200000	176250000	-0.0806626	0.177383	50000
chr1	176250000	177100000	0.114756	0.0316996	850000
chr1	177100000	177150000	-0.0193631	0.70054	50000
chr1	177150000	177300000	0.178377	0.0283273	150000
chr1	177300000	177350000	0.281407	0.00876799	50000
chr1	177350000	177750000	0.137339	0.0523831	400000
chr1	177750000	177900000	0.537057	0.00067446	150000
chr1	177900000	177950000	-0.137185	0.0523831	50000
chr1	177950000	179800000	0.0938984	0.00741906	1850000
chr1	179800000	180200000	-0.0419106	0.0829586	400000
chr1	180200000	180250000	0.0602979	0.274955	50000
chr1	180250000	180600000	-0.0801489	0.0856565	350000
chr1	180600000	181500000	0.0737787	0.0103417	900000
chr1	181500000	182050000	-0.01856	0.676034	550000
chr1	182050000	182400000	0.356171	0.0044964	350000
chr1	182400000	182550000	0.0344119	0.500674	150000
chr1	182550000	183450000	-0.0825615	0.0116906	900000
chr1	183450000	184650000	0.0484367	0.105441	1200000
chr1	184650000	184950000	-0.0110426	0.798112	300000
chr1	184950000	185550000	0.0331471	0.222572	600000
chr1	185550000	186350000	-0.04783	0.191772	800000
chr1	186350000	186400000	0.0908064	0.136915	50000
chr1	186400000	187850000	-0.387347	0.000899281	1450000
chr1	187850000	189350000	-0.168868	0.0204586	1500000
chr1	189350000	189450000	-0.266538	0.00966727	100000
chr1	189450000	190200000	-0.177716	0.0182104	750000
chr1	190200000	190250000	-0.232101	0.0139388	50000
chr1	190250000	190750000	-0.171936	0.0305755	500000
chr1	190750000	190800000	-0.256035	0.011241	50000
chr1	190800000	192100000	-0.150525	0.0204586	1300000
chr1	192100000	192200000	-0.231998	0.0139388	100000
chr1	192200000	192450000	-0.0949923	0.122977	250000
chr1	192450000	192600000	0.0133025	0.776304	150000
chr1	192600000	193400000	-0.222602	0.00876799	800000
chr1	193400000	195450000	-0.424596	0.00067446	2050000
chr1	195450000	195750000	-0.106587	0.0775629	300000
chr1	195750000	196100000	-0.38063	0.0011241	350000
chr1	196100000	197000000	-0.085081	0.0195594	900000
chr1	197000000	197050000	0.0582178	0.292941	50000
chr1	197050000	197700000	-0.154567	0.0121403	650000
chr1	197700000	198250000	0.0193234	0.376124	550000
chr1	198250000	198400000	-0.224217	0.0139388	150000
chr1	198400000	198950000	0.0491059	0.357239	550000
chr1	198950000	200250000	-0.17327	0.00876799	1300000
chr1	200250000	200850000	0.041641	0.392986	600000
chr1	200850000	201400000	-0.103488	0.0283273	550000
chr1	201400000	201950000	0.102958	0.0321493	550000
chr1	201950000	202950000	-0.13709	0.0139388	1000000
chr1	202950000	203000000	0.029661	0.550135	50000
chr1	203000000	204500000	-0.11052	0.00921763	1500000
chr1	204500000	205300000	0.0525584	0.00876799	800000
chr1	205300000	205950000	-0.179935	0.00741906	650000
chr1	206100000	206200000	0.0206086	0.688624	100000
chr1	206200000	206350000	-0.115871	0.0775629	150000
chr1	206500000	206950000	0.0944787	0.00741906	450000
chr1	206950000	207900000	-0.10838	0.00719424	950000
chr1	207900000	208850000	0.108802	0.00719424	950000
chr1	208850000	209100000	-0.00541859	0.890513	250000
chr1	209100000	210600000	0.161241	0.00921763	1500000
chr1	210600000	210900000	-0.001849	0.962455	300000
chr1	210900000	211400000	0.0118901	0.550135	500000
chr1	211400000	211700000	-0.0688495	0.233813	300000
chr1	211700000	212150000	-0.219891	0.00741906	450000
chr1	212150000	212550000	-0.0129944	0.778103	400000
chr1	212550000	213450000	0.120938	0.0184353	900000
chr1	213450000	214150000	-0.0498184	0.00876799	700000
chr1	214150000	214500000	0.181099	0.0258543	350000
chr1	214500000	214750000	-0.0723934	0.216052	250000
chr1	214750000	214800000	-0.404314	0.00292266	50000
chr1	214800000	215000000	-0.102799	0.105441	200000
chr1	215000000	215700000	-0.35175	0.0011241	700000
chr1	215700000	215850000	-0.185824	0.0238309	150000
chr1	215850000	216350000	-0.358141	0.00539568	500000
chr1	216350000	216600000	-0.168747	0.0321493	250000
chr1	216600000	216750000	0.0897278	0.141637	150000
chr1	216750000	216950000	-0.0797637	0.178732	200000
chr1	216950000	217250000	0.141654	0.0485612	300000
chr1	217250000	217600000	-0.0999009	0.0964478	350000
chr1	217600000	217850000	0.0809605	0.0121403	250000
chr1	217850000	218450000	-0.316573	0.0044964	600000
chr1	218450000	218500000	0.124011	0.0672212	50000
chr1	218500000	219800000	-0.316368	0.00292266	1300000
chr1	219800000	220000000	-0.174782	0.0303507	200000
chr1	220000000	220150000	-0.239959	0.0121403	150000
chr1	220150000	220850000	-0.0368883	0.243705	700000
chr1	220850000	220900000	0.0394967	0.458183	50000
chr1	220900000	221400000	-0.176551	0.011241	500000
chr1	221400000	221600000	0.00934771	0.823516	200000
chr1	221600000	222600000	-0.0926091	0.0195594	1000000
chr1	222600000	222700000	0.0993837	0.116232	100000
chr1	222700000	223200000	-0.11972	0.0328237	500000
chr1	223200000	223900000	0.0182203	0.713804	700000
chr1	223900000	224650000	-0.0974747	0.0413669	750000
chr1	224650000	225100000	0.0529789	0.330261	450000
chr1	225100000	225150000	-0.534592	0.00067446	50000
chr1	225150000	225600000	-0.0800462	0.178732	450000
chr1	225600000	225850000	-0.262789	0.0103417	250000
chr1	225850000	226300000	-0.0273212	0.18143	450000
chr1	226300000	226400000	0.211736	0.0182104	100000
chr1	226400000	226500000	-0.0538264	0.323291	100000
chr1	226500000	227600000	0.14227	0.0157374	1100000
chr1	227600000	227650000	-0.134643	0.0559802	50000
chr1	227650000	231750000	0.149105	0.0033723	4100000
chr1	231750000	233000000	-0.105347	0.00876799	1250000
chr1	233000000	233500000	0.0773652	0.0107914	500000
chr1	233500000	233550000	-0.0460452	0.390737	50000
chr1	233550000	234250000	0.17092	0.0119155	700000
chr1	234250000	235250000	-0.138805	0.0139388	1000000
chr1	235250000	235650000	0.0251156	0.620054	400000
chr1	235650000	235850000	-0.0161017	0.746628	200000
chr1	235850000	237950000	0.116036	0.0067446	2100000
chr1	237950000	238550000	-0.0304079	0.0125899	600000
chr1	238550000	238900000	0.0130714	0.778103	350000
chr1	238900000	240150000	-0.272416	0.00494604	1250000
chr1	240150000	240200000	0.0137904	0.767311	50000
chr1	240200000	240600000	-0.075443	0.0233813	400000
chr1	240600000	240800000	0.359502	0.00517086	200000
chr1	240800000	241300000	-0.0797483	0.0303507	500000
chr1	241300000	241650000	0.0102979	0.809577	350000
chr1	241650000	242050000	-0.0801233	0.178732	400000
chr1	242050000	242200000	0.436543	0.00134892	150000
chr1	242200000	242400000	0.130046	0.0611511	200000
chr1	242400000	243800000	0.0562734	0.170863	1400000
chr1	243800000	244000000	-0.053775	0.323291	200000
chr1	244000000	244450000	-0.326374	0.0067446	450000
chr1	244450000	244600000	-0.228916	0.0139388	150000
chr1	244600000	245300000	0.128715	0.00921763	700000
chr1	245300000	245350000	-0.276271	0.00876799	50000
chr1	245350000	245850000	0.155547	0.0397932	500000
chr1	245850000	246150000	-0.133342	0.0404676	300000
chr1	246150000	247450000	0.143567	0.0121403	1300000
chr1	247450000	247600000	0.458937	0.0011241	150000
chr1	247600000	247650000	0.610452	0.00067446	50000
chr1	247650000	248000000	0.277119	0.00876799	350000
chr1	248000000	248400000	0.699435	0.00022482	400000
chr1	248400000	248600000	0.278531	0.00876799	200000
chr1	248600000	248950000	0.133733	0.0485612	350000
chr1	249050000	249250000	0.0979199	0.0485612	200000
chr10	50000	550000	-0.0624596	0.10377	500000
chr10	550000	1750000	0.0128944	0.551885	1200000
chr10	1750000	2150000	-0.0805671	0.0831714	400000
chr10	2150000	2850000	0.0291663	0.0948309	700000
chr10	2850000	3100000	-0.0290961	0.56782	250000
chr10	3100000	3750000	0.160815	0.0136028	650000
chr10	3750000	3800000	-0.0552696	0.275942	50000
chr10	3800000	4850000	0.183121	0.0143801	1050000
chr10	4850000	5450000	-0.232536	0.00699572	600000
chr10	5450000	5500000	0.16546	0.0474155	50000
chr10	5500000	5700000	-0.0399457	0.411582	200000
chr10	5700000	6450000	0.0763981	0.0730665	750000
chr10	6450000	6550000	-0.135019	0.0773416	100000
chr10	6550000	6850000	0.0190353	0.68014	300000
chr10	6850000	7500000	-0.0378876	0.112709	650000
chr10	7500000	8550000	0.101865	0.00388651	1050000
chr10	8550000	8650000	-0.0135264	0.74077	100000
chr10	8650000	9450000	0.00485905	0.790128	800000
chr10	9450000	10750000	-0.0432283	0.186553	1300000
chr10	10750000	11000000	0.054817	0.278663	250000
chr10	11000000	11500000	-0.082995	0.153129	500000
chr10	11500000	11700000	0.00951765	0.834435	200000
chr10	11700000	12050000	-0.107707	0.107268	350000
chr10	12050000	13350000	0.109687	0.00155461	1300000
chr10	13350000	13650000	-0.0679426	0.221531	300000
chr10	13650000	14150000	0.082563	0.0404197	500000
chr10	14150000	14400000	-0.349321	0.00349786	250000
chr10	14400000	14750000	-0.0183296	0.676253	350000
chr10	14750000	15000000	-0.141497	0.0707346	250000
chr10	15000000	15800000	-0.0424843	0.251846	800000
chr10	15800000	16500000	0.0566801	0.129421	700000
chr10	16500000	16600000	-0.164968	0.0474155	100000
chr10	16600000	17800000	0.108976	0.0237077	1200000
chr10	18200000	18550000	0.0154791	0.710843	350000
chr10	18550000	20050000	-0.0488323	0.197824	1500000
chr10	20050000	21350000	0.00916651	0.613681	1300000
chr10	21350000	21550000	-0.0375921	0.447338	200000
chr10	21550000	22500000	0.0464687	0.153129	950000
chr10	22500000	22850000	-0.0417302	0.391761	350000
chr10	22850000	23050000	0.017574	0.692188	200000
chr10	23050000	23150000	-0.21372	0.0171007	100000
chr10	23150000	23600000	0.0583517	0.0474155	450000
chr10	23600000	24000000	0.606711	0.000388651	400000
chr10	24000000	24450000	0.246179	0.0108822	450000
chr10	24450000	24600000	0.102935	0.11232	150000
chr10	24600000	24650000	0.449825	0.000777303	50000
chr10	24650000	24900000	0.168744	0.0466382	250000
chr10	24900000	24950000	0.305108	0.00660707	50000
chr10	24950000	25300000	0.12673	0.0808395	350000
chr10	25300000	25400000	0.786189	0.000388651	100000
chr10	25400000	26100000	0.0715616	0.153129	700000
chr10	26100000	26600000	-0.0500711	0.258453	500000
chr10	26600000	27550000	0.0220293	0.351729	950000
chr10	27550000	27900000	-0.0425726	0.211815	350000
chr10	27900000	28800000	0.0562625	0.0373105	900000
chr10	28800000	28950000	-0.14561	0.0672367	150000
chr10	28950000	29700000	-0.479121	0.000388651	750000
chr10	29700000	30150000	-0.0100996	0.822386	450000
chr10	30150000	30300000	0.327738	0.00388651	150000
chr10	30300000	31700000	-0.0941452	0.0373105	1400000
chr10	31700000	31750000	0.0435665	0.374271	50000
chr10	31750000	31900000	-0.121505	0.0928877	150000
chr10	31900000	32350000	0.0601319	0.111543	450000
chr10	32350000	32750000	-0.132678	0.0781189	400000
chr10	32750000	33650000	0.0614703	0.136417	900000
chr10	33650000	34400000	-0.0850485	0.102215	750000
chr10	34400000	35100000	0.0468872	0.0843373	700000
chr10	35100000	35350000	-0.178947	0.016712	250000
chr10	35350000	35900000	0.0821521	0.120093	550000
chr10	35900000	36300000	-0.0161904	0.706568	400000
chr10	36300000	36400000	0.00543127	0.906335	100000
chr10	36400000	36750000	-0.01479	0.4726	350000
chr10	36750000	37100000	0.0863701	0.146133	350000
chr10	37100000	37200000	-0.286836	0.00699572	100000
chr10	37200000	38400000	0.0497209	0.153129	1200000
chr10	38400000	38650000	-0.073467	0.0202099	250000
chr10	38650000	39150000	0.0210216	0.294986	500000
chr10	42350000	42550000	0.000866417	0.987952	200000
chr10	42600000	42950000	-0.0691711	0.211815	350000
chr10	42950000	43250000	0.0270615	0.102215	300000
chr10	43250000	43550000	-0.0435795	0.374271	300000
chr10	43550000	43600000	0.210009	0.0186553	50000
chr10	43600000	43850000	-0.100802	0.112709	250000
chr10	43850000	44900000	0.220189	0.00699572	1050000
chr10	44900000	45950000	-0.0801506	0.0959969	1050000
chr10	45950000	46300000	0.034241	0.398368	350000
chr10	46900000	46950000	0.0162615	0.706568	50000
chr10	46950000	47150000	-0.267231	0.00777303	200000
chr10	47500000	47750000	-0.160074	0.00777303	250000
chr10	47950000	48000000	-0.0831178	0.153129	50000
chr10	48300000	48700000	-0.0831178	0.153129	400000
chr10	49350000	49500000	-0.0930751	0.130587	150000
chr10	49500000	49550000	0.439222	0.00116595	50000
chr10	49550000	49850000	0.104086	0.111154	300000
chr10	49850000	49900000	0.501384	0.000388651	50000
chr10	49900000	51050000	-0.20264	0.00155461	1150000
chr10	51050000	51150000	0.00292254	0.945977	100000
chr10	51450000	51600000	0.115453	0.0998834	150000
chr10	51750000	51850000	0.0370749	0.453945	100000
chr10	52000000	52250000	-0.0467089	0.346677	250000
chr10	52250000	52800000	0.0643582	0.0715119	550000
chr10	52800000	53000000	0.241989	0.0124368	200000
chr10	53000000	53200000	0.517665	0.000388651	200000
chr10	53200000	54000000	0.0686037	0.109211	800000
chr10	54000000	54050000	0.305949	0.00660707	50000
chr10	54050000	54350000	-0.120057	0.0645161	300000
chr10	54350000	54500000	0.289073	0.00699572	150000
chr10	54500000	55050000	0.0196078	0.63117	550000
chr10	55050000	56600000	-0.0317721	0.102215	1550000
chr10	56600000	57700000	0.0760342	0.120093	1100000
chr10	57700000	58000000	-0.00324583	0.941702	300000
chr10	58000000	58200000	0.00170697	0.972017	200000
chr10	58200000	59700000	-0.049784	0.00738438	1500000
chr10	59700000	60600000	0.0655251	0.0998834	900000
chr10	60600000	60650000	-0.292681	0.00699572	50000
chr10	60650000	62750000	0.17553	0.00194326	2100000
chr10	62750000	63250000	-0.016255	0.706568	500000
chr10	63250000	64400000	0.10516	0.068014	1150000
chr10	64400000	64550000	-0.144924	0.0672367	150000
chr10	64550000	67300000	0.0436646	0.120093	2750000
chr10	67300000	67450000	-0.131385	0.0792849	150000
chr10	67450000	69600000	0.0553626	0.0777303	2150000
chr10	69600000	70950000	-0.120024	0.00777303	1350000
chr10	70950000	71000000	0.00111212	0.982511	50000
chr10	71000000	71450000	-0.0985775	0.0843373	450000
chr10	71450000	71850000	0.0600947	0.0182666	400000
chr10	71850000	71900000	-0.259822	0.0101049	50000
chr10	71900000	72700000	0.0671982	0.0928877	800000
chr10	72700000	72950000	-0.0271563	0.580645	250000
chr10	72950000	73500000	0.0752901	0.00855033	550000
chr10	73500000	74100000	-0.0493513	0.275942	600000
chr10	74100000	74150000	0.11857	0.0959969	50000
chr10	74150000	75450000	-0.0924838	0.0101049	1300000
chr10	75450000	75500000	0.0604811	0.253012	50000
chr10	75500000	76450000	-0.0621288	0.0959969	950000
chr10	76450000	77000000	0.00257339	0.957637	550000
chr10	77000000	77750000	-0.0798405	0.00388651	750000
chr10	77750000	78200000	0.107569	0.0143801	450000
chr10	78200000	78650000	-0.108043	0.0773416	450000
chr10	78650000	79800000	0.0519558	0.0625729	1150000
chr10	79800000	81100000	-0.0775229	0.00699572	1300000
chr10	81100000	81300000	0.147187	0.0672367	200000
chr10	81300000	81850000	-0.0936165	0.0998834	550000
chr10	81850000	82000000	0.0567309	0.26506	150000
chr10	82000000	82150000	-0.288685	0.00699572	150000
chr10	82150000	82900000	0.0406974	0.0715119	750000
chr10	82900000	83550000	-0.0290921	0.372328	650000
chr10	83550000	83750000	0.00159059	0.972017	200000
chr10	83750000	85400000	-0.0311361	0.11232	1650000
chr10	85400000	86050000	0.0118036	0.699961	650000
chr10	86050000	86100000	-0.23432	0.0136028	50000
chr10	86100000	86850000	0.0169404	0.318694	750000
chr10	86850000	87350000	-0.0464826	0.129421	500000
chr10	87350000	87900000	0.0503956	0.0240964	550000
chr10	87900000	88450000	-0.0819886	0.00660707	550000
chr10	88450000	88700000	0.0264192	0.590361	250000
chr10	88700000	89200000	-0.13647	0.00777303	500000
chr10	89250000	91350000	-0.103778	0.0143801	2100000
chr10	91350000	91550000	0.0597827	0.246405	200000
chr10	91550000	91900000	0.393146	0.00155461	350000
chr10	91900000	92200000	0.130984	0.0792849	300000
chr10	92200000	92600000	0.266701	0.00777303	400000
chr10	92600000	92650000	0.0694039	0.205597	50000
chr10	92650000	93050000	-0.216687	0.0143801	400000
chr10	93050000	93400000	0.0560972	0.267003	350000
chr10	93400000	94450000	-0.127659	0.0264283	1050000
chr10	94450000	95050000	-0.317401	0.000777303	600000
chr10	95050000	95300000	0.0496806	0.0136028	250000
chr10	95300000	95650000	-0.314158	0.00388651	350000
chr10	95650000	95750000	0.164917	0.0474155	100000
chr10	95750000	96000000	-0.00805638	0.868636	250000
chr10	96000000	96200000	0.1487	0.0645161	200000
chr10	96200000	96700000	-0.167591	0.0171007	500000
chr10	96700000	96950000	0.0410061	0.398368	250000
chr10	96950000	97100000	-0.0124661	0.760591	150000
chr10	97100000	97150000	0.198345	0.0237077	50000
chr10	97150000	97300000	-0.119837	0.0959969	150000
chr10	97300000	97450000	0.0548041	0.278663	150000
chr10	97450000	97700000	-0.0486745	0.325301	250000
chr10	97700000	97900000	0.00803052	0.869024	200000
chr10	97900000	98100000	-0.0489331	0.323358	200000
chr10	98100000	98250000	-0.273257	0.00777303	150000
chr10	98250000	98400000	0.0473167	0.343179	150000
chr10	98400000	98550000	-0.0777835	0.174116	150000
chr10	98550000	98750000	0.0244019	0.614846	200000
chr10	98750000	99000000	-0.185374	0.0338127	250000
chr10	99000000	99150000	0.345726	0.00349786	150000
chr10	99150000	99650000	0.00562007	0.88768	500000
chr10	99650000	99900000	-0.106543	0.109211	250000
chr10	99900000	100250000	0.0455081	0.220365	350000
chr10	100250000	101000000	-0.0112117	0.790128	750000
chr10	101000000	101050000	-0.478779	0.000388651	50000
chr10	101050000	101350000	-0.139066	0.0730665	300000
chr10	101350000	101400000	0.238924	0.0124368	50000
chr10	101400000	101650000	-0.112968	0.0365332	250000
chr10	101650000	101800000	0.0353162	0.475321	150000
chr10	101800000	102300000	-0.121257	0.0610183	500000
chr10	102300000	102350000	0.105341	0.109211	50000
chr10	102350000	103550000	-0.107757	0.0171007	1200000
chr10	103550000	104650000	0.010772	0.530509	1100000
chr10	104650000	105650000	-0.0778139	0.0928877	1000000
chr10	105650000	105700000	0.135756	0.0773416	50000
chr10	105700000	106100000	0.0514742	0.164011	400000
chr10	106100000	106150000	0.57715	0.000388651	50000
chr10	106150000	106400000	-0.0305056	0.54178	250000
chr10	106400000	106750000	0.0530713	0.290323	350000
chr10	106750000	107150000	-0.0540896	0.204042	400000
chr10	107150000	108000000	0.048463	0.0279829	850000
chr10	108000000	108400000	-0.295332	0.00194326	400000
chr10	108400000	109100000	0.0985332	0.0171007	700000
chr10	109100000	109150000	-0.277641	0.00738438	50000
chr10	109150000	110350000	0.292683	0.000388651	1200000
chr10	110350000	110400000	-0.0200181	0.672367	50000
chr10	110400000	110700000	0.00430622	0.933152	300000
chr10	110700000	111600000	-0.0840352	0.0338127	900000
chr10	111600000	112800000	0.0737192	0.0948309	1200000
chr10	112800000	112900000	-0.421673	0.00116595	100000
chr10	112900000	113900000	0.0730409	0.00349786	1000000
chr10	113900000	114200000	-0.23304	0.0136028	300000
chr10	114200000	114350000	0.0277253	0.574427	150000
chr10	114350000	114700000	-0.0128152	0.758647	350000
chr10	114700000	114900000	0.133764	0.0777303	200000
chr10	114900000	115400000	-0.0618777	0.246405	500000
chr10	115400000	115600000	0.081663	0.155849	200000
chr10	115600000	116250000	-0.0926618	0.0808395	650000
chr10	116250000	116300000	0.232096	0.0139914	50000
chr10	116300000	118150000	-0.0875745	0.000777303	1850000
chr10	118150000	118400000	0.00140954	0.972017	250000
chr10	118400000	118800000	0.226453	0.000777303	400000
chr10	118800000	119000000	-0.0394155	0.418966	200000
chr10	119000000	119200000	0.00376309	0.936261	200000
chr10	119200000	119250000	-0.247433	0.0108822	50000
chr10	119250000	119550000	0.0761757	0.102215	300000
chr10	119550000	120000000	-0.0516272	0.183443	450000
chr10	120000000	120450000	0.0836818	0.0101049	450000
chr10	120450000	120750000	-0.0915858	0.0831714	300000
chr10	120750000	120800000	0.287999	0.00699572	50000
chr10	120800000	121350000	-0.073261	0.0536339	550000
chr10	121350000	121700000	0.014936	0.725223	350000
chr10	121700000	123200000	-0.0630807	0.00155461	1500000
chr10	123200000	123450000	0.0326574	0.0998834	250000
chr10	123450000	123500000	-0.195991	0.0237077	50000
chr10	123500000	124350000	0.186784	0.00738438	850000
chr10	124350000	124600000	-0.0640114	0.236689	250000
chr10	124600000	124900000	0.131866	0.041197	300000
chr10	124900000	124950000	-0.00549593	0.906335	50000
chr10	124950000	125900000	0.0972857	0.102215	950000
chr10	125900000	126050000	-0.081719	0.0874466	150000
chr10	126050000	126300000	0.0203802	0.66848	250000
chr10	126300000	126600000	-0.0312901	0.0792849	300000
chr10	126600000	127150000	0.101201	0.0101049	550000
chr10	127150000	127400000	-0.0660416	0.228916	250000
chr10	127400000	128200000	0.0981451	0.0625729	800000
chr10	128200000	128350000	-0.232924	0.0136028	150000
chr10	128350000	128650000	0.0399284	0.0544112	300000
chr10	128750000	129650000	0.0238631	0.261562	900000
chr10	129650000	129700000	-0.358554	0.00233191	50000
chr10	129700000	130350000	0.093571	0.0365332	650000
chr10	130350000	131800000	-0.0771352	0.127089	1450000
chr10	131800000	132300000	0.0685568	0.00738438	500000
chr10	132300000	133200000	-0.0703809	0.0781189	900000
chr10	133200000	133850000	0.0600215	0.0672367	650000
chr10	133850000	134100000	-0.041019	0.398368	250000
chr10	134100000	135250000	0.0507942	0.0959969	1150000
chr10	135250000	135450000	-0.0413682	0.398368	200000
chr10	135450000	135534747	0.0854261	0.152351	84747
chr11	200000	350000	0.0504437	0.363006	150000
chr11	350000	400000	-0.0771605	0.191137	50000
chr11	400000	850000	0.058642	0.317534	450000
chr11	900000	1150000	-0.0743248	0.199229	250000
chr11	1200000	1450000	0.0181231	0.715607	250000
chr11	1500000	1700000	0.0515577	0.153372	200000
chr11	1700000	1900000	-0.183237	0.0258189	200000
chr11	1900000	2000000	0.0355131	0.497495	100000
chr11	2000000	2300000	-0.0730517	0.132177	300000
chr11	2300000	2700000	0.029784	0.497495	400000
chr11	2700000	2900000	-0.0676119	0.0701349	200000
chr11	2900000	3300000	0.0656853	0.199615	400000
chr11	3350000	3650000	0.0434124	0.408092	300000
chr11	3650000	3700000	-0.197473	0.0184971	50000
chr11	3700000	4250000	0.0970039	0.0485549	550000
chr11	4350000	5750000	0.105218	0.0265896	1400000
chr11	5750000	5850000	-0.253125	0.00809249	100000
chr11	5850000	8200000	0.0804337	0.0793834	2350000
chr11	8200000	8400000	-0.0229745	0.653565	200000
chr11	8400000	8600000	0.10436	0.112139	200000
chr11	8600000	9150000	-0.010685	0.741426	550000
chr11	9150000	9200000	0.00823688	0.860501	50000
chr11	9200000	9450000	-0.082909	0.168401	250000
chr11	9450000	9500000	0.00844907	0.852408	50000
chr11	9500000	10800000	-0.0445038	0.221195	1300000
chr11	10800000	11950000	0.0759687	0.0165703	1150000
chr11	11950000	12700000	-0.0448688	0.221195	750000
chr11	12700000	13450000	0.0292245	0.333333	750000
chr11	13450000	13500000	0.461555	0.000770713	50000
chr11	13500000	15100000	0.0298587	0.193834	1600000
chr11	15100000	15250000	0.296933	0.00385356	150000
chr11	15250000	15600000	0.159356	0.0458574	350000
chr11	15600000	16050000	0.655768	0.000385356	450000
chr11	16050000	16100000	0.0903742	0.132177	50000
chr11	16100000	16750000	0.298708	0.00385356	650000
chr11	16750000	17100000	-0.0419037	0.408092	350000
chr11	17100000	17400000	0.0126543	0.801156	300000
chr11	17400000	17700000	-0.0496624	0.112139	300000
chr11	17700000	18800000	0.105872	0.00809249	1100000
chr11	18800000	18850000	-0.148746	0.0539499	50000
chr11	18850000	19300000	0.109913	0.0142582	450000
chr11	19300000	19600000	-0.0621914	0.265896	300000
chr11	19600000	20500000	0.0566765	0.193834	900000
chr11	20500000	20650000	-0.0326582	0.191137	150000
chr11	20650000	20700000	0.18262	0.0258189	50000
chr11	20700000	21650000	-0.0196384	0.615029	950000
chr11	21650000	22250000	0.0450874	0.101349	600000
chr11	22250000	22300000	-0.101254	0.113295	50000
chr11	22300000	22850000	0.0476817	0.34027	550000
chr11	22850000	23050000	-0.0765239	0.125241	200000
chr11	23050000	23100000	0.0926119	0.128324	50000
chr11	23100000	25300000	-0.194558	0.0026975	2200000
chr11	25300000	26650000	0.0444737	0.139114	1350000
chr11	26650000	26750000	-0.217573	0.0123314	100000
chr11	26750000	27500000	0.118625	0.0254335	750000
chr11	27500000	27700000	-0.0209491	0.68131	200000
chr11	27700000	28350000	0.0238589	0.566859	650000
chr11	28350000	29350000	-0.172426	0.0123314	1000000
chr11	29350000	29600000	0.0633488	0.0123314	250000
chr11	29600000	29650000	-0.247762	0.00924855	50000
chr11	29650000	33750000	0.0838624	0.0123314	4100000
chr11	33750000	33800000	-0.0109954	0.820809	50000
chr11	33800000	34050000	-0.292477	0.00423892	250000
chr11	34050000	34400000	0.0335813	0.331792	350000
chr11	34400000	34900000	-0.162014	0.00423892	500000
chr11	34900000	35000000	0.072473	0.201541	100000
chr11	35000000	35400000	-0.0160687	0.746435	400000
chr11	35400000	37450000	0.0694562	0.0123314	2050000
chr11	37450000	37600000	-0.188657	0.0258189	150000
chr11	37600000	38850000	-0.300983	0.00115607	1250000
chr11	38850000	39300000	-0.00482253	0.927553	450000
chr11	39300000	39650000	0.0697614	0.121773	350000
chr11	39650000	40300000	-0.0390892	0.421965	650000
chr11	40300000	40450000	0.247801	0.00924855	150000
chr11	40450000	41750000	-0.0411659	0.193834	1300000
chr11	41750000	42350000	0.0450231	0.112139	600000
chr11	42350000	42900000	-0.040141	0.0485549	550000
chr11	42900000	42950000	0.0417438	0.420424	50000
chr11	42950000	43300000	-0.0285687	0.584586	350000
chr11	43300000	44150000	0.088907	0.0127168	850000
chr11	44150000	44550000	-0.0546562	0.0894027	400000
chr11	44550000	45850000	0.0444749	0.0489403	1300000
chr11	45850000	46550000	-0.067306	0.0662813	700000
chr11	46550000	46950000	0.0189598	0.68131	400000
chr11	46950000	47150000	-0.0704668	0.211175	200000
chr11	47150000	47450000	0.00520833	0.922158	300000
chr11	47450000	47650000	-0.0120756	0.803468	200000
chr11	47650000	47850000	0.0500772	0.364547	200000
chr11	47850000	48800000	-0.0671631	0.193834	950000
chr11	48950000	49450000	-0.0440509	0.0998073	500000
chr11	49450000	50300000	0.0581881	0.201541	850000
chr11	50300000	50750000	-0.0865355	0.143353	450000
chr11	51200000	51500000	-0.0108796	0.821195	300000
chr11	51500000	51550000	0.0989969	0.116378	50000
chr11	51550000	51600000	-0.0012635	0.974952	50000
chr11	54800000	54900000	-0.0012635	0.974952	100000
chr11	54900000	55050000	0.149981	0.0500963	150000
chr11	55050000	56600000	-0.00958532	0.184586	1550000
chr11	56600000	56800000	0.1326	0.0701349	200000
chr11	56800000	57050000	-0.0106289	0.82736	250000
chr11	57050000	57600000	0.145109	0.0500963	550000
chr11	57600000	58250000	-0.0411814	0.395376	650000
chr11	58250000	58700000	0.0972887	0.0894027	450000
chr11	58700000	59000000	-0.0562886	0.117919	300000
chr11	59000000	59050000	0.14973	0.0500963	50000
chr11	59050000	59300000	-0.0329861	0.522543	250000
chr11	59300000	61050000	0.0691722	0.00154143	1750000
chr11	61050000	61600000	-0.0829177	0.161079	550000
chr11	61600000	61750000	0.137539	0.0635838	150000
chr11	61750000	62150000	-0.287153	0.00423892	400000
chr11	62150000	62650000	0.0263117	0.615029	500000
chr11	62650000	62700000	0.495062	0.000770713	50000
chr11	62700000	63200000	-0.0371605	0.292486	500000
chr11	63200000	63550000	0.0150656	0.75684	350000
chr11	63550000	64100000	-0.0922997	0.0339114	550000
chr11	64100000	64150000	0.145756	0.0543353	50000
chr11	64150000	64550000	-0.13328	0.0123314	400000
chr11	64550000	65100000	0.15114	0.0258189	550000
chr11	65250000	65300000	0.0568191	0.327168	50000
chr11	65400000	65600000	-0.0863908	0.147206	200000
chr11	65600000	66350000	0.153829	0.00423892	750000
chr11	66350000	66550000	-0.0836227	0.161079	200000
chr11	66550000	66650000	0.360995	0.00115607	100000
chr11	66650000	67050000	0.0667245	0.233141	400000
chr11	67050000	67250000	-0.0592014	0.306744	200000
chr11	67250000	67400000	0.0770705	0.0165703	150000
chr11	67400000	67600000	-0.0887731	0.134489	200000
chr11	67700000	69100000	-0.12682	0.00115607	1400000
chr11	69150000	69700000	-0.123635	0.0701349	550000
chr11	69800000	70250000	-0.102042	0.0759152	450000
chr11	70250000	70300000	0.186265	0.0258189	50000
chr11	70300000	71350000	-0.134713	0.0381503	1050000
chr11	71400000	71450000	-0.155411	0.0485549	50000
chr11	71450000	71500000	-0.474421	0.000770713	50000
chr11	71500000	72550000	0.0880567	0.12948	1050000
chr11	72550000	72850000	-0.0726659	0.201541	300000
chr11	72850000	73500000	0.0730947	0.193834	650000
chr11	73500000	74150000	-0.0213111	0.660886	650000
chr11	74150000	74300000	0.0944637	0.125241	150000
chr11	74300000	74350000	-0.178974	0.0262042	50000
chr11	74350000	74750000	0.0420814	0.361079	400000
chr11	74750000	76050000	-0.130929	0.0123314	1300000
chr11	76050000	76300000	0.0273727	0.399229	250000
chr11	76300000	76750000	-0.0150699	0.522543	450000
chr11	76750000	77350000	0.0373601	0.445857	600000
chr11	77350000	78200000	-0.0324358	0.420424	850000
chr11	78200000	78300000	0.0571952	0.326782	100000
chr11	78300000	79200000	-0.190267	0.0123314	900000
chr11	79200000	79250000	0.243576	0.0111753	50000
chr11	79250000	79600000	-0.0107446	0.821195	350000
chr11	79600000	80400000	0.0274691	0.539114	800000
chr11	80400000	81050000	-0.0236452	0.582659	650000
chr11	81050000	81750000	0.0621941	0.0447013	700000
chr11	81750000	82600000	-0.0429886	0.121773	850000
chr11	82600000	83000000	0.234428	0.000770713	400000
chr11	83000000	84850000	-0.0250714	0.265511	1850000
chr11	84850000	85650000	0.076243	0.112524	800000
chr11	85650000	87100000	-0.0363439	0.303661	1450000
chr11	87100000	87200000	-0.488079	0.000770713	100000
chr11	87200000	87550000	-0.0844329	0.159538	350000
chr11	87550000	87700000	-0.244589	0.0111753	150000
chr11	87750000	88300000	0.0571943	0.104046	550000
chr11	88300000	88550000	-0.0011767	0.974952	250000
chr11	88550000	89350000	0.204328	0.00385356	800000
chr11	89350000	89400000	-0.138445	0.061657	50000
chr11	89400000	89500000	0.107649	0.106358	100000
chr11	89800000	90000000	0.107649	0.106358	200000
chr11	90000000	91000000	-0.0267959	0.576493	1000000
chr11	91000000	91800000	0.0730939	0.112139	800000
chr11	91800000	91950000	-0.0673611	0.230829	150000
chr11	91950000	93550000	0.095075	0.0458574	1600000
chr11	93550000	93600000	-0.224633	0.0123314	50000
chr11	93600000	94100000	0.0691223	0.0485549	500000
chr11	94100000	94150000	-0.0763696	0.193834	50000
chr11	94150000	94450000	0.00264275	0.95106	300000
chr11	94450000	94900000	0.17987	0.000770713	450000
chr11	94900000	96100000	-0.0307364	0.0111753	1200000
chr11	96100000	96150000	0.751128	0.000385356	50000
chr11	96150000	96300000	-0.126649	0.0793834	150000
chr11	96400000	96700000	-0.126649	0.0793834	300000
chr11	96700000	96900000	0.00486111	0.927553	200000
chr11	96900000	98800000	-0.10024	0.0165703	1900000
chr11	98800000	98850000	0.119946	0.0836224	50000
chr11	98850000	100100000	-0.134654	0.0123314	1250000
chr11	100100000	100400000	0.0300154	0.569171	300000
chr11	100400000	100550000	-0.23561	0.0111753	150000
chr11	100550000	100800000	0.329823	0.00192678	250000
chr11	100800000	100850000	-0.252894	0.00809249	50000
chr11	100850000	101950000	0.0994423	0.0578035	1100000
chr11	101950000	102550000	-0.0899306	0.00809249	600000
chr11	102550000	102850000	0.0458333	0.399229	300000
chr11	102850000	105950000	-0.244312	0.000770713	3100000
chr11	105950000	106600000	0.126571	0.00423892	650000
chr11	106600000	106650000	-0.0790316	0.188054	50000
chr11	106650000	107150000	0.167712	0.00423892	500000
chr11	107150000	107750000	-0.129297	0.0250482	600000
chr11	107750000	107900000	0.151215	0.0493256	150000
chr11	107900000	108300000	-0.0765914	0.139114	400000
chr11	108300000	108350000	0.00192901	0.961079	50000
chr11	108350000	108500000	-0.0657793	0.246243	150000
chr11	108500000	108950000	0.0104381	0.75684	450000
chr11	108950000	110350000	-0.169318	0.0026975	1400000
chr11	110350000	110450000	0.517573	0.000770713	100000
chr11	110450000	110650000	0.342265	0.00115607	200000
chr11	110650000	110900000	0.576833	0.000770713	250000
chr11	110900000	111100000	0.324981	0.0026975	200000
chr11	111100000	111950000	0.144784	0.0458574	850000
chr11	111950000	112150000	0.299441	0.00385356	200000
chr11	112150000	112450000	0.137731	0.0635838	300000
chr11	112450000	112550000	0.29919	0.00385356	100000
chr11	112550000	113000000	0.115003	0.0381503	450000
chr11	113000000	113050000	-0.0858796	0.148748	50000
chr11	113050000	113150000	0.301775	0.00346821	100000
chr11	113150000	113400000	0.0361497	0.490559	250000
chr11	113400000	113650000	-0.00335648	0.940655	250000
chr11	113650000	114350000	0.144927	0.00539499	700000
chr11	114350000	115400000	-0.0423106	0.171484	1050000
chr11	115400000	115600000	0.0434799	0.408092	200000
chr11	115600000	116050000	-0.0360918	0.399229	450000
chr11	116050000	117800000	0.0989975	0.0381503	1750000
chr11	117800000	118250000	-0.00445602	0.931407	450000
chr11	118250000	119700000	0.0555349	0.0111753	1450000
chr11	119700000	120200000	-0.0390818	0.458574	500000
chr11	120200000	121500000	0.0440876	0.00732177	1300000
chr11	121500000	121900000	-0.0691358	0.219268	400000
chr11	121900000	122100000	0.0860532	0.0578035	200000
chr11	122100000	122700000	-0.0719843	0.197688	600000
chr11	122700000	123100000	0.0800227	0.0123314	400000
chr11	123100000	123150000	-0.318133	0.0026975	50000
chr11	123150000	123300000	-0.0368827	0.477071	150000
chr11	123300000	124250000	0.0498812	0.113295	950000
chr11	124250000	124450000	-0.017091	0.739499	200000
chr11	124450000	125550000	0.202688	0.00539499	1100000
chr11	125550000	125950000	-0.0751447	0.0836224	400000
chr11	125950000	126150000	0.141069	0.0578035	200000
chr11	126150000	126300000	-0.025598	0.62158	150000
chr11	126300000	126500000	0.0116898	0.817726	200000
chr11	126500000	126550000	-0.0697917	0.214258	50000
chr11	126550000	126900000	0.130729	0.0701349	350000
chr11	126900000	126950000	-0.10137	0.113295	50000
chr11	126950000	130300000	0.115736	0.00115607	3350000
chr11	130300000	130800000	-0.211825	0.00732177	500000
chr11	130800000	131100000	0.0835455	0.163776	300000
chr11	131100000	131500000	-0.034973	0.503276	400000
chr11	131500000	131550000	0.281076	0.00423892	50000
chr11	131550000	131750000	-0.0991319	0.116378	200000
chr11	131750000	132200000	0.20122	0.00423892	450000
chr11	132200000	132250000	-0.0424769	0.41657	50000
chr11	132250000	132400000	0.0825231	0.168401	150000
chr11	132400000	132650000	-0.0398727	0.445857	250000
chr11	132650000	132700000	0.187288	0.0258189	50000
chr11	132700000	132850000	-0.0522955	0.354913	150000
chr11	132850000	133050000	0.0989198	0.116378	200000
chr11	133050000	133200000	-0.0591049	0.306744	150000
chr11	133200000	133350000	0.000790895	0.974952	150000
chr11	133350000	133750000	-0.00167824	0.966859	400000
chr11	133750000	133800000	0.156346	0.0481696	50000
chr11	133800000	134000000	-0.140529	0.0578035	200000
chr11	134000000	134400000	0.065408	0.0485549	400000
chr11	134400000	134500000	-0.0243634	0.642004	100000
chr11	134500000	134950000	0.094378	0.0589595	450000
chr12	200000	350000	-0.148576	0.0507359	150000
chr12	350000	450000	0.140764	0.0611929	100000
chr12	450000	850000	-0.108912	0.0274981	400000
chr12	850000	1700000	0.0184233	0.615802	850000
chr12	1700000	1750000	-0.165829	0.0464756	50000
chr12	1750000	2200000	0.136772	0.0491867	450000
chr12	2250000	3900000	0.149405	0.00387297	1650000
chr12	3900000	3950000	-0.00949475	0.790473	50000
chr12	3950000	6050000	0.138199	0.0441518	2100000
chr12	6050000	6100000	-0.372242	0.00232378	50000
chr12	6100000	6400000	0.208977	0.0267235	300000
chr12	6400000	7050000	-0.0370767	0.105345	650000
chr12	7050000	7100000	0.287216	0.00774593	50000
chr12	7100000	7200000	0.0296021	0.498451	100000
chr12	7250000	8350000	0.120526	0.0398916	1100000
chr12	8600000	9550000	0.0596765	0.178544	950000
chr12	9750000	9850000	0.0744062	0.178544	100000
chr12	9850000	9900000	-0.0359998	0.42409	50000
chr12	9900000	10350000	0.167368	0.0460883	450000
chr12	10350000	10450000	-0.0295232	0.5	100000
chr12	10450000	12200000	0.132839	0.0344694	1750000
chr12	12200000	13100000	-0.0372966	0.020914	900000
chr12	13100000	13400000	0.252873	0.0112316	300000
chr12	13400000	13750000	-0.0849531	0.140589	350000
chr12	13750000	16200000	0.127916	0.00232378	2450000
chr12	16200000	16450000	-0.0345598	0.437258	250000
chr12	16450000	16600000	0.0400568	0.382649	150000
chr12	16600000	18500000	-0.0688439	0.0251743	1900000
chr12	18500000	18650000	0.0180821	0.679706	150000
chr12	18650000	19250000	-0.115209	0.0445391	600000
chr12	19250000	19300000	0.0518398	0.28079	50000
chr12	19300000	19500000	-0.0155177	0.720759	200000
chr12	19500000	19700000	0.0570211	0.252905	200000
chr12	19700000	19850000	-0.0522343	0.277692	150000
chr12	19850000	20150000	0.102588	0.0979861	300000
chr12	20150000	20500000	-0.0220536	0.615802	350000
chr12	20500000	20800000	0.216525	0.020914	300000
chr12	20800000	22150000	0.109828	0.063904	1350000
chr12	22150000	22650000	0.304607	0.00232378	500000
chr12	22650000	22800000	0.190724	0.0371805	150000
chr12	22800000	23800000	0.311476	0.00232378	1000000
chr12	23800000	24050000	0.122261	0.0759101	250000
chr12	24050000	24450000	0.206139	0.0178156	400000
chr12	24450000	25000000	0.0877266	0.0406662	550000
chr12	25000000	25550000	-0.0697892	0.0867545	550000
chr12	25550000	26100000	0.0183248	0.628582	550000
chr12	26100000	27400000	-0.0765746	0.0817196	1300000
chr12	27400000	27850000	0.0675957	0.0793958	450000
chr12	27850000	28100000	-0.0133873	0.749032	250000
chr12	28100000	28400000	-0.226585	0.0178156	300000
chr12	28400000	28800000	-0.06862	0.185515	400000
chr12	28800000	29250000	-0.406081	0.000774593	450000
chr12	29250000	29550000	-0.0776676	0.160728	300000
chr12	29550000	29950000	-0.306528	0.00387297	400000
chr12	29950000	30200000	-0.174682	0.0406662	250000
chr12	30200000	30300000	-0.186358	0.0398916	100000
chr12	30300000	30950000	-0.116367	0.0406662	650000
chr12	30950000	31000000	-0.319777	0.00387297	50000
chr12	31000000	31200000	0.00146629	0.968242	200000
chr12	31250000	31400000	-0.00112438	0.971727	150000
chr12	31400000	31450000	0.299637	0.00580945	50000
chr12	31450000	32850000	-0.0980628	0.0309837	1400000
chr12	32850000	32900000	0.234502	0.0158792	50000
chr12	32900000	33150000	-0.115752	0.084818	250000
chr12	33150000	33600000	0.0516922	0.087529	450000
chr12	33600000	34200000	-0.0697674	0.123548	600000
chr12	34200000	34550000	0.104995	0.0654531	350000
chr12	34550000	34800000	-0.0131953	0.252905	250000
chr12	37850000	38000000	0.0589871	0.241286	150000
chr12	38150000	38450000	0.0336064	0.241286	300000
chr12	38450000	39050000	-0.058791	0.173122	600000
chr12	39050000	39350000	0.030733	0.473277	300000
chr12	39350000	39700000	-0.0340996	0.443455	350000
chr12	39700000	39850000	0.150036	0.0507359	150000
chr12	39850000	39900000	-0.0758528	0.168474	50000
chr12	39900000	40800000	0.0616436	0.0793958	900000
chr12	40800000	41100000	-0.0404075	0.334237	300000
chr12	41100000	41450000	0.0217906	0.616189	350000
chr12	41450000	41850000	-0.0534244	0.195198	400000
chr12	41850000	44300000	0.0786083	0.0441518	2450000
chr12	44300000	45550000	-0.0379175	0.0441518	1250000
chr12	45550000	46500000	0.0903981	0.00309837	950000
chr12	46500000	46550000	-0.0230267	0.613091	50000
chr12	46550000	47300000	0.0452294	0.185515	750000
chr12	47300000	47450000	-0.122998	0.0759101	150000
chr12	47450000	48100000	-0.378426	0.00232378	650000
chr12	48100000	48600000	-0.0831251	0.0759101	500000
chr12	48600000	49000000	0.00996818	0.780403	400000
chr12	49000000	49050000	0.672405	0.000387297	50000
chr12	49050000	49300000	0.019555	0.654919	250000
chr12	49300000	49750000	-0.0360634	0.273431	450000
chr12	49750000	51200000	0.0444029	0.0728118	1450000
chr12	51200000	51400000	-0.105695	0.00813323	200000
chr12	51400000	52400000	0.096306	0.00309837	1000000
chr12	52400000	52700000	-0.0341259	0.443455	300000
chr12	52700000	52750000	-0.323466	0.00387297	50000
chr12	52750000	53000000	0.0444097	0.334237	250000
chr12	53000000	53200000	-0.10844	0.0879163	200000
chr12	53200000	53400000	0.401712	0.00154919	200000
chr12	53400000	54150000	0.0312459	0.180093	750000
chr12	54150000	54200000	0.551971	0.000387297	50000
chr12	54200000	54350000	-0.0368612	0.407049	150000
chr12	54350000	54400000	0.0392809	0.391944	50000
chr12	54400000	54600000	-0.0306673	0.476762	200000
chr12	54600000	54850000	0.0273796	0.53873	250000
chr12	54850000	55500000	-0.06382	0.135554	650000
chr12	55500000	56000000	0.0151364	0.723857	500000
chr12	56000000	56050000	0.78671	0.000387297	50000
chr12	56050000	56350000	0.0172799	0.685515	300000
chr12	56350000	57400000	-0.0650787	0.0178156	1050000
chr12	57400000	57450000	0.193341	0.0348567	50000
chr12	57450000	58700000	-0.0127719	0.599923	1250000
chr12	58700000	59550000	0.133955	0.0507359	850000
chr12	59550000	61800000	-0.0433936	0.149884	2250000
chr12	61800000	62600000	0.0315147	0.149884	800000
chr12	62600000	62650000	-0.451145	0.000774593	50000
chr12	62650000	63000000	0.147839	0.0507359	350000
chr12	63000000	63200000	-0.0208963	0.637878	200000
chr12	63200000	63350000	0.418755	0.00116189	150000
chr12	63350000	63500000	-0.114239	0.084818	150000
chr12	63500000	64000000	0.0101128	0.780403	500000
chr12	64000000	64250000	-0.0314168	0.469791	250000
chr12	64250000	64800000	0.013703	0.65763	550000
chr12	64800000	65550000	-0.016739	0.615802	750000
chr12	65550000	65650000	0.39661	0.00154919	100000
chr12	65650000	65900000	-0.0567581	0.252905	250000
chr12	65900000	66500000	0.0432305	0.332688	600000
chr12	66500000	66550000	0.598498	0.000387297	50000
chr12	66550000	66850000	-0.0368656	0.0460883	300000
chr12	66850000	69250000	0.143288	0.00813323	2400000
chr12	69250000	69750000	-0.124799	0.0507359	500000
chr12	69750000	70400000	0.0883914	0.0178156	650000
chr12	70400000	70600000	-0.12021	0.0790085	200000
chr12	70600000	70900000	0.0431867	0.147173	300000
chr12	70900000	71950000	-0.151614	0.0100697	1050000
chr12	71950000	74650000	0.0807901	0.0441518	2700000
chr12	74650000	74900000	-0.159738	0.00774593	250000
chr12	74900000	75050000	0.0143736	0.7378	150000
chr12	75050000	75450000	-0.0915875	0.11464	400000
chr12	75450000	75700000	0.020515	0.640976	250000
chr12	75700000	75900000	-0.0102838	0.780403	200000
chr12	75900000	76450000	0.0103627	0.774981	550000
chr12	76450000	76750000	-0.0774703	0.165376	300000
chr12	76750000	76950000	0.0405302	0.375678	200000
chr12	76950000	78350000	-0.1248	0.00387297	1400000
chr12	78350000	78600000	0.0300623	0.495352	250000
chr12	78600000	79250000	-0.0598131	0.0960496	650000
chr12	79250000	79800000	0.0586123	0.241286	550000
chr12	79800000	80200000	-0.0470727	0.157242	400000
chr12	80200000	80650000	0.0543136	0.0100697	450000
chr12	80650000	81050000	-0.0654885	0.121611	400000
chr12	81050000	81200000	0.0806396	0.15182	150000
chr12	81200000	81600000	-0.241695	0.0116189	400000
chr12	81600000	82300000	-0.0278887	0.469791	700000
chr12	82300000	82750000	-0.311476	0.00348567	450000
chr12	82750000	82850000	-0.0873596	0.135554	100000
chr12	82850000	83050000	-0.275177	0.00890782	200000
chr12	83050000	83200000	-0.11054	0.0654531	150000
chr12	83200000	83500000	-0.206393	0.0189775	300000
chr12	83500000	83650000	0.00255122	0.950426	150000
chr12	83650000	84900000	-0.179659	0.00271108	1250000
chr12	84900000	84950000	0.145078	0.0534469	50000
chr12	84950000	86300000	-0.0881511	0.0468629	1350000
chr12	86300000	87000000	-0.326487	0.00348567	700000
chr12	87000000	87200000	-0.178191	0.0429899	200000
chr12	87200000	88400000	-0.257439	0.00309837	1200000
chr12	88400000	88450000	0.231451	0.0178156	50000
chr12	88450000	89900000	-0.0813217	0.0251743	1450000
chr12	89900000	90200000	0.0205961	0.632843	300000
chr12	90200000	90600000	-0.123695	0.0735864	400000
chr12	90600000	90700000	0.0991031	0.105345	100000
chr12	90700000	93050000	-0.109936	0.0178156	2350000
chr12	93050000	93300000	0.00558902	0.855151	250000
chr12	93300000	93850000	-0.0279188	0.527885	550000
chr12	93850000	94300000	0.124444	0.0728118	450000
chr12	94300000	94550000	-0.0862155	0.136328	250000
chr12	94550000	94900000	0.0514002	0.268009	350000
chr12	94900000	95150000	-0.0430552	0.0274981	250000
chr12	95150000	95350000	0.0900555	0.123548	200000
chr12	95350000	96500000	-0.0884534	0.0441518	1150000
chr12	96500000	97400000	0.0721706	0.0716499	900000
chr12	97400000	97800000	0.345817	0.00154919	400000
chr12	97800000	97950000	0.0720786	0.181255	150000
chr12	97950000	98450000	-0.0172563	0.677769	500000
chr12	98450000	98700000	0.0198837	0.646785	250000
chr12	98700000	98850000	-0.244365	0.0116189	150000
chr12	98850000	99050000	0.0317851	0.465143	200000
chr12	99050000	99150000	0.20277	0.0309837	100000
chr12	99150000	99200000	0.529194	0.000387297	50000
chr12	99200000	99450000	0.118027	0.0817196	250000
chr12	99450000	100450000	-0.0103627	0.774981	1000000
chr12	100450000	100750000	0.141593	0.0592564	300000
chr12	100750000	100950000	-0.0166355	0.696359	200000
chr12	100950000	101150000	0.0346651	0.0654531	200000
chr12	101150000	101650000	-0.192762	0.0100697	500000
chr12	101650000	101850000	0.0877344	0.0189775	200000
chr12	101850000	102100000	-0.0579811	0.249806	250000
chr12	102100000	102150000	0.213592	0.0220759	50000
chr12	102150000	102300000	-0.0584282	0.241286	150000
chr12	102300000	102600000	0.200534	0.0309837	300000
chr12	102600000	102650000	-0.200481	0.0325329	50000
chr12	102650000	102950000	0.0249073	0.595275	300000
chr12	102950000	103150000	-0.00285369	0.931061	200000
chr12	103150000	103400000	0.0301412	0.489543	250000
chr12	103400000	103900000	-0.0130586	0.749032	500000
chr12	103900000	104100000	0.0437521	0.335786	200000
chr12	104100000	104150000	0.548828	0.000387297	50000
chr12	104150000	104400000	-0.00816654	0.821456	250000
chr12	104400000	104550000	0.047671	0.322618	150000
chr12	104550000	104850000	-0.0735032	0.0716499	300000
chr12	104850000	105150000	0.0729597	0.178544	300000
chr12	105150000	105200000	-0.0311012	0.469791	50000
chr12	105200000	105750000	0.0956744	0.084818	550000
chr12	105750000	105800000	-0.0665948	0.190163	50000
chr12	105800000	106350000	0.447387	0.000774593	550000
chr12	106350000	107350000	0.122621	0.0139427	1000000
chr12	107350000	107500000	0.251427	0.0112316	150000
chr12	107500000	107650000	0.238145	0.0139427	150000
chr12	107650000	107700000	-0.018332	0.677769	50000
chr12	107700000	109250000	0.132864	0.00116189	1550000
chr12	109250000	110300000	-0.0381456	0.0100697	1050000
chr12	110300000	110500000	0.0148471	0.731991	200000
chr12	110500000	110850000	-0.0195155	0.277692	350000
chr12	110850000	111050000	0.138358	0.0623548	200000
chr12	111050000	111100000	0.441467	0.00116189	50000
chr12	111100000	111350000	0.063294	0.20062	250000
chr12	111350000	111800000	-0.0276192	0.0507359	450000
chr12	111800000	112050000	0.105415	0.0925639	250000
chr12	112050000	112900000	-0.0836333	0.0611929	850000
chr12	112900000	112950000	0.336275	0.00309837	50000
chr12	112950000	113600000	-0.0849146	0.0116189	650000
chr12	113600000	113750000	0.126233	0.0716499	150000
chr12	113750000	113800000	0.413798	0.00116189	50000
chr12	113800000	114200000	-0.015784	0.644849	400000
chr12	114200000	114400000	0.0380579	0.400465	200000
chr12	114400000	114450000	0.343757	0.00309837	50000
chr12	114450000	115200000	-0.0146288	0.694036	750000
chr12	115200000	120100000	0.104227	0.0112316	4900000
chr12	120100000	121200000	-0.100318	0.0193648	1100000
chr12	121200000	121350000	0.0953026	0.11464	150000
chr12	121350000	121650000	-0.260321	0.00968242	300000
chr12	121650000	121700000	0.0152547	0.723857	50000
chr12	121700000	122500000	-0.0847069	0.0224632	800000
chr12	122600000	122750000	-0.0113161	0.761813	150000
chr12	122800000	123300000	-0.0765465	0.0534469	500000
chr12	123300000	124200000	0.0809107	0.0728118	900000
chr12	124200000	124800000	-0.134954	0.0216886	600000
chr12	124850000	125250000	-0.00211725	0.96127	400000
chr12	125250000	125450000	-0.222929	0.0193648	200000
chr12	125450000	125500000	0.170853	0.045701	50000
chr12	125500000	125650000	-0.0981826	0.109218	150000
chr12	125650000	126750000	0.107878	0.0116189	1100000
chr12	126750000	126800000	-0.175508	0.0429899	50000
chr12	126800000	127100000	0.197461	0.0274981	300000
chr12	127100000	127400000	-0.0159912	0.713013	300000
chr12	127400000	127800000	-0.280805	0.00116189	400000
chr12	127800000	127950000	-0.127009	0.0716499	150000
chr12	127950000	128600000	0.111169	0.0759101	650000
chr12	128600000	129200000	-0.0510058	0.216886	600000
chr12	129200000	129350000	0.0963678	0.0251743	150000
chr12	129350000	129400000	-0.107835	0.0883036	50000
chr12	129400000	129650000	0.0320612	0.465143	250000
chr12	129650000	130500000	-0.0865644	0.0716499	850000
chr12	130500000	131750000	0.0684196	0.11464	1250000
chr12	131800000	132100000	0.138056	0.0518978	300000
chr12	132150000	132350000	0.099307	0.105345	200000
chr12	132350000	132700000	-0.0781542	0.157242	350000
chr12	133150000	133250000	-0.0729728	0.178544	100000
chr12	133250000	133850000	0.0508255	0.181255	600000
chr13	19450000	20950000	0.0968143	0.0332278	1500000
chr13	20950000	21100000	-0.0250626	0.681962	150000
chr13	21100000	23900000	0.0733347	0.0770042	2800000
chr13	23900000	24100000	-0.0578887	0.353903	200000
chr13	24100000	24450000	0.117739	0.113924	350000
chr13	24450000	24600000	-0.0199364	0.748945	150000
chr13	24600000	31000000	0.137274	0.00263713	6400000
chr13	31000000	31150000	-0.122784	0.109177	150000
chr13	31150000	31550000	0.0446321	0.245781	400000
chr13	31550000	31800000	-0.110151	0.12289	250000
chr13	31800000	31850000	0.40683	0.00369198	50000
chr13	31850000	32850000	0.0551268	0.241034	1000000
chr13	32850000	32900000	0.453628	0.00263713	50000
chr13	32900000	33350000	-0.0579022	0.245781	450000
chr13	33350000	33650000	-0.372165	0.00474684	300000
chr13	33650000	33900000	-0.00621086	0.938819	250000
chr13	33900000	34600000	-0.281257	0.00263713	700000
chr13	34600000	35050000	-0.106012	0.130274	450000
chr13	35050000	36000000	-0.246411	0.0110759	950000
chr13	36000000	36300000	-0.154852	0.0743671	300000
chr13	36300000	36550000	-0.570623	0.00105485	250000
chr13	36550000	37000000	-0.0749803	0.109705	450000
chr13	37000000	37300000	0.006925	0.938819	300000
chr13	37300000	37350000	-0.336471	0.00685654	50000
chr13	37350000	37650000	-0.0389802	0.535338	300000
chr13	37650000	38100000	-0.352323	0.00421941	450000
chr13	38100000	38300000	-0.157043	0.0327004	200000
chr13	38300000	39950000	0.106016	0.0105485	1650000
chr13	39950000	40000000	-0.0264827	0.667722	50000
chr13	40000000	40300000	0.23875	0.0163502	300000
chr13	40300000	41300000	0.779824	0.000527426	1000000
chr13	41300000	41900000	0.2587	0.00685654	600000
chr13	41900000	42500000	0.0572462	0.0770042	600000
chr13	42500000	42900000	-0.0817356	0.0559072	400000
chr13	42900000	43000000	0.482316	0.00263713	100000
chr13	43000000	43200000	0.145398	0.0770042	200000
chr13	43200000	43450000	0.205775	0.0290084	250000
chr13	43450000	43750000	0.0409008	0.514768	300000
chr13	43750000	43950000	-0.113816	0.115506	200000
chr13	43950000	44350000	0.0197741	0.748945	400000
chr13	44350000	44450000	0.414039	0.00369198	100000
chr13	44450000	44750000	-0.272753	0.0121308	300000
chr13	44750000	45650000	0.0486403	0.0759494	900000
chr13	45650000	46100000	-0.0464131	0.231013	450000
chr13	46100000	46150000	0.459471	0.00263713	50000
chr13	46150000	46900000	0.108038	0.113924	750000
chr13	46900000	47050000	0.460986	0.00263713	150000
chr13	47050000	47400000	0.0302582	0.439873	350000
chr13	47400000	48500000	-0.345171	0.00263713	1100000
chr13	48500000	49150000	-0.0793857	0.0864979	650000
chr13	49150000	49350000	0.021546	0.724156	200000
chr13	49350000	50950000	-0.0451731	0.0812236	1600000
chr13	50950000	51400000	0.0266315	0.649789	450000
chr13	51400000	51850000	-0.0931764	0.128692	450000
chr13	51850000	51950000	0.275661	0.0121308	100000
chr13	51950000	52400000	0.00773653	0.931962	450000
chr13	52400000	52800000	-0.00889295	0.919831	400000
chr13	52850000	53000000	-0.00889295	0.919831	150000
chr13	53000000	53100000	0.0807128	0.222574	100000
chr13	53150000	53250000	0.0807128	0.222574	100000
chr13	53250000	53300000	0.703354	0.000527426	50000
chr13	53300000	53550000	0.285792	0.0110759	250000
chr13	53550000	53900000	0.142422	0.0780591	350000
chr13	53900000	58650000	-0.0523446	0.096519	4750000
chr13	58650000	59200000	0.0215054	0.724156	550000
chr13	59200000	59450000	-0.0209238	0.166667	250000
chr13	59450000	59950000	0.0596064	0.33808	500000
chr13	59950000	60250000	0.281829	0.0121308	300000
chr13	60250000	60750000	-0.0105092	0.896624	500000
chr13	60750000	61000000	0.140488	0.0833333	250000
chr13	61000000	61200000	-0.110218	0.12289	200000
chr13	61200000	61600000	0.104876	0.096519	400000
chr13	61600000	61700000	-0.000216406	0.991561	100000
chr13	61700000	61950000	0.00413877	0.955169	250000
chr13	61950000	62400000	-0.0231555	0.674578	450000
chr13	62400000	62500000	0.122229	0.109177	100000
chr13	62500000	62900000	-0.0318929	0.60654	400000
chr13	62900000	63700000	-0.313025	0.00105485	800000
chr13	63700000	64100000	0.0915703	0.113924	400000
chr13	64100000	64300000	-0.0533036	0.383966	200000
chr13	64300000	64550000	-0.291183	0.0110759	250000
chr13	64550000	66200000	-0.449765	0.00263713	1650000
chr13	66200000	66550000	-0.231435	0.0152954	350000
chr13	66550000	66950000	-0.362156	0.00474684	400000
chr13	66950000	67450000	-0.108039	0.0110759	500000
chr13	67450000	67500000	0.122892	0.109177	50000
chr13	67500000	67800000	-0.118618	0.112342	300000
chr13	67800000	69550000	-0.359969	0.00263713	1750000
chr13	69550000	69950000	-0.0396936	0.184599	400000
chr13	69950000	70050000	0.069223	0.275316	100000
chr13	70050000	71150000	-0.0313931	0.537447	1100000
chr13	71150000	72150000	-0.46309	0.0021097	1000000
chr13	72150000	72650000	-0.576797	0.00105485	500000
chr13	72650000	72800000	-0.488172	0.00263713	150000
chr13	72800000	73300000	-0.698641	0.000527426	500000
chr13	73300000	74900000	-0.145843	0.024789	1600000
chr13	74900000	75800000	-0.429867	0.0021097	900000
chr13	75800000	76450000	-0.0261924	0.533228	650000
chr13	76450000	76950000	0.273605	0.0110759	500000
chr13	76950000	77900000	0.101994	0.0743671	950000
chr13	77900000	78150000	0.422896	0.0021097	250000
chr13	78150000	79100000	0.10316	0.0896624	950000
chr13	79100000	79150000	-0.00908906	0.911392	50000
chr13	79150000	80150000	0.200527	0.0121308	1000000
chr13	80150000	80500000	-0.329884	0.00791139	350000
chr13	80500000	81150000	0.0921828	0.07173	650000
chr13	81150000	81550000	0.320231	0.00738397	400000
chr13	81550000	81600000	0.0576858	0.35654	50000
chr13	81600000	81850000	-0.100805	0.138713	250000
chr13	81850000	81950000	0.0124028	0.863924	100000
chr13	81950000	83150000	-0.196291	0.0105485	1200000
chr13	83150000	83350000	0.0804355	0.225211	200000
chr13	83350000	83750000	-0.0525462	0.387658	400000
chr13	83750000	84300000	0.0763361	0.225211	550000
chr13	84300000	85300000	-0.058853	0.232068	1000000
chr13	85300000	86550000	-0.330909	0.00369198	1250000
chr13	86550000	86700000	-0.154041	0.0743671	150000
chr13	86700000	86800000	-0.245439	0.0152954	100000
chr13	86900000	87350000	-0.300914	0.00263713	450000
chr13	87350000	87650000	-0.0771691	0.0770042	300000
chr13	87650000	87700000	-0.196145	0.0332278	50000
chr13	87700000	87850000	-0.0814499	0.222574	150000
chr13	87850000	87950000	0.163833	0.0706751	100000
chr13	87950000	91750000	-0.402717	0.00105485	3800000
chr13	91750000	92200000	0.15238	0.0179325	450000
chr13	92200000	92400000	0.4493	0.00263713	200000
chr13	92400000	92800000	-0.0295614	0.529008	400000
chr13	92800000	92900000	0.0573071	0.359705	100000
chr13	92900000	93400000	-0.0747535	0.00632911	500000
chr13	93400000	93700000	0.0266856	0.662447	300000
chr13	93700000	93850000	-0.237465	0.0163502	150000
chr13	93850000	94400000	0.0547274	0.145042	550000
chr13	94400000	94700000	-0.00769595	0.931962	300000
chr13	94700000	95050000	0.0944981	0.1577	350000
chr13	95050000	95350000	-0.10539	0.0501055	300000
chr13	95350000	95600000	-0.298938	0.0110759	250000
chr13	95600000	95700000	0.0345844	0.58808	100000
chr13	95700000	96300000	-0.215939	0.0152954	600000
chr13	96300000	96500000	0.223237	0.0226793	200000
chr13	96500000	96800000	-0.131602	0.0938819	300000
chr13	96800000	97600000	0.163789	0.0179325	800000
chr13	97600000	97650000	-0.442497	0.00263713	50000
chr13	97650000	97750000	-0.227443	0.0179325	100000
chr13	97750000	98050000	0.22417	0.0226793	300000
chr13	98050000	98100000	-0.234611	0.0163502	50000
chr13	98100000	99450000	0.138203	0.0300633	1350000
chr13	99450000	99500000	-0.065801	0.287447	50000
chr13	99500000	100100000	0.107504	0.07173	600000
chr13	100100000	100300000	0.244012	0.0163502	200000
chr13	100300000	100700000	0.146661	0.0527426	400000
chr13	100700000	101350000	0.306557	0.0105485	650000
chr13	101350000	101700000	0.0516264	0.39557	350000
chr13	101700000	101800000	0.52116	0.0021097	100000
chr13	101800000	102400000	0.150109	0.0759494	600000
chr13	102400000	103000000	0.284216	0.00791139	600000
chr13	103000000	104100000	0.11951	0.0690928	1100000
chr13	104100000	104450000	-0.011713	0.868671	350000
chr13	104450000	104900000	-0.34593	0.00474684	450000
chr13	104900000	105600000	-0.264451	0.0121308	700000
chr13	105600000	105900000	-0.35964	0.00527426	300000
chr13	105900000	105950000	-0.137418	0.0864979	50000
chr13	105950000	106450000	-0.410131	0.00263713	500000
chr13	106450000	106550000	0.0113749	0.871308	100000
chr13	106550000	107250000	-0.184198	0.0121308	700000
chr13	107250000	107800000	0.134483	0.0896624	550000
chr13	107800000	108900000	0.321543	0.000527426	1100000
chr13	108900000	109500000	0.0945628	0.096519	600000
chr13	109500000	109750000	-0.0298776	0.632911	250000
chr13	109750000	109800000	0.0704808	0.263186	50000
chr13	109800000	110000000	-0.201217	0.032173	200000
chr13	110000000	110050000	0.0742544	0.245781	50000
chr13	110050000	110350000	-0.0225198	0.711498	300000
chr13	110350000	110400000	0.199702	0.0327004	50000
chr13	110400000	111300000	-0.160982	0.0152954	900000
chr13	111300000	111650000	0.0288052	0.587553	350000
chr13	111650000	111950000	0.243836	0.0163502	300000
chr13	111950000	112000000	-0.0429025	0.510021	50000
chr13	112000000	112350000	0.104157	0.0527426	350000
chr13	112500000	113300000	0.0460899	0.387131	800000
chr13	113300000	113600000	-0.0570636	0.304852	300000
chr13	113600000	113800000	0.0249949	0.681962	200000
chr13	113800000	114300000	-0.13758	0.0743671	500000
chr13	114450000	114500000	-0.364733	0.00474684	50000
chr14	19050000	19150000	-0.0947036	0.132454	100000
chr14	19400000	19500000	-0.0947036	0.132454	100000
chr14	20200000	20750000	-0.0947036	0.132454	550000
chr14	20750000	20800000	0.587649	0.00114679	50000
chr14	20800000	20950000	0.0320938	0.582569	150000
chr14	20950000	21200000	-0.00779806	0.875	250000
chr14	21200000	22000000	0.0501916	0.0951835	800000
chr14	22000000	22050000	0.796259	0.000573394	50000
chr14	22050000	22650000	0.227631	0.00974771	600000
chr14	22650000	22750000	0.529592	0.00114679	100000
chr14	22750000	22850000	-0.094929	0.132454	100000
chr14	22850000	23000000	0.297228	0.00630734	150000
chr14	23000000	23100000	0.0558485	0.313647	100000
chr14	23100000	23250000	-0.0657201	0.251147	150000
chr14	23250000	23600000	0.0325703	0.0894495	350000
chr14	23600000	24400000	-0.0419991	0.306766	800000
chr14	24400000	24500000	0.279288	0.00688073	100000
chr14	24500000	24800000	-0.0272256	0.632454	300000
chr14	24800000	26050000	0.0567735	0.0338303	1250000
chr14	26050000	26350000	-0.132838	0.018922	300000
chr14	26350000	27400000	0.0955665	0.114106	1050000
chr14	27400000	29050000	-0.0860204	0.00172018	1650000
chr14	29050000	29100000	0.0807302	0.16055	50000
chr14	29100000	29600000	-0.0681677	0.100344	500000
chr14	29600000	29650000	0.136579	0.0556193	50000
chr14	29650000	31350000	-0.0841454	0.00688073	1700000
chr14	31350000	31850000	0.00567951	0.900803	500000
chr14	31850000	31950000	-0.00383142	0.942087	100000
chr14	31950000	32350000	0.0255127	0.662844	400000
chr14	32350000	33200000	-0.0500524	0.21789	850000
chr14	33200000	33850000	0.0508036	0.0183486	650000
chr14	33850000	33900000	-0.36687	0.00401376	50000
chr14	33900000	34250000	-0.00608519	0.900803	350000
chr14	34250000	34300000	-0.347262	0.00516055	50000
chr14	34300000	34750000	0.0205544	0.727064	450000
chr14	34750000	34800000	-0.282128	0.00688073	50000
chr14	34800000	36350000	0.0483762	0.018922	1550000
chr14	36350000	36700000	-0.013117	0.798165	350000
chr14	36700000	36850000	0.0311922	0.587729	150000
chr14	36850000	37600000	-0.0997491	0.0338303	750000
chr14	37600000	37750000	0.00833897	0.858945	150000
chr14	37750000	38100000	-0.0550179	0.122706	350000
chr14	38100000	38150000	-0.208609	0.0143349	50000
chr14	38150000	38400000	-0.166464	0.0303899	250000
chr14	38400000	39400000	-0.283685	0.00114679	1000000
chr14	39400000	39500000	-0.0756818	0.197248	100000
chr14	39500000	39550000	0.175299	0.0252294	50000
chr14	39550000	39900000	-0.0315979	0.584862	350000
chr14	39900000	40800000	0.0983247	0.0493119	900000
chr14	40800000	43950000	-0.122487	0.00401376	3150000
chr14	43950000	44000000	0.022673	0.691514	50000
chr14	44000000	45350000	-0.122734	0.037844	1350000
chr14	45350000	45750000	0.100609	0.116399	400000
chr14	45750000	49500000	-0.0336528	0.037844	3750000
chr14	49500000	50000000	0.0615055	0.100344	500000
chr14	50000000	50050000	0.801623	0.000573394	50000
chr14	50050000	50250000	0.0506649	0.366972	200000
chr14	50250000	50600000	-0.0436975	0.0665138	350000
chr14	50600000	50800000	0.031519	0.260321	200000
chr14	50800000	51350000	-0.0232631	0.451835	550000
chr14	51350000	51700000	0.064297	0.0424312	350000
chr14	51700000	52150000	-0.0277214	0.632454	450000
chr14	52150000	52600000	0.0219968	0.702982	450000
chr14	52600000	52950000	-0.103268	0.110665	350000
chr14	52950000	53450000	0.0647014	0.158257	500000
chr14	53450000	53500000	-0.341943	0.00516055	50000
chr14	53500000	54300000	0.0638664	0.0172018	800000
chr14	54300000	54350000	-0.199234	0.016055	50000
chr14	54350000	54600000	0.067433	0.245413	250000
chr14	54600000	54850000	-0.00951093	0.84633	250000
chr14	54850000	55250000	0.032922	0.0172018	400000
chr14	55250000	55900000	-0.0613374	0.016055	650000
chr14	55900000	56200000	0.0985801	0.122706	300000
chr14	56200000	56800000	-0.0646495	0.0510321	600000
chr14	56800000	56850000	0.129502	0.0665138	50000
chr14	56850000	57150000	-0.0234393	0.675459	300000
chr14	57150000	57300000	0.0334911	0.30906	150000
chr14	57300000	57600000	-0.00342574	0.944954	300000
chr14	57600000	58500000	0.060907	0.0252294	900000
chr14	58500000	58550000	-0.386613	0.00344037	50000
chr14	58550000	58900000	0.0604462	0.287271	350000
chr14	58900000	58950000	-0.123867	0.0728211	50000
chr14	58950000	59150000	0.0255578	0.662844	200000
chr14	59150000	60500000	-0.0846318	0.0172018	1350000
chr14	60500000	60800000	0.0438134	0.46445	300000
chr14	60800000	61450000	-0.033453	0.440367	650000
chr14	61450000	61750000	0.0600556	0.0303899	300000
chr14	61750000	61950000	-0.221636	0.0103211	200000
chr14	61950000	62250000	0.0103223	0.832569	300000
chr14	62250000	62700000	-0.109353	0.0510321	450000
chr14	62700000	63100000	-0.54325	0.00114679	400000
chr14	63100000	63850000	-0.306321	0.00344037	750000
chr14	63850000	65650000	-0.0731175	0.0303899	1800000
chr14	65650000	65950000	0.0736383	0.0969037	300000
chr14	65950000	66250000	-0.11021	0.0969037	300000
chr14	66250000	66300000	0.353392	0.00516055	50000
chr14	66300000	66550000	-0.0505296	0.372706	250000
chr14	66550000	66600000	0.0529186	0.346904	50000
chr14	66600000	66900000	-0.071024	0.0831422	300000
chr14	66900000	67300000	0.0190669	0.741972	400000
chr14	67300000	69950000	-0.0417331	0.0670872	2650000
chr14	69950000	71050000	0.139353	0.00688073	1100000
chr14	71050000	71350000	-0.052528	0.0951835	300000
chr14	71350000	71800000	0.0659004	0.0860092	450000
chr14	71800000	72200000	0.124003	0.0711009	400000
chr14	72200000	72250000	0.595267	0.00114679	50000
chr14	72250000	72900000	-0.0316777	0.404243	650000
chr14	72900000	72950000	0.544106	0.00114679	50000
chr14	72950000	73450000	-0.0804147	0.161124	500000
chr14	73450000	73500000	0.0215461	0.709862	50000
chr14	73500000	73950000	-0.00910525	0.850344	450000
chr14	73950000	74100000	0.0866802	0.155963	150000
chr14	74100000	74950000	-0.0736613	0.0670872	850000
chr14	74950000	75800000	0.0472815	0.037844	850000
chr14	75800000	76100000	-0.184133	0.0200688	300000
chr14	76100000	76950000	0.109785	0.0172018	850000
chr14	76950000	77200000	-0.0365112	0.541284	250000
chr14	77200000	77550000	0.136456	0.0154817	350000
chr14	77550000	77750000	-0.079423	0.174312	200000
chr14	77750000	79550000	0.109897	0.00688073	1800000
chr14	79550000	80100000	-0.0791116	0.138761	550000
chr14	80100000	80600000	0.0297363	0.538417	500000
chr14	80600000	81000000	-0.333745	0.00344037	400000
chr14	81000000	81600000	-0.0546315	0.122706	600000
chr14	81600000	82950000	0.101609	0.00745413	1350000
chr14	82950000	83350000	-0.0847983	0.110665	400000
chr14	83350000	83750000	0.0313162	0.571101	400000
chr14	83750000	84000000	-0.0812261	0.16055	250000
chr14	84000000	84300000	0.00689655	0.882454	300000
chr14	84300000	84900000	-0.160927	0.0143349	600000
chr14	84900000	85450000	0.0459319	0.440367	550000
chr14	85450000	85900000	-0.0366564	0.53039	450000
chr14	85900000	85950000	0.45968	0.00172018	50000
chr14	85950000	86100000	0.137841	0.0510321	150000
chr14	86100000	86450000	0.0115393	0.824541	350000
chr14	86450000	86650000	-0.0119901	0.809633	200000
chr14	86650000	87100000	0.00664112	0.831422	450000
chr14	87100000	87400000	-0.0780933	0.138761	300000
chr14	87400000	87450000	0.0282623	0.62844	50000
chr14	87450000	87750000	-0.00833897	0.5625	300000
chr14	87750000	88050000	0	0.997133	300000
chr14	88050000	89350000	0.164692	0.00630734	1300000
chr14	89350000	89850000	-0.0540455	0.302752	500000
chr14	89850000	90300000	0.0356998	0.158257	450000
chr14	90300000	90700000	-0.088686	0.0303899	400000
chr14	90700000	91350000	0.0673463	0.0103211	650000
chr14	91350000	91500000	-0.0309669	0.587729	150000
chr14	91500000	91550000	0.216092	0.0108945	50000
chr14	91550000	92000000	-0.0431423	0.306766	450000
chr14	92000000	92050000	0.199279	0.016055	50000
chr14	92050000	92300000	-0.0713094	0.228211	250000
chr14	92300000	92600000	0.0530313	0.00688073	300000
chr14	92600000	92650000	-0.14014	0.0510321	50000
chr14	92650000	93400000	0.0866261	0.0183486	750000
chr14	93400000	93650000	-0.155195	0.0372706	250000
chr14	93650000	93800000	0.0204192	0.730505	150000
chr14	93800000	93850000	0.376741	0.00344037	50000
chr14	93850000	94100000	-0.0576065	0.15883	250000
chr14	94100000	94400000	0.0128465	0.807339	300000
chr14	94400000	95550000	-0.0620807	0.00688073	1150000
chr14	95550000	95600000	0.383007	0.00344037	50000
chr14	95600000	96500000	0.104327	0.0372706	900000
chr14	96500000	96750000	0.553167	0.00114679	250000
chr14	96750000	97050000	0.125625	0.0670872	300000
chr14	97050000	97100000	0.263556	0.00688073	50000
chr14	97100000	97350000	0.0321839	0.582569	250000
chr14	97350000	97400000	-0.120757	0.0860092	50000
chr14	97400000	98450000	0.0925314	0.0751147	1050000
chr14	98450000	98650000	-0.00942078	0.847477	200000
chr14	98650000	99150000	0.0787018	0.188647	500000
chr14	99150000	99250000	0.243408	0.00745413	100000
chr14	99250000	99850000	0.0853955	0.0980505	600000
chr14	99850000	99950000	0.55533	0.00114679	100000
chr14	99950000	100750000	-0.136906	0.037844	800000
chr14	100750000	101000000	0.0158215	0.77867	250000
chr14	101000000	101350000	-0.0900609	0.138761	350000
chr14	101350000	101900000	0.0810908	0.0860092	550000
chr14	101900000	102150000	-0.0784764	0.188647	250000
chr14	102150000	103600000	0.0628508	0.110665	1450000
chr14	103600000	103800000	-0.147622	0.0424312	200000
chr14	103800000	104400000	0.0468034	0.0894495	600000
chr14	104400000	104550000	-0.0119901	0.809633	150000
chr14	104550000	104800000	0.0263241	0.650803	250000
chr14	104800000	106000000	-0.0367985	0.28211	1200000
chr14	106000000	106050000	0.344783	0.00516055	50000
chr14	106050000	106200000	-0.0905116	0.138761	150000
chr14	106200000	106600000	0.170983	0.00688073	400000
chr14	106600000	107300000	-0.0153514	0.764335	700000
chr15	20000000	20150000	-0.115005	0.0884567	150000
chr15	20150000	20250000	0.109721	0.0225847	100000
chr15	20350000	20400000	0.193055	0.0225847	50000
chr15	20400000	20650000	-0.0828073	0.186951	250000
chr15	20800000	20900000	-0.0828073	0.186951	100000
chr15	20900000	20950000	0.200718	0.0219573	50000
chr15	21100000	21150000	0.200718	0.0219573	50000
chr15	21150000	21250000	-0.0762907	0.211418	100000
chr15	21850000	22050000	-0.0685101	0.211418	200000
chr15	22150000	22200000	-0.263795	0.0100376	50000
chr15	22250000	22600000	0.0497299	0.348181	350000
chr15	22650000	22850000	-0.271991	0.00627353	200000
chr15	22850000	23050000	0.414814	0.00125471	200000
chr15	23050000	23300000	0.0584919	0.291719	250000
chr15	23350000	23450000	0.0748854	0.22271	100000
chr15	23450000	23500000	-0.398295	0.00125471	50000
chr15	23600000	24650000	-0.103457	0.0294856	1050000
chr15	24650000	25150000	0.0628258	0.26537	500000
chr15	25150000	25200000	-0.0437315	0.380803	50000
chr15	25200000	25550000	0.00607688	0.88143	350000
chr15	25550000	26150000	0.212962	0.00125471	600000
chr15	26150000	26400000	0.0604233	0.27729	250000
chr15	26400000	27000000	-0.02439	0.342535	600000
chr15	27000000	28000000	0.0304386	0.142409	1000000
chr15	28000000	28350000	-0.0326927	0.475533	350000
chr15	28350000	28600000	0.0359902	0.442911	250000
chr15	28650000	28750000	0.0359902	0.442911	100000
chr15	28800000	28850000	-0.123014	0.065872	50000
chr15	28850000	29500000	0.0614126	0.267252	650000
chr15	29500000	29950000	-0.0924094	0.0225847	450000
chr15	29950000	30150000	0.203206	0.0219573	200000
chr15	30150000	30400000	-0.0636738	0.0100376	250000
chr15	30450000	30500000	-0.0144934	0.740903	50000
chr15	30550000	30650000	-0.0144934	0.740903	100000
chr15	30650000	30700000	0.0571101	0.311794	50000
chr15	30750000	30800000	0.0571101	0.311794	50000
chr15	30900000	31300000	0.0571101	0.311794	400000
chr15	31300000	31400000	-0.301127	0.00439147	100000
chr15	31400000	31900000	0.00624961	0.87202	500000
chr15	31900000	32250000	-0.0432571	0.172522	350000
chr15	32250000	32550000	0.105906	0.0947302	300000
chr15	32600000	32650000	0.105906	0.0947302	50000
chr15	32700000	32750000	-0.601061	0.000627353	50000
chr15	32750000	33100000	-0.0129389	0.754078	350000
chr15	33100000	33550000	0.1292	0.0250941	450000
chr15	33550000	33850000	-0.0250141	0.582183	300000
chr15	33850000	33900000	0.0209629	0.631117	50000
chr15	33900000	35100000	-0.077969	0.0407779	1200000
chr15	35100000	35300000	0.0551159	0.323714	200000
chr15	35300000	35700000	-0.190377	0.023212	400000
chr15	35700000	35750000	0.0778217	0.207026	50000
chr15	35750000	36050000	-0.147588	0.0407779	300000
chr15	36050000	37250000	-0.268191	0.00250941	1200000
chr15	37250000	37950000	-0.0368763	0.355082	700000
chr15	37950000	38000000	-0.260772	0.0100376	50000
chr15	38000000	38250000	-0.122841	0.065872	250000
chr15	38250000	38300000	-0.479398	0.00125471	50000
chr15	38300000	38700000	0.11064	0.0928482	400000
chr15	38700000	38800000	-0.0114471	0.781054	100000
chr15	38800000	38950000	-0.302635	0.00439147	150000
chr15	38950000	39000000	-0.0689184	0.239649	50000
chr15	39000000	39400000	-0.261541	0.0100376	400000
chr15	39400000	39600000	-0.0658564	0.254705	200000
chr15	39600000	39850000	-0.207619	0.0219573	250000
chr15	39850000	40100000	-0.0486621	0.351317	250000
chr15	40100000	40300000	0.0425853	0.386449	200000
chr15	40300000	41000000	-0.0373171	0.351317	700000
chr15	41000000	41350000	0.0215596	0.612923	350000
chr15	41350000	41550000	-0.00874631	0.816186	200000
chr15	41550000	41900000	0.115573	0.0351317	350000
chr15	41900000	42050000	-0.023648	0.588457	150000
chr15	42050000	42300000	0.097563	0.0357591	250000
chr15	42300000	42450000	-0.118177	0.0752823	150000
chr15	42450000	42550000	0.0159224	0.702635	100000
chr15	42550000	42750000	-0.0414547	0.398369	200000
chr15	42750000	43850000	0.128826	0.02133	1100000
chr15	43850000	44000000	-0.254397	0.0100376	150000
chr15	44000000	44500000	0.0286885	0.146801	500000
chr15	44500000	44550000	-0.0145248	0.740903	50000
chr15	44550000	45100000	0.12353	0.00188206	550000
chr15	45100000	45350000	-0.103951	0.104768	250000
chr15	45350000	45500000	0.0378117	0.427854	150000
chr15	45500000	45700000	-0.111881	0.0928482	200000
chr15	45700000	46000000	0.144824	0.0439147	300000
chr15	46000000	46700000	-0.0207587	0.631117	700000
chr15	46700000	47500000	0.0443861	0.238394	800000
chr15	47500000	48650000	-0.026155	0.00188206	1150000
chr15	48650000	50200000	0.0695906	0.0263488	1550000
chr15	50200000	50600000	-0.0402731	0.164994	400000
chr15	50600000	51050000	0.0164563	0.685696	450000
chr15	51050000	51500000	-0.086992	0.0633626	450000
chr15	51500000	51550000	0.174063	0.0294856	50000
chr15	51550000	52100000	-0.0779602	0.199498	550000
chr15	52100000	53700000	0.0733612	0.0219573	1600000
chr15	53700000	53800000	-0.111724	0.0928482	100000
chr15	53800000	54050000	0.0310125	0.49059	250000
chr15	54050000	54650000	-0.00760003	0.602258	600000
chr15	54650000	55700000	0.0277434	0.238394	1050000
chr15	55700000	56700000	-0.0572255	0.0752823	1000000
chr15	56700000	57600000	0.021734	0.517566	900000
chr15	57600000	58050000	-0.104923	0.0633626	450000
chr15	58050000	58400000	0.026396	0.557089	350000
chr15	58400000	58500000	0.340572	0.00250941	100000
chr15	58500000	58850000	-0.0692639	0.238394	350000
chr15	58850000	59200000	0.070363	0.238394	350000
chr15	59200000	59400000	-0.0566861	0.316813	200000
chr15	59400000	59750000	0.0385564	0.0608532	350000
chr15	59750000	60000000	-0.222866	0.0144291	250000
chr15	60000000	60250000	-0.0236794	0.588457	250000
chr15	60250000	60450000	-0.231235	0.00188206	200000
chr15	60450000	60800000	0.0652104	0.0947302	350000
chr15	60800000	61350000	-0.0505065	0.0583438	550000
chr15	61350000	61400000	0.212173	0.02133	50000
chr15	61400000	62100000	-0.0628886	0.238394	700000
chr15	62100000	62150000	0.510301	0.00125471	50000
chr15	62150000	62450000	0.0676779	0.249686	300000
chr15	62450000	62650000	-0.0817474	0.186951	200000
chr15	62650000	63400000	0.0527678	0.12798	750000
chr15	63400000	63800000	-0.0349617	0.326851	400000
chr15	63800000	63900000	0.00577853	0.88143	100000
chr15	63900000	64150000	-0.0434018	0.380803	250000
chr15	64150000	64950000	0.0160342	0.685069	800000
chr15	64950000	65900000	-0.0526465	0.023212	950000
chr15	65900000	66200000	0.0251188	0.517566	300000
chr15	66200000	67300000	-0.0715736	0.12798	1100000
chr15	67300000	67550000	0.0398216	0.410289	250000
chr15	67550000	68350000	-0.0789072	0.0144291	800000
chr15	68350000	68500000	0.00290497	0.974906	150000
chr15	68500000	68950000	-0.275899	0.00376412	450000
chr15	68950000	69000000	0.109651	0.0947302	50000
chr15	69000000	72400000	-0.154362	0.00188206	3400000
chr15	72400000	72600000	0.115944	0.0357591	200000
chr15	72600000	72750000	-0.10695	0.0947302	150000
chr15	72750000	73550000	0.0691186	0.135508	800000
chr15	73550000	73850000	-0.0247472	0.582183	300000
chr15	73850000	74200000	0.0660763	0.25345	350000
chr15	74200000	75050000	-0.118872	0.0539523	850000
chr15	75050000	75500000	0.013567	0.686951	450000
chr15	75500000	75650000	-0.189357	0.023212	150000
chr15	75650000	76000000	0.00899755	0.808657	350000
chr15	76000000	77500000	-0.0662736	0.0301129	1500000
chr15	77500000	77850000	0.0779474	0.207026	350000
chr15	77850000	79700000	-0.104999	0.0100376	1850000
chr15	79700000	79750000	0.0105364	0.796738	50000
chr15	79750000	80150000	-0.0998171	0.12798	400000
chr15	80150000	80500000	0.171961	0.0150565	350000
chr15	80500000	81300000	-0.0914829	0.0219573	800000
chr15	81300000	82600000	0.100687	0.0100376	1300000
chr15	82650000	82700000	0.211929	0.02133	50000
chr15	83150000	83200000	0.211929	0.02133	50000
chr15	83200000	83400000	-0.0102223	0.796738	200000
chr15	83400000	83550000	0.121035	0.065872	150000
chr15	83550000	83650000	-0.0743672	0.227729	100000
chr15	83650000	84100000	0.110588	0.00878294	450000
chr15	84100000	84350000	-0.035629	0.442911	250000
chr15	84350000	84800000	0.00285786	0.974906	450000
chr15	84800000	85000000	-0.095966	0.135508	200000
chr15	85050000	85700000	-0.0822903	0.0294856	650000
chr15	85700000	87500000	0.0696255	0.0357591	1800000
chr15	87500000	88050000	-0.0421028	0.22271	550000
chr15	88050000	88100000	0.0276679	0.520703	50000
chr15	88100000	88200000	-0.0133157	0.750314	100000
chr15	88200000	88250000	0.154717	0.0351317	50000
chr15	88250000	88400000	-0.0253596	0.565872	150000
chr15	88400000	88450000	-0.266739	0.0100376	50000
chr15	88450000	89950000	0.0736569	0.0326223	1500000
chr15	89950000	90650000	-0.263024	0.00376412	700000
chr15	90650000	90700000	0.103433	0.107905	50000
chr15	90700000	91550000	-0.0635491	0.18005	850000
chr15	91550000	91600000	0.562889	0.000627353	50000
chr15	91600000	91800000	-0.0539696	0.326851	200000
chr15	91800000	92700000	0.29676	0.000627353	900000
chr15	92700000	92750000	-0.0989731	0.12798	50000
chr15	92750000	92900000	0.015781	0.702635	150000
chr15	92900000	93550000	0.18273	0.023212	650000
chr15	93550000	93600000	0.899943	0.000627353	50000
chr15	93600000	93950000	0.0723573	0.234003	350000
chr15	93950000	94750000	-0.0182728	0.631117	800000
chr15	94750000	94950000	0.0543111	0.281054	200000
chr15	94950000	95350000	-0.0484659	0.199498	400000
chr15	95350000	95550000	0.00365869	0.937892	200000
chr15	95550000	96450000	-0.0772626	0.0238394	900000
chr15	96450000	96550000	0.082454	0.186951	100000
chr15	96550000	96750000	-0.0568903	0.311794	200000
chr15	96750000	97850000	0.103753	0.0326223	1100000
chr15	97850000	98850000	-0.0241207	0.570891	1000000
chr15	98850000	99500000	0.112044	0.0294856	650000
chr15	99500000	99650000	-0.0107405	0.791092	150000
chr15	99650000	99950000	0.115712	0.0238394	300000
chr15	99950000	100300000	-0.0251801	0.446675	350000
chr15	100300000	100900000	0.0498883	0.0947302	600000
chr15	100900000	101100000	-0.0872119	0.161857	200000
chr15	101100000	101150000	0.479838	0.00125471	50000
chr15	101150000	101600000	-0.0898342	0.152447	450000
chr15	101600000	102200000	0.0669059	0.199498	600000
chr15	102200000	102500000	0.317521	0.00376412	300000
chr16	50000	1200000	0.0625803	0.18399	1150000
chr16	1200000	1350000	-0.201775	0.0135571	150000
chr16	1350000	2550000	0.0492104	0.207876	1200000
chr16	2550000	3250000	-0.0573555	0.00968367	700000
chr16	3250000	3500000	0.0111099	0.83215	250000
chr16	3500000	3700000	-0.166209	0.0251775	200000
chr16	3700000	3950000	0.021025	0.690123	250000
chr16	3950000	4300000	-0.23094	0.0109748	350000
chr16	4300000	4750000	-0.00466292	0.903809	450000
chr16	4750000	5550000	0.159867	0.00387347	800000
chr16	5550000	6150000	-0.0500559	0.103938	600000
chr16	6150000	6800000	0.0166133	0.392511	650000
chr16	6800000	8550000	-0.0962163	0.0161394	1750000
chr16	8550000	8600000	0.29565	0.00516462	50000
chr16	8600000	8900000	-0.00484226	0.906391	300000
chr16	8900000	9250000	0.158055	0.0258231	350000
chr16	9250000	10150000	-0.0382466	0.125242	900000
chr16	10150000	10600000	0.00165601	0.918657	450000
chr16	10600000	10800000	-0.177927	0.0174306	200000
chr16	10800000	11500000	0.0671897	0.153648	700000
chr16	11500000	11750000	-0.331936	0.00387347	250000
chr16	11750000	12000000	0.0510429	0.404777	250000
chr16	12000000	12200000	0.420501	0.00193673	200000
chr16	12200000	12550000	0.0429934	0.408651	350000
chr16	12550000	12750000	0.271062	0.00516462	200000
chr16	12750000	13000000	0.502589	0.000645578	250000
chr16	13000000	13600000	0.0734025	0.18399	600000
chr16	13600000	13950000	-0.0191774	0.690123	350000
chr16	13950000	14800000	0.0598279	0.310523	850000
chr16	14850000	15250000	0.0180812	0.715946	400000
chr16	15250000	15450000	-0.0102086	0.845061	200000
chr16	15450000	15800000	0.0532858	0.386701	350000
chr16	15800000	16350000	-0.175007	0.0161394	550000
chr16	16500000	17250000	-0.0567236	0.0109748	750000
chr16	17250000	17650000	0.0766796	0.231762	400000
chr16	17650000	18350000	-0.131186	0.00387347	700000
chr16	18500000	18650000	-0.223048	0.0109748	150000
chr16	18700000	18750000	-0.223048	0.0109748	50000
chr16	18750000	19200000	0.18759	0.0161394	450000
chr16	19200000	19500000	-0.031045	0.595868	300000
chr16	19500000	19900000	0.0841002	0.200129	400000
chr16	19900000	19950000	-0.294623	0.00516462	50000
chr16	19950000	20950000	0.125365	0.024532	1000000
chr16	20950000	21150000	-0.0773818	0.231762	200000
chr16	21150000	21400000	0.0677246	0.0206585	250000
chr16	21500000	21850000	0.0660278	0.0206585	350000
chr16	21900000	22450000	0.0317701	0.460297	550000
chr16	22550000	22600000	0.379363	0.00193673	50000
chr16	22600000	23050000	-0.0610628	0.313105	450000
chr16	23050000	23700000	0.0753751	0.0180762	650000
chr16	23700000	24550000	-0.016533	0.63073	850000
chr16	24550000	25100000	0.0878944	0.0858618	550000
chr16	25100000	25300000	-0.0453412	0.460297	200000
chr16	25300000	25900000	0.0521958	0.392511	600000
chr16	25900000	26550000	-0.0371659	0.516462	650000
chr16	26550000	27800000	0.154038	0.0161394	1250000
chr16	27800000	28350000	-0.182686	0.00387347	550000
chr16	28450000	28650000	-0.318625	0.00387347	200000
chr16	28800000	29450000	-0.0679142	0.0542285	650000
chr16	29550000	29600000	-0.128047	0.0897353	50000
chr16	29600000	30200000	0.0433987	0.242737	600000
chr16	30300000	30400000	0.0730741	0.242737	100000
chr16	30400000	30800000	-0.0837058	0.139445	400000
chr16	30800000	31200000	0.0344828	0.560362	400000
chr16	31200000	31550000	-0.000335395	0.996772	350000
chr16	31550000	32350000	0.0238811	0.404777	800000
chr16	32350000	32700000	-0.0222409	0.680439	350000
chr16	32800000	33100000	-0.0768019	0.0161394	300000
chr16	33200000	34050000	-0.0289124	0.139445	850000
chr16	34150000	34500000	-0.036034	0.542285	350000
chr16	34500000	34550000	0.0674143	0.275016	50000
chr16	34550000	35300000	-0.000670789	0.984506	750000
chr16	46350000	46600000	0.0392202	0.495804	250000
chr16	46600000	47400000	-0.0785806	0.0251775	800000
chr16	47400000	47450000	0.0901373	0.18399	50000
chr16	47450000	47800000	-0.0674982	0.275016	350000
chr16	47800000	48200000	-0.262315	0.00387347	400000
chr16	48200000	48350000	-0.0919191	0.172369	150000
chr16	48350000	48650000	0.171911	0.0180762	300000
chr16	48650000	48700000	-0.479153	0.00129116	50000
chr16	48700000	49100000	0.0380883	0.501614	400000
chr16	49100000	49400000	-0.00446494	0.918657	300000
chr16	49400000	49450000	0.0891521	0.18399	50000
chr16	49450000	49650000	-0.0241484	0.651388	200000
chr16	49650000	49850000	0.112022	0.125242	200000
chr16	49850000	50050000	-0.016057	0.762427	200000
chr16	50050000	50400000	0.138749	0.00193673	350000
chr16	50400000	50700000	-0.0657583	0.295029	300000
chr16	50700000	51800000	0.0627417	0.200129	1100000
chr16	51800000	52000000	-0.014946	0.783086	200000
chr16	52000000	52050000	0.147616	0.0426081	50000
chr16	52050000	52300000	-0.0140866	0.783086	250000
chr16	52300000	53300000	0.082114	0.00968367	1000000
chr16	53300000	53500000	-0.0186982	0.733376	200000
chr16	53500000	53950000	0.0926458	0.0890897	450000
chr16	53950000	54950000	-0.110333	0.00193673	1000000
chr16	54950000	55100000	0.0755476	0.235636	150000
chr16	55100000	55450000	-0.0606226	0.315688	350000
chr16	55450000	55500000	0.262782	0.00516462	50000
chr16	55500000	56950000	-0.0816932	0.00645578	1450000
chr16	56950000	57450000	0.00247563	0.899935	500000
chr16	57450000	57900000	-0.126318	0.0948999	450000
chr16	57900000	58050000	-0.394403	0.00193673	150000
chr16	58050000	58250000	-0.0643538	0.295675	200000
chr16	58250000	58500000	-0.288397	0.00387347	250000
chr16	58500000	58750000	0.0113615	0.828922	250000
chr16	58750000	59500000	-0.0217867	0.0109748	750000
chr16	59500000	59750000	0.0865528	0.186572	250000
chr16	59750000	59800000	-0.100681	0.147837	50000
chr16	59800000	60350000	0.0497337	0.0858618	550000
chr16	60350000	60600000	-0.0436223	0.468044	250000
chr16	60600000	60900000	0.0548999	0.364106	300000
chr16	60900000	61900000	-0.0679499	0.0180762	1000000
chr16	61900000	62100000	0.0358663	0.542285	200000
chr16	62100000	64100000	-0.0894828	0.0206585	2000000
chr16	64100000	64250000	0.0130385	0.794706	150000
chr16	64250000	64350000	-0.0230165	0.468044	100000
chr16	64350000	65050000	0.0324809	0.0284054	700000
chr16	65050000	65400000	-0.0111938	0.828922	350000
chr16	65400000	65950000	0.0595745	0.125242	550000
chr16	65950000	66350000	-0.0696153	0.26856	400000
chr16	66350000	66400000	0.713363	0.000645578	50000
chr16	66400000	68100000	-0.0204689	0.125242	1700000
chr16	68100000	68400000	0.0075883	0.878631	300000
chr16	68400000	68900000	-0.183943	0.0161394	500000
chr16	68900000	69050000	0.0969081	0.158167	150000
chr16	69050000	69100000	-0.0705796	0.258877	50000
chr16	69100000	69800000	0.0509276	0.207876	700000
chr16	69800000	70100000	-0.0712504	0.253712	300000
chr16	70100000	70250000	-0.344911	0.00193673	150000
chr16	70250000	70600000	-0.0196835	0.683667	350000
chr16	70600000	70850000	0.139042	0.0639122	250000
chr16	70850000	71700000	-0.0938784	0.103938	850000
chr16	71700000	72150000	0.154652	0.0161394	450000
chr16	72150000	72500000	-0.0568913	0.298903	350000
chr16	72500000	72800000	0.0943717	0.160749	300000
chr16	72800000	72850000	-0.107599	0.132343	50000
chr16	72850000	74750000	0.0501393	0.147837	1900000
chr16	74750000	75000000	-0.153275	0.0271143	250000
chr16	75000000	75400000	0.122581	0.03357	400000
chr16	75400000	75450000	-0.0446075	0.468044	50000
chr16	75450000	75700000	0.127806	0.0936088	250000
chr16	75700000	76150000	-0.136568	0.0729503	450000
chr16	76150000	77400000	0.0530946	0.361524	1250000
chr16	77400000	77650000	-0.0959648	0.158167	250000
chr16	77650000	78000000	0.0136434	0.783086	350000
chr16	78000000	78200000	-0.0884184	0.18399	200000
chr16	78200000	79350000	0.093494	0.0258231	1150000
chr16	79350000	79600000	-0.0109213	0.832795	250000
chr16	79600000	79850000	0.328205	0.00387347	250000
chr16	79850000	80350000	0.0609894	0.0510006	500000
chr16	80350000	80400000	0.243748	0.00710136	50000
chr16	80400000	81000000	-0.0721203	0.18399	600000
chr16	81000000	81150000	0.0623834	0.310523	150000
chr16	81150000	82600000	-0.0766969	0.0161394	1450000
chr16	82600000	82650000	0.119212	0.107811	50000
chr16	82650000	83800000	-0.18794	0.00710136	1150000
chr16	83800000	83850000	0.150362	0.03357	50000
chr16	83850000	86600000	-0.138282	0.00516462	2750000
[truncated: 3,889 more rows]

## Sheet: Tumor 3 (CoREs)
chr	start	end	value	empirical_pvalue	region_size
chr1	700000	850000	-0.163898	0.0330486	150000
chr1	850000	1850000	0.084339	0.0517086	1000000
chr1	1850000	2100000	-0.178729	0.0283273	250000
chr1	2100000	2250000	0.0986029	0.116457	150000
chr1	2250000	2300000	-0.0529966	0.330261	50000
chr1	2300000	3350000	0.0581246	0.00494604	1050000
chr1	3350000	3550000	-0.178217	0.0283273	200000
chr1	3550000	3850000	0.0975408	0.118705	300000
chr1	3950000	4350000	0.0719412	0.149056	400000
chr1	4350000	4700000	-0.0281978	0.576664	350000
chr1	4700000	4850000	0.0802862	0.178732	150000
chr1	4850000	5000000	-0.0855249	0.159173	150000
chr1	5000000	5050000	0.00992962	0.816547	50000
chr1	5050000	5300000	-0.0331858	0.51259	250000
chr1	5300000	6500000	0.0958354	0.0182104	1200000
chr1	6500000	6550000	-0.0233932	0.651304	50000
chr1	6550000	6950000	0.162621	0.0233813	400000
chr1	6950000	7250000	0.0768344	0.193121	300000
chr1	7250000	7400000	0.412115	0.00292266	150000
chr1	7400000	7800000	0.106134	0.098696	400000
chr1	7800000	8000000	0.129675	0.0611511	200000
chr1	8000000	8450000	0.00909091	0.830486	450000
chr1	8450000	8900000	-0.00139082	0.979991	450000
chr1	8900000	9400000	0.0321267	0.164568	500000
chr1	9400000	9600000	-0.0079635	0.846448	200000
chr1	9600000	9650000	0.0434969	0.412095	50000
chr1	9650000	10500000	-0.0239287	0.401079	850000
chr1	10500000	10600000	0.337358	0.00651978	100000
chr1	10600000	11050000	-0.207843	0.0184353	450000
chr1	11050000	12100000	0.0951966	0.0442896	1050000
chr1	12100000	12300000	-0.208893	0.0184353	200000
chr1	12300000	13000000	0.0782773	0.0121403	700000
chr1	13100000	13250000	0.089198	0.0139388	150000
chr1	13750000	13850000	0.0189615	0.707284	100000
chr1	13850000	14600000	-0.0840405	0.0195594	750000
chr1	14600000	14700000	0.172407	0.0316996	100000
chr1	14700000	14900000	-0.0639567	0.252473	200000
chr1	14900000	16100000	0.0889542	0.0195594	1200000
chr1	16100000	16300000	-0.0318098	0.172662	200000
chr1	16300000	16700000	0.0203076	0.0573291	400000
chr1	16700000	18000000	-0.0935377	0.00966727	1300000
chr1	18000000	18250000	0.113571	0.0838579	250000
chr1	18250000	18450000	-0.0380284	0.4692	200000
chr1	18450000	18850000	0.0974175	0.0930755	400000
chr1	18850000	18900000	-0.0712838	0.221673	50000
chr1	18900000	19450000	0.0651507	0.09375	550000
chr1	19450000	20200000	-0.108476	0.00539568	750000
chr1	20200000	20450000	0.0759936	0.195144	250000
chr1	20450000	20700000	-0.0356295	0.4692	250000
chr1	20700000	21000000	0.184003	0.00741906	300000
chr1	21000000	22000000	-0.0439198	0.0415917	1000000
chr1	22000000	22050000	0.107888	0.0964478	50000
chr1	22050000	22450000	-0.0209002	0.685701	400000
chr1	22450000	22700000	0.0347979	0.497752	250000
chr1	22700000	23000000	-0.0409597	0.436826	300000
chr1	23000000	23750000	0.0422913	0.21875	750000
chr1	23750000	24600000	-0.095308	0.0305755	850000
chr1	24600000	24950000	0.014003	0.763264	350000
chr1	24950000	25000000	-0.00720909	0.858588	50000
chr1	25000000	25600000	0.178688	0.0204586	600000
chr1	25650000	26100000	0.0998738	0.0204586	450000
chr1	26100000	26400000	-0.0480381	0.116457	300000
chr1	26400000	26500000	0.0248514	0.625225	100000
chr1	26500000	26550000	-0.197876	0.0204586	50000
chr1	26550000	26800000	0.127576	0.0651978	250000
chr1	26800000	27600000	-0.0647261	0.0116906	800000
chr1	27600000	28450000	0.0510591	0.154901	850000
chr1	28450000	29250000	-0.0648003	0.149955	800000
chr1	29250000	29900000	0.102534	0.0404676	650000
chr1	30000000	31150000	0.127713	0.0121403	1150000
chr1	31150000	32300000	-0.11983	0.00989209	1150000
chr1	32300000	32450000	0.0136132	0.768435	150000
chr1	32450000	33100000	-0.0856922	0.0218076	650000
chr1	33100000	33950000	0.133553	0.00921763	850000
chr1	33950000	34150000	-0.107165	0.0980216	200000
chr1	34150000	35200000	0.0613548	0.0303507	1050000
chr1	35200000	35400000	-0.0566991	0.307104	200000
chr1	35400000	35650000	0.0146268	0.755396	250000
chr1	35650000	35850000	0.192652	0.0211331	200000
chr1	35850000	35900000	0.0168943	0.739883	50000
chr1	35900000	36200000	0.132332	0.0591277	300000
chr1	36200000	36900000	0.0265459	0.465153	700000
chr1	36900000	36950000	0.674818	0.00044964	50000
chr1	36950000	37750000	-0.0702754	0.100719	800000
chr1	37750000	38050000	0.0782948	0.0811601	300000
chr1	38050000	38100000	-0.108092	0.0959982	50000
chr1	38100000	38250000	0.0964534	0.119829	150000
chr1	38250000	38500000	0.233078	0.0130396	250000
chr1	38500000	38550000	0.530048	0.00067446	50000
chr1	38550000	38950000	-0.0466091	0.0741906	400000
chr1	38950000	40050000	0.0454293	0.00719424	1100000
chr1	40050000	40550000	-0.188606	0.0103417	500000
chr1	40550000	40850000	0.0577717	0.0121403	300000
chr1	40850000	41500000	-0.0578531	0.154002	650000
chr1	41500000	42950000	0.181465	0.00719424	1450000
chr1	42950000	43100000	-0.140943	0.0485612	150000
chr1	43100000	43500000	0.167139	0.00517086	400000
chr1	43500000	44150000	-0.104642	0.0130396	650000
chr1	44150000	44200000	0.0269313	0.598696	50000
chr1	44200000	44500000	-0.0180765	0.676034	300000
chr1	44500000	44550000	0.0399461	0.446718	50000
chr1	44550000	45300000	-0.0801833	0.0184353	750000
chr1	45300000	45500000	0.0903422	0.140737	200000
chr1	45500000	45700000	-0.0102626	0.811826	200000
chr1	45700000	45950000	0.052868	0.33116	250000
chr1	45950000	47600000	-0.0263731	0.33116	1650000
chr1	47600000	47650000	0.329662	0.0067446	50000
chr1	47650000	48250000	0.0879301	0.0798112	600000
chr1	48250000	48550000	0.31408	0.00517086	300000
chr1	48550000	48750000	0.0960362	0.119829	200000
chr1	48750000	48950000	-0.00475618	0.906924	200000
chr1	48950000	49250000	0.0943967	0.123201	300000
chr1	49250000	49600000	-0.000497324	0.986286	350000
chr1	49600000	50100000	0.00166266	0.957734	500000
chr1	50100000	50600000	-0.00345766	0.698291	500000
chr1	50600000	50800000	0.0136595	0.768435	200000
chr1	50800000	50900000	-0.415128	0.00269784	100000
chr1	50900000	51300000	0.0980845	0.116457	400000
chr1	51300000	52000000	-0.132794	0.0195594	700000
chr1	52000000	52350000	0.0224046	0.653777	350000
chr1	52350000	54250000	-0.209761	0.00719424	1900000
chr1	54250000	54900000	0.049149	0.0323741	650000
chr1	54900000	55300000	-0.0605439	0.0404676	400000
chr1	55300000	55550000	-0.216344	0.0157374	250000
chr1	55550000	55900000	-0.0254752	0.614883	350000
chr1	55900000	56900000	-0.321229	0.00651978	1000000
chr1	56900000	57250000	-0.0843048	0.0238309	350000
chr1	57250000	57300000	-0.223117	0.0148381	50000
chr1	57300000	57800000	0.184804	0.0195594	500000
chr1	57800000	57850000	-0.013335	0.776304	50000
chr1	57850000	58400000	0.0614095	0.116232	550000
chr1	58400000	58850000	-0.023901	0.641862	450000
chr1	58850000	59200000	0.288069	0.00494604	350000
chr1	59200000	59650000	0.116986	0.0741906	450000
chr1	59650000	60250000	0.380587	0.0011241	600000
chr1	60250000	60450000	0.168723	0.0321493	200000
chr1	60450000	60750000	0.491977	0.000899281	300000
chr1	60750000	61300000	0.03857	0.464029	550000
chr1	61300000	62550000	-0.0753344	0.0121403	1250000
chr1	62550000	63600000	0.145308	0.0305755	1050000
chr1	63600000	63800000	-0.0545391	0.315198	200000
chr1	63800000	64700000	0.13423	0.0121403	900000
chr1	64700000	64750000	-0.666785	0.00044964	50000
chr1	64750000	65300000	-0.296261	0.00741906	550000
chr1	65300000	65500000	-0.00196401	0.962455	200000
chr1	65500000	65950000	0.0763095	0.0386691	450000
chr1	65950000	66000000	-0.0529882	0.330261	50000
chr1	66000000	66200000	0.0970118	0.119155	200000
chr1	66200000	66400000	0.264243	0.00989209	200000
chr1	66400000	66450000	0.12238	0.0721673	50000
chr1	66450000	66700000	0.406002	0.00067446	250000
chr1	66700000	67200000	0.0541261	0.322392	500000
chr1	67200000	67800000	-0.122916	0.0197842	600000
chr1	67800000	68000000	0.000568972	0.986286	200000
chr1	68000000	68050000	-0.158522	0.0386691	50000
chr1	68050000	68300000	0.0320205	0.528777	250000
chr1	68300000	68550000	-0.0769524	0.193121	250000
chr1	68550000	69900000	0.0351316	0.149056	1350000
chr1	69900000	70400000	0.321954	0.00292266	500000
chr1	70400000	70600000	-0.0233279	0.651304	200000
chr1	70600000	71000000	0.176031	0.0121403	400000
chr1	71000000	71450000	-0.0235976	0.645683	450000
chr1	71450000	71600000	0.067931	0.235162	150000
chr1	71600000	72000000	-0.112789	0.0238309	400000
chr1	72000000	72850000	0.034011	0.0305755	850000
chr1	72850000	73150000	-0.147569	0.0067446	300000
chr1	73150000	73850000	0.0225469	0.193121	700000
chr1	73850000	74750000	-0.0342238	0.119829	900000
chr1	74750000	75000000	0.000263413	0.98696	250000
chr1	75000000	75250000	0.289639	0.00359712	250000
chr1	75250000	76150000	-0.0316019	0.527878	900000
chr1	76150000	76650000	0.0823189	0.0218076	500000
chr1	76650000	77250000	-0.00909091	0.830486	600000
chr1	77250000	77300000	0.0785308	0.184577	50000
chr1	77300000	77900000	-0.124299	0.0184353	600000
chr1	77900000	78400000	0.119286	0.0741906	500000
chr1	78400000	79800000	-0.117145	0.00854317	1400000
chr1	79800000	79850000	0.0653264	0.245279	50000
chr1	79850000	82300000	-0.270987	0.0011241	2450000
chr1	82300000	82450000	0.116252	0.0775629	150000
chr1	82450000	83050000	-0.0582561	0.011241	600000
chr1	83050000	83450000	0.029595	0.553957	400000
chr1	83450000	83950000	-0.0608063	0.0651978	500000
chr1	83950000	84300000	0.00384583	0.926259	350000
chr1	84300000	84350000	-0.387063	0.00359712	50000
chr1	84350000	85200000	0.175073	0.00651978	850000
chr1	85200000	85700000	-0.0901745	0.0669964	500000
chr1	85700000	86100000	0.0755869	0.200764	400000
chr1	86100000	86150000	0.548314	0.00067446	50000
chr1	86150000	86400000	0.00728495	0.858588	250000
chr1	86400000	86800000	-0.0595819	0.281924	400000
chr1	86800000	87850000	0.116995	0.00741906	1050000
chr1	87850000	89100000	-0.0668197	0.0195594	1250000
chr1	89100000	90250000	0.138504	0.00292266	1150000
chr1	90250000	90300000	-0.116865	0.076214	50000
chr1	90300000	90500000	0.123747	0.0690198	200000
chr1	90500000	90750000	-0.0394024	0.458183	250000
chr1	90750000	90900000	0.0906506	0.0447392	150000
chr1	90900000	91350000	-0.025315	0.0386691	450000
chr1	91350000	92350000	0.139624	0.00651978	1000000
chr1	92350000	92400000	-0.133167	0.0573291	50000
chr1	92400000	92750000	0.00925739	0.827113	350000
chr1	92750000	94000000	-0.072157	0.0602518	1250000
chr1	94000000	94300000	0.0498525	0.339928	300000
chr1	94300000	94500000	-0.157441	0.0391187	200000
chr1	94500000	94800000	0.00395541	0.923561	300000
chr1	94800000	95000000	-0.104046	0.105441	200000
chr1	95000000	95550000	0.0418269	0.339928	550000
chr1	95550000	95750000	0.395412	0.0033723	200000
chr1	95750000	96700000	-0.0480209	0.0258543	950000
chr1	96700000	97300000	0.119229	0.0130396	600000
chr1	97300000	97500000	-0.0126228	0.783948	200000
chr1	97500000	98500000	0.129561	0.0499101	1000000
chr1	98500000	98950000	-0.0774783	0.0184353	450000
chr1	98950000	99500000	0.0697619	0.0242806	550000
chr1	99500000	100400000	-0.0742615	0.0669964	900000
chr1	100400000	101000000	0.0547509	0.0397932	600000
chr1	101000000	101050000	-0.109864	0.09375	50000
chr1	101050000	101500000	0.139191	0.00741906	450000
chr1	101500000	101800000	-0.163514	0.0341727	300000
chr1	101800000	101850000	0.239516	0.0121403	50000
chr1	101850000	102600000	-0.0010958	0.983588	750000
chr1	102600000	103250000	0.0162765	0.349371	650000
chr1	103250000	103450000	-0.116532	0.0341727	200000
chr1	103450000	103550000	0.0520304	0.33116	100000
chr1	103550000	103800000	-0.00290703	0.943121	250000
chr1	103900000	103950000	-0.00290703	0.943121	50000
chr1	104000000	104200000	0.0715733	0.141637	200000
chr1	104250000	104600000	0.0904863	0.134892	350000
chr1	104600000	105200000	-0.005381	0.891862	600000
chr1	105200000	106350000	-0.296582	0.00494604	1150000
chr1	106350000	107050000	0.0216291	0.658948	700000
chr1	107050000	107150000	-0.10927	0.0946493	100000
chr1	107150000	108050000	0.201052	0.00876799	900000
chr1	108050000	108300000	-0.0513213	0.339928	250000
chr1	108300000	108650000	0.0705053	0.128372	350000
chr1	108650000	108700000	-0.0623088	0.261691	50000
chr1	108700000	108800000	0.232545	0.0130396	100000
chr1	108850000	108950000	-0.0595271	0.281924	100000
chr1	109000000	109050000	0.29235	0.00854317	50000
chr1	109050000	109250000	-0.0273465	0.591277	200000
chr1	109250000	109550000	0.250818	0.0116906	300000
chr1	109550000	109600000	-0.000697518	0.984937	50000
chr1	109600000	110050000	0.0622584	0.0523831	450000
chr1	110050000	111050000	-0.131614	0.0116906	1000000
chr1	111050000	111150000	0.254014	0.0116906	100000
chr1	111150000	111650000	-0.10718	0.0539568	500000
chr1	111650000	112000000	0.0964155	0.119829	350000
chr1	112000000	112300000	0.370593	0.00494604	300000
chr1	112300000	112900000	0.0151968	0.611286	600000
chr1	112900000	113250000	0.205922	0.0166367	350000
chr1	113250000	113900000	-0.142808	0.0107914	650000
chr1	113900000	114200000	0.111472	0.0926259	300000
chr1	114200000	114500000	0.173941	0.0305755	300000
chr1	114500000	114550000	0.643638	0.00067446	50000
chr1	114550000	114900000	0.0561157	0.0829586	350000
chr1	114900000	115350000	0.196694	0.0204586	450000
chr1	115350000	115900000	-0.0814348	0.173561	550000
chr1	115900000	116050000	-0.422108	0.00247302	150000
chr1	116050000	116300000	0.0263771	0.607239	250000
chr1	116300000	116650000	-0.0611723	0.0157374	350000
chr1	116650000	116900000	0.00472247	0.906924	250000
chr1	116900000	117450000	0.350786	0.0044964	550000
chr1	117450000	117700000	0.14301	0.0485612	250000
chr1	117700000	117900000	-0.00866523	0.837455	200000
chr1	117900000	118100000	0.148521	0.0323741	200000
chr1	118100000	118250000	-0.028044	0.582734	150000
chr1	118250000	118500000	0.131496	0.0602518	250000
chr1	118500000	118700000	-0.0963017	0.119829	200000
chr1	118700000	118850000	0.0188498	0.708183	150000
chr1	118850000	119400000	-0.00479412	0.902878	550000
chr1	119400000	119850000	0.046844	0.0303507	450000
chr1	119850000	120450000	-0.0917683	0.116232	600000
chr1	120450000	120700000	0.131276	0.0602518	250000
chr1	120750000	120950000	0.149927	0.0321493	200000
chr1	121100000	121400000	0.032973	0.0321493	300000
chr1	121450000	121500000	0.00585198	0.881745	50000
chr1	142500000	142550000	-0.0358147	0.491682	50000
chr1	142600000	142650000	-0.0358147	0.491682	50000
chr1	143100000	143300000	0.0359496	0.490108	200000
chr1	143500000	143550000	0.0359496	0.490108	50000
chr1	143750000	143800000	0.120309	0.0741906	50000
chr1	143950000	144100000	0.120309	0.0741906	150000
chr1	144500000	144750000	0.100426	0.0204586	250000
chr1	144800000	145100000	0.0396194	0.456385	300000
chr1	145100000	145300000	-0.166183	0.0323741	200000
chr1	145350000	145850000	-0.017852	0.0323741	500000
chr1	146300000	146400000	0.0835093	0.168165	100000
chr1	146450000	147450000	0.0996951	0.00651978	1000000
chr1	147700000	147850000	0.0832606	0.168165	150000
chr1	148000000	148050000	0.0584808	0.290692	50000
chr1	148150000	148200000	0.0584808	0.290692	50000
chr1	148200000	148250000	-0.218988	0.0155126	50000
chr1	148500000	148600000	-0.216715	0.0157374	100000
chr1	148650000	148700000	0.0537394	0.323291	50000
chr1	148800000	148950000	0.0537394	0.323291	150000
chr1	149000000	149400000	0.0696469	0.0258543	400000
chr1	149650000	150200000	0.0918666	0.0258543	550000
chr1	150200000	150600000	-0.038669	0.220549	400000
chr1	150600000	150650000	0.0919353	0.134892	50000
chr1	150650000	152000000	-0.0922731	0.0116906	1350000
chr1	152000000	152600000	0.0845675	0.141637	600000
chr1	152600000	153300000	-0.0404852	0.00719424	700000
chr1	153300000	153450000	0.0335946	0.508543	150000
chr1	153450000	153500000	0.514819	0.00067446	50000
chr1	153500000	153700000	0.0705567	0.200764	200000
chr1	153700000	154400000	-0.045781	0.21875	700000
chr1	154400000	154600000	0.05377	0.323291	200000
chr1	154600000	155300000	-0.094712	0.0233813	700000
chr1	155300000	155800000	0.0151526	0.589478	500000
chr1	155800000	156650000	-0.08967	0.0591277	850000
chr1	156650000	156900000	0.00283643	0.946268	250000
chr1	156900000	157150000	-0.0098959	0.816547	250000
chr1	157150000	157500000	0.0569141	0.307104	350000
chr1	157500000	157550000	-0.0251444	0.61848	50000
chr1	157550000	157900000	0.00364353	0.926259	350000
chr1	157900000	157950000	0.593351	0.00067446	50000
chr1	157950000	158950000	0.0354526	0.226169	1000000
chr1	158950000	159200000	0.204651	0.0195594	250000
chr1	159200000	159750000	0.0529987	0.330261	550000
chr1	159750000	160350000	0.172359	0.00966727	600000
chr1	160350000	160600000	0.00103258	0.983588	250000
chr1	160600000	160650000	-0.0504826	0.34982	50000
chr1	160650000	162750000	0.0469228	0.0559802	2100000
chr1	162750000	163300000	-0.0565874	0.307104	550000
chr1	163300000	163350000	0.628261	0.00067446	50000
chr1	163350000	164100000	-0.0495105	0.0323741	750000
chr1	164100000	164500000	0.0545138	0.00966727	400000
chr1	164500000	164800000	-0.113118	0.0865558	300000
chr1	164800000	167400000	0.111772	0.0195594	2600000
chr1	167400000	167900000	-0.027179	0.506745	500000
chr1	167900000	168050000	0.081696	0.173561	150000
chr1	168050000	168300000	-0.103283	0.105441	250000
chr1	168300000	168550000	0.205808	0.0195594	250000
chr1	168550000	169050000	0.0179479	0.724146	500000
chr1	169050000	169500000	0.229327	0.0139388	450000
chr1	169500000	169750000	-0.0655334	0.0204586	250000
chr1	169750000	170050000	0.133748	0.0564299	300000
chr1	170050000	170450000	-0.0177846	0.268885	400000
chr1	170450000	171550000	0.119065	0.0272032	1100000
chr1	171550000	172200000	-0.174643	0.00292266	650000
chr1	172200000	172350000	0.0861782	0.157599	150000
chr1	172350000	173150000	-0.104977	0.0139388	800000
chr1	173150000	173500000	0.114312	0.0116906	350000
chr1	173500000	173700000	-0.159708	0.0386691	200000
chr1	173700000	174050000	0.0521028	0.0303507	350000
chr1	174050000	174250000	-0.090003	0.141637	200000
chr1	174250000	175850000	0.131141	0.00651978	1600000
chr1	175850000	175900000	-0.102122	0.107689	50000
chr1	175900000	176200000	0.25671	0.011241	300000
chr1	176200000	176250000	-0.109076	0.0946493	50000
chr1	176250000	177100000	0.083587	0.0283273	850000
chr1	177100000	177150000	-0.0785476	0.184577	50000
chr1	177150000	177300000	0.198226	0.0204586	150000
chr1	177300000	177350000	0.301256	0.00741906	50000
chr1	177350000	177750000	0.145484	0.0442896	400000
chr1	177750000	177900000	0.552994	0.00067446	150000
chr1	177900000	177950000	-0.121248	0.073741	50000
chr1	177950000	179350000	0.129851	0.00876799	1400000
chr1	179350000	180600000	-0.042346	0.0242806	1250000
chr1	180600000	180950000	0.142387	0.0119155	350000
chr1	180950000	181150000	-0.00319046	0.93143	200000
chr1	181150000	182050000	0.0266136	0.153103	900000
chr1	182050000	182400000	0.434204	0.0011241	350000
chr1	182400000	182550000	0.0717853	0.220549	150000
chr1	182550000	183600000	-0.0724825	0.0116906	1050000
chr1	183600000	184650000	0.0326337	0.342851	1050000
chr1	184650000	184950000	-0.00334008	0.93143	300000
chr1	184950000	185200000	4.8468e-05	0.994155	250000
chr1	185200000	186350000	-0.0861013	0.0406924	1150000
chr1	186350000	186400000	0.0210119	0.68143	50000
chr1	186400000	187900000	-0.399501	0.000899281	1500000
chr1	187900000	189350000	-0.158357	0.0204586	1450000
chr1	189350000	189450000	-0.268511	0.00966727	100000
chr1	189450000	189750000	-0.157245	0.0395683	300000
chr1	189750000	189900000	-0.262947	0.0103417	150000
chr1	189900000	192450000	-0.156178	0.0157374	2550000
chr1	192450000	192600000	0.0293716	0.554182	150000
chr1	192600000	193400000	-0.126707	0.0182104	800000
chr1	193400000	195200000	-0.43638	0.00067446	1800000
chr1	195200000	195700000	-0.176696	0.0123651	500000
chr1	195700000	196050000	-0.296295	0.00741906	350000
chr1	196050000	197000000	-0.102372	0.0238309	950000
chr1	197000000	197050000	0.0733911	0.20616	50000
chr1	197050000	197700000	-0.142734	0.0116906	650000
chr1	197700000	197900000	0.0598506	0.270234	200000
chr1	197900000	200250000	-0.122507	0.0103417	2350000
chr1	200250000	200500000	0.0533654	0.32554	250000
chr1	200500000	201400000	-0.0764653	0.0197842	900000
chr1	201400000	201950000	0.10726	0.0303507	550000
chr1	201950000	202550000	-0.199954	0.00989209	600000
chr1	202550000	203000000	0.0488616	0.119155	450000
chr1	203000000	204500000	-0.108242	0.0206835	1500000
chr1	204500000	204550000	0.238326	0.0123651	50000
chr1	204550000	204900000	-0.0189763	0.707284	350000
chr1	204900000	205500000	0.0645817	0.0139388	600000
chr1	205500000	205950000	-0.155385	0.00651978	450000
chr1	206100000	206350000	-0.0580883	0.164344	250000
chr1	206500000	207250000	0.0214473	0.549011	750000
chr1	207250000	207900000	-0.0865663	0.00696942	650000
chr1	207900000	209450000	0.12798	0.00854317	1550000
chr1	209450000	209500000	-0.0417815	0.429182	50000
chr1	209500000	211700000	0.0930137	0.0139388	2200000
chr1	211700000	211900000	-0.102432	0.0993705	200000
chr1	211900000	212200000	-0.336718	0.00651978	300000
chr1	212200000	212550000	-0.0961057	0.119829	350000
chr1	212550000	213450000	0.100263	0.0359712	900000
chr1	213450000	214150000	-0.0268875	0.011241	700000
chr1	214150000	214500000	0.20633	0.0195594	350000
chr1	214500000	216600000	-0.238299	0.0044964	2100000
chr1	216600000	216800000	0.00446538	0.920638	200000
chr1	216800000	217000000	-0.0771073	0.134892	200000
chr1	217000000	217250000	0.0439605	0.40625	250000
chr1	217250000	217600000	-0.0847591	0.13107	350000
chr1	217600000	217850000	0.107455	0.00966727	250000
chr1	217850000	218450000	-0.308469	0.00494604	600000
chr1	218450000	218500000	0.185767	0.0238309	50000
chr1	218500000	219800000	-0.281136	0.0067446	1300000
chr1	219800000	220000000	-0.118654	0.0741906	200000
chr1	220000000	220150000	-0.307011	0.00741906	150000
chr1	220150000	220850000	-0.055547	0.238984	700000
chr1	220850000	220900000	0.0662916	0.243705	50000
chr1	220900000	221400000	-0.162564	0.0116906	500000
chr1	221400000	221600000	0.0343786	0.500674	200000
chr1	221600000	222050000	-0.117871	0.0258543	450000
chr1	222050000	222300000	0.00469507	0.906924	250000
chr1	222300000	222600000	-0.169621	0.0303507	300000
chr1	222600000	222700000	0.0195136	0.70054	100000
chr1	222700000	223000000	-0.1062	0.0121403	300000
chr1	223000000	223900000	0.0555216	0.00876799	900000
chr1	223900000	224650000	-0.113191	0.0238309	750000
chr1	224650000	225100000	0.0966051	0.119829	450000
chr1	225100000	225150000	-0.518138	0.00067446	50000
chr1	225150000	225600000	-0.0635921	0.253372	450000
chr1	225600000	225950000	-0.204623	0.0123651	350000
chr1	225950000	226300000	-0.0555001	0.311376	350000
chr1	226300000	226400000	0.168742	0.0321493	100000
chr1	226400000	226500000	-0.000128545	0.993255	100000
chr1	226500000	227600000	0.126006	0.0116906	1100000
chr1	227600000	227650000	-0.129964	0.0611511	50000
chr1	227650000	231750000	0.148035	0.00067446	4100000
chr1	231750000	232700000	-0.114496	0.0123651	950000
chr1	232700000	233500000	0.0841781	0.011241	800000
chr1	233500000	233550000	-0.00516922	0.895683	50000
chr1	233550000	234000000	0.232297	0.00517086	450000
chr1	234000000	234600000	0.042692	0.134892	600000
chr1	234600000	235250000	-0.169144	0.0103417	650000
chr1	235250000	235650000	0.0341657	0.505171	400000
chr1	235650000	235850000	-0.0132592	0.776304	200000
chr1	235850000	237950000	0.115663	0.0067446	2100000
chr1	237950000	238500000	-0.0493488	0.358363	550000
chr1	238500000	238900000	0.0156762	0.749775	400000
chr1	238900000	239200000	-0.171058	0.0285522	300000
chr1	239200000	239950000	-0.386714	0.00292266	750000
chr1	239950000	240150000	-0.162869	0.0341727	200000
chr1	240150000	240200000	0.0290639	0.558453	50000
chr1	240200000	240600000	-0.115877	0.0305755	400000
chr1	240600000	240800000	0.285643	0.00876799	200000
chr1	240800000	241000000	-0.0759704	0.195144	200000
chr1	241000000	241200000	0.0019324	0.962455	200000
chr1	241200000	242050000	-0.0680902	0.0775629	850000
chr1	242050000	242200000	0.400797	0.00314748	150000
chr1	242200000	242400000	0.150449	0.0404676	200000
chr1	242400000	242550000	-0.00810469	0.841951	150000
chr1	242550000	243150000	0.000986218	0.983813	600000
chr1	243150000	243300000	0.350082	0.0056205	150000
chr1	243300000	243600000	0.0325262	0.522257	300000
chr1	243600000	243800000	0.0916171	0.134892	200000
chr1	243800000	244000000	-0.0447465	0.400854	200000
chr1	244000000	244450000	-0.324301	0.0067446	450000
chr1	244450000	244600000	-0.158794	0.0386691	150000
chr1	244600000	244650000	0.341206	0.00651978	50000
chr1	244650000	246650000	0.130811	0.0323741	2000000
chr1	246650000	246700000	0.294719	0.00831835	50000
chr1	246700000	247450000	0.108325	0.0741906	750000
chr1	247450000	247600000	0.482722	0.000899281	150000
chr1	247600000	247650000	0.634237	0.00067446	50000
chr1	247650000	248000000	0.269842	0.00921763	350000
chr1	248000000	248450000	0.720468	0.00022482	450000
chr1	248450000	248600000	0.274015	0.00921763	150000
chr1	248600000	248950000	0.152656	0.0155126	350000
chr1	249050000	249250000	0.118852	0.0155126	200000
chr10	50000	300000	-0.0576971	0.259619	250000
chr10	300000	750000	0.0111988	0.603576	450000
chr10	750000	1150000	-0.0181824	0.686358	400000
chr10	1150000	1750000	0.056691	0.109211	600000
chr10	1750000	2050000	-0.0419478	0.183443	300000
chr10	2050000	2300000	0.127849	0.0559658	250000
chr10	2300000	3100000	-0.0752203	0.130587	800000
chr10	3100000	3750000	0.173197	0.0139914	650000
chr10	3750000	3800000	-0.0844085	0.153129	50000
chr10	3800000	4850000	0.241766	0.00738438	1050000
chr10	4850000	5450000	-0.240835	0.00349786	600000
chr10	5450000	5500000	0.144802	0.0672367	50000
chr10	5500000	6000000	-0.0320655	0.253012	500000
chr10	6000000	6150000	0.0112185	0.790128	150000
chr10	6150000	6300000	0.211317	0.0171007	150000
chr10	6300000	6350000	-0.0782206	0.174116	50000
chr10	6350000	6500000	0.199257	0.0101049	150000
chr10	6500000	6550000	-0.109943	0.106879	50000
chr10	6550000	6800000	0.0441113	0.374271	250000
chr10	6800000	7500000	-0.0716418	0.109211	700000
chr10	7500000	8600000	0.0906816	0.00155461	1100000
chr10	8600000	8950000	-0.0360708	0.318694	350000
chr10	8950000	9250000	0.0376164	0.391761	300000
chr10	9250000	9600000	-0.0296414	0.534784	350000
chr10	9600000	9900000	0.0195305	0.676253	300000
chr10	9900000	10100000	-0.0380614	0.437233	200000
chr10	10100000	10300000	0.0895311	0.135639	200000
chr10	10300000	10800000	-0.045095	0.0338127	500000
chr10	10800000	11000000	0.11012	0.106102	200000
chr10	11000000	11500000	-0.0350957	0.476487	500000
chr10	11500000	11700000	0.00745709	0.881461	200000
chr10	11700000	12000000	-0.153127	0.0610183	300000
chr10	12000000	12050000	0.292129	0.00699572	50000
chr10	12050000	12500000	0.0564543	0.228916	450000
chr10	12500000	12900000	0.264766	0.00544112	400000
chr10	12900000	13350000	0.0411996	0.256121	450000
chr10	13350000	13650000	-0.0506083	0.312476	300000
chr10	13650000	14150000	0.0821556	0.041197	500000
chr10	14150000	14400000	-0.314967	0.00544112	250000
chr10	14400000	14750000	-0.0513044	0.294986	350000
chr10	14750000	15000000	-0.140054	0.0715119	250000
chr10	15000000	15800000	-0.0463952	0.129421	800000
chr10	15800000	17800000	0.0682432	0.00777303	2000000
chr10	18200000	18800000	-0.0355204	0.289157	600000
chr10	18800000	19000000	0.00472151	0.931597	200000
chr10	19000000	20300000	-0.085276	0.0808395	1300000
chr10	20300000	20550000	0.0562636	0.267003	250000
chr10	20550000	21350000	-0.063733	0.130587	800000
chr10	21350000	22300000	0.0515545	0.183443	950000
chr10	22300000	22850000	-0.0186643	0.611737	550000
chr10	22850000	23050000	0.00477412	0.931597	200000
chr10	23050000	23150000	-0.156921	0.0544112	100000
chr10	23150000	23600000	0.115151	0.0143801	450000
chr10	23600000	24000000	0.656165	0.000388651	400000
chr10	24000000	24450000	0.310929	0.00660707	450000
chr10	24450000	24650000	0.167686	0.0466382	200000
chr10	24650000	24950000	0.250352	0.0101049	300000
chr10	24950000	25300000	0.0766658	0.174116	350000
chr10	25300000	25400000	0.737516	0.000388651	100000
chr10	25400000	26100000	0.0286175	0.137971	700000
chr10	26100000	26600000	-0.0759387	0.153129	500000
chr10	26600000	27350000	0.0557616	0.205597	750000
chr10	27350000	27900000	-0.04157	0.195492	550000
chr10	27900000	28250000	0.0798317	0.164011	350000
chr10	28250000	28450000	-0.0125469	0.760591	200000
chr10	28450000	28800000	0.155021	0.0579091	350000
chr10	28800000	28950000	-0.184685	0.0338127	150000
chr10	28950000	29700000	-0.462083	0.000388651	750000
chr10	29700000	30150000	-0.0105478	0.815002	450000
chr10	30150000	30300000	0.32729	0.00388651	150000
chr10	30300000	31700000	-0.0985291	0.0240964	1400000
chr10	31700000	31800000	0.0532058	0.289157	100000
chr10	31800000	32100000	-0.0197869	0.676253	300000
chr10	32100000	32150000	0.0288749	0.56782	50000
chr10	32150000	32750000	-0.104108	0.0928877	600000
chr10	32750000	33500000	0.037908	0.329188	750000
chr10	33500000	34400000	-0.0706878	0.0248737	900000
chr10	34400000	34550000	0.0745578	0.175282	150000
chr10	34550000	35350000	-0.0330111	0.359114	800000
chr10	35350000	35900000	0.0419807	0.253012	550000
chr10	35900000	37200000	-0.0320181	0.312476	1300000
chr10	37200000	38750000	0.0371189	0.24213	1550000
chr10	38750000	39150000	-0.058335	0.258453	400000
chr10	42350000	42550000	0.00465575	0.933152	200000
chr10	42600000	42950000	-0.0140133	0.738049	350000
chr10	42950000	43000000	0.0808772	0.16129	50000
chr10	43000000	43550000	-0.0256491	0.56782	550000
chr10	43550000	43600000	0.207174	0.0186553	50000
chr10	43600000	43850000	-0.103636	0.111543	250000
chr10	43850000	44900000	0.216319	0.00660707	1050000
chr10	44900000	45950000	-0.0762731	0.0777303	1050000
chr10	45950000	46300000	0.0601086	0.153129	350000
chr10	46900000	46950000	0.000263037	0.990672	50000
chr10	46950000	47150000	-0.23453	0.0136028	200000
chr10	47500000	47750000	-0.145177	0.0143801	250000
chr10	47950000	48000000	-0.0554021	0.275942	50000
chr10	48300000	48700000	-0.0554021	0.275942	400000
chr10	49350000	49500000	-0.111396	0.103381	150000
chr10	49500000	49550000	0.434833	0.00116595	50000
chr10	49550000	49850000	0.0996975	0.116207	300000
chr10	49850000	49900000	0.496995	0.000388651	50000
chr10	49900000	50600000	-0.144998	0.0505247	700000
chr10	50600000	50650000	0.0492997	0.322192	50000
chr10	50650000	50800000	-0.33989	0.00388651	150000
chr10	50800000	50850000	-0.107457	0.109211	50000
chr10	50850000	51050000	-0.263175	0.00855033	200000
chr10	51050000	51150000	-0.0344644	0.477653	100000
chr10	51450000	51600000	0.152607	0.0610183	150000
chr10	51750000	51850000	0.074229	0.178002	100000
chr10	52000000	52450000	-0.00955481	0.834435	450000
chr10	52450000	52800000	0.0241402	0.623397	350000
chr10	52800000	53000000	0.265319	0.00855033	200000
chr10	53000000	53200000	0.540994	0.000388651	200000
chr10	53200000	53500000	0.117104	0.0672367	300000
chr10	53500000	53550000	-0.06401	0.236689	50000
chr10	53550000	54050000	0.130269	0.0101049	500000
chr10	54050000	54350000	-0.159242	0.0365332	300000
chr10	54350000	55050000	0.0667428	0.0101049	700000
chr10	55050000	55750000	-0.0251632	0.112709	700000
chr10	55750000	58200000	0.0368005	0.10377	2450000
chr10	58200000	59700000	-0.0633515	0.00388651	1500000
chr10	59700000	60600000	0.0590656	0.155849	900000
chr10	60600000	60650000	-0.310166	0.00660707	50000
chr10	60650000	62750000	0.17224	0.00388651	2100000
chr10	62750000	63250000	-0.00636549	0.894287	500000
chr10	63250000	64400000	0.125355	0.0143801	1150000
chr10	64400000	64550000	-0.139331	0.0730665	150000
chr10	64550000	67300000	0.0335083	0.174116	2750000
chr10	67300000	67450000	-0.118597	0.0959969	150000
chr10	67450000	68050000	0.0328577	0.453945	600000
chr10	68050000	68500000	-0.00626247	0.520404	450000
chr10	68500000	69600000	0.0344892	0.155849	1100000
chr10	69600000	71450000	-0.137803	0.00777303	1850000
chr10	71450000	71850000	0.0619312	0.0237077	400000
chr10	71850000	71900000	-0.23524	0.0136028	50000
chr10	71900000	72200000	0.0615966	0.249126	300000
chr10	72200000	72350000	-0.116584	0.0998834	150000
chr10	72350000	72550000	0.116992	0.0998834	200000
chr10	72550000	72650000	-0.0265601	0.590361	100000
chr10	72650000	72700000	-0.255271	0.0101049	50000
chr10	72700000	73500000	0.061849	0.0108822	800000
chr10	73500000	74100000	-0.0341367	0.418966	600000
chr10	74100000	74150000	0.129717	0.0796735	50000
chr10	74150000	74750000	-0.120892	0.0948309	600000
chr10	74750000	74800000	0.0177944	0.689856	50000
chr10	74800000	77750000	-0.0660231	0.0143801	2950000
chr10	77750000	77900000	0.259058	0.0101049	150000
chr10	77900000	78200000	0.0460479	0.26506	300000
chr10	78200000	78650000	-0.103439	0.0792849	450000
chr10	78650000	79800000	0.0603504	0.0579091	1150000
chr10	79800000	81100000	-0.0654542	0.0171007	1300000
chr10	81100000	81300000	0.147024	0.0672367	200000
chr10	81300000	81850000	-0.086077	0.0998834	550000
chr10	81850000	82000000	0.0215559	0.652934	150000
chr10	82000000	82150000	-0.26883	0.00777303	150000
chr10	82150000	82300000	0.147228	0.0672367	150000
chr10	82300000	82500000	-0.0180443	0.686358	200000
chr10	82500000	82900000	0.0106793	0.289157	400000
chr10	82900000	85000000	-0.0277878	0.11232	2100000
chr10	85000000	85300000	0.000282765	0.990672	300000
chr10	85300000	85400000	-0.0362136	0.469491	100000
chr10	85400000	86050000	0.0285567	0.232802	650000
chr10	86050000	86100000	-0.229105	0.0143801	50000
chr10	86100000	86850000	0.0514763	0.253012	750000
chr10	86850000	86900000	-0.0659367	0.229304	50000
chr10	86900000	87000000	0.0289538	0.56782	100000
chr10	87000000	87350000	-0.0275663	0.575593	350000
chr10	87350000	87900000	0.0398901	0.0202099	550000
chr10	87900000	89200000	-0.0956962	0.00660707	1300000
chr10	89250000	91000000	-0.116812	0.00388651	1750000
chr10	91000000	91550000	0.0435182	0.0672367	550000
chr10	91550000	91900000	0.373466	0.00155461	350000
chr10	91900000	92200000	0.117387	0.0959969	300000
chr10	92200000	92600000	0.270211	0.00777303	400000
chr10	92600000	92700000	0.0729138	0.183443	100000
chr10	92700000	92950000	-0.279064	0.00116595	250000
chr10	92950000	93400000	0.0478201	0.338515	450000
chr10	93400000	94100000	-0.119792	0.0349786	700000
chr10	94100000	94250000	-0.227389	0.0143801	150000
chr10	94250000	94450000	-0.155767	0.0544112	200000
chr10	94450000	95050000	-0.31828	0.00116595	600000
chr10	95050000	95300000	0.0513395	0.0124368	250000
chr10	95300000	95700000	-0.299612	0.00544112	400000
chr10	95700000	95750000	0.168357	0.0466382	50000
chr10	95750000	96700000	-0.0729643	0.0237077	950000
chr10	96700000	97150000	0.0749026	0.0124368	450000
chr10	97150000	97300000	-0.120984	0.0948309	150000
chr10	97300000	97450000	0.0517656	0.307035	150000
chr10	97450000	97700000	-0.0510028	0.312476	250000
chr10	97700000	97900000	0.0119945	0.771862	200000
chr10	97900000	98100000	-0.0429144	0.38049	200000
chr10	98100000	98200000	-0.267239	0.00777303	100000
chr10	98200000	98400000	0.0222989	0.647105	200000
chr10	98400000	98550000	-0.0680279	0.221531	150000
chr10	98550000	98750000	0.0399027	0.411582	200000
chr10	98750000	99050000	-0.141218	0.0707346	300000
chr10	99050000	99150000	0.352699	0.00349786	100000
chr10	99150000	99650000	0.0320011	0.174116	500000
chr10	99650000	99900000	-0.105583	0.109211	250000
chr10	99900000	100450000	0.0963874	0.0240964	550000
chr10	100450000	101000000	-0.0132373	0.758647	550000
chr10	101000000	101050000	-0.480805	0.000388651	50000
chr10	101050000	101350000	-0.137739	0.0730665	300000
chr10	101350000	101400000	0.23939	0.0124368	50000
chr10	101400000	101650000	-0.112502	0.0365332	250000
chr10	101650000	101800000	0.0248504	0.609405	150000
chr10	101800000	102300000	-0.115435	0.0268169	500000
chr10	102300000	102350000	0.112902	0.102215	50000
chr10	102350000	103550000	-0.131076	0.0139914	1200000
chr10	103550000	104650000	0.0149106	0.40925	1100000
chr10	104650000	105650000	-0.0741395	0.0796735	1000000
chr10	105650000	106100000	0.107157	0.0707346	450000
chr10	106100000	106400000	-0.0358782	0.4726	300000
chr10	106400000	106700000	0.100848	0.112709	300000
chr10	106700000	107500000	-0.047698	0.185387	800000
chr10	107500000	107750000	0.112485	0.0672367	250000
chr10	107750000	108000000	-0.000512922	0.987952	250000
chr10	108000000	108400000	-0.347394	0.000777303	400000
chr10	108400000	109100000	0.161653	0.0485814	700000
chr10	109100000	109150000	-0.199119	0.0202099	50000
chr10	109150000	109550000	0.20082	0.0171007	400000
chr10	109550000	110350000	0.406646	0.000388651	800000
chr10	110350000	110600000	0.152313	0.0544112	250000
chr10	110600000	111050000	-0.162945	0.00699572	450000
chr10	111050000	112800000	0.0605229	0.0672367	1750000
chr10	112800000	112900000	-0.361853	0.00155461	100000
chr10	112900000	113900000	0.0697245	0.00349786	1000000
chr10	113900000	114450000	-0.15821	0.0143801	550000
chr10	114450000	115150000	0.0535909	0.155461	700000
chr10	115150000	115400000	-0.108042	0.107268	250000
chr10	115400000	115600000	0.0720063	0.185387	200000
chr10	115600000	118000000	-0.0672941	0.000777303	2400000
chr10	118000000	118400000	0.0390955	0.251846	400000
chr10	118400000	118800000	0.2782	0.000388651	400000
chr10	118800000	119000000	-0.012343	0.766032	200000
chr10	119000000	119200000	0.0104163	0.822386	200000
chr10	119200000	119250000	-0.225593	0.0143801	50000
chr10	119250000	119550000	0.0960479	0.0781189	300000
chr10	119550000	120000000	-0.0492931	0.246405	450000
chr10	120000000	120450000	0.0611159	0.0373105	450000
chr10	120450000	120750000	-0.0916091	0.0365332	300000
chr10	120750000	120800000	0.259972	0.0101049	50000
chr10	120800000	121200000	-0.0450878	0.185387	400000
chr10	121200000	121700000	0.026205	0.598912	500000
chr10	121700000	122100000	-0.100473	0.114264	400000
chr10	122100000	122150000	0.361814	0.00194326	50000
chr10	122150000	123100000	-0.0319867	0.00155461	950000
chr10	123100000	123250000	0.09493	0.129421	150000
chr10	123250000	123500000	-0.0493944	0.016712	250000
chr10	123500000	123650000	0.202611	0.0202099	150000
chr10	123650000	123800000	-0.0784704	0.17295	150000
chr10	123800000	124350000	0.212138	0.00777303	550000
chr10	124350000	124600000	-0.0212402	0.662262	250000
chr10	124600000	124900000	0.136189	0.0427517	300000
chr10	124900000	124950000	-0.0306767	0.539059	50000
chr10	124950000	125900000	0.113788	0.0536339	950000
chr10	125900000	126050000	-0.0949497	0.0773416	150000
chr10	126050000	126300000	0.0144604	0.733385	250000
chr10	126300000	126600000	-0.0517328	0.0753984	300000
chr10	126600000	127150000	0.130397	0.0101049	550000
chr10	127150000	127400000	-0.0466759	0.349398	250000
chr10	127400000	128150000	0.163298	0.0474155	750000
chr10	128150000	128350000	-0.184704	0.0338127	200000
chr10	128350000	128400000	0.207187	0.0186553	50000
chr10	128400000	128550000	-0.0166568	0.701904	150000
chr10	128550000	128650000	0.145027	0.0171007	100000
chr10	128750000	129650000	0.0425267	0.0373105	900000
chr10	129650000	129700000	-0.348839	0.00349786	50000
chr10	129700000	130350000	0.125511	0.0104936	650000
chr10	130350000	131600000	-0.0398474	0.153129	1250000
chr10	131600000	131650000	0.153055	0.0610183	50000
chr10	131650000	131800000	-0.0712698	0.185387	150000
chr10	131800000	132300000	0.0803643	0.00699572	500000
chr10	132300000	133700000	-0.0601448	0.112709	1400000
chr10	133700000	135534747	0.0624549	0.0781189	1834747
chr11	200000	350000	0.089283	0.134489	150000
chr11	350000	450000	-0.0383212	0.463584	100000
chr11	450000	850000	0.0711679	0.20501	400000
chr11	900000	1150000	-0.213804	0.0138728	250000
chr11	1200000	1450000	-0.117463	0.0890173	250000
chr11	1500000	1900000	-0.117261	0.00423892	400000
chr11	1900000	2000000	0.0766233	0.193834	100000
chr11	2000000	2200000	-0.00610173	0.901349	200000
chr11	2200000	2700000	0.0545734	0.0184971	500000
chr11	2700000	2900000	-0.0389104	0.0701349	200000
chr11	2900000	3200000	0.0429212	0.415029	300000
chr11	3200000	3300000	-0.0119088	0.813873	100000
chr11	3350000	3500000	-0.0119088	0.813873	150000
chr11	3550000	3650000	-0.0119088	0.813873	100000
chr11	3650000	3700000	-0.252794	0.00809249	50000
chr11	3700000	4250000	0.101506	0.0863198	550000
chr11	4350000	5750000	0.0711255	0.104046	1400000
chr11	5750000	5850000	-0.258478	0.00732177	100000
chr11	5850000	7100000	0.0834116	0.0485549	1250000
chr11	7100000	7450000	-0.0561512	0.331021	350000
chr11	7450000	7900000	0.117029	0.0863198	450000
chr11	7900000	8400000	-0.0368879	0.0127168	500000
chr11	8400000	8600000	0.0425411	0.41657	200000
chr11	8600000	8850000	-0.0172787	0.739499	250000
chr11	8850000	9200000	0.0104357	0.829287	350000
chr11	9200000	9450000	-0.0466469	0.391522	250000
chr11	9450000	10300000	0.0262742	0.0539499	850000
chr11	10300000	10800000	-0.154045	0.0447013	500000
chr11	10800000	11800000	0.0616817	0.101349	1000000
chr11	11800000	11850000	-0.240914	0.0111753	50000
chr11	11850000	11950000	0.25057	0.00809249	100000
chr11	11950000	12700000	-0.0488519	0.168401	750000
chr11	12700000	12950000	0.011063	0.820809	250000
chr11	12950000	13150000	-0.00918111	0.838921	200000
chr11	13150000	13450000	0.0394142	0.308671	300000
chr11	13450000	13500000	0.465195	0.000770713	50000
chr11	13500000	14250000	-0.00362556	0.894412	750000
chr11	14250000	14550000	0.0632984	0.265511	300000
chr11	14550000	14850000	-0.0325616	0.52447	300000
chr11	14850000	15600000	0.156657	0.00423892	750000
chr11	15600000	16050000	0.684334	0.000385356	450000
chr11	16050000	16750000	0.275626	0.00423892	700000
chr11	16750000	17750000	-0.0631615	0.0539499	1000000
chr11	17750000	18050000	0.0772189	0.0836224	300000
chr11	18050000	18300000	-0.0417997	0.420424	250000
chr11	18300000	18800000	0.152207	0.0258189	500000
chr11	18800000	19050000	-0.0356638	0.028131	250000
chr11	19050000	19300000	0.212968	0.00115607	250000
chr11	19300000	19950000	-0.0686719	0.191137	650000
chr11	19950000	20500000	0.0880595	0.0543353	550000
chr11	20500000	20650000	-0.0336134	0.189981	150000
chr11	20650000	20700000	0.181664	0.0258189	50000
chr11	20700000	21700000	-0.0205416	0.331407	1000000
chr11	21700000	22850000	0.0571966	0.148748	1150000
chr11	22850000	25300000	-0.179931	0.0026975	2450000
chr11	25300000	25950000	0.0694381	0.217726	650000
chr11	25950000	26200000	-0.00463808	0.931407	250000
chr11	26200000	26650000	0.0384099	0.189981	450000
chr11	26650000	26750000	-0.223863	0.0123314	100000
chr11	26750000	27500000	0.139007	0.0142582	750000
chr11	27500000	27700000	-0.033493	0.520617	200000
chr11	27700000	28350000	0.0828201	0.125241	650000
chr11	28350000	29350000	-0.166056	0.0111753	1000000
chr11	29350000	29400000	0.206432	0.0165703	50000
chr11	29400000	30100000	-0.0514723	0.00423892	700000
chr11	30100000	30250000	0.0918111	0.129094	150000
chr11	30250000	30300000	-0.0566264	0.331021	50000
chr11	30300000	32150000	0.114775	0.0285164	1850000
chr11	32150000	32200000	-0.0952137	0.125241	50000
chr11	32200000	33800000	0.0703095	0.0400771	1600000
chr11	33800000	34050000	-0.268362	0.00423892	250000
chr11	34050000	34400000	0.0339058	0.331021	350000
chr11	34400000	34700000	-0.0703315	0.211175	300000
chr11	34700000	34900000	-0.355174	0.00115607	200000
chr11	34900000	36550000	0.0701374	0.0123314	1650000
chr11	36550000	36800000	-0.0509618	0.361079	250000
chr11	36800000	36850000	0.209455	0.0142582	50000
chr11	36850000	37450000	-0.0192556	0.703661	600000
chr11	37450000	38850000	-0.308792	0.000770713	1400000
chr11	38850000	38950000	-0.0360021	0.495183	100000
chr11	38950000	39650000	0.0532279	0.116378	700000
chr11	39650000	40300000	-0.0494704	0.359923	650000
chr11	40300000	40450000	0.250342	0.00809249	150000
chr11	40450000	41750000	-0.0641866	0.134489	1300000
chr11	41750000	42350000	0.00247111	0.955684	600000
chr11	42350000	42450000	-0.13171	0.0701349	100000
chr11	42450000	42950000	0.00631083	0.901349	500000
chr11	42950000	43300000	-0.044537	0.407322	350000
chr11	43300000	43500000	0.110934	0.104046	200000
chr11	43500000	43650000	-0.0593826	0.303661	150000
chr11	43650000	44250000	0.0668086	0.111368	600000
chr11	44250000	44900000	-0.0225543	0.0447013	650000
chr11	44900000	45000000	0.0957649	0.122543	100000
chr11	45000000	45100000	-0.0818507	0.171484	100000
chr11	45100000	45850000	0.0198386	0.543738	750000
chr11	45850000	46250000	-0.0620628	0.267437	400000
chr11	46250000	46450000	0.000684307	0.979576	200000
chr11	46450000	46600000	-0.00418187	0.934104	150000
chr11	46600000	46950000	0.0140473	0.77341	350000
chr11	46950000	47150000	-0.0555619	0.333333	200000
chr11	47150000	47850000	0.0288984	0.139114	700000
chr11	47850000	48150000	-0.166039	0.0423892	300000
chr11	48150000	48200000	0.620419	0.000770713	50000
chr11	48200000	48800000	-0.0961261	0.122543	600000
chr11	48950000	49750000	-0.048448	0.0543353	800000
chr11	49750000	50000000	0.059854	0.262813	250000
chr11	50000000	50750000	-0.0943963	0.0543353	750000
chr11	51200000	51500000	-0.024559	0.63738	300000
chr11	51500000	51600000	0.0603473	0.104046	100000
chr11	54800000	56550000	0.0376325	0.116378	1750000
chr11	56550000	56600000	-0.0534139	0.346821	50000
chr11	56600000	57600000	0.0802007	0.0423892	1000000
chr11	57600000	58250000	-0.0454903	0.219268	650000
chr11	58250000	58700000	0.126928	0.0485549	450000
chr11	58700000	59000000	-0.0607132	0.143353	300000
chr11	59000000	61050000	0.0583283	0.00115607	2050000
chr11	61050000	61600000	-0.0509238	0.361079	550000
chr11	61600000	61750000	0.17043	0.0381503	150000
chr11	61750000	62150000	-0.35755	0.00115607	400000
chr11	62150000	62650000	-0.0174118	0.737187	500000
chr11	62650000	62700000	0.451338	0.000770713	50000
chr11	62700000	64500000	-0.11466	0.0142582	1800000
chr11	64500000	65100000	0.123726	0.0447013	600000
chr11	65250000	65300000	0.0226296	0.658189	50000
chr11	65400000	65850000	0.0196559	0.634297	450000
chr11	65850000	66000000	0.30503	0.00308285	150000
chr11	66000000	66550000	0.0966963	0.121773	550000
chr11	66550000	66650000	0.386975	0.000770713	100000
chr11	66650000	67250000	0.0939211	0.126397	600000
chr11	67250000	67300000	0.356942	0.00115607	50000
chr11	67300000	67600000	-0.0311359	0.558767	300000
chr11	67700000	69100000	-0.143084	0.00385356	1400000
chr11	69150000	69700000	-0.15351	0.0138728	550000
chr11	69800000	70250000	-0.143011	0.0327553	450000
chr11	70250000	70300000	0.149787	0.0500963	50000
chr11	70300000	71350000	-0.120142	0.0238921	1050000
chr11	71400000	71450000	-0.193421	0.0238921	50000
chr11	71450000	71500000	-0.512432	0.000770713	50000
chr11	71500000	72550000	0.0832265	0.143353	1050000
chr11	72550000	72800000	-0.0649521	0.253565	250000
chr11	72800000	73150000	0.066003	0.214258	350000
chr11	73150000	74150000	-0.0708609	0.0500963	1000000
chr11	74150000	74300000	0.0963922	0.121773	150000
chr11	74300000	74350000	-0.177045	0.028131	50000
chr11	74350000	74750000	0.048101	0.326782	400000
chr11	74750000	76750000	-0.0907429	0.0138728	2000000
chr11	76750000	76900000	0.0459436	0.399229	150000
chr11	76900000	76950000	-0.00874392	0.852408	50000
chr11	76950000	77350000	0.0253193	0.630443	400000
chr11	77350000	78200000	-0.0282746	0.25896	850000
chr11	78200000	78300000	0.0345765	0.509441	100000
chr11	78300000	79600000	-0.139191	0.00385356	1300000
chr11	79600000	80500000	0.0649437	0.199615	900000
chr11	80500000	80950000	-0.0207679	0.680154	450000
chr11	80950000	81700000	0.0287421	0.113295	750000
chr11	81700000	82400000	-0.042351	0.125241	700000
chr11	82400000	82600000	-0.287143	0.00423892	200000
chr11	82600000	83000000	0.213413	0.000770713	400000
chr11	83000000	85300000	-0.0230354	0.0578035	2300000
chr11	85300000	85650000	0.111713	0.104046	350000
chr11	85650000	87100000	-0.0570845	0.203083	1450000
chr11	87100000	87200000	-0.50019	0.000770713	100000
chr11	87200000	87550000	-0.0965443	0.121773	350000
chr11	87550000	87700000	-0.256701	0.00732177	150000
chr11	87750000	89350000	0.148388	0.00423892	1600000
chr11	89350000	89400000	-0.11388	0.095183	50000
chr11	89400000	89500000	0.132214	0.0701349	100000
chr11	89800000	90000000	0.132214	0.0701349	200000
chr11	90000000	91050000	-0.0185758	0.6921	1050000
chr11	91050000	91800000	0.0671698	0.095183	750000
chr11	91800000	91950000	-0.0954227	0.124085	150000
chr11	91950000	93550000	0.0764202	0.0674374	1600000
chr11	93550000	93600000	-0.290507	0.00423892	50000
chr11	93600000	93800000	-0.0326946	0.52447	200000
chr11	93800000	94100000	0.112198	0.0258189	300000
chr11	94100000	94450000	-0.0272392	0.20501	350000
chr11	94450000	94650000	0.195065	0.0200385	200000
chr11	94650000	94700000	0.486732	0.000770713	50000
chr11	94700000	94800000	0.0122795	0.803468	100000
chr11	94800000	94900000	0.21721	0.0127168	100000
chr11	94900000	94950000	-0.220746	0.0123314	50000
chr11	94950000	95800000	0.0198225	0.335645	850000
chr11	95800000	96100000	-0.0234755	0.653565	300000
chr11	96100000	96150000	0.759077	0.000385356	50000
chr11	96150000	96300000	-0.0499259	0.366859	150000
chr11	96400000	96700000	-0.0570224	0.128324	300000
chr11	96700000	96950000	0.0390055	0.458574	250000
chr11	96950000	98200000	-0.125983	0.0181118	1250000
chr11	98200000	98850000	0.0839299	0.0863198	650000
chr11	98850000	100550000	-0.0987582	0.0262042	1700000
chr11	100550000	101950000	0.111792	0.00423892	1400000
chr11	101950000	102350000	-0.0233044	0.653565	400000
chr11	102350000	102550000	-0.249582	0.00809249	200000
chr11	102550000	102850000	0.0472932	0.388439	300000
chr11	102850000	105950000	-0.25612	0.000770713	3100000
chr11	105950000	106600000	0.0754682	0.0142582	650000
chr11	106600000	106650000	-0.0945674	0.125241	50000
chr11	106650000	106950000	0.211926	0.00423892	300000
chr11	106950000	107150000	0.0160622	0.746435	200000
chr11	107150000	107200000	-0.108938	0.105202	50000
chr11	107200000	107300000	0.0808432	0.171484	100000
chr11	107300000	107400000	-0.364469	0.00115607	100000
chr11	107400000	107900000	-0.0544841	0.251638	500000
chr11	107900000	108150000	0.00364964	0.940655	250000
chr11	108150000	108500000	-0.0884439	0.0520231	350000
chr11	108500000	108700000	0.0627471	0.265511	200000
chr11	108700000	108750000	-0.0179821	0.715607	50000
chr11	108750000	108950000	0.0623099	0.265896	200000
chr11	108950000	110350000	-0.1611	0.0026975	1400000
chr11	110350000	110450000	0.507318	0.000770713	100000
chr11	110450000	110650000	0.356467	0.00115607	200000
chr11	110650000	110900000	0.543815	0.000770713	250000
chr11	110900000	111100000	0.300506	0.00385356	200000
chr11	111100000	111950000	0.1471	0.0373796	850000
chr11	111950000	112150000	0.314724	0.0026975	200000
chr11	112150000	112450000	0.075958	0.0863198	300000
chr11	112450000	112700000	0.241066	0.00423892	250000
chr11	112700000	113000000	0.0643058	0.230829	300000
chr11	113000000	113150000	0.275623	0.00423892	150000
chr11	113150000	113650000	0.0294632	0.370713	500000
chr11	113650000	113750000	0.317157	0.0026975	100000
chr11	113750000	114600000	0.0913918	0.0543353	850000
chr11	114600000	115400000	-0.0417071	0.40501	800000
chr11	115400000	115600000	0.0672521	0.230829	200000
chr11	115600000	116050000	-0.0258368	0.495183	450000
chr11	116050000	117250000	0.116555	0.0285164	1200000
chr11	117250000	118250000	-0.0123479	0.620039	1000000
chr11	118250000	118450000	0.0816606	0.0258189	200000
chr11	118450000	118750000	-0.0304707	0.566859	300000
chr11	118750000	119050000	0.0296343	0.505973	300000
chr11	119050000	119250000	-0.0347666	0.505973	200000
chr11	119250000	119700000	0.0461168	0.0543353	450000
chr11	119700000	120200000	-0.0411724	0.421965	500000
chr11	120200000	120350000	0.170487	0.0381503	150000
chr11	120350000	121450000	-0.0194855	0.6	1100000
chr11	121450000	121500000	0.228368	0.0123314	50000
chr11	121500000	121900000	-0.0997567	0.11368	400000
chr11	121900000	122100000	0.169157	0.0123314	200000
chr11	122100000	122900000	-0.0586983	0.125241	800000
chr11	122900000	123150000	0.122647	0.0246628	250000
chr11	123150000	123300000	-0.05368	0.346821	150000
chr11	123300000	123650000	0.114203	0.095183	350000
chr11	123650000	123900000	-0.00910508	0.838921	250000
chr11	123900000	124250000	0.077142	0.112524	350000
chr11	124250000	124450000	-0.0372947	0.477071	200000
chr11	124450000	125550000	0.176708	0.00423892	1100000
chr11	125550000	126100000	-0.0705164	0.148748	550000
chr11	126100000	126900000	0.112615	0.0123314	800000
chr11	126900000	126950000	-0.0877623	0.139114	50000
chr11	126950000	129200000	0.154693	0.00115607	2250000
chr11	129200000	129450000	-0.00712819	0.892871	250000
chr11	129450000	130100000	0.0873909	0.00809249	650000
chr11	130100000	130250000	-0.051437	0.359923	150000
chr11	130250000	130300000	0.126179	0.0793834	50000
chr11	130300000	130800000	-0.208238	0.00924855	500000
chr11	130800000	131150000	0.0676133	0.22659	350000
chr11	131150000	131450000	-0.0370096	0.477071	300000
chr11	131450000	131550000	0.298757	0.00385356	100000
chr11	131550000	131800000	-0.0814515	0.171484	250000
chr11	131800000	132400000	0.157511	0.0111753	600000
chr11	132400000	132850000	-0.0542566	0.188054	450000
chr11	132850000	133050000	0.0777068	0.191137	200000
chr11	133050000	133750000	-0.060147	0.108671	700000
chr11	133750000	133800000	0.140036	0.0585742	50000
chr11	133800000	134000000	-0.156839	0.0466281	200000
chr11	134000000	134400000	0.0682263	0.0863198	400000
chr11	134400000	134700000	-0.0465519	0.137958	300000
chr11	134700000	134950000	0.132432	0.0701349	250000
chr12	200000	350000	-0.208447	0.0267235	150000
chr12	350000	450000	0.180167	0.0429899	100000
chr12	450000	850000	-0.0695089	0.0464756	400000
chr12	850000	1100000	0.01371	0.745933	250000
chr12	1100000	1750000	-0.033807	0.375678	650000
chr12	1750000	2200000	0.166352	0.00813323	450000
chr12	2250000	3900000	0.117426	0.0178156	1650000
chr12	3900000	3950000	-0.118607	0.0793958	50000
chr12	3950000	5200000	0.0817021	0.0654531	1250000
chr12	5200000	5300000	-0.019584	0.654919	100000
chr12	5300000	6050000	0.088318	0.0886909	750000
chr12	6050000	6150000	-0.439337	0.00116189	100000
chr12	6150000	6400000	0.248782	0.0112316	250000
chr12	6400000	7050000	-0.0257597	0.231603	650000
chr12	7050000	7100000	0.285872	0.00813323	50000
chr12	7100000	7200000	-0.0420984	0.357088	100000
chr12	7250000	7350000	-0.0420984	0.357088	100000
chr12	7350000	8350000	0.122758	0.0491867	1000000
chr12	8600000	8750000	-0.0027061	0.941131	150000
chr12	8750000	9400000	0.0603451	0.11464	650000
chr12	9400000	9450000	-0.147373	0.0507359	50000
chr12	9450000	9550000	0.0840622	0.142138	100000
chr12	9750000	12200000	0.112513	0.00309837	2450000
chr12	12200000	13100000	-0.0839717	0.0100697	900000
chr12	13100000	16150000	0.136412	0.00309837	3050000
chr12	16150000	16450000	-0.0387062	0.395817	300000
chr12	16450000	16600000	0.0371544	0.407049	150000
chr12	16600000	16800000	-0.155915	0.0503486	200000
chr12	16800000	18050000	0.0246422	0.405887	1250000
chr12	18050000	19250000	-0.100539	0.0325329	1200000
chr12	19250000	19700000	0.0527027	0.137878	450000
chr12	19700000	19900000	-0.0106577	0.77072	200000
chr12	19900000	20150000	0.00419381	0.893881	250000
chr12	20150000	20500000	-0.0279716	0.527885	350000
chr12	20500000	22500000	0.173386	0.00309837	2000000
chr12	22500000	22600000	-0.00874673	0.803253	100000
chr12	22600000	25000000	0.191174	0.00271108	2400000
chr12	25000000	25550000	-0.0957582	0.0507359	550000
chr12	25550000	26100000	0.027384	0.458947	550000
chr12	26100000	26500000	-0.0902824	0.11464	400000
chr12	26500000	26550000	0.00445032	0.876452	50000
chr12	26550000	27650000	-0.0615017	0.0398916	1100000
chr12	27650000	27850000	0.054744	0.185515	200000
chr12	27850000	28100000	-0.0207126	0.640976	250000
chr12	28100000	28400000	-0.238947	0.00387297	300000
chr12	28400000	28450000	-0.0354743	0.430287	50000
chr12	28450000	28750000	0.00165444	0.96708	300000
chr12	28750000	29250000	-0.34802	0.00232378	500000
chr12	29250000	29550000	-0.0825553	0.147173	300000
chr12	29550000	29950000	-0.310612	0.00387297	400000
chr12	29950000	30000000	-0.142218	0.056158	50000
chr12	30000000	30500000	-0.232507	0.0178156	500000
chr12	30500000	30950000	-0.0684761	0.123548	450000
chr12	30950000	31000000	-0.294202	0.00774593	50000
chr12	31000000	31200000	0.0270418	0.556933	200000
chr12	31250000	31300000	0.0244511	0.601472	50000
chr12	31300000	31400000	-0.0337172	0.444229	100000
chr12	31400000	31450000	0.354897	0.00271108	50000
chr12	31450000	31750000	-0.0673832	0.190163	300000
chr12	31750000	31850000	0.0336531	0.444229	100000
chr12	31850000	32850000	-0.0987277	0.0139427	1000000
chr12	32850000	32900000	0.200213	0.0325329	50000
chr12	32900000	33150000	-0.104243	0.0960496	250000
chr12	33150000	33600000	0.025351	0.469791	450000
chr12	33600000	34200000	-0.113951	0.084818	600000
chr12	34200000	34550000	0.0624272	0.166538	350000
chr12	34550000	34800000	-0.0233853	0.190163	250000
chr12	37850000	38000000	-0.0212448	0.628582	150000
chr12	38150000	39050000	-0.026563	0.178544	900000
chr12	39050000	39300000	0.0692941	0.185515	250000
chr12	39300000	39700000	-0.0442018	0.11464	400000
chr12	39700000	39850000	0.142962	0.056158	150000
chr12	39850000	39900000	-0.0575335	0.252905	50000
chr12	39900000	40800000	0.0625545	0.063904	900000
chr12	40800000	41050000	-0.0282153	0.524012	250000
chr12	41050000	41400000	0.00264197	0.946553	350000
chr12	41400000	41850000	-0.0469798	0.218435	450000
chr12	41850000	44250000	0.070093	0.0131681	2400000
chr12	44250000	44300000	-0.206356	0.0274981	50000
chr12	44300000	44750000	0.00348843	0.907049	450000
chr12	44750000	44850000	-0.154927	0.0503486	100000
chr12	44850000	46300000	0.0517299	0.00387297	1450000
chr12	46300000	46550000	-0.0262171	0.20062	250000
chr12	46550000	47000000	0.0203734	0.526336	450000
chr12	47000000	47300000	-0.0714273	0.11464	300000
chr12	47300000	48100000	-0.348784	0.00232378	800000
chr12	48100000	49050000	-0.0459058	0.156081	950000
chr12	49050000	49300000	0.0682809	0.187064	250000
chr12	49300000	49750000	-0.0240599	0.443455	450000
chr12	49750000	50150000	0.0548675	0.140201	400000
chr12	50150000	50550000	-5.13004e-05	0.989156	400000
chr12	50550000	51200000	0.0527162	0.0883036	650000
chr12	51200000	51350000	-0.148759	0.0507359	150000
chr12	51350000	51850000	0.0339789	0.332688	500000
chr12	51850000	52150000	-0.00524547	0.856313	300000
chr12	52150000	52400000	0.116434	0.0274981	250000
chr12	52400000	52750000	-0.0691365	0.0100697	350000
chr12	52750000	53000000	0.0993049	0.105345	250000
chr12	53000000	53400000	-0.0535449	0.268009	400000
chr12	53400000	54850000	0.0420766	0.153757	1450000
chr12	54850000	56000000	-0.0489195	0.084818	1150000
chr12	56000000	56050000	0.781357	0.000387297	50000
chr12	56050000	56350000	0.0119274	0.755229	300000
chr12	56350000	57400000	-0.0930914	0.0116189	1050000
chr12	57400000	58000000	0.0287464	0.0228505	600000
chr12	58000000	58700000	-0.0312099	0.375678	700000
chr12	58700000	59550000	0.162824	0.0460883	850000
chr12	59550000	60950000	-0.0644087	0.109218	1400000
chr12	60950000	61600000	0.0077079	0.828428	650000
chr12	61600000	61800000	-0.0309214	0.473277	200000
chr12	61800000	61850000	0.0493895	0.30945	50000
chr12	61850000	62600000	-0.000115426	0.984121	750000
chr12	62600000	62650000	-0.466437	0.000774593	50000
chr12	62650000	63000000	0.164751	0.0468629	350000
chr12	63000000	63200000	-0.022957	0.61464	200000
chr12	63200000	63350000	0.389794	0.00232378	150000
chr12	63350000	63500000	-0.120107	0.0790085	150000
chr12	63500000	64000000	0.00424511	0.887684	500000
chr12	64000000	64600000	-0.0177884	0.398141	600000
chr12	64600000	64650000	0.331286	0.00309837	50000
chr12	64650000	64800000	-0.0375263	0.405887	150000
chr12	64800000	65150000	0.0201226	0.644849	350000
chr12	65150000	65550000	-0.0350382	0.43261	400000
chr12	65550000	65650000	0.356051	0.00271108	100000
chr12	65650000	65900000	-0.097317	0.111929	250000
chr12	65900000	66500000	0.0383428	0.360186	600000
chr12	66500000	66550000	0.593611	0.000387297	50000
chr12	66550000	66850000	-0.0495413	0.0267235	300000
chr12	66850000	69250000	0.123127	0.0193648	2400000
chr12	69250000	70000000	-0.11203	0.0534469	750000
chr12	70000000	70050000	0.499218	0.000387297	50000
chr12	70050000	70300000	0.150208	0.0507359	250000
chr12	70300000	70600000	-0.102267	0.0983734	300000
chr12	70600000	70900000	0.0592862	0.0251743	300000
chr12	70900000	71800000	-0.101273	0.0116189	900000
chr12	71800000	74650000	0.0533349	0.0398916	2850000
chr12	74650000	74900000	-0.138881	0.00387297	250000
chr12	74900000	75050000	0.0234956	0.605345	150000
chr12	75050000	75700000	-0.0627582	0.0817196	650000
chr12	75700000	76450000	0.0126379	0.58172	750000
chr12	76450000	76750000	-0.0220977	0.615802	300000
chr12	76750000	76950000	0.0381932	0.400465	200000
chr12	76950000	79350000	-0.0988779	0.00387297	2400000
chr12	79350000	79800000	0.0586877	0.241286	450000
chr12	79800000	80200000	-0.045433	0.178544	400000
chr12	80200000	80700000	0.0731878	0.0100697	500000
chr12	80700000	81050000	-0.0763021	0.0681642	350000
chr12	81050000	81200000	0.100215	0.105345	150000
chr12	81200000	83500000	-0.176121	0.00580945	2300000
chr12	83500000	83600000	0.0117863	0.760263	100000
chr12	83600000	84900000	-0.172	0.00309837	1300000
chr12	84900000	84950000	0.0831965	0.145236	50000
chr12	84950000	85900000	-0.165781	0.045701	950000
chr12	85900000	86300000	0.0414893	0.369481	400000
chr12	86300000	88400000	-0.239535	0.00387297	2100000
chr12	88400000	88450000	0.2653	0.0100697	50000
chr12	88450000	89050000	-0.0170831	0.691712	600000
chr12	89050000	89400000	-0.255784	0.0100697	350000
chr12	89400000	89700000	-0.0246242	0.599923	300000
chr12	89700000	90150000	0.110193	0.0681642	450000
chr12	90150000	90700000	-0.0741875	0.0116189	550000
chr12	90700000	90750000	0.0576745	0.252905	50000
chr12	90750000	91250000	-0.151472	0.0429899	500000
chr12	91250000	91300000	0.0490304	0.318745	50000
chr12	91300000	91650000	-0.0649592	0.195198	350000
chr12	91650000	92150000	-0.28083	0.00813323	500000
chr12	92150000	93050000	-0.0414187	0.189001	900000
chr12	93050000	93300000	0.00421946	0.887684	250000
chr12	93300000	93850000	-0.0247525	0.599923	550000
chr12	93850000	94900000	0.113265	0.0158792	1050000
chr12	94900000	94950000	-0.192248	0.0367932	50000
chr12	94950000	95350000	0.0806507	0.12471	400000
chr12	95350000	96500000	-0.167028	0.0100697	1150000
chr12	96500000	97200000	0.024659	0.42409	700000
chr12	97200000	97800000	0.270512	0.00348567	600000
chr12	97800000	97950000	0.132791	0.0654531	150000
chr12	97950000	98350000	-0.018481	0.674284	400000
chr12	98350000	98700000	0.0114528	0.761813	350000
chr12	98700000	98850000	-0.252796	0.0112316	150000
chr12	98850000	99050000	0.0839789	0.145236	200000
chr12	99050000	99150000	0.254963	0.0112316	100000
chr12	99150000	99200000	0.581388	0.000387297	50000
chr12	99200000	99450000	0.138319	0.0623548	250000
chr12	99450000	100450000	-0.0103627	0.774981	1000000
chr12	100450000	101100000	0.0460806	0.12471	650000
chr12	101100000	101650000	-0.16343	0.0116189	550000
chr12	101650000	101850000	0.046786	0.0406662	200000
chr12	101850000	102050000	-0.104332	0.0941131	200000
chr12	102050000	102150000	0.155569	0.0503486	100000
chr12	102150000	102300000	-0.0496204	0.302866	150000
chr12	102300000	102600000	0.1692	0.0274981	300000
chr12	102600000	102650000	-0.214051	0.0216886	50000
chr12	102650000	103400000	0.0181458	0.601859	750000
chr12	103400000	103950000	-0.0315545	0.020914	550000
chr12	103950000	104100000	0.0495947	0.302866	150000
chr12	104100000	104150000	0.509991	0.000387297	50000
chr12	104150000	104350000	-0.0470041	0.326878	200000
chr12	104350000	104550000	0.158441	0.0491867	200000
chr12	104550000	104850000	-0.0177243	0.682029	300000
chr12	104850000	105150000	0.0784128	0.157242	300000
chr12	105150000	105200000	-0.0626763	0.203331	50000
chr12	105200000	105800000	0.0855884	0.0654531	600000
chr12	105800000	106350000	0.524121	0.000387297	550000
chr12	106350000	106550000	0.306238	0.00387297	200000
chr12	106550000	107150000	0.0554622	0.0534469	600000
chr12	107150000	107350000	-0.0367824	0.408985	200000
chr12	107350000	107650000	0.201739	0.0116189	300000
chr12	107650000	107700000	-0.0983943	0.109218	50000
chr12	107700000	108450000	0.131905	0.00309837	750000
chr12	108450000	108650000	-0.0409634	0.373741	200000
chr12	108650000	109650000	0.0723414	0.0793958	1000000
chr12	109650000	110550000	-0.0746237	0.0654531	900000
chr12	110550000	110800000	0.00173139	0.96708	250000
chr12	110800000	110850000	-0.0527241	0.273431	50000
chr12	110850000	111300000	0.0665339	0.111929	450000
chr12	111300000	111800000	-0.0460396	0.0507359	500000
chr12	111800000	112050000	0.0951752	0.11464	250000
chr12	112050000	112900000	-0.114866	0.0468629	850000
chr12	112900000	112950000	0.297915	0.00580945	50000
chr12	112950000	113600000	-0.0986478	0.0100697	650000
chr12	113600000	113750000	0.104345	0.0941131	150000
chr12	113750000	113900000	0.251646	0.00232378	150000
chr12	113900000	114200000	-0.042122	0.332688	300000
chr12	114200000	115900000	0.0535185	0.00309837	1700000
chr12	115900000	116050000	-0.0122223	0.755229	150000
chr12	116050000	118250000	0.11996	0.00116189	2200000
chr12	118250000	118450000	-0.0294465	0.5	200000
chr12	118450000	120350000	0.100297	0.0131681	1900000
chr12	120350000	121200000	-0.136844	0.0367932	850000
chr12	121200000	121400000	0.13796	0.0631294	200000
chr12	121400000	121650000	-0.223952	0.0189775	250000
chr12	121650000	121700000	0.0235726	0.605345	50000
chr12	121700000	122500000	-0.0709866	0.0429899	800000
chr12	122600000	122750000	-0.00595727	0.842758	150000
chr12	122800000	123300000	-0.0616856	0.106894	500000
chr12	123300000	124200000	0.0732043	0.0724245	900000
chr12	124200000	124800000	-0.13328	0.0503486	600000
chr12	124850000	125450000	-0.0857103	0.0216886	600000
chr12	125450000	125500000	0.179359	0.0429899	50000
chr12	125500000	125650000	-0.0681655	0.189001	150000
chr12	125650000	126500000	0.0780589	0.0344694	850000
chr12	126500000	126800000	-0.0478591	0.0139427	300000
chr12	126800000	127000000	0.244831	0.0116189	200000
chr12	127000000	127400000	-0.0326143	0.457397	400000
chr12	127400000	127550000	-0.449713	0.000774593	150000
chr12	127550000	127800000	-0.140307	0.0611929	250000
chr12	127800000	127950000	-0.163597	0.0468629	150000
chr12	127950000	128600000	0.13541	0.0464756	650000
chr12	128600000	129000000	-0.0670722	0.178544	400000
chr12	129000000	129350000	0.0361448	0.0398916	350000
chr12	129350000	130900000	-0.0676434	0.0460883	1550000
chr12	130900000	131750000	0.0709029	0.0491867	850000
chr12	131800000	132100000	0.108786	0.0786212	300000
chr12	132150000	132650000	0.0869902	0.0348567	500000
chr12	132650000	132700000	-0.179539	0.0429899	50000
chr12	132900000	132950000	-0.179539	0.0429899	50000
chr12	133150000	133250000	-0.174357	0.0441518	100000
chr12	133250000	133850000	0.0608616	0.184353	600000
chr13	19450000	20450000	0.0707709	0.0864979	1000000
chr13	20450000	20900000	-0.0768844	0.212025	450000
chr13	20900000	21550000	0.119165	0.0110759	650000
chr13	21550000	21750000	-0.0427943	0.510021	200000
chr13	21750000	22300000	0.141963	0.00369198	550000
chr13	22300000	22500000	-0.0204098	0.748945	200000
chr13	22500000	22900000	0.0324204	0.595464	400000
chr13	22900000	23450000	-0.0184917	0.241034	550000
chr13	23450000	23900000	0.0578752	0.188819	450000
chr13	23900000	24100000	-0.0543045	0.382384	200000
chr13	24100000	25300000	0.125273	0.0812236	1200000
chr13	25300000	25450000	-0.0885508	0.188819	150000
chr13	25450000	25600000	0.0874552	0.184599	150000
chr13	25600000	25800000	-0.0059106	0.94673	200000
chr13	25800000	27550000	0.130857	0.0121308	1750000
chr13	27550000	27850000	-0.00166362	0.980485	300000
chr13	27850000	31500000	0.128828	0.00263713	3650000
chr13	31500000	31800000	-0.0886454	0.188819	300000
chr13	31800000	32900000	0.0744013	0.00263713	1100000
chr13	32900000	33400000	-0.111551	0.0706751	500000
chr13	33400000	33650000	-0.411591	0.00369198	250000
chr13	33650000	34150000	-0.110795	0.0611814	500000
chr13	34150000	34600000	-0.292368	0.00369198	450000
chr13	34600000	35050000	-0.0952593	0.168249	450000
chr13	35050000	35550000	-0.241526	0.0121308	500000
chr13	35550000	36300000	-0.127739	0.0770042	750000
chr13	36300000	36550000	-0.516859	0.0021097	250000
chr13	36550000	36600000	0.0189897	0.754747	50000
chr13	36600000	36800000	-0.0777845	0.234177	200000
chr13	36800000	36850000	0.241212	0.0163502	50000
chr13	36850000	37000000	-0.162562	0.0712025	150000
chr13	37000000	37300000	0.0105092	0.896624	300000
chr13	37300000	37650000	-0.0855752	0.200422	350000
chr13	37650000	38100000	-0.319268	0.0105485	450000
chr13	38100000	38300000	-0.0746061	0.245781	200000
chr13	38300000	38700000	0.0753162	0.0743671	400000
chr13	38700000	38800000	0.30048	0.0110759	100000
chr13	38800000	39900000	0.0810583	0.0152954	1100000
chr13	39900000	39950000	0.307446	0.0110759	50000
chr13	39950000	40250000	0.152729	0.0748945	300000
chr13	40250000	40300000	0.507567	0.0021097	50000
chr13	40300000	41200000	0.792573	0.000527426	900000
chr13	41200000	41300000	0.586231	0.00105485	100000
chr13	41300000	41500000	0.31383	0.0105485	200000
chr13	41500000	42750000	0.115292	0.0179325	1250000
chr13	42750000	42900000	-0.11713	0.113924	150000
chr13	42900000	43050000	0.543247	0.0021097	150000
chr13	43050000	43200000	0.199161	0.0327004	150000
chr13	43200000	43450000	0.259539	0.0152954	250000
chr13	43450000	43750000	0.0480693	0.44884	300000
chr13	43750000	44300000	-0.0467253	0.129747	550000
chr13	44300000	44450000	0.36386	0.00474684	150000
chr13	44450000	44800000	-0.322932	0.0105485	350000
chr13	44800000	45700000	0.0390185	0.0770042	900000
chr13	45700000	46100000	-0.0372422	0.39557	400000
chr13	46100000	47050000	0.108126	0.0152954	950000
chr13	47050000	47100000	-0.184446	0.0527426	50000
chr13	47100000	47400000	0.0594712	0.232595	300000
chr13	47400000	47600000	-0.219152	0.024789	200000
chr13	47600000	47650000	-0.33236	0.00791139	50000
chr13	47650000	48100000	-0.174417	0.0263713	450000
chr13	48100000	48500000	-0.389514	0.00369198	400000
chr13	48500000	48650000	0.0115372	0.871308	150000
chr13	48650000	48950000	-0.0676788	0.232068	300000
chr13	48950000	49350000	0.0796375	0.0864979	400000
chr13	49350000	50550000	-0.0497098	0.118143	1200000
chr13	50550000	51150000	0.0447826	0.471519	600000
chr13	51150000	51400000	-0.0792182	0.231013	250000
chr13	51400000	51550000	0.0475959	0.46519	150000
chr13	51550000	51900000	-0.12181	0.096519	350000
chr13	51900000	51950000	0.186055	0.0501055	50000
chr13	51950000	52700000	-0.0971231	0.0770042	750000
chr13	52700000	52800000	0.0090282	0.911392	100000
chr13	52850000	53100000	0.0620748	0.0812236	250000
chr13	53150000	53250000	0.141645	0.0812236	100000
chr13	53250000	53300000	0.764286	0.000527426	50000
chr13	53300000	53550000	0.278623	0.0121308	250000
chr13	53550000	54450000	0.0478919	0.218882	900000
chr13	54450000	55200000	-0.0432704	0.19884	750000
chr13	55200000	55600000	0.03169	0.615506	400000
chr13	55600000	57300000	-0.0635741	0.121308	1700000
chr13	57300000	57500000	0.0356394	0.574367	200000
chr13	57500000	57650000	-0.0209644	0.746308	150000
chr13	57650000	57800000	0.0578887	0.353903	150000
chr13	57800000	58650000	-0.0721094	0.096519	850000
chr13	58650000	59200000	0.020202	0.306962	550000
chr13	59200000	59450000	-0.052465	0.387658	250000
chr13	59450000	60250000	0.109338	0.0179325	800000
chr13	60250000	60750000	-0.00334077	0.964662	500000
chr13	60750000	61100000	0.0913872	0.039557	350000
chr13	61100000	61200000	-0.185487	0.0527426	100000
chr13	61200000	61500000	0.0522486	0.392405	300000
chr13	61500000	61700000	-0.051525	0.304852	200000
chr13	61700000	62900000	0.0481853	0.326477	1200000
chr13	62900000	63700000	-0.230588	0.00263713	800000
chr13	63700000	64100000	0.148918	0.0611814	400000
chr13	64100000	64300000	-0.0497193	0.439873	200000
chr13	64300000	64600000	-0.276594	0.0121308	300000
chr13	64600000	64750000	-0.318347	0.0105485	150000
chr13	64750000	64900000	-0.273064	0.0121308	150000
chr13	64900000	66200000	-0.417998	0.00263713	1300000
chr13	66200000	66550000	-0.131589	0.0527426	350000
chr13	66550000	66950000	-0.329898	0.00791139	400000
chr13	66950000	67450000	-0.0721972	0.0121308	500000
chr13	67450000	67500000	0.176655	0.0559072	50000
chr13	67500000	67800000	-0.0648543	0.302743	300000
chr13	67800000	69050000	-0.402779	0.00263713	1250000
chr13	69050000	69100000	-0.179468	0.0527426	50000
chr13	69100000	69550000	-0.337175	0.00685654	450000
chr13	69550000	71000000	-0.0548068	0.0833333	1450000
chr13	71000000	71150000	0.00810171	0.925633	150000
chr13	71150000	72150000	-0.444273	0.0021097	1000000
chr13	72150000	72350000	-0.563968	0.00105485	200000
chr13	72350000	72650000	-0.465875	0.00263713	300000
chr13	72650000	73300000	-0.692255	0.000527426	650000
chr13	73300000	74900000	-0.141587	0.0327004	1600000
chr13	74900000	75800000	-0.451572	0.0021097	900000
chr13	75800000	76450000	-0.070306	0.258439	650000
chr13	76450000	76950000	0.318766	0.00474684	500000
chr13	76950000	77600000	0.102455	0.136076	650000
chr13	77600000	77900000	0.233611	0.0163502	300000
chr13	77900000	78150000	0.462322	0.0021097	250000
chr13	78150000	78750000	0.089803	0.0501055	600000
chr13	78750000	78850000	-0.0200176	0.748945	100000
chr13	78850000	79100000	0.0554541	0.368143	250000
chr13	79100000	79150000	-0.0879421	0.191456	50000
chr13	79150000	80150000	0.194255	0.00685654	1000000
chr13	80150000	80500000	-0.297626	0.0110759	350000
chr13	80500000	81150000	0.0965942	0.0611814	650000
chr13	81150000	81550000	0.36593	0.00369198	400000
chr13	81550000	81600000	0.000338135	0.991561	50000
chr13	81600000	83150000	-0.168582	0.0105485	1550000
chr13	83150000	83350000	0.12703	0.096519	200000
chr13	83350000	83750000	-0.0776358	0.237869	400000
chr13	83750000	84300000	0.0580891	0.12289	550000
chr13	84300000	84900000	-0.100656	0.138713	600000
chr13	84900000	85300000	0.0432779	0.439873	400000
chr13	85300000	86800000	-0.266604	0.00474684	1500000
chr13	86900000	87100000	-0.351491	0.00632911	200000
chr13	87100000	87300000	-0.145398	0.0770042	200000
chr13	87300000	87350000	-0.281599	0.0121308	50000
chr13	87350000	87500000	-0.100467	0.138713	150000
chr13	87500000	87650000	0.050071	0.437236	150000
chr13	87650000	87850000	-0.0698012	0.0780591	200000
chr13	87850000	87950000	0.199675	0.0327004	100000
chr13	87950000	91750000	-0.407009	0.00105485	3800000
chr13	91750000	92200000	0.134061	0.0290084	450000
chr13	92200000	92400000	0.452884	0.00263713	200000
chr13	92400000	92750000	-0.00305674	0.967827	350000
chr13	92750000	92900000	0.0358017	0.570148	150000
chr13	92900000	93350000	-0.0338541	0.392405	450000
chr13	93350000	93700000	0.0732806	0.258439	350000
chr13	93700000	93850000	-0.19087	0.0474684	150000
chr13	93850000	94250000	0.117563	0.109177	400000
chr13	94250000	94650000	-0.0202408	0.467827	400000
chr13	94650000	95050000	0.0960607	0.138713	400000
chr13	95050000	95350000	-0.110766	0.0474684	300000
chr13	95350000	95600000	-0.302522	0.0110759	250000
chr13	95600000	95700000	0.0310002	0.620781	100000
chr13	95700000	96300000	-0.227886	0.00685654	600000
chr13	96300000	96500000	0.212484	0.0263713	200000
chr13	96500000	96750000	-0.0706702	0.260549	250000
chr13	96750000	96800000	-0.522283	0.0021097	50000
chr13	96800000	97600000	0.100169	0.135021	800000
chr13	97600000	97750000	-0.567945	0.00105485	150000
chr13	97750000	99450000	0.105301	0.0706751	1700000
chr13	99450000	99500000	-0.144654	0.0770042	50000
chr13	99500000	99900000	0.075328	0.0770042	400000
chr13	99900000	100100000	0.224724	0.0226793	200000
chr13	100100000	100550000	0.157802	0.0559072	450000
chr13	100550000	101350000	0.298232	0.0110759	800000
chr13	101350000	101750000	0.0516264	0.39557	400000
chr13	101750000	103000000	0.245523	0.00105485	1250000
chr13	103000000	104100000	0.0955606	0.0690928	1100000
chr13	104100000	104450000	-0.0690607	0.275316	350000
chr13	104450000	104550000	-0.420004	0.00369198	100000
chr13	104550000	104750000	-0.247961	0.0152954	200000
chr13	104750000	104900000	-0.305309	0.0110759	150000
chr13	104900000	105000000	-0.218516	0.024789	100000
chr13	105000000	105550000	-0.287715	0.0110759	550000
chr13	105550000	105600000	-0.225874	0.0226793	50000
chr13	105600000	105900000	-0.320214	0.0105485	300000
chr13	105900000	105950000	-0.112328	0.120781	50000
chr13	105950000	106550000	-0.376021	0.00369198	600000
chr13	106550000	106700000	0.0781497	0.232595	150000
chr13	106700000	107250000	-0.182108	0.0121308	550000
chr13	107250000	107800000	0.112978	0.118143	550000
chr13	107800000	108900000	0.318285	0.00263713	1100000
chr13	108900000	109500000	0.065889	0.115506	600000
chr13	109500000	109750000	-0.0728883	0.258439	250000
chr13	109750000	109800000	0.0668966	0.2827	50000
chr13	109800000	110000000	-0.204802	0.0295359	200000
chr13	110000000	110050000	0.0706702	0.260549	50000
chr13	110050000	110350000	-0.072699	0.258439	300000
chr13	110350000	110400000	0.149523	0.0770042	50000
chr13	110400000	111300000	-0.180297	0.0110759	900000
chr13	111300000	111400000	0.0421181	0.514241	100000
chr13	111400000	111650000	-0.0761615	0.241561	250000
chr13	111650000	111950000	0.233083	0.0163502	300000
chr13	111950000	112000000	-0.050071	0.437236	50000
chr13	112000000	112350000	0.0923804	0.0559072	350000
chr13	112500000	113300000	0.0249205	0.638186	800000
chr13	113300000	114300000	-0.135032	0.0163502	1000000
chr13	114450000	114500000	-0.379069	0.00369198	50000
chr14	19050000	19150000	-0.126948	0.0670872	100000
chr14	19400000	19500000	-0.126948	0.0670872	100000
chr14	20200000	20750000	-0.126948	0.0670872	550000
chr14	20750000	20800000	0.573052	0.00114679	50000
chr14	20800000	20950000	0.0174968	0.755734	150000
chr14	20950000	21400000	-0.0359728	0.494839	450000
chr14	21400000	22000000	0.0770541	0.16055	600000
chr14	22000000	22050000	0.840485	0.000573394	50000
chr14	22050000	22650000	0.233078	0.00974771	600000
chr14	22650000	22750000	0.547893	0.00114679	100000
chr14	22750000	22850000	-0.0766284	0.196101	100000
chr14	22850000	23000000	0.301149	0.00630734	150000
chr14	23000000	23100000	0.0597701	0.290138	100000
chr14	23100000	23250000	-0.136526	0.0556193	150000
chr14	23250000	23600000	0.0295202	0.0951835	350000
chr14	23600000	24400000	-0.0418902	0.3125	800000
chr14	24400000	24500000	0.259898	0.00688073	100000
chr14	24500000	24800000	-0.0466156	0.424312	300000
chr14	24800000	25200000	0.132423	0.0493119	400000
chr14	25200000	25650000	-0.0583936	0.251147	450000
chr14	25650000	26050000	0.0319285	0.544151	400000
chr14	26050000	26350000	-0.0939123	0.0303899	300000
chr14	26350000	27400000	0.0881591	0.0969037	1050000
chr14	27400000	28400000	-0.0673052	0.233372	1000000
chr14	28400000	28500000	0.0109834	0.831422	100000
chr14	28500000	29050000	-0.116731	0.00401376	550000
chr14	29050000	29100000	0.0948914	0.132454	50000
chr14	29100000	29500000	-0.0820722	0.114106	400000
chr14	29500000	29800000	0.0706684	0.0131881	300000
chr14	29800000	31950000	-0.0646589	0.00688073	2150000
chr14	31950000	32350000	0.0360792	0.0647936	400000
chr14	32350000	32800000	-0.0401164	0.270069	450000
chr14	32800000	33000000	0.00740741	0.877294	200000
chr14	33000000	33200000	-0.00791826	0.875	200000
chr14	33200000	33850000	0.0565183	0.037844	650000
chr14	33850000	33900000	-0.363602	0.00401376	50000
chr14	33900000	34000000	-0.148787	0.037844	100000
chr14	34000000	34250000	0.0363985	0.544151	250000
chr14	34250000	34300000	-0.330268	0.00516055	50000
chr14	34300000	34750000	0.0704697	0.130161	450000
chr14	34750000	34800000	-0.205875	0.0154817	50000
chr14	34800000	34900000	0.405236	0.00286697	100000
chr14	34900000	35000000	0.183014	0.0212156	100000
chr14	35000000	35900000	0.0390237	0.349771	900000
chr14	35900000	36100000	-0.0818646	0.16055	200000
chr14	36100000	36350000	0.151469	0.037844	250000
chr14	36350000	36700000	-0.0277139	0.632454	350000
chr14	36700000	36850000	0.0632184	0.267202	150000
chr14	36850000	38400000	-0.0812178	0.0493119	1550000
chr14	38400000	39400000	-0.279872	0.00114679	1000000
chr14	39400000	39500000	-0.0538953	0.337156	100000
chr14	39500000	39550000	0.205364	0.0154817	50000
chr14	39550000	39900000	-0.00153257	0.980505	350000
chr14	39900000	39950000	0.791571	0.000573394	50000
chr14	39950000	40700000	0.0360153	0.544151	750000
chr14	40700000	40800000	0.128608	0.0670872	100000
chr14	40800000	41250000	-0.0412516	0.349771	450000
chr14	41250000	41650000	0.00561941	0.90367	400000
chr14	41650000	43950000	-0.11552	0.00688073	2300000
chr14	43950000	44300000	0.0178799	0.750573	350000
chr14	44300000	45350000	-0.06736	0.138761	1050000
chr14	45350000	46450000	0.059387	0.0951835	1100000
chr14	46450000	48250000	-0.0206755	0.0711009	1800000
chr14	48250000	48650000	0.0836526	0.16055	400000
chr14	48650000	49500000	0.142717	0.0131881	850000
chr14	49500000	50000000	0.0174968	0.273509	500000
chr14	50000000	50050000	0.805109	0.000573394	50000
chr14	50050000	50250000	0.0541507	0.336583	200000
chr14	50250000	50300000	-0.125926	0.0670872	50000
chr14	50300000	50600000	0	0.997133	300000
chr14	50600000	50750000	-0.0404853	0.50172	150000
chr14	50750000	50950000	0.0189017	0.233372	200000
chr14	50950000	51350000	-0.0300766	0.373853	400000
chr14	51350000	51500000	0.149042	0.037844	150000
chr14	51500000	52950000	-0.0539173	0.00974771	1450000
chr14	52950000	53450000	0.0390805	0.302752	500000
chr14	53450000	53500000	-0.3341	0.00516055	50000
chr14	53500000	54100000	0.0875266	0.0303899	600000
chr14	54100000	54350000	-0.0831418	0.00688073	250000
chr14	54350000	55450000	0.051312	0.211583	1100000
chr14	55450000	55650000	-0.0368135	0.0510321	200000
chr14	55650000	56200000	0.0293626	0.544151	550000
chr14	56200000	57600000	-0.0734218	0.037844	1400000
chr14	57600000	58500000	0.0618632	0.043578	900000
chr14	58500000	58550000	-0.357854	0.00401376	50000
chr14	58550000	58950000	0.108812	0.0980505	400000
chr14	58950000	59950000	-0.0912899	0.00974771	1000000
chr14	59950000	60000000	0.593231	0.00114679	50000
chr14	60000000	60500000	-0.0993614	0.122706	500000
chr14	60500000	60850000	0.0507754	0.0280963	350000
chr14	60850000	61250000	-0.0319923	0.513761	400000
chr14	61250000	61700000	0.0386122	0.0366972	450000
chr14	61700000	61900000	-0.25083	0.00688073	200000
chr14	61900000	61950000	0.163985	0.0303899	50000
chr14	61950000	62700000	-0.0758621	0.0510321	750000
chr14	62700000	63650000	-0.405747	0.00114679	950000
chr14	63650000	64300000	-0.137027	0.0103211	650000
chr14	64300000	64800000	0.02659	0.541284	500000
chr14	64800000	65650000	-0.117136	0.0177752	850000
chr14	65650000	66250000	0.038559	0.0625	600000
chr14	66250000	66550000	-0.045083	0.451835	300000
chr14	66550000	66600000	0.0583653	0.302752	50000
chr14	66600000	66900000	-0.0703704	0.084289	300000
chr14	66900000	67300000	0.0336367	0.573394	400000
chr14	67300000	68050000	-0.053427	0.278096	750000
chr14	68050000	68300000	0.0582375	0.302752	250000
chr14	68300000	68900000	-0.0637505	0.179472	600000
chr14	68900000	69350000	0.0192848	0.741972	450000
chr14	69350000	69950000	-0.0239251	0.598624	600000
chr14	69950000	70250000	0.101341	0.100344	300000
chr14	70250000	70550000	0.329757	0.00516055	300000
chr14	70550000	71050000	0.0485057	0.21789	500000
chr14	71050000	71350000	-0.0712644	0.130161	300000
chr14	71350000	71600000	0.0833972	0.122706	250000
chr14	71600000	71750000	-0.0365262	0.541284	150000
chr14	71750000	71800000	0.219029	0.0103211	50000
chr14	71800000	72200000	0.100255	0.116972	400000
chr14	72200000	72250000	0.57152	0.00114679	50000
chr14	72250000	72900000	-0.0371746	0.506881	650000
chr14	72900000	72950000	0.490294	0.00114679	50000
chr14	72950000	73500000	-0.132207	0.0625	550000
chr14	73500000	73950000	0.0128991	0.805046	450000
chr14	73950000	74550000	-0.0482546	0.016055	600000
chr14	74550000	74600000	0.0816092	0.16055	50000
chr14	74600000	75600000	-0.0942848	0.00974771	1000000
chr14	75600000	75800000	0.0791826	0.179472	200000
chr14	75800000	76100000	-0.159515	0.0361239	300000
chr14	76100000	76900000	0.161494	0.00688073	800000
chr14	76900000	77200000	-0.033461	0.573394	300000
chr14	77200000	77550000	0.135523	0.016055	350000
chr14	77550000	77750000	-0.00229885	0.954128	200000
chr14	77750000	79200000	0.107284	0.00688073	1450000
chr14	79200000	79750000	-0.0892604	0.0372706	550000
chr14	79750000	80000000	0.00510856	0.915138	250000
chr14	80000000	80100000	-0.146743	0.0424312	100000
chr14	80100000	80600000	-0.0486079	0.327982	500000
chr14	80600000	80950000	-0.387867	0.00344037	350000
chr14	80950000	81600000	-0.0810296	0.0894495	650000
chr14	81600000	82000000	0.148946	0.0303899	400000
chr14	82000000	82600000	-0.016092	0.561927	600000
chr14	82600000	83150000	0.0502496	0.0860092	550000
chr14	83150000	84000000	-0.0679062	0.192087	850000
chr14	84000000	84400000	0.0430077	0.413991	400000
chr14	84400000	84900000	-0.0637292	0.116399	500000
chr14	84900000	85450000	0.0627075	0.273509	550000
chr14	85450000	85900000	-0.0198808	0.709862	450000
chr14	85900000	85950000	0.485824	0.00114679	50000
chr14	85950000	86100000	0.163985	0.0303899	150000
chr14	86100000	86450000	0.0206897	0.722477	350000
chr14	86450000	86650000	-0.00523627	0.909977	200000
chr14	86650000	87100000	0.0144601	0.750573	450000
chr14	87100000	87400000	-0.0544913	0.114106	300000
chr14	87400000	87700000	0.0173691	0.755734	300000
chr14	87700000	87750000	-0.0122605	0.807339	50000
chr14	87750000	88050000	0.0222222	0.698394	300000
chr14	88050000	88150000	0	0.997133	100000
chr14	88150000	88600000	-0.0153257	0.779243	450000
chr14	88600000	88900000	0.251341	0.00688073	300000
chr14	88900000	88950000	0.725415	0.000573394	50000
chr14	88950000	89250000	0.0848659	0.0860092	300000
chr14	89250000	89350000	0.266411	0.00688073	100000
chr14	89350000	89850000	-0.0460281	0.295298	500000
chr14	89850000	90000000	0.0642401	0.260321	150000
chr14	90000000	90700000	-0.0705163	0.0172018	700000
chr14	90700000	91350000	0.130091	0.00688073	650000
chr14	91350000	92000000	-0.0296591	0.506881	650000
chr14	92000000	92050000	0.21954	0.0103211	50000
chr14	92050000	92300000	-0.0841635	0.16055	250000
chr14	92300000	93300000	0.10486	0.00688073	1000000
chr14	93300000	93650000	-0.129922	0.0252294	350000
chr14	93650000	93800000	0.0655172	0.251147	150000
chr14	93800000	94200000	-0.0725734	0.132454	400000
chr14	94200000	94400000	0.0392082	0.509174	200000
chr14	94400000	94600000	-0.0277139	0.632454	200000
chr14	94600000	94850000	0.0120051	0.809633	250000
chr14	94850000	95550000	-0.0694764	0.0154817	700000
chr14	95550000	95600000	0.362963	0.00401376	50000
chr14	95600000	96250000	0.0481285	0.174312	650000
chr14	96250000	96500000	0.150575	0.037844	250000
chr14	96500000	96750000	0.631162	0.00114679	250000
chr14	96750000	97100000	0.147291	0.00688073	350000
chr14	97100000	98450000	0.021314	0.3125	1350000
chr14	98450000	98650000	-0.0144317	0.78555	200000
chr14	98650000	99950000	0.0779153	0.00114679	1300000
chr14	99950000	100750000	-0.1748	0.0108945	800000
chr14	100750000	101000000	0.0461047	0.440367	250000
chr14	101000000	101350000	-0.13908	0.0510321	350000
chr14	101350000	102150000	0.0675686	0.0424312	800000
chr14	102150000	102400000	-0.0722861	0.21789	250000
chr14	102400000	103600000	0.065496	0.15883	1200000
chr14	103600000	103800000	-0.233461	0.00974771	200000
chr14	103800000	104400000	0.0688804	0.0670872	600000
chr14	104400000	104550000	-0.0311622	0.587729	150000
chr14	104550000	105100000	0.0326483	0.349771	550000
chr14	105100000	105150000	-0.408429	0.00286697	50000
chr14	105150000	105550000	0.0174968	0.755734	400000
chr14	105550000	105700000	-0.195275	0.016055	150000
chr14	105700000	106000000	0.0306513	0.593463	300000
chr14	106000000	106050000	0.402299	0.00344037	50000
chr14	106050000	106200000	0.0208174	0.722477	150000
chr14	106200000	106600000	0.137867	0.00688073	400000
chr14	106600000	107300000	-0.0126437	0.779243	700000
chr15	20000000	20150000	-0.105159	0.0947302	150000
chr15	20150000	20250000	0.0953425	0.0351317	100000
chr15	20350000	20400000	0.154451	0.0351317	50000
chr15	20400000	20650000	-0.0626033	0.26537	250000
chr15	20800000	20900000	-0.0626033	0.26537	100000
chr15	20900000	20950000	0.0439859	0.380803	50000
chr15	21100000	21150000	0.0439859	0.380803	50000
chr15	21150000	21250000	-0.09126	0.150565	100000
chr15	21850000	22050000	-0.187206	0.00627353	200000
chr15	22150000	22200000	-0.283152	0.00627353	50000
chr15	22250000	22600000	0.0303723	0.499373	350000
chr15	22650000	22850000	-0.291349	0.00439147	200000
chr15	22850000	23050000	0.417175	0.00125471	200000
chr15	23050000	23300000	0.0218262	0.607905	250000
chr15	23350000	23450000	0.100235	0.12798	100000
chr15	23450000	23500000	-0.378447	0.00188206	50000
chr15	23600000	24650000	-0.103703	0.0439147	1050000
chr15	24650000	25150000	0.0065129	0.87202	500000
chr15	25150000	25550000	-0.0356065	0.12798	400000
chr15	25550000	26400000	0.148036	0.0112923	850000
chr15	26400000	26850000	-0.0568475	0.209536	450000
chr15	26850000	28000000	0.0306707	0.155583	1150000
chr15	28000000	28350000	-0.0397763	0.410289	350000
chr15	28350000	28600000	0.0684013	0.247177	250000
chr15	28650000	28750000	0.0684013	0.247177	100000
chr15	28800000	28850000	-0.142839	0.0470514	50000
chr15	28850000	29500000	0.0415872	0.398369	650000
chr15	29500000	29950000	-0.0947706	0.0219573	450000
chr15	29950000	30150000	0.208508	0.0219573	200000
chr15	30150000	30400000	-0.0676388	0.0100376	250000
chr15	30450000	30500000	0.0609989	0.273526	50000
chr15	30550000	30700000	0.0577795	0.273526	150000
chr15	30750000	30800000	0.0513407	0.335006	50000
chr15	30900000	31350000	0.0513407	0.335006	450000
chr15	31350000	31400000	-0.233543	0.0112923	50000
chr15	31400000	31750000	0.117023	0.0294856	350000
chr15	31750000	32250000	-0.0437397	0.230238	500000
chr15	32250000	32550000	0.0886866	0.155583	300000
chr15	32600000	32650000	0.0886866	0.155583	50000
chr15	32700000	32750000	-0.618281	0.000627353	50000
chr15	32750000	33100000	-0.00781548	0.851945	350000
chr15	33100000	33450000	0.158697	0.0138018	350000
chr15	33450000	34200000	-0.0518427	0.249686	750000
chr15	34200000	34300000	0.339243	0.00250941	100000
chr15	34300000	35100000	-0.127393	0.0238394	800000
chr15	35100000	35300000	0.089465	0.154329	200000
chr15	35300000	35700000	-0.188016	0.023212	400000
chr15	35700000	35750000	0.0755496	0.211418	50000
chr15	35750000	36050000	-0.14986	0.0357591	300000
chr15	36050000	37250000	-0.270199	0.00125471	1200000
chr15	37250000	37950000	-0.0478868	0.29862	700000
chr15	37950000	38000000	-0.271286	0.0100376	50000
chr15	38000000	38250000	-0.0697357	0.238394	250000
chr15	38250000	38300000	-0.426293	0.00125471	50000
chr15	38300000	38800000	0.114468	0.0100376	500000
chr15	38800000	38950000	-0.237991	0.0112923	150000
chr15	38950000	39000000	-0.0635722	0.26537	50000
chr15	39000000	39400000	-0.256195	0.0100376	400000
chr15	39400000	40050000	-0.0319022	0.398369	650000
chr15	40050000	40300000	0.0562524	0.0928482	250000
chr15	40300000	40350000	-0.00686237	0.87202	50000
chr15	40350000	40600000	0.0086415	0.816186	250000
chr15	40600000	40800000	-0.0831348	0.155583	200000
chr15	40800000	41650000	0.0608998	0.0476788	850000
chr15	41650000	41700000	-0.0068306	0.87202	50000
chr15	41700000	41900000	0.0833333	0.183187	200000
chr15	41900000	42050000	-0.0324692	0.479925	150000
chr15	42050000	42550000	0.0386771	0.0583438	500000
chr15	42550000	42750000	-0.0564239	0.321832	200000
chr15	42750000	43850000	0.100641	0.0219573	1100000
chr15	43850000	44000000	-0.293335	0.00501882	150000
chr15	44000000	45100000	0.0559257	0.00250941	1100000
chr15	45100000	45350000	-0.131974	0.0539523	250000
chr15	45350000	45500000	0.0579489	0.302384	150000
chr15	45500000	45650000	-0.10894	0.0947302	150000
chr15	45650000	46000000	0.127494	0.0583438	350000
chr15	46000000	47050000	-0.00791533	0.801757	1050000
chr15	47050000	48300000	0.0289147	0.32936	1250000
chr15	48300000	48350000	-0.349473	0.00250941	50000
chr15	48350000	49000000	0.027144	0.450439	650000
chr15	49000000	49300000	-0.0118185	0.771644	300000
chr15	49300000	50600000	0.0918319	0.0840652	1300000
chr15	50600000	50850000	-0.0412378	0.398369	250000
chr15	50850000	51000000	0.0285297	0.517566	150000
chr15	51000000	51500000	-0.038137	0.37202	500000
chr15	51500000	51550000	0.162568	0.0294856	50000
chr15	51550000	51900000	-0.170892	0.0250941	350000
chr15	51900000	53700000	0.0730239	0.0294856	1800000
chr15	53700000	54650000	-0.0176893	0.198871	950000
chr15	54650000	55700000	0.0431879	0.065872	1050000
chr15	55700000	56100000	-0.0916651	0.0539523	400000
chr15	56100000	56300000	0.000158851	1	200000
chr15	56300000	56700000	-0.112502	0.0100376	400000
chr15	56700000	57650000	0.0700835	0.0407779	950000
chr15	57650000	57850000	-0.291873	0.00564617	200000
chr15	57850000	58400000	0.034748	0.333752	550000
chr15	58400000	58500000	0.320212	0.00313676	100000
chr15	58500000	58850000	-0.0896238	0.154329	350000
chr15	58850000	59200000	0.125651	0.0633626	350000
chr15	59200000	59450000	-0.00139789	0.984316	250000
chr15	59450000	59700000	0.0292604	0.508783	250000
chr15	59700000	60600000	-0.100193	0.00188206	900000
chr15	60600000	60800000	0.0318338	0.489335	200000
chr15	60800000	62100000	-0.0682584	0.142409	1300000
chr15	62100000	62150000	0.532978	0.00125471	50000
chr15	62150000	62450000	0.0903546	0.151819	300000
chr15	62450000	62650000	-0.0763121	0.211418	200000
chr15	62650000	63400000	0.0455268	0.186951	750000
chr15	63400000	63550000	0	1	150000
chr15	63550000	63800000	-0.0155039	0.718946	250000
chr15	63800000	63900000	0.132037	0.0539523	100000
chr15	63900000	64950000	-0.0528687	0.0294856	1050000
chr15	64950000	65000000	0.0359004	0.442911	50000
chr15	65000000	65900000	-0.0908382	0.0169385	900000
chr15	65900000	66200000	0.00238277	0.981179	300000
chr15	66200000	67300000	-0.129106	0.0112923	1100000
chr15	67300000	67550000	0.0121998	0.771644	250000
chr15	67550000	68150000	-0.0414522	0.32936	600000
chr15	68150000	68350000	-0.27015	0.0100376	200000
chr15	68350000	68500000	-0.0326916	0.475533	150000
chr15	68500000	68950000	-0.227471	0.0100376	450000
chr15	68950000	69000000	0.141282	0.0476788	50000
chr15	69000000	72550000	-0.143887	0.00125471	3550000
chr15	72550000	72900000	0.0372756	0.412798	350000
chr15	72900000	73100000	-0.14268	0.0470514	200000
chr15	73100000	73550000	0.0408248	0.398369	450000
chr15	73550000	73850000	-0.021985	0.607905	300000
chr15	73850000	74200000	0.0425086	0.386449	350000
chr15	74200000	76000000	-0.0877635	0.0138018	1800000
chr15	76000000	76250000	0.134039	0.0539523	250000
chr15	76250000	77550000	-0.0785678	0.0263488	1300000
chr15	77550000	77850000	0.0998221	0.12798	300000
chr15	77850000	79700000	-0.0884981	0.0357591	1850000
chr15	79700000	79750000	0.0174419	0.665621	50000
chr15	79750000	80150000	-0.0437714	0.37202	400000
chr15	80150000	80700000	0.0856006	0.0263488	550000
chr15	80700000	81300000	-0.11073	0.0219573	600000
chr15	81300000	81400000	0.183664	0.0250941	100000
chr15	81400000	81700000	-0.0101347	0.796738	300000
chr15	81700000	82600000	0.17819	0.00250941	900000
chr15	82650000	82700000	0.287822	0.00564617	50000
chr15	83150000	83650000	-0.024811	0.02133	500000
chr15	83650000	84250000	0.0870425	0.0100376	600000
chr15	84250000	85000000	-0.0471809	0.150565	750000
chr15	85050000	85100000	-0.06057	0.276035	50000
chr15	85100000	85300000	0.00654467	0.87202	200000
chr15	85300000	85350000	-0.0438429	0.380803	50000
chr15	85350000	85650000	0.0217308	0.607905	300000
chr15	85650000	85850000	-0.0886787	0.0188206	200000
chr15	85850000	86400000	0.11437	0.0539523	550000
chr15	86400000	87100000	-0.00454314	0.914053	700000
chr15	87100000	87500000	0.095958	0.0884567	400000
chr15	87500000	87650000	-0.0402847	0.404642	150000
chr15	87650000	87850000	0.0146143	0.740903	200000
chr15	87850000	88200000	-0.0679702	0.12798	350000
chr15	88200000	88400000	0.0680201	0.247177	200000
chr15	88400000	88450000	-0.269189	0.0100376	50000
chr15	88450000	89250000	0.0582686	0.0357591	800000
chr15	89250000	89400000	-0.00371712	0.937892	150000
chr15	89400000	89900000	0.111488	0.0294856	500000
chr15	89900000	90300000	-0.286536	0.00627353	400000
chr15	90300000	90450000	-0.133213	0.0539523	150000
chr15	90450000	90700000	-0.238499	0.010665	250000
chr15	90700000	91550000	-0.0407519	0.238394	850000
chr15	91550000	91600000	0.611672	0.000627353	50000
chr15	91600000	91850000	-0.0356144	0.442911	250000
chr15	91850000	91900000	0.0463528	0.355082	50000
chr15	91900000	92200000	0.443655	0.000627353	300000
chr15	92200000	92700000	0.197427	0.02133	500000
chr15	92700000	92750000	-0.101379	0.12798	50000
chr15	92750000	92900000	0.0133753	0.74404	150000
chr15	92900000	93550000	0.211846	0.0112923	650000
chr15	93550000	93600000	0.899543	0.000627353	50000
chr15	93600000	94000000	0.0507053	0.342535	400000
chr15	94000000	95400000	-0.0436557	0.216437	1400000
chr15	95400000	95550000	0.016044	0.702635	150000
chr15	95550000	96400000	-0.0729594	0.164994	850000
chr15	96400000	96550000	0.0723408	0.234003	150000
chr15	96550000	96750000	-0.0670034	0.25345	200000
chr15	96750000	98250000	0.0856684	0.00250941	1500000
chr15	98250000	98950000	-0.0306674	0.326851	700000
chr15	98950000	99150000	0.0301817	0.499373	200000
chr15	99150000	99200000	0.534058	0.00125471	50000
chr15	99200000	99500000	0.124222	0.0633626	300000
chr15	99500000	99650000	0.0216038	0.607905	150000
chr15	99650000	99950000	0.139948	0.0508156	300000
chr15	99950000	100100000	0.0362498	0.442911	150000
chr15	100100000	100300000	-0.0451455	0.37202	200000
chr15	100300000	100700000	0.0799935	0.0777917	400000
chr15	100700000	101100000	-0.0620155	0.154329	400000
chr15	101100000	101150000	0.453107	0.00125471	50000
chr15	101150000	101600000	-0.116565	0.0840652	450000
chr15	101600000	102200000	0.0492227	0.27729	600000
chr15	102200000	102500000	0.327456	0.00250941	300000
chr16	50000	600000	-0.0375616	0.477728	550000
chr16	600000	850000	0.105296	0.135571	250000
chr16	850000	1350000	-0.0235222	0.651388	500000
chr16	1350000	1850000	0.120813	0.103938	500000
chr16	1850000	2000000	-0.100985	0.107811	150000
chr16	2000000	2350000	0.0739796	0.226598	350000
chr16	2350000	2700000	-0.0966749	0.125242	350000
chr16	2700000	3200000	0.0179803	0.024532	500000
chr16	3200000	3250000	-0.26601	0.00516462	50000
chr16	3250000	3950000	0.0314919	0.200129	700000
chr16	3950000	4750000	-0.0985991	0.0206585	800000
chr16	4750000	5550000	0.103371	0.0180762	800000
chr16	5550000	6350000	-0.0420259	0.0774693	800000
chr16	6350000	6800000	0.0529557	0.186572	450000
chr16	6800000	6950000	-0.0751232	0.235636	150000
chr16	6950000	7100000	0.0381773	0.501614	150000
chr16	7100000	8600000	-0.0865764	0.0258231	1500000
chr16	8600000	9250000	0.063992	0.147837	650000
chr16	9250000	10150000	-0.0511084	0.125242	900000
chr16	10150000	10600000	0.0211412	0.639122	450000
chr16	10600000	11050000	-0.0437192	0.468044	450000
chr16	11050000	11500000	0.0147783	0.783086	450000
chr16	11500000	11750000	-0.307266	0.00387347	250000
chr16	11750000	12000000	-0.070197	0.264041	250000
chr16	12000000	12200000	0.299261	0.00516462	200000
chr16	12200000	12550000	0.122537	0.103938	350000
chr16	12550000	12750000	0.368842	0.00193673	200000
chr16	12750000	13000000	0.600369	0.000645578	250000
chr16	13000000	13600000	0.146449	0.024532	600000
chr16	13600000	13950000	-0.0614004	0.310523	350000
chr16	13950000	14000000	-0.373153	0.00193673	50000
chr16	14000000	14600000	0.0896962	0.0251775	600000
chr16	14600000	14800000	-0.0769704	0.231762	200000
chr16	14850000	16350000	-0.0650657	0.00645578	1500000
chr16	16500000	17250000	-0.0569376	0.0116204	750000
chr16	17250000	17650000	0.0695813	0.26856	400000
chr16	17650000	17700000	-0.214901	0.0109748	50000
chr16	17700000	18300000	-0.012931	0.799871	600000
chr16	18300000	18350000	-0.43165	0.00193673	50000
chr16	18350000	18400000	0.0381773	0.501614	50000
chr16	18500000	18650000	0.0381773	0.501614	150000
chr16	18700000	19200000	0.0381773	0.501614	500000
chr16	19200000	19500000	-0.0264778	0.634603	300000
chr16	19500000	20950000	0.0869713	0.0161394	1450000
chr16	20950000	21150000	-0.1367	0.0729503	200000
chr16	21150000	21400000	0.0939039	0.0135571	250000
chr16	21500000	21750000	0.118042	0.0135571	250000
chr16	21750000	21850000	-0.0403325	0.494513	100000
chr16	21900000	21950000	-0.0403325	0.494513	50000
chr16	21950000	22450000	0.0569581	0.158167	500000
chr16	22550000	23050000	-0.0400246	0.494513	500000
chr16	23050000	23700000	0.0536188	0.135571	650000
chr16	23700000	24550000	-0.0478847	0.404777	850000
chr16	24550000	25300000	0.0704023	0.239509	750000
chr16	25300000	25950000	-0.0240148	0.651388	650000
chr16	25950000	26150000	0.100985	0.147837	200000
chr16	26150000	26700000	-0.0433833	0.253712	550000
chr16	26700000	27800000	0.134292	0.0161394	1100000
chr16	27800000	28350000	-0.180503	0.00516462	550000
chr16	28450000	28650000	-0.234298	0.0109748	200000
chr16	28800000	29050000	-0.0560345	0.361524	250000
chr16	29050000	29250000	0.0917488	0.172369	200000
chr16	29250000	29450000	-0.0731219	0.226598	200000
chr16	29550000	29800000	-0.0753695	0.207876	250000
chr16	29800000	30200000	0.0635391	0.0148483	400000
chr16	30300000	31200000	0.0456691	0.0148483	900000
chr16	31200000	31550000	-0.0110837	0.83215	350000
chr16	31550000	32050000	0.00307882	0.939316	500000
chr16	32050000	32700000	-0.0930513	0.0897353	650000
chr16	32800000	33100000	-0.0480296	0.310523	300000
chr16	33200000	34050000	-0.0122428	0.470626	850000
chr16	34150000	34500000	-0.0178571	0.739832	350000
chr16	34500000	34550000	0.0855911	0.190445	50000
chr16	34550000	35300000	-0.000615764	0.990962	750000
chr16	46350000	46600000	0.0584975	0.342156	250000
chr16	46600000	47400000	-0.0880542	0.0180762	800000
chr16	47400000	47450000	0.0714286	0.253712	50000
chr16	47450000	47800000	-0.0862069	0.186572	350000
chr16	47800000	48200000	-0.265548	0.00387347	400000
chr16	48200000	48350000	-0.0855911	0.190445	150000
chr16	48350000	48650000	0.211823	0.0116204	300000
chr16	48650000	48700000	-0.434729	0.00129116	50000
chr16	48700000	49850000	0.0837706	0.18399	1150000
chr16	49850000	50050000	-0.0381773	0.501614	200000
chr16	50050000	50400000	0.125616	0.00387347	350000
chr16	50400000	50750000	-0.0658867	0.291801	350000
chr16	50750000	53250000	0.0808867	0.00645578	2500000
chr16	53250000	53500000	-0.0330049	0.577147	250000
chr16	53500000	53950000	0.0885331	0.0858618	450000
chr16	53950000	55450000	-0.0751026	0.00193673	1500000
chr16	55450000	55500000	0.257389	0.00516462	50000
chr16	55500000	56950000	-0.0640394	0.0109748	1450000
chr16	56950000	57450000	0.0230296	0.295029	500000
chr16	57450000	57850000	-0.067734	0.275016	400000
chr16	57850000	58050000	-0.334975	0.00387347	200000
chr16	58050000	58250000	-0.108374	0.0542285	200000
chr16	58250000	58500000	-0.330419	0.00193673	250000
chr16	58500000	58750000	-0.078202	0.226598	250000
chr16	58750000	58800000	0.409483	0.00193673	50000
chr16	58800000	59450000	-0.146552	0.0484183	650000
chr16	59450000	59750000	0.0289409	0.617818	300000
chr16	59750000	59800000	-0.10899	0.131698	50000
chr16	59800000	60050000	0.087069	0.103938	250000
chr16	60050000	63500000	-0.0499572	0.0161394	3450000
chr16	63500000	63650000	0.0708128	0.258877	150000
chr16	63650000	64350000	-0.0690095	0.0206585	700000
chr16	64350000	65950000	0.0210129	0.470626	1600000
chr16	65950000	66350000	-0.154557	0.0258231	400000
chr16	66350000	66400000	0.660099	0.000645578	50000
chr16	66400000	66900000	-0.0689655	0.271788	500000
chr16	66900000	67150000	0.0110837	0.83215	250000
chr16	67150000	67200000	-0.0190887	0.726921	50000
chr16	67200000	67300000	0.000615764	0.990962	100000
chr16	67300000	67450000	-0.0726601	0.24532	150000
chr16	67450000	67500000	0.0264778	0.634603	50000
chr16	67500000	68250000	-0.0295156	0.0897353	750000
[truncated: 3,993 more rows]
