# Supplementary material for: Whole-genome doubling drives oncogenic loss of chromatin segregation
Source: Nature. 2023 Mar 15;615(7954):925–33. doi: 10.1038/s41586-023-05794-2 (PMC10060163; doi:10.1038/s41586-023-05794-2)
Supplement: Supplementary file 11 — Source Data Fig. 2 [file 41586_2023_5794_MOESM11_ESM.xlsx]

## Sheet: README
Sheet	description
Fig. 2b - RPE TP53ko CTCF	For each CTCF peak in RPE TP53ko control and WGD, we show its fold-change value over the input, as calculated by MACS3
Fig. 2b - CPA TP53ko C3 CTCF	For each CTCF peak in CP-A TP53ko C3 control and WGD, we show its fold-change value over the input, as calculated by MACS3
Fig. 2c - RPE TP53ko H3k9me3	For each H3k9me3 peak in RPE TP53ko control and WGD, we show its fold-change value over the input, as calculated by MACS3
Fig. 2c - CPA TP53ko C3 H3k9me3	For each H3k9me3 peak in CP-A TP53ko C3 control and WGD, we show its fold-change value over the input, as calculated by MACS3
Fig. 2e - boundary insulation	Boundaries shared between conditions together with their insulation scores for each comparison. Top-300 boudaries are flagged.
Fig. 2e - p-values	Wilcoxcon p-values for number of boundaries gainina and loosing insulation for each comparison. P-values are calculated both for all boundaries and also for the top-300 set.
Fig. 2f - Heatmap	Fold-change values for each pair of compartment levels, for each comparison in the figure
Fig. 2f - p-values	Wilcoxcon p-value and statistic between AB and AA+BB interactions for each comparison
Fig. 2g - Delta C-score	Loss of compartment segregation scores for each compartment level, for each comparison

## Sheet: Fig. 2b - RPE TP53ko CTCF
chromosome	start	end	RPE_TP53_Ctrl_CTCF	RPE_TP53_WGD_CTCF
chr1	235911	238835	59.5272	25.1231
chr1	521481	521774	22.9228	34.3208
chr1	672662	672953	2.6536	7.12515
chr1	713795	714638	5.81393	6.50265
chr1	792576	795181	9.10767	6.14513
chr1	803445	807274	12.5793	13.9853
chr1	827346	827623	3.92042	2.21504
chr1	839818	840344	47.3657	10.8002
chr1	841897	842212	7.33411	4.43009
chr1	856206	856895	6.41408	6.88015
chr1	873294	874074	10.6279	17.9054
chr1	911345	911922	7.58748	6.99266
chr1	918416	921416	48.6325	23.5406
chr1	934709	938282	15.5352	20.8355
chr1	950208	951137	8.60094	5.03261
chr1	954471	954905	16.7086	4.2976
chr1	994367	995200	6.57402	17.6604
chr1	999046	999767	18.8689	17.4154
chr1	1057132	1057915	18.4822	21.8255
chr1	1166460	1167356	7.84084	4.18508
chr1	1200406	1200873	5.90735	30.8907
chr1	1225622	1227998	14.175	13.7403
chr1	1235579	1237878	8.09421	7.86017
chr1	1279623	1281060	17.2153	11.7803
chr1	1283150	1283988	4.17379	2.82756
chr1	1306126	1308157	18.2355	19.8555
chr1	1310108	1310709	4.17379	6.01264
chr1	1334494	1336160	7.72425	19.8655
chr1	1337317	1337909	15.1884	17.9054
chr1	1376119	1376734	12.9081	13.2503
chr1	1440241	1441135	7.58748	8.59519
chr1	1580368	1580743	4.30271	5.03261
chr1	1590585	1591309	14.4283	13.0053
chr1	1623948	1624842	5.94734	3.44007
chr1	1655565	1656309	26.0831	13.2503
chr1	1677438	1678768	11.6413	4.2976
chr1	1789993	1790296	2.10689	10.5552
chr1	1836990	1838630	17.2153	12.5053
chr1	1840179	1840917	20.2557	18.6404
chr1	1875192	1876929	27.3499	8.8402
chr1	1891428	1892029	2.95143	7.61517
chr1	1975888	1978297	14.175	9.0852
chr1	2071190	2071628	12.6548	13.4853
chr1	2105163	2106465	13.6682	7.37016
chr1	2126279	2127687	16.402	42.161
chr1	2139907	2140189	8.8543	2.47004
chr1	2144137	2144884	7.72089	4.91011
chr1	2246255	2248128	8.77882	12.0253
chr1	2313094	2315885	37.9912	18.1504
chr1	2344209	2346912	11.7747	23.5406
chr1	2457453	2457682	4.0471	2.46005
chr1	2477812	2479982	36.2177	27.2157
chr1	2928990	2929335	12.9081	13.7403
chr1	2986320	2986623	6.06729	4.78761
chr1	2988563	2989678	3.79374	3.94007
chr1	3229997	3230348	3.03365	1.97004
chr1	3236361	3237175	17.2153	15.4554
chr1	3333686	3334163	10.8812	3.93009
chr1	3341046	3341718	6.7108	8.41854
chr1	3368381	3371028	15.8286	11.5353
chr1	3400387	3405179	12.4014	6.74766
chr1	3406290	3408232	22.036	40.201
chr1	3434462	3435243	11.3879	6.39014
chr1	3447116	3447817	7.84084	4.18508
chr1	3458742	3459575	5.3072	2.71504
chr1	3480978	3483326	17.9754	17.1704
chr1	3530303	3532975	22.7893	9.32022
chr1	3535341	3541249	13.6682	18.8854
chr1	3611986	3612622	13.4149	6.99266
chr1	3640803	3641405	10.1211	6.01264
chr1	3713055	3714402	4.04037	3.20506
chr1	3716786	3718967	17.7221	10.3002
chr1	5574595	5575159	14.175	17.4154
chr1	5953590	5953960	11.6413	10.0652
chr1	6094335	6094891	3.53365	6.88015
chr1	6101486	6101923	3.41369	12.2703
chr1	6112750	6113487	8.34757	6.39014
chr1	6245508	6246474	8.22762	19.8655
chr1	6264913	6265865	22.2826	20.3555
chr1	6305167	6308057	19.2422	23.0506
chr1	6403345	6403829	4.8072	13.9853
chr1	6407897	6409171	7.84084	8.59519
chr1	6421882	6423771	21.5225	13.0053
chr1	6453977	6454356	7.08075	2.71504
chr1	6464480	6466181	22.036	23.2856
chr1	6474184	6474628	14.6817	16.4354
chr1	6482328	6484101	8.73435	19.8655
chr1	6496264	6499905	21.0158	20.3555
chr1	6505229	6505695	8.09421	8.8402
chr1	6532469	6532786	6.57402	6.63514
chr1	6533933	6539512	14.4283	13.7403
chr1	6541721	6544091	8.09421	4.43009
chr1	6546306	6551651	23.4295	23.7856
chr1	6583113	6584486	7.59421	14.9654
chr1	6613652	6615566	29.1302	16.9254
chr1	6640781	6641115	3.66706	7.12515
chr1	6644132	6644398	10.1211	3.69507
chr1	6662352	6664376	10.8812	5.1651
chr1	6706397	6706861	9.61439	14.7203
chr1	6761378	6764075	65.3546	19.3755
chr1	6778220	6782300	18.2288	17.1704
chr1	6787235	6789444	12.148	14.9654
chr1	6843783	6844488	5.81393	2.21504
chr1	6854070	6854655	8.09421	6.88015
chr1	6949434	6951562	10.6279	8.4627
chr1	7102848	7103364	3.71153	15.2104
chr1	7130434	7132082	12.148	6.62515
chr1	7177383	7177751	8.34757	4.18508
chr1	7268053	7268366	1.5175	7.61517
chr1	7277275	7278815	7.93427	24.7656
chr1	7599512	7600024	4.80047	6.88015
chr1	7707297	7708328	22.536	11.2803
chr1	7727558	7730133	20.7624	12.2703
chr1	7812259	7814291	29.3768	17.4154
chr1	7815527	7816230	5.31393	3.94007
chr1	7867997	7870292	11.7747	6.62515
chr1	7939151	7939910	6.06729	3.69507
chr1	7961385	7963998	19.4956	21.0905
chr1	8021269	8021689	12.148	7.11517
chr1	8034331	8036292	22.2893	19.8555
chr1	8041145	8043087	33.9374	8.09519
chr1	8074958	8076723	17.7221	10.5552
chr1	8084341	8085216	5.05383	2.33755
chr1	8091086	8092598	14.4283	14.4753
chr1	8121593	8122110	7.84757	4.18508
chr1	8138295	8138602	7.33411	2.47004
chr1	8374141	8377766	26.0921	14.3804
chr1	8403781	8404234	3.54037	3.69507
chr1	8408170	8413380	21.0158	20.6005
chr1	8433900	8435361	19.4956	20.3555
chr1	8468647	8470030	4.5572	6.38015
chr1	8484053	8484293	3.28701	2.82756
chr1	8620412	8622731	9.87449	9.07521
chr1	8631148	8632046	4.1338	6.88015
chr1	8676505	8676903	5.56729	10.3102
chr1	8731173	8732461	7.84084	9.07189
chr1	8761501	8762559	10.6279	3.07256
chr1	8778763	8779303	2.61361	5.41011
chr1	8784769	8788190	14.175	20.1105
chr1	8891401	8891819	7.08075	2.62006
chr1	8908715	8911150	36.471	44.6111
chr1	8918375	8920607	17.4687	13.4953
chr1	8921614	8923157	4.0471	15.2104
chr1	8931369	8932058	12.9081	18.1504
chr1	8934036	8934337	8.34757	0.862515
chr1	8935441	8936327	8.60094	3.69507
chr1	8937713	8938600	5.81393	3.94007
chr1	8962905	8964029	6.57402	5.90012
chr1	8974897	8978584	9.10767	10.4227
chr1	9022953	9023458	4.42715	7.12515
chr1	9046100	9051502	45.0854	38.7309
chr1	9053358	9053992	9.10767	4.18508
chr1	9063426	9066876	21.7759	26.7256
chr1	9070077	9070808	7.58748	8.21769
chr1	9161057	9163110	13.4216	12.1378
chr1	9170220	9172787	8.61103	10.5552
chr1	9175274	9175677	8.8543	1.60253
chr1	9201558	9203673	15.1884	6.01264
chr1	9223760	9224073	4.68051	5.41011
chr1	9239430	9242355	29.1235	19.8655
chr1	9255813	9257193	31.9105	9.68773
chr1	9291335	9292050	2.78252	2.96005
chr1	9293493	9295569	31.1504	14.7203
chr1	9309936	9310306	6.57402	7.86017
chr1	9326835	9328565	26.2165	10.8465
chr1	9348416	9350247	6.92081	9.72524
chr1	9354356	9354596	3.92042	5.41011
chr1	9460668	9462083	6.07402	7.37016
chr1	9473114	9474025	6.57402	4.18508
chr1	9488664	9488999	9.61439	4.9201
chr1	9515789	9516901	6.83636	29.6657
chr1	9550166	9557605	33.1773	14.4654
chr1	9558533	9558789	3.79374	1.16877
chr1	9599669	9600083	6.32066	1.48002
chr1	9632819	9634824	9.10767	9.0852
chr1	9647578	9648822	47.8724	16.4354
chr1	9675757	9676911	5.31617	9.33021
chr1	9685093	9688478	16.4642	19.978
chr1	9760666	9762723	7.58748	17.9054
chr1	9779130	9780576	11.1346	3.94007
chr1	9781627	9786085	17.3487	25.2556
chr1	9844073	9845367	10.1211	16.9254
chr1	9925575	9928913	6.82738	28.4407
chr1	9933408	9937155	12.148	14.462
chr1	10002017	10003091	11.9014	7.48268
chr1	10009718	10010946	12.4081	14.7203
chr1	10091991	10094676	20.7624	20.713
chr1	10161841	10162206	8.34757	7.12515
chr1	10212843	10213448	6.06729	13.4953
chr1	10269824	10270647	41.9251	55.6364
chr1	10397741	10398510	16.4552	6.62515
chr1	10437259	10438036	4.55608	11.2903
chr1	10459182	10459409	3.28701	1.13102
chr1	10487970	10491142	34.1975	36.7709
chr1	10552198	10555852	28.4968	11.4403
chr1	10566747	10568123	20.5091	16.6804
chr1	10621894	10622363	3.92042	4.98845
chr1	10927033	10929079	15.1884	19.3755
chr1	11001240	11002693	5.56056	26.7256
chr1	11020361	11022997	6.32066	14.4753
chr1	11040330	11040866	6.57402	7.37016
chr1	11097429	11098283	35.2042	23.2956
chr1	11120179	11120592	12.148	4.18508
chr1	11300819	11302299	6.32066	7.61517
chr1	11322923	11323185	8.34757	5.41011
chr1	11346426	11346724	2.52692	8.59519
chr1	11397268	11397930	9.10767	6.39014
chr1	11702089	11703958	21.2692	18.1504
chr1	11705000	11706227	13.4149	10.3002
chr1	11723107	11724484	16.2019	17.4154
chr1	11770941	11771723	10.1211	10.0652
chr1	11778254	11780407	20.1358	11.8486
chr1	11796369	11796954	7.58748	1.84753
chr1	11844999	11846396	18.3622	16.6804
chr1	11897761	11899480	47.1123	35.0559
chr1	11925397	11926080	6.06729	4.43009
chr1	11953046	11956271	13.4149	21.3355
chr1	11967551	11969320	9.36776	4.23135
chr1	12061824	12062133	2.52916	5.65512
chr1	12091272	12091690	9.36103	11.5353
chr1	12139101	12140049	3.54262	4.67509
chr1	12166857	12167438	2.46694	11.7803
chr1	12177264	12182990	16.2019	11.0453
chr1	12184126	12185633	21.2692	30.6457
chr1	12268720	12270664	11.8192	29.4207
chr1	12287608	12290556	17.6021	14.2303
chr1	12304301	12304560	3.16033	6.88015
chr1	12331929	12334093	9.61439	7.37016
chr1	12335061	12338051	18.7355	11.2903
chr1	12339230	12339696	7.08075	1.31336
chr1	12374159	12374991	4.17379	6.38015
chr1	12467515	12467981	4.55383	4.78761
chr1	12656163	12656549	2.86698	1.16877
chr1	12660661	12661772	9.36103	5.90012
chr1	12675797	12676025	2.52916	1.98002
chr1	12676980	12680766	10.2579	11.5219
chr1	12718642	12719737	14.7751	16.7929
chr1	12841322	12841972	4.74722	11.7803
chr1	12843452	12844585	8.60094	13.2503
chr1	14286847	14287270	6.82738	15.4554
chr1	15373045	15373425	6.82738	8.59519
chr1	15426667	15427206	12.148	10.3002
chr1	15454632	15456291	18.2288	16.9254
chr1	15478597	15481316	15.6951	19.8655
chr1	15505126	15505830	8.34757	3.93009
chr1	15598646	15600434	11.3947	10.7903
chr1	15630638	15632970	41.5383	36.0359
chr1	15649832	15650936	31.1504	18.8854
chr1	15756535	15758574	46.6056	39.711
chr1	15827597	15828625	11.1413	13.0053
chr1	15921403	15921942	6.70743	6.13514
chr1	16006829	16007257	16.2019	3.80758
chr1	16011366	16011991	5.3072	3.94007
chr1	16066802	16068558	37.2311	8.82688
chr1	16117069	16119995	22.036	11.9303
chr1	16120981	16121999	7.84084	3.94007
chr1	16128284	16131394	7.34084	15.2104
chr1	16141105	16142523	12.0281	11.5353
chr1	16173719	16174015	5.18724	3.20506
chr1	16202874	16203993	7.08075	7.37016
chr1	16251155	16251382	4.04935	5.90012
chr1	16275585	16276117	3.41369	4.67509
chr1	16302012	16302282	6.06729	3.56258
chr1	16320797	16322120	26.8432	11.4028
chr1	16333683	16338077	22.416	18.1404
chr1	16359261	16359869	5.57066	15.0779
chr1	16380670	16383977	19.749	36.2809
chr1	16400136	16402595	18.2288	8.59519
chr1	16403633	16409671	52.1796	19.1305
chr1	16465208	16466013	5.06056	3.69507
chr1	16470625	16474432	9.10767	4.9201
chr1	16479532	16479779	6.06729	3.69507
chr1	16480782	16482536	12.4014	8.59519
chr1	16513687	16515612	11.348	20.3455
chr1	16562596	16563942	4.93388	2.09254
chr1	16570255	16572522	11.6413	17.9054
chr1	16678816	16679232	5.0628	11.5353
chr1	16689599	16691364	6.70743	11.0453
chr1	16764997	16768279	26.4699	16.9154
chr1	16825252	16825601	7.33411	1.72503
chr1	16904562	16907480	16.2019	8.10518
chr1	16912168	16913220	2.59362	4.67509
chr1	16916585	16921110	11.1436	8.4627
chr1	16939621	16940470	2.20597	5.40012
chr1	16947389	16952029	11.2909	17.8292
chr1	16970915	16971593	2.47585	5.47846
chr1	16978013	16978332	9.10767	6.88015
chr1	17007444	17008118	7.84084	6.39014
chr1	17009921	17012307	8.60094	8.59519
chr1	17026702	17026998	3.78701	5.41011
chr1	17028594	17031049	8.35654	9.80524
chr1	17032016	17033546	11.6413	7.61517
chr1	17034882	17040106	29.5102	29.1757
chr1	17076905	17077403	4.5471	7.85018
chr1	17081318	17082436	2.22692	3.68175
chr1	17199693	17200346	1.45348	6.39014
chr1	17230631	17231648	2.69807	2.70173
chr1	17236121	17236851	3.2048	7.61517
chr1	17240260	17241045	7.08075	4.18508
chr1	17277684	17278605	27.6033	24.0306
chr1	17286819	17287350	13.4149	10.8002
chr1	17289938	17290385	3.45816	10.0652
chr1	17313566	17313821	3.28028	5.90012
chr1	17372437	17373151	6.45743	18.6404
chr1	17385881	17387254	6.92081	9.81023
chr1	17400129	17400498	3.28701	3.69507
chr1	17401760	17403008	8.60094	9.57521
chr1	17450336	17453075	16.9709	22.7956
chr1	17454219	17455624	5.81393	6.39014
chr1	17496183	17496728	6.57402	4.43009
chr1	17562759	17566429	12.0315	6.47216
chr1	17598647	17599298	7.33411	2.58255
chr1	17600317	17601831	10.6279	17.9054
chr1	17661383	17663988	11.8947	6.88015
chr1	17732427	17735102	19.4956	9.81023
chr1	17745292	17748792	23.5494	17.8954
chr1	17765157	17767972	11.1346	4.67509
chr1	17803262	17804528	10.1211	3.80758
chr1	17819750	17822093	50.9128	21.693
chr1	17827440	17829396	36.9778	8.45771
chr1	17933001	17934120	13.6682	12.6278
chr1	17980093	17980964	8.8543	5.15512
chr1	17987886	17988616	13.4216	23.2956
chr1	18249488	18249755	3.53365	9.82022
chr1	18426801	18427374	7.58748	8.35018
chr1	18902041	18902322	10.1211	12.2703
chr1	18907883	18908285	7.84084	12.7603
chr1	18923161	18924415	14.435	31.1358
chr1	18926266	18926501	7.08075	5.1651
chr1	19147218	19147865	13.1615	18.1504
chr1	19200801	19202449	21.2692	15.4554
chr1	19210580	19211617	12.148	23.2956
chr1	19229467	19234657	16.7153	25.9906
chr1	19237339	19241159	9.86776	30.1557
chr1	19248055	19249206	4.80047	4.67509
chr1	19267453	19268240	10.1211	3.69507
chr1	19282049	19282408	6.06729	4.9201
chr1	19298735	19299443	5.31393	10.5552
chr1	19422732	19423112	4.80047	5.90012
chr1	19440279	19440644	4.17379	7.86017
chr1	19567227	19568347	12.6615	9.57521
chr1	19638820	19639202	4.42715	2.71504
chr1	19666706	19668558	7.08075	12.5153
chr1	19670665	19671325	12.0281	24.0306
chr1	19717013	19719009	29.3768	12.7603
chr1	19724774	19725425	12.2815	7.97269
chr1	19813721	19814748	12.6548	4.91011
chr1	19908890	19909257	2.19134	8.59519
chr1	19975158	19981231	14.1817	15.6904
chr1	19986091	19989424	26.3365	17.9054
chr1	20029358	20032708	21.7759	9.19772
chr1	20041996	20043132	39.0047	23.0506
chr1	20062793	20064049	6.57402	7.86017
chr1	20086090	20090091	16.2019	21.8255
chr1	20091127	20092096	7.58748	1.11252
chr1	20125061	20126344	13.6682	6.39014
chr1	20137487	20138196	12.6548	6.88015
chr1	20208096	20209464	35.7109	30.8907
chr1	20244271	20245688	24.8163	23.7856
chr1	20300377	20301640	16.2019	9.56523
chr1	20426120	20429299	9.10767	15.2104
chr1	20478612	20480050	24.0629	39.711
chr1	20521391	20522602	14.935	17.1704
chr1	20539162	20540765	32.6706	12.9953
chr1	20559683	20561206	5.18724	5.90012
chr1	20688063	20689473	11.5214	9.33021
chr1	20693600	20694084	9.10767	13.0053
chr1	20702886	20704034	16.7086	17.4154
chr1	20754486	20758032	7.84084	9.64357
chr1	20810584	20810841	1.8935	7.37016
chr1	20819844	20822726	40.2715	8.4627
chr1	20848129	20851001	17.9754	13.7403
chr1	20901040	20902927	24.8163	20.6005
chr1	20957965	20960903	35.9643	16.6704
chr1	20962539	20963138	5.05383	3.69507
chr1	20964676	20967956	12.0281	7.12515
chr1	20987861	20988199	4.17379	9.57521
chr1	21022338	21023883	48.6325	27.0832
chr1	21028863	21029308	4.80047	8.8402
chr1	21521084	21522850	23.8028	21.3355
chr1	21542346	21545104	34.9508	24.2756
chr1	21556074	21559299	45.8455	27.2157
chr1	21578651	21583199	7.08075	14.2303
chr1	21594888	21598088	23.0427	8.58187
chr1	21660932	21663028	16.0819	20.6005
chr1	21694818	21697614	51.6729	24.0306
chr1	21817173	21817622	6.57402	2.95006
chr1	21900420	21900874	4.29374	14.9654
chr1	21921855	21922903	17.7221	10.0552
chr1	21984884	21986179	18.2288	34.5658
chr1	22029198	22030277	14.175	6.88015
chr1	22265886	22266700	36.2177	7.60518
chr1	22290078	22291637	9.70782	27.4607
chr1	22331635	22332041	4.17379	8.10518
chr1	22345724	22352334	11.6413	17.4154
chr1	22430794	22433707	8.34757	9.0852
chr1	22458263	22459158	10.8879	10.6678
chr1	22600714	22603267	19.4956	14.2303
chr1	22643621	22644086	9.86776	3.69507
chr1	22742842	22743728	26.0831	50.0012
chr1	22746707	22748033	5.14726	17.6604
chr1	22968299	22969550	15.3218	12.6278
chr1	23000629	23001247	15.1884	4.53761
chr1	23029149	23031892	10.3745	8.09519
chr1	23035531	23036113	9.61439	7.61517
chr1	23188320	23189151	14.8151	12.0153
chr1	23214969	23216317	25.0696	21.8255
chr1	23256632	23257788	6.39409	11.5353
chr1	23290264	23292556	27.0965	17.6604
chr1	23302720	23304762	15.5752	22.6731
chr1	23424637	23427590	11.8192	11.5253
chr1	23493580	23495288	8.34757	4.18508
chr1	23504231	23505769	9.86776	6.63514
chr1	23510072	23513910	19.1223	12.0253
chr1	23523758	23525143	8.98771	6.88015
chr1	23536697	23537161	2.6323	8.09519
chr1	23542624	23544068	14.4283	28.6857
chr1	23729529	23731287	17.6021	34.3208
chr1	23821687	23825944	15.5752	27.2157
chr1	23865842	23866933	35.4576	30.6457
chr1	23869603	23871926	16.3353	14.2203
chr1	23881168	23882259	6.32066	6.88015
chr1	23883879	23885907	6.57402	4.67509
chr1	23892589	23892934	2.77355	7.37016
chr1	23959090	23965565	23.0427	27.7057
chr1	23983877	23985140	6.58299	19.8655
chr1	23991574	23992788	5.3072	13.9853
chr1	24017086	24019327	9.87449	20.1105
chr1	24044948	24045174	2.86698	4.17509
chr1	24070996	24072226	9.36103	5.03261
chr1	24076478	24078387	10.2545	19.1305
chr1	24079440	24080912	8.60094	4.67509
chr1	24097004	24099858	7.58748	8.70771
chr1	24126270	24127724	3.41369	2.71504
chr1	24135915	24137821	3.7971	12.0253
chr1	24194494	24195478	24.3163	18.8854
chr1	24243238	24243593	1.70685	13.0053
chr1	24275445	24276026	11.1346	10.0652
chr1	24285276	24285622	2.90696	9.57521
chr1	24285916	24286751	8.60094	3.94007
chr1	24287879	24288121	3.66706	1.48002
chr1	24305544	24306826	9.86776	3.19507
chr1	24354252	24354709	8.09421	9.33021
chr1	24396427	24397940	21.0158	16.3029
chr1	24435593	24435967	7.33411	1.60253
chr1	24476100	24478650	8.22762	9.81023
chr1	24484613	24485040	7.33411	4.67509
chr1	24524430	24528935	19.7557	25.0106
chr1	24621300	24621606	8.60094	1.23502
chr1	24635307	24635608	6.57402	4.9201
chr1	24711181	24712179	5.31617	6.87016
chr1	24715076	24720825	18.9889	48.7762
chr1	24740413	24743359	21.0158	18.8854
chr1	24853157	24854774	10.3745	7.37016
chr1	24867820	24869586	13.9216	9.81023
chr1	24913079	24914640	10.8812	9.33021
chr1	24919616	24921594	6.82738	9.82022
chr1	24961470	24962292	10.1211	5.07012
chr1	24968832	24969379	3.28925	7.61517
chr1	25014326	25015737	31.9105	10.5419
chr1	25071264	25071559	6.45407	8.35018
chr1	25156976	25158506	10.5079	17.6604
chr1	25161682	25162584	4.30271	5.65512
chr1	25172278	25175329	14.4283	30.6457
chr1	25176392	25177561	7.84084	3.69507
chr1	25224046	25225020	6.82738	18.3954
chr1	25258244	25260050	12.2815	13.9853
chr1	25260464	25260850	4.0471	2.70506
chr1	25363084	25366231	12.9081	21.5805
chr1	25427571	25428502	19.749	18.6404
chr1	25443964	25444269	5.81393	6.14513
chr1	25530081	25532010	12.0281	4.17509
chr1	25566350	25566662	6.06729	10.8002
chr1	25573776	25574680	6.32066	4.4201
chr1	25663558	25663835	5.81393	10.0652
chr1	25729567	25730187	7.08748	19.6205
chr1	25813589	25814514	12.9081	8.35018
chr1	25830255	25830688	5.31393	11.5353
chr1	25845898	25847517	14.175	15.4554
chr1	25898891	25900085	16.2019	13.2503
chr1	25935043	25935316	6.06729	3.19507
chr1	25942498	25942989	7.59421	7.61517
chr1	25945695	25945969	2.90696	9.0852
chr1	26019064	26019525	3.92042	3.27341
chr1	26122961	26124912	16.4552	10.3102
chr1	26136666	26137898	13.5083	17.0379
chr1	26219220	26219910	4.0471	3.69507
chr1	26221339	26222676	12.1548	17.9738
chr1	26231235	26232793	4.55383	7.12515
chr1	26324625	26325262	52.9397	41.671
chr1	26336449	26336748	2.78252	7.12515
chr1	26361711	26363058	28.6167	40.691
chr1	26431180	26432571	15.4485	35.3009
chr1	26470701	26472534	15.9485	6.88015
chr1	26495261	26496720	42.2984	13.9753
chr1	26559694	26561978	12.148	15.5679
chr1	26600792	26602831	13.4238	36.2809
chr1	26605775	26606759	3.28925	7.61517
chr1	26610864	26612992	14.175	21.3355
chr1	26647824	26649909	32.9239	10.8002
chr1	26689927	26691030	10.7613	11.1578
chr1	26717948	26718274	9.36776	11.0453
chr1	26721751	26723331	5.94734	14.7203
chr1	26739402	26739821	5.81393	2.71504
chr1	26740906	26746001	34.1908	12.3828
chr1	26796122	26797346	8.60094	14.7203
chr1	26798454	26799310	7.84084	3.69507
chr1	26825805	26827472	9.30778	34.8108
chr1	26857744	26858095	4.04037	12.0253
chr1	26864994	26865743	7.84084	13.9853
chr1	26924016	26929478	25.323	22.8055
chr1	26945828	26947678	15.1884	10.5403
chr1	27003867	27004494	13.1615	16.4354
chr1	27018925	27019832	6.32066	4.67509
chr1	27114520	27117158	19.5023	36.2809
chr1	27134998	27139566	18.2288	23.2956
chr1	27149905	27150311	3.03365	1.73502
chr1	27152303	27153151	9.86776	3.69507
chr1	27177393	27181220	18.2355	8.99022
chr1	27189027	27189589	2.52692	8.35018
chr1	27204036	27205438	15.7019	8.33687
chr1	27213783	27214144	5.69397	7.12515
chr1	27290927	27291340	6.82738	7.86017
chr1	27293339	27293991	4.30047	11.4028
chr1	27321663	27326181	27.3499	10.3002
chr1	27369412	27373259	34.9508	25.9906
chr1	27422837	27425081	13.8683	51.7163
chr1	27426111	27426440	6.82738	6.14513
chr1	27427938	27431902	10.9746	16.1804
chr1	27481365	27481982	6.64745	35.5459
chr1	27523802	27525817	27.0965	6.37682
chr1	27608676	27612785	11.268	18.1504
chr1	27620112	27627859	15.6419	8.8402
chr1	27648704	27648963	6.32066	3.69507
chr1	27658171	27660873	11.1346	10.5453
chr1	27682489	27685692	9.79228	11.8928
chr1	27692541	27693511	7.08075	12.2703
chr1	27695346	27695601	2.27355	8.35018
chr1	27699159	27699760	5.56056	2.53839
chr1	27711534	27716801	13.1615	6.88015
chr1	27718711	27719664	15.4418	14.4753
chr1	27720854	27722974	30.6437	23.7856
chr1	27742850	27743573	14.6817	5.40012
chr1	27816395	27817364	4.80047	3.94007
chr1	27864628	27864906	5.81393	1.84753
chr1	27882919	27884175	17.9754	10.3102
chr1	27895019	27895993	9.62112	8.21769
chr1	27901704	27902705	4.5471	10.0652
chr1	27931181	27936615	14.0995	18.3854
chr1	27968806	27971734	10.1211	15.4554
chr1	27989290	27991146	40.0181	43.8761
chr1	27993734	27999564	20.2557	9.33021
chr1	28184009	28185206	13.0415	12.3828
chr1	28266687	28267338	4.42715	13.0053
chr1	28286177	28287062	9.10767	6.14513
chr1	28306130	28306652	15.9485	10.3102
chr1	28333017	28333624	4.38717	3.94007
chr1	28392930	28393162	2.15023	2.22503
chr1	28415390	28419369	28.6167	15.7004
chr1	28439537	28439832	3.96489	9.57521
chr1	28535236	28535882	9.36776	8.09519
chr1	28574047	28576037	12.6548	13.7403
chr1	28655693	28656185	4.17379	1.42503
chr1	28684994	28687355	11.6413	8.21769
chr1	28696255	28697056	17.7221	6.14513
chr1	28734483	28737355	6.57402	13.7403
chr1	28832808	28834018	5.56729	3.69507
chr1	28835063	28835314	7.33411	2.47004
chr1	28836995	28837420	4.8072	1.72503
chr1	28843335	28845051	16.0853	14.217
chr1	28907782	28908175	2.69807	4.5426
chr1	28928711	28931009	14.1817	8.70771
chr1	28969532	28969845	8.09421	12.0253
chr1	28974942	28976195	7.33411	4.67509
chr1	29061907	29064021	27.4833	49.7562
chr1	29109738	29110138	4.04037	4.05259
chr1	29111386	29113079	23.2961	21.8255
chr1	29118522	29120116	3.54037	5.41011
chr1	29203160	29204585	13.675	21.0905
chr1	29207993	29210056	21.2759	13.727
chr1	29211004	29211339	3.54037	1.84753
chr1	29241146	29241378	2.90696	0.990012
chr1	29359634	29361729	16.2019	14.7203
chr1	29449338	29449604	4.80047	3.20506
chr1	29450737	29451487	47.3657	10.5453
chr1	29508042	29508741	14.6817	8.82688
chr1	29523809	29524553	3.79374	12.0253
chr1	29528919	29531059	41.0316	10.5552
chr1	29562006	29563078	17.2221	18.1504
chr1	29667225	29668566	8.34757	7.37016
chr1	29705776	29706552	13.9216	19.6205
chr1	29839566	29840207	9.11439	24.2756
chr1	30129459	30129829	3.79598	12.2703
chr1	30170821	30171262	5.82066	12.5153
chr1	30172742	30172981	6.82738	4.18508
chr1	30175438	30178314	9.86776	8.8402
chr1	30179407	30180103	6.57402	10.3102
chr1	30181672	30183189	6.57402	4.67509
chr1	30186560	30187910	9.36103	12.5153
chr1	30265518	30266320	7.08075	12.5153
chr1	30322000	30322337	6.57402	9.57521
chr1	30558920	30559178	3.28028	7.37016
chr1	30578957	30579323	5.81393	9.57521
chr1	30584231	30584548	11.3879	11.2903
chr1	30852940	30853806	6.45407	15.4554
chr1	31180419	31181367	18.1088	7.60185
chr1	31188066	31188437	5.81393	6.63514
chr1	31191643	31192842	33.4374	21.938
chr1	31195126	31195379	1.85352	3.94007
chr1	31251112	31257180	24.0562	10.9128
chr1	31273041	31276431	46.859	12.0715
chr1	31383292	31385332	10.299	29.4207
chr1	31400573	31403630	16.7086	12.0253
chr1	31405145	31405423	7.84084	1.55836
chr1	31538738	31538990	2.21358	1.31336
chr1	31628182	31628527	3.79374	8.8402
chr1	31635212	31637921	22.7893	22.0705
chr1	31653628	31659465	22.536	10.5552
chr1	31668242	31668566	7.84084	5.1651
chr1	31807874	31808427	6.32066	4.18508
chr1	31865834	31870228	22.7961	17.4154
chr1	31893709	31896162	19.7557	31.6258
chr1	32014301	32016968	11.1346	27.4607
chr1	32027519	32030092	8.52545	15.9454
chr1	32053330	32053939	9.86776	7.72768
chr1	32057739	32058016	3.41369	1.31336
chr1	32059349	32061343	19.749	7.48268
chr1	32083559	32085546	17.2153	27.7057
chr1	32128928	32130195	30.6437	20.1105
chr1	32131856	32132093	7.84084	4.43009
chr1	32135606	32136094	4.93388	9.0852
chr1	32173171	32173947	4.30047	7.37016
chr1	32178938	32182980	11.3879	11.0453
chr1	32210505	32211933	12.2815	13.4953
chr1	32212958	32214363	5.3072	4.67509
chr1	32226449	32228737	36.9778	15.5679
chr1	32230088	32231269	9.10767	4.78761
chr1	32254438	32255411	32.9239	25.7456
chr1	32281654	32282361	9.87673	12.0153
chr1	32403944	32404194	9.10767	2.47004
chr1	32405195	32406733	8.22762	6.87016
chr1	32421785	32422134	6.58075	9.33021
chr1	32428495	32430736	33.4307	20.5905
chr1	32468917	32469882	11.3879	7.61517
chr1	32528659	32529397	5.06056	5.76763
chr1	32538240	32539080	3.79374	4.43009
chr1	32573665	32577609	20.2557	8.95271
chr1	32599348	32599627	4.30047	3.94007
chr1	32645636	32645953	2.53028	2.46005
chr1	32680914	32682149	7.46752	10.0652
chr1	32706035	32707107	5.05383	10.0652
chr1	32800231	32801248	11.6413	27.2157
chr1	32816613	32817577	26.5898	6.13514
chr1	32860513	32860938	9.61439	1.97004
chr1	32864348	32867308	13.6772	27.4607
chr1	32876162	32876602	6.32066	1.60253
chr1	32877612	32882030	37.7379	26.2356
chr1	32913616	32917023	23.4295	23.1631
chr1	32985288	32986588	32.6706	9.15355
chr1	33077641	33077926	2.86698	6.88015
chr1	33176711	33178638	18.9889	43.6311
chr1	33238155	33241161	21.1492	28.9307
chr1	33251619	33253029	5.8229	10.3102
chr1	33336700	33344677	19.2422	28.1957
chr1	33358448	33359000	15.6951	7.12515
chr1	33397547	33399771	21.0158	21.0905
chr1	33472434	33473418	24.0562	19.1305
chr1	33501778	33502266	2.78028	2.71504
chr1	33516008	33516396	4.38717	3.56258
chr1	33520377	33522719	22.2826	7.36017
chr1	33546300	33546574	2.61361	4.9201
chr1	33550932	33553511	11.6413	11.0453
chr1	33559093	33562985	42.8051	11.8928
chr1	33564362	33566179	10.2146	13.2503
chr1	33592541	33593852	23.0427	13.9853
chr1	33602821	33603745	6.32066	2.95006
chr1	33613462	33614090	12.148	6.05014
chr1	33683789	33685395	7.33411	5.39679
chr1	33722623	33722894	3.03365	4.18508
chr1	33759110	33759498	2.27579	4.9201
chr1	33760856	33764861	13.9283	18.6404
chr1	33765820	33766057	3.37371	4.43009
chr1	33793825	33794200	5.44061	3.45006
chr1	33833101	33835169	18.8689	32.3608
chr1	33896420	33897268	12.4014	6.14513
chr1	33921368	33921850	15.4418	19.8655
chr1	33935189	33937961	13.0415	29.4207
chr1	33966292	33966816	5.56056	5.90012
chr1	34077386	34079690	10.1211	24.7656
chr1	34098177	34098520	9.61439	6.14513
chr1	34098573	34100785	8.8543	9.33021
chr1	35146923	35147618	9.86776	8.35018
chr1	35208224	35209713	7.08075	8.83021
chr1	35252142	35252617	10.1211	5.65512
chr1	35316469	35316757	6.06729	2.96005
chr1	35317945	35319171	14.175	14.3428
chr1	35323588	35326161	31.9105	15.8129
chr1	35330049	35330402	6.32066	7.61517
chr1	35331717	35332545	12.4014	19.1305
chr1	35657819	35658677	3.16033	4.43009
chr1	35667137	35668172	13.4149	9.32022
chr1	35686422	35687939	3.79374	5.65512
chr1	35734333	35734645	3.54037	3.69507
chr1	35764103	35764552	7.08075	10.8002
chr1	35914403	35918495	12.4014	10.5453
chr1	36029621	36031103	6.32738	8.8402
chr1	36032529	36036108	26.8432	9.07189
chr1	36179840	36181630	8.60094	13.7403
chr1	36183186	36184625	9.36103	5.65512
chr1	36190348	36190581	3.37371	1.84753
chr1	36191849	36194936	9.75117	26.4806
chr1	36237594	36241919	19.2422	7.12515
chr1	36346482	36348978	13.9306	9.07521
chr1	36553871	36555238	17.2243	9.31523
chr1	36562561	36562855	3.78701	3.94007
chr1	36564991	36566688	20.8958	42.651
chr1	36599389	36601580	28.8701	31.3808
chr1	36615174	36616452	42.5518	20.713
chr1	36626676	36627136	2.58163	6.74766
chr1	36653354	36655412	34.6975	31.8708
chr1	36690067	36691306	10.8812	7.12515
chr1	36728532	36728839	3.41369	1.11252
chr1	36749996	36751774	16.2019	9.93274
chr1	36765164	36765694	9.10767	4.78761
chr1	36789291	36789620	5.05383	0.740012
chr1	36808103	36808977	26.0831	12.7503
chr1	36816526	36817103	5.3072	5.1651
chr1	36818319	36818664	4.30047	3.68508
chr1	36833729	36836741	10.1211	6.21348
chr1	36869374	36869690	3.16033	1.84753
chr1	36886146	36888476	36.7244	16.5479
chr1	36914880	36916050	5.94734	6.14513
chr1	36982099	36982568	6.06729	10.5552
chr1	37018536	37020220	14.4283	7.12515
chr1	37041103	37042237	21.2692	12.5153
chr1	37074803	37075239	2.6536	6.88015
chr1	37115957	37116639	11.6413	13.7403
chr1	37168612	37169734	7.08075	8.10518
chr1	37789389	37789649	6.82738	10.0652
chr1	37899676	37901381	22.536	22.5605
chr1	37919892	37922115	36.471	13.9753
chr1	37952581	37954600	27.0965	24.0306
chr1	37980126	37980677	9.53891	5.89014
chr1	38027350	38027848	6.32066	8.8402
chr1	38068277	38069680	15.1884	9.82022
chr1	38147576	38149077	11.3879	14.7203
chr1	38276137	38277287	15.9485	5.76763
chr1	38325392	38327333	10.7013	29.9107
chr1	38384828	38385291	7.58748	4.43009
chr1	38440541	38441607	6.58075	4.82511
chr1	38455358	38458246	54.4599	22.0705
chr1	38478782	38479142	8.09421	5.1651
chr1	38484367	38485782	6.82738	11.7803
chr1	38491914	38492740	22.536	23.5406
chr1	38603960	38604335	8.60094	5.90012
chr1	38955447	38956023	4.5471	5.90012
chr1	39052684	39052944	5.06056	5.65512
chr1	39074071	39074410	5.81393	10.0652
chr1	39283661	39285811	7.58748	8.09519
chr1	39299686	39302032	24.5629	11.6478
chr1	39557817	39558778	12.6548	9.33021
chr1	39564307	39564738	10.4679	34.0758
chr1	39568327	39570632	19.749	6.86683
chr1	39594915	39595379	2.78028	7.12515
chr1	39649282	39649611	8.8543	7.61517
chr1	39656363	39658804	36.2177	11.0353
chr1	39669595	39670454	4.30271	6.74766
chr1	39723690	39726196	19.249	14.3428
chr1	39853331	39853570	16.7086	9.82022
chr1	39873582	39877737	12.1548	26.7256
chr1	40004197	40005470	6.58075	11.7803
chr1	40042387	40044823	35.4576	8.8402
chr1	40071438	40074046	21.2692	26.7256
chr1	40075087	40075789	5.44061	8.8402
chr1	40117557	40121448	17.7221	19.6205
chr1	40122267	40124277	8.60094	17.4154
chr1	40164717	40166037	7.08075	2.71504
chr1	40185457	40187128	15.6951	4.67509
chr1	40264194	40266074	13.4216	26.4806
chr1	40280929	40283785	22.2893	27.9507
chr1	40367706	40368460	8.60991	13.7403
chr1	40384446	40386531	14.4283	13.2503
chr1	40438989	40441313	25.5764	13.7403
chr1	40498022	40498349	1.8935	10.5552
chr1	40542852	40546464	30.1369	17.6604
chr1	40548980	40552352	9.10767	9.32022
chr1	40608190	40610680	10.6279	9.0852
chr1	40617540	40619690	17.2153	16.9254
chr1	40627073	40627907	7.58748	5.65512
chr1	40648604	40649212	3.12034	13.4953
chr1	40780866	40781546	4.21826	5.07012
chr1	40803032	40804958	12.8327	8.82688
chr1	40869395	40873051	13.4216	12.0253
chr1	40903515	40906039	8.60094	7.86017
chr1	40996871	40999771	9.24108	5.1651
chr1	41057642	41058223	8.8543	9.33021
chr1	41077711	41079121	7.72089	8.8402
chr1	41131515	41131854	9.10767	3.60008
chr1	41133508	41135152	7.53423	8.15145
chr1	41157561	41158081	4.80047	2.58255
chr1	41239212	41240581	20.0023	15.7004
chr1	41313455	41317925	32.1638	15.2004
chr1	41320894	41321152	6.32066	2.71504
chr1	41413456	41420097	33.4307	21.8255
chr1	41469440	41470630	16.2019	9.0852
chr1	41488876	41489508	10.1211	4.49844
chr1	41583024	41583351	3.37371	6.39014
chr1	41588507	41589304	3.92042	11.0453
chr1	41728551	41729067	2.90696	5.90012
chr1	41733630	41734868	54.2066	46.3261
chr1	41747572	41750869	14.4283	18.6404
chr1	41778706	41780088	7.08075	13.4953
chr1	41788489	41788827	2.02019	8.59519
chr1	41826839	41827106	15.4418	9.33021
chr1	41882639	41884632	20.7692	9.0852
chr1	41897875	41899486	33.184	28.3082
chr1	41957836	41958804	9.61439	17.4154
chr1	41960335	41961895	7.08075	4.4201
chr1	41979101	41983418	51.6729	15.0337
chr1	42038616	42040347	31.4037	35.0559
chr1	42044376	42044604	8.09421	4.9201
chr1	42065460	42066138	15.9485	6.25764
chr1	42260531	42261599	7.33411	13.2503
chr1	42276226	42278190	8.94773	7.86017
chr1	42383829	42384611	6.9608	5.1651
chr1	42501103	42501424	2.78252	3.56258
chr1	42612641	42614596	11.6413	18.1504
chr1	42637553	42640912	24.8163	20.1105
chr1	42641937	42644808	25.8297	33.3408
chr1	42809691	42810625	9.61439	16.1904
chr1	42977403	42977688	3.66706	7.37016
chr1	43042583	43044817	12.9081	16.1904
chr1	43123639	43124066	8.60094	3.19507
chr1	43222428	43223056	4.42715	5.03261
chr1	43223671	43224134	7.84084	2.09254
chr1	43229376	43232043	13.9216	11.0453
chr1	43243409	43243942	10.8812	19.3755
chr1	43311697	43312625	15.6951	4.67509
chr1	43379153	43379669	9.49444	27.7057
chr1	43387020	43391398	9.61439	10.3102
chr1	43396671	43397446	11.1346	4.05259
chr1	43403073	43403367	8.3543	4.9201
chr1	43418311	43418801	7.84084	2.71504
chr1	43421445	43424398	8.09421	4.18508
chr1	43538903	43540150	32.6706	23.5406
chr1	43609267	43609528	6.06729	5.03261
chr1	43691174	43694355	13.5083	17.4154
chr1	43703738	43704166	3.28925	17.1704
chr1	43823636	43824350	6.45407	12.7603
chr1	43833538	43834317	4.30047	4.67509
chr1	43879838	43880865	5.69734	9.33021
chr1	43994714	43996276	11.228	16.3029
chr1	44020088	44020473	2.61361	8.35018
chr1	44116154	44116514	7.84084	4.05259
chr1	44228425	44229786	9.87673	21.0905
chr1	44395002	44395338	2.69807	3.94007
chr1	44398415	44401087	26.2165	20.8455
chr1	44411894	44412658	15.7019	34.5658
chr1	44440520	44441328	10.1211	3.20506
chr1	44457311	44457618	1.93798	2.09254
chr1	44468463	44471848	15.7886	15.9454
chr1	44496291	44496715	5.81393	11.2903
chr1	44501507	44502780	11.0146	18.1504
chr1	44512948	44514009	31.1504	26.2356
chr1	44557992	44558246	5.81393	6.87016
chr1	44681466	44683980	10.3745	13.0053
chr1	44689695	44690419	6.57402	3.20506
chr1	44705150	44705392	5.0628	12.2703
chr1	44780127	44780400	8.09421	4.9201
chr1	44781913	44786830	37.4845	6.37682
chr1	44841626	44845081	14.175	11.5253
chr1	44951877	44952485	4.42715	5.65512
chr1	45019047	45019492	4.04935	5.41011
chr1	45037004	45038455	8.48098	7.86017
chr1	45058786	45061758	31.4105	23.8981
chr1	45074077	45075735	14.175	20.8455
chr1	45117700	45123459	12.157	15.4454
chr1	45142393	45143491	16.4552	6.01264
chr1	45173103	45174058	10.1211	10.5552
chr1	45176401	45177109	3.92042	5.41011
chr1	45179562	45183425	9.86776	30.6457
chr1	45193899	45198895	16.7086	21.5805
chr1	45251574	45252294	7.59421	6.99266
chr1	45259133	45259876	10.2545	4.49844
chr1	45262350	45265921	51.1662	13.6078
chr1	45300320	45302118	19.3757	12.7503
chr1	45390671	45391860	17.9754	15.2104
chr1	45476678	45485816	29.8836	22.0705
chr1	45765716	45767069	21.2692	7.12515
chr1	45768320	45770154	36.2177	35.0559
chr1	45825325	45826861	21.2692	7.97269
chr1	45956638	45959465	17.2153	7.60518
chr1	45965600	45966255	6.32066	2.47004
chr1	45976396	45978839	9.49444	24.0306
chr1	45987735	45988141	6.45407	1.96671
chr1	46035256	46036797	11.0591	31.1358
chr1	46049748	46050111	2.4447	3.31757
chr1	46153876	46154418	8.09421	4.9201
chr1	46347019	46347476	5.23171	13.7403
chr1	46348856	46349183	7.58748	1.60253
chr1	46501887	46503924	15.5752	37.0159
chr1	46644422	46647220	17.6021	14.9554
chr1	46688553	46689731	16.3353	23.7856
chr1	46710362	46711135	4.1338	13.0053
chr1	46768669	46769247	7.58748	4.18508
chr1	46806322	46806786	17.2153	12.0153
chr1	46813416	46814702	27.0965	21.0905
chr1	46871775	46872685	20.0091	13.4853
chr1	46877803	46878068	1.8935	7.86017
chr1	46906793	46913029	29.1235	10.6678
chr1	46942238	46944326	15.4418	19.3755
chr1	46987874	46988270	3.16033	4.9201
chr1	46993273	46996742	18.4889	12.012
chr1	46998261	46998748	11.6413	7.37016
chr1	46999968	47002772	8.09421	5.90012
chr1	47013457	47015108	17.7221	6.63514
chr1	47190698	47192873	14.4283	13.7403
chr1	47212785	47213840	6.82738	5.52263
chr1	47341549	47344440	14.175	11.0453
chr1	47400584	47400933	5.81393	12.2703
chr1	47555124	47557913	12.9081	12.7603
chr1	47609461	47609770	4.04037	5.27762
chr1	47638961	47643156	17.2153	24.5206
chr1	47644863	47645352	17.2221	9.8069
chr1	47657269	47661254	15.1884	22.3155
chr1	47727723	47729240	7.58748	6.13514
chr1	47854061	47854978	5.06056	14.4753
chr1	47889163	47891144	11.6413	10.3102
chr1	47901276	47903948	38.7513	21.693
chr1	47994691	47995848	12.4014	21.8255
chr1	48035625	48036036	9.36103	22.8055
chr1	48169840	48170266	6.82738	3.68508
chr1	48175212	48176640	14.9418	8.58021
chr1	48191687	48192883	15.9485	17.4154
chr1	48203658	48204503	8.8543	8.35018
chr1	48667545	48669158	10.3745	5.90012
chr1	48963778	48964380	13.6682	13.0053
chr1	49038466	49038730	3.16033	8.59519
chr1	49142790	49143251	6.57402	6.14513
chr1	49162764	49163322	5.18724	8.59519
chr1	50814142	50814768	6.9608	14.4753
chr1	50833432	50834908	14.1817	9.64357
chr1	51070245	51071750	4.55383	14.2303
chr1	51086051	51086769	4.17379	7.12515
chr1	51156785	51157067	2.90696	2.71504
chr1	51169159	51170434	8.86103	11.7803
chr1	51200164	51203534	10.1211	9.0852
chr1	51214847	51216045	6.82738	15.9454
chr1	51239180	51242001	22.536	10.5552
chr1	51338284	51339770	27.4833	14.3804
chr1	51394882	51396727	11.8947	10.0652
chr1	51426034	51426328	4.42715	4.9201
chr1	51432560	51434216	8.48098	4.41411
chr1	51605413	51605755	4.93388	3.56258
chr1	51654729	51659124	20.0023	20.6005
chr1	51759260	51763384	37.7379	17.4154
chr1	52000469	52001304	6.70743	16.1904
chr1	52035066	52035366	3.28701	7.37016
chr1	52093168	52093934	2.14687	13.2503
chr1	52122990	52123407	3.54037	4.05259
chr1	52233264	52235539	20.5091	9.57521
chr1	52362304	52363534	24.0562	11.4028
chr1	52467424	52468738	9.86776	10.9128
chr1	52592438	52593541	3.79374	8.8402
chr1	52605881	52608927	15.873	5.90012
chr1	52761570	52762453	17.2153	8.83021
chr1	52831113	52832057	6.82738	4.18508
chr1	52869854	52871081	9.28555	18.1504
chr1	53018444	53019471	4.29374	8.10518
chr1	53150551	53152795	14.4283	20.3555
chr1	53154194	53157349	9.10767	9.33021
chr1	53166023	53166970	9.61439	14.4753
chr1	53387182	53387667	10.3745	6.50265
chr1	53647128	53653804	32.9239	25.2556
chr1	53743152	53744318	8.34757	7.29393
chr1	53857815	53861010	11.6413	35.3009
chr1	53908977	53910974	15.6951	14.4654
chr1	53915891	53916153	2.90696	3.44007
chr1	53938905	53939213	7.58748	5.1651
chr1	53950557	53952156	26.3365	13.6078
chr1	54007383	54007742	4.29374	4.67509
chr1	54191198	54191543	14.6817	8.10518
chr1	54219433	54221272	12.5793	29.9107
chr1	54302861	54304182	3.41369	1.98002
chr1	54324250	54328072	10.1211	9.57521
chr1	54343196	54345124	8.34757	7.11517
chr1	54411165	54411985	5.3072	3.69507
chr1	54413285	54415057	8.86103	20.6005
chr1	54424339	54425429	3.79374	3.11007
chr1	54534997	54536412	12.6548	11.7803
chr1	54546479	54548901	12.0281	9.93274
chr1	54587155	54587626	8.35654	20.3555
chr1	54647298	54647932	3.28701	10.8002
chr1	54738252	54739622	8.48098	16.6804
chr1	54953367	54955956	51.6729	31.8708
chr1	55007693	55008106	2.90696	7.37016
chr1	55137660	55138493	7.34084	10.3002
chr1	55257614	55258101	4.93388	12.2703
chr1	55275626	55276739	5.57066	14.8329
chr1	55410205	55411358	23.2961	18.8854
chr1	55415507	55417507	24.3095	10.8002
chr1	55438757	55439313	2.14687	10.8002
chr1	55461160	55463746	42.2984	14.7203
chr1	55486397	55489379	21.2759	29.6657
chr1	55537015	55537579	3.92042	9.82022
chr1	55605141	55606742	8.77882	10.0652
chr1	55741259	55745618	34.6975	11.2903
chr1	55749894	55751070	10.1279	6.25764
chr1	55803583	55804272	2.52692	11.2903
chr1	55838647	55844728	9.36103	17.1704
chr1	56050381	56050703	1.43125	5.41011
chr1	56167283	56168443	4.30047	8.10518
chr1	56358784	56359398	8.09421	5.03261
chr1	57042625	57043482	9.10767	8.35018
chr1	57045144	57045931	12.4014	13.0053
chr1	57049960	57051826	9.86776	20.3555
chr1	57174380	57176384	24.0562	14.4753
chr1	57269253	57270188	4.80047	5.65512
chr1	57286482	57288483	10.299	42.161
chr1	57296462	57298159	35.2042	14.217
chr1	57433910	57434163	2.77355	8.35018
chr1	57890159	57890585	10.8812	4.2181
chr1	57934715	57935363	6.32738	7.12515
chr1	58236376	58236858	2.90696	5.65512
chr1	58512376	58513548	20.2557	10.3102
chr1	58628168	58629031	11.6413	6.25764
chr1	58980914	58982227	12.148	17.9054
chr1	59011819	59013642	42.2984	25.0106
chr1	59049811	59050185	3.03365	1.84753
chr1	59117688	59119439	20.5091	18.8854
chr1	59204833	59205972	13.675	20.3555
chr1	59228374	59228702	8.60094	2.82756
chr1	59233416	59236287	35.2042	8.10518
chr1	59246634	59251417	11.3879	13.7403
chr1	59281155	59281763	3.03365	2.58255
chr1	59314218	59314685	5.06056	5.65512
chr1	59369297	59370129	7.33411	6.88015
chr1	59755660	59756042	3.53365	2.53839
chr1	59762801	59763095	7.84084	0.823346
chr1	60164685	60166066	16.7086	19.1305
chr1	60183280	60184231	4.72499	13.0053
chr1	60224928	60225727	27.61	47.5512
chr1	60345088	60345458	2.27355	9.33021
chr1	60411689	60414032	9.62112	19.1305
chr1	60437007	60437640	16.5886	16.6804
chr1	60441774	60443137	9.86776	12.7603
chr1	61313988	61315126	9.36103	8.21769
chr1	61324244	61324699	7.84084	5.65512
chr1	61435873	61436240	2.61361	3.31258
chr1	61444429	61445235	4.8072	12.2703
chr1	61507725	61508957	6.57402	21.8255
chr1	61514880	61517290	24.5696	30.6457
chr1	61545727	61546126	3.71153	11.0453
chr1	61802750	61804944	34.6975	11.1578
chr1	61918994	61919302	12.1548	16.6704
chr1	61984691	61984923	6.07402	4.9201
chr1	62052766	62055967	8.34757	25.2556
chr1	62317949	62320006	9.61439	12.5153
chr1	62547268	62549171	8.60094	13.7403
chr1	62597103	62597378	4.17379	1.72503
chr1	62601226	62601917	12.9081	12.7603
chr1	62609875	62610842	7.84084	5.03261
chr1	62640839	62641883	11.6413	4.91011
chr1	62872397	62874066	12.9081	18.3954
chr1	62973658	62974472	9.86776	11.7803
chr1	62995926	62996592	8.60094	5.64513
chr1	63211985	63213809	8.09421	6.62515
chr1	63249825	63250167	4.42715	2.96005
chr1	63305428	63308848	8.98771	12.5153
chr1	63372281	63372632	7.08075	2.2713
chr1	63376104	63378797	13.9216	14.7203
chr1	63428235	63429241	6.32066	7.37016
chr1	63470596	63470956	3.03365	11.7803
chr1	63613751	63615737	10.3745	6.14513
chr1	63793387	63794062	5.81393	4.6651
chr1	63905649	63908619	13.9216	8.35018
chr1	63989063	63990444	7.84084	3.07256
chr1	64003311	64004189	12.4014	9.0852
chr1	64022036	64024202	9.61439	16.4354
chr1	64040448	64042842	13.6682	9.82022
chr1	64081048	64082161	13.0415	10.1777
chr1	64090632	64091099	10.3745	6.13514
chr1	64128212	64128642	6.57402	5.41011
chr1	64139899	64140782	9.36776	28.9307
chr1	64157157	64157999	18.9889	18.1504
chr1	64238753	64240074	26.5898	8.10518
chr1	64339439	64340408	17.7221	9.33021
chr1	64383891	64384736	6.82738	2.70506
chr1	64386207	64386905	19.4956	11.2803
chr1	64601465	64604036	20.0023	20.3555
chr1	64629615	64630051	6.32066	7.61517
chr1	64708046	64712642	10.8879	15.4554
chr1	64734578	64735352	26.8432	21.8255
chr1	64935539	64936076	9.86776	3.68508
chr1	65139373	65142623	10.0012	15.9454
chr1	65152123	65153424	8.52545	19.6205
chr1	65209779	65210486	6.06729	8.10518
chr1	65288284	65291368	11.3947	17.9054
chr1	65525365	65527129	14.6817	7.37016
chr1	65540189	65541665	12.148	15.7004
chr1	65674761	65676055	9.36103	12.0253
chr1	65701730	65702504	9.10767	4.10885
chr1	65720262	65720671	7.84084	5.65512
chr1	65895810	65897559	22.0293	12.5153
chr1	65899604	65901656	8.09421	2.82756
chr1	65924896	65925697	10.8812	16.4354
chr1	65993322	65994100	5.18724	8.8402
chr1	66004517	66004787	3.54037	2.47004
chr1	66152369	66154276	21.0248	22.5506
chr1	66216825	66217121	7.84084	3.94007
chr1	66276692	66277800	15.9485	1.60253
chr1	66418609	66418950	4.72499	4.67509
chr1	66423827	66425497	13.675	27.7057
chr1	66707203	66709290	13.4883	24.5106
chr1	66719130	66719903	20.5091	7.41643
chr1	66797582	66798716	17.4687	9.82022
chr1	66819926	66820160	4.17379	4.43009
chr1	66826011	66826568	6.06729	3.69507
chr1	66901766	66902306	4.42715	5.1651
chr1	66911576	66913080	42.0451	36.5259
chr1	66968975	66970294	5.87537	10.5453
chr1	67190312	67193770	21.6559	9.86649
chr1	67230167	67231789	23.0427	17.4154
chr1	67391216	67391947	12.4014	4.67509
chr1	67395535	67399536	15.9485	4.67509
chr1	67461542	67462801	14.935	20.3555
chr1	67609755	67611280	9.10767	8.8402
chr1	67614472	67615427	10.3745	18.6305
chr1	67676129	67683619	21.5225	14.7203
chr1	67812754	67814199	27.6033	18.3954
chr1	67965600	67966872	33.3107	43.6311
chr1	67995854	68001725	21.7759	17.8954
chr1	68026970	68027883	7.85094	19.488
chr1	68151013	68152320	3.54037	6.14513
chr1	68153259	68153719	7.84084	3.20506
chr1	68166700	68167239	5.18724	3.69507
chr1	68225753	68227090	18.4822	15.5679
chr1	68230312	68232667	50.4061	39.711
chr1	68236923	68237662	12.9081	2.37505
chr1	68297952	68298216	3.12034	1.72503
chr1	68314790	68319927	35.7109	31.8708
chr1	68475768	68476611	14.4283	6.14513
chr1	68523715	68524147	4.42715	1.97004
chr1	68576956	68578768	14.5617	12.0253
chr1	68581168	68586561	22.0293	21.0905
chr1	68640134	68640743	5.05383	2.33755
chr1	68697801	68698176	2.78252	1.48002
chr1	68785588	68787817	19.749	23.7856
chr1	68807491	68813127	21.2692	21.448
chr1	68850294	68850720	21.7759	3.68508
chr1	68907847	68910243	10.6279	5.41011
chr1	68920431	68920691	8.34757	2.04838
chr1	68921617	68921899	2.95143	1.97004
chr1	68935668	68936672	11.1346	7.37016
chr1	68950999	68952354	11.1346	3.94007
chr1	69065894	69066473	4.30047	9.33021
chr1	70203417	70203682	3.02692	9.0852
chr1	70597765	70600267	7.21416	12.7603
chr1	70608709	70608987	3.16033	12.2703
chr1	70687187	70687528	7.84084	4.4201
chr1	70819243	70820241	9.86776	3.45006
chr1	70953551	70954131	3.02692	15.7004
chr1	70975189	70976291	13.1615	5.89014
chr1	70993998	70995220	5.18724	8.10518
chr1	71515327	71516444	5.94734	13.4953
chr1	71545481	71547572	15.9485	14.7203
chr1	71661916	71662593	6.06729	4.5426
chr1	71987248	71987970	3.41369	8.35018
chr1	72502493	72504276	10.3745	9.82022
chr1	72651815	72652965	11.8947	8.35018
chr1	72748650	72749758	5.56056	2.47004
chr1	73088221	73089491	8.09421	8.35018
chr1	75155264	75156120	10.1279	10.6678
chr1	75198564	75200728	27.0965	20.3555
chr1	75233042	75233405	7.84084	4.5426
chr1	75236857	75238700	8.8543	13.9853
chr1	76307994	76308882	8.60094	9.57521
chr1	77366306	77367435	10.6279	7.12515
chr1	77591887	77592345	4.93388	12.0253
chr1	77609053	77610102	8.09421	11.7803
chr1	77613562	77614748	18.9889	22.8055
chr1	77747669	77748469	4.0471	5.1651
chr1	77882706	77883428	13.1615	10.3102
chr1	77981081	77981700	6.82738	7.61517
chr1	77998453	78000441	7.42754	9.0852
chr1	78148919	78150112	21.1092	28.9307
chr1	78290029	78291564	5.3072	5.90012
chr1	78366180	78366950	9.86776	13.9853
chr1	78444950	78445686	10.8812	12.0153
chr1	78470769	78471406	7.08075	4.43009
chr1	78579806	78580842	37.9912	14.3428
chr1	78595818	78597372	37.2311	27.9507
chr1	78606778	78607364	3.41369	1.97004
chr1	78608899	78612161	11.8192	25.9906
chr1	78798952	78800333	9.74781	16.6804
chr1	79072341	79074686	28.8701	25.9906
chr1	79082457	79084281	10.6279	21.3355
chr1	79141492	79143676	10.6279	16.9254
chr1	79154121	79154806	7.33411	13.2503
chr1	79209532	79210232	8.73435	10.0652
chr1	79304819	79306769	14.4283	16.9254
chr1	79535319	79536312	13.9216	3.20506
chr1	79663006	79664096	4.80944	3.25133
chr1	79724321	79726349	7.58748	12.7603
chr1	79787828	79788458	4.17715	11.7803
chr1	79816604	79817086	7.58748	6.63514
chr1	79818737	79819509	8.60094	12.0253
chr1	79828057	79828352	3.37371	4.67509
chr1	79963004	79963985	20.0023	10.1777
chr1	80682864	80684742	16.7086	8.5852
chr1	81121594	81122236	10.1211	4.43009
chr1	81720357	81720839	8.60094	4.67509
chr1	81880132	81880747	3.16033	5.27762
chr1	82015015	82015787	13.4149	19.8655
chr1	82025473	82025787	4.30271	2.70506
chr1	82226212	82226776	5.81393	8.59519
chr1	82268356	82268979	8.60094	8.4627
chr1	84369404	84372078	14.4283	11.0453
chr1	84396978	84398533	9.10767	6.39014
chr1	84542884	84543484	3.41369	5.65512
chr1	84588301	84589438	6.70743	14.2303
chr1	84606754	84607798	11.1346	16.6804
chr1	84611709	84611973	6.57402	1.60253
chr1	84898948	84901002	18.7355	18.8854
chr1	84907246	84908424	17.4687	6.01264
chr1	84970540	84971062	2.95143	2.09254
chr1	85069761	85072129	22.1627	17.0379
chr1	85085753	85086988	25.0696	33.5858
chr1	85155438	85156009	10.3745	5.15512
chr1	85215934	85216162	6.32066	0.990012
chr1	85218515	85219988	16.4552	26.7157
chr1	85236826	85238717	27.1033	14.6254
chr1	85247591	85248565	9.10767	5.80514
chr1	85401458	85402877	21.1492	30.4007
chr1	85409844	85411721	17.4788	18.1504
chr1	85574755	85576010	10.5079	12.7603
chr1	85719335	85721037	9.87449	5.41011
chr1	85722672	85728402	18.8289	14.6254
chr1	85772998	85775215	20.2624	43.1411
chr1	85809776	85810243	7.44623	36.7709
chr1	85864322	85865815	15.1884	14.7203
chr1	85966412	85969158	9.10767	9.82022
chr1	85987412	85987643	9.61439	1.65879
chr1	86041854	86045182	12.4115	22.8055
chr1	86046389	86049820	24.8163	18.8854
chr1	86078195	86079326	9.86776	21.0905
chr1	86158112	86159311	12.9081	7.23767
chr1	86173229	86175265	13.2949	4.91011
chr1	86349332	86351550	11.1346	6.63514
chr1	86360629	86360874	4.93388	6.88015
chr1	86376466	86378520	13.1615	5.76763
chr1	86483152	86485145	11.3879	18.1504
chr1	86845736	86846683	14.935	18.3954
chr1	86884177	86885839	7.08075	8.59519
chr1	86939014	86941335	13.4149	12.5153
chr1	86964748	86968369	16.842	14.9654
chr1	86971300	86974595	9.36103	9.44272
chr1	86981198	86981905	4.8072	9.0852
chr1	87169297	87172403	38.2446	12.5616
chr1	87206849	87208953	5.90735	14.9654
chr1	87245568	87247054	13.1615	10.8002
chr1	87298450	87300407	25.5764	19.6205
chr1	87430443	87431442	9.61439	7.60185
chr1	87490808	87491447	11.8947	5.41011
chr1	87548945	87550987	12.148	8.35018
chr1	87596243	87597892	27.61	28.4407
chr1	87617515	87617946	6.82738	6.37682
chr1	87757866	87759381	26.0831	19.3655
chr1	87790696	87795603	18.9889	9.57521
chr1	87801064	87801348	10.6279	4.9201
chr1	88418944	88421054	7.33411	8.5852
chr1	88527317	88527891	9.36776	5.1651
chr1	88645480	88647326	28.6167	14.2203
chr1	88768793	88769049	3.03589	11.5353
chr1	89060873	89061398	4.8072	11.0453
chr1	89073897	89074953	8.34757	3.44007
chr1	89120382	89122066	10.8812	9.33021
chr1	89149996	89150923	3.03365	3.80758
chr1	89202062	89202781	10.3745	14.7203
chr1	89265878	89267956	13.4149	8.21769
chr1	89342520	89344653	18.9889	12.5153
chr1	89401034	89402393	11.6413	9.82022
chr1	89439011	89440290	17.7221	8.35018
chr1	89447690	89450652	13.6682	17.6604
chr1	89463799	89465609	11.3879	13.4953
chr1	89551413	89551862	3.28701	4.74344
chr1	89823615	89825209	8.8543	15.7004
chr1	89919907	89921569	14.175	3.31258
chr1	89948316	89949941	7.84084	5.76763
chr1	90064298	90065493	11.6413	4.91011
chr1	90098310	90099091	6.57402	5.65512
chr1	90227246	90230362	17.3487	7.50118
chr1	90268765	90271203	17.0954	14.4654
chr1	90287042	90287283	3.92042	1.72503
chr1	90308849	90310009	17.8555	7.97269
chr1	90451186	90454246	13.4149	14.7203
chr1	90460733	90461105	2.27579	1.88504
chr1	90510550	90512643	9.61439	8.59519
chr1	90513581	90513860	6.57402	2.22503
chr1	90579961	90580491	6.2007	17.1704
chr1	91044023	91046411	7.08075	9.57521
chr1	91080630	91081035	7.58748	7.37016
chr1	91186227	91187817	19.2422	17.1704
chr1	91316877	91317337	6.2007	6.88015
chr1	91429838	91430354	12.9081	13.9853
chr1	91492167	91492885	7.33411	4.78761
chr1	91628697	91632290	19.2422	22.3155
chr1	91744316	91744712	2.02019	7.61517
chr1	91747300	91749167	10.8812	7.61517
chr1	91866999	91867403	8.09421	5.41011
chr1	91868441	91869775	7.84084	4.43009
chr1	91872073	91872473	2.90696	2.46005
chr1	91966662	91967955	11.0146	5.90012
chr1	91976371	91979082	12.6548	7.61517
chr1	91995538	91995827	3.92042	15.4554
chr1	92348875	92350070	4.17379	9.57521
chr1	92351264	92351835	5.05383	9.0852
chr1	92393097	92393422	11.6413	10.0652
chr1	92462970	92463772	11.8947	7.85018
chr1	92756621	92758542	9.61439	8.3402
chr1	92763208	92764470	9.49444	4.43009
chr1	92774505	92776473	18.4822	4.6651
chr1	92795207	92795653	5.44061	4.67509
chr1	93049579	93050123	12.1548	7.12515
chr1	93064457	93064967	10.6279	14.9654
chr1	93088293	93089549	12.148	6.39014
chr1	93213056	93216073	17.7221	18.8854
chr1	93250540	93251084	11.1346	3.93009
chr1	93282866	93284466	5.44061	5.1651
chr1	93296762	93298765	57.5003	20.1105
chr1	93323959	93325588	34.6975	9.72524
chr1	93425517	93427542	19.2422	20.1105
chr1	93433034	93435499	16.2019	19.8655
chr1	93458265	93460264	12.5348	16.4354
chr1	93486723	93487931	22.2826	11.7803
chr1	93527744	93528150	10.1211	7.11184
chr1	93545800	93546699	7.58748	7.12515
chr1	93645423	93645955	3.29105	4.43009
chr1	93769701	93771045	12.148	8.58187
chr1	93903182	93904639	15.4418	12.0253
chr1	93913562	93915003	3.41369	5.90012
chr1	94094671	94095874	22.7893	8.70771
chr1	94145933	94147851	24.5629	7.97269
chr1	94199974	94201739	8.60767	11.2903
chr1	94278604	94280132	11.4814	38.976
chr1	94308774	94312177	17.2153	14.7203
chr1	94314039	94318016	12.3259	18.753
chr1	94339627	94340178	5.06056	17.4154
chr1	94375016	94376764	37.6179	12.3828
chr1	94446031	94446517	3.78701	8.8402
chr1	94488387	94492543	21.2692	10.9128
chr1	94503957	94507346	9.61439	15.8129
chr1	94510602	94511660	13.675	22.8055
chr1	94526285	94529161	13.1682	14.9554
chr1	94702446	94703398	3.28701	3.45006
chr1	94794382	94796627	17.2153	7.23767
chr1	94800801	94802758	37.7379	43.3861
chr1	94841712	94842163	7.84084	2.33755
chr1	94929151	94930123	2.65696	18.8854
chr1	94946143	94948937	24.8163	12.2703
chr1	94978826	94981220	16.3353	12.2703
chr1	94987825	94988265	4.17379	8.59519
chr1	94992683	94993974	8.34757	11.2903
chr1	95006860	95007273	8.60094	2.82756
chr1	95010427	95010789	10.3745	4.18508
chr1	95065028	95065437	2.90696	12.0253
chr1	95207083	95207482	4.55383	10.8002
chr1	95257199	95258384	6.57402	6.88015
chr1	95267312	95268514	5.90735	7.37016
chr1	95270057	95273914	41.0316	10.3102
chr1	95318162	95321468	48.3792	34.3208
chr1	95322831	95323579	3.79374	4.67509
chr1	95390955	95392655	15.6951	6.88015
chr1	95506042	95511079	28.8701	22.5605
chr1	95549966	95551189	6.70743	10.5552
chr1	95582011	95582908	15.1884	14.7203
chr1	95699394	95700366	18.3622	29.9107
chr1	95774688	95775064	6.82738	9.19772
chr1	96700948	96702110	17.2153	8.21769
chr1	97061804	97062066	4.0471	8.35018
chr1	97311026	97311270	4.42715	3.68508
chr1	97431216	97433525	36.2177	14.9554
chr1	97513720	97514867	4.30047	5.41011
chr1	97514953	97516544	8.34757	23.5406
chr1	97602556	97604328	15.1884	10.0652
chr1	97652114	97652422	1.6435	3.51841
chr1	97709322	97710882	27.6033	8.35018
chr1	97990758	97992240	7.58748	6.99266
chr1	98493945	98495134	7.84084	3.94007
chr1	98515025	98518341	10.7613	22.0705
chr1	98789203	98790314	7.33411	3.20506
chr1	98933348	98934842	23.2961	30.4007
chr1	99021997	99022769	9.10767	5.15512
chr1	99127006	99127626	2.27355	4.67509
chr1	99213580	99215589	13.1615	7.86017
chr1	99260005	99261314	16.2019	6.39014
chr1	99642967	99643289	3.66706	2.58255
chr1	99645013	99646741	8.10094	12.2703
chr1	99946746	99948114	9.62112	11.7803
chr1	100150903	100151803	12.4014	11.7803
chr1	100172885	100173912	17.7221	7.72768
chr1	100194008	100195892	7.08075	5.41011
chr1	100202413	100203010	8.60094	16.4354
chr1	100273804	100274806	7.46752	12.0253
chr1	100500040	100500435	2.40023	5.64513
chr1	100817022	100817758	7.58748	2.47004
chr1	100823808	100824417	3.53365	6.14513
chr1	100920448	100926424	21.0158	17.9054
chr1	100927486	100927744	9.86776	2.58255
chr1	100929106	100929888	7.97425	11.6478
chr1	101071575	101072263	7.84757	16.6804
chr1	101300379	101300947	8.09421	8.59519
chr1	101331626	101335117	28.6167	13.1178
chr1	101385950	101388259	8.98771	8.59519
chr1	101602414	101602778	7.84084	9.33021
chr1	101704226	101705196	38.498	10.7053
chr1	101706323	101707995	8.8543	6.63514
chr1	101753172	101754734	26.0831	7.97269
chr1	101774101	101776283	14.935	13.9853
chr1	101822148	101823350	12.9081	11.0453
chr1	103435891	103437438	13.6682	9.0852
chr1	104003620	104003952	4.5471	5.1651
chr1	104057068	104058127	6.82738	14.2303
chr1	105190652	105191119	4.55383	17.1704
chr1	105323118	105323712	17.4687	29.6657
chr1	105680042	105680471	3.16033	6.63514
chr1	106151473	106151755	4.80047	6.88015
chr1	106336120	106337264	7.33411	11.2903
chr1	106564780	106565445	9.10767	10.0652
chr1	107669985	107670240	2.01346	3.19507
chr1	107683452	107685594	28.3634	24.0306
chr1	107739573	107740062	2.17624	6.99266
chr1	107973315	107973638	3.41369	9.33021
chr1	108071581	108072554	15.4418	7.48268
chr1	108293045	108293344	3.92042	9.0852
chr1	108324614	108325411	13.4149	8.4627
chr1	108667889	108669153	31.1504	11.7803
chr1	108757277	108758568	6.82738	6.88015
chr1	109055062	109055836	6.32066	4.98845
chr1	109102509	109104585	15.6951	10.5552
chr1	109185938	109186743	15.9485	13.7403
chr1	109235221	109235768	4.17379	2.62006
chr1	109288113	109289984	59.7806	42.161
chr1	109369179	109372067	17.8555	21.0905
chr1	109419581	109420580	9.36103	4.4201
chr1	109440486	109441459	10.8812	9.0852
chr1	109570661	109571146	5.3072	6.39014
chr1	109618457	109619082	8.60094	6.88015
chr1	109632015	109632301	4.30047	7.12515
chr1	109641355	109643740	30.1369	21.3355
chr1	109654659	109655887	36.471	24.0306
chr1	109657311	109658176	5.69397	7.37016
chr1	109736162	109736703	12.4014	15.9454
chr1	109742954	109744195	8.09421	15.2104
chr1	109782202	109783239	5.56056	9.82022
chr1	109805988	109807618	14.4373	34.3208
chr1	109818337	109822498	14.935	23.5406
chr1	109825851	109827012	7.84084	4.4201
chr1	109940837	109942786	21.0158	8.35018
chr1	110031297	110037735	45.8455	22.3155
chr1	110038973	110039611	6.82738	3.94007
chr1	110040288	110041464	8.09421	16.6804
chr1	110042482	110043057	3.29037	3.76342
chr1	110074345	110077615	31.4037	17.4154
chr1	110087577	110090860	39.5114	22.3155
chr1	110172796	110173642	12.4014	9.82022
chr1	110176723	110176961	7.84084	1.15002
chr1	110180886	110186745	29.1302	16.1904
chr1	110191513	110193089	6.92081	10.0652
chr1	110316164	110320392	26.0898	23.0506
chr1	110331143	110332141	4.5471	11.7803
chr1	110333156	110334995	8.09421	8.09519
chr1	110419835	110420389	15.6951	8.8402
chr1	110469583	110469812	5.56056	3.45006
chr1	110522664	110523779	6.83411	17.4154
chr1	110524847	110527762	95.2516	55.3914
chr1	110553703	110555128	16.2019	15.4554
chr1	110569409	110573269	34.1908	20.1105
chr1	110593338	110593615	4.5471	3.20506
chr1	110596056	110599416	9.70782	25.0106
chr1	110600989	110601394	4.55383	1.55836
chr1	110602437	110603724	8.73435	8.3402
chr1	110628086	110631480	7.33411	6.14513
chr1	110633308	110633700	4.30047	3.45006
chr1	110646754	110650393	15.1951	12.2603
chr1	110658610	110660699	10.0012	5.90012
chr1	110693077	110693434	9.36103	1.98002
chr1	110738973	110741926	24.3095	12.9953
chr1	110743289	110743561	3.28701	1.72503
chr1	110744490	110746496	21.5225	9.82022
chr1	110750174	110752146	12.2415	10.0652
chr1	110853440	110853793	3.66706	4.43009
chr1	110854143	110856385	8.27209	14.0978
chr1	110880791	110882879	28.6167	11.0453
chr1	110954556	110956525	22.0293	5.07012
chr1	111002417	111005463	24.0562	21.0905
chr1	111020028	111020809	6.32066	6.14513
chr1	111038235	111039115	34.4441	31.6258
chr1	111066858	111067468	8.34757	13.2503
chr1	111158331	111158808	1.8935	12.7603
chr1	111160526	111162487	24.8163	15.7004
chr1	111172221	111173792	14.6817	13.4953
chr1	111308115	111309389	10.8812	10.5552
chr1	111323333	111326577	14.175	21.3355
chr1	111371732	111373362	12.9081	10.8002
chr1	111505277	111506610	30.6437	8.59519
chr1	111534217	111535126	2.02019	9.57521
chr1	111571577	111575876	13.4149	15.7004
chr1	111764875	111767027	27.8634	10.3433
chr1	111876746	111877308	9.36103	6.39014
chr1	111942207	111943773	11.1346	8.10518
chr1	111984213	111984712	2.27355	2.86506
chr1	112024267	112024684	23.5494	5.27263
chr1	112049951	112051851	19.249	17.5279
chr1	112113331	112113722	3.79374	7.86017
chr1	112198855	112199605	11.6413	8.8402
chr1	112256250	112258991	13.9216	14.4753
chr1	112288886	112291111	11.8947	23.7856
chr1	112297832	112298577	45.8455	33.3408
chr1	112311982	112313052	18.9889	10.5552
chr1	112841061	112841585	3.54037	4.6651
chr1	112879535	112879996	2.52692	6.25764
chr1	112900246	112902939	5.90735	20.6005
chr1	112911517	112915526	13.4149	29.6657
chr1	112932657	112934211	23.8028	18.1504
chr1	112937046	112937322	3.03365	8.59519
chr1	113008520	113010758	24.8163	20.3455
chr1	113043608	113045025	7.58748	18.8854
chr1	113156877	113157657	8.86103	22.5605
chr1	113215813	113217786	15.4418	7.12515
chr1	113243081	113245126	6.82738	2.71504
chr1	113249394	113251586	29.3836	39.466
chr1	113258066	113262378	33.4307	17.1604
chr1	113346403	113348524	16.842	14.9554
chr1	113350040	113353328	19.249	31.1358
chr1	113422011	113423935	20.1358	19.6205
chr1	113497823	113499208	8.60094	7.85018
chr1	113585211	113585524	3.79598	7.11517
chr1	113614204	113616940	51.6729	51.7163
chr1	113682543	113684949	21.7759	8.59519
chr1	113995345	113996262	11.3879	4.5426
chr1	114220240	114221518	20.5091	22.0705
chr1	114354676	114355363	3.53365	1.72503
chr1	114378169	114378934	12.148	14.7203
chr1	114447775	114448218	14.935	10.6678
chr1	114491474	114492189	9.10767	12.7603
chr1	114519566	114522246	18.4822	21.5805
chr1	114824713	114826763	8.60094	12.0253
chr1	114888707	114889701	27.3566	52.4513
chr1	114970753	114971273	4.68051	8.35018
chr1	115212454	115213066	4.1338	2.21504
chr1	115300297	115301163	15.1884	3.45006
chr1	115521712	115523613	11.3879	9.0852
chr1	115592948	115596095	13.9216	7.37016
chr1	115611990	115612243	4.04037	6.63514
chr1	115654255	115657121	8.60767	29.6657
chr1	115680362	115681952	19.1223	25.5006
chr1	115817667	115818381	3.03589	11.7803
chr1	115872565	115873337	15.4418	4.18508
chr1	116011331	116013115	23.6829	39.711
chr1	116049393	116051029	9.61439	6.63514
chr1	116088592	116089180	10.8812	9.33021
chr1	116138394	116139808	17.9822	34.8108
chr1	116150575	116151348	11.1346	17.4154
chr1	116211927	116212394	6.82738	1.23502
chr1	116249244	116251050	11.5214	7.61517
chr1	116314248	116314928	8.34757	13.7403
chr1	116349326	116350819	11.8947	14.7203
chr1	116523807	116524234	4.0471	9.57521
chr1	116563015	116563596	10.6279	5.41011
chr1	116681041	116683160	24.0562	40.691
chr1	116694280	116695087	11.8947	18.3954
chr1	116903062	116903965	10.6279	8.10518
chr1	117027826	117029191	7.6809	15.3229
chr1	117041180	117043324	30.6437	13.4953
chr1	117098661	117099041	3.92042	1.80337
chr1	117112787	117113594	5.56729	9.19772
chr1	117115767	117117736	13.8016	9.81023
chr1	117136654	117136907	3.54037	1.97004
chr1	117138006	117140020	21.7759	16.6804
chr1	117265169	117268654	18.9889	10.0552
chr1	117279887	117280871	21.2692	21.0905
chr1	117306865	117307132	2.02019	10.8002
chr1	117359193	117361349	7.58748	10.8002
chr1	117597936	117599488	22.7893	23.7856
chr1	117602120	117602732	7.84084	1.97004
chr1	117609952	117610989	23.0427	10.6678
chr1	117636212	117637193	15.1884	8.59519
chr1	117664572	117665496	11.6413	24.5206
chr1	117670701	117672188	13.4149	10.3102
chr1	117827036	117827846	5.3072	12.0253
chr1	117909488	117909733	7.08075	3.20506
chr1	118055487	118055905	10.6279	8.59519
chr1	118076986	118078349	6.45407	14.2303
chr1	118253200	118253595	4.55383	7.37016
chr1	118296520	118299194	18.4822	14.9554
chr1	118300167	118302692	14.175	14.4753
chr1	118438074	118440346	10.3745	16.1904
chr1	118619464	118620900	5.05383	5.90012
chr1	118693794	118694371	14.175	6.70349
chr1	119551459	119551760	1.8935	10.5552
chr1	119683387	119684073	11.1346	7.23767
chr1	119816895	119819941	16.962	7.48268
chr1	119829160	119829458	2.90696	9.0852
chr1	119909581	119910548	22.2826	13.4953
chr1	120018450	120019054	5.3072	13.9853
chr1	120092239	120092710	8.8543	10.8002
chr1	120125391	120125811	3.71153	4.05259
chr1	120150144	120150892	5.81393	6.63514
chr1	120152637	120157097	39.5114	22.8055
chr1	120190010	120191336	10.6279	7.86017
chr1	120205567	120206383	3.12034	13.0053
chr1	120216620	120219434	24.3095	13.6078
chr1	120285422	120288076	21.7759	11.4028
chr1	120350805	120353510	29.3768	14.4753
chr1	120369262	120370249	10.1211	9.0852
chr1	120386344	120387983	6.2007	6.25764
chr1	120412405	120414641	36.9778	28.4407
chr1	120427272	120430706	7.93427	12.9953
chr1	120490453	120491860	9.49444	15.7004
chr1	120509547	120511672	17.2153	13.4853
chr1	120601260	120602202	3.96489	10.8002
chr1	120610999	120612234	3.66706	3.80758
chr1	120686997	120689446	15.7041	54.6563
chr1	120866744	120867214	6.58075	6.88015
chr1	120923103	120926602	20.8958	32.1158
chr1	121142657	121142945	3.62707	4.67509
chr1	121188487	121190296	6.45407	9.57521
chr1	142808266	142808748	1.85352	3.84509
chr1	143913853	143914271	6.32066	1.55836
chr1	144094650	144095102	5.05383	4.3351
chr1	144533868	144535779	8.10094	5.10762
chr1	144567359	144568468	4.30047	7.12515
chr1	144572610	144574882	9.36103	10.0652
chr1	144593687	144594369	3.2048	4.67509
chr1	144620836	144621953	6.06729	11.2803
chr1	144692574	144692879	1.46682	5.89014
chr1	144696918	144697753	2.48917	7.68352
chr1	144811110	144813018	15.1884	8.59519
chr1	144836343	144836738	10.8812	2.09254
chr1	144916000	144918995	7.38756	11.6478
chr1	144931779	144932872	7.21752	3.13285
chr1	144971519	144973213	7.97425	11.8928
chr1	144989502	144990093	1.85576	4.37261
chr1	145012697	145015069	6.07851	8.70271
chr1	145057198	145062120	7.85161	6.28078
chr1	145083813	145084264	4.5572	1.37603
chr1	145092416	145092808	4.30451	8.8402
chr1	145097208	145097500	2.93634	2.02629
chr1	145124629	145127346	4.64053	7.86017
chr1	145128276	145130321	11.6413	8.01019
chr1	145139109	145140941	20.5091	5.90012
chr1	145209871	145210123	1.60315	7.12515
chr1	145219245	145220119	7.08075	4.67509
chr1	145290745	145294701	9.11439	24.3881
chr1	145298523	145300247	15.9575	15.197
chr1	145395574	145396629	25.5764	2.21171
chr1	145398854	145399975	8.34757	2.33755
chr1	145401454	145403277	8.10094	5.41011
chr1	145421599	145422440	12.148	8.41854
chr1	145427213	145428477	14.6817	8.10518
chr1	145455627	145458080	12.5348	12.0253
chr1	145477110	145477441	2.52916	1.11252
chr1	145507596	145508774	16.0819	10.1777
chr1	145523836	145526809	13.4216	6.39014
chr1	145542242	145543587	36.9778	35.0559
chr1	145575233	145575706	4.42715	4.9201
chr1	145585221	145585830	2.69807	7.11517
chr1	145586794	145591515	27.8566	10.5453
chr1	145711893	145714880	27.4833	17.0379
chr1	146569785	146570171	6.32066	6.14513
chr1	146643075	146645361	11.2974	40.446
chr1	146713980	146715730	18.1088	38.976
chr1	146745223	146745624	6.2007	15.2104
chr1	146764132	146764372	3.66706	1.15002
chr1	146861947	146863137	9.10767	7.61517
chr1	146966199	146968947	24.5629	9.48023
chr1	147011115	147011493	13.4149	2.95006
chr1	147097482	147100481	17.9754	11.4028
chr1	147109349	147115182	16.7086	17.9054
chr1	147137804	147138436	7.08075	5.90012
chr1	147141598	147142541	7.58748	2.70506
chr1	147171080	147173648	14.6817	17.9054
chr1	147196219	147196486	1.26234	3.07256
chr1	147362436	147366191	12.9081	15.7004
chr1	147553451	147553873	12.157	18.1504
chr1	147725799	147727541	9.10767	19.3755
chr1	147816794	147818327	7.08075	7.61517
chr1	148000265	148000746	4.42715	9.82022
chr1	148247503	148248205	6.9608	15.2104
chr1	148344407	148344649	8.60094	5.65512
chr1	148346641	148347632	3.78701	6.38015
chr1	148531252	148532657	11.6521	16.4254
chr1	148555665	148556962	2.78028	5.52263
chr1	148598353	148598959	13.6682	3.85295
chr1	148849471	148850215	2.95143	3.07256
chr1	149204059	149204845	16.4552	13.2403
chr1	149273003	149273257	2.52692	9.33021
chr1	149297628	149298515	7.59645	8.2552
chr1	149299831	149300727	7.08075	11.0453
chr1	149379050	149380091	22.7893	8.35018
chr1	149431163	149431485	17.2153	11.5353
chr1	149763051	149765654	61.8075	16.9938
chr1	149784744	149785127	1.89687	10.3102
chr1	149857041	149860753	20.2557	13.4953
chr1	149932882	149935252	22.2826	17.1704
chr1	150022364	150023525	11.6413	10.0652
chr1	150039096	150039736	8.8543	3.80758
chr1	150044985	150045431	9.10767	7.37016
chr1	150135105	150142353	17.9754	15.2104
chr1	150158218	150161365	24.3095	14.5879
chr1	150192374	150194979	12.4014	5.41011
chr1	150208743	150209106	8.60094	3.19507
chr1	150227461	150229213	15.9485	11.7803
chr1	150253394	150254617	21.5225	9.82022
chr1	150435653	150438432	27.3499	8.59519
chr1	150488143	150489283	16.962	4.67509
chr1	150501827	150502239	3.54037	2.71504
chr1	150504481	150506270	13.1615	16.9254
chr1	150520667	150521613	8.3543	6.39014
chr1	150530993	150534364	38.498	18.3854
chr1	150548938	150552040	10.1211	4.43009
chr1	150592066	150594592	20.2557	12.5153
chr1	150785090	150786112	18.7355	6.63514
chr1	150802046	150803176	4.68051	2.09254
chr1	150894394	150895552	10.1301	6.70349
chr1	150950030	150953777	45.0854	18.1404
chr1	150967832	150968966	35.4576	24.2756
chr1	150979085	150979510	11.6413	7.11517
chr1	150996132	150997590	7.84084	8.3402
chr1	151020318	151021575	10.3745	4.78761
chr1	151031877	151033305	7.58748	12.0253
chr1	151042866	151044999	35.4576	14.707
chr1	151071330	151073102	12.6548	5.90012
chr1	151127891	151129176	23.2961	27.7057
chr1	151138059	151138354	4.42715	2.22503
chr1	151147048	151148617	6.83411	8.8402
chr1	151168121	151169192	11.7747	13.7403
chr1	151223438	151225857	17.7221	4.18508
chr1	151253596	151255340	7.33411	5.1651
chr1	151272405	151273795	8.77882	8.5002
chr1	151313044	151314104	18.9889	7.60518
chr1	151415711	151416558	8.86103	11.5353
chr1	151505876	151509429	16.7086	4.18508
chr1	151512843	151513812	3.28701	2.96005
chr1	151565267	151569326	15.2818	14.9654
chr1	151665109	151666027	8.8543	4.6651
chr1	151706782	151708404	11.8947	10.1777
chr1	151762595	151763003	6.58075	1.88504
chr1	151808742	151810096	14.175	13.4953
chr1	151861218	151862024	9.61439	9.07521
chr1	151880851	151882021	11.1346	8.8402
chr1	151905031	151907713	16.9687	5.6418
chr1	151918103	151918836	3.28701	3.69507
chr1	151940308	151941797	9.24108	7.60185
chr1	151961689	151962057	4.8072	1.11252
chr1	151964562	151966293	5.81393	5.65512
chr1	151969062	151970519	15.4418	28.1957
chr1	151973523	151974747	28.8701	24.2756
chr1	151985479	151987714	10.8812	5.65512
chr1	152005446	152009517	9.61439	4.74344
chr1	152020096	152021547	10.3812	18.1504
chr1	152024372	152026906	28.6167	22.3155
chr1	152114238	152115203	19.2422	22.5605
chr1	152135632	152135962	6.82738	1.97004
chr1	152154607	152155999	8.60094	21.3355
chr1	152157446	152163233	24.8163	17.1704
chr1	152319256	152320988	7.08075	12.0253
chr1	152413297	152413753	8.8543	15.7004
chr1	152430833	152434777	20.2557	13.2503
chr1	152842294	152842862	2.95143	5.65512
chr1	153195521	153196054	12.148	6.39014
chr1	153201140	153201961	9.61439	5.41011
chr1	153250070	153250520	6.57402	7.86017
chr1	153324521	153328440	21.9093	30.4007
chr1	153377121	153377505	10.8812	15.4554
chr1	153438227	153438783	8.98771	5.6418
chr1	153466990	153470579	17.4754	14.4753
chr1	153479492	153484695	37.7379	23.5406
chr1	153504761	153506258	10.7213	23.0506
chr1	153507674	153508485	8.09421	4.67509
chr1	153538884	153545565	40.0181	35.0559
chr1	153589924	153590489	10.6346	6.14513
chr1	153599520	153601267	40.5249	25.2556
chr1	153644067	153644373	3.79374	6.63514
chr1	153649646	153651585	22.036	19.8655
chr1	153721705	153722760	21.0225	10.7869
chr1	153744537	153744874	2.6536	8.35018
chr1	153755421	153756233	6.58075	1.88504
chr1	153768374	153771062	22.2826	9.44272
chr1	153894981	153895439	7.08075	5.90012
chr1	153918541	153920410	31.1504	13.0053
chr1	153939971	153940381	4.17379	6.50265
chr1	153958931	153960284	11.6413	9.68773
chr1	154117165	154118700	17.2153	7.61517
chr1	154158722	154159014	3.96489	2.45506
chr1	154170934	154172736	14.4283	13.7403
chr1	154244435	154245303	16.0819	21.0905
chr1	154296552	154299863	45.3388	31.6258
chr1	154306707	154308889	9.79228	11.7803
chr1	154317201	154318188	5.56056	5.76763
chr1	154377508	154378689	11.3879	11.5353
chr1	154451097	154453994	15.9552	26.2356
chr1	154506549	154507268	9.86776	8.35018
chr1	154518626	154519601	17.7221	11.5219
chr1	154531360	154532541	27.4833	11.6478
chr1	154641775	154642577	9.61439	10.5453
chr1	154721464	154721744	3.78701	8.35018
chr1	154792115	154792474	8.34757	2.13005
chr1	154835859	154836464	4.17379	11.2903
chr1	154849210	154853299	8.60094	26.4806
chr1	154908995	154910555	4.42715	9.33021
chr1	154915518	154916941	8.60767	29.9107
chr1	154928290	154928830	9.86776	2.47004
chr1	154934052	154935027	8.3543	19.6205
chr1	154968305	154968809	8.09421	4.78761
chr1	154969611	154974681	15.4485	16.9254
chr1	154976106	154976405	3.54037	0.923767
chr1	154989724	154990712	17.2221	33.6983
chr1	155017057	155017962	23.8028	6.86683
chr1	155022579	155025216	9.86776	18.6404
chr1	155030840	155034981	15.4418	32.8508
chr1	155035904	155036292	3.45816	2.70506
chr1	155056501	155068277	59.0205	16.7929
chr1	155109034	155109675	6.57402	3.20506
chr1	155138182	155138501	4.17379	2.96005
chr1	155139936	155141990	30.897	17.1604
chr1	155143173	155143711	3.16033	2.96005
chr1	155144722	155146955	37.4845	11.6853
chr1	155148511	155149973	18.7422	13.7303
chr1	155153103	155153698	2.90696	3.45006
chr1	155163051	155164564	17.6466	29.9107
chr1	155175329	155178945	16.5886	16.4354
chr1	155196283	155197253	14.175	15.7004
chr1	155214033	155216278	10.8812	3.68508
chr1	155218686	155224749	25.9631	43.1411
chr1	155231288	155231570	2.69807	5.1651
chr1	155247041	155248707	15.1951	32.3608
chr1	155292671	155295418	68.6483	17.6604
chr1	155561426	155562638	6.07402	5.41011
chr1	155618380	155618686	7.72089	20.6005
chr1	155698674	155699829	9.74781	14.2303
chr1	155715086	155715387	3.92042	2.09254
chr1	155881303	155881633	10.3745	3.69507
chr1	155907613	155908335	4.8072	13.7403
chr1	155931866	155932147	3.16033	12.7603
chr1	155957329	155961154	16.2019	29.6657
chr1	156022821	156024448	13.1615	15.7004
chr1	156034638	156037648	23.8028	29.6657
chr1	156058379	156058932	5.56056	3.94007
chr1	156060101	156061676	11.6503	13.9753
chr1	156064651	156067123	28.6235	37.0159
chr1	156084598	156084950	2.10689	5.1651
chr1	156085963	156086587	5.56056	3.20506
chr1	156089697	156090228	4.29374	6.88015
chr1	156092919	156093851	11.8947	5.27762
chr1	156095333	156098441	21.0225	8.83021
chr1	156100044	156102568	17.5621	36.2809
chr1	156110960	156112168	4.04935	6.87016
chr1	156115795	156116680	12.7882	10.1777
chr1	156163783	156164497	10.1211	3.45006
chr1	156193006	156193337	4.93388	2.22503
chr1	156194931	156196937	23.4295	14.8329
chr1	156289010	156291441	4.38717	5.65512
chr1	156326202	156327235	4.93388	12.2703
chr1	156328428	156329337	6.82738	7.86017
chr1	156350713	156355974	22.2826	26.2356
chr1	156412438	156416388	31.1504	12.1378
chr1	156425410	156427273	11.3879	12.7603
chr1	156450296	156450885	11.6413	3.45006
chr1	156470663	156471280	3.10035	6.25764
chr1	156541551	156542597	6.32066	3.94007
chr1	156553643	156554846	13.675	25.5006
chr1	156557375	156557797	2.95143	3.20506
chr1	156576936	156579624	28.11	13.0053
chr1	156595434	156598626	17.9822	20.1005
chr1	156625543	156631700	50.6594	24.0306
chr1	156647436	156650494	44.8321	36.2809
chr1	156656314	156660670	40.7782	27.2157
chr1	156674961	156677219	9.49444	25.0106
chr1	156694453	156698909	58.5137	20.6005
chr1	156717100	156717556	14.4283	8.35018
chr1	156765654	156769349	10.6346	10.3002
chr1	156807370	156810190	16.3353	20.1105
chr1	156829374	156830611	7.59824	19.488
chr1	156840794	156841123	3.92042	2.96005
chr1	156858524	156862399	49.3926	40.691
chr1	156879696	156881778	22.2826	9.44272
chr1	156889232	156891264	8.34757	21.0905
chr1	156896595	156898723	21.7759	26.7256
chr1	157057693	157060724	19.2422	14.4654
chr1	157125146	157128222	33.4307	18.3854
chr1	157131932	157135447	14.935	7.11517
chr1	157137501	157137981	10.3745	3.20506
chr1	157140324	157141928	11.6413	10.3102
chr1	157162221	157164212	10.1211	15.2104
chr1	157333504	157333867	4.8072	7.12515
chr1	157338867	157340689	10.0012	17.4154
chr1	157346797	157348344	8.8543	6.88015
chr1	157459112	157461207	17.7221	9.0852
chr1	157463591	157464607	6.32066	4.9201
chr1	157465474	157466737	13.6682	14.2303
chr1	157475300	157475639	7.84084	2.58255
chr1	157549770	157550527	10.8812	12.2703
chr1	157932500	157935865	20.8958	11.3586
chr1	157938726	157940740	7.93427	21.0905
chr1	157960632	157964093	32.4172	26.7256
chr1	157980863	157981425	6.32066	1.97004
chr1	158004162	158007224	13.1615	7.48268
chr1	158055548	158057993	38.498	8.15145
chr1	158065518	158066090	6.32738	13.0053
chr1	158083059	158083717	24.8163	4.78761
chr1	158090682	158092768	15.9485	13.9853
chr1	158093758	158095002	19.249	19.1305
chr1	158173424	158174276	9.36103	5.15512
chr1	158967612	158970364	15.6951	4.90678
chr1	159041757	159042755	13.9216	8.10518
chr1	159058270	159060632	12.4081	12.0253
chr1	159101865	159102508	11.3879	8.59519
chr1	159129976	159131364	10.6279	7.12515
chr1	159166546	159167993	15.4418	6.25764
chr1	159180884	159184547	8.34757	20.8455
chr1	159750116	159750946	14.015	24.7656
chr1	159759368	159760665	10.3745	13.0053
chr1	159767507	159769268	12.9149	16.9254
chr1	159861092	159862687	25.0764	32.2283
chr1	159905082	159907249	9.36103	9.0852
chr1	159975588	159978617	41.285	25.0106
chr1	160048435	160049133	4.17379	4.90678
chr1	160054023	160054251	3.66706	3.45006
chr1	160055289	160056153	15.1884	17.1704
chr1	160068946	160072018	16.7086	16.9254
chr1	160094944	160095210	1.26234	3.44007
chr1	160162572	160163421	25.8297	21.3355
chr1	160189236	160189945	8.09421	7.37016
chr1	160220904	160222278	10.1211	6.99266
chr1	160260743	160263087	7.46752	15.2104
chr1	160346018	160347022	17.9754	11.2903
chr1	160645518	160645932	8.8543	10.5552
chr1	160696386	160697079	9.10767	13.7403
chr1	160749839	160750180	5.05383	4.18508
chr1	160800407	160800872	8.09421	6.14513
chr1	160804698	160805371	4.68051	7.37016
chr1	160921168	160921744	11.6413	4.98845
chr1	160923892	160924157	3.79374	3.56258
chr1	160958946	160961725	9.86776	30.1557
chr1	160962734	160963688	8.60094	7.61517
chr1	160967042	160967518	3.28925	13.4953
chr1	160990447	160990935	6.06729	4.18508
chr1	161011219	161013649	6.9608	14.7203
chr1	161041589	161042002	5.3072	9.0852
chr1	161067193	161068399	13.4149	8.8402
chr1	161089297	161089959	9.36103	7.37016
chr1	161109321	161110549	3.2048	7.12515
chr1	161135567	161136610	17.4687	14.4753
chr1	161150414	161151064	5.82066	16.9254
chr1	161160701	161165154	32.9239	25.2556
chr1	161172117	161172910	7.08075	11.0453
chr1	161178327	161181121	20.0023	15.7004
chr1	161195141	161197904	24.0562	9.82022
chr1	161260804	161263702	11.1346	4.18508
chr1	161284232	161284924	7.58748	10.5552
chr1	161351687	161352749	9.28555	9.56523
chr1	161369145	161369594	5.50731	17.1704
chr1	161409784	161410655	22.2826	9.44272
chr1	161453418	161454534	3.28701	5.65512
chr1	161455480	161457602	29.1235	32.1158
chr1	161535666	161536522	9.86776	8.8402
chr1	161617271	161617956	10.8812	11.0453
chr1	161695636	161696882	27.8566	9.0852
chr1	161708475	161712627	17.9754	13.0053
chr1	161733099	161734362	4.68051	4.67509
chr1	161761264	161762680	10.6346	14.2303
chr1	161875048	161875576	5.31393	4.4201
chr1	161993715	161994222	12.148	7.37016
chr1	162006562	162008873	9.70782	9.33021
chr1	162009884	162011230	9.10767	3.68508
chr1	162024883	162027495	25.0696	30.6457
chr1	162035040	162036446	7.72089	18.6404
chr1	162246241	162246694	3.79374	9.0852
chr1	162327421	162327755	2.52916	6.13514
chr1	162360855	162363031	16.2019	16.1904
chr1	162467650	162467900	2.10689	3.94007
chr1	162582476	162584520	23.5494	7.61517
chr1	162596715	162598689	9.36103	6.38015
chr1	162769100	162770890	21.2692	15.4554
chr1	162792126	162792675	2.95143	3.44007
chr1	162816862	162818592	16.462	12.8728
chr1	162822984	162826136	16.0819	20.8455
chr1	162843779	162844671	9.10767	7.12515
chr1	162846777	162848300	17.2221	9.8069
chr1	162880606	162881549	14.175	3.45006
chr1	163038876	163042501	16.2019	16.6804
chr1	163140492	163146878	22.7893	19.1305
chr1	163285077	163286705	13.6682	9.57521
chr1	163328062	163331384	12.7882	14.2303
chr1	163379201	163381263	7.33411	8.95271
chr1	163498005	163499306	7.84084	6.88015
chr1	164587037	164587290	9.36103	8.83021
[truncated: 28,439 more rows]

## Sheet: Fig. 2b - CPA TP53ko C3 CTCF
chromosome	start	end	CPA-TP53-Clone3_Ctrl_CTCF	CPA-TP53-Clone3_WGD_CTCF
chr1	12921	13188	2.56381	2.44532
chr1	16230	16826	2.95476	2.73438
chr1	236186	238834	76.7356	25.3855
chr1	521497	521866	22.5024	21.5235
chr1	546468	546752	2.56381	1.28906
chr1	672648	673126	5.69142	2.15626
chr1	713764	715058	18.2019	5.62502
chr1	762717	762955	5.69142	1.36719
chr1	793499	795254	6.86428	4.46877
chr1	803000	807792	36.9676	10.25
chr1	824999	826189	3.34571	2.44532
chr1	839391	842214	53.3876	24.4142
chr1	846917	850155	6.47333	3.89064
chr1	854978	859183	16.6381	6.49221
chr1	860221	860602	2.95476	1.86719
chr1	872485	878245	18.2019	8.2266
chr1	887114	887380	1.39095	2.44532
chr1	901901	902352	4.51857	1.65626
chr1	910704	912006	17.3109	17.4766
chr1	914004	921788	41.659	29.9064
chr1	933394	940155	33.34	29.0392
chr1	948905	951837	7.64618	7.93753
chr1	953611	956933	15.8562	8.51566
chr1	960292	960826	2.56381	1
chr1	967950	968600	2.95476	2.73438
chr1	990035	991174	2.56381	2.44532
chr1	994370	995748	23.2843	8.51566
chr1	997064	1000095	59.6428	14.8751
chr1	1002377	1003292	1.39095	1.57813
chr1	1008211	1008542	2.56381	1.28906
chr1	1053653	1053877	1.2819	1.86719
chr1	1056028	1058777	43.6138	34.8205
chr1	1060062	1060586	2.17286	1.28906
chr1	1093123	1093632	3.34571	2.73438
chr1	1098565	1098902	1	1.57813
chr1	1166040	1167356	4.60499	5.33596
chr1	1173241	1173570	3.73666	3.02345
chr1	1182429	1182714	3.34571	1.86719
chr1	1185206	1186304	2.17286	1.94532
chr1	1200386	1201627	16.3336	23.2579
chr1	1201919	1202196	3.34571	1.86719
chr1	1203128	1203829	1.7819	1.86719
chr1	1208421	1209972	5.30047	2.73438
chr1	1217299	1217604	2.17286	2.15626
chr1	1220447	1220989	1.7819	1.57813
chr1	1222210	1222978	1.39095	1.57813
chr1	1225515	1231211	36.9676	12.5626
chr1	1233288	1241609	18.2019	7.07034
chr1	1243415	1245669	9.99189	2.73438
chr1	1262525	1262842	1	1.57813
chr1	1265655	1265927	1.39095	1.07813
chr1	1266533	1266854	6.08237	2.44532
chr1	1267357	1269003	2.56381	2.15626
chr1	1278926	1282187	15.4652	15.4532
chr1	1282755	1285376	12.7286	6.49221
chr1	1286896	1289769	5.69142	3.31251
chr1	1304918	1311325	28.3666	13.7188
chr1	1334038	1338964	17.029	6.8594
chr1	1342801	1343283	3.34571	2.73438
chr1	1353562	1353909	1.7819	1.57813
chr1	1355183	1355517	1	1.28906
chr1	1368987	1369636	2.56381	1.28906
chr1	1371638	1378778	19.7657	3.60157
chr1	1436101	1442265	23.6752	16.0313
chr1	1446625	1447305	4.12761	3.31251
chr1	1508959	1510750	18.5928	6.49221
chr1	1532453	1535008	2.95476	3.02345
chr1	1555416	1556153	2.95476	1.86719
chr1	1580135	1581404	5.69142	3.31251
chr1	1590496	1590999	12.7286	5.91409
chr1	1591250	1591515	4.12761	2.15626
chr1	1596548	1597744	8.03713	4.1797
chr1	1608934	1610757	5.69142	5.04689
chr1	1611985	1612801	2.17286	1.57813
chr1	1617273	1617611	1.39095	2.15626
chr1	1623906	1626009	26.4119	11.6954
chr1	1643487	1643925	1.7819	1.57813
chr1	1655514	1657823	18.2883	13.1407
chr1	1677253	1678798	15.0743	7.07034
chr1	1709366	1710600	4.12761	3.31251
chr1	1711676	1711921	1.39095	2.44532
chr1	1727595	1728121	7.25523	3.89064
chr1	1789438	1790299	6.86428	7.3594
chr1	1822902	1823146	4.90952	1.28906
chr1	1823258	1823543	2.56381	1.57813
chr1	1830523	1831073	3.34571	2.15626
chr1	1836630	1841249	24.0662	25.8595
chr1	1850196	1850526	2.95476	1.28906
chr1	1871579	1872835	2.95476	1.86719
chr1	1873375	1878821	27.1938	14.0079
chr1	1889858	1893521	16.2471	13.1407
chr1	1972942	1982306	16.6381	7.93753
chr1	2020595	2021439	2.56381	1.86719
chr1	2022481	2025468	4.51857	6.20315
chr1	2057095	2057348	1.39095	1.28906
chr1	2062105	2064652	13.9014	12.8516
chr1	2066542	2067526	6.47333	3.31251
chr1	2068366	2068933	2.95476	2.73438
chr1	2069333	2072094	17.8109	19.211
chr1	2102945	2108946	23.6752	8.2266
chr1	2126269	2130526	88.5732	18.422
chr1	2143528	2145097	49.869	10.25
chr1	2146442	2147218	1.7819	1.28906
chr1	2158211	2158678	2.56381	1.57813
chr1	2160541	2161435	3.73666	2.73438
chr1	2241597	2251017	45.5685	8.44926
chr1	2310961	2316489	63.1613	10.836
chr1	2344159	2348223	14.2773	11.9844
chr1	2360189	2362652	6.86428	3.89064
chr1	2364120	2365071	1.39095	1.86719
chr1	2389101	2389644	3.73666	1
chr1	2394897	2395318	1.7819	2.44532
chr1	2414174	2414853	3.73666	1.57813
chr1	2433596	2434024	1	1.57813
chr1	2457149	2457388	1.11524	1.00782
chr1	2457479	2457734	5.69142	3.60157
chr1	2460609	2460939	3.34571	1.57813
chr1	2466830	2467125	3.73666	1.86719
chr1	2468927	2469304	3.73666	1.28906
chr1	2470902	2471700	2.45476	2.15626
chr1	2477812	2480707	32.5581	18.3438
chr1	2483009	2484165	3.73666	2.15626
chr1	2485883	2489002	4.90952	4.75783
chr1	2493181	2493887	3.82309	4.46877
chr1	2497737	2498068	7.64618	2.44532
chr1	2510234	2510678	1.7819	3.60157
chr1	2564567	2564811	2.17286	1.07813
chr1	2573551	2574381	3.34571	3.89064
chr1	2687976	2688411	1.7819	1
chr1	2701781	2704706	1.7819	2.15626
chr1	2717718	2718641	7.25523	5.33596
chr1	2738167	2739788	3.73666	2.73438
chr1	2755781	2756014	1.39095	1
chr1	2790759	2792694	2.56381	3.31251
chr1	2812634	2812949	1	1
chr1	2834990	2835286	1.39095	1
chr1	2837220	2837458	1.39095	2.44532
chr1	2838609	2839653	5.30047	5.33596
chr1	2841661	2842109	1.39095	1.28906
chr1	2891065	2891350	1	1.28906
chr1	2926573	2931029	17.42	7.64847
chr1	2982721	2984097	10.7738	7.64847
chr1	2986299	2988110	21.7204	7.64847
chr1	3044122	3044447	1	1.57813
chr1	3090262	3090538	2.17286	2.15626
chr1	3197762	3201942	9.99189	8.51566
chr1	3236491	3237563	5.3869	7.93753
chr1	3266112	3266516	9.20999	7.07034
chr1	3267534	3267790	5.30047	2.73438
chr1	3326702	3327349	12.6195	12.5626
chr1	3333389	3334036	4.60499	3.60157
chr1	3339643	3344744	21.6114	13.4297
chr1	3349259	3349881	1.7819	1.57813
chr1	3365062	3365823	4.90952	3.31251
chr1	3366759	3371691	24.8481	7.43753
chr1	3371933	3372515	4.12761	1.57813
chr1	3388496	3389908	2.95476	1.57813
chr1	3396463	3409362	48.6961	23.547
chr1	3411012	3411365	2.17286	1.28906
chr1	3412324	3415009	2.17286	1.86719
chr1	3433216	3437744	8.81904	4.1797
chr1	3450325	3450578	1.7819	1.86719
chr1	3469095	3469950	1.39095	1.86719
chr1	3479401	3484993	18.5928	15.7423
chr1	3503290	3505555	3.34571	4.1797
chr1	3506661	3507663	1.67286	1.86719
chr1	3529397	3540805	32.2761	23.547
chr1	3541799	3542099	1.7819	1.28906
chr1	3566131	3566680	7.25523	1.51172
chr1	3590877	3591106	1.7819	1
chr1	3606768	3607020	1.39095	1.28906
chr1	3611597	3615275	4.12761	8.2266
chr1	3619365	3620114	3.73666	1.57813
chr1	3634956	3636202	2.17286	1.57813
chr1	3637115	3647702	40.4861	9.89457
chr1	3689827	3690133	2.95476	1.28906
chr1	3691484	3693208	8.42809	8.2266
chr1	3711052	3713017	2.56381	1.57813
chr1	3715749	3720579	9.60094	14.0079
chr1	3722462	3723404	5.69142	3.31251
chr1	3727632	3727874	2.56381	0.911461
chr1	3773730	3775287	18.5928	5.04689
chr1	3817593	3817876	2.17286	2.73438
chr1	3824019	3824310	2.28809	3.31251
chr1	3824400	3828187	31.4942	26.1486
chr1	4231810	4232521	1.7819	1.57813
chr1	4489558	4489944	1.7819	1.28906
chr1	4615906	4616150	2.56381	1.28906
chr1	4654545	4654857	1.39095	1.28906
chr1	4712069	4713305	1.7819	2.15626
chr1	4716258	4717049	1.7819	2.15626
chr1	4837850	4838233	5.69142	3.02345
chr1	4885185	4885511	1.39095	1
chr1	4885992	4886292	1.7819	1.86719
chr1	5544420	5544754	1.7819	1.57813
chr1	5567600	5577798	29.1485	25.8595
chr1	5656763	5659029	4.12761	3.31251
chr1	5680075	5682517	24.0662	16.3204
chr1	5696414	5697866	26.8028	8.51566
chr1	5700587	5701624	3.34571	4.1797
chr1	5712591	5713434	2.95476	2.15626
chr1	5750376	5750952	3.34571	2.73438
chr1	5800961	5803088	2.17286	2.44532
chr1	5804561	5807360	32.6671	11.5105
chr1	5808133	5809622	2.95476	2.73438
chr1	5943680	5944297	1.39095	1.86719
chr1	5945878	5946366	3.34571	1.57813
chr1	5952281	5952978	2.17286	1.57813
chr1	5953438	5954132	11.1647	2.52345
chr1	5972463	5977966	23.6752	13.7188
chr1	6034835	6035750	9.20999	7.07034
chr1	6036784	6037035	1.7819	1.57813
chr1	6052271	6053337	3.73666	4.46877
chr1	6063218	6063492	2.17286	1.28906
chr1	6092221	6095565	9.60094	3.89064
chr1	6096710	6099207	4.51857	2.44532
chr1	6099529	6102212	11.1647	12.8516
chr1	6103293	6103882	3.34571	2.44532
chr1	6108366	6108737	5.30047	1.51172
chr1	6112664	6113760	4.90952	6.78128
chr1	6114598	6115311	4.12761	2.44532
chr1	6123139	6123443	1.2819	2.15626
chr1	6138083	6139467	4.12761	2.15626
chr1	6140382	6143721	8.81904	4.46877
chr1	6159438	6160156	5.30047	4.1797
chr1	6165125	6166422	4.51857	2.73438
chr1	6167213	6171529	11.5557	7.3594
chr1	6188720	6189156	1.39095	1.57813
chr1	6230167	6233924	16.2471	8.51566
chr1	6243311	6247148	8.70999	5.62502
chr1	6255348	6255623	1.39095	1.86719
chr1	6258703	6259614	4.12761	3.02345
chr1	6264065	6268360	42.4409	33.3751
chr1	6298504	6299643	9.20999	7.3594
chr1	6302040	6308901	28.6485	17.4766
chr1	6319822	6320831	8.81904	2.73438
chr1	6360140	6361623	7.25523	3.31251
chr1	6391925	6392264	1.50619	1.86719
chr1	6401957	6404522	17.1155	11.3399
chr1	6405672	6410013	37.7495	16.3204
chr1	6419617	6419860	4.51857	1.65626
chr1	6420952	6424528	43.6138	14.2305
chr1	6445564	6445850	4.90952	2.44532
chr1	6453825	6454749	6.95071	4.46877
chr1	6456732	6457312	5.77785	7.07034
chr1	6464298	6467276	56.5152	27.0157
chr1	6468365	6469504	6.47333	3.31251
chr1	6472503	6473284	4.51857	2.73438
chr1	6473572	6475068	17.029	13.7188
chr1	6478877	6481070	4.12761	2.15626
chr1	6482179	6485358	16.6381	7.64847
chr1	6495271	6508764	18.9838	12.8516
chr1	6520758	6521703	2.17286	1.57813
chr1	6529634	6538677	35.4038	9.75004
chr1	6539774	6540217	5.69142	3.02345
chr1	6541206	6543577	2.95476	2.44532
chr1	6545153	6552639	68.6347	25.8595
chr1	6582609	6585806	12.0331	12.8516
chr1	6613514	6616535	36.1857	50.1409
chr1	6659656	6663414	7.25523	2.73438
chr1	6669449	6670210	7.64618	4.75783
chr1	6672460	6674093	6.86428	5.04689
chr1	6684233	6685471	9.20999	3.02345
chr1	6692801	6693266	2.17286	2.15626
chr1	6694481	6695196	11.5557	9.09379
chr1	6697108	6697447	2.95476	1.28906
chr1	6705982	6707524	26.8028	17.4766
chr1	6761354	6763075	49.869	12.0626
chr1	6763927	6764288	1.7819	2.44532
chr1	6777987	6781844	21.025	9.75004
chr1	6783709	6784500	3.73666	1.86719
chr1	6785135	6789577	13.2059	17.1876
chr1	6844104	6844622	5.69142	2.23438
chr1	6845976	6846317	4.12761	2.15626
chr1	6853673	6855835	8.31904	7.3594
chr1	6948501	6952399	18.4474	32.508
chr1	7020273	7020535	3.34571	4.46877
chr1	7058373	7058655	2.56381	4.46877
chr1	7100879	7104580	12.7286	14.0079
chr1	7107216	7108097	1	1.86719
chr1	7128511	7133194	15.0743	23.2579
chr1	7133938	7134668	5.69142	2.44532
chr1	7176899	7177965	11.9467	7.3594
chr1	7266868	7268824	24.0662	18.0548
chr1	7277550	7279587	31.8852	21.8126
chr1	7284074	7285725	13.1195	6.78128
chr1	7510289	7510657	2.95476	2.44532
chr1	7513243	7515360	31.8852	14.8751
chr1	7534517	7536594	3.43214	4.1797
chr1	7598710	7601959	37.7495	19.211
chr1	7620615	7622031	8.42809	8.80472
chr1	7637295	7638011	5.77785	5.33596
chr1	7697300	7697528	1.7819	1.86719
chr1	7704416	7710149	44.3957	26.7267
chr1	7725887	7731759	12.9559	25.8595
chr1	7811996	7815931	27.5847	29.9064
chr1	7867582	7870114	20.9385	6.8594
chr1	7961774	7965032	42.4409	29.3283
chr1	8002338	8002582	4.60499	3.02345
chr1	8013943	8014177	4.12761	1.86719
chr1	8014365	8014917	3.73666	1.57813
chr1	8021119	8022024	34.2309	6.49221
chr1	8034407	8037426	54.5604	25.2814
chr1	8041054	8043261	57.688	33.0861
chr1	8073094	8073315	6.08237	1.86719
chr1	8074640	8077436	7.50078	13.4297
chr1	8085502	8086278	4.12761	2.44532
chr1	8086458	8086877	2.65024	2.73438
chr1	8088650	8089235	2.45476	3.02345
chr1	8089917	8092313	12.174	12.7852
chr1	8121726	8122086	7.64618	3.89064
chr1	8150740	8151005	3.23666	2.15626
chr1	8156469	8157440	6.86428	3.60157
chr1	8262456	8262688	4.12761	3.89064
chr1	8298640	8299597	19.7657	9.38285
chr1	8373616	8377156	91.3099	46.383
chr1	8377678	8378220	5.30047	1.86719
chr1	8407533	8413751	44.7866	12.6407
chr1	8418321	8418654	1	1.28906
chr1	8432790	8435432	19.7657	13.4297
chr1	8466633	8469853	6.95071	7.3594
chr1	8482577	8482873	5.30047	3.60157
chr1	8484030	8484487	9.20999	4.46877
chr1	8499396	8500066	8.42809	3.39064
chr1	8619087	8622839	38.5314	22.1017
chr1	8630664	8632859	9.99189	3.89064
chr1	8676290	8677064	11.0557	11.9844
chr1	8730892	8732183	16.4927	28.4611
chr1	8761504	8763602	11.5557	5.62502
chr1	8777786	8779329	6.47333	5.91409
chr1	8785687	8788364	40.8771	13.0743
chr1	8874380	8877834	15.0743	4.75783
chr1	8907056	8912586	19.8809	13.4297
chr1	8918454	8924062	21.3295	12.8516
chr1	8931215	8932745	8.03713	5.99221
chr1	8934489	8935244	3.34571	2.73438
chr1	8936951	8937997	2.95476	1.57813
chr1	8939399	8940025	11.5557	3.31251
chr1	8963654	8964067	6.75523	3.31251
chr1	8975316	8975574	1.24555	6.20315
chr1	8976349	8980033	24.739	25.2814
chr1	9022440	9024997	7.64618	7.64847
chr1	9045627	9051926	31.8852	32.508
chr1	9053374	9053620	4.12761	3.89064
chr1	9063870	9071081	44.7866	16.543
chr1	9144719	9144989	4.90952	1.36719
chr1	9160931	9162881	22.0024	17.4766
chr1	9170398	9173167	49.869	29.3283
chr1	9187892	9189123	9.99189	1.86719
chr1	9200843	9203558	18.9838	6.71487
chr1	9204352	9204872	1.39095	1.28906
chr1	9239364	9243539	41.659	21.8907
chr1	9255972	9257490	29.9304	6.88545
chr1	9292864	9295614	35.7947	6.78128
chr1	9295725	9295967	3.34571	2.15626
chr1	9307375	9311177	4.80047	4.1797
chr1	9326805	9329461	21.0682	7.77347
chr1	9340710	9341041	2.65024	2.44532
chr1	9348202	9350380	24.739	10.0651
chr1	9352351	9354817	6.08237	3.31251
chr1	9400123	9400875	2.56381	1.86719
chr1	9410584	9410955	5.30047	3.60157
chr1	9461703	9461980	4.90952	2.15626
chr1	9473511	9473892	6.86428	6.20315
chr1	9508223	9509490	12.3376	3.31251
chr1	9515071	9518625	47.5233	12.6407
chr1	9537089	9537400	7.64618	6.20315
chr1	9550075	9557825	45.5685	26.1486
chr1	9599681	9600181	1.86833	1.86719
chr1	9632267	9634702	11.1647	5.62502
chr1	9647002	9649882	56.1242	24.9923
chr1	9653052	9654894	2.56381	1.86719
chr1	9675084	9677128	12.3376	11.1172
chr1	9684761	9689182	94.4375	44.0705
chr1	9730857	9731144	1.39095	1.86719
chr1	9749999	9751199	13.1195	3.89064
chr1	9760889	9763159	21.7204	8.80472
chr1	9779875	9787542	43.6138	26.7267
chr1	9842769	9845423	9.32523	14.2969
chr1	9887469	9888408	5.69142	3.89064
chr1	9902307	9902667	2.17286	1.28906
chr1	9925701	9929685	12.565	27.5939
chr1	9931956	9932733	3.73666	2.15626
chr1	9932760	9933205	4.51857	2.15626
chr1	9933861	9938137	49.478	16.8321
chr1	9973898	9975446	13.7924	22.1017
chr1	10001355	10003725	14.6833	9.09379
chr1	10009095	10012947	27.5847	8.01566
chr1	10090825	10095112	33.449	44.3596
chr1	10095198	10095448	4.12761	3.02345
chr1	10211746	10214100	7.53713	4.1133
chr1	10268994	10271284	65.1161	50.1409
chr1	10397339	10398985	4.90952	7.93753
chr1	10435823	10438496	10.889	22.9689
chr1	10459272	10459681	4.12761	1.57813
chr1	10487638	10491053	77.6266	30.1954
chr1	10552660	10556209	27.4757	31.6408
chr1	10565274	10568562	22.8933	15.7423
chr1	10573203	10575714	11.1497	9.17191
chr1	10590395	10590618	4.12761	4.75783
chr1	10694516	10696508	8.81904	3.89064
chr1	10746381	10747481	3.04119	1.86719
chr1	10751661	10754117	11.1647	4.18752
chr1	10848287	10850174	11.5557	5.91409
chr1	10853767	10854209	4.51857	4.1797
chr1	10855168	10855684	4.12761	2.44532
chr1	10885739	10886335	1.08643	1.86719
chr1	10926328	10929757	56.1242	18.0548
chr1	10957962	10961612	6.47333	3.02345
chr1	10969044	10971280	16.2471	6.8594
chr1	10998807	11003921	15.3562	27.8829
chr1	11018038	11023130	15.8562	5.70315
chr1	11040206	11041014	7.25523	7.64847
chr1	11095940	11098962	65.898	49.8518
chr1	11118873	11120965	16.6381	5.04689
chr1	11218235	11218746	12.3376	3.02345
chr1	11300413	11304056	9.10094	9.96098
chr1	11322246	11323312	14.6833	7.64847
chr1	11332722	11333775	6.86428	3.89064
chr1	11378414	11381210	4.12761	5.91409
chr1	11396878	11397979	17.029	5.33596
chr1	11412214	11412529	1	1.28906
chr1	11423313	11424958	5.30047	2.73438
chr1	11538632	11539053	1.7819	1.57813
chr1	11632190	11632653	2.95476	2.44532
chr1	11700483	11711450	44.7866	27.5939
chr1	11713750	11715185	2.95476	1.86719
chr1	11721279	11721835	2.56381	2.73438
chr1	11723143	11725903	21.7204	8.80472
chr1	11767574	11768676	3.34571	2.44532
chr1	11769637	11772384	8.03713	6.78128
chr1	11774618	11775253	2.56381	1.86719
chr1	11777755	11782385	35.0992	32.508
chr1	11796207	11796709	6.08237	2.15626
chr1	11810141	11811195	1.7819	1.86719
chr1	11840930	11841305	2.56381	1
chr1	11842492	11847434	28.3666	18.3438
chr1	11847977	11848277	2.17286	1.86719
chr1	11863719	11865595	6.47333	4.46877
chr1	11865703	11866347	3.34571	3.60157
chr1	11895210	11900331	14.0166	25.2814
chr1	11918719	11919906	7.25523	3.60157
chr1	11925601	11926240	5.30047	4.1797
chr1	11927058	11927335	1	1
chr1	11952807	11957090	31.4942	19.7891
chr1	11961086	11961346	4.12761	1.86719
chr1	11967321	11968922	23.2843	19.7891
chr1	12061704	12062903	5.77785	3.02345
chr1	12074223	12074589	7.25523	4.75783
chr1	12079238	12079654	5.30047	3.31251
chr1	12091166	12093130	8.42809	5.91409
chr1	12138179	12140860	15.4652	6.78128
chr1	12164451	12164790	2.17286	1.28906
chr1	12165907	12167878	4.40952	3.31251
chr1	12176907	12177276	2.56381	2.15626
chr1	12177585	12186379	26.0209	39.1564
chr1	12259282	12259960	1.7819	3.31251
chr1	12267236	12271229	16.3624	22.3907
chr1	12288024	12292892	57.2971	23.547
chr1	12303956	12304368	5.69142	6.78128
chr1	12329309	12329559	4.90952	2.15626
chr1	12330627	12338135	22.8933	10.8282
chr1	12374550	12374872	4.24285	9.09379
chr1	12467499	12469238	10.8602	8.80472
chr1	12656126	12656430	3.34571	2.44532
chr1	12660033	12661804	7.64618	5.62502
chr1	12677238	12680628	80.7542	38.5783
chr1	12716240	12717029	3.73666	1.22266
chr1	12718309	12720945	27.9757	29.0392
chr1	12841567	12845345	10.7738	4.46877
chr1	13172671	13173948	1.7819	1.57813
chr1	13904964	13905542	1.39095	2.44532
chr1	13961792	13962067	1	1.28906
chr1	13991177	13993842	27.5847	10.5391
chr1	14041173	14041672	2.25928	2.73438
chr1	14051735	14052540	4.90952	3.89064
chr1	14075162	14076613	6.47333	3.02345
chr1	14085279	14085896	2.65024	3.60157
chr1	14133327	14134959	5.58237	4.75783
chr1	14136735	14138451	3.34571	2.73438
chr1	14139997	14140778	4.51857	3.31251
chr1	14154008	14155979	3.34571	3.02345
chr1	14286187	14289256	18.5928	14.0079
chr1	14292354	14292969	1.7819	1.57813
chr1	14439654	14439920	1	1
chr1	14777351	14777682	1.7819	1.28906
chr1	14893827	14894095	2.56381	1.28906
chr1	14898512	14898868	1.39095	1.57813
chr1	15057288	15059097	2.95476	2.73438
chr1	15092623	15093292	2.17286	1.57813
chr1	15104956	15107680	4.51857	2.73438
chr1	15112979	15114274	1.7819	1.86719
chr1	15131576	15131930	1.7819	1.57813
chr1	15159966	15160202	1.39095	1.57813
chr1	15239418	15243975	8.42809	5.91409
chr1	15251117	15252004	6.08237	2.44532
chr1	15352107	15355876	15.8562	3.96877
chr1	15369144	15369401	1.7819	2.15626
chr1	15371675	15376121	30.3214	9.09379
chr1	15388526	15390832	4.12761	3.89064
chr1	15425390	15430253	31.8852	4.28387
chr1	15452956	15457102	20.1566	7.07034
chr1	15477521	15482192	27.5847	18.0548
chr1	15526797	15527641	4.90952	3.10157
chr1	15597310	15597807	2.95476	1.28906
chr1	15598490	15600673	29.9304	17.1876
chr1	15609941	15610590	6.86428	5.33596
chr1	15630245	15633699	54.9514	15.9649
chr1	15634211	15634455	4.90952	1.86719
chr1	15649235	15652210	25.13	36.2658
chr1	15655381	15656333	14.6833	3.31251
chr1	15691239	15691526	4.76412	5.04689
chr1	15735576	15736145	2.56381	1.57813
chr1	15738462	15738846	8.81904	5.91409
chr1	15756543	15759928	44.0047	30.7736
chr1	15774046	15774283	1.39095	1.28906
chr1	15781687	15781974	1.39095	1.57813
chr1	15825829	15826431	5.30047	3.60157
chr1	15826519	15830330	31.4942	19.7891
chr1	15852605	15853626	8.81904	9.38285
chr1	15911165	15911653	2.84571	2.73438
chr1	15920543	15922289	6.11428	11.9844
chr1	15944235	15944481	4.12761	1.36719
chr1	16011207	16011682	6.86428	2.15626
chr1	16028780	16030174	16.2471	10.8282
chr1	16062918	16063599	3.73666	2.73438
chr1	16065680	16069853	67.8528	34.2423
chr1	16083864	16084460	4.12761	2.73438
chr1	16085691	16087794	5.30047	2.44532
chr1	16116504	16120417	26.0209	28.7501
chr1	16120918	16121331	5.30047	1.51172
chr1	16126509	16127777	6.47333	3.02345
chr1	16129331	16131234	9.10094	11.9844
chr1	16139883	16143341	35.7947	20.6563
chr1	16160937	16161714	7.64618	2.15626
chr1	16172706	16172978	1.39095	1.28906
chr1	16211463	16212554	9.99189	4.40236
chr1	16250238	16250661	2.95476	1.22266
chr1	16250984	16251981	9.99189	5.70315
chr1	16264347	16264582	6.86428	4.1797
chr1	16285180	16285503	3.73666	3.02345
chr1	16301811	16302553	5.69142	3.02345
chr1	16319169	16323197	26.8028	15.4532
chr1	16333306	16337947	28.3666	24.9923
chr1	16338837	16339889	4.12761	4.75783
chr1	16357606	16360056	15.7108	34.8205
chr1	16380503	16384411	76.4537	35.6877
chr1	16397386	16402598	14.2924	7.07034
chr1	16403715	16410300	45.1776	51.2971
chr1	16412052	16412327	3.73666	1
chr1	16465381	16466608	14.2924	5.04689
chr1	16466911	16467396	2.56381	2.15626
chr1	16470171	16473628	7.64618	5.33596
chr1	16474777	16475216	2.17286	2.15626
chr1	16477427	16477692	4.51857	1.28906
chr1	16477766	16478012	4.12761	2.44532
chr1	16479145	16483391	26.4119	12.5626
chr1	16484574	16485306	4.12761	1.07813
chr1	16513343	16515641	30.6973	47.8283
chr1	16562779	16563807	6.47333	2.44532
chr1	16567775	16568304	3.73666	2.15626
chr1	16568641	16572312	40.0952	7.93753
chr1	16572428	16573258	4.51857	2.44532
chr1	16678538	16679357	13.1195	6.49221
chr1	16689024	16691477	20.9385	20.9454
chr1	16693662	16694359	13.1195	4.75783
chr1	16703072	16703419	1.7819	1
chr1	16765287	16768207	37.445	17.2657
chr1	16825046	16825779	10.3828	2.73438
chr1	16830176	16830439	2.84571	2.73438
chr1	16847390	16847748	2.56381	1.57813
chr1	16904572	16908112	9.20999	4.1797
chr1	16908178	16908428	3.34571	1.36719
chr1	16911672	16913147	5.30047	5.04689
chr1	16917075	16921636	20.8727	14.4975
chr1	16939361	16940094	10.7738	6.78128
chr1	16945439	16953720	18.9838	17.2917
chr1	16970511	16972372	22.8782	5.45315
chr1	16976883	16978391	6.47333	5.62502
chr1	17011066	17013315	8.03713	4.75783
chr1	17013610	17014810	6.08237	2.73438
chr1	17024362	17040884	36.4676	19.5001
chr1	17045716	17046373	2.17286	2.15626
chr1	17076469	17077184	3.33063	2.52345
chr1	17081372	17082988	9.60094	2.08985
chr1	17198228	17198816	2.56381	1.57813
chr1	17199103	17199691	4.12761	1.86719
chr1	17215288	17215977	9.60094	5.33596
chr1	17227141	17227869	6.08237	5.33596
chr1	17229932	17230193	3.62761	0.97266
chr1	17235400	17238706	8.81904	11.9844
chr1	17239634	17241106	4.12761	2.73438
chr1	17250800	17252615	3.23666	2.73438
chr1	17274032	17274697	2.56381	2.44532
chr1	17275992	17276326	6.47333	2.73438
chr1	17276473	17279074	37.2495	47.8283
chr1	17281018	17281950	2.95476	1.57813
chr1	17285702	17291304	17.4049	25.5704
chr1	17307424	17307967	6.08237	2.15626
chr1	17311654	17315851	4.12761	5.62502
chr1	17337679	17338020	3.34571	1.86719
chr1	17371613	17373847	63.5523	29.6173
chr1	17384371	17388226	13.2059	7.58206
chr1	17401928	17402344	5.69142	5.04689
chr1	17451311	17453313	97.9561	28.1056
chr1	17454156	17454552	6.86428	3.89064
chr1	17538252	17538708	2.06381	1.57813
chr1	17560072	17560338	4.12761	1.00782
chr1	17562297	17565568	34.6219	15.2423
chr1	17591554	17592116	3.34571	2.15626
chr1	17599011	17604483	17.8109	10.25
chr1	17623724	17624038	1.7819	1.57813
chr1	17660636	17665651	13.756	15.5313
chr1	17696371	17697699	4.51857	4.75783
chr1	17730272	17735220	19.0702	13.7969
chr1	17743386	17750186	19.8521	33.0861
chr1	17765076	17769257	11.1647	7.64847
chr1	17802510	17805854	11.1647	17.7657
chr1	17811261	17814354	10.3828	14.586
chr1	17819131	17823781	55.7333	34.8205
chr1	17824950	17830308	45.5685	16.1094
chr1	17846902	17847158	1.7819	1.28906
chr1	17866404	17867394	4.51857	2.15626
chr1	17899378	17899648	7.25523	1.86719
chr1	17928135	17928770	4.51857	7.07034
chr1	17931518	17936545	17.42	9.75004
chr1	17954496	17956884	4.12761	2.44532
chr1	17977081	17977394	2.56381	2.15626
chr1	17978242	17978676	0.890952	1.57813
chr1	17979612	17982744	14.7697	5.82555
chr1	17984514	17991060	42.8319	19.7891
chr1	18023101	18023990	5.69142	2.44532
chr1	18150841	18154107	11.9467	14.586
chr1	18175697	18176277	8.03713	3.31251
chr1	18236071	18237553	7.25523	3.60157
chr1	18246230	18250599	8.90547	12.8516
chr1	18310179	18311558	6.47333	7.3594
chr1	18311649	18312351	3.34571	2.73438
chr1	18325165	18326624	5.69142	4.75783
chr1	18389181	18389640	1.39095	1.28906
chr1	18425552	18428114	14.6833	5.33596
chr1	18529541	18529778	1	1.28906
chr1	18543699	18544686	3.73666	4.1797
chr1	18558719	18559021	3.73666	3.89064
chr1	18559022	18562051	8.42809	3.02345
chr1	18563014	18563327	2.56381	2.15626
chr1	18624961	18630876	8.90547	9.09379
chr1	18650712	18651283	3.73666	3.60157
chr1	18689856	18690154	0.695476	1.28906
chr1	18811358	18811977	1.7819	1.28906
chr1	18812918	18813221	6.08237	1.86719
chr1	18857071	18857677	6.08237	5.04689
chr1	18881971	18884385	3.73666	6.78128
chr1	18905151	18911480	18.2019	11.4063
chr1	18921140	18927088	19.3597	15.7423
chr1	18934097	18936178	3.73666	4.75783
chr1	18962907	18963203	1.39095	1.28906
chr1	19007646	19008992	12.3376	4.46877
chr1	19121026	19121477	4.12761	2.73438
chr1	19145923	19150679	18.4838	16.8985
chr1	19198441	19205640	27.5847	7.36722
chr1	19208721	19213200	34.2309	16.0313
chr1	19229445	19230740	6.08237	3.02345
chr1	19231615	19235156	46.7414	13.9415
chr1	19236686	19241863	42.9183	46.094
chr1	19247688	19248200	5.30047	4.1797
chr1	19253035	19253986	5.69142	1.28906
chr1	19275384	19277181	9.99189	7.93753
chr1	19279716	19280560	2.56381	1.86719
chr1	19281467	19284096	6.08237	3.31251
chr1	19292317	19292755	18.5928	5.84768
chr1	19298523	19299885	9.60094	5.62502
chr1	19337921	19339496	26.4119	10.5391
chr1	19356049	19356546	6.08237	2.73438
chr1	19369393	19369730	2.56381	2.15626
chr1	19401691	19402343	8.03713	4.46877
chr1	19407574	19408128	3.04119	3.31251
chr1	19422536	19424337	23.2843	10.8282
chr1	19425699	19426035	2.17286	1.57813
chr1	19439564	19440514	9.99189	8.2266
chr1	19536200	19536741	3.23666	2.15626
chr1	19565828	19569576	21.3295	20.6563
chr1	19596113	19598188	9.20999	4.1797
chr1	19638371	19639321	8.42809	4.46877
chr1	19664725	19666334	3.73666	2.44532
chr1	19666727	19673744	17.42	9.38285
chr1	19700804	19702554	5.69142	5.62502
chr1	19716279	19719093	9.88284	14.2969
chr1	19720714	19722682	20.9385	9.96098
chr1	19724908	19725476	13.9014	9.09379
chr1	19772211	19772705	5.69142	2.73438
chr1	19794732	19795304	6.08237	7.64847
chr1	19811343	19811856	3.73666	2.73438
chr1	19812311	19815774	13.5105	5.62502
chr1	19908046	19910819	29.5395	18.3438
chr1	19923626	19923968	0.98492	1.57813
chr1	19967193	19970389	10.0783	9.38285
chr1	19974700	19982387	35.7947	20.6563
chr1	19983173	19985071	3.34571	1.86719
chr1	19985897	19990115	22.5024	29.0392
chr1	20028250	20033291	26.4119	16.6094
chr1	20040673	20044810	44.0047	29.9064
chr1	20062058	20064374	28.7576	13.1407
chr1	20085164	20085423	5.30047	3.31251
chr1	20086348	20092123	27.1938	8.01566
chr1	20125660	20126368	23.2843	10.25
chr1	20137042	20139803	16.6381	4.1797
chr1	20198035	20199072	10.4693	11.6954
chr1	20207050	20209530	60.4247	36.2658
chr1	20243850	20245605	55.3423	25.2814
chr1	20299609	20301873	18.0565	36.8439
chr1	20324647	20325721	12.7286	13.7188
chr1	20373664	20373892	11.1647	5.62502
chr1	20414030	20414345	2.45476	2.15626
chr1	20424410	20425171	4.51857	2.15626
chr1	20425559	20428417	23.3707	23.2579
chr1	20477263	20481438	45.5685	31.0626
chr1	20484765	20485276	2.17286	3.31251
chr1	20491526	20492616	9.60094	8.51566
chr1	20520502	20525233	29.9304	19.7891
chr1	20538322	20541583	18.2019	40.3127
chr1	20542288	20543533	9.99189	9.67191
chr1	20558759	20562628	7.25523	9.09379
chr1	20598102	20598527	13.1195	9.67191
chr1	20639268	20639608	1	1.28906
chr1	20686261	20689745	35.7947	25.5704
chr1	20693392	20694593	11.9467	5.33596
chr1	20702312	20705572	15.0743	11.4063
chr1	20754208	20759004	36.9676	22.1017
chr1	20760559	20760969	9.20999	2.44532
chr1	20810144	20811684	9.99189	3.10157
chr1	20818976	20821124	63.5523	25.5704
chr1	20834151	20834617	4.12761	2.44532
chr1	20848118	20850791	29.0395	33.0861
chr1	20900940	20903033	19.0702	22.6798
chr1	20957171	20957830	1.47738	5.33596
chr1	20957941	20960343	56.5152	28.4611
chr1	20964506	20968802	41.268	10.8282
chr1	20987628	20988502	23.6752	12.2735
chr1	20990738	20990967	1.39095	1
chr1	21020881	21023927	52.9966	27.0157
chr1	21028204	21031086	3.73666	2.73438
chr1	21050088	21050364	1.39095	1.57813
chr1	21058778	21059789	7.92809	9.67191
chr1	21112891	21113631	5.69142	3.02345
chr1	21308410	21308822	17.029	2.08985
chr1	21515002	21515789	4.12761	2.73438
chr1	21516808	21517776	9.60094	3.60157
chr1	21521443	21523102	67.0709	45.8049
chr1	21542060	21546203	15.3562	10.9063
chr1	21557422	21559847	18.6793	22.1017
chr1	21560360	21560751	4.12761	2.15626
chr1	21570542	21572312	8.81904	7.93753
chr1	21580096	21582986	25.63	7.7266
chr1	21594497	21598082	17.1155	7.293
chr1	21616925	21617214	5.30047	2.73438
chr1	21628735	21630774	27.5847	7.293
chr1	21651921	21652287	2.17286	0.933596
chr1	21660850	21663381	24.8481	9.75004
chr1	21684133	21684602	2.56381	2.15626
chr1	21693214	21699141	52.4966	54.4768
chr1	21699568	21700322	6.86428	3.31251
chr1	21766697	21767114	4.90952	3.02345
chr1	21794718	21796024	6.86428	4.46877
chr1	21817095	21819793	15.0743	14.2969
chr1	21834166	21838767	7.25523	6.78128
chr1	21857587	21857811	1.39095	1
chr1	21858836	21863353	24.8481	4.66929
chr1	21866117	21866925	7.64618	5.04689
chr1	21900044	21901501	25.63	15.1641
chr1	21913379	21913668	8.81904	6.20315
chr1	21920921	21924334	31.4942	7.00394
chr1	21981163	21987416	31.4942	18.5665
chr1	22029033	22030411	4.90952	7.64847
chr1	22091052	22091281	5.69142	1.28906
chr1	22108106	22110021	5.30047	10.25
chr1	22140836	22141920	2.56381	3.02345
chr1	22263435	22264470	2.17286	1.86719
chr1	22265410	22266665	34.6219	23.547
chr1	22290263	22292740	53.3876	6.49221
chr1	22307184	22308966	4.51857	4.1797
chr1	22331743	22332223	7.25523	6.78128
chr1	22345788	22346319	20.5476	11.9844
chr1	22348003	22352274	7.64618	5.91409
chr1	22379627	22380553	4.51857	2.44532
chr1	22430675	22434402	20.9385	13.1407
chr1	22455622	22459179	15.1607	14.586
chr1	22534709	22535202	2.56381	1.28906
chr1	22600818	22604182	18.9838	8.44926
chr1	22643670	22645251	2.25928	5.04689
chr1	22742029	22748705	61.9885	38.5783
chr1	22778581	22779251	6.08237	3.89064
chr1	22964492	22965649	2.17286	1.57813
chr1	22966779	22971490	19.3747	13.6524
chr1	22985101	22987147	2.95476	2.44532
chr1	22992010	22992676	4.12761	8.2266
chr1	22998528	23002314	36.9676	25.8595
chr1	23003237	23003531	1.08643	1.57813
chr1	23016181	23016463	5.3869	10.25
chr1	23029005	23031988	22.8933	15.5313
chr1	23035561	23036300	3.23666	4.1797
chr1	23038122	23038407	4.12761	2.15626
chr1	23073746	23074348	6.47333	5.62502
chr1	23077605	23077964	1.7819	1.07813
chr1	23155879	23157188	3.73666	2.44532
chr1	23187585	23189762	13.8863	24.7032
chr1	23214683	23217468	32.6671	15.1641
chr1	23255946	23257659	26.0209	14.0079
chr1	23288079	23288478	3.73666	3.02345
chr1	23289179	23293605	24.8481	11.1172
chr1	23302542	23304431	45.9595	23.1915
chr1	23345422	23347063	18.5928	11.1172
chr1	23407832	23408336	8.81904	5.91409
chr1	23424106	23426084	56.5152	28.4611
chr1	23503942	23506174	17.8109	5.04689
chr1	23507231	23508113	4.51857	2.44532
chr1	23510077	23512564	19.7657	13.1407
chr1	23523889	23525067	16.2471	10.8282
chr1	23536717	23537175	11.1647	3.31251
chr1	23541667	23545236	16.6381	7.64847
chr1	23669940	23671309	5.69142	7.07034
chr1	23694323	23695788	6.08237	5.62502
chr1	23729396	23732875	68.6347	17.9884
chr1	23809427	23810875	11.9467	5.04689
chr1	23820831	23825487	20.6628	26.4376
chr1	23854465	23854869	7.64618	3.02345
chr1	23857933	23858589	4.12761	3.02345
chr1	23864897	23867586	52.2147	45.8049
chr1	23870476	23872338	50.6509	33.6642
chr1	23880973	23882456	13.9014	5.33596
chr1	23884827	23885864	3.73666	3.31251
chr1	23958781	23966174	40.8771	22.1017
chr1	23982536	23982873	4.51857	3.31251
chr1	23982946	23986140	9.10094	12.2735
chr1	23991166	23992080	4.21404	3.60157
chr1	24016942	24018858	10.6647	25.8595
chr1	24043699	24045858	11.5557	4.83596
chr1	24069988	24073599	14.2924	8.2266
chr1	24074750	24079460	9.99189	8.51566
chr1	24094390	24094845	4.51857	2.15626
chr1	24096844	24100011	33.449	18.0548
chr1	24117339	24117540	4.40952	4.46877
chr1	24123228	24123586	5.30047	4.46877
chr1	24124941	24125605	2.17286	1.86719
chr1	24127469	24128176	5.69142	4.1797
chr1	24134840	24139080	48.3052	13.1407
chr1	24151624	24151844	5.30047	1.57813
chr1	24181111	24181594	4.90952	8.2266
chr1	24194286	24196801	74.8899	41.758
chr1	24201125	24201764	1.7819	1.28906
chr1	24242512	24244840	18.1868	35.3986
chr1	24274765	24276630	8.03713	6.49221
chr1	24284218	24285054	4.51857	3.31251
chr1	24285083	24287720	18.9838	8.2266
chr1	24305731	24306946	20.9385	7.64847
chr1	24313542	24313828	1	1.28906
chr1	24353912	24356754	18.4838	9.31645
chr1	24372803	24374199	5.30047	5.62502
chr1	24396509	24399866	43.8957	44.9377
chr1	24401667	24401996	6.08237	2.44532
chr1	24438976	24441479	40.4861	24.7032
chr1	24476561	24478327	29.9304	26.4376
chr1	24513510	24513802	1.39095	1.28906
chr1	24523666	24530214	23.7616	43.2033
chr1	24592793	24593845	33.449	18.922
chr1	24603194	24603808	5.30047	3.31251
chr1	24621097	24621589	8.81904	6.49221
chr1	24635278	24635627	13.5105	4.46877
chr1	24643381	24644167	4.51857	2.37891
chr1	24648145	24650252	5.69142	4.1797
chr1	24711284	24712486	8.42809	9.46098
chr1	24715128	24720702	47.8052	47.5393
chr1	24739996	24743484	26.8893	11.3178
chr1	24853239	24855399	17.029	14.8751
chr1	24867947	24869935	4.51857	6.78128
chr1	24870154	24870474	0.890952	0.933596
chr1	24896625	24897225	0.934166	2.73438
chr1	24912266	24915502	23.6752	6.49221
chr1	24916039	24918460	4.90952	3.89064
chr1	24919216	24921375	20.1566	7.07034
chr1	24960636	24964170	7.64618	15.7423
chr1	24968849	24970134	10.7738	3.31251
chr1	25013641	25017030	26.3028	34.5314
chr1	25070899	25072198	19.3747	22.6798
chr1	25073741	25073986	1.67286	1.57813
chr1	25156302	25158554	42.4409	15.8204
chr1	25161558	25162781	10.3828	11.6954
chr1	25172038	25177213	27.9757	17.4102
chr1	25188873	25189124	6.86428	2.44532
chr1	25223268	25226368	12.7286	13.1407
chr1	25235980	25237121	6.86428	4.46877
chr1	25255643	25261567	36.5766	17.4766
chr1	25295899	25296726	3.34571	1.86719
chr1	25296809	25297320	27.1938	8.2266
chr1	25334137	25334558	7.64618	3.31251
chr1	25358931	25359627	11.1647	2.73438
chr1	25360806	25366329	19.3747	8.80472
chr1	25369437	25369689	0.890952	2.15626
chr1	25427054	25430758	19.3747	29.3283
chr1	25443563	25444504	6.47333	2.73438
chr1	25475006	25476565	7.25523	6.20315
chr1	25529376	25532664	10.2374	13.1407
chr1	25544970	25545392	4.51857	2.15626
chr1	25566123	25567550	17.9262	24.9923
chr1	25573194	25574695	5.77785	6.20315
chr1	25586134	25586798	4.6338	7.64847
chr1	25593051	25593611	15.0743	6.20315
chr1	25615424	25617894	20.9385	10.8282
chr1	25655455	25656651	15.4652	8.2266
chr1	25663361	25663895	11.9467	7.3594
chr1	25665077	25665916	4.51857	3.89064
chr1	25727981	25731425	9.10094	9.96098
chr1	25757309	25758221	5.69142	3.60157
chr1	25812810	25815539	24.0662	9.96098
chr1	25828083	25832016	45.1776	28.4611
chr1	25832600	25832894	3.34571	2.73438
chr1	25845872	25850982	18.2019	17.1876
chr1	25870319	25870902	2.95476	3.89064
chr1	25894516	25895347	6.47333	6.49221
chr1	25896293	25902491	12.815	9.38285
chr1	25934390	25935759	10.3828	5.91409
chr1	25942253	25943052	16.6381	4.1797
chr1	25945517	25947930	15.0743	6.78128
chr1	26018901	26019627	6.08237	5.04689
chr1	26021813	26022227	3.73666	3.02345
chr1	26045580	26045854	1.2819	1
chr1	26070286	26072187	13.1195	5.62502
chr1	26121895	26126382	15.7471	20.0782
chr1	26129666	26130944	4.90952	3.31251
chr1	26133382	26141018	27.5847	23.836
chr1	26144884	26145168	6.86428	1.86719
chr1	26163246	26164161	6.32793	6.20315
chr1	26201373	26202028	7.64618	3.89064
chr1	26217518	26217782	2.56381	1.28906
chr1	26218902	26219491	4.12761	3.60157
chr1	26220742	26223108	111.248	50.1409
chr1	26231257	26232540	6.86428	3.89064
chr1	26324400	26325547	41.3545	40.0236
chr1	26331364	26332006	2.17286	3.02345
chr1	26356449	26356758	6.08237	3.02345
chr1	26361496	26363537	36.4676	21.3126
chr1	26431085	26432885	24.8481	46.9611
chr1	26436524	26437818	5.69142	2.73438
chr1	26469195	26469429	2.17286	1.86719
chr1	26470131	26474389	56.1242	22.6798
chr1	26487116	26497320	22.1978	18.0548
chr1	26503166	26504309	6.86428	2.73438
chr1	26516860	26517115	10.7738	3.39064
chr1	26556943	26562883	61.2066	11.3178
chr1	26563792	26564331	4.51857	3.31251
chr1	26601440	26602928	41.268	25.5704
chr1	26605234	26606941	31.1033	15.7423
chr1	26611405	26613354	23.6752	12.2735
chr1	26613877	26614555	2.95476	1.57813
chr1	26629214	26629517	1.71607	4.46877
chr1	26632054	26633079	6.08237	2.73438
chr1	26647313	26649930	27.4757	27.0157
chr1	26687130	26687723	2.56381	1.86719
chr1	26688359	26693914	20.0476	14.2969
chr1	26717824	26724934	38.9223	32.508
chr1	26742039	26745747	36.5766	21.8126
chr1	26747292	26748355	4.12761	5.04689
chr1	26795153	26799449	10.7738	9.67191
chr1	26823786	26828112	79.5813	26.1486
chr1	26856528	26858459	32.2761	19.211
chr1	26864685	26866661	7.64618	2.73438
chr1	26868118	26868668	1.67286	2.15626
chr1	26923978	26926143	16.6381	11.1172
chr1	26927257	26930265	21.5751	29.9064
chr1	26935312	26935602	10.3828	2.54949
chr1	26944999	26948327	64.3342	33.9533
chr1	27003467	27004651	25.63	8.73832
chr1	27018925	27019841	5.30047	5.62502
chr1	27021625	27024157	10.3828	3.89064
chr1	27114064	27117116	27.5847	33.3751
chr1	27133506	27138359	21.7204	15.7423
chr1	27139059	27139685	4.12761	2.73438
chr1	27151757	27153882	6.08237	3.89064
chr1	27175475	27177369	6.47333	4.75783
chr1	27177549	27180139	27.4757	17.5548
chr1	27185076	27186589	4.90952	3.89064
chr1	27187034	27190286	61.2066	23.2579
chr1	27191000	27191736	4.90952	3.60157
chr1	27203671	27206022	10.3828	15.8204
chr1	27213117	27216007	4.51857	3.31251
chr1	27217575	27218634	4.12761	2.15626
chr1	27285985	27286956	4.12761	2.15626
chr1	27291261	27295456	19.6566	30.7736
chr1	27304010	27304407	1	1.28906
chr1	27320182	27320458	4.90952	3.31251
chr1	27321512	27325301	31.1033	8.81254
chr1	27326229	27327183	6.86428	6.20315
chr1	27328811	27329298	11.5557	7.64847
chr1	27336397	27336851	8.81904	3.60157
chr1	27338336	27339289	4.51857	2.15626
chr1	27357767	27358234	13.5105	6.49221
chr1	27369318	27374080	51.4328	33.0861
chr1	27422949	27432574	20.5795	56.2112
chr1	27438571	27439018	46.3504	29.3283
chr1	27479998	27482141	61.2066	29.6173
chr1	27523143	27526553	18.8747	24.4142
chr1	27561445	27561713	2.17286	1.28906
chr1	27609831	27613695	16.2471	7.27087
chr1	27618391	27628809	67.4618	16.6094
chr1	27633275	27633585	3.34571	1.28906
chr1	27648636	27649204	4.90952	3.89064
chr1	27656362	27656675	4.12761	3.31251
chr1	27657884	27661331	17.42	5.62502
chr1	27662809	27663788	2.17286	2.15626
chr1	27676260	27677430	2.17286	1.57813
chr1	27680755	27688402	12.5832	10.7618
chr1	27692376	27693867	19.7657	8.51566
chr1	27694515	27696132	12.7286	8.2266
chr1	27699306	27700467	4.12761	2.73438
chr1	27711476	27723986	40.1816	28.4611
chr1	27726735	27730672	16.6381	10.25
chr1	27741653	27744146	8.03713	6.78128
chr1	27744519	27744782	2.25928	1.22266
chr1	27815366	27816647	4.12761	4.46877
chr1	27849237	27849991	5.30047	3.60157
chr1	27854793	27855022	3.34571	2.15626
chr1	27865920	27866163	1.7819	1.57813
chr1	27873998	27874228	2.95476	2.44532
chr1	27879505	27879778	1	2.15626
chr1	27881911	27885075	73.717	35.1095
chr1	27894951	27898144	35.4038	18.6329
chr1	27900052	27903042	9.99189	4.1797
chr1	27925876	27926238	4.90952	3.02345
chr1	27926676	27926959	3.34571	2.15626
chr1	27928157	27937130	70.9804	11.5105
chr1	27968264	27968620	3.34571	2.73438
chr1	27968737	27972895	26.4119	20.0782
chr1	27972934	27973327	2.17286	2.73438
chr1	27988308	27990929	52.2147	14.586
chr1	27991617	27992969	3.73666	2.73438
chr1	27993996	28000032	24.8481	11.4063
chr1	28045507	28046678	12.3376	9.38285
chr1	28047738	28048055	0.98492	2.44532
chr1	28052096	28053067	14.1833	17.1876
chr1	28181544	28185162	33.0581	35.9767
chr1	28265695	28267909	12.7286	12.5626
chr1	28268300	28269460	2.95476	2.15626
chr1	28286312	28287466	10.7738	9.38285
chr1	28305768	28306718	21.7204	13.4297
chr1	28308186	28308683	2.56381	0.789064
chr1	28414296	28418455	15.7471	10.3282
chr1	28439542	28439946	9.60094	6.49221
chr1	28523627	28523982	4.12761	3.60157
chr1	28534365	28537166	22.5888	20.0782
chr1	28574003	28575653	35.4038	11.918
chr1	28586434	28587124	2.95476	1.86719
chr1	28655572	28655792	5.30047	2.73438
chr1	28655938	28656373	4.12761	3.02345
chr1	28684634	28687272	15.9426	19.7891
chr1	28694267	28695271	11.5557	6.49221
chr1	28696224	28697555	9.99189	7.64847
chr1	28734454	28737608	49.0871	9.38285
chr1	28797941	28798211	9.20999	11.9844
chr1	28833577	28835420	2.95476	2.73438
chr1	28843396	28845866	67.8528	40.8908
chr1	28878910	28879585	8.42809	5.33596
chr1	28907374	28908390	7.25523	3.02345
chr1	28919178	28919447	1.39095	1.57813
chr1	28928435	28930908	19.4612	27.0157
chr1	28967313	28967913	3.73666	3.89064
chr1	28969329	28969964	6.8492	3.96877
chr1	28974927	28976106	8.03713	7.93753
chr1	28978835	28981077	4.11253	6.49221
chr1	29045980	29046233	5.30047	2.44532
chr1	29061917	29064463	95.6104	51.008
chr1	29109735	29113675	27.5847	30.1954
chr1	29119009	29119289	1.7819	3.02345
chr1	29172786	29173097	6.47333	3.89064
chr1	29202981	29205670	15.9858	39.4455
chr1	29207412	29209693	75.6718	17.6993
chr1	29359624	29362144	25.239	7.293
chr1	29447563	29447917	3.34571	1.86719
chr1	29449397	29452000	14.6833	5.33596
chr1	29507126	29508929	58.4699	11.0287
chr1	29524035	29524436	4.90952	3.89064
chr1	29524455	29526039	2.95476	2.73438
chr1	29529326	29531860	51.0418	35.9767
chr1	29557415	29558092	11.5557	4.1797
chr1	29561550	29565828	30.4078	22.3907
chr1	29570106	29572903	29.1485	4.57294
chr1	29658679	29659283	5.3869	4.25783
chr1	29665677	29669796	7.73261	12.5626
chr1	29669861	29671931	5.30047	2.44532
chr1	29705305	29707090	13.5105	15.4532
chr1	29723173	29723707	8.42809	4.46877
chr1	29741950	29743185	10.8602	15.1641
chr1	29778108	29778361	2.17286	1.57813
chr1	29779030	29781972	9.20999	5.62502
chr1	29838866	29841112	34.2309	10.7396
chr1	30117522	30117859	2.17286	2.15626
chr1	30129136	30129711	5.69142	4.1797
chr1	30162213	30162624	4.51857	4.1797
chr1	30169898	30172273	56.5152	24.4142
chr1	30173872	30178243	9.10094	6.57034
chr1	30179382	30181457	6.86428	4.75783
chr1	30184138	30184721	1.7819	2.15626
chr1	30186544	30188309	13.9014	6.49221
chr1	30264375	30267318	9.8465	28.172
chr1	30316364	30316663	1.39095	1.57813
chr1	30321745	30324765	10.2738	8.80472
chr1	30383901	30386208	17.029	5.62502
chr1	30552691	30552938	4.12761	1
chr1	30556998	30562264	15.8562	7.64847
chr1	30563154	30563627	2.56381	1.57813
chr1	30578623	30579398	4.90952	4.1797
chr1	30583644	30586189	11.5557	4.98049
chr1	30703919	30706722	20.5476	6.71487
chr1	30825959	30827035	4.90952	5.33596
chr1	30851915	30855790	18.4838	17.4766
chr1	30881358	30881775	4.12761	2.73438
chr1	30965918	30966774	2.56381	1.28906
chr1	30995697	30996677	15.8562	10.8282
chr1	31043418	31043668	1	1.57813
chr1	31045038	31045416	8.81904	4.46877
chr1	31170735	31171335	15.4652	10.5391
chr1	31179624	31181841	32.1671	10.836
chr1	31191607	31195580	87.0094	45.5158
chr1	31250581	31258221	60.8156	25.8595
chr1	31270453	31271058	2.56381	4.1797
chr1	31271334	31272096	4.12761	3.02345
chr1	31272262	31275933	40.9635	47.2502
chr1	31296811	31297293	2.65024	3.31251
chr1	31349833	31350559	6.47333	2.15626
chr1	31381890	31382250	2.56381	1.57813
chr1	31383216	31386453	67.0709	11.5105
chr1	31387236	31387506	1.7819	1.86719
chr1	31398698	31404124	17.7019	6.20315
chr1	31449987	31450288	1.42286	3.60157
chr1	31627970	31628775	7.25523	10.25
chr1	31633476	31634265	3.73666	3.60157
chr1	31634536	31637269	27.1938	17.1876
chr1	31652085	31652492	4.90952	2.15626
chr1	31652733	31660646	22.8933	17.4766
chr1	31769397	31769646	2.65024	4.1797
chr1	31807812	31808719	7.64618	3.96877
chr1	31866357	31870772	63.9433	13.9415
chr1	31893513	31897956	73.3261	25.6486
chr1	31932662	31933448	10.3828	7.93753
chr1	32014301	32015939	26.2665	23.2579
chr1	32027627	32027913	2.17286	3.60157
chr1	32028397	32032034	28.6485	32.508
chr1	32051294	32055613	29.1485	17.7657
chr1	32057366	32063201	14.1833	23.2579
chr1	32081055	32087374	15.0743	15.1641
chr1	32097748	32099434	10.7738	4.75783
chr1	32126143	32126528	2.56381	2.44532
chr1	32128370	32131317	51.0418	21.5235
chr1	32131795	32132159	4.51857	4.75783
chr1	32135641	32136070	7.64618	5.04689
chr1	32148559	32149839	7.64618	4.46877
chr1	32169349	32171515	14.4076	10.6172
chr1	32173085	32174105	20.1566	6.78128
chr1	32178650	32183078	22.5024	11.3399
chr1	32184167	32185041	4.12761	1.86719
chr1	32198092	32198583	1.7819	1.28906
chr1	32209881	32213809	21.7204	11.4063
chr1	32226827	32229544	15.4652	9.96098
chr1	32230027	32232998	4.90952	3.60157
chr1	32254024	32255919	29.235	13.9415
chr1	32280594	32282599	26.4983	32.2189
chr1	32309199	32309733	6.86428	1.86719
chr1	32401165	32407340	44.7866	23.836
chr1	32410321	32410876	2.95476	1.28906
chr1	32421271	32422222	15.0743	14.0079
chr1	32428124	32431919	14.8925	53.0315
chr1	32433109	32433452	3.73666	0.789064
chr1	32467577	32471342	6.55975	6.78128
chr1	32528851	32529553	6.47333	6.49221
chr1	32538197	32539160	4.12761	3.60157
chr1	32573672	32577386	27.9757	13.7188
chr1	32645359	32646271	7.25523	3.60157
chr1	32679632	32682362	47.5233	22.9689
chr1	32687562	32687852	3.34571	3.02345
chr1	32705852	32707017	10.3828	3.89064
chr1	32712461	32712716	4.51857	5.62502
chr1	32712732	32715428	20.9385	16.6094
chr1	32781391	32783726	40.0952	24.7032
chr1	32798242	32798609	1.39095	2.44532
chr1	32799695	32802196	17.8109	7.07034
chr1	32816040	32817785	29.1485	14.0079
chr1	32827037	32828089	3.34571	1.57813
chr1	32864074	32868379	22.5888	13.6524
chr1	32878355	32881976	26.3028	13.4297
chr1	32911387	32916866	23.3707	15.7423
chr1	32965106	32967003	8.03713	4.75783
chr1	32984541	32987388	16.1017	34.5314
chr1	33004619	33005687	9.20999	3.31251
chr1	33077512	33078139	11.5557	2.73438
chr1	33116529	33116990	6.08237	5.62502
chr1	33117000	33117396	2.17286	2.44532
chr1	33167935	33168199	1.7819	1
chr1	33175301	33179092	58.8609	25.0704
chr1	33189271	33189637	2.56381	1
chr1	33195335	33196116	8.42809	7.07034
chr1	33205881	33208682	16.6381	5.04689
chr1	33219748	33220180	2.95476	2.15626
chr1	33235386	33241152	28.844	31.3517
chr1	33282537	33283870	7.64618	3.31251
chr1	33335769	33343940	25.63	22.9689
chr1	33352298	33353365	4.90952	5.04689
chr1	33354594	33355001	2.17286	1.86719
chr1	33357660	33359515	4.90952	4.46877
chr1	33362215	33362806	2.95476	2.15626
chr1	33366532	33367266	3.34571	2.73438
chr1	33390689	33390984	2.17286	1.57813
chr1	33397440	33400095	19.3747	20.3673
chr1	33419228	33419648	8.03713	5.33596
chr1	33428979	33429313	3.34571	1.57813
chr1	33454445	33454894	7.64618	3.10157
chr1	33465254	33465626	2.17286	1.57813
chr1	33466147	33466713	4.51857	2.44532
chr1	33466883	33467097	2.06381	6.20315
chr1	33469869	33470119	2.17286	3.89064
chr1	33471722	33473402	38.9223	23.2579
chr1	33519096	33521782	24.8481	19.5001
chr1	33550767	33554017	40.4861	13.7188
chr1	33558352	33562681	34.2309	8.80472
chr1	33563835	33564074	2.95476	3.31251
chr1	33565094	33566056	27.5847	20.6563
chr1	33576250	33578186	12.3376	18.0548
chr1	33592599	33593765	60.8156	38.5783
chr1	33602415	33604294	6.86428	5.91409
chr1	33612638	33614104	7.64618	7.64847
chr1	33646837	33647196	3.34571	2.15626
chr1	33682979	33685095	9.20999	6.78128
chr1	33721292	33721650	4.12761	2.73438
chr1	33722628	33722919	1.24555	1.86719
chr1	33735075	33735301	1	0.644532
chr1	33758294	33766952	63.1613	18.0548
chr1	33804973	33805400	6.86428	3.60157
chr1	33811710	33812240	4.12761	2.73438
chr1	33832007	33834956	33.7309	44.3596
chr1	33836149	33836821	2.95476	3.60157
chr1	33895899	33896996	8.42809	4.46877
chr1	33920518	33923730	29.5395	25.8595
chr1	33934704	33937946	22.5888	29.9064
chr1	33966251	33967567	3.73666	2.15626
chr1	34077161	34080825	17.0139	14.5196
chr1	34089875	34090951	2.56381	6.20315
chr1	34097522	34102116	31.4942	8.01566
chr1	34105860	34107226	4.51857	3.31251
chr1	34201076	34202056	3.73666	1.86719
chr1	34302208	34302556	1.7819	1
chr1	34578737	34580293	3.73666	2.15626
chr1	34628805	34629154	1.7819	2.15626
chr1	34781986	34782263	2.56381	1
chr1	34788755	34789045	1.7819	1.28906
chr1	34925303	34926516	4.51857	2.73438
chr1	35058335	35058584	2.95476	1.86719
chr1	35062734	35064970	10.7738	6.49221
chr1	35145033	35149061	6.08237	6.78128
chr1	35205376	35205615	2.56381	1.57813
chr1	35206993	35211042	66.6799	27.0157
chr1	35226685	35227164	1.7819	1.28906
chr1	35246953	35254500	34.2309	13.7969
chr1	35316814	35320535	44.3957	30.4845
chr1	35324725	35327872	28.6485	35.9767
chr1	35328890	35335662	21.8357	29.9064
chr1	35349747	35351065	2.95476	2.15626
chr1	35365666	35365904	1	1.28906
chr1	35450797	35451683	5.30047	3.31251
chr1	35657468	35658685	10.7738	2.44532
chr1	35665905	35669103	12.7135	21.2345
chr1	35685159	35687298	6.47333	5.62502
chr1	35915207	35919422	23.2843	18.3438
chr1	36022484	36026489	3.34571	4.1797
chr1	36027539	36035980	42.0499	22.1017
chr1	36036499	36037053	3.34571	1.57813
chr1	36107457	36107794	3.73666	1.51172
chr1	36111831	36113336	6.47333	3.02345
chr1	36178791	36184598	26.8028	22.3907
chr1	36191346	36194936	24.739	16.6094
chr1	36234684	36236450	7.64618	3.31251
chr1	36239006	36241951	34.2309	28.172
chr1	36242070	36242359	4.51857	2.44532
chr1	36345158	36349708	35.7947	7.55993
chr1	36396885	36397259	2.56381	2.15626
chr1	36549671	36554860	27.5847	9.39067
chr1	36562249	36566659	64.3342	35.1095
chr1	36599413	36601117	29.9304	11.629
chr1	36614864	36616481	43.8957	61.1253
chr1	36625746	36627276	26.0209	10.5391
chr1	36652800	36655529	20.9385	45.2268
chr1	36674365	36675506	5.30047	2.44532
chr1	36682972	36683611	6.08237	7.3594
chr1	36689100	36691567	11.0557	3.99481
chr1	36750352	36752536	40.0952	11.6954
chr1	36764412	36766176	10.6284	19.211
chr1	36769905	36770164	0.695476	1.57813
chr1	36771725	36772504	10.7738	3.31251
chr1	36805755	36808935	42.4409	30.7736
chr1	36816769	36817142	5.30047	3.39064
chr1	36818069	36818682	12.3376	7.07034
chr1	36832293	36833354	2.95476	2.15626
chr1	36834028	36836567	39.7042	10.4727
chr1	36851829	36852096	1.32512	6.20315
chr1	36863247	36863487	4.51857	1.36719
chr1	36885839	36889160	57.2971	11.4141
chr1	36915320	36916406	5.69142	5.62502
chr1	36929492	36929943	4.51857	3.31251
chr1	36937735	36937960	0.890952	1.57813
chr1	36979446	36984460	18.5928	6.49221
chr1	37007618	37008379	1.7819	2.44532
chr1	37008488	37009059	4.90952	2.73438
chr1	37017634	37021738	14.6833	14.0079
chr1	37025936	37026445	2.17286	1.28906
chr1	37038053	37043920	15.5516	11.1954
chr1	37073016	37076278	15.0743	18.3438
chr1	37078385	37079121	2.95476	2.15626
chr1	37114379	37117985	8.70999	11.4063
chr1	37167550	37170502	30.7123	14.0079
chr1	37329871	37330368	2.17286	1.57813
chr1	37498792	37499103	1.39095	1
chr1	37503974	37504301	4.90952	1.28906
chr1	37504456	37504935	2.56381	1.28906
chr1	37512910	37513222	1.7819	1
chr1	37550651	37550956	1.7819	1.57813
chr1	37642481	37643010	2.17286	1.86719
chr1	37787453	37790368	11.9467	7.07034
chr1	37897167	37902659	16.3336	24.1251
chr1	37918910	37921380	28.844	22.9689
chr1	37924758	37925057	1.7819	1.86719
chr1	37938258	37939569	4.51857	3.31251
chr1	37941061	37941638	2.56381	1.86719
chr1	37942899	37944832	8.81904	4.46877
chr1	37945088	37945940	4.51857	3.31251
chr1	37947625	37947944	0.463651	1
chr1	37949175	37949818	2.56381	1.22266
chr1	37952357	37956134	40.4861	37.422
chr1	37979040	37980791	19.8521	16.3204
chr1	37981859	37982129	1.39095	0.933596
chr1	38026510	38028106	18.5928	9.67191
chr1	38061367	38061869	6.08237	3.02345
chr1	38066911	38070629	15.4652	13.1407
chr1	38147156	38149567	22.5888	23.836
chr1	38156697	38158529	34.6219	17.1876
chr1	38230112	38231048	1.7819	1
chr1	38273986	38275020	8.42809	4.75783
chr1	38275682	38277302	21.7204	12.5626
chr1	38325363	38327865	19.6203	11.9922
chr1	38341374	38341738	5.3869	2.37891
chr1	38355500	38356584	13.5105	6.78128
chr1	38384123	38385914	5.69142	3.89064
chr1	38395457	38395726	1	1.28906
chr1	38397086	38397366	2.95476	1.36719
chr1	38440465	38443029	12.424	13.7188
chr1	38455224	38457543	107.73	66.9066
chr1	38483878	38485137	28.3666	9.46098
chr1	38491281	38494483	25.63	9.02738
chr1	38503305	38503661	6.08237	3.60157
chr1	38506428	38506727	4.12761	2.66798
chr1	38512644	38513084	6.08237	3.60157
chr1	38538782	38539602	2.17286	2.15626
chr1	38603870	38604501	5.69142	5.91409
chr1	38721909	38722229	2.95476	1
chr1	38954932	38956674	9.20999	8.51566
chr1	39051221	39053387	7.25523	6.49221
chr1	39073188	39075017	10.7738	4.46877
chr1	39281118	39286220	22.1114	9.67191
chr1	39289335	39289658	2.17286	1.57813
chr1	39300005	39303381	27.9757	20.0782
chr1	39324873	39325795	2.95476	2.15626
chr1	39357527	39357762	3.73666	3.02345
chr1	39406841	39407181	5.30047	1.51172
chr1	39425546	39425991	3.34571	4.75783
chr1	39426784	39427000	3.73666	2.15626
chr1	39429665	39430744	6.08237	4.75783
chr1	39450352	39450821	2.17286	1.57813
chr1	39547048	39547920	2.17286	1.57813
chr1	39557211	39560296	15.8562	16.6094
chr1	39560644	39561068	4.90952	2.15626
chr1	39562360	39569401	22.3933	31.3517
chr1	39571473	39571762	3.34571	1.57813
chr1	39594773	39595547	8.70999	9.38285
chr1	39598423	39599306	6.08237	7.3594
chr1	39649000	39649678	34.2309	12.8516
chr1	39656424	39659669	18.9838	23.836
chr1	39669839	39670529	4.51857	6.20315
chr1	39723631	39725904	17.8109	9.58338
chr1	39726683	39727120	6.47333	3.31251
chr1	39843475	39844511	6.08237	5.04689
chr1	39853328	39853569	8.81904	11.4063
chr1	39864452	39864697	8.81904	3.02345
chr1	39872919	39878183	48.6961	10.7618
chr1	39880013	39880309	4.90952	2.73438
chr1	39956775	39957041	3.34571	1.57813
chr1	39971815	39972468	5.69142	1.57813
chr1	39974363	39975063	10.7738	4.46877
chr1	40004207	40006483	18.8384	33.3751
chr1	40006732	40007095	4.51857	1.22266
chr1	40040586	40044798	24.8481	9.67191
chr1	40070909	40073529	21.4447	16.254
chr1	40075053	40076138	8.03713	2.81251
chr1	40117555	40125239	48.3052	17.7657
chr1	40137736	40139373	9.99189	6.78128
chr1	40166739	40168741	10.7738	4.1133
chr1	40168898	40169514	4.51857	2.73438
chr1	40184672	40186919	23.2843	18.0548
chr1	40254882	40255126	2.56381	2.15626
chr1	40263613	40266175	65.1161	28.4611
chr1	40281495	40283923	42.4409	26.7267
chr1	40366628	40369496	38.5314	11.6954
chr1	40383664	40386123	24.9345	12.185
chr1	40421107	40422004	4.51857	2.44532
chr1	40428491	40428898	1.39095	2.15626
chr1	40435787	40436567	3.73666	1.86719
chr1	40438297	40441313	24.5723	19.8673
chr1	40441824	40442797	5.69142	3.02345
chr1	40496853	40499585	15.1607	9.02738
chr1	40500110	40500581	4.51857	1.80079
chr1	40504621	40506619	5.69142	5.04689
chr1	40524867	40525291	4.12761	2.73438
chr1	40542187	40546498	29.5395	7.64847
chr1	40548586	40551415	28.7576	9.09379
chr1	40562739	40563137	8.03713	10.25
chr1	40607335	40611155	29.9304	8.2266
chr1	40617539	40619762	22.1114	19.211
chr1	40627073	40627845	5.30047	3.31251
chr1	40648476	40649205	10.7738	6.20315
chr1	40663166	40664113	4.90952	5.91409
chr1	40779707	40783296	15.0743	11.4063
chr1	40802918	40806498	61.2066	10.5391
chr1	40839450	40839803	2.56381	2.44532
chr1	40869661	40872821	31.8852	9.46098
chr1	40902674	40905405	11.1647	7.07034
chr1	40906985	40907970	5.30047	3.02345
chr1	40915576	40916078	6.47333	2.73438
chr1	40942737	40943392	5.69142	1.86719
chr1	40997432	41001336	27.1938	7.3594
chr1	41057356	41059211	6.55975	9.67191
chr1	41075591	41079274	15.5805	20.3673
chr1	41089371	41092440	6.08237	4.1797
chr1	41095437	41097456	8.90547	6.42581
chr1	41097559	41097986	3.23666	3.02345
chr1	41115526	41116426	4.12761	7.3594
chr1	41128193	41129041	4.51857	3.31251
chr1	41131479	41136127	17.6655	37.7111
chr1	41236387	41242932	25.63	9.96098
chr1	41304339	41304820	1.7819	2.44532
chr1	41310827	41318746	40.8771	34.2423
chr1	41328066	41328515	7.64618	7.3594
chr1	41408875	41410184	3.34571	4.75783
chr1	41412806	41420017	32.1671	15.7423
chr1	41444539	41446121	5.30047	3.60157
chr1	41469424	41470498	39.3133	15.9649
chr1	41488895	41489518	8.03713	5.33596
chr1	41583067	41583351	8.03713	6.20315
chr1	41586982	41589556	17.8109	9.38285
chr1	41705892	41708301	8.81904	4.75783
chr1	41728674	41729810	4.90952	5.62502
chr1	41733081	41735311	38.9223	53.3206
chr1	41745508	41750578	19.3747	13.4297
chr1	41779011	41780744	8.42809	5.62502
chr1	41787597	41790565	24.4571	7.58206
chr1	41806923	41807855	2.56381	3.89064
chr1	41826773	41827101	15.0743	7.64847
chr1	41827399	41827672	2.56381	2.15626
chr1	41846338	41848531	4.51857	2.73438
chr1	41880811	41885075	14.2924	14.6641
chr1	41889073	41889786	6.08237	4.1797
chr1	41897130	41899412	29.9154	37.7111
chr1	41910082	41910307	2.95476	1.28906
chr1	41939345	41939625	2.17286	1
chr1	41941681	41942058	2.00928	3.02345
chr1	41949646	41950407	5.30047	3.02345
chr1	41957637	41958846	9.60094	6.20315
chr1	41960116	41962514	13.5105	8.2266
chr1	41980563	41984403	89.7461	43.7814
chr1	42038466	42042092	42.5273	44.0705
chr1	42044007	42045589	7.34166	11.1172
chr1	42065436	42066732	8.42809	11.6954
chr1	42228094	42228334	1.08643	2.44532
chr1	42260912	42262718	28.7576	16.6094
chr1	42276723	42278209	45.5685	9.09379
chr1	42357054	42357766	20.1566	9.09379
chr1	42366743	42367092	4.90952	5.62502
chr1	42383247	42385784	6.08237	3.31251
chr1	42500285	42501460	15.4652	5.04689
chr1	42524365	42524619	0.695476	1.57813
chr1	42608780	42609719	2.56381	2.15626
chr1	42610030	42610714	3.73666	1.57813
chr1	42611182	42614301	39.7042	15.4532
chr1	42636056	42643879	54.1695	20.6563
chr1	42644671	42644901	4.90952	3.60157
chr1	42732038	42732470	5.30047	3.02345
chr1	42799162	42801611	6.86428	4.1797
chr1	42808632	42810686	17.42	5.04689
chr1	42921739	42922993	6.86428	3.31251
chr1	42976754	42977724	17.8109	4.47658
chr1	43041623	43044786	34.6219	16.6094
chr1	43123609	43124129	9.20999	7.07034
chr1	43201521	43202468	4.01857	3.53517
chr1	43212116	43213524	12.7286	8.80472
chr1	43222009	43225513	26.4119	22.1017
chr1	43229703	43233364	13.9878	7.43753
chr1	43242178	43244411	12.7286	9.38285
chr1	43311872	43313023	26.4119	5.99221
chr1	43377946	43380025	49.0871	10.7396
chr1	43387461	43391248	52.2147	14.2305
chr1	43394872	43397631	6.75523	4.46877
chr1	43402142	43403896	20.5476	11.6954
chr1	43419294	43419604	5.69142	1.29688
chr1	43422702	43424951	5.30047	3.02345
chr1	43538347	43541017	54.5604	18.922
chr1	43542231	43542531	5.30047	3.02345
chr1	43608639	43609941	8.03713	3.60157
chr1	43690818	43694667	46.3504	17.8438
chr1	43701458	43702776	4.12761	3.31251
chr1	43702970	43704854	13.3651	24.1251
chr1	43751243	43752720	3.73666	2.15626
chr1	43814838	43815063	2.45476	2.15626
chr1	43822978	43824466	26.4119	9.96098
chr1	43833383	43834417	11.1647	7.3594
chr1	43849144	43849361	13.1195	6.20315
chr1	43879442	43881290	10.4693	13.7188
chr1	43919563	43921047	6.86428	3.02345
chr1	43923787	43924071	1.7819	0.644532
chr1	43992087	43995542	51.0418	37.7111
chr1	44056280	44056542	2.56381	3.60157
chr1	44116154	44116465	7.64618	2.08985
chr1	44172538	44172832	2.95476	1.22266
chr1	44227440	44227690	3.34571	2.44532
chr1	44228628	44230002	19.8521	6.49221
chr1	44318758	44319168	2.02746	2.73438
chr1	44395819	44396582	4.90952	3.31251
chr1	44398799	44402980	67.8528	15.7423
chr1	44411246	44412845	17.42	26.4376
chr1	44435689	44435918	4.51857	2.15626
chr1	44440597	44441938	6.47333	2.73438
chr1	44445167	44446088	4.12761	2.44532
chr1	44451899	44453732	9.99189	3.31251
chr1	44460454	44461014	6.86428	8.80472
chr1	44468350	44472472	43.6138	30.4845
chr1	44495580	44497032	10.3828	6.78128
chr1	44500717	44504619	53.7785	22.6798
chr1	44512551	44514009	18.0928	28.172
chr1	44557602	44558819	22.1114	7.93753
chr1	44568798	44570281	4.12761	1.86719
chr1	44678679	44679295	8.03713	3.53517
chr1	44681547	44687161	17.029	11.0508
chr1	44702609	44703786	2.95476	2.44532
chr1	44779984	44780456	2.95476	4.1797
chr1	44781967	44787407	17.7019	12.2071
chr1	44820462	44820866	3.34571	1.57813
chr1	44842767	44845259	17.3109	12.3516
chr1	44870745	44871122	5.30047	5.33596
chr1	44966289	44966558	8.81904	7.3594
chr1	45018858	45019568	3.43214	5.04689
chr1	45036978	45039192	10.7738	12.2735
chr1	45059257	45063050	21.6114	29.6173
chr1	45073205	45076204	14.2924	9.09379
chr1	45116013	45123512	37.3585	31.9298
chr1	45140419	45140739	3.34571	3.31251
chr1	45142125	45144311	6.36428	11.4063
chr1	45144401	45144958	5.69142	1.94532
chr1	45173112	45174347	5.30047	11.9844
chr1	45178582	45183397	16.623	26.7267
chr1	45193175	45198103	36.5766	22.3907
chr1	45201195	45201425	1.39095	0.5
chr1	45241588	45241901	1.86833	3.02345
chr1	45243424	45243796	1.39095	2.15626
chr1	45249817	45254110	22.1114	5.33596
chr1	45257795	45260415	33.0581	22.1017
chr1	45264333	45266872	21.4159	14.5196
chr1	45275013	45275346	9.20999	2.73438
chr1	45285029	45286124	11.5557	4.69143
chr1	45292303	45293485	6.47333	7.07034
chr1	45294789	45295168	1.7819	1.28906
chr1	45298649	45298911	3.34571	1.86719
chr1	45299607	45303197	31.8852	24.7032
chr1	45320577	45320816	0.5	0.789064
chr1	45390694	45391307	16.6381	12.2735
chr1	45476435	45476975	5.30047	3.89064
chr1	45478021	45486876	31.8852	18.3438
chr1	45696047	45696523	5.69142	3.31251
chr1	45764548	45770452	44.3957	24.4142
chr1	45771504	45771961	3.43214	3.60157
chr1	45824324	45826898	17.1155	13.0743
chr1	45956404	45960610	10.2738	20.0782
chr1	45965292	45965749	8.81904	3.02345
chr1	45973735	45974242	5.69142	3.31251
chr1	45977147	45979163	27.9757	10.25
chr1	45987222	45988186	12.3376	7.3594
chr1	46016458	46016687	4.90952	3.60157
chr1	46035100	46037936	47.9142	23.2579
chr1	46049743	46050842	5.69142	3.89064
chr1	46151761	46152195	4.51857	1.36719
chr1	46154101	46154479	2.15778	4.75783
chr1	46215748	46216790	18.2019	7.64847
chr1	46269299	46269812	5.30047	2.44532
chr1	46308995	46309988	13.9014	8.2266
chr1	46346731	46347955	39.7042	13.2188
chr1	46500573	46504668	25.13	14.6641
chr1	46598028	46598614	2.65024	1.86719
chr1	46644919	46646807	48.3052	31.0626
chr1	46663514	46664885	7.64618	6.78128
chr1	46687777	46692044	54.1695	34.5314
chr1	46708537	46712047	13.5105	13.1407
chr1	46712558	46714297	4.90952	3.89064
chr1	46767300	46771303	6.86428	5.33596
chr1	46798623	46799846	12.3376	7.3594
chr1	46804967	46807722	38.9223	16.0313
chr1	46808167	46808742	2.17286	1.86719
chr1	46813132	46815324	44.0047	11.1172
chr1	46868034	46873795	29.5395	7.07816
chr1	46874343	46874562	3.73666	1.86719
chr1	46875163	46879480	5.30047	6.20315
chr1	46886180	46886485	1.7819	1
chr1	46906205	46914291	36.1857	21.5235
chr1	46915562	46916361	3.34571	2.73438
chr1	46918284	46918789	2.17286	1.57813
chr1	46941571	46944934	36.9676	22.3907
chr1	46952889	46953326	2.56381	1.86719
chr1	46974702	46974997	2.56381	1
chr1	46990190	46991196	3.34571	2.15626
chr1	46992830	47002498	62.3794	25.8595
chr1	47009689	47017776	22.8933	8.2266
chr1	47020948	47022725	18.5928	3.96877
chr1	47069577	47069979	4.01857	2.73438
chr1	47082324	47082601	5.30047	2.15626
chr1	47086673	47088561	8.42809	10.5391
chr1	47188465	47192365	14.1833	9.89457
chr1	47201112	47201976	7.25523	7.64847
chr1	47211026	47215010	29.5395	9.60551
chr1	47340846	47344627	17.8109	14.0079
chr1	47398323	47400932	7.53713	7.64847
chr1	47434990	47435312	3.34571	4.75783
chr1	47456423	47457256	8.42809	7.64847
chr1	47467583	47468471	6.47333	7.07034
chr1	47554888	47558094	16.2471	11.9844
chr1	47560029	47560540	3.04119	3.02345
chr1	47565979	47566890	6.08237	4.46877
chr1	47609464	47610747	6.08237	6.78128
chr1	47638195	47643329	35.4038	17.1876
chr1	47644212	47646056	28.4531	40.8908
chr1	47657382	47661720	9.33963	21.8126
chr1	47662371	47662591	2.25928	6.49221
chr1	47727666	47730010	11.1647	7.93753
chr1	47779633	47780345	3.34571	3.89064
chr1	47798847	47800331	8.03713	8.51566
chr1	47852856	47855782	19.7657	21.5235
chr1	47887287	47887916	2.45476	3.31251
chr1	47888167	47894242	35.7947	9.96098
chr1	47896139	47904029	51.3237	46.383
chr1	47914958	47916363	9.20999	7.3594
chr1	47992593	47995832	7.25523	10.25
chr1	48035540	48037099	29.1485	20.3673
chr1	48043879	48044223	1.39095	1.57813
chr1	48089596	48092844	9.20999	7.64847
chr1	48169824	48170899	6.47333	3.02345
chr1	48170915	48171457	2.95476	2.44532
chr1	48172008	48172863	4.12761	2.15626
chr1	48174318	48179430	18.9838	16.3204
chr1	48189567	48194064	34.2309	22.1017
chr1	48200689	48206831	41.268	11.3399
chr1	48220234	48223022	5.30047	4.75783
chr1	48247359	48247678	1.2819	2.15626
chr1	48377239	48377508	8.03713	4.1797
chr1	48396899	48398870	35.0128	15.7423
chr1	48407363	48407659	2.17286	4.46877
chr1	48413573	48415109	8.70999	5.33596
chr1	48438354	48439293	9.60094	6.78128
chr1	48462082	48465566	31.1033	29.0392
chr1	48525531	48528184	15.3562	11.0508
chr1	48528581	48528860	4.12761	2.15626
chr1	48557539	48560238	14.7986	20.3673
chr1	48570650	48572071	9.49189	7.64847
chr1	48573185	48576751	26.3028	12.3777
chr1	48642543	48643905	22.1114	8.51566
chr1	48666982	48671121	53.7785	36.2658
chr1	48701935	48704318	32.6671	11.1172
chr1	48749986	48750565	3.73666	4.1797
chr1	48915229	48916771	8.42809	4.75783
chr1	48937597	48938404	5.69142	2.73438
chr1	48962558	48966083	47.9142	34.5314
chr1	48992885	48994117	2.95476	2.73438
chr1	48994390	48997255	12.3376	13.7188
chr1	49017466	49019138	13.5105	6.49221
chr1	49038341	49039628	12.0331	4.95835
chr1	49141273	49147405	14.6833	12.8516
chr1	49153814	49154455	4.51857	3.31251
chr1	49160513	49160803	2.95476	3.31251
chr1	49160845	49165562	14.7697	9.17191
chr1	49282011	49285083	10.3828	7.3594
chr1	49334967	49338148	21.3295	5.91409
chr1	49338526	49339408	3.73666	1.57813
chr1	49341447	49341990	2.25928	2.73438
chr1	49381253	49383708	26.8028	11.1172
chr1	50346625	50346866	1	1.28906
chr1	50570515	50571285	5.30047	2.15626
chr1	50738041	50738956	1.7819	2.15626
chr1	50740725	50741098	1.39095	0.789064
chr1	50797475	50801944	15.0743	10.25
chr1	50812520	50816468	12.424	22.9689
chr1	50831362	50837059	17.7019	17.1876
chr1	50881097	50882915	1.7819	1.28906
chr1	50891178	50892059	1.7819	1.28906
chr1	50893312	50893810	1.7819	1.28906
chr1	51070408	51071944	8.81904	6.49221
chr1	51085077	51087169	16.92	6.20315
chr1	51169167	51171400	31.1033	20.9454
chr1	51200131	51202465	7.25523	7.07034
chr1	51202550	51202777	4.12761	4.75783
chr1	51214879	51216351	7.73261	5.55862
chr1	51238690	51242209	15.5516	10.1836
chr1	51337054	51340557	65.5071	44.0705
chr1	51393675	51395856	9.68737	15.4532
chr1	51425835	51426832	6.47333	5.04689
chr1	51433096	51435796	17.3109	8.80472
chr1	51509310	51512041	22.8933	11.4063
chr1	51524069	51525297	8.03713	13.1407
chr1	51538063	51538328	2.17286	1.86719
chr1	51604146	51606563	8.81904	6.20315
chr1	51654260	51659849	29.1485	27.8829
chr1	51701262	51701828	4.12761	3.02345
chr1	51759271	51759954	2.95476	2.44532
chr1	51760364	51763384	24.3481	15.7423
chr1	51779378	51779635	4.51857	3.60157
chr1	51810265	51811569	4.51857	4.46877
chr1	51984010	51984249	2.56381	1.07813
chr1	52000104	52002702	17.3109	14.586
chr1	52033750	52035411	5.30047	4.75783
chr1	52092248	52093756	8.67364	16.6094
chr1	52233649	52236253	29.9304	20.3673
chr1	52344733	52345226	4.51857	2.15626
chr1	52361821	52364148	25.3254	30.1954
chr1	52391622	52392601	13.1195	5.84768
chr1	52402352	52402811	21.7204	8.2266
chr1	52467545	52468744	65.1161	30.7736
chr1	52498652	52498947	2.56381	2.73438
chr1	52522045	52522472	3.34571	2.15626
chr1	52590912	52591416	5.30047	2.15626
chr1	52591971	52593894	12.6195	6.59638
chr1	52594718	52595168	3.73666	1.07813
chr1	52606256	52609033	39.3133	16.6094
chr1	52642108	52643089	3.20031	8.51566
chr1	52759789	52763211	36.1857	11.629
chr1	52831470	52831976	4.51857	2.44532
chr1	52833573	52834230	4.6338	4.75783
chr1	52869669	52871083	10.2738	3.60157
chr1	53018069	53019456	8.81904	5.04689
chr1	53124783	53125062	2.56381	2.15626
chr1	53128075	53128424	1.47738	5.04689
chr1	53131681	53132368	11.1647	7.64847
chr1	53150309	53154422	40.0952	21.2345
chr1	53155843	53157454	6.08237	3.89064
chr1	53163247	53168280	39.3133	29.0392
chr1	53168396	53168603	4.90952	4.75783
chr1	53213633	53213998	3.34571	2.52345
chr1	53214334	53214702	1.39095	1.28906
chr1	53291139	53291734	2.67904	2.95704
chr1	53308340	53308583	3.34571	1.28906
chr1	53368559	53371307	14.2924	6.78128
chr1	53385809	53388094	53.7785	25.5704
chr1	53571603	53572187	2.17286	1.86719
chr1	53638224	53638784	17.42	5.91409
chr1	53642411	53643816	8.81904	7.64847
chr1	53645875	53653772	28.6485	25.2814
chr1	53661514	53662341	6.47333	2.15626
chr1	53686020	53686307	3.04119	1.07813
chr1	53731489	53732412	3.73666	3.60157
chr1	53741943	53745469	29.9304	27.8829
chr1	53792556	53793309	4.51857	2.44532
chr1	53856653	53856902	2.56381	2.15626
chr1	53857872	53862083	51.8237	31.0626
chr1	53908529	53913053	40.8771	25.2814
chr1	53915535	53917108	5.30047	4.1797
chr1	53934445	53936454	5.30047	6.49221
chr1	53939121	53939362	9.60094	2.66798
chr1	53946731	53947052	3.34571	2.15626
chr1	53948865	53952290	16.7533	34.2423
chr1	53991261	53991698	2.95476	3.02345
chr1	54006738	54008233	14.6833	9.96098
chr1	54057664	54061707	9.20999	4.1797
chr1	54082747	54082967	2.25928	4.1797
chr1	54102150	54102390	5.30047	1.86719
chr1	54104615	54105278	54.1695	21.8126
chr1	54147424	54150837	10.7738	9.67191
chr1	54180136	54181998	11.1647	9.67191
chr1	54182429	54182719	4.90952	2.44532
chr1	54184086	54184476	5.3869	7.64847
chr1	54198379	54198681	2.06381	3.89064
chr1	54200068	54200571	4.51857	5.33596
chr1	54219079	54221283	62.7704	29.3283
chr1	54222081	54222542	5.69142	3.02345
chr1	54285521	54285863	1.39095	1.28906
chr1	54303825	54304285	8.81904	3.89064
chr1	54324360	54328274	35.0128	11.1172
chr1	54342788	54345602	9.32523	9.60551
chr1	54409470	54410126	1.7819	1.86719
chr1	54411194	54412470	24.4571	3.60157
chr1	54413776	54415600	12.0331	12.8516
chr1	54424986	54426770	23.2843	4.40236
chr1	54456717	54458463	2.95476	9.96098
chr1	54518680	54519652	5.69142	3.02345
chr1	54519782	54520256	4.90952	2.15626
chr1	54532393	54532741	4.90952	4.1797
chr1	54533744	54537329	12.7286	22.9689
chr1	54546503	54548910	15.8562	13.4297
chr1	54572677	54573242	15.0743	5.91409
chr1	54586876	54589631	17.42	12.2735
chr1	54590702	54591781	6.47333	5.62502
chr1	54618217	54618694	1.7819	1.28906
chr1	54647382	54648176	4.21404	4.69143
chr1	54714800	54715181	9.20999	2.06772
chr1	54776118	54777370	5.30047	6.49221
chr1	54778282	54778570	2.17286	1.86719
chr1	54788848	54789209	2.25928	1.86719
chr1	54870960	54872743	6.47333	2.44532
chr1	54953294	54957640	87.4004	18.0548
chr1	54963773	54964013	3.34571	1.57813
chr1	54964584	54966578	27.5847	5.84768
chr1	55007556	55008537	7.25523	4.75783
chr1	55024257	55024610	1.39095	1.57813
chr1	55135622	55135881	4.12761	1.86719
chr1	55137036	55140014	31.4942	8.16019
chr1	55181483	55181704	4.12761	2.73438
chr1	55257229	55257996	8.03713	6.20315
chr1	55260593	55261922	8.42809	4.1797
chr1	55263051	55263288	2.56381	1.57813
chr1	55266112	55267916	37.7495	13.7188
chr1	55273248	55278685	61.5975	17.1876
chr1	55352330	55353167	4.51857	2.44532
chr1	55409162	55411574	40.8771	13.2188
chr1	55412523	55413491	3.34571	3.02345
chr1	55414131	55417625	24.0662	30.1954
chr1	55438777	55439679	8.42809	7.64847
chr1	55457451	55457739	1.7819	1.86719
chr1	55460184	55463791	40.0952	11.3399
chr1	55487078	55489479	33.7309	37.133
chr1	55501536	55501804	2.95476	7.07034
chr1	55528386	55530224	2.56381	1.86719
chr1	55536953	55537565	6.86428	2.44532
chr1	55604959	55607406	43.2228	27.0157
chr1	55742222	55744911	42.0499	20.0782
chr1	55746202	55752483	17.7019	14.086
chr1	55755484	55755906	2.17286	3.60157
chr1	55803439	55805623	27.9757	8.51566
chr1	55838390	55845746	49.0871	22.9689
chr1	55909477	55909699	12.7286	5.62502
chr1	55943333	55945432	7.25523	5.04689
chr1	55972842	55973084	5.3869	11.4063
chr1	56166871	56168474	9.99189	13.7188
chr1	56314433	56314923	10.3828	4.76565
chr1	56326930	56327466	8.03713	6.20315
chr1	56333750	56333978	6.47333	6.49221
chr1	56358092	56360546	11.9467	13.1407
chr1	56403895	56404479	1.7819	1.86719
chr1	56874533	56875657	6.08237	5.04689
chr1	57041624	57043760	20.5476	11.6954
chr1	57044684	57046215	32.6671	16.6094
chr1	57048968	57051930	42.4409	11.4063
chr1	57174225	57176395	18.2019	8.2266
chr1	57223770	57224186	2.25928	5.91409
chr1	57267955	57272357	22.5024	14.586
chr1	57284410	57289858	37.7495	12.2071
chr1	57295141	57298210	72.5442	35.3986
chr1	57433238	57434848	15.0743	7.3594
chr1	57590735	57591098	2.06381	1.51172
chr1	57888125	57888658	1.7819	2.15626
chr1	57890092	57890578	6.47333	5.04689
chr1	58236011	58236866	8.03713	3.60157
chr1	58301107	58301716	9.99189	5.33596
chr1	58511375	58514121	17.1155	12.2735
chr1	58621038	58621572	7.25523	3.60157
chr1	58627691	58631044	11.5557	13.4297
chr1	58980243	58982458	14.6833	13.4297
chr1	59011769	59013287	26.8028	28.172
chr1	59042054	59043494	9.60094	3.31251
chr1	59117686	59120153	9.88284	10.0651
chr1	59165588	59166314	10.3828	4.46877
chr1	59203549	59203791	1.39095	1.86719
chr1	59204941	59206312	25.13	24.1251
chr1	59233789	59236326	49.869	30.4845
chr1	59246829	59251450	47.5233	28.4611
chr1	59280510	59282583	10.7738	3.89064
chr1	59369578	59369867	8.42809	2.73438
chr1	59398960	59399327	5.30047	2.44532
chr1	59399420	59399828	3.34571	2.66798
chr1	59542409	59543037	6.08237	3.24611
chr1	59754953	59756237	16.2471	7.3594
chr1	59762180	59763380	3.73666	4.46877
chr1	59897547	59897791	4.90952	7.07034
chr1	60033853	60034214	6.47333	4.75783
chr1	60164656	60166839	30.7123	12.2071
chr1	60224023	60226632	59.2518	20.0118
chr1	60344081	60346081	12.7286	10.5391
chr1	60367912	60370068	15.4652	8.2266
chr1	60411295	60415591	42.4409	17.7657
chr1	60434438	60444672	41.659	22.1017
chr1	60554132	60554523	4.12761	7.07034
chr1	60555566	60555882	4.90952	2.15626
chr1	60592223	60592644	7.64618	5.62502
chr1	60598863	60600013	9.60094	2.44532
chr1	60621984	60623281	33.0581	15.7423
chr1	60745761	60747972	69.0256	25.5704
chr1	60889525	60889743	4.51857	2.15626
chr1	60890147	60891418	5.69142	4.75783
chr1	61030407	61030937	7.64618	3.60157
chr1	61229785	61231884	21.7204	9.09379
chr1	61313916	61316449	31.4942	13.1407
chr1	61323230	61323758	6.08237	2.15626
chr1	61435355	61436283	10.0783	4.18752
chr1	61443140	61445267	12.3376	6.13674
chr1	61507079	61510621	17.5064	8.2266
chr1	61514409	61517246	36.663	18.0548
chr1	61518843	61519872	6.47333	2.73438
chr1	61543933	61546509	9.99189	3.89064
chr1	61548639	61549373	3.73666	1.57813
chr1	61676207	61676545	8.03713	3.60157
chr1	61751104	61751722	5.30047	1.86719
chr1	61802731	61804820	17.8109	32.2189
chr1	61806687	61807410	1.7819	2.44532
chr1	61918385	61920997	23.6752	31.0626
chr1	61921929	61922149	4.51857	1.36719
chr1	61984452	61984871	2.02746	2.44532
chr1	62052027	62056739	45.1776	19.211
chr1	62106477	62110375	15.1607	19.7891
chr1	62124096	62126630	4.12761	4.46877
chr1	62204655	62204892	1.39095	2.15626
chr1	62316680	62319959	26.0209	19.211
chr1	62415282	62416653	13.1195	7.07034
chr1	62535331	62537125	5.69142	8.80472
chr1	62546512	62550310	18.2019	20.0782
chr1	62595764	62602159	31.8852	18.922
chr1	62607755	62611630	7.64618	12.2735
chr1	62639695	62643077	15.0592	14.9532
chr1	62674753	62676234	26.1073	28.172
chr1	62711033	62711428	16.6381	11.9844
chr1	62759314	62760326	10.4693	6.13674
chr1	62784428	62785261	3.34571	2.44532
chr1	62872110	62874629	17.029	31.9298
chr1	62901520	62903509	4.51857	3.31251
chr1	62972911	62974884	21.3295	11.4063
chr1	62994541	62997567	26.0209	10.4727
chr1	63153372	63153854	6.86428	2.15626
chr1	63211382	63213509	27.5847	8.30472
chr1	63214347	63214650	4.51857	2.08985
chr1	63305370	63308824	26.0209	21.2345
chr1	63314586	63315106	10.3828	5.33596
chr1	63371273	63373666	7.64618	6.20315
chr1	63376387	63381021	17.029	16.8985
chr1	63427699	63430155	21.3295	12.8516
chr1	63470354	63471310	10.3828	16.8985
chr1	63529207	63529937	5.69142	6.20315
chr1	63539580	63539841	2.56381	2.73438
chr1	63613458	63616763	13.4014	11.9844
chr1	63780681	63784329	26.0209	5.26955
chr1	63790816	63791694	4.90952	5.04689
chr1	63792149	63794705	12.3376	20.0782
chr1	63833177	63833654	8.81904	3.31251
chr1	63905623	63909992	24.0662	19.5001
chr1	63919704	63920168	5.30047	4.46877
chr1	64001910	64004301	8.42809	9.09379
chr1	64020009	64024753	31.4942	19.211
chr1	64039926	64043688	13.9014	13.7188
chr1	64058977	64059848	5.30047	2.73438
chr1	64079626	64082265	7.28713	23.836
chr1	64128327	64129037	5.30047	4.46877
chr1	64139777	64140830	22.1114	33.0861
chr1	64157176	64158669	40.0952	29.0392
chr1	64237131	64241700	73.717	11.4844
chr1	64267500	64268249	4.51857	5.91409
chr1	64380079	64380542	4.51857	3.02345
chr1	64386082	64387178	7.6311	21.5235
chr1	64400471	64401404	17.8109	9.67191
chr1	64508027	64508407	3.23666	4.46877
chr1	64601575	64604879	33.449	13.4297
chr1	64629498	64630231	6.58856	8.51566
chr1	64706056	64706380	6.47333	1.94532
chr1	64707460	64712983	31.1033	15.4532
chr1	64717269	64718245	2.17286	3.60157
chr1	64733460	64735854	45.9595	13.7969
chr1	64935989	64936552	1.7819	2.73438
chr1	64952664	64953161	3.73666	3.60157
chr1	65019002	65019383	4.12761	7.64847
chr1	65139428	65143812	34.2309	17.4766
chr1	65149289	65153436	15.9426	22.3907
chr1	65209067	65211332	17.029	5.91409
chr1	65288641	65292108	21.4159	9.96098
chr1	65329824	65330112	8.81904	2.73438
chr1	65360660	65361039	3.34571	4.75783
chr1	65431715	65432132	4.51857	2.15626
chr1	65435262	65435486	3.67083	5.33596
chr1	65466931	65467153	5.69142	3.02345
chr1	65468167	65468836	4.51857	3.02345
chr1	65486410	65487632	4.90952	4.46877
chr1	65507141	65507422	8.42809	3.24611
chr1	65524687	65529420	10.7738	13.4297
chr1	65539711	65543649	8.02205	8.16019
chr1	65613096	65614788	6.47333	2.15626
chr1	65673602	65673857	6.47333	3.60157
chr1	65674460	65677413	22.8933	6.57034
chr1	65681038	65681639	17.42	9.09379
[truncated: 52,237 more rows]

## Sheet: Fig. 2c - RPE TP53ko H3k9me3
chromosome	start	end	RPE_TP53_Ctrl_H3K9me3	RPE_TP53_WGD_H3K9me3
chr1	815309	826143	5.64667	10.1797
chr1	2846064	2846267	1.03615	2.86994
chr1	3173877	3174701	1.71487	2.52995
chr1	4126848	4127041	1.35744	2.01997
chr1	4161014	4161761	1.71487	2.69994
chr1	4196365	4215223	3.14462	3.37992
chr1	4227520	4230010	4.21693	3.03993
chr1	4264064	4270008	3.14462	3.71991
chr1	4280029	4327190	4.9318	4.39989
chr1	4337823	4353955	5.28924	3.8899
chr1	4391272	4415916	2.78718	3.71991
chr1	4437892	4481847	5.64667	4.22989
chr1	4494261	4508719	4.57436	4.39989
chr1	4522521	4541760	3.85949	3.54991
chr1	4565189	4567551	2.42975	3.03993
chr1	4584112	4649170	4.9318	5.92984
chr1	4662543	4676220	3.14462	3.03993
chr1	4695574	4705754	3.14462	2.86994
chr1	4767341	4777776	2.42975	3.37992
chr1	4837329	5319960	8.50616	4.90987
chr1	5332405	5362378	3.14462	3.37992
chr1	5372824	5437323	5.64667	4.39989
chr1	5486682	5487127	2.07231	2.86994
chr1	5498412	5498709	1.71487	2.18996
chr1	5619577	5620227	7.79129	3.54991
chr1	5715155	5717122	6.00411	4.73987
chr1	8238070	8238712	3.85949	2.52995
chr1	13775497	13775777	1.71487	3.20993
chr1	13818869	13819088	1.71487	2.69994
chr1	13868962	13909836	6.00411	4.22989
chr1	13920473	13973641	4.9318	4.0599
chr1	14041067	14041260	3.35949	2.01997
chr1	14325508	14329222	3.85949	4.56988
chr1	14339459	14341263	3.50205	3.71991
chr1	14352975	14368942	4.57436	4.0599
chr1	14486280	14492133	4.57436	3.37992
chr1	14539800	14544827	7.07642	3.8899
chr1	14707766	14708242	2.42975	2.86994
chr1	14885601	14892747	3.14462	4.0599
chr1	18081596	18081876	1.71487	1.50998
chr1	19862139	19862439	2.07231	2.18996
chr1	20377248	20377782	3.89565	1.00998
chr1	20749594	20750698	4.57436	3.20993
chr1	22766099	22767745	4.57436	3.20993
chr1	23686152	23691278	6.36155	4.56988
chr1	24203043	24207220	5.28924	3.71991
chr1	28008303	28008628	1.71487	2.18996
chr1	29703679	29705835	3.14462	3.20993
chr1	30911249	30911544	0.678718	1.84997
chr1	31927778	31931117	7.07642	3.37992
chr1	33529912	33532047	3.50205	4.73987
chr1	33881551	33881999	2.78718	2.52995
chr1	33957139	33962008	3.50205	3.8899
chr1	34353037	34353527	6.36155	3.54991
chr1	34900019	34905497	7.07642	4.22989
chr1	34955860	34956342	3.85949	2.35995
chr1	34975507	34981791	6.36155	3.8899
chr1	35631037	35631856	3.85949	2.69994
chr1	40568673	40569587	2.07231	2.01997
chr1	40918837	40991991	8.8636	6.43982
chr1	41011270	41013633	6.00411	2.86994
chr1	42460082	42460328	1.57231	2.35995
chr1	42522857	42524641	3.50205	2.86994
chr1	42968659	42987249	7.79129	4.22989
chr1	43789700	43790065	1.39359	0.839989
chr1	43953208	43955363	3.85949	4.0599
chr1	44610987	44611841	5.64667	4.22989
chr1	46702848	46703571	1.71487	2.35995
chr1	48583514	48583803	2.82334	3.71991
chr1	48622914	48623451	7.07642	3.20993
chr1	48641008	48641283	10.2933	2.69994
chr1	48726421	48737712	7.07642	3.8899
chr1	48750449	48753348	3.14462	3.8899
chr1	48767942	48768231	2.28718	2.52995
chr1	48788173	48801253	7.07642	4.56988
chr1	48812662	48812958	6.71898	0.924986
chr1	48831638	48846057	5.28924	4.22989
chr1	48856802	48857587	4.21693	2.69994
chr1	48868582	48884135	5.64667	4.90987
chr1	48897517	48911110	5.28924	3.8899
chr1	48925781	48926152	2.78718	3.03993
chr1	48940551	48941578	2.42975	2.52995
chr1	49257790	49258294	3.50205	3.71991
chr1	49298611	50583460	11.0082	6.60981
chr1	50596761	50596957	5.28924	3.8899
chr1	50740392	50740570	7.43385	2.52995
chr1	51325775	51329362	4.21693	3.37992
chr1	51389943	51390531	4.9318	2.18996
chr1	53006770	53009375	2.78718	3.37992
chr1	56396173	56396630	1	1.33999
chr1	56492450	56496182	4.21693	1.84997
chr1	56510856	56511854	3.50205	1.33999
chr1	56527672	56554963	3.85949	3.37992
chr1	56569731	56644338	5.28924	2.69994
chr1	56658079	56674073	3.50205	2.35995
chr1	56692686	56713441	3.85949	3.54991
chr1	56733987	56734986	1.39359	1.67998
chr1	56747492	56754588	2.78718	2.18996
chr1	56768440	56769029	0.678718	1.67998
chr1	56801028	56801727	1.16735	1.67998
chr1	56821690	56821968	0.571624	2.18996
chr1	57589133	57589921	6.71898	3.20993
chr1	57609651	57609831	8.8636	0.924986
chr1	58582048	58582380	6.00411	3.54991
chr1	59770690	59771011	2.23966	3.71991
chr1	60514261	60528944	10.6508	4.39989
chr1	60553085	60566643	8.14873	4.39989
chr1	60577936	60578666	6.00411	3.54991
chr1	60590359	60591227	8.14873	4.73987
chr1	60604220	60612489	7.79129	5.07986
chr1	60635827	60657341	11.3657	5.41985
chr1	60668159	60678043	8.14873	5.07986
chr1	60693952	60703767	7.43385	4.39989
chr1	60732262	60748773	9.57847	5.07986
chr1	60765871	60788089	8.50616	4.90987
chr1	60814060	60814382	6.71898	3.20993
chr1	60829665	60830355	5.28924	3.54991
chr1	60842453	60843088	5.64667	2.69994
chr1	60864189	60884528	7.43385	5.41985
chr1	60910901	60913778	8.50616	3.8899
chr1	60927122	60986066	8.50616	5.07986
chr1	60999463	60999739	6.00411	4.39989
chr1	61010215	61030635	9.22104	5.58985
chr1	61048508	61053604	6.36155	4.73987
chr1	61067887	61089819	8.14873	5.41985
chr1	61104194	61115143	9.57847	4.39989
chr1	61179430	61179755	9.22104	3.54991
chr1	61210691	61210948	4.9318	3.20993
chr1	62030087	62030778	2.07231	2.69994
chr1	63927907	63928429	0.786155	2.01997
chr1	66207243	66211136	5.64667	3.71991
chr1	66253913	66254200	9.57847	2.18996
chr1	66440867	66441132	1	2.01997
chr1	66496037	66497001	3.85949	2.52995
chr1	66852168	66852897	1.64393	3.20993
chr1	66894510	66895354	2.12052	3.54991
chr1	67715116	67715393	2.95453	1.17998
chr1	68428366	68429914	3.14462	3.71991
chr1	69082641	69082987	9.57847	3.20993
chr1	69097153	69097521	7.07642	2.69994
chr1	69124238	69143345	7.79129	5.24986
chr1	69175040	69175256	2.10846	3.71991
chr1	69186929	69264310	9.22104	5.41985
chr1	69285581	69287598	12.0805	3.8899
chr1	69297738	69374631	8.50616	5.24986
chr1	69385083	69771206	11.3657	6.09983
chr1	69783810	69846401	13.8677	6.60981
chr1	69861710	69862916	10.2933	4.22989
chr1	69873704	70004151	12.438	6.26982
chr1	70015164	70155218	12.7954	6.60981
chr1	70166994	70170379	8.14873	4.39989
chr1	70180658	70227155	11.3657	4.90987
chr1	70249707	70303570	9.93591	5.41985
chr1	71041239	71041593	8.14873	4.0599
chr1	71068097	71093124	9.57847	4.73987
chr1	71103745	71130690	9.22104	5.07986
chr1	71145459	71351004	11.0082	6.26982
chr1	71368772	71434540	8.50616	5.92984
chr1	71583675	71595917	3.85949	3.03993
chr1	71612892	71613210	4.21693	2.01997
chr1	71680708	71690353	3.14462	2.86994
chr1	71756019	71756621	2.78718	1.50998
chr1	71779577	71780530	3.14462	2.01997
chr1	71794750	71811634	7.07642	3.8899
chr1	71856422	71859660	2.42975	2.01997
chr1	72179763	72180090	3.14462	2.52995
chr1	72916210	72920513	5.64667	3.03993
chr1	73111127	74656328	14.5826	6.9498
chr1	74672134	74927882	16.0123	6.9498
chr1	74937993	74969689	10.2933	5.07986
chr1	75024817	75033484	7.43385	4.56988
chr1	75051107	75051621	4.25308	3.20993
chr1	75065990	75083070	8.14873	4.56988
chr1	75093543	75094015	6.36155	2.52995
chr1	75129904	75130324	6.00411	2.18996
chr1	75250957	75841349	11.3657	6.77981
chr1	75854133	76073351	11.0082	6.77981
chr1	76102091	76126706	7.79129	4.56988
chr1	76161276	76161923	6.00411	2.69994
chr1	76333119	76415541	11.3657	6.09983
chr1	76427824	76428179	3.35949	4.39989
chr1	76441314	76441562	3.53821	2.35995
chr1	76453399	76453710	6.36155	3.8899
chr1	76470090	76470713	14.5826	2.86994
chr1	76491279	76495408	7.43385	5.24986
chr1	76536756	76537059	7.79129	3.20993
chr1	76563895	76566268	7.79129	4.22989
chr1	76636258	76637162	3.14462	5.41985
chr1	76648795	76661319	6.36155	4.73987
chr1	76699915	76712546	7.07642	4.56988
chr1	76735043	76743183	9.22104	4.56988
chr1	76762378	76769593	8.14873	5.24986
chr1	76812601	76881428	9.22104	5.75984
chr1	76891590	76927204	8.50616	6.43982
chr1	76940082	76994971	7.79129	5.92984
chr1	77006418	77024895	8.8636	5.58985
chr1	77044447	77091710	9.22104	5.24986
chr1	77102238	77132148	8.50616	5.58985
chr1	77143148	77143436	6.36155	2.01997
chr1	77162296	77170282	10.2933	4.39989
chr1	77182507	77182788	3.55026	2.01997
chr1	77208340	77219357	6.71898	4.56988
chr1	77251761	77252359	6.71898	2.52995
chr1	77445414	77446387	4.9318	2.18996
chr1	78658820	78659028	9.22104	3.37992
chr1	78924365	78929660	7.43385	4.39989
chr1	79020057	79020473	2.07231	2.69994
chr1	79219432	79220519	4.21693	3.03993
chr1	79256845	79258704	5.28924	2.35995
chr1	79432353	79432801	1.21487	2.35995
chr1	79523048	79524036	3.85949	2.35995
chr1	79535303	79535578	2.23966	0.786652
chr1	79981161	79992024	4.21693	2.35995
chr1	80003104	81978366	7.79129	5.24986
chr1	81990582	82003026	4.57436	2.18996
chr1	82070335	82071326	3.14462	1.84997
chr1	82484106	82492900	4.57436	3.03993
chr1	82515365	82554261	8.14873	4.39989
chr1	82569255	83519687	12.7954	6.43982
chr1	83533345	83539149	3.85949	3.8899
chr1	83552030	83562327	6.00411	4.22989
chr1	83574497	83586813	4.57436	4.39989
chr1	83641295	83883097	10.6508	6.09983
chr1	83893410	84029143	9.93591	5.75984
chr1	84043273	84074023	11.3657	5.75984
chr1	84091793	84092151	1.75103	3.54991
chr1	84106096	84106308	6.71898	4.0599
chr1	84129926	84130407	6.71898	2.02995
chr1	84147610	84156398	4.9318	3.8899
chr1	84173047	84173305	3.53821	2.86994
chr1	84185750	84185950	6.36155	2.01997
chr1	84535847	84536026	12.0805	1.16999
chr1	86105641	86106069	1.35744	1.84997
chr1	86392080	86392882	2.78718	1.84997
chr1	86701402	86701568	1.52479	3.20993
chr1	87142672	87143504	3.50205	3.20993
chr1	87388965	87389274	2.42975	2.35995
chr1	87843767	87844156	3.50205	1.33999
chr1	87924023	87924369	2.42975	1.16999
chr1	87943591	87957401	3.50205	2.35995
chr1	88007526	88017847	4.21693	3.03993
chr1	88035843	88046100	3.85949	2.35995
chr1	88059015	88117676	7.43385	3.20993
chr1	88163271	88176063	6.71898	2.86994
chr1	88193546	88202422	4.9318	2.18996
chr1	88226819	88233575	3.14462	2.01997
chr1	88244715	88245529	2.07231	2.35995
chr1	88284739	88285676	1.39359	2.18996
chr1	88552300	88554885	2.42975	2.52995
chr1	88706227	88708560	3.50205	2.52995
chr1	88744257	88744587	1.71487	2.18996
chr1	88757607	88757839	2.07231	0.669994
chr1	88829626	88829877	1.57231	1.09498
chr1	88859723	88915514	6.00411	4.0599
chr1	88930019	88931401	3.14462	2.69994
chr1	89084176	89086826	3.14462	3.54991
chr1	91064916	91065248	1.75103	1.26497
chr1	91344396	91347508	4.9318	3.71991
chr1	91930976	91932178	2.78718	2.52995
chr1	92792978	92793613	3.50205	2.52995
chr1	93120395	93124216	3.14462	3.8899
chr1	94908533	94916315	6.00411	4.73987
chr1	96031428	96032337	7.79129	3.20993
chr1	96067497	96068793	5.28924	2.52995
chr1	96133712	96134071	3.35949	1.84997
chr1	96169498	96170467	9.22104	3.54991
chr1	96183286	96183679	6.36155	3.03993
chr1	96203714	96223640	9.22104	5.07986
chr1	96234402	96235665	8.50616	3.8899
chr1	96250887	96251197	5.64667	3.37992
chr1	96261774	96262265	6.00411	2.86994
chr1	96283713	96284094	3.89565	1.60496
chr1	96301068	96309292	6.71898	4.73987
chr1	96322778	96338096	8.50616	3.71991
chr1	96357741	96363876	7.79129	4.39989
chr1	96381730	96381949	4.96795	3.37992
chr1	96516511	96516902	2.07231	1.50998
chr1	96619368	96623743	4.21693	3.8899
chr1	96658501	96659104	3.14462	3.20993
chr1	96847986	96850029	4.9318	4.22989
chr1	96994272	96996263	2.78718	3.20993
chr1	97337434	97338152	2.12052	3.20993
chr1	97367341	97368092	1.39359	3.8899
chr1	97389580	97390341	3.85949	1.50998
chr1	97521627	97521830	2.07231	2.01997
chr1	97750780	97751024	2.4659	1.84997
chr1	98167511	98167919	3.9077	1.50998
chr1	98572252	98574209	3.50205	3.8899
chr1	98700010	98701987	6.00411	4.22989
chr1	99711523	99712353	1.57231	2.35995
chr1	101017929	101021860	7.43385	3.8899
chr1	101065075	101065969	3.14462	4.22989
chr1	101287021	101289448	3.14462	3.37992
chr1	101859209	101859496	4.25308	2.35995
chr1	101878062	103784889	14.2251	6.9498
chr1	103914028	103925066	11.0082	5.58985
chr1	104003925	104034095	10.2933	5.41985
chr1	104111172	104137054	7.43385	7.28979
chr1	104153707	104177721	8.50616	8.64974
chr1	104210424	104218987	4.9318	6.9498
chr1	104256032	104260506	7.07642	6.26982
chr1	104303129	107141846	14.94	6.9498
chr1	107155340	107156049	6.00411	2.18996
chr1	107178713	107179081	2.07231	2.01997
chr1	107196260	107196872	6.71898	2.35995
chr1	107251582	107251981	1.75103	2.86994
chr1	107353238	107353727	3.85949	0.924986
chr1	107413880	107414333	3.85949	2.86994
chr1	107758731	107759883	2.78718	2.01997
chr1	107778401	107779476	2.07231	3.54991
chr1	108145471	108145640	8.8636	2.18996
chr1	108173877	108181998	10.2933	4.39989
chr1	108217074	108220999	6.71898	3.54991
chr1	108255266	108258060	7.07642	3.71991
chr1	108342687	108343040	6.36155	3.37992
chr1	108548874	108549136	3.35949	1.84997
chr1	108560852	108561103	3.00205	0.584997
chr1	109327012	109327296	0.809915	1.26497
chr1	111550740	111551058	1.35744	1.33999
chr1	113022874	113023529	3.50205	1.67998
chr1	114014729	114033528	5.64667	4.39989
chr1	114053182	114055174	7.43385	3.71991
chr1	114109226	114111695	5.64667	4.56988
chr1	114168153	114170156	7.07642	3.03993
chr1	114237695	114238536	4.21693	2.69994
chr1	114537517	114538796	4.21693	2.35995
chr1	116114841	116115587	2.10846	2.86994
chr1	116540348	116540710	5.64667	1.67998
chr1	117285808	117291854	3.85949	3.20993
chr1	117926718	117926932	1.16735	1.26497
chr1	117966541	117969360	6.00411	2.35995
chr1	118709541	118724046	8.14873	3.8899
chr1	118760997	118761829	8.14873	3.54991
chr1	118860226	118860417	2.07231	3.20993
chr1	118871196	118932254	8.14873	6.09983
chr1	118943119	119344200	10.2933	6.43982
chr1	119365909	119366650	5.64667	2.18996
chr1	119377460	119377618	2.42975	2.69994
chr1	119391344	119393672	3.85949	3.54991
chr1	119741339	119742451	7.07642	2.69994
chr1	142543219	142687077	9.57847	16.1295
chr1	142702289	142729851	9.22104	11.5396
chr1	142781120	142967694	11.7231	19.0194
chr1	143118286	143207049	7.07642	8.47975
chr1	143217754	143271592	4.9318	15.7895
chr1	143367767	143368045	3.85949	4.97984
chr1	143384549	143544494	12.438	19.1894
chr1	146663123	146663332	1.76308	0.839989
chr1	146775819	146777968	3.14462	4.90987
chr1	148845881	148850191	7.43385	6.43982
chr1	148868390	148881437	7.79129	8.81974
chr1	149022572	149033065	10.2933	8.47975
chr1	154267226	154267719	2.07231	2.35995
chr1	158321466	158321671	6.71898	2.52995
chr1	158346655	158354807	8.14873	4.0599
chr1	158367193	158367511	5.28924	2.86994
chr1	158393747	158393968	4.07436	2.18996
chr1	158405353	158405524	4.96795	2.35995
chr1	158416170	158427574	8.14873	5.24986
chr1	158444896	158449006	9.93591	3.8899
chr1	158467444	158475719	6.71898	4.0599
chr1	158510204	158511135	7.43385	3.20993
chr1	158523264	158523961	7.07642	4.39989
chr1	158555140	158570754	8.8636	4.73987
chr1	158599576	158602106	7.79129	3.8899
chr1	158679534	158680997	5.14667	4.0599
chr1	158691356	158720041	9.93591	5.58985
chr1	158734262	158743623	6.36155	4.73987
chr1	158801725	158807622	9.93591	5.07986
chr1	158823793	158830277	8.8636	4.0599
chr1	158862002	158862236	5.28924	3.37992
chr1	158886558	158887404	7.07642	4.73987
chr1	159237333	159237681	7.79129	3.54991
chr1	159250864	159266132	7.43385	4.90987
chr1	159290907	159291672	7.43385	4.39989
chr1	159309140	159309324	6.36155	3.8899
chr1	159319809	159330737	7.79129	4.90987
chr1	159341839	159342095	3.89565	2.35995
chr1	159358597	159359324	6.36155	4.0599
chr1	159384392	159385734	6.00411	3.37992
chr1	159395981	159396910	7.79129	4.39989
chr1	159418500	159418750	7.07642	3.54991
chr1	159430524	159431169	8.8636	2.86994
chr1	159467628	159467800	3.53821	1.84997
chr1	159481065	159494143	7.07642	4.73987
chr1	159608883	159610897	6.71898	3.20993
chr1	159623817	159627106	8.8636	4.0599
chr1	160757996	160758436	2.30526	1.33999
chr1	163604729	163606000	7.79129	4.22989
chr1	163616089	163619500	8.8636	4.22989
chr1	163685605	163690545	8.50616	4.0599
chr1	163700920	163710189	8.50616	4.90987
chr1	163733992	163734399	7.79129	2.18996
chr1	163748115	163749041	6.71898	5.24986
chr1	163769542	163774434	8.8636	3.37992
chr1	163824746	163825207	3.35949	3.54991
chr1	163865246	163866187	5.64667	2.69994
chr1	163878379	163929729	11.0082	5.07986
chr1	163941833	163950693	5.64667	5.75984
chr1	163967064	164023919	8.14873	5.41985
chr1	164038471	164054351	10.2933	5.07986
chr1	164067931	164084119	7.79129	5.41985
chr1	164096757	164106550	7.79129	4.22989
chr1	164144410	164182839	9.22104	5.24986
chr1	164212403	164212850	3.89565	3.54991
chr1	164232020	164266586	8.14873	5.24986
chr1	164282189	164282431	8.14873	3.20993
chr1	164313691	164333612	6.71898	4.56988
chr1	164389058	164389440	5.28924	3.03993
chr1	165012185	165013012	8.14873	3.71991
chr1	166228201	166228473	2.23966	2.69994
chr1	166288360	166288662	7.79129	1.84997
chr1	166425021	166425774	9.57847	2.35995
chr1	166476052	166476242	3.71693	1.33999
chr1	166506342	166508636	8.50616	3.20993
chr1	166528435	166538406	9.22104	4.56988
chr1	166573987	166574319	8.14873	4.22989
chr1	166584422	166594395	7.43385	4.56988
chr1	166634713	166634950	3.00205	4.0599
chr1	166675066	166688615	7.43385	5.07986
chr1	167292664	167293025	2.07231	2.35995
chr1	170527739	170529649	3.14462	4.39989
chr1	170890502	170891993	4.21693	3.71991
chr1	172166858	172167166	3.85949	3.71991
chr1	172336201	172337290	4.57436	2.86994
chr1	172969005	172969707	7.07642	2.86994
chr1	174500535	174500747	1.39359	1.67998
chr1	176069227	176070718	2.42975	3.03993
chr1	176322272	176322631	6.71898	2.52995
chr1	176549446	176549847	7.07642	3.54991
chr1	176618559	176619386	8.8636	4.22989
chr1	176687427	176699922	9.93591	4.22989
chr1	178217917	178218440	3.85949	3.03993
chr1	180349027	180350271	7.07642	3.37992
chr1	180433743	180434257	1.57231	2.35995
chr1	180626802	180630017	5.28924	3.54991
chr1	180670811	180671063	1.91569	1.50998
chr1	181793933	181797840	7.79129	4.90987
chr1	181901943	181910146	7.07642	5.58985
chr1	181959180	181959669	7.79129	2.52995
chr1	182128240	182128507	3.71693	3.71991
chr1	185078109	185078378	1.57231	3.20993
chr1	185546652	185546970	6.71898	2.01997
chr1	187063325	187068905	4.21693	2.86994
chr1	187105372	187152263	7.79129	3.03993
chr1	187185084	187192337	3.50205	3.20993
chr1	187248172	187300432	4.9318	2.35995
chr1	187318782	187320136	3.50205	2.69994
chr1	187331116	187337130	3.00205	1.84997
chr1	187348763	187349253	2.42975	1.50998
chr1	187360440	187378044	4.57436	2.01997
chr1	187397809	187412024	4.57436	2.18996
chr1	187434107	187442549	3.85949	2.52995
chr1	187458673	187459059	1.21487	1.33999
chr1	187480056	187480338	1.21487	1.16999
chr1	187499794	187501436	3.85949	2.18996
chr1	187521405	187522487	2.64462	1.84997
chr1	187565174	187566480	3.14462	2.52995
chr1	187587199	187589690	3.85949	2.35995
chr1	187600375	187600859	2.78718	3.03993
chr1	187791455	187791708	1.39359	2.69994
chr1	187809285	187809863	3.50205	1.84997
chr1	187915686	187922174	4.9318	2.69994
chr1	188225976	188226578	3.14462	3.54991
chr1	189094989	189095269	4.57436	1.84997
chr1	189230730	189239946	5.28924	4.73987
chr1	191347578	191348357	2.07231	2.52995
chr1	191365740	191366059	2.78718	2.69994
chr1	192254181	192257751	9.22104	3.54991
chr1	193287845	193288005	1.2865	3.8899
chr1	193401621	193403027	2.78718	2.69994
chr1	193504831	193505289	2.42975	1.50998
chr1	193518914	193519153	2.42975	1.67998
chr1	193551839	193553603	4.21693	2.01997
chr1	193585931	193647352	7.07642	3.37992
chr1	193674048	193723695	6.00411	3.37992
chr1	193734973	193746382	3.14462	2.69994
chr1	193756693	193757183	3.14462	1.33999
chr1	193768439	194874780	7.07642	4.73987
chr1	194885774	195153407	5.64667	3.71991
chr1	195164672	195195884	4.21693	2.01997
chr1	195208187	195232984	3.50205	2.35995
chr1	195253921	195314679	4.9318	2.35995
chr1	195324967	195327013	3.14462	2.52995
chr1	195361137	195364302	1.75103	2.01997
chr1	195417846	195418731	2.42975	2.01997
chr1	195789924	195791280	1.71487	1.84997
chr1	195859226	195864253	2.78718	2.52995
chr1	195878246	195888224	4.21693	2.86994
chr1	195898506	195902544	4.9318	3.20993
chr1	195912698	195912942	3.50205	1.84997
chr1	195923597	195937223	3.85949	2.35995
chr1	195950780	195952518	2.42975	2.35995
chr1	195975546	195975778	2.42975	0.446663
chr1	195986690	195991253	2.42975	2.01997
chr1	196001643	196001997	2.78718	1.84997
chr1	196506300	196506531	1.71487	2.18996
chr1	197537211	197538164	4.9318	3.37992
chr1	199464959	199465546	2.64462	2.35995
chr1	199506596	199507849	2.07231	2.69994
chr1	199680348	199681318	4.21693	3.20993
chr1	213531927	213532109	3.85949	1.50998
chr1	214933098	214935102	9.93591	3.37992
chr1	215684716	215685516	4.07436	2.69994
chr1	216660900	216661071	3.14462	1.67998
chr1	217034271	217042291	8.14873	3.03993
chr1	217141611	217142735	4.57436	3.71991
chr1	218751420	218752065	7.07642	1.67998
chr1	221396900	221397280	3.50205	1.84997
chr1	227757319	227757544	3.53821	3.03993
chr1	227773992	227774195	7.07642	0.843316
chr1	227795340	227795677	8.50616	1.33999
chr1	227811526	227811924	3.35949	3.71991
chr1	227836758	227855766	9.57847	5.24986
chr1	227869387	227879587	8.50616	4.0599
chr1	228006851	228007118	6.36155	2.01997
chr1	232943930	232944240	7.43385	2.35995
chr1	237378786	237379380	5.64667	3.37992
chr1	237475975	237476181	7.43385	2.18996
chr1	237502268	237502823	6.71898	2.52995
chr1	237820516	237820770	2.4659	2.18996
chr1	239387026	239387438	8.8636	3.8899
chr1	240326826	240327100	3.89565	3.20993
chr1	242387050	242387775	6.71898	2.35995
chr1	242471164	242471435	8.14873	2.52995
chr1	242491612	242491916	6.36155	3.03993
chr1	242650524	242650706	7.07642	3.03993
chr1	242736733	242737018	8.14873	4.0599
chr1	242758898	242759072	7.79129	1.60496
chr1	242802674	242803237	6.36155	2.35995
chr1	242845223	242845629	4.9318	5.41985
chr1	242866058	242866458	5.28924	2.69994
chr1	242896560	242900075	8.50616	3.54991
chr1	242954282	242963425	8.8636	3.71991
chr1	243976881	243977619	4.25308	2.52995
chr1	245732778	245733092	2.42975	1.67998
chr1	246808765	246809022	1	1
chr1	247123535	247123837	7.07642	2.35995
chr1	247153818	247154584	3.71693	4.0599
chr1	247204425	247205390	8.8636	3.54991
chr1	247221560	247224155	4.9318	3.71991
chr1	247299507	247327448	9.22104	5.41985
chr1	247350540	247357824	7.79129	4.39989
chr1	247405383	247410184	8.8636	4.39989
chr1	247430290	247439726	5.64667	3.8899
chr1	247612573	247612880	6.36155	3.20993
chr1	247640988	247641579	7.07642	4.22989
chr1	247722157	247722373	7.43385	2.52995
chr1	247775888	247793196	8.14873	5.07986
chr1	247818252	247834164	7.07642	5.41985
chr1	247845307	247864616	9.22104	4.73987
chr1	247881608	247894142	7.07642	5.58985
chr1	247907584	247920279	7.07642	5.24986
chr1	247931731	247932033	3.53821	4.73987
chr1	247962083	247966681	8.14873	4.73987
chr1	248095905	248103885	6.36155	4.22989
chr1	248143158	248160714	7.43385	4.39989
chr1	248176206	248221772	10.6508	5.41985
chr1	248240827	248252162	8.8636	5.24986
chr1	248264464	248287221	12.0805	4.73987
chr1	248302079	248306295	7.43385	4.73987
chr1	248317050	248322419	9.93591	4.0599
chr1	248337602	248338531	7.43385	4.0599
chr1	248359881	248360315	6.36155	3.20993
chr1	248375252	248376135	8.50616	4.22989
chr1	248387201	248387465	6.00411	3.20993
chr1	248412282	248412863	7.79129	2.52995
chr1	248424776	248456374	10.2933	5.41985
chr1	248467301	248486901	6.71898	5.58985
chr1	248508903	248530055	13.8677	5.75984
chr1	248544133	248545214	6.71898	3.03993
chr1	248562215	248567546	14.5826	4.73987
chr1	248584399	248592878	9.57847	6.43982
chr1	248658302	248658703	5.64667	2.02995
chr1	248728433	248728660	3.18077	3.37992
chr1	248746614	248782234	15.6549	5.75984
chr1	248796721	248797407	4.07436	3.8899
chr1	248836848	248837126	3.71693	2.86994
chr1	248848104	248849520	6.71898	3.20993
chr1	248878901	248879078	6.36155	0.899981
chr10	103228	103730	3.85949	1.22747
chr10	1838886	1839209	6.36155	3.8899
chr10	1855045	1868513	7.07642	4.22989
chr10	1892514	1892844	5.28924	2.52995
chr10	1929308	1929511	7.43385	2.86994
chr10	1942787	1943035	8.8636	2.11495
chr10	1955577	1955877	2.78718	2.18996
chr10	1967137	1976549	7.79129	4.22989
chr10	1999407	1999616	1.35744	3.03993
chr10	2021623	2021832	2.07231	3.03993
chr10	2080310	2081600	7.43385	3.37992
chr10	2102491	2103212	4.9318	2.86994
chr10	2141812	2142422	4.21693	3.71991
chr10	2201385	2202216	7.43385	3.03993
chr10	2258805	2259553	6.71898	5.07986
chr10	2273034	2273523	6.36155	4.0599
chr10	2283798	2290904	6.00411	4.39989
chr10	2302608	2313997	6.00411	4.73987
chr10	2354445	2355082	6.36155	3.54991
chr10	2487070	2503777	6.71898	4.73987
chr10	2524316	2530309	7.07642	5.92984
chr10	2590760	2596928	7.07642	4.90987
chr10	2640410	2640672	8.50616	3.54991
chr10	2698657	2704473	6.00411	4.39989
chr10	2735521	2736218	6.36155	4.39989
chr10	2750073	2750632	7.79129	3.20993
chr10	2837051	2837876	8.8636	3.8899
chr10	5433261	5433508	2.42975	1.67998
chr10	6886131	6886412	2.78718	2.18996
chr10	6927637	6927981	2.07231	3.20993
chr10	6945106	6945608	2.42975	3.20993
chr10	6964156	6967388	6.71898	4.0599
chr10	7028018	7028875	2.42975	3.03993
chr10	7043651	7043922	2.07231	2.86994
chr10	7060922	7061214	2.78718	4.56988
chr10	7116074	7116969	3.14462	2.86994
chr10	7129669	7130012	2.78718	4.73987
chr10	7202372	7202657	2.07231	3.37992
chr10	7287621	7288256	3.85949	3.71991
chr10	7343448	7362079	5.28924	5.07986
chr10	7903118	7903380	2.78718	1.67998
chr10	8518866	8519279	3.18077	2.86994
chr10	8530500	8543567	7.07642	4.39989
chr10	8595991	8596470	3.14462	3.71991
chr10	8616560	8616774	1.35744	2.35995
chr10	8634721	8656399	7.79129	5.07986
chr10	8687259	8905249	9.93591	6.09983
chr10	8916024	8935852	9.22104	5.75984
chr10	8946078	9235970	11.7231	6.60981
chr10	9248628	9249265	6.71898	4.39989
chr10	9259848	9260324	4.25308	3.54991
chr10	9275857	9307690	9.93591	6.26982
chr10	9361108	9365851	7.79129	4.39989
chr10	9393232	9558688	8.8636	7.45978
chr10	9572408	9633483	10.2933	5.58985
chr10	9648918	9649214	2.42975	3.71991
chr10	9659239	9673463	7.43385	4.56988
chr10	9686205	9696373	7.43385	4.56988
chr10	9708882	9759695	7.43385	4.39989
chr10	9778679	9780860	4.21693	4.90987
chr10	9796860	9797103	0.809915	2.01997
chr10	9808660	9816152	7.07642	3.37992
chr10	9834840	9842051	6.00411	3.8899
chr10	9855574	9860890	4.9318	4.39989
chr10	9871892	9906580	6.71898	6.60981
chr10	9919200	9953325	7.07642	4.90987
chr10	9971665	10102067	11.0082	6.60981
chr10	10117346	10165820	11.0082	5.58985
chr10	10192469	10195425	8.14873	4.0599
chr10	10207239	10228565	9.93591	5.58985
chr10	10239154	10323885	10.6508	5.75984
chr10	10340736	10356824	7.43385	4.90987
chr10	10373444	10378460	4.9318	5.07986
chr10	10396624	10407353	9.57847	5.75984
chr10	10421234	10439909	8.14873	5.07986
chr10	10460116	10460683	3.14462	3.8899
chr10	10475478	10495317	8.50616	5.75984
chr10	10505942	10519172	6.71898	5.24986
chr10	10529825	10530069	4.25308	4.22989
chr10	10544559	10545074	7.07642	4.73987
chr10	10564779	10565027	1.71487	3.20993
chr10	10677666	10678166	3.53821	3.03993
chr10	10698923	10699528	4.57436	3.03993
chr10	11126713	11127184	4.9318	3.54991
chr10	11181058	11181511	7.07642	2.01997
chr10	15957438	15957680	3.18077	4.56988
chr10	16045161	16045528	6.71898	3.20993
chr10	16067946	16068327	6.00411	1.09498
chr10	16243388	16243927	6.71898	3.54991
chr10	16289271	16289809	3.89565	1.43497
chr10	17303839	17304108	3.14462	2.18996
chr10	18657588	18657796	9.57847	1.46663
chr10	19039876	19047009	6.71898	4.0599
chr10	19066011	19280795	11.3657	5.92984
chr10	19290947	20406193	12.438	7.28979
chr10	20421914	20570830	11.3657	6.60981
chr10	20586901	20935506	8.14873	6.26982
chr10	20949205	21039992	10.6508	5.58985
chr10	21050623	21064708	6.36155	4.56988
chr10	21076136	21077596	7.07642	3.8899
chr10	21089952	21147995	11.0082	5.75984
chr10	21181346	21189896	7.07642	4.22989
chr10	21249454	21249748	3.53821	1.43497
chr10	21276360	21277271	3.85949	3.71991
chr10	22115029	22119251	3.50205	3.71991
chr10	23557952	23558833	9.22104	3.54991
chr10	23853204	23853517	2.71624	1.68996
chr10	23920210	23925233	7.79129	6.09983
chr10	23952728	23953116	8.8636	3.37992
chr10	23994658	23995009	3.53821	2.18996
chr10	24013236	24024687	9.22104	5.58985
chr10	24178590	24180041	7.43385	3.03993
chr10	24310053	24317370	8.8636	4.39989
chr10	24359235	24359881	7.07642	3.03993
chr10	24413149	24413619	6.36155	4.22989
chr10	24431050	24431688	6.00411	3.71991
chr10	25555547	25578127	9.22104	5.75984
chr10	25599642	25669674	8.8636	5.75984
chr10	25685789	25692583	7.43385	4.22989
chr10	25703125	25766810	8.8636	5.75984
chr10	25783327	25783744	7.07642	4.0599
chr10	25793978	25835703	7.43385	5.24986
chr10	25846845	25872775	8.50616	4.90987
chr10	25914012	25914454	2.42975	2.86994
chr10	25933497	25934077	3.14462	2.01997
chr10	25945027	25956249	7.07642	5.07986
chr10	26027711	26028843	5.28924	3.71991
chr10	26040211	26040486	1.71487	2.86994
chr10	26069066	26122436	7.43385	5.58985
chr10	26133135	26156502	7.07642	5.24986
chr10	26196252	26275088	9.22104	6.09983
chr10	26285632	26340672	8.14873	5.58985
chr10	26353220	26353757	2.78718	3.71991
chr10	26374320	26431448	9.22104	5.75984
chr10	26444073	26469082	6.36155	4.56988
chr10	26488705	26488981	4.21693	3.54991
chr10	26551108	26551368	5.64667	0.899981
chr10	29459894	29460904	3.14462	2.35995
chr10	30491951	30493337	3.85949	2.86994
chr10	31795583	31795997	3.00205	3.71991
chr10	31847063	31847418	7.07642	2.86994
chr10	31913238	31913562	2.28718	1.51997
chr10	31971399	31973648	5.64667	4.0599
chr10	32000201	32002095	5.28924	3.37992
chr10	32770316	32771261	7.07642	2.86994
chr10	32810285	32813679	6.71898	3.20993
chr10	32935565	32946420	4.9318	3.71991
chr10	32966482	32966936	7.43385	2.35995
chr10	32994708	32996216	3.85949	3.54991
chr10	33056567	33057490	2.78718	2.18996
chr10	37310964	37311216	7.43385	2.18996
chr10	37321514	37321853	8.14873	3.8899
chr10	37359607	37362223	6.71898	3.37992
chr10	37376280	37376602	6.00411	3.37992
chr10	37408240	37420772	8.14873	4.73987
chr10	37433498	37446026	9.93591	5.58985
chr10	37460468	37472909	8.50616	7.79977
chr10	37482974	37483543	2.42975	4.56988
chr10	37496183	37540476	9.57847	6.09983
chr10	37583605	37583932	3.50205	3.03993
chr10	37593976	37634792	8.50616	5.75984
chr10	37647085	37662696	9.57847	5.24986
chr10	37674194	37678389	5.28924	4.39989
chr10	37688727	37724360	8.14873	5.41985
chr10	37743365	37743563	1.71487	3.03993
chr10	37787665	37806013	9.57847	4.73987
chr10	37865032	37890707	8.14873	5.24986
chr10	37949018	37961348	6.36155	5.58985
chr10	37977963	37979659	7.43385	3.71991
chr10	38012903	38013241	8.50616	2.69994
chr10	38063341	38133122	8.8636	5.07986
chr10	38170630	38195127	7.07642	4.90987
chr10	38336153	38350568	6.00411	5.24986
chr10	38391591	38435925	8.14873	6.09983
chr10	38447302	38447606	5.64667	2.69994
chr10	38483464	38497625	10.2933	5.24986
chr10	38513331	38522559	7.43385	5.24986
chr10	38546022	38546414	6.71898	2.18996
chr10	38560901	38568158	8.8636	7.28979
chr10	38890060	38890523	8.14873	3.03993
chr10	38903949	38904487	2.78718	3.37992
chr10	38931758	39017427	7.43385	7.45978
chr10	39037341	39039379	7.79129	2.69994
chr10	39054213	39061274	7.79129	5.58985
chr10	39074162	39074789	2.42975	2.52995
chr10	42602115	42668526	9.93591	18.8494
chr10	42696924	42706834	6.36155	6.9498
chr10	42722112	42723519	5.28924	4.90987
chr10	42742540	42767364	7.79129	6.60981
chr10	42782253	42788965	5.64667	4.73987
chr10	42818754	42897207	9.93591	5.41985
chr10	42909355	42913685	9.22104	4.73987
chr10	42927717	42927968	1	2.86994
chr10	42947760	42948028	6.71898	3.71991
chr10	43007716	43041029	6.71898	6.09983
chr10	43061059	43061510	6.71898	2.18996
chr10	43086442	43097189	6.00411	4.39989
chr10	43181817	43182300	5.64667	2.69994
chr10	43200586	43201371	6.36155	2.52995
chr10	43977533	43984062	8.8636	3.8899
chr10	44017009	44022660	7.79129	4.90987
chr10	44111389	44113239	4.9318	5.24986
chr10	44138584	44140286	3.85949	3.37992
chr10	44569225	44569955	2.64462	2.86994
chr10	44940167	44940685	2.71624	2.52995
chr10	53226378	53233417	7.79129	5.41985
chr10	53252111	53252567	8.8636	2.86994
chr10	53267735	53271725	9.57847	7.28979
chr10	53289640	53316145	9.57847	4.90987
chr10	53339185	53345051	6.71898	5.24986
chr10	53368766	53373651	6.71898	4.73987
chr10	53402866	53407266	7.79129	4.0599
chr10	53424207	53428863	8.14873	3.8899
chr10	53441137	53441377	8.14873	1.67998
chr10	53503612	53534294	8.8636	5.92984
chr10	53551210	53552059	6.36155	4.22989
chr10	53570105	53570633	3.50205	1.34997
chr10	53581289	53592081	8.8636	5.92984
chr10	53602475	53632845	8.8636	5.75984
chr10	53646069	53697353	8.8636	6.09983
chr10	53708438	53715518	8.8636	5.75984
chr10	53728734	53761530	11.0082	6.09983
chr10	53781542	53791498	7.79129	4.90987
chr10	53808053	53853356	10.2933	5.24986
chr10	53863544	53877939	8.8636	5.24986
chr10	53891791	53926536	9.93591	5.92984
chr10	53936549	53954445	10.2933	4.0599
chr10	54347221	54347887	6.00411	2.86994
chr10	54361329	54396341	8.50616	5.07986
chr10	54416813	54418018	6.36155	3.71991
chr10	54456355	54468682	9.57847	4.90987
chr10	54551965	54554808	8.8636	4.39989
chr10	54582819	54627183	8.14873	5.24986
chr10	54640808	54641056	3.50205	3.37992
chr10	54653127	55252279	11.0082	7.1198
chr10	55264970	58106619	12.438	7.28979
chr10	58128418	59091865	12.438	7.45978
chr10	59118229	59450644	11.7231	6.60981
chr10	59465706	59514263	7.07642	5.07986
chr10	59525339	59528527	6.36155	3.71991
chr10	59559835	59561104	5.64667	2.52995
chr10	59587645	59587857	4.57436	2.35995
chr10	59613562	59613738	8.8636	1.67998
chr10	59857769	59858066	2.82334	1.33999
chr10	61167019	61167707	3.35949	2.69994
chr10	61673031	61673348	2.07231	2.52995
chr10	61737907	61738543	2.07231	2.86994
chr10	63181486	63185103	8.50616	6.60981
chr10	63330117	63330989	2.4659	3.8899
chr10	64102492	64108949	4.9318	4.90987
chr10	64168359	64171492	4.21693	3.71991
chr10	64458567	64459473	6.36155	3.54991
chr10	65639847	65641326	7.07642	2.86994
chr10	65715837	65723667	8.8636	5.07986
chr10	65760211	65764538	8.14873	5.24986
chr10	65788281	65791454	8.8636	6.43982
chr10	65806332	65838245	7.79129	6.77981
chr10	65852759	65856635	8.50616	5.75984
chr10	65877609	67326540	16.3698	10.5197
chr10	67339488	67351646	7.43385	4.73987
chr10	67366447	69292419	14.94	9.32972
chr10	69303152	69368461	9.57847	6.9498
chr10	69380487	69405916	11.0082	6.09983
chr10	69731823	69732216	2.42975	2.69994
chr10	71791512	71791868	6.36155	2.35995
chr10	73705683	73705974	0.607436	1.60496
chr10	74734791	74739556	6.00411	5.58985
chr10	75076841	75077935	3.50205	3.37992
chr10	76103423	76104213	2.4659	5.24986
chr10	76270468	76270768	1.39359	3.54991
chr10	76477443	76477712	1.88222	2.69994
chr10	77203331	77204123	2.4659	1.67998
chr10	77331278	77337284	5.64667	3.71991
chr10	77856790	77858861	4.61052	4.0599
chr10	78034112	78036992	5.28924	3.71991
chr10	78261595	78261819	6.71898	3.37992
chr10	79711436	79713012	2.78718	4.0599
chr10	80085868	80086309	2.95453	3.03993
chr10	80368553	80368915	2.47795	3.37992
chr10	82442811	82443308	6.00411	2.35995
chr10	82509095	85667395	15.6549	9.49972
chr10	85678090	85699129	8.50616	6.77981
chr10	85712428	85717431	5.28924	5.24986
chr10	85730611	85737475	4.57436	4.56988
chr10	85775210	85809736	7.43385	5.41985
chr10	85827163	85830195	4.9318	4.22989
chr10	85843991	85844835	4.9318	5.07986
chr10	85863148	85863397	8.8636	3.03993
chr10	86173188	86173541	1.2865	2.11495
chr10	86388896	86405048	7.79129	5.58985
chr10	86451906	86454267	9.93591	4.22989
chr10	86481639	86506572	9.22104	6.43982
chr10	86523488	86528948	6.00411	4.73987
chr10	86541517	86568910	9.22104	6.77981
chr10	86579682	86592719	7.79129	5.24986
chr10	86612853	86635748	10.6508	7.1198
chr10	86648047	87357286	12.7954	7.28979
chr10	87384554	87402209	9.22104	6.09983
chr10	87425686	87525568	11.3657	6.43982
chr10	87536264	87539829	5.28924	6.26982
chr10	87551718	87622743	9.93591	6.60981
chr10	87633894	87672889	9.57847	6.26982
chr10	87685187	87733419	10.2933	6.43982
chr10	87757391	87758544	8.14873	4.22989
chr10	90079690	90080098	3.89565	1.26497
chr10	91640588	91640849	2.82334	3.20993
chr10	91894801	91898256	4.9318	4.56988
chr10	92203061	92205338	8.14873	3.8899
chr10	92251311	92256022	5.28924	5.24986
chr10	92857116	92857312	3.14462	3.03993
chr10	93132996	93134705	7.79129	3.8899
chr10	93210297	93213664	10.6508	3.37992
chr10	94618570	94618764	2.42975	5.41985
chr10	95786110	95790579	4.9318	6.09983
chr10	96749934	96750226	2.78718	3.54991
chr10	97719860	97720408	3.50205	1.84997
chr10	99978775	99979452	4.9318	3.71991
chr10	100358190	100358449	2.07231	2.35995
chr10	100444379	100447510	7.79129	4.90987
chr10	100461472	100468656	7.07642	4.90987
chr10	100478804	100537437	11.3657	5.92984
chr10	100549996	100594568	10.6508	6.60981
chr10	100607246	100683812	11.0082	7.79977
chr10	100702995	100739740	9.57847	6.43982
chr10	100755035	100816888	10.6508	6.77981
chr10	100830517	100833877	9.57847	4.73987
chr10	100849488	100882128	12.7954	5.58985
chr10	100918815	100920086	6.71898	2.69994
chr10	105909555	105912265	4.57436	4.56988
chr10	106429897	106431895	7.43385	4.73987
chr10	106537768	106537939	7.43385	3.71991
chr10	106611326	106622624	7.79129	4.56988
chr10	106635380	106636173	6.00411	3.54991
chr10	106649288	106649857	8.14873	3.37992
chr10	106677098	106677304	8.50616	4.0599
chr10	106703539	106704834	7.07642	4.22989
chr10	106725605	106732506	7.07642	4.56988
chr10	106746540	106754585	8.50616	5.75984
chr10	106769144	106774656	6.36155	5.41985
chr10	106793542	106801143	5.28924	5.41985
chr10	106813174	106817176	9.57847	4.90987
chr10	106842728	106842984	6.36155	3.54991
chr10	106863681	106868309	8.14873	5.07986
chr10	106884818	106893069	7.43385	5.92984
chr10	106904240	106919169	7.43385	5.41985
chr10	106932405	107018542	10.2933	7.45978
chr10	107029940	107449993	11.7231	7.62978
chr10	107473375	107483627	7.43385	6.09983
chr10	107494661	107506096	7.43385	6.09983
chr10	107516562	107542361	10.2933	6.26982
chr10	107554753	107631705	9.22104	6.77981
chr10	107646973	107649034	7.43385	5.92984
chr10	107663340	107705713	12.7954	6.26982
chr10	107724479	107725468	9.93591	3.8899
chr10	107737439	107926443	11.7231	7.1198
chr10	107945683	107946256	3.35949	3.8899
chr10	107980254	107980450	4.57436	4.73987
chr10	108010210	108010735	4.9318	2.01997
chr10	108037238	108037425	4.78924	2.01997
chr10	108085390	108090032	5.28924	5.58985
chr10	108224998	108225273	2.42975	1.67998
chr10	108507528	108511877	4.9318	4.0599
chr10	108534395	108534640	7.79129	1.94495
chr10	108564281	108564598	9.22104	2.28494
chr10	108577226	108577431	9.22104	3.37992
chr10	108592800	108664926	11.0082	7.45978
chr10	108675749	108688984	8.50616	6.9498
chr10	108700891	108706821	8.14873	7.79977
chr10	108728598	108728766	7.43385	3.37992
chr10	108742233	108753428	9.22104	5.41985
chr10	108765279	108767984	8.14873	5.07986
chr10	108778421	108822170	9.22104	6.26982
chr10	108836184	108863277	7.79129	7.1198
chr10	108873529	108895449	9.93591	6.09983
chr10	108913253	108987598	10.6508	6.60981
chr10	108999211	109014973	9.57847	5.58985
chr10	109037996	109047806	8.8636	5.92984
chr10	109059520	109060182	4.25308	3.71991
chr10	109344984	109346100	5.64667	3.20993
chr10	109535010	109535774	6.36155	3.8899
chr10	109549887	109551374	4.57436	3.54991
chr10	109780030	109784244	5.64667	5.75984
chr10	109906977	109908233	8.14873	4.0599
chr10	110007451	110008869	7.07642	2.52995
chr10	110946951	110948399	2.5971	4.56988
chr10	110991322	110991498	4.61052	3.03993
chr10	111035896	111056778	6.36155	4.90987
chr10	111078770	111080633	8.14873	3.8899
chr10	111091492	111099461	6.36155	6.77981
chr10	111125670	111126640	5.28924	4.73987
chr10	111175686	111177386	9.22104	4.73987
chr10	111213668	111224505	8.14873	4.56988
chr10	111246636	111246912	6.3977	3.8899
chr10	111258029	111263209	6.00411	4.56988
chr10	111279798	111280624	7.43385	4.39989
chr10	111312258	111315371	6.36155	4.0599
chr10	111328541	111329109	5.64667	4.56988
chr10	111343407	111344681	6.00411	3.71991
chr10	111388717	111398336	9.22104	5.75984
chr10	112798503	112798714	2.07231	1.17998
chr10	112928692	112939241	6.36155	5.41985
chr10	112953585	112954936	6.00411	3.71991
chr10	113008567	113024031	7.43385	5.75984
chr10	113084013	113089037	7.43385	5.92984
chr10	113104699	113106981	5.86155	4.73987
chr10	113119273	113119504	5.68283	4.22989
chr10	113144875	113145271	4.25308	2.86994
chr10	113155466	113187210	8.8636	6.09983
chr10	113213996	113308312	9.93591	7.1198
chr10	113333039	113337458	4.21693	5.24986
chr10	113355589	113492344	10.6508	6.77981
chr10	113503598	113531760	8.14873	6.77981
chr10	113554371	113570355	7.07642	5.07986
chr10	113601469	113603565	5.64667	4.73987
chr10	113618678	113619087	5.28924	3.37992
chr10	113636512	113669037	8.50616	5.75984
chr10	113681744	113682722	11.3657	6.09983
chr10	113789507	113789805	2.78718	2.69994
chr10	116741966	116745555	11.3657	4.39989
chr10	117256931	117257223	3.14462	2.35995
chr10	118225412	118226165	3.18077	3.20993
chr10	118251721	118252260	3.35949	3.71991
chr10	118269949	118273642	6.00411	4.90987
chr10	118298387	118299348	7.43385	5.75984
chr10	118324234	118329644	9.57847	4.39989
chr10	122763999	122767637	6.71898	4.73987
chr10	122787516	122790967	6.36155	4.39989
chr10	122825132	122826047	7.43385	3.37992
chr10	122883678	122884600	11.3657	3.03993
chr10	122909579	122909823	8.14873	1.23997
chr10	122937734	122937992	3.07368	1.50998
chr10	122965842	122966705	6.36155	2.02995
chr10	122985286	122985785	8.14873	4.0599
chr10	122999487	123000011	3.14462	3.71991
chr10	123043289	123043521	6.71898	3.37992
chr10	123065541	123066108	4.9318	3.54991
chr10	123085423	123087530	7.07642	4.0599
chr10	123518942	123519246	1.35744	1.67998
chr10	124943478	124944799	3.14462	5.07986
chr10	125460977	125461408	6.00411	1.29663
chr10	125478674	125478978	6.71898	3.20993
chr10	127574459	127616548	9.22104	12.7296
chr10	127640226	127640967	3.50205	2.86994
chr10	127722088	127722600	1.39359	2.18996
chr10	130126982	130147018	8.14873	5.41985
chr10	130201960	130208829	5.64667	4.22989
chr10	130360889	130361200	2.78718	3.71991
chr10	130383010	130403934	9.57847	6.26982
chr10	130434243	130488254	10.2933	5.75984
chr10	130500752	130507783	7.43385	5.75984
chr10	130534753	130544617	4.21693	5.24986
chr10	130559375	130598207	8.8636	6.60981
chr10	130624156	130646650	8.50616	6.26982
chr10	130674173	130674921	3.50205	4.0599
chr10	130687172	130712594	7.07642	5.24986
chr10	130735362	130758719	6.71898	6.43982
chr10	130810118	130820945	4.57436	6.26982
chr10	130833721	130839039	5.28924	5.41985
chr10	130854206	130908446	8.14873	5.92984
chr10	130920544	131138254	8.50616	7.1198
chr10	131149078	131250346	8.50616	7.28979
chr10	131269293	131314879	6.71898	5.92984
chr10	131336481	131434010	7.07642	5.41985
chr10	131453402	131478372	7.79129	5.24986
chr10	131510402	131530151	7.07642	4.90987
chr10	131552044	131560215	4.9318	4.56988
chr10	131585371	131585862	3.85949	3.8899
chr10	131601300	131601920	2.42975	4.22989
chr10	131620556	131620960	3.85949	2.08994
chr10	131631525	131632497	3.85949	4.39989
chr10	132037326	132038177	4.61052	4.0599
chr10	132072462	132111102	7.43385	6.26982
chr10	132140321	132140813	2.07231	2.69994
chr10	132151187	132151711	3.14462	4.22989
chr10	132240257	132246101	6.71898	5.92984
chr10	132264990	132265863	3.14462	2.69994
chr10	132293975	132294935	5.64667	4.0599
chr10	132306250	132307108	3.14462	3.37992
chr10	132318131	132345232	7.79129	6.60981
chr10	132363773	132364498	3.50205	4.39989
chr10	132381799	132442916	7.79129	6.26982
chr10	132468448	132480835	7.79129	4.73987
chr10	132599238	132695259	7.79129	5.07986
chr10	132706743	132706935	3.18077	3.71991
chr10	132724602	132725282	4.21693	2.35995
chr10	132737213	132745892	5.14667	4.56988
chr10	132762576	132795076	6.36155	5.75984
chr10	132805556	132806336	2.78718	4.56988
chr10	132861701	132867286	4.21693	4.39989
chr10	132899595	132903604	4.9318	3.71991
chr10	132952102	132952985	2.07231	3.03993
chr10	132964798	132993217	5.28924	4.56988
chr10	133014238	133014571	1.75103	2.01997
chr10	133079362	133106448	6.36155	6.26982
chr10	133121411	133138041	8.50616	4.90987
chr10	133167828	133168987	5.64667	2.86994
chr10	133216485	133216685	5.32539	4.0599
chr10	133238033	133238523	2.07231	2.69994
chr10	133274789	133303148	6.71898	6.26982
chr10	133348157	133348459	1.71487	3.03993
chr10	133434596	133435918	8.14873	4.56988
chr10	133476524	133483986	2.78718	4.39989
chr10	133545115	133545313	3.50205	2.86994
chr10	135260544	135262995	3.85949	2.86994
chr10	135296934	135300992	8.14873	4.22989
chr10	135442342	135457221	7.07642	6.77981
chr10	135469602	135471376	2.07231	3.8899
chr10	135490818	135491215	1.35744	2.69994
chr11	2664430	2664842	5.64667	2.86994
chr11	3380020	3383286	5.28924	4.56988
chr11	4749337	4750288	5.64667	2.86994
chr11	4766105	4783651	7.79129	5.07986
chr11	4798497	4802173	8.14873	3.8899
chr11	4857507	4857779	4.25308	1.67998
chr11	4868763	4874989	8.8636	4.22989
chr11	4908271	4924318	10.6508	4.90987
chr11	4950444	4971089	8.50616	5.07986
chr11	4981887	5005861	9.57847	4.90987
chr11	5029893	5123220	10.6508	5.24986
chr11	5139185	5139527	7.43385	2.35995
chr11	5155838	5167495	6.00411	5.58985
chr11	5883126	5883391	7.43385	0.632487
chr11	5899675	5899907	2.47795	2.18996
chr11	5924825	5924995	3.00205	2.52995
chr11	6075152	6075541	3.53821	2.86994
chr11	6148304	6148927	8.14873	3.20993
chr11	6842441	6842645	7.07642	1.84997
chr11	7136475	7147468	7.79129	4.56988
chr11	7162209	7162422	7.07642	3.71991
chr11	7172628	7172798	6.00411	2.86994
chr11	7194119	7194492	8.8636	2.69994
chr11	7206904	7239224	8.14873	5.07986
chr11	7250452	7252684	9.93591	3.37992
chr11	7288135	7288937	7.07642	4.39989
chr11	7305080	7305337	8.14873	3.37992
chr11	7337470	7350060	8.14873	4.39989
chr11	7379294	7380072	8.50616	3.37992
chr11	7392048	7394651	6.71898	4.73987
chr11	7408899	7424289	9.57847	4.56988
chr11	7800232	7800471	8.8636	3.03993
chr11	7826348	7826543	4.96795	2.35995
chr11	10032445	10033029	2.28718	2.35995
chr11	12645656	12645980	1.94782	3.54991
chr11	15371444	15375630	8.14873	4.90987
chr11	15406729	15417970	9.57847	5.41985
chr11	15465064	15465418	6.36155	3.54991
chr11	15489413	15490016	3.18077	2.01997
chr11	15535202	15537635	7.43385	3.8899
chr11	15549782	15555708	9.93591	5.24986
chr11	15573105	15573479	3.53821	1.60496
chr11	15869189	15869909	6.00411	2.69994
chr11	16096319	16108982	6.36155	3.71991
chr11	16126524	16161493	9.57847	4.90987
chr11	16182267	16441613	12.7954	6.09983
chr11	16455196	16500277	10.2933	5.24986
chr11	16512045	16512324	4.96795	1.26497
chr11	16530588	16555980	8.50616	5.75984
chr11	16566584	16566858	7.07642	2.86994
chr11	16577645	16578389	9.22104	3.20993
chr11	16593824	16604851	7.43385	4.39989
chr11	20612942	20613234	6.00411	1.84997
chr11	20707065	20709061	8.14873	5.07986
chr11	20756965	20774074	6.36155	4.90987
chr11	20785339	20785628	2.78718	3.03993
chr11	20798524	20815986	7.07642	4.73987
chr11	20833178	20878277	7.07642	5.07986
chr11	20905752	20941234	8.50616	5.24986
chr11	20955379	21024284	6.71898	6.60981
chr11	21044004	21178557	8.14873	6.09983
chr11	21190829	21220578	7.07642	5.58985
chr11	21234784	21261606	7.79129	5.24986
chr11	21275376	21281882	5.64667	4.22989
chr11	21296628	22303539	12.438	7.1198
chr11	22318987	22331340	8.50616	5.41985
chr11	22357368	22358275	6.36155	3.03993
chr11	22368396	22369093	4.21693	3.8899
chr11	22385661	22392026	8.14873	4.22989
chr11	22424635	22442874	6.00411	4.0599
chr11	22491257	22510690	5.28924	4.0599
chr11	22536045	22536540	1.71487	3.8899
chr11	22556892	22557354	2.78718	3.37992
chr11	22570118	22570540	2.42975	1.67998
chr11	22613597	22617000	7.43385	3.71991
chr11	22988242	22989286	2.78718	1.84997
chr11	23013006	23013496	3.85949	3.20993
chr11	23025387	23026500	3.85949	2.35995
chr11	24024839	24082662	8.50616	3.20993
chr11	24096216	24132659	5.28924	3.54991
chr11	24151261	24260130	5.64667	3.03993
chr11	24271539	24345330	6.00411	2.86994
chr11	24355739	24496191	4.9318	3.20993
chr11	24507058	24507443	0.98636	1
chr11	24668634	24668781	3.14462	1.67998
chr11	24731270	24739281	3.50205	2.35995
chr11	24770773	24772438	3.14462	1.67998
chr11	24788346	24800281	3.85949	2.35995
chr11	24813700	24909225	6.00411	2.69994
chr11	24924874	25953069	11.0082	6.60981
chr11	25969728	25992127	7.79129	4.56988
chr11	26033063	26033759	3.18077	3.20993
chr11	26052835	26053130	6.71898	2.01997
chr11	26096551	26106134	8.50616	4.0599
chr11	26122863	26128889	7.43385	3.71991
chr11	26387660	26411472	8.50616	4.73987
chr11	26433682	26433978	9.57847	1.84997
chr11	26514572	26514763	6.00411	0.589989
chr11	26558170	26558480	3.53821	2.69994
chr11	26845158	26846739	2.42975	3.20993
chr11	26890542	26903370	6.36155	4.73987
chr11	28361124	28361356	1.2865	2.35995
chr11	28391426	28393092	6.71898	3.54991
chr11	28793345	28807154	8.14873	4.0599
chr11	28951731	28951901	4.96795	2.35995
chr11	29051457	29052774	9.93591	2.86994
chr11	29095468	29103001	8.14873	3.54991
chr11	29646662	29647278	5.64667	2.69994
chr11	29723704	29733461	7.79129	3.8899
chr11	29754042	29763399	7.07642	5.58985
chr11	29786345	29787142	7.43385	3.37992
chr11	29807950	29812196	8.50616	4.73987
chr11	29828120	29828338	3.18077	4.0599
chr11	29840250	29850949	6.00411	5.24986
chr11	29864555	29872237	8.8636	4.90987
chr11	29884075	29884565	6.71898	2.86994
chr11	29899088	29899821	7.79129	3.8899
chr11	29909902	29925567	8.14873	5.07986
chr11	29950774	29957149	7.43385	4.56988
chr11	29989260	29989661	9.93591	5.24986
chr11	30000792	30001071	8.8636	1.29663
chr11	30016865	30030042	7.79129	5.07986
chr11	30041167	30062484	7.79129	5.07986
chr11	30081447	30082188	4.9318	4.0599
chr11	30095103	30095944	6.71898	4.0599
chr11	30108319	30109218	7.79129	4.22989
chr11	30138581	30138784	8.50616	4.39989
chr11	30183558	30184231	7.43385	2.86994
chr11	30206782	30207166	6.00411	2.86994
chr11	30248411	30257297	7.43385	4.22989
chr11	30294938	30301031	7.79129	4.0599
chr11	30314829	30315522	4.57436	2.35995
chr11	30489627	30490399	3.85949	3.54991
chr11	30530883	30537291	5.64667	5.07986
chr11	30550009	30550314	3.14462	3.03993
chr11	30562570	30603954	7.43385	5.41985
chr11	30614770	30759754	9.93591	6.43982
chr11	30776405	30837440	8.50616	5.24986
chr11	30851438	30860265	8.8636	4.56988
chr11	30886790	30923555	8.8636	6.43982
chr11	30950267	30957995	6.36155	4.90987
chr11	30968119	31127063	9.93591	6.60981
chr11	31145280	31195040	9.22104	5.58985
chr11	31219006	31270410	9.57847	6.09983
chr11	31286922	31308292	9.93591	6.77981
chr11	31325878	31335080	7.07642	5.24986
chr11	31753924	31757090	3.85949	4.39989
chr11	34397718	34398889	4.57436	3.37992
chr11	34433344	34436066	6.71898	3.37992
chr11	35046225	35046653	2.78718	2.86994
chr11	36894259	36899990	6.36155	3.8899
chr11	36916331	36959809	8.50616	5.24986
chr11	36973996	37038394	9.22104	5.58985
chr11	37050363	37258707	9.57847	6.09983
chr11	37268956	37371189	12.0805	7.45978
chr11	37382475	37446385	7.79129	4.73987
chr11	37477459	37495374	4.9318	2.52995
chr11	37536446	37541226	3.50205	2.86994
chr11	37552076	37648672	5.28924	3.71991
chr11	37660725	37781469	6.71898	3.37992
chr11	37791762	39365530	16.0123	6.26982
chr11	39375868	39380215	3.89565	3.37992
chr11	39418502	39772090	11.7231	6.60981
chr11	39783413	39865433	10.2933	7.28979
chr11	39876076	39973035	9.22104	5.92984
chr11	39985167	40275973	9.57847	7.1198
chr11	40310283	40310608	8.14873	3.54991
chr11	40336413	40336961	4.57436	3.8899
chr11	40349700	40350283	5.28924	2.86994
chr11	40364266	40364808	7.07642	4.0599
chr11	40386139	40389922	7.43385	5.75984
chr11	40402280	40408720	11.0082	5.24986
chr11	40419424	40424843	7.79129	4.73987
chr11	40445898	40446241	7.07642	3.03993
chr11	40464957	40472498	6.00411	5.24986
chr11	40483286	40488746	11.7231	5.41985
chr11	40502358	40579958	9.93591	6.09983
chr11	40591264	40687932	10.6508	6.9498
chr11	40698654	41315074	10.2933	6.77981
chr11	41332875	41466614	11.0082	6.60981
chr11	41482933	42357407	11.3657	6.77981
chr11	42370073	42529925	8.50616	5.75984
chr11	42544447	42692769	8.8636	6.09983
chr11	42702797	42707873	7.43385	4.73987
chr11	42720880	42785881	8.50616	5.75984
chr11	42801350	42803508	6.71898	4.22989
chr11	42821047	42886770	7.79129	5.41985
chr11	42925141	42932308	4.9318	4.73987
chr11	42950849	42956388	5.28924	4.90987
chr11	42968137	42973553	7.07642	4.39989
chr11	42989437	42989758	3.50205	3.71991
chr11	43010502	43010740	1	2.69994
chr11	43034809	43035601	3.14462	3.8899
chr11	43065442	43065642	6.00411	1.68996
chr11	43083276	43096263	4.57436	4.56988
chr11	43129261	43129541	3.50205	3.20993
chr11	43197682	43201083	3.85949	3.8899
chr11	43211140	43211669	7.79129	3.20993
chr11	43232990	43233357	3.85949	3.71991
chr11	48340556	48388838	10.2933	6.26982
chr11	48401364	48408411	6.00411	4.73987
chr11	48420259	48423011	5.64667	4.22989
chr11	48457130	48467441	7.43385	5.75984
chr11	48486190	48486711	4.57436	4.0599
chr11	48497514	48503882	4.9318	5.41985
chr11	48517079	48517537	7.43385	2.86994
chr11	48540006	48548827	5.64667	5.07986
chr11	48564177	48564430	2.42975	3.20993
chr11	48577300	48580092	3.50205	5.58985
chr11	48592368	48592756	4.57436	3.71991
chr11	48606129	48638310	8.14873	6.43982
chr11	48662708	48662895	2.78718	4.0599
chr11	48972124	48972466	6.00411	2.86994
chr11	48996275	49003112	5.28924	5.41985
chr11	49014668	49041400	7.79129	5.58985
chr11	49052854	49060225	4.57436	4.73987
chr11	49076571	49214151	8.14873	6.77981
chr11	49226438	49226735	3.14462	2.86994
chr11	49237067	49244238	7.43385	4.0599
chr11	49256538	49309740	7.79129	5.58985
chr11	49320102	49386697	7.79129	5.58985
chr11	49402268	49742694	11.0082	7.28979
chr11	49753041	49793281	6.71898	5.41985
chr11	49808986	49828058	6.71898	4.90987
chr11	49843456	49868150	7.07642	6.26982
chr11	49879078	49880922	3.85949	3.8899
chr11	49907334	50038461	8.8636	6.09983
chr11	50049810	50058907	4.57436	4.22989
chr11	50071332	50071654	2.42975	3.03993
chr11	50106133	50127576	6.36155	6.26982
chr11	50141225	50148635	4.9318	4.73987
chr11	50159299	50203717	6.36155	5.41985
chr11	50218220	50226529	6.36155	4.73987
chr11	50236829	50292142	6.00411	4.90987
chr11	51374181	51564122	8.8636	5.92984
chr11	55029181	55034095	4.57436	4.73987
chr11	55069907	55514489	9.93591	6.60981
chr11	55533355	55633340	9.22104	6.26982
chr11	55651448	55751874	9.93591	6.77981
chr11	55762544	56179718	9.22104	6.77981
chr11	56194395	56388907	11.3657	7.45978
chr11	56405903	56483107	9.57847	5.92984
chr11	56498813	56534607	7.79129	5.58985
chr11	56559112	56559681	3.89565	2.86994
chr11	56576955	56580231	7.43385	5.58985
chr11	56635473	56635964	5.64667	3.37992
chr11	56656093	56656318	7.43385	2.86994
chr11	56701470	56701746	6.36155	3.71991
chr11	56725802	56726415	7.43385	1.77496
chr11	56737869	56738356	6.36155	3.03993
chr11	58142335	58142551	7.43385	1.50998
chr11	58582465	58582888	2.42975	2.69994
chr11	59689539	59693053	3.85949	4.39989
chr11	59743352	59743933	7.43385	2.69994
chr11	59781066	59781798	9.22104	2.86994
chr11	59965693	59967396	4.61052	3.03993
chr11	59993893	59994495	7.43385	3.37992
chr11	60005289	60005627	6.36155	2.69994
chr11	60051350	60063851	7.79129	4.56988
chr11	60092628	60093059	3.53821	2.52995
chr11	60176115	60176687	3.00205	4.0599
chr11	60261115	60261401	5.64667	3.37992
chr11	60307504	60315011	8.14873	4.56988
chr11	60338216	60341409	7.07642	4.0599
chr11	60365738	60366756	9.22104	2.86994
chr11	60393964	60394461	4.9318	3.54991
chr11	60445484	60445771	1.71487	2.35995
chr11	65968399	65969394	1.71487	3.8899
chr11	71001977	71002260	2.42975	2.52995
chr11	74577315	74579164	4.57436	4.0599
chr11	78096037	78097435	3.50205	3.03993
chr11	79410370	79435424	6.36155	5.58985
chr11	79457022	79458718	4.9318	3.37992
chr11	79470783	79492015	10.2933	5.41985
chr11	79523424	79575062	8.8636	5.24986
chr11	79598665	79641918	8.14873	5.41985
chr11	79653502	79677149	7.43385	5.24986
chr11	79691716	79799735	8.8636	6.60981
chr11	79809802	80045641	8.50616	5.92984
chr11	80056155	81499649	14.94	7.1198
chr11	81521733	81988018	11.3657	6.77981
chr11	81998816	82206981	9.22104	6.77981
chr11	82224647	82226588	6.36155	4.22989
chr11	82248144	82249156	6.36155	4.39989
chr11	82264124	82322971	9.57847	5.41985
chr11	82370770	82371348	7.07642	4.0599
chr11	83415198	83415391	3.31197	3.03993
chr11	83466276	83466471	10.2933	3.20993
chr11	83585788	83626601	8.14873	6.60981
chr11	83640080	83683959	8.50616	5.92984
chr11	83694013	84250470	9.93591	6.9498
chr11	84268579	84336540	11.0082	5.58985
chr11	84350241	85035786	12.7954	6.77981
chr11	85046625	85066458	11.3657	5.75984
chr11	85078562	85087530	8.14873	5.07986
chr11	85102828	85129052	7.43385	5.75984
chr11	85149593	85151686	5.64667	3.8899
chr11	85185072	85190215	7.79129	6.09983
chr11	85205435	85206587	5.28924	4.0599
chr11	86943023	86943761	2.10846	2.69994
chr11	87255808	87256066	3.14462	2.35995
chr11	87841946	87842334	2.07231	2.52995
chr11	87961303	87961626	1.14359	2.01997
chr11	87993325	87994366	1.75103	4.22989
chr11	88726284	88726554	1.71487	2.52995
chr11	89458027	89458688	6.36155	3.71991
chr11	89469312	89469621	6.71898	2.01997
chr11	89545131	89549871	9.93591	6.26982
chr11	89836238	89836950	7.07642	4.56988
chr11	89875533	89908489	10.6508	4.73987
chr11	89971294	89971547	3.53821	3.03993
chr11	89994551	89998336	8.8636	4.56988
chr11	90010394	90021179	7.79129	7.1198
chr11	90036391	90129336	9.22104	6.43982
chr11	90139588	91779178	13.1528	7.28979
chr11	91791531	91807070	6.36155	5.75984
chr11	91819179	91864557	9.57847	5.92984
chr11	91877365	91877896	7.07642	2.69994
chr11	91896409	91956218	7.79129	5.58985
chr11	91969884	91970207	4.9318	3.20993
chr11	91980523	91996469	7.07642	4.56988
chr11	92009198	92051269	9.57847	4.73987
chr11	92071518	92075289	4.9318	3.8899
chr11	92094071	92118695	6.00411	5.41985
chr11	92140872	92141195	1.21487	4.90987
chr11	92167607	92169800	2.82334	3.71991
chr11	92181059	92212086	7.07642	5.58985
chr11	92230460	92231455	6.36155	3.03993
chr11	92243650	92258552	6.00411	5.07986
chr11	92272284	92276771	8.50616	4.0599
chr11	92289473	92290528	4.57436	4.0599
chr11	92304412	92313216	9.57847	4.73987
chr11	92342702	92373824	7.79129	4.90987
chr11	92395529	92411734	5.64667	4.73987
chr11	92423355	92434346	7.43385	4.73987
chr11	92456609	92459021	6.00411	4.39989
chr11	92488929	92497899	7.43385	4.22989
chr11	93048394	93049158	5.28924	2.69994
chr11	93076859	93077466	7.43385	2.35995
chr11	93089311	93090275	7.07642	2.52995
chr11	93104022	93104635	6.00411	3.8899
chr11	93131132	93136599	8.14873	4.22989
chr11	93443885	93444140	3.50205	2.18996
chr11	96464847	96465444	3.18077	3.20993
chr11	96519236	96519527	5.28924	2.52995
chr11	96539510	96539794	8.50616	2.86994
chr11	96565099	96565467	3.85949	3.03993
chr11	96592101	96593281	4.57436	1.84997
chr11	96640709	96640901	7.43385	2.18996
chr11	96658078	96660717	5.64667	3.8899
chr11	96671775	96682364	8.14873	4.56988
chr11	96693424	96703492	7.79129	5.07986
chr11	96713833	96829741	10.6508	6.26982
chr11	96839916	98882744	11.7231	6.9498
chr11	98892981	98893187	6.00411	2.01997
chr11	98907344	100276392	12.0805	6.77981
chr11	100287806	100315452	8.8636	5.24986
chr11	100337138	100337526	5.28924	4.0599
chr11	100353226	100353543	3.14462	4.22989
chr11	100371817	100372162	7.43385	2.01997
chr11	100390748	100391176	1.71487	3.71991
chr11	100876505	100877290	7.07642	2.69994
chr11	100888588	100939105	8.50616	5.41985
chr11	100957667	100975210	7.43385	5.75984
chr11	101003723	101048568	7.79129	5.07986
chr11	101065139	101079123	7.43385	5.75984
chr11	101117862	101133626	10.2933	5.92984
chr11	101148551	101154632	8.14873	4.0599
chr11	101169731	101193297	9.57847	5.41985
chr11	101209671	101211769	5.64667	3.8899
chr11	101222094	101230881	8.14873	4.90987
chr11	101250024	101257893	7.79129	4.22989
chr11	101296625	101296826	6.36155	3.03993
chr11	101345913	101346084	7.79129	3.03993
chr11	101420414	101420653	7.79129	1.67998
chr11	101449226	101449622	7.07642	2.18996
chr11	101587976	101595827	8.8636	3.03993
chr11	103164082	103164322	3.18077	1.26497
chr11	104225833	104227012	3.14462	3.37992
chr11	106017671	106018359	6.00411	3.37992
chr11	106780625	106780966	6.71898	2.01997
chr11	106950093	106956138	10.6508	3.54991
chr11	108324040	108324318	2.03718	2.86994
chr11	108579320	108579870	2.42975	2.69994
chr11	109133980	109134542	4.9318	3.54991
chr11	109769931	109770663	6.36155	3.03993
chr11	110532376	110542536	6.71898	3.71991
chr11	110566526	110566738	6.00411	1.43497
chr11	110592068	110592502	4.25308	2.86994
chr11	110635479	110636072	4.9318	3.8899
chr11	110654262	110654464	6.71898	1.84997
chr11	110675297	110685546	8.14873	4.39989
chr11	110761062	110763131	8.8636	2.69994
chr11	110868186	110868392	9.57847	2.18996
chr11	110885914	110887900	6.71898	4.39989
chr11	110900452	110900780	3.00205	2.18996
chr11	110911607	110912456	7.79129	2.35995
chr11	110955048	110955313	7.43385	4.22989
chr11	110973522	110974059	7.79129	2.69994
chr11	111011334	111014130	6.00411	3.37992
chr11	111029343	111030560	7.43385	3.20993
chr11	114420164	114433176	7.79129	4.73987
chr11	114530722	114532764	7.43385	4.0599
chr11	114555599	114559711	7.07642	5.41985
chr11	114611932	114612111	6.36155	4.39989
chr11	114708136	114708933	7.43385	4.73987
chr11	114736798	114740235	8.14873	3.54991
chr11	114865692	114865924	1.71487	2.69994
chr11	114884411	114900859	6.71898	5.41985
chr11	114937408	114937784	2.07231	2.18996
chr11	115076175	115077260	3.50205	3.37992
chr11	115090438	115090861	1.71487	3.71991
chr11	115135601	115135901	3.85949	3.37992
chr11	115159484	115167054	4.57436	5.07986
chr11	115187597	115188203	2.07231	3.20993
chr11	115219678	115219875	8.50616	2.35995
chr11	115239131	115243411	7.07642	4.22989
chr11	115254476	115266859	7.43385	4.90987
chr11	115276973	115277208	3.00205	3.8899
chr11	115290538	115308851	7.07642	4.73987
chr11	115321393	115322128	4.21693	3.37992
chr11	115350317	115360342	5.64667	5.24986
chr11	115695172	115703574	8.8636	4.56988
chr11	115724389	115724693	2.47795	4.22989
chr11	115762021	115762210	4.57436	1.51997
chr11	115890180	115893713	7.43385	4.39989
chr11	115991354	115992180	8.14873	3.20993
chr11	121689031	121689355	2.64462	2.35995
chr11	121930184	121931496	3.07368	2.35995
chr11	123790948	123800159	5.28924	4.56988
chr11	123818803	123819061	3.71693	1.67998
chr11	124090501	124090791	7.07642	2.52995
chr11	124104591	124105201	7.07642	2.86994
chr11	124127028	124130918	6.00411	3.37992
chr11	124154235	124154941	6.71898	3.71991
chr11	124170880	124176726	9.22104	3.54991
chr11	127958163	127959616	4.21693	5.07986
chr11	128953334	128954222	3.50205	2.52995
chr11	130600402	130600720	1.03615	2.69994
chr11	133083892	133084457	6.00411	2.18996
chr11	133300523	133329610	9.93591	5.75984
chr11	133624411	133637710	7.79129	4.39989
chr11	133661546	133662294	3.85949	3.03993
chr11	133727553	133728210	9.93591	2.86994
chr11	133757712	133758003	2.42975	1.84997
chr11	134438509	134438759	3.71693	1.84997
chr11	134460127	134460479	9.22104	3.37992
chr11	134542771	134543100	4.07436	2.35995
chr11	134565100	134565805	5.64667	2.86994
chr12	5426818	5429778	4.9318	4.56988
chr12	5468272	5475604	3.85949	4.39989
chr12	5525004	5531208	7.79129	4.0599
chr12	5650117	5650407	2.42975	3.03993
chr12	5871917	5872354	7.43385	3.20993
chr12	7322056	7322354	2.78718	2.18996
chr12	10797633	10799011	2.42975	3.20993
chr12	11370826	11373017	2.00137	4.22989
chr12	12575195	12575604	1.2865	3.20993
chr12	12801189	12802498	3.85949	4.0599
chr12	13667963	13668688	3.71693	2.52995
chr12	13901667	13901852	6.36155	3.03993
chr12	13953694	13954102	7.07642	1.1833
chr12	13977878	13980491	7.43385	3.71991
chr12	14019849	14024475	8.50616	4.0599
chr12	14046212	14047499	7.43385	3.71991
chr12	14091885	14099646	7.43385	3.71991
chr12	14168366	14174768	8.8636	5.24986
chr12	14231650	14239075	8.8636	3.8899
chr12	14250295	14251248	6.00411	3.37992
chr12	14394935	14397584	3.14462	2.86994
chr12	14492299	14494822	4.21693	3.20993
chr12	14531898	14532441	5.28924	2.35995
chr12	14625458	14627694	4.21693	3.54991
chr12	16253922	16257519	7.79129	3.03993
chr12	16284904	16286433	4.21693	3.37992
chr12	16385147	16385454	3.85949	1.84997
chr12	16573511	16573764	1.35744	0.616657
chr12	16633290	16641468	4.57436	3.37992
chr12	16665633	16668779	3.50205	2.35995
chr12	16691249	16691851	1.35744	1.50998
chr12	16728012	16744767	4.9318	2.35995
chr12	16763828	16764138	0.557436	1.50998
chr12	16774834	18073860	11.7231	7.28979
chr12	18102271	18135808	5.28924	3.71991
chr12	18148465	18148634	3.53821	2.18996
chr12	18161211	18161653	3.50205	2.52995
chr12	18171709	18174759	6.00411	3.20993
chr12	18214929	18223581	5.28924	2.69994
chr12	19279571	19279985	4.21693	2.69994
chr12	19687563	19689324	4.21693	2.86994
chr12	20224393	20224666	1.35744	2.01997
chr12	20446724	20449715	5.28924	3.54991
chr12	20486636	20487261	1.21487	2.01997
chr12	20812957	20817033	2.78718	3.54991
chr12	20911294	20911929	5.28924	2.52995
chr12	20992058	20997527	7.07642	4.39989
chr12	21011247	21011681	6.36155	2.18996
chr12	21040911	21041597	6.36155	2.52995
chr12	21055860	21068372	7.07642	4.22989
chr12	21080190	21080926	6.36155	4.0599
chr12	21110246	21127265	8.50616	4.39989
chr12	21146707	21147294	8.8636	1.50998
chr12	21163466	21163882	1.35744	2.01997
chr12	21174396	21196739	9.93591	5.75984
chr12	21212402	21212805	3.89565	2.18996
chr12	21236577	21236785	2.10846	1.00998
chr12	21304372	21312649	7.07642	3.37992
chr12	21325348	21326168	5.28924	3.20993
chr12	21346118	21346293	2.5971	1.01331
chr12	21479389	21484702	6.00411	3.71991
chr12	21950583	21950928	9.22104	2.52995
chr12	22023498	22024684	3.85949	4.22989
chr12	23466192	23466552	3.18077	1.16999
chr12	23531064	23534515	8.14873	3.20993
chr12	23617175	23620219	5.64667	3.03993
chr12	23677232	23677448	1.52479	2.35995
chr12	23750618	23758048	10.6508	4.73987
chr12	24672453	24673816	6.00411	3.03993
chr12	26929384	26931153	2.42975	3.20993
chr12	27629169	27629935	7.43385	3.03993
chr12	28361162	28361515	5.50411	2.86994
chr12	28424006	28425228	3.35949	2.35995
chr12	28521968	28525107	4.57436	4.0599
chr12	28824524	28824904	4.9318	2.01997
chr12	29802278	29802519	0.678718	1
chr12	30277395	30277663	1	1.84997
chr12	32002935	32003144	5.86155	3.71991
chr12	33365455	33366091	7.07642	2.35995
chr12	34032919	34035485	6.71898	3.54991
chr12	34104143	34104637	4.21693	2.01997
chr12	34296383	34297082	4.57436	3.37992
chr12	34321426	34347907	8.50616	6.09983
chr12	34367164	34367453	2.07231	2.01997
chr12	34399061	34399505	4.57436	6.60981
chr12	37857699	37927647	9.93591	7.45978
chr12	37943680	37955628	4.21693	4.90987
chr12	37968288	37989020	7.07642	4.90987
chr12	38443110	38463301	6.71898	5.58985
chr12	38495814	38502579	5.28924	6.60981
chr12	38580768	38594594	6.00411	6.60981
chr12	38751475	38994950	12.0805	6.60981
chr12	39006345	39014738	6.71898	4.73987
chr12	39033527	39039611	4.57436	4.56988
chr12	39079848	39080069	4.57436	2.69994
chr12	39098815	39099209	3.71693	2.52995
chr12	39109907	39112563	6.00411	3.20993
chr12	39144671	39148696	7.79129	2.52995
chr12	39178744	39188257	8.50616	4.39989
chr12	39205401	39205645	2.07231	1.09498
chr12	39223296	39223913	6.71898	3.8899
chr12	39244441	39247456	7.07642	3.20993
chr12	39267053	39267449	3.18077	1.09498
chr12	39311208	39311582	1.40564	2.52995
chr12	39333718	39351728	7.79129	5.24986
chr12	39366010	39488043	9.22104	6.43982
chr12	39506435	39508813	9.93591	4.39989
chr12	39525847	39552541	6.71898	6.26982
chr12	39563792	39579508	6.71898	4.90987
chr12	39594205	39599011	7.79129	4.73987
chr12	39612413	39613184	8.8636	3.20993
chr12	39626323	39643049	8.8636	4.90987
chr12	39944063	39956445	7.79129	5.07986
chr12	39969238	40011415	8.14873	5.58985
chr12	40029612	40053477	8.8636	5.24986
chr12	40073387	40086917	8.50616	5.92984
chr12	40099491	40102898	7.07642	4.90987
chr12	40113397	40139371	10.2933	5.07986
chr12	40151141	40166774	8.50616	5.41985
chr12	40179748	40399462	9.22104	6.26982
chr12	40409746	40424365	7.07642	5.24986
chr12	40436268	40484791	11.3657	6.60981
chr12	40532703	40542779	7.43385	4.0599
chr12	40553246	40576331	9.22104	5.24986
chr12	40591666	40591867	2.28718	1.3533
chr12	40603750	40604529	8.14873	2.69994
chr12	40631368	40632492	3.14462	1.84997
chr12	40696676	40696896	3.35949	4.56988
chr12	40714860	40726147	6.00411	3.8899
chr12	40760834	40761253	3.19282	2.86994
chr12	40771381	40908521	11.3657	6.09983
chr12	40918803	41626341	12.438	6.60981
chr12	41636923	41857124	9.57847	6.26982
chr12	41869773	41977436	9.93591	5.92984
chr12	41993438	42056493	9.22104	5.58985
chr12	42074648	42122927	9.93591	6.09983
chr12	42134736	42153585	8.14873	4.90987
chr12	42175326	42185220	6.00411	4.90987
chr12	42195764	42208211	6.00411	4.56988
chr12	42221893	42222488	3.14462	2.19994
chr12	42244275	42244953	3.50205	3.54991
chr12	42265480	42266261	6.00411	3.03993
chr12	42276497	42283127	6.71898	4.73987
chr12	42293847	42323118	7.79129	5.07986
chr12	42344673	42345367	6.71898	3.20993
chr12	42949239	42963259	6.71898	5.24986
chr12	42980388	42980655	3.53821	3.71991
chr12	42995248	42995486	3.85949	3.20993
chr12	43036051	43038710	6.36155	3.8899
chr12	43054985	43055436	4.9318	5.58985
chr12	43069787	43070720	4.21693	3.54991
chr12	43082800	43083680	4.57436	4.22989
chr12	43095011	43095218	3.14462	2.52995
chr12	43108500	43112731	4.9318	5.41985
chr12	43134179	43973488	10.6508	6.43982
chr12	44013086	44019478	8.8636	4.56988
chr12	44029882	44034334	7.79129	4.73987
chr12	44401650	44403320	2.42975	3.54991
chr12	44513118	44513901	1.03615	2.69994
chr12	44561151	44569631	3.14462	2.52995
chr12	44583707	44584376	2.78718	2.01997
chr12	44599936	44600250	2.42975	1.50998
chr12	44655596	44656525	2.07231	2.18996
chr12	44677850	44696275	3.85949	2.69994
chr12	44720402	44721132	1.75103	1.84997
chr12	44877245	44910092	10.6508	4.56988
chr12	44927608	44930055	7.43385	3.8899
chr12	44942556	44942737	7.07642	3.20993
chr12	44961637	44975700	8.50616	4.56988
chr12	44994694	45000641	8.50616	4.0599
chr12	45042101	45058828	6.36155	4.90987
chr12	45073895	45074827	7.79129	5.24986
chr12	45090201	45142780	8.8636	6.26982
chr12	45161357	45181163	9.22104	5.07986
chr12	45195305	45203046	7.79129	3.71991
chr12	45227979	45228165	6.71898	2.69994
chr12	45238549	45239026	6.00411	3.20993
chr12	45290111	45290389	2.5971	3.37992
chr12	45572214	45573805	2.42975	3.8899
chr12	46676609	46685221	8.14873	4.90987
chr12	46702246	46702562	2.42975	1.85995
chr12	46902304	46907968	6.00411	4.56988
chr12	46957979	46962471	5.64667	3.8899
chr12	46975930	46978657	6.00411	3.8899
chr12	47029098	47036499	8.8636	5.07986
chr12	47127868	47128550	6.00411	3.03993
chr12	47252518	47259506	11.7231	4.73987
chr12	50890078	50891730	3.85949	5.07986
chr12	59549008	59549812	3.89565	3.8899
chr12	59645508	59645805	3.07368	2.52995
chr12	59705342	59708214	8.50616	2.86994
chr12	60005864	60006103	1.03615	2.52995
chr12	60683351	60685433	4.9318	3.20993
chr12	60774897	60775104	2.4659	2.86994
chr12	60957588	62327434	13.5103	6.9498
chr12	62341617	62471641	10.2933	5.58985
chr12	62493023	62493427	6.36155	3.03993
chr12	63571988	63572264	3.50205	2.18996
chr12	64141240	64141636	2.5971	4.90987
chr12	64527542	64528439	3.50205	2.52995
chr12	65787920	65792650	8.50616	3.71991
chr12	65814380	65815242	5.28924	4.22989
chr12	65876887	65877432	1.71487	3.20993
chr12	65934179	65935114	4.57436	3.8899
chr12	66950436	66957753	5.64667	4.39989
chr12	66986970	66987260	7.79129	1.26497
chr12	67003889	67004700	8.8636	4.22989
chr12	67017805	67018151	3.00205	2.52995
chr12	67195360	67196786	4.9318	3.71991
chr12	67208035	67208368	6.36155	3.54991
chr12	67237792	67246513	7.07642	4.0599
chr12	67269714	67270269	6.36155	4.0599
chr12	67305997	67311226	7.43385	3.71991
chr12	67343014	67344904	7.43385	3.54991
chr12	67366989	67375304	7.07642	5.07986
chr12	67406107	67406911	8.14873	4.22989
chr12	67437679	67441459	6.71898	4.0599
chr12	67470273	67470684	6.00411	3.03993
chr12	67481654	67481976	7.43385	3.20993
chr12	67509676	67510287	7.43385	3.37992
chr12	67522973	67525625	9.57847	3.71991
chr12	67536750	67551652	7.43385	4.22989
chr12	67575875	67576173	3.55026	2.35995
chr12	67598945	67600111	9.22104	3.03993
chr12	69583239	69585133	9.57847	3.03993
chr12	70160350	70160607	2.42975	1.09498
chr12	70184804	70185658	2.78718	3.20993
chr12	70413945	70414440	4.25308	2.01997
chr12	71269912	71270193	2.64462	2.18996
chr12	71324397	71325154	3.35949	2.35995
chr12	71354960	71364395	6.00411	3.71991
chr12	71388268	71399237	4.9318	3.03993
chr12	71445834	71446311	3.85949	2.86994
chr12	71456873	71457576	3.85949	3.37992
chr12	71473497	71485044	6.36155	4.39989
chr12	71500106	71508052	6.36155	3.8899
chr12	71521132	71532754	7.07642	3.03993
chr12	71557845	71572916	5.64667	3.20993
chr12	71596407	71597250	3.85949	2.69994
chr12	71634046	71648493	6.00411	4.39989
chr12	71672334	71672870	3.18077	2.35995
chr12	71707848	71718427	8.14873	4.39989
chr12	71754273	71755019	3.71693	3.71991
chr12	72468464	72480022	4.9318	3.20993
chr12	72517259	72525157	6.00411	4.22989
chr12	72543074	72543314	8.50616	1.51997
chr12	72567730	72575669	7.07642	4.56988
chr12	72603858	72604516	3.53821	2.86994
chr12	72630705	72631035	5.28924	2.69994
chr12	72641872	72642118	1.21487	1.17998
chr12	72732544	72732714	7.43385	2.69994
chr12	72747327	72751790	6.71898	4.0599
chr12	72833140	72833680	3.71693	2.52995
chr12	72844325	72845126	6.00411	3.03993
chr12	72858588	72867788	8.8636	3.71991
chr12	72884926	72891615	7.07642	4.0599
chr12	72954324	72954582	3.50205	1.26497
chr12	72991857	72999377	7.43385	4.90987
chr12	73010382	73010718	4.4318	2.69994
chr12	73035206	73038705	9.22104	3.03993
chr12	73061573	73062104	4.07436	1.50998
chr12	73090560	73091112	2.07231	3.54991
chr12	73116854	73118962	6.00411	3.8899
chr12	73129688	73130145	7.43385	3.37992
chr12	73146367	73193937	9.57847	5.75984
chr12	73214418	74651851	14.5826	8.30976
chr12	74671351	74674808	3.85949	3.71991
chr12	75408878	75417312	6.36155	4.73987
chr12	75633973	75634760	2.30526	2.18996
chr12	75748547	75749319	4.57436	2.28494
chr12	75821788	75822158	2.28718	2.86994
chr12	76459215	76459502	2.28718	2.52995
chr12	76817816	76821412	4.57436	3.20993
chr12	77376385	77376666	1.04821	3.37992
chr12	78982102	78982539	8.14873	1.84997
chr12	78997292	78997910	3.50205	4.22989
chr12	79246133	79246787	3.89565	3.37992
chr12	79341808	79344200	13.1528	3.8899
chr12	79614008	79614747	2.82334	2.35995
chr12	80149788	80150056	2.71624	3.03993
chr12	80785002	80786046	3.85949	2.18996
chr12	81570702	81570957	4.21693	3.71991
chr12	82893257	82893774	1.21487	1.16999
chr12	82940623	82945062	4.21693	4.39989
chr12	82972014	82985888	5.64667	3.37992
chr12	83012620	83013009	2.07231	2.69994
chr12	83214325	83214846	1.35744	1.16999
chr12	83234800	83245041	3.50205	1.84997
chr12	83296045	83300450	3.85949	1.84997
chr12	83340217	83340481	0.857436	1.33999
chr12	83399451	83404214	7.43385	2.52995
chr12	83438692	83439249	1.04821	1.33999
chr12	83470921	83471660	2.07231	1.84997
chr12	83484312	83502441	3.85949	2.35995
chr12	83535530	83554259	4.57436	2.86994
chr12	83573921	83574518	2.35881	1.00998
chr12	83594703	83595664	4.9318	2.52995
chr12	83608249	83609912	4.21693	3.54991
chr12	83620736	83714053	7.43385	4.73987
chr12	83725199	83795378	9.93591	4.73987
chr12	83806883	83902159	7.79129	5.41985
chr12	83917405	83938496	8.14873	3.37992
chr12	83951974	83963378	6.71898	5.07986
chr12	83975015	83975274	3.14462	1.84997
chr12	83991033	84222639	9.57847	4.73987
chr12	84234729	84251113	6.00411	3.20993
chr12	84283396	84284236	4.21693	3.03993
chr12	84369879	84381937	6.36155	2.52995
chr12	84393394	84813862	9.22104	5.24986
chr12	84824023	84869307	4.57436	2.18996
chr12	84969241	84969736	2.4659	1.17998
chr12	86605349	86605710	2.78718	2.35995
chr12	86682388	86684895	1.75103	1.84997
chr12	86729650	86736520	2.78718	1.84997
chr12	86759752	86759973	2.07231	1.50998
chr12	86776654	86780196	2.07231	2.52995
chr12	86803869	86824596	7.07642	3.71991
chr12	86882670	86882944	1.04821	1.33999
chr12	86904005	86904390	2.07231	2.01997
chr12	86916752	86919061	4.9318	3.71991
chr12	86954667	86962481	3.85949	2.69994
chr12	87014747	87022285	8.14873	4.0599
chr12	87194686	87195409	1.71487	1.84997
chr12	87286024	87286329	0.857436	1.50998
chr12	87312876	87313236	2.42975	1.67998
chr12	87360114	87360406	1.71487	1.67998
chr12	87390972	87397763	3.50205	3.54991
chr12	87425689	87435123	4.21693	2.35995
chr12	87468115	87470146	3.14462	2.69994
chr12	87491761	87492246	1.59039	1.67998
chr12	87518562	87519038	2.42975	1.67998
chr12	87559673	87568368	6.71898	3.20993
chr12	87691757	87692255	2.10846	1.33999
chr12	87754313	87755474	3.14462	2.69994
chr12	87820353	87821513	10.2933	3.03993
chr12	88091089	88091435	3.14462	1.84997
chr12	88604167	88606136	3.00205	4.22989
chr12	88617706	88618390	3.89565	1.50998
chr12	89186092	89186293	1.04821	2.52995
chr12	89582840	89584940	12.0805	2.35995
chr12	89724355	89724554	9.22104	1.84997
chr12	90134585	90134959	2.35881	3.54991
chr12	90263220	90265175	3.18077	2.69994
chr12	90828155	90829035	6.36155	3.54991
chr12	90959657	90961260	2.42975	3.20993
chr12	91481813	91482083	5.28924	2.18996
chr12	91638690	91638926	0.843385	1.67998
chr12	93952395	93952737	6.36155	3.37992
chr12	94257968	94266561	6.36155	3.71991
chr12	94710357	94714012	3.85949	5.07986
chr12	94742028	94754428	8.14873	4.56988
chr12	94825187	94825513	3.00205	2.02995
chr12	97526360	97526528	5.64667	2.18996
chr12	97627540	97627760	3.53821	2.01997
chr12	97649221	97649498	3.89565	2.35995
chr12	97803431	97804117	8.50616	2.86994
chr12	97826349	97831433	9.57847	4.90987
chr12	97844973	97863160	7.79129	4.56988
chr12	97877487	97878113	6.36155	3.71991
chr12	97892967	97911294	9.57847	5.07986
chr12	97921630	97942599	10.2933	5.41985
chr12	97986486	97993277	8.14873	4.22989
chr12	98077636	98078821	7.43385	3.03993
chr12	98104715	98104982	7.07642	3.03993
chr12	98130361	98132895	8.14873	4.22989
chr12	98160658	98188615	8.8636	5.41985
chr12	98211267	98237007	9.22104	5.24986
chr12	98253376	98254533	5.28924	4.0599
chr12	98268381	98283034	7.43385	4.90987
chr12	98363018	98363770	10.6508	2.11495
chr12	98409043	98412524	7.43385	5.24986
chr12	98430842	98440018	8.14873	4.56988
chr12	98471297	98471575	6.71898	3.20993
chr12	98486337	98487971	8.14873	2.86994
chr12	98624580	98630406	6.71898	5.07986
chr12	99356024	99356358	6.00411	3.20993
chr12	99381947	99382114	7.79129	2.18996
chr12	99438556	99438760	3.71693	3.37992
chr12	99516090	99516512	7.07642	4.22989
chr12	99537766	99571278	9.22104	4.90987
chr12	99582582	99610446	8.14873	5.41985
chr12	99622548	99623461	4.4318	3.8899
chr12	99633631	100195829	10.6508	8.47975
chr12	100220590	100248582	8.50616	4.22989
chr12	100259643	100270101	6.71898	4.73987
chr12	100312102	100317665	3.50205	3.03993
chr12	101422044	101422942	2.42975	3.20993
chr12	102667996	102678758	7.79129	4.22989
chr12	102690150	102701537	7.79129	4.39989
chr12	102727751	102728370	6.71898	2.52995
chr12	102773040	102773218	8.14873	3.03993
chr12	102789820	102792120	4.57436	4.56988
chr12	103004337	103041690	9.22104	5.24986
chr12	103082441	103086536	3.85949	4.22989
chr12	103097350	103109100	6.36155	5.75984
chr12	103119182	103131391	8.14873	4.73987
chr12	103203266	103203616	9.22104	2.18996
chr12	103294235	103306477	7.07642	4.90987
chr12	103317775	103318057	4.9318	4.56988
chr12	103374222	103397985	6.36155	4.90987
chr12	103421001	103501420	11.0082	6.77981
chr12	103515277	103518527	7.43385	4.22989
chr12	103536324	103560500	11.3657	5.92984
chr12	103573743	103590330	7.07642	5.58985
chr12	103605638	103606656	4.61052	3.71991
chr12	103624209	103652865	8.50616	5.58985
chr12	103668918	103693267	8.50616	6.09983
chr12	103709552	103717831	6.71898	5.07986
chr12	103734028	103743749	8.8636	5.24986
chr12	103785063	103789751	8.14873	4.56988
chr12	103813763	103813945	7.43385	3.37992
chr12	103834816	103843656	9.22104	4.0599
chr12	103873543	103874771	5.64667	3.8899
chr12	104626242	104628247	3.85949	3.71991
chr12	114654000	114654286	1.35744	2.01997
chr12	114773933	114774178	2.07231	3.20993
chr12	114877300	114877486	1.35744	2.18996
chr12	114924812	114925616	4.57436	3.8899
chr12	115239105	115239292	1.35744	1.29663
chr12	115283610	115283801	2.07231	2.52995
chr12	115492064	115492627	5.64667	3.20993
chr12	115862786	115863139	6.71898	2.52995
chr12	119241081	119241340	7.07642	2.86994
chr12	120182252	120182841	1.92975	1.67998
chr12	126092890	126093371	6.00411	3.03993
chr12	126116746	126116947	6.36155	2.52995
chr12	126155910	126157517	9.57847	3.71991
chr12	126217529	126218170	7.07642	3.54991
chr12	126276641	126276834	3.18077	1.84997
chr12	128595032	128595309	4.4318	2.86994
chr12	128676610	128678117	8.8636	3.20993
chr12	128745129	128745321	2.10846	2.01997
chr12	128759696	128759948	3.14462	3.37992
chr12	128784359	128784739	2.07231	3.20993
chr12	128808947	128809204	2.42975	2.69994
chr12	128975800	128976053	1.39359	2.01997
chr12	128990630	128991001	2.07231	3.54991
chr12	129045672	129045997	3.14462	5.07986
chr12	129434949	129435165	1.71487	2.01997
chr12	129554927	129555155	1.71487	2.52995
chr12	129645163	129645898	2.07231	2.86994
chr12	129660070	129660324	2.78718	3.03993
chr12	129692923	129693194	2.42975	2.86994
chr12	129729303	129730462	4.21693	4.22989
chr12	129772835	129773171	3.14462	3.71991
chr12	129792155	129792664	2.78718	3.54991
chr12	129808372	129818793	4.9318	5.07986
chr12	129895902	129912445	4.57436	4.90987
chr12	129935819	129942432	4.21693	3.54991
chr12	129955397	129955669	2.78718	2.18996
chr12	130006325	130009626	5.28924	3.8899
chr12	130021116	130033329	6.00411	4.39989
chr12	130048007	130048288	2.07231	2.52995
chr12	130063134	130067639	4.21693	3.20993
chr12	130082526	130083061	4.21693	3.71991
chr12	130097272	130097828	3.50205	2.52995
chr12	130120858	130125719	4.21693	4.22989
chr12	130136452	130143134	3.85949	4.0599
chr12	130157641	130200884	7.43385	5.41985
chr12	130268625	130272859	4.21693	4.22989
chr12	130331713	130331925	1.35744	2.35995
chr12	130363006	130375794	6.00411	4.90987
[truncated: 9,022 more rows]

## Sheet: Fig. 2c - CP-A TP53ko H3k9me3
chromosome	start	end	CPA-TP53-Clone3_Ctrl_H3K9me3	CPA-TP53-Clone3_WGD_H3K9me3
chr1	723370	723643	2.32988	2.31826
chr1	813110	826296	13.8555	8.47013
chr1	927309	927676	2.77317	2.31826
chr1	1048111	1048908	1.88658	1.87884
chr1	1128876	1129735	6.7628	2.75768
chr1	1169362	1169635	1.44329	0.479807
chr1	1428281	1428489	2.32988	2.75768
chr1	1467078	1467884	4.98963	2.31826
chr1	1530837	1531330	4.54634	4.51536
chr1	1702297	1703026	2.77317	1.87884
chr1	1995152	2030495	5.43292	4.95478
chr1	2049812	2053533	4.48963	3.1971
chr1	2186006	2188912	2.32988	1.87884
chr1	2295080	2295795	3.21646	5.3942
chr1	2577316	2578973	4.10305	2.31826
chr1	2684358	2975496	5.43292	4.95478
chr1	3005535	3045066	3.21646	2.31826
chr1	3066976	3086502	2.32988	2.31826
chr1	3097224	3145218	2.32988	1.87884
chr1	3177447	3185809	2.32988	2.31826
chr1	3254148	3260245	4.10305	1.87884
chr1	3500569	3501390	2.77317	1.43942
chr1	3794958	3796284	3.65975	2.31826
chr1	4034646	4035537	2.77317	2.31826
chr1	4046340	4047141	2.77317	2.75768
chr1	4061263	4068333	4.10305	3.63652
chr1	4080988	5437638	9.86585	6.71246
chr1	5455484	5457851	3.65975	2.75768
chr1	5472609	5473048	3.21646	1.87884
chr1	5650870	5651105	3.65975	2.75768
chr1	5705218	5717206	6.31951	8.47013
chr1	5853520	5854314	1.88658	1.43942
chr1	6440018	6440816	4.98963	1.43942
chr1	7091817	7092213	1.88658	2.31826
chr1	7328792	7330656	4.98963	4.07594
chr1	7366258	7369157	6.31951	4.51536
chr1	7455689	7460335	7.20609	4.95478
chr1	7873613	7873967	2.32988	0.62628
chr1	7898342	7898692	2.32988	1.87884
chr1	7937069	7939410	4.98963	2.31826
chr1	8102599	8102973	4.98963	2.75768
chr1	8169371	8169995	6.31951	1.87884
chr1	8238067	8240988	5.43292	4.51536
chr1	8395621	8395933	1	1.15913
chr1	8791526	8792472	4.10305	3.1971
chr1	9096376	9096726	1.88658	1
chr1	9348325	9348848	6.7628	3.1971
chr1	9914250	9914505	1.88658	2.31826
chr1	10455411	10455675	1.88658	1.43942
chr1	10623465	10625255	4.54634	3.63652
chr1	10903644	10904182	3.21646	3.1971
chr1	10989496	10990234	2.32988	1.87884
chr1	11564372	11568780	3.65975	3.63652
chr1	12622189	12623932	3.65975	3.1971
chr1	12697410	12700971	4.54634	3.1971
chr1	12762338	12763599	3.21646	3.1971
chr1	12791960	12793063	5.43292	4.07594
chr1	12807963	12810852	3.21646	4.95478
chr1	12821896	12828212	4.98963	4.07594
chr1	12845037	12958720	6.31951	4.51536
chr1	12971675	12990670	3.65975	4.51536
chr1	13124157	13149631	4.98963	4.51536
chr1	13172161	13190042	6.7628	4.51536
chr1	13200831	13201441	1.88658	1.87884
chr1	13213998	13218762	3.65975	2.75768
chr1	13773484	13983109	6.31951	5.83362
chr1	13998336	14025549	5.43292	4.07594
chr1	14164516	15242465	8.53597	7.59129
chr1	15259979	15355291	4.54634	5.83362
chr1	15366759	15367601	2.32988	1.87884
chr1	15381599	15382395	2.77317	2.31826
chr1	15637015	15647684	3.21646	3.63652
chr1	16309378	16309615	2.05152	2.31826
chr1	16429539	16435172	4.98963	3.1971
chr1	17391726	17392159	1.44329	2.31826
chr1	17477110	17483509	6.7628	4.07594
chr1	17499508	17506387	4.98963	3.63652
chr1	17626349	17629773	4.10305	3.1971
chr1	17671484	17672910	1.44329	1.43942
chr1	18080864	18087271	4.54634	5.3942
chr1	18738740	18739267	1.44329	1.87884
chr1	19327050	19331338	5.43292	4.07594
chr1	19601572	19602762	4.98963	3.63652
chr1	19620559	19621090	3.21646	4.07594
chr1	19862177	19877061	5.43292	5.3942
chr1	19897273	19897471	2.32988	3.63652
chr1	20258196	20259203	5.43292	3.1971
chr1	20339853	20345528	5.87622	4.07594
chr1	20362225	20363121	6.31951	2.75768
chr1	20375131	20377904	8.53597	4.51536
chr1	20484214	20490903	4.54634	3.1971
chr1	20722757	20722973	0.92439	1.15913
chr1	20748052	20751707	7.64939	5.3942
chr1	22113084	22113708	1.88658	1.87884
chr1	22765196	22767989	6.31951	4.07594
chr1	23266470	23267958	5.43292	4.95478
chr1	23319125	23320625	4.54634	4.51536
chr1	23686262	23692085	8.53597	4.07594
chr1	24203835	24208274	7.64939	4.07594
chr1	24388842	24389495	2.77317	1.43942
chr1	24596488	24601998	5.43292	4.07594
chr1	25300804	25303836	5.43292	3.1971
chr1	25961950	25962901	2.77317	2.31826
chr1	26595111	26595321	1.88658	1.87884
chr1	26913736	26915298	4.10305	4.07594
chr1	27505864	27510628	7.64939	4.95478
chr1	28006143	28009612	4.10305	4.07594
chr1	28029233	28030609	5.43292	3.1971
chr1	28230087	28230508	1	2.38396
chr1	29703895	29706352	6.31951	4.95478
chr1	29725482	29726559	3.21646	1.43942
chr1	30035234	30042040	6.31951	4.95478
chr1	30058652	30059268	1.44329	1
chr1	30132260	30135819	7.20609	3.63652
chr1	30188565	30195983	3.65975	3.1971
chr1	30268975	30269822	2.32988	2.75768
chr1	30316248	30316553	1.88658	1.43942
chr1	30563923	30567909	2.32988	2.75768
chr1	30910313	30911528	2.32988	3.1971
chr1	30954151	30956596	3.21646	2.31826
chr1	31029822	31033996	4.10305	3.63652
chr1	31095318	31100353	4.10305	3.63652
chr1	31146754	31148187	4.10305	2.31826
chr1	31682723	31686485	5.87622	3.63652
chr1	31916467	31942204	6.7628	4.95478
chr1	32007877	32008240	1.44329	2.31826
chr1	32025734	32026711	2.32988	2.31826
chr1	32923694	32923920	2.77317	1.87884
chr1	33527724	33531661	7.64939	4.95478
chr1	33880596	33884147	7.64939	7.59129
chr1	33957894	33961828	5.87622	3.63652
chr1	34145936	34146202	2.77317	1.87884
chr1	34178398	35047137	8.09268	6.71246
chr1	35357168	35358404	3.21646	2.75768
chr1	35591520	35592657	4.54634	3.1971
chr1	35629050	35632104	4.10305	3.1971
chr1	35748071	35748365	1.88658	1.43942
chr1	35981214	35983559	6.31951	4.51536
chr1	37331015	37331320	1	1.43942
chr1	37416338	37416679	1.88658	1.43942
chr1	37437409	37444276	4.10305	2.31826
chr1	37483302	37483575	4.54634	1
chr1	37565817	37582823	5.43292	4.07594
chr1	37612328	37612938	2.77317	3.1971
chr1	37627596	37634535	4.54634	4.95478
chr1	37648564	37687251	6.7628	5.3942
chr1	37908236	37908614	3.15975	1.59855
chr1	38377353	38378754	4.54634	3.63652
chr1	38611054	38611359	3.21646	0.93942
chr1	39371194	39371755	2.05152	1.87884
chr1	39442861	39444490	4.10305	2.31826
chr1	40373926	40375121	1.38658	1.87884
chr1	40793272	40798312	5.43292	3.63652
chr1	40823374	40825474	6.31951	5.3942
chr1	40891570	40892080	1.88658	2.31826
chr1	40905458	40992018	12.5256	7.59129
chr1	41012845	41013286	4.10305	1.87884
chr1	41085631	41086170	1	1.43942
chr1	41358643	41361146	3.65975	2.31826
chr1	41633132	41642224	5.43292	2.75768
chr1	41668863	41685590	6.7628	5.83362
chr1	41717767	41718762	3.21646	4.07594
chr1	41800991	41805131	4.98963	4.07594
chr1	41910124	41910698	2.32988	1.87884
chr1	42020637	42021306	2.32988	2.31826
chr1	42432809	42435206	4.54634	3.63652
chr1	42483777	42485519	4.98963	4.51536
chr1	42524041	42524667	1.16494	2.75768
chr1	42555471	42555938	3.65975	1.87884
chr1	42626983	42627242	2.32988	1.87884
chr1	42699587	42706193	6.31951	4.51536
chr1	42716779	42722001	4.98963	3.63652
chr1	42968757	42987958	7.64939	5.83362
chr1	43051894	43053414	4.10305	3.63652
chr1	43269629	43280176	2.77317	3.1971
chr1	43320435	43325913	5.87622	4.51536
chr1	43381074	43381313	1.44329	2.31826
chr1	43574182	43574533	1.88658	1.87884
chr1	43656612	43669554	4.98963	4.95478
chr1	43713382	43714783	3.65975	4.07594
chr1	43790329	43794222	6.31951	4.95478
chr1	43944119	43957972	7.20609	4.07594
chr1	44243996	44244544	3.65975	1.87884
chr1	44394095	44394454	3.65975	1
chr1	44560625	44563969	7.64939	4.07594
chr1	44608692	44612496	4.54634	5.3942
chr1	44643105	44643598	1.60823	4.95478
chr1	44998752	45001465	2.77317	2.31826
chr1	45355006	45355830	2.77317	2.31826
chr1	45547188	45547526	1.44329	2.31826
chr1	45571239	45571495	1.44329	1.43942
chr1	45724092	45724448	1.60823	1.43942
chr1	45749934	45750140	0.776626	2.31826
chr1	46565194	46565544	3.65975	3.1971
chr1	46702848	46704394	3.65975	2.75768
chr1	46847507	46859864	3.65975	3.1971
chr1	47236304	47236522	2.32988	1
chr1	48068640	48068861	2.77317	1.59855
chr1	48581877	48582824	4.54634	3.1971
chr1	48601696	48614917	5.87622	3.1971
chr1	48635944	48637632	4.54634	3.1971
chr1	48651745	48654750	5.87622	3.63652
chr1	48780662	48812369	5.87622	4.51536
chr1	48831463	48836454	4.98963	4.07594
chr1	49326829	49328279	5.43292	2.75768
chr1	49429931	50656026	10.3091	8.03071
chr1	50666566	50781418	7.64939	5.83362
chr1	50879167	50885805	3.65975	2.75768
chr1	50963240	50963506	1	1
chr1	51221589	51229997	5.87622	3.63652
chr1	51325536	51334343	8.09268	4.51536
chr1	51353367	51357073	6.31951	3.63652
chr1	51372107	51389664	7.64939	4.51536
chr1	51490530	51491226	6.31951	3.63652
chr1	51525800	51526178	1.44329	0.333333
chr1	51599355	51600071	4.10305	1.15913
chr1	51619923	51622142	3.65975	4.07594
chr1	52407195	52407499	3.21646	1.43942
chr1	52635573	52636778	10.3091	6.27304
chr1	52680937	52690982	7.64939	4.95478
chr1	53002865	53011770	6.31951	4.95478
chr1	53087290	53090100	6.31951	3.1971
chr1	53560297	53568024	3.21646	2.75768
chr1	54075755	54077111	4.98963	4.51536
chr1	54207760	54207984	1.88658	0.479807
chr1	54307059	54308733	3.65975	2.75768
chr1	54397450	54401013	4.98963	3.63652
chr1	55109030	55109294	2.32988	1
chr1	55124021	55124871	3.65975	1
chr1	55288379	55296431	4.98963	4.51536
chr1	55421528	55423453	4.10305	2.31826
chr1	55693458	55693814	2.77317	2.31826
chr1	55852216	55861083	7.20609	4.51536
chr1	55897029	55906371	4.54634	3.63652
chr1	55922180	55922972	4.54634	1.15913
chr1	56588053	56588406	2.49482	1.43942
chr1	56712015	56712237	1.44329	1.43942
chr1	56813007	56813819	4.54634	2.31826
chr1	58027670	58028153	2.32988	1.43942
chr1	59068212	59071084	4.98963	4.07594
chr1	59101431	59102602	2.77317	2.31826
chr1	59291256	59294956	7.20609	6.27304
chr1	59380095	59381549	6.31951	3.63652
chr1	59624203	59625212	6.7628	3.63652
chr1	59669664	59670033	2.77317	1.87884
chr1	59711404	59714185	4.54634	3.63652
chr1	59770255	59771728	5.43292	4.51536
chr1	59937125	59937657	1.44329	2.31826
chr1	60052452	60053638	1.88658	1.87884
chr1	60256615	60256898	1.88658	1.43942
chr1	60650341	60653820	4.54634	4.95478
chr1	60925223	60926068	3.21646	1.87884
chr1	61048578	61051295	4.98963	4.07594
chr1	61430170	61431807	3.65975	2.31826
chr1	62030736	62032331	4.10305	2.75768
chr1	62660717	62661709	1	2.31826
chr1	62677088	62678816	5.87622	2.31826
chr1	62709430	62709629	1	1
chr1	62844959	62845231	3.21646	1.87884
chr1	63033415	63037492	4.54634	4.07594
chr1	63753521	63755646	4.98963	4.95478
chr1	63785396	63786992	2.32988	1.87884
chr1	63926778	63928220	4.98963	2.75768
chr1	64193741	64193946	1.44329	1
chr1	64419299	64420000	1.88658	2.31826
chr1	64523223	64524364	4.98963	1.87884
chr1	65701859	65702149	4.10305	1.59855
chr1	66008856	66023427	5.43292	4.07594
chr1	66131793	66133292	4.54634	4.51536
chr1	66204418	66211888	6.7628	4.51536
chr1	66253411	66254463	8.09268	4.95478
chr1	66352184	66352564	2.27317	2.31826
chr1	66441412	66441904	1.44329	1.87884
chr1	66851612	66853378	7.20609	4.51536
chr1	66876267	66898353	9.42256	5.3942
chr1	66924794	66930145	6.7628	3.63652
chr1	67032436	67033555	5.43292	4.07594
chr1	67087828	67088205	1.44329	2.31826
chr1	67118695	67119662	4.54634	3.1971
chr1	67533471	67534671	3.21646	3.1971
chr1	67716634	67717837	2.32988	3.63652
chr1	67978919	67979891	3.21646	2.75768
chr1	68092692	68094071	3.21646	2.31826
chr1	68427331	68434047	6.7628	4.07594
chr1	68459799	68467802	5.43292	4.07594
chr1	68746932	68747160	1.44329	1.59855
chr1	68968383	68969177	1.88658	2.31826
chr1	69082939	69087963	5.43292	6.27304
chr1	69174355	69195517	4.98963	4.51536
chr1	69209285	69957968	9.86585	6.71246
chr1	69973456	69974679	3.65975	3.63652
chr1	69999271	69999933	4.54634	2.31826
chr1	70017368	70017629	3.21646	1.43942
chr1	70031089	70042872	4.54634	3.1971
chr1	70355771	70357027	5.43292	4.07594
chr1	70390421	70390912	4.98963	2.31826
chr1	70410342	70411281	5.43292	4.51536
chr1	70436567	70437047	3.65975	3.1971
chr1	70955691	70956066	4.10305	2.75768
chr1	71027872	71055615	6.31951	4.51536
chr1	71067285	71472983	8.97926	8.03071
chr1	71572071	72451445	10.7524	8.03071
chr1	72469336	72471328	4.10305	1.87884
chr1	72483540	72496900	2.77317	3.1971
chr1	72539398	72540384	1.88658	1.43942
chr1	72598471	72603974	5.87622	5.3942
chr1	72637123	72637649	2.77317	1.43942
chr1	72759115	72760200	4.54634	5.3942
chr1	72771449	72773125	5.87622	4.95478
chr1	72804129	72804465	2.77317	4.51536
chr1	72893245	72893779	3.65975	3.1971
chr1	72914683	72920432	8.97926	5.3942
chr1	72935535	72945855	4.98963	2.75768
chr1	72997890	73001398	3.65975	3.1971
chr1	73043279	73057494	3.65975	3.1971
chr1	73070494	73071365	3.21646	1.43942
chr1	73094315	73338563	8.53597	7.15187
chr1	73431271	73453315	5.43292	3.57594
chr1	73473211	74029616	10.3091	8.03071
chr1	74043201	74046829	6.31951	6.27304
chr1	74058334	74243978	8.09268	6.71246
chr1	74258711	74284531	7.64939	4.51536
chr1	74304146	74453136	7.64939	6.27304
chr1	74491240	74602160	6.7628	6.27304
chr1	74804095	74804452	2.32988	1.43942
chr1	75295569	75402555	7.64939	6.27304
chr1	75412704	75442829	6.7628	5.83362
chr1	75489535	75506769	6.7628	5.3942
chr1	75724335	75724573	1.44329	1.43942
chr1	75831305	75833489	4.98963	5.3942
chr1	75854114	75856466	5.43292	4.51536
chr1	75870713	75871656	4.10305	1.87884
chr1	75916027	75925761	3.65975	3.1971
chr1	76122146	76122454	1.88658	3.63652
chr1	76411315	76411721	4.98963	3.1971
chr1	76631982	76635325	6.31951	4.51536
chr1	76708428	76715535	5.87622	4.07594
chr1	76914916	76919510	6.31951	4.07594
chr1	77109118	77116602	6.31951	4.51536
chr1	77210117	77211124	6.7628	1.87884
chr1	77313121	77313732	5.87622	1.59855
chr1	77443758	77448113	6.7628	4.51536
chr1	77641437	77643682	5.87622	4.51536
chr1	77714086	77716141	7.20609	4.51536
chr1	77892876	77906785	5.87622	7.59129
chr1	78074355	78078272	8.53597	5.3942
chr1	78114153	78116393	8.09268	3.63652
chr1	78320210	78323360	5.87622	4.07594
chr1	78551061	78552792	5.87622	3.1971
chr1	78626931	78627757	3.65975	2.31826
chr1	78670713	78693465	4.98963	4.51536
chr1	78724778	78732355	5.87622	4.07594
chr1	78779117	78780060	5.43292	2.75768
chr1	78855746	78861474	5.43292	5.3942
chr1	78872658	78879346	6.7628	4.51536
chr1	78916417	78928761	7.64939	4.95478
chr1	78951228	78954814	6.31951	4.51536
chr1	78976975	78977377	2.32988	2.75768
chr1	79013485	79028496	5.87622	5.3942
chr1	79060947	79061623	5.43292	2.75768
chr1	79161882	79166573	8.09268	4.95478
chr1	79202851	79205876	4.10305	3.63652
chr1	79219538	79231052	4.54634	3.63652
chr1	79285989	79287798	4.54634	2.75768
chr1	79317186	79317441	4.54634	3.63652
chr1	79430939	79431347	1.38658	7.15187
chr1	79502465	79502965	2.32988	4.07594
chr1	79521011	79525766	5.87622	5.83362
chr1	79603126	79605450	4.98963	4.95478
chr1	79630108	79630840	4.54634	2.75768
chr1	79644603	79645268	1.82988	2.31826
chr1	79790645	79792450	7.20609	5.3942
chr1	79946069	79946500	4.98963	2.75768
chr1	80149471	80149840	1.38658	5.3942
chr1	80259957	80260421	2.77317	2.31826
chr1	80389261	80399109	4.54634	3.35623
chr1	80416672	80418171	5.43292	4.07594
chr1	80515977	80516325	1	2.31826
chr1	80567612	80577703	6.31951	4.95478
chr1	80610393	80610669	2.77317	3.1971
chr1	80725669	80730053	5.43292	3.1971
chr1	80801633	80803698	4.98963	4.51536
chr1	80854138	80856984	5.43292	4.07594
chr1	81014510	81015978	4.98963	3.1971
chr1	81048785	81050348	6.31951	2.75768
chr1	81060934	81063074	4.98963	5.3942
chr1	81080700	81081666	3.65975	3.1971
chr1	81202619	81205366	5.43292	4.07594
chr1	81217311	81217892	4.54634	2.31826
chr1	81396437	81397241	4.10305	6.27304
chr1	81411199	81411532	4.54634	1.87884
chr1	81493489	81493744	2.05152	1.87884
chr1	81635685	81639099	7.64939	3.1971
chr1	81865085	81865351	4.10305	2.75768
chr1	81955319	81956044	5.43292	4.07594
chr1	82700044	82703497	5.43292	3.1971
chr1	82995337	82996564	4.54634	3.63652
chr1	83007762	83008841	5.43292	6.71246
chr1	83151556	83151916	4.98963	2.75768
chr1	83195416	83199655	5.87622	4.51536
chr1	83282774	83283293	4.54634	2.75768
chr1	83497164	83503838	5.43292	3.1971
chr1	83705952	83721286	8.09268	5.3942
chr1	83761137	83764144	5.87622	3.1971
chr1	84064768	84069766	4.98963	4.95478
chr1	84450755	84452560	4.98963	3.1971
chr1	84533384	84535794	6.31951	3.63652
chr1	84561165	84562236	5.43292	3.1971
chr1	84655104	84659861	6.31951	4.95478
chr1	84752677	84755368	4.54634	4.95478
chr1	84802166	84803351	1.88658	1.87884
chr1	85079169	85080231	1.88658	2.31826
chr1	85798676	85798910	1.60823	1
chr1	85885757	85886047	4.10305	1.87884
chr1	86025532	86026651	6.7628	3.63652
chr1	86086666	86087112	3.21646	1.87884
chr1	86103350	86115683	6.7628	4.95478
chr1	86179970	86190972	8.09268	6.71246
chr1	86296516	86297169	4.54634	3.1971
chr1	86386885	86389031	4.98963	3.63652
chr1	86444503	86446072	4.98963	2.31826
chr1	86632902	86633456	4.10305	1.87884
chr1	86701259	86702208	8.09268	2.31826
chr1	86798388	86798737	2.77317	3.57594
chr1	87079367	87079843	3.21646	1.43942
chr1	87099365	87099591	2.32988	1.43942
chr1	87143568	87144090	4.54634	1.43942
chr1	87232407	87232759	6.31951	3.63652
chr1	87388333	87392419	9.86585	4.07594
chr1	87477022	87480405	5.87622	3.1971
chr1	87840757	87843426	6.7628	4.51536
chr1	88007331	88010996	4.98963	3.63652
chr1	88167716	88169007	6.31951	4.07594
chr1	88377314	88379783	4.98963	4.07594
chr1	88501018	88505727	5.87622	4.51536
chr1	88706743	88709923	5.87622	3.63652
chr1	88875727	88889254	5.87622	5.83362
chr1	89062556	89069202	4.10305	3.1971
chr1	89082836	89087696	4.10305	4.95478
chr1	89099551	89102394	4.10305	2.75768
chr1	89180886	89181850	4.10305	3.1971
chr1	89200357	89201156	4.98963	5.83362
chr1	89305516	89305714	2.32988	1
chr1	89382630	89382992	3.21646	3.1971
chr1	89561624	89562613	4.98963	4.51536
chr1	89676250	89677575	3.65975	3.63652
chr1	89693405	89693682	1.81097	2.31826
chr1	89904725	89905826	3.65975	1.87884
chr1	90110746	90113162	4.98963	3.63652
chr1	90632306	90632951	1.44329	1
chr1	90691375	90691965	2.32988	1.87884
chr1	91343912	91347762	9.42256	4.51536
chr1	91464415	91465509	4.10305	2.75768
chr1	91927969	91933290	4.98963	3.63652
chr1	92094093	92094491	1.60823	1.15913
chr1	92105361	92105623	3.21646	1.87884
chr1	92439328	92439593	4.10305	1.43942
chr1	92550886	92552845	4.98963	4.07594
chr1	92618858	92625707	5.43292	4.07594
chr1	92792901	92793938	8.09268	4.07594
chr1	92852470	92869129	5.87622	5.83362
chr1	92946632	92948590	3.21646	1.87884
chr1	93120173	93124553	7.20609	4.95478
chr1	93186009	93186332	2.77317	4.07594
chr1	93355147	93357333	4.98963	3.63652
chr1	93572354	93573001	3.21646	1.43942
chr1	93707365	93708691	4.10305	2.31826
chr1	93850634	93853106	4.54634	3.63652
chr1	93873989	93875055	4.10305	2.75768
chr1	93931011	93932611	4.10305	3.63652
chr1	93943740	93945720	3.65975	4.07594
chr1	94181353	94183274	4.10305	3.1971
chr1	94252431	94256141	9.42256	6.27304
chr1	94296705	94301500	3.21646	2.75768
chr1	94397155	94398394	4.98963	2.31826
chr1	94415172	94422700	4.54634	4.51536
chr1	94599665	94600824	3.21646	4.07594
chr1	94906516	94916468	8.97926	4.51536
chr1	95035653	95043878	5.87622	6.27304
chr1	95083760	95084360	2.77317	3.1971
chr1	95105093	95105621	6.7628	2.31826
chr1	95214718	95217580	6.7628	3.1971
chr1	95241993	95242626	1.88658	3.1971
chr1	95932172	95932547	4.54634	3.1971
chr1	95989393	95995452	4.10305	3.1971
chr1	96014746	96036407	3.65975	3.63652
chr1	96052063	96071925	4.10305	4.07594
chr1	96098407	96112096	4.10305	3.1971
chr1	96129171	96138604	4.10305	4.07594
chr1	96148638	96149918	3.21646	2.75768
chr1	96166921	96186758	6.31951	4.51536
chr1	96196903	96226324	4.10305	5.3942
chr1	96251877	96252542	2.77317	1.87884
chr1	96280398	96281228	2.32988	2.31826
chr1	96292165	96323382	3.65975	4.51536
chr1	96354027	96360087	2.77317	3.1971
chr1	96380314	96387016	4.54634	4.07594
chr1	96421431	96432300	4.98963	4.51536
chr1	96556648	96557872	2.32988	1.43942
chr1	96617377	96621809	4.98963	4.51536
chr1	96655547	96658200	7.64939	4.51536
chr1	96739201	96753924	6.31951	4.51536
chr1	96847970	96851651	7.64939	4.95478
chr1	96896088	96899842	5.43292	3.63652
chr1	96992713	96996177	4.54634	4.07594
chr1	97058324	97059038	5.43292	2.75768
chr1	97075514	97076280	4.10305	2.75768
chr1	97119579	97122161	5.87622	3.1971
chr1	97132233	97139228	5.87622	5.3942
chr1	97199742	97205146	6.31951	3.63652
chr1	97224431	97226723	6.31951	3.1971
chr1	97336507	97338648	5.87622	4.07594
chr1	97365277	97368869	6.7628	4.51536
chr1	97388180	97391127	6.7628	4.51536
chr1	97493148	97493679	3.21646	1.87884
chr1	97507230	97508189	4.54634	3.1971
chr1	97521953	97531973	4.54634	3.63652
chr1	97629215	97629765	2.93811	1.43942
chr1	97751563	97752693	4.54634	2.31826
chr1	97986403	97988249	4.10305	4.51536
chr1	98089544	98090546	6.31951	2.31826
chr1	98108078	98114230	7.64939	5.83362
chr1	98167002	98169141	6.31951	4.95478
chr1	98332707	98333613	5.87622	3.63652
chr1	98353396	98366018	8.97926	5.83362
chr1	98379817	98380410	4.98963	1.87884
chr1	98549400	98550679	5.87622	3.63652
chr1	98572893	98574911	5.87622	4.07594
chr1	98615638	98622406	4.98963	3.63652
chr1	98680616	98680899	4.54634	1.43942
chr1	98698626	98723968	8.53597	6.27304
chr1	98911995	98913359	6.7628	3.63652
chr1	98973019	98975885	4.98963	3.63652
chr1	98991271	98993940	3.21646	4.07594
chr1	99028544	99028814	1.38658	2.31826
chr1	99106662	99106987	2.27317	1.81826
chr1	99144933	99145696	2.32988	1
chr1	99553961	99563372	4.10305	4.07594
chr1	100450248	100457000	4.54634	3.1971
chr1	100510058	100510561	4.54634	2.31826
chr1	100670924	100671301	3.65975	1
chr1	100785030	100787459	3.21646	2.31826
chr1	101015402	101025278	7.64939	4.95478
chr1	101036508	101036791	4.98963	2.31826
chr1	101063501	101068767	6.31951	4.07594
chr1	101113290	101116196	6.31951	4.95478
chr1	101154560	101163624	5.43292	4.95478
chr1	101287671	101288185	4.54634	2.75768
chr1	101307229	101310081	5.87622	3.1971
chr1	101928294	101932862	5.43292	3.1971
chr1	101949388	101956691	5.43292	4.51536
chr1	101988628	102138237	8.09268	6.27304
chr1	102305538	103167585	9.42256	7.15187
chr1	103205806	103209294	3.65975	3.63652
chr1	103247856	103252995	7.64939	4.07594
chr1	103270011	103280032	6.31951	4.95478
chr1	103298983	103299268	4.10305	2.31826
chr1	103311570	103315280	6.31951	6.71246
chr1	103392706	103417297	4.98963	4.07594
chr1	103442978	103785204	9.42256	8.47013
chr1	103914054	103924986	7.20609	6.71246
chr1	104003880	104045482	7.64939	7.15187
chr1	104115958	104136663	6.31951	7.15187
chr1	104154059	104161480	8.09268	5.3942
chr1	104304373	106936252	11.639	8.47013
chr1	106965779	106966882	5.43292	2.75768
chr1	107011426	107026420	5.87622	4.51536
chr1	107077312	107099632	6.31951	6.71246
chr1	107122877	107132022	4.10305	4.07594
chr1	107315651	107318612	8.09268	5.83362
chr1	107351821	107352265	2.32988	1.43942
chr1	107364585	107372087	4.98963	4.95478
chr1	107397534	107401811	4.54634	4.07594
chr1	107412549	107414030	4.54634	3.1971
chr1	107519065	107519384	5.87622	2.75768
chr1	107538125	107538410	1.44329	3.63652
chr1	107582125	107590175	4.54634	3.63652
chr1	107626141	107626810	4.54634	1.87884
chr1	107705762	107707175	4.10305	2.75768
chr1	107779414	107780940	3.21646	2.75768
chr1	108365008	108365270	1.38658	1.43942
chr1	108714892	108736696	5.43292	3.1971
chr1	109027689	109028457	4.10305	2.75768
chr1	109122456	109124347	8.97926	4.07594
chr1	109333912	109334267	4.98963	0.93942
chr1	109535920	109536223	2.77317	3.1971
chr1	109872112	109875330	5.87622	4.51536
chr1	110245564	110253435	4.98963	2.75768
chr1	110322564	110323688	2.32988	2.75768
chr1	110478851	110482125	4.54634	3.63652
chr1	110508930	110509181	4.10305	2.75768
chr1	111545581	111546083	1.88658	1.87884
chr1	111602813	111603544	2.77317	3.63652
chr1	111639553	111641498	3.21646	2.75768
chr1	111870729	111871644	3.65975	1.87884
chr1	112222234	112227964	5.87622	3.63652
chr1	113019562	113022164	5.43292	3.1971
chr1	113329500	113329805	2.32988	1
chr1	113389404	113389884	1.44329	1.43942
chr1	113436169	113439949	4.98963	3.1971
chr1	113700392	113700690	2.77317	1.87884
chr1	113715518	113715962	4.54634	1.87884
chr1	113992576	113992917	1.88658	0.93942
chr1	114014640	114038290	7.20609	5.83362
chr1	114053133	114068137	6.31951	5.83362
chr1	114109134	114111904	6.31951	4.07594
chr1	114237341	114239151	5.43292	4.07594
chr1	114263354	114264085	3.65975	2.31826
chr1	114389004	114389894	5.87622	3.63652
chr1	114530373	114538046	5.43292	3.1971
chr1	114614378	114616272	4.98963	4.07594
chr1	114854096	114855964	4.10305	2.75768
chr1	114903995	114907498	4.54634	4.07594
chr1	114927102	114928560	3.65975	4.07594
chr1	115002496	115004259	4.54634	2.75768
chr1	115015189	115018291	4.98963	3.1971
chr1	115328930	115329193	4.98963	1.87884
chr1	115366648	115366921	4.10305	1.43942
chr1	115510395	115511845	4.10305	1.43942
chr1	115524493	115525411	6.31951	2.75768
chr1	115661562	115668219	7.20609	4.07594
chr1	115705121	115705661	5.43292	1.43942
chr1	115745547	115747904	7.20609	3.63652
chr1	115779780	115803248	6.7628	6.27304
chr1	115818749	115822234	5.43292	4.07594
chr1	115903477	115903972	2.77317	2.31826
chr1	115927190	115938333	4.10305	4.07594
chr1	115958038	115959695	6.31951	2.31826
chr1	116053675	116055000	2.77317	1.87884
chr1	116110111	116116869	4.98963	4.07594
chr1	116129379	116135367	5.43292	5.3942
chr1	116163210	116164634	2.77317	1.87884
chr1	116176919	116182500	4.98963	4.07594
chr1	116330324	116330870	1.60823	2.31826
chr1	116539217	116539824	5.87622	1.87884
chr1	116590420	116595363	6.31951	4.95478
chr1	116631346	116638736	8.53597	4.95478
chr1	117105249	117106447	3.21646	2.75768
chr1	117284040	117292530	6.31951	4.07594
chr1	117435731	117437703	4.10305	3.63652
chr1	117767216	117767442	1	1.87884
chr1	117900372	117900720	3.65975	1.43942
chr1	117925840	117926916	6.31951	3.1971
chr1	117967960	117971374	5.87622	4.95478
chr1	117993449	117994592	1.88658	1.87884
chr1	118259720	118264311	4.98963	2.75768
chr1	118310182	118313785	5.87622	3.63652
chr1	118781699	118782038	1.88658	1
chr1	118884943	118885269	1.44329	2.31826
chr1	118895608	118924349	8.97926	4.95478
chr1	118935345	118961004	4.98963	4.07594
chr1	118983520	119022292	6.31951	5.3942
chr1	119036679	119041525	5.87622	4.07594
chr1	119054486	119069009	4.98963	4.51536
chr1	119084062	119097132	6.7628	3.63652
chr1	119117360	119122774	6.7628	4.07594
chr1	119135216	119157691	5.43292	5.3942
chr1	119181213	119208436	8.09268	3.63652
chr1	119226143	119226906	1.88658	2.31826
chr1	119245293	119245778	4.54634	0.93942
chr1	119256943	119265660	4.98963	3.1971
chr1	119306069	119307094	4.10305	4.95478
chr1	119331897	119335922	4.71128	7.59129
chr1	119411898	119412673	2.32988	1.43942
chr1	119527023	119531198	4.98963	4.07594
chr1	119549227	119549949	1.88658	2.31826
chr1	119665431	119665736	4.98963	1.87884
chr1	119740929	119742308	4.98963	4.07594
chr1	119899674	119900173	1.60823	1.43942
chr1	120243320	120244754	1.60823	2.31826
chr1	120544700	120545803	1.16494	2.31826
chr1	121137755	121143280	4.98963	3.1971
chr1	121219235	121225311	4.54634	4.07594
chr1	121240965	121250825	4.54634	3.63652
chr1	121270013	121280215	2.77317	3.1971
chr1	121321970	121327585	4.98963	3.63652
chr1	121345128	121346488	2.77317	2.31826
chr1	142543254	142729851	16.9585	12.4249
chr1	142781301	142967698	20.0616	13.7432
chr1	143117888	143274238	10.7524	8.03071
chr1	143287272	143291845	2.77317	2.31826
chr1	143353727	143353975	6.31951	1.87884
chr1	143368628	143544500	22.278	16.8191
chr1	144533694	144534391	1	1.37884
chr1	144842858	144844740	5.87622	3.63652
chr1	145047169	145048233	5.43292	2.25768
chr1	145276214	145277779	2.77317	3.1971
chr1	145467579	145467858	1.44329	2.31826
chr1	145635746	145639759	7.20609	5.3942
chr1	146483726	146484119	3.65975	2.75768
chr1	146550588	146552495	1.88658	1.87884
chr1	146769823	146782694	7.64939	4.51536
chr1	146831448	146834875	3.21646	2.75768
chr1	146846724	146847157	2.32988	3.1971
chr1	146915814	146920698	4.54634	5.3942
chr1	146933853	146934142	1.38658	1.87884
chr1	147149088	147157103	6.31951	4.51536
chr1	148670795	148682148	6.04116	4.95478
chr1	148843504	148948032	8.97926	8.03071
chr1	149020107	149217372	10.3091	8.03071
chr1	149229602	149261052	5.87622	3.63652
chr1	149283552	149288743	3.21646	3.1971
chr1	149337392	149351227	3.21646	2.75768
chr1	149729919	149730204	4.54634	1.43942
chr1	150367979	150368284	1.88658	0.71971
chr1	150883214	150883456	0.943292	1.43942
chr1	150903692	150905213	4.54634	2.31826
chr1	151323112	151326208	3.65975	2.31826
chr1	151454855	151455183	0.721646	3.1971
chr1	151710152	151710954	1.44329	1.43942
chr1	151872510	151880835	5.43292	3.63652
chr1	152079972	152081768	2.32988	1.87884
chr1	152119855	152121161	6.31951	3.1971
chr1	152186642	152192949	4.54634	2.75768
chr1	152230228	152230915	3.21646	4.51536
chr1	152250420	152250865	1.44329	1.43942
chr1	152261494	152262154	2.77317	2.75768
chr1	152279831	152283147	3.21646	2.31826
chr1	152326322	152329287	3.65975	2.31826
chr1	152395635	152397911	3.21646	1.87884
chr1	152447218	152451392	3.21646	2.75768
chr1	152461712	152462197	4.10305	2.31826
chr1	152541662	152543043	4.10305	3.1971
chr1	152590172	152593405	7.20609	3.63652
chr1	153050438	153053608	5.43292	3.63652
chr1	153077602	153081529	5.87622	4.07594
chr1	153130957	153132949	1.44329	2.75768
chr1	153158017	153160651	2.32988	4.07594
chr1	153445661	153446165	2.32988	2.31826
chr1	154026296	154026828	3.21646	2.75768
chr1	154264681	154269748	6.7628	4.51536
chr1	155441635	155442638	3.65975	2.31826
chr1	155612199	155614577	6.31951	4.51536
chr1	156366988	156367308	1.44329	1
chr1	156988941	156993983	8.53597	4.95478
chr1	158162576	158164231	1.88658	3.63652
chr1	158271743	158281290	7.20609	4.07594
chr1	158292017	158296071	5.43292	3.1971
chr1	158312451	158323521	4.54634	4.07594
chr1	158335559	158444467	6.31951	5.83362
chr1	158476829	158481539	5.87622	2.75768
chr1	158534609	158601278	5.87622	5.3942
chr1	158656491	158656914	4.10305	2.31826
chr1	158673131	158678351	4.98963	2.75768
chr1	158761443	158762493	4.10305	2.75768
chr1	158796210	158811852	4.98963	4.51536
chr1	158879827	158883639	4.54634	4.51536
chr1	158953134	158953404	1.88658	2.75768
chr1	159211886	159218940	4.98963	5.83362
chr1	159239657	159240026	4.98963	2.75768
chr1	159296075	159300803	6.31951	3.63652
chr1	159316713	159327059	6.7628	4.51536
chr1	159343457	159359511	7.64939	6.71246
chr1	159374196	159391066	7.20609	6.71246
chr1	159420507	159433791	6.7628	6.71246
chr1	159464937	159512431	7.20609	5.3942
chr1	159535112	159538740	5.87622	4.07594
chr1	159560081	159592038	6.7628	4.51536
chr1	159613644	159614969	5.43292	4.51536
chr1	159633344	159634256	6.31951	4.51536
chr1	159688113	159712854	6.7628	5.83362
chr1	159735662	159736337	4.54634	1.37884
chr1	160355717	160356205	2.32988	3.1971
chr1	160476756	160478544	2.77317	3.1971
chr1	160503434	160506683	3.21646	4.07594
chr1	161017334	161020650	3.21646	2.31826
chr1	161227130	161227525	1.88658	3.1971
chr1	161412212	161424161	2.32988	2.31826
chr1	161957285	161957814	1.44329	1.43942
chr1	162072437	162073724	2.77317	3.1971
chr1	162446113	162447920	5.43292	2.75768
chr1	162512872	162515143	3.21646	2.31826
chr1	162586225	162587921	4.54634	2.31826
chr1	162650426	162650736	3.65975	2.75768
chr1	162836844	162842064	6.7628	4.07594
chr1	162882289	162885787	7.20609	3.63652
chr1	162985630	162994360	6.31951	5.3942
chr1	163079100	163079524	1.44329	2.31826
chr1	163248569	163249089	6.7628	3.63652
chr1	163449181	163449493	1.88658	1.87884
chr1	163468192	163468916	2.32988	1.43942
chr1	163546516	163551369	4.98963	4.07594
chr1	163569721	163617359	5.43292	4.95478
chr1	163638185	163645649	4.98963	5.3942
chr1	163668204	163776135	7.64939	7.15187
chr1	163789608	163809261	5.87622	4.95478
chr1	163825845	163859521	5.43292	4.51536
chr1	163875882	164388150	9.42256	7.15187
chr1	164428507	164428749	1.44329	1
chr1	164497168	164497820	1.82988	3.1971
chr1	164519622	164522801	5.43292	4.51536
chr1	164916217	164917811	3.65975	5.3942
chr1	165049329	165050588	3.21646	2.75768
chr1	165064651	165065716	4.54634	4.51536
chr1	165663110	165665225	4.10305	2.75768
chr1	165767135	165768277	3.65975	1.59855
chr1	165809117	165809388	1	1
chr1	165871171	165871450	2.32988	3.1971
chr1	166192575	166193337	4.10305	4.51536
chr1	166246177	166246420	1.88658	1
chr1	166371468	166386676	4.54634	3.63652
chr1	166409621	166410155	1.60823	2.75768
chr1	166517773	166518481	2.32988	1.43942
chr1	166622919	166623515	5.43292	3.1971
chr1	166634843	166641124	5.43292	3.63652
chr1	166682466	166693359	5.43292	4.95478
chr1	166714077	166717022	4.54634	3.63652
chr1	166740122	166743763	3.65975	2.75768
chr1	166798545	166800031	2.77317	2.31826
chr1	166867162	166867855	2.77317	2.75768
chr1	167178402	167178916	1.82988	1.43942
chr1	167285978	167293479	7.20609	4.07594
chr1	167540597	167541648	1.88658	1.87884
chr1	167584116	167584998	2.27317	4.07594
chr1	168025507	168025732	2.32988	1
chr1	168126071	168128934	6.31951	4.07594
chr1	168224174	168226139	5.87622	3.63652
chr1	168429862	168430494	5.87622	4.07594
chr1	168442973	168443604	1.44329	2.31826
chr1	168650292	168651245	5.43292	2.75768
chr1	168834925	168835355	2.77317	1.43942
chr1	169218944	169226893	4.10305	4.07594
chr1	169248750	169253523	6.7628	4.07594
chr1	169300258	169305991	5.43292	3.1971
chr1	169322431	169323669	4.10305	2.75768
chr1	169371472	169379290	4.10305	3.63652
chr1	169532426	169532683	1.82988	2.75768
chr1	169602609	169605438	5.87622	3.63652
chr1	169996801	169997334	5.43292	3.1971
chr1	170020444	170022551	4.10305	4.07594
chr1	170046788	170048940	3.15975	4.07594
chr1	170139406	170142782	4.10305	3.63652
chr1	170158067	170159346	4.10305	2.75768
chr1	170327724	170327966	2.32988	1.15913
chr1	170422141	170434189	5.43292	4.95478
chr1	170526851	170540025	4.98963	4.07594
chr1	170578702	170581344	3.21646	3.63652
chr1	170592086	170596058	6.7628	4.51536
chr1	170619139	170619666	1.44329	1.43942
chr1	170887398	170891989	5.43292	5.3942
chr1	170973218	170973617	3.21646	1.87884
chr1	171017194	171017468	2.32988	1.43942
chr1	171691227	171692337	4.54634	3.1971
chr1	171724377	171726484	1.88658	2.31826
chr1	171979358	171980463	3.21646	4.95478
chr1	172163733	172168889	8.97926	3.63652
chr1	172228388	172231137	4.10305	3.63652
chr1	172271498	172275882	4.10305	4.07594
chr1	172289198	172289841	2.32988	1.43942
chr1	172335031	172338553	5.87622	4.51536
chr1	172586595	172591377	10.3091	2.91681
chr1	172605235	172606768	5.43292	1.87884
chr1	172661442	172661654	2.77317	1.87884
chr1	172697897	172700387	3.65975	4.07594
chr1	172752412	172753156	5.43292	3.63652
chr1	172773072	172783748	4.10305	3.63652
chr1	172830028	172830287	6.31951	0.93942
chr1	172848941	172850098	3.3814	3.1971
chr1	172881779	172882561	4.54634	3.1971
chr1	172949883	172950415	3.65975	4.07594
chr1	172965015	172972079	6.7628	5.83362
chr1	172994518	172995125	0.943292	1.87884
chr1	173043118	173043938	4.10305	2.75768
chr1	173072252	173078785	4.54634	4.07594
chr1	173122764	173123668	3.21646	3.63652
chr1	173139824	173143367	5.43292	4.07594
chr1	173211780	173213088	2.32988	3.63652
chr1	173228795	173231537	4.54634	4.51536
chr1	173320494	173323428	4.10305	4.07594
chr1	173344900	173345711	2.77317	3.63652
chr1	173432473	173440970	6.7628	4.51536
chr1	173466181	173466377	3.21646	2.31826
chr1	173512584	173512839	1.16494	2.31826
chr1	173586883	173591923	4.98963	3.1971
chr1	173604802	173612616	3.21646	4.95478
chr1	173732429	173732786	2.77317	1.43942
chr1	173785641	173786153	2.77317	1.43942
chr1	174055602	174056824	3.65975	2.31826
chr1	174095945	174096301	2.77317	2.75768
chr1	174146067	174146279	1.44329	1.43942
chr1	174200773	174202425	3.65975	3.1971
chr1	174279572	174296658	8.97926	4.95478
chr1	174496579	174514159	5.43292	4.07594
chr1	174543963	174545644	3.65975	3.63652
chr1	174556837	174567497	4.98963	5.83362
chr1	174586213	174587951	4.10305	2.47739
chr1	174598549	174599020	4.98963	3.1971
chr1	174639290	174639753	4.10305	4.07594
chr1	174680771	174680982	0.5	1
chr1	175213863	175215599	2.32988	2.75768
chr1	175261986	175265215	3.65975	2.31826
chr1	175880340	175880788	4.54634	3.1971
chr1	175953370	175954054	3.21646	1.43942
chr1	176045123	176045848	4.54634	4.07594
chr1	176067140	176070340	8.97926	4.07594
chr1	176091722	176092544	6.31951	3.1971
chr1	176127649	176128532	6.7628	3.63652
chr1	176223492	176224948	4.54634	3.1971
chr1	176252921	176284263	6.7628	4.95478
chr1	176312876	176322179	6.31951	3.63652
chr1	176367257	176370871	6.31951	4.95478
chr1	176392387	176393563	3.65975	1.87884
chr1	176408586	176408913	2.77317	0.772753
chr1	176553842	176555211	5.87622	4.95478
chr1	176616401	176620047	6.7628	4.51536
chr1	176719071	176719686	4.10305	4.51536
chr1	177185143	177186858	4.98963	4.51536
chr1	177264244	177264690	0.721646	2.31826
chr1	177506006	177506347	2.77317	1.87884
chr1	177599456	177599668	1.44329	1.87884
chr1	177693464	177694187	2.77317	2.31826
chr1	177860031	177863129	4.10305	2.31826
chr1	177958839	177960974	5.43292	3.63652
chr1	178013420	178013638	2.32988	2.75768
chr1	178088041	178088326	3.21646	1.43942
chr1	178155382	178156405	5.87622	2.75768
chr1	178176198	178180515	5.43292	3.1971
chr1	178214348	178227560	7.20609	4.51536
chr1	178382751	178385868	7.20609	5.83362
chr1	178521906	178524209	4.10305	2.31826
chr1	178640415	178643152	4.10305	4.51536
chr1	178701901	178702166	2.77317	1.87884
chr1	178723108	178739185	8.53597	5.3942
chr1	178877440	178877756	0.776132	2.38396
chr1	178944986	178947714	4.98963	4.07594
chr1	179360710	179360929	0.943292	3.63652
chr1	179376146	179377159	4.54634	4.51536
chr1	179392850	179393334	2.77317	5.83362
chr1	179421937	179422289	1	0.71971
chr1	179443929	179448219	4.98963	3.1971
chr1	179683315	179691472	5.43292	4.95478
chr1	179934635	179937448	5.43292	4.51536
chr1	179948326	179949585	5.87622	4.07594
chr1	180347897	180358839	8.97926	8.47013
chr1	180420763	180434626	6.7628	5.83362
chr1	180625934	180640524	8.53597	5.3942
chr1	180665471	180672091	8.53597	4.07594
chr1	180696152	180713706	6.7628	4.51536
chr1	180729010	180729251	3.21646	4.95478
chr1	180801218	180802711	5.43292	3.63652
chr1	180913609	180917673	3.21646	2.75768
chr1	181028602	181028815	1.44329	1.43942
chr1	181124017	181143281	3.65975	3.1971
chr1	181195248	181196257	2.77317	1.87884
chr1	181215449	181224481	3.21646	3.63652
chr1	181252686	181255369	4.98963	3.63652
chr1	181498316	181498583	1.44329	1
chr1	181622171	181622680	2.32988	1
chr1	181794846	181798830	4.98963	3.63652
chr1	181835034	181851471	4.98963	4.95478
chr1	181926009	181928736	4.10305	3.63652
chr1	182013482	182015245	4.10305	3.1971
chr1	182069279	182079321	2.77317	2.31826
chr1	182102561	182103396	1.44329	2.75768
chr1	182127905	182129260	4.98963	4.51536
chr1	182190439	182192041	4.10305	2.75768
chr1	182494617	182495350	4.10305	3.1971
chr1	182904190	182905059	2.77317	4.07594
chr1	182951231	182951936	4.98963	2.75768
chr1	182979076	182980108	4.10305	1
chr1	183718230	183744812	5.43292	4.51536
chr1	183769662	183772051	5.43292	6.71246
chr1	184439857	184444114	5.87622	3.63652
chr1	184506639	184507093	2.32988	3.63652
chr1	184618252	184618828	1.88658	2.31826
chr1	184649455	184651204	8.09268	3.1971
chr1	184752169	184753836	4.98963	3.1971
chr1	184782767	184783417	3.21646	5.3942
chr1	184995446	184997534	3.65975	2.75768
chr1	185075819	185078481	5.43292	2.75768
chr1	185102132	185102606	5.43292	2.31826
chr1	185167494	185168653	3.65975	2.75768
chr1	185179998	185180711	2.32988	2.75768
chr1	185192965	185193844	5.43292	3.1971
chr1	185290891	185291378	1	1
chr1	185331361	185332505	5.43292	3.63652
chr1	185352472	185353877	1.88658	1.87884
chr1	185375899	185377428	2.77317	2.75768
chr1	185486155	185488700	6.7628	4.51536
chr1	185546572	185553032	5.87622	5.83362
chr1	185610966	185613793	3.65975	3.63652
chr1	185767162	185768288	5.43292	3.1971
chr1	185998964	186001385	5.43292	4.07594
chr1	186131833	186132844	2.77317	2.31826
chr1	186163166	186164608	2.32988	2.75768
chr1	186217903	186218960	3.65975	2.75768
chr1	186474223	186478127	3.65975	4.07594
chr1	186492217	186495183	2.32988	3.63652
chr1	186509923	186524507	5.43292	4.07594
chr1	186553385	186561839	3.21646	4.51536
chr1	186997513	186998897	2.77317	2.75768
chr1	187043513	187044209	2.77317	1.43942
chr1	187149936	187153139	6.7628	4.95478
chr1	187300900	187301172	3.65975	3.1971
chr1	187433140	187434706	5.87622	3.63652
chr1	187522639	187522878	1.88658	1.43942
chr1	187564886	187567010	6.31951	3.63652
chr1	187584247	187585031	3.21646	2.75768
chr1	187598762	187608252	5.87622	4.51536
chr1	187733584	187733780	1.88658	2.31826
chr1	187791825	187798932	4.98963	3.1971
chr1	187915750	187917638	3.21646	4.07594
chr1	188005361	188005716	2.32988	3.1971
chr1	188038546	188041007	5.87622	5.3942
chr1	188055644	188056666	4.10305	4.07594
chr1	188193026	188193600	1.60823	4.07594
chr1	188226912	188229047	4.54634	3.63652
chr1	188468073	188468987	2.32988	2.31826
chr1	188720228	188722936	1.88658	3.1971
chr1	188740298	188740535	2.77317	3.1971
chr1	188778995	188780219	5.87622	2.75768
chr1	188807686	188810478	2.77317	4.51536
chr1	188826694	188828148	1.88658	3.1971
chr1	189030991	189031193	1.44329	1.15913
chr1	189094050	189095263	3.65975	3.63652
chr1	189194661	189195621	1.44329	1.87884
chr1	189229676	189240904	5.43292	4.07594
chr1	189347665	189350713	4.98963	4.95478
chr1	189482196	189482838	1.60823	1
chr1	189764714	189767314	3.65975	4.51536
chr1	189860367	189860636	1.81097	4.51536
chr1	189886830	189894976	5.43292	4.07594
chr1	189961590	189961944	3.65975	1.59855
chr1	190170634	190171155	2.32988	2.31826
chr1	190445058	190445356	1.44329	1.43942
chr1	190641949	190644726	4.10305	3.63652
chr1	190703482	190704311	4.98963	2.75768
chr1	190883936	190886431	4.54634	4.07594
chr1	191048070	191048936	4.10305	4.07594
chr1	191077107	191077477	3.65975	1.87884
chr1	191119718	191128974	4.98963	4.07594
chr1	191251304	191255254	5.43292	4.51536
chr1	191343849	191367214	7.64939	5.83362
chr1	191400443	191400762	1.44329	3.63652
chr1	191442305	191444453	5.43292	3.1971
chr1	191481875	191483682	2.77317	3.1971
chr1	191699191	191699709	4.54634	2.31826
chr1	191742692	191743033	2.77317	1.87884
chr1	191781546	191781922	4.54634	3.63652
chr1	191901412	191901888	4.54634	2.31826
chr1	191988031	191988272	3.21646	1.15913
chr1	192003594	192004236	1.36768	3.1971
chr1	192103557	192105534	3.21646	2.75768
chr1	192133985	192134714	2.77317	3.63652
chr1	192170344	192172260	2.77317	4.07594
chr1	192186316	192190013	5.87622	4.07594
chr1	192212769	192215421	4.10305	3.1971
chr1	192249349	192258164	6.31951	5.83362
chr1	192277678	192278277	4.54634	2.31826
chr1	192352690	192354707	4.98963	4.07594
chr1	192451569	192453340	3.21646	2.75768
chr1	192652162	192655958	4.54634	3.63652
chr1	192685070	192685939	4.54634	3.63652
chr1	192720511	192721423	2.32988	2.31826
chr1	193175849	193176698	3.65975	3.1971
chr1	193242886	193243307	6.31951	1.87884
chr1	193286817	193303484	9.42256	5.83362
chr1	193350044	193350384	1.88658	2.03797
chr1	193401511	193402679	3.65975	1.87884
chr1	193608666	193623690	4.54634	5.3942
chr1	193798112	193800162	4.98963	4.51536
chr1	193844088	193848103	4.54634	3.63652
chr1	193955176	193984420	7.20609	5.3942
chr1	194003504	194003780	1.24741	3.35623
chr1	194326930	194327376	2.32988	2.31826
chr1	194384695	194385057	4.10305	3.1971
chr1	194456096	194459004	3.21646	3.1971
chr1	194479617	194479915	2.77317	1.43942
chr1	194520991	194526392	8.97926	5.3942
chr1	194558358	194560843	4.98963	3.1971
chr1	194575746	194585875	4.54634	2.75768
chr1	194596472	194600628	2.77317	4.51536
chr1	194725135	194729561	4.10305	4.95478
chr1	194807209	194808501	2.77317	3.63652
chr1	194828144	194828613	1.44329	1.43942
chr1	194904843	194905178	1	1.87884
chr1	195108989	195110898	6.31951	4.07594
chr1	195480093	195480293	2.32988	2.75768
chr1	195541975	195542416	3.65975	3.1971
chr1	195556106	195557825	5.43292	3.63652
chr1	195597908	195598912	4.54634	2.75768
chr1	195884975	195887222	3.21646	2.75768
chr1	195968221	195970402	1.88658	2.31826
chr1	196008716	196010074	4.98963	4.51536
chr1	196070422	196078711	4.54634	3.63652
chr1	196108185	196108377	2.32988	1.43942
chr1	196157494	196157798	2.32988	0.93942
chr1	196188039	196188334	1.88658	0.772753
chr1	196380414	196380934	5.43292	3.1971
chr1	196597205	196603969	6.7628	4.95478
chr1	196635612	196638687	5.43292	4.95478
chr1	196665139	196666009	2.32988	2.75768
chr1	196707183	196708362	3.21646	3.63652
chr1	196937821	196938138	3.21646	1
chr1	197174528	197177696	7.64939	6.71246
chr1	197535853	197538995	4.54634	4.51536
chr1	197597216	197597521	0.943292	1.87884
chr1	197657706	197668872	3.21646	3.1971
chr1	197693533	197697543	6.7628	5.3942
chr1	197764807	197765170	2.32988	2.31826
chr1	197804635	197805656	2.32988	3.1971
chr1	197845236	197846591	4.10305	3.63652
chr1	197979053	197979583	1.88658	3.1971
chr1	198048253	198048779	3.65975	1.87884
chr1	198091126	198091402	1.88658	1.87884
chr1	198182430	198197216	7.20609	4.51536
chr1	198344251	198345275	2.77317	2.75768
chr1	198400971	198402777	5.43292	4.51536
chr1	198471674	198473762	4.98963	4.51536
chr1	198553253	198560439	6.7628	4.95478
chr1	198706476	198707269	3.21646	2.75768
chr1	198766077	198766807	4.54634	1.87884
chr1	198781698	198786387	7.64939	5.3942
chr1	198923949	198924774	6.31951	3.1971
chr1	199017705	199019059	6.7628	2.75768
chr1	199075259	199075593	4.10305	3.1971
chr1	199223807	199225295	4.54634	4.07594
chr1	199296127	199296653	6.31951	1.0657
chr1	199387213	199387472	2.32988	2.31826
chr1	199464037	199465570	4.54634	3.63652
chr1	199501749	199509541	6.31951	5.83362
chr1	199571608	199574029	4.54634	4.95478
chr1	199606659	199606895	1.60823	1.87884
chr1	199680280	199681602	4.10305	3.63652
chr1	199734488	199736810	5.43292	4.07594
chr1	199793292	199794392	5.43292	2.6971
chr1	199856978	199857189	1.44329	1.87884
chr1	200386553	200386857	3.21646	1.43942
chr1	200916400	200916782	1.44329	1.37884
chr1	201310109	201311549	5.87622	3.1971
chr1	201491895	201494447	5.87622	4.95478
chr1	203064001	203064955	5.43292	1.87884
chr1	203204064	203204953	2.32988	3.1971
chr1	203862480	203864599	4.54634	4.95478
chr1	203922016	203943708	7.20609	5.83362
chr1	204138275	204139997	5.87622	2.75768
chr1	204417265	204417479	1	1.43942
chr1	204490658	204493109	4.10305	1.87884
chr1	204539795	204540226	1.44329	1.43942
chr1	205821860	205826451	4.54634	3.63652
chr1	205855060	205875005	7.64939	5.3942
chr1	206542568	206544109	5.43292	4.07594
chr1	206928980	206929224	2.77317	2.31826
chr1	207048722	207054922	5.43292	4.51536
chr1	207521791	207522182	3.65975	3.63652
chr1	208614226	208619880	6.31951	4.95478
chr1	208793001	208796314	4.98963	4.07594
chr1	208894327	208897329	6.31951	4.95478
chr1	209131801	209134034	5.87622	4.07594
chr1	209194331	209194577	1.44329	1.43942
chr1	209368003	209369962	6.31951	3.1971
chr1	209403626	209406069	1.88658	2.31826
chr1	209430883	209434269	4.10305	6.71246
chr1	209613712	209614007	0.943292	1.87884
chr1	209645639	209646328	2.77317	3.1971
chr1	209668753	209676511	5.43292	5.3942
chr1	210039197	210042228	4.98963	3.63652
chr1	210093103	210094729	5.87622	6.27304
chr1	210147855	210159796	4.10305	2.75768
chr1	210250084	210250691	2.77317	1.43942
chr1	210367790	210370551	4.54634	3.63652
chr1	210453819	210454431	3.21646	3.1971
chr1	210825763	210830979	2.77317	3.1971
chr1	210933476	210934397	3.21646	3.1971
chr1	211067139	211067762	5.43292	1.81826
chr1	211331420	211344485	4.54634	3.1971
chr1	211524397	211525905	4.10305	1.87884
chr1	212031573	212031880	3.65975	1.87884
chr1	212563438	212572527	7.20609	4.07594
chr1	212710075	212711394	2.32988	3.1971
chr1	212939827	212944774	7.64939	5.3942
chr1	212997299	213001922	4.10305	3.63652
chr1	213072447	213076001	4.54634	4.51536
chr1	213198738	213199441	4.10305	1.87884
chr1	213311978	213322527	4.54634	3.63652
chr1	213358655	213371401	6.7628	4.51536
chr1	213471736	213472178	2.77317	2.75768
chr1	213634187	213635001	4.10305	1.87884
chr1	213677260	213678768	5.87622	2.75768
chr1	213689088	213811985	6.31951	5.83362
chr1	213847593	213860632	6.31951	3.1971
chr1	213874168	213907379	5.43292	5.3942
chr1	213933152	213933372	1.88658	1.87884
chr1	214290455	214292416	4.10305	3.63652
chr1	214749175	214750983	3.65975	2.31826
chr1	214929828	214936991	4.98963	4.51536
chr1	214979554	214979843	4.54634	1.43942
chr1	214992664	215003717	4.54634	6.27304
chr1	215023440	215023897	1.88658	2.75768
chr1	215061861	215062568	3.21646	3.1971
chr1	215129005	215130443	4.10305	3.63652
chr1	215158081	215158621	1.82988	1.87884
chr1	215280292	215280532	1.66321	2.31826
chr1	215313910	215315107	6.31951	4.07594
chr1	215337411	215341711	4.98963	3.63652
chr1	215352993	215355928	5.43292	4.07594
chr1	215382935	215383353	3.15975	1
chr1	215466701	215470665	6.31951	4.95478
chr1	215555285	215568876	5.43292	4.51536
chr1	215611931	215615179	6.31951	5.83362
chr1	215650959	215651509	4.10305	2.31826
chr1	215665111	215667122	4.98963	3.1971
chr1	215680517	215687751	9.42256	6.27304
chr1	215984908	215987408	5.87622	3.63652
chr1	216014661	216015024	5.87622	2.75768
chr1	216026451	216029987	5.87622	4.07594
chr1	216456448	216458676	3.65975	6.27304
chr1	217209984	217213358	4.10305	1.87884
chr1	217307757	217312784	1.88658	2.31826
chr1	217373810	217374053	0.943292	3.63652
chr1	217461227	217462241	4.10305	3.1971
chr1	217551380	217551625	2.77317	3.1971
chr1	217638757	217640507	4.54634	3.63652
chr1	217831482	217831844	1.88658	2.31826
chr1	217990361	217991706	2.77317	4.51536
chr1	218307623	218307927	3.21646	3.1971
chr1	218655015	218655655	6.31951	2.31826
chr1	218679911	218682685	4.98963	3.1971
chr1	218755258	218788258	7.20609	4.07594
chr1	218800511	218805754	6.31951	5.3942
chr1	218841109	218844264	4.10305	2.75768
chr1	218881747	218882067	2.77317	2.31826
chr1	219108136	219114844	6.31951	4.95478
chr1	219129695	219130160	4.98963	1.37884
chr1	219177688	219179215	9.42256	5.3942
chr1	219231110	219232768	4.54634	4.07594
chr1	219243296	219244776	2.77317	3.1971
chr1	219266320	219267208	4.98963	4.07594
chr1	219286739	219288198	6.31951	3.1971
chr1	219311072	219311728	2.77317	4.95478
chr1	219357048	219358561	5.87622	4.07594
chr1	219369388	219369895	4.54634	1.43942
chr1	219423863	219435543	6.7628	4.95478
chr1	219480977	219490055	5.87622	3.1971
chr1	219519109	219520692	3.21646	3.63652
chr1	219569504	219570209	6.31951	3.1971
chr1	219897927	219901098	4.54634	4.51536
chr1	220020215	220028281	3.21646	4.07594
chr1	220418377	220435176	7.20609	5.83362
chr1	220709078	220710413	2.32988	1.87884
chr1	220746837	220749021	3.65975	3.63652
chr1	221025071	221040051	4.98963	5.3942
chr1	221122317	221124724	7.20609	4.51536
chr1	221221938	221223952	4.98963	4.51536
chr1	221293674	221305472	8.09268	4.51536
chr1	221369862	221372533	5.43292	3.63652
chr1	221394820	221398156	5.43292	4.07594
chr1	221431879	221436903	4.54634	2.75768
chr1	221474802	221475287	3.65975	2.31826
chr1	221504449	221506566	7.20609	3.1971
chr1	221598693	221602274	4.54634	2.75768
chr1	221678483	221679106	2.77317	1.87884
chr1	221750121	221751303	4.10305	3.1971
chr1	222116636	222132948	7.20609	4.51536
chr1	222236357	222240239	5.43292	4.07594
chr1	222256426	222258256	6.7628	4.51536
chr1	222342339	222350757	5.87622	3.63652
chr1	222454338	222454634	3.21646	1.37884
chr1	222468312	222468581	1.82988	4.95478
chr1	222558186	222558538	3.21646	3.1971
chr1	222599559	222599815	6.31951	2.31826
chr1	222630800	222632353	3.21646	2.31826
chr1	222745083	222745502	2.77317	2.75768
chr1	222942301	222943322	3.65975	2.31826
chr1	223030146	223032583	4.10305	2.75768
chr1	223219118	223220162	3.21646	2.75768
chr1	223273783	223274044	1.16494	1.43942
chr1	223392555	223393149	3.65975	1.43942
chr1	223684777	223685098	1.88658	1.43942
chr1	223861853	223863165	1.88658	2.31826
chr1	224194358	224199266	4.54634	5.3942
chr1	224242752	224243114	1.44329	0.71971
chr1	224529667	224533425	4.98963	4.51536
chr1	224748159	224749580	2.77317	2.31826
chr1	224764435	224765806	6.31951	4.51536
chr1	224945927	224947062	2.32988	2.31826
chr1	225098392	225099784	4.54634	3.1971
chr1	225119248	225133339	8.09268	4.95478
chr1	225183808	225184017	4.10305	1.87884
chr1	225195784	225203420	4.98963	2.75768
chr1	225250575	225262454	6.31951	4.51536
chr1	225321837	225322439	2.77317	2.31826
chr1	225365317	225380967	4.98963	4.07594
chr1	225467119	225468375	2.32988	3.63652
chr1	225479874	225482585	4.98963	4.51536
chr1	225536701	225536897	1.88658	3.1971
chr1	226528412	226529584	2.77317	1.43942
chr1	226698280	226699369	1.44329	1.87884
chr1	226901912	226904380	2.77317	2.31826
chr1	226930345	226930668	1.88658	1
chr1	227020992	227021522	1.88658	1.87884
chr1	227119246	227123403	5.87622	4.95478
chr1	227142573	227144913	2.32988	1.43942
chr1	227160682	227160971	1.16494	1.43942
chr1	227473671	227475760	4.98963	4.95478
chr1	227709889	227911761	11.1957	7.59129
chr1	228001354	228012661	4.54634	4.07594
chr1	228053646	228054100	2.77317	1.87884
chr1	228120107	228123982	3.65975	2.75768
chr1	228179103	228185022	3.65975	3.1971
chr1	228305338	228306175	4.98963	2.75768
chr1	228385668	228388763	5.43292	4.07594
chr1	228428548	228434896	4.54634	4.95478
chr1	228486153	228492343	3.21646	4.07594
chr1	228723838	228724759	2.32988	1.15913
chr1	228742306	228744223	2.77317	3.1971
chr1	228756489	228756970	1.88658	1.43942
chr1	228771187	228771454	2.77317	1.87884
chr1	229218688	229219124	4.98963	2.75768
chr1	229379666	229380521	5.43292	4.07594
chr1	229403368	229404225	4.54634	3.63652
chr1	229469389	229470157	4.10305	2.31826
chr1	229491255	229491558	1.88658	1.87884
chr1	229857143	229858574	1.88658	3.1971
chr1	229871664	229874568	4.10305	4.07594
chr1	229940717	229941491	1.44329	1.43942
chr1	230067673	230067877	1	1.43942
chr1	230301550	230302343	1.88658	1.87884
chr1	230788986	230790264	3.65975	2.75768
chr1	231140756	231144483	4.98963	4.95478
chr1	231390703	231393734	3.65975	2.75768
chr1	231634213	231635504	5.87622	2.31826
chr1	231675593	231676625	5.43292	4.51536
chr1	231781499	231782870	4.10305	3.63652
chr1	231804952	231806928	5.87622	3.63652
chr1	231822450	231823269	2.77317	1.87884
chr1	231926413	231927622	2.71646	4.07594
chr1	232010742	232011171	3.21646	1.43942
chr1	232083207	232084078	3.65975	2.31826
chr1	232204714	232205555	3.21646	2.31826
chr1	232218618	232219099	1.88658	1.87884
chr1	232235101	232235593	3.21646	2.31826
chr1	232276237	232276963	4.54634	2.31826
chr1	232300724	232300919	1.88658	1.87884
chr1	232335855	232339761	8.09268	4.95478
chr1	232853672	232855388	4.54634	2.25768
chr1	232881326	232886548	6.31951	4.51536
chr1	233186200	233186567	5.43292	3.1971
chr1	233300041	233300526	4.10305	2.31826
chr1	233313127	233314595	2.32988	3.63652
chr1	233329316	233332229	6.7628	4.07594
chr1	233697564	233699706	6.7628	4.07594
chr1	233916179	233916425	1.82988	3.1971
chr1	233934054	233940468	4.10305	3.63652
chr1	233976109	233976685	3.65975	4.07594
chr1	234024734	234034218	4.54634	4.95478
chr1	234086501	234091778	5.43292	4.95478
chr1	234195796	234196487	3.65975	3.63652
chr1	234312830	234313290	0.721646	1.87884
chr1	234326632	234329121	2.77317	2.31826
chr1	234346102	234348101	2.32988	1.43942
chr1	234392564	234395238	2.05152	4.07594
chr1	234471542	234476793	5.43292	4.51536
chr1	234779109	234779371	1.44329	1
chr1	234802332	234803805	3.65975	2.75768
chr1	234910867	234911421	2.77317	1.87884
chr1	235084313	235085720	3.21646	1.87884
chr1	235143010	235143607	1.16494	1.87884
chr1	235153764	235156130	3.21646	1.87884
chr1	235173885	235174755	3.65975	1.87884
chr1	235544297	235549037	4.98963	4.07594
chr1	235832390	235839742	4.98963	5.3942
chr1	236116004	236116253	2.77317	2.31826
chr1	236257947	236262614	4.98963	2.75768
chr1	236323723	236326365	2.77317	3.63652
chr1	236364581	236365954	4.54634	3.1971
chr1	236420895	236421804	4.10305	3.63652
chr1	236486878	236487314	4.54634	3.1971
chr1	236785299	236786216	3.21646	1.43942
chr1	236941495	236942523	4.10305	4.07594
chr1	237079178	237081770	3.65975	4.07594
chr1	237152505	237153436	1.88658	3.1971
chr1	237220504	237220785	1.44329	1
chr1	237258462	237278599	2.77317	2.31826
chr1	237289828	237306265	4.10305	3.1971
chr1	237340387	237340717	2.32988	4.51536
chr1	237355532	237369239	4.10305	3.63652
chr1	237383603	237425857	4.54634	5.3942
chr1	237440887	237475117	4.54634	4.51536
chr1	237494149	237494858	3.65975	4.07594
chr1	237511027	237520901	5.43292	4.07594
chr1	237562391	237571082	5.87622	4.51536
chr1	237592402	237602844	4.98963	4.95478
chr1	237619858	237657573	4.54634	4.07594
chr1	237686166	237689159	3.65975	3.1971
chr1	237739613	237743707	4.54634	4.07594
chr1	237758638	237762290	6.31951	4.51536
chr1	237777755	237784892	7.20609	3.63652
chr1	238074151	238083006	4.54634	3.63652
chr1	238197474	238207375	4.98963	3.1971
chr1	238293926	238294266	0.776626	1.43942
chr1	238324966	238326177	5.43292	4.51536
chr1	238436770	238443292	6.31951	4.07594
chr1	238500259	238500673	4.98963	1.59855
chr1	238617185	238617459	1.88658	3.63652
chr1	238679119	238680311	4.98963	3.63652
chr1	238693417	238693677	1.44329	1.43942
chr1	238738290	238741137	5.43292	4.95478
chr1	238794163	238795504	5.87622	3.63652
chr1	238842044	238848566	5.43292	4.07594
chr1	238909166	238909615	2.77317	1.87884
chr1	238924806	238931501	5.87622	4.51536
chr1	238992201	238995471	4.54634	4.07594
chr1	239017170	239017471	5.87622	3.1971
chr1	239089435	239092599	5.87622	5.83362
chr1	239217922	239218340	1.88658	1.43942
chr1	239236784	239246671	5.87622	4.95478
chr1	239330794	239333553	4.10305	4.51536
chr1	239382863	239389995	6.31951	5.3942
chr1	239414401	239419359	4.10305	2.75768
chr1	239475488	239475768	0.776626	2.31826
chr1	239500344	239500713	1	1.87884
chr1	239599604	239621308	6.7628	4.51536
chr1	239638673	239650770	7.20609	5.83362
chr1	239661990	239671413	6.7628	5.3942
chr1	239712166	239718789	2.77317	3.1971
chr1	239730960	239731918	2.32988	1.87884
chr1	239750421	239750644	1	1.43942
chr1	239762105	239770095	3.65975	4.51536
chr1	239784162	239786630	8.09268	4.07594
chr1	239797287	239817426	4.98963	4.07594
chr1	239832061	239837285	5.43292	4.07594
chr1	239857365	239858166	4.54634	4.07594
chr1	239901528	239903297	3.21646	3.1971
chr1	239921668	239924412	5.87622	4.51536
chr1	239937338	239982642	4.98963	4.51536
chr1	240003711	240020128	4.98963	4.07594
chr1	240038082	240038837	2.77317	1.87884
chr1	240105525	240108242	5.43292	4.51536
chr1	240141473	240150051	4.98963	4.51536
chr1	240173575	240183825	7.64939	4.51536
chr1	240199381	240206818	4.54634	4.07594
chr1	240223032	240248842	4.10305	3.63652
chr1	240272013	240280380	4.54634	2.75768
chr1	240291400	240309472	4.54634	2.75768
chr1	240323435	240332254	8.09268	6.71246
chr1	240363770	240370830	6.31951	4.51536
chr1	240387112	240397803	9.42256	4.07594
chr1	240409938	240416765	5.87622	4.51536
chr1	240428134	240448468	6.31951	4.51536
chr1	240465293	240496188	5.87622	6.27304
chr1	240519973	240547794	8.97926	5.83362
chr1	240574515	240574897	4.54634	1.87884
chr1	240589027	240593725	4.54634	4.07594
chr1	240608346	240608618	4.98963	3.1971
chr1	240786023	240786347	1.88658	1.43942
chr1	240818856	240819106	0.776626	2.31826
chr1	240831235	240831551	1.44329	1.87884
chr1	241060240	241064568	3.65975	4.07594
chr1	241098022	241101887	7.20609	4.95478
chr1	241179937	241181451	6.7628	2.75768
chr1	241283384	241283591	1.44329	1.87884
chr1	241343416	241343654	1.44329	1.87884
chr1	241383198	241383456	4.98963	1.15913
chr1	241435969	241446938	6.7628	4.51536
chr1	241466271	241468690	7.64939	5.83362
chr1	241544452	241545575	5.43292	2.31826
chr1	241582460	241582789	0.721646	1.43942
chr1	241608991	241609678	2.32988	3.1971
chr1	241627755	241641619	3.65975	2.75768
chr1	241852947	241855668	4.54634	4.95478
chr1	242205971	242208495	5.43292	4.95478
chr1	242220091	242220290	2.77317	2.75768
chr1	242423965	242424213	2.32988	4.07594
chr1	242639021	242639276	1.88658	2.31826
chr1	242658641	242661363	5.87622	3.1971
chr1	242680578	242688791	3.65975	3.1971
chr1	242750021	242762234	6.7628	4.07594
chr1	242781531	242782401	3.65975	3.63652
chr1	242889442	242890804	2.49482	3.63652
chr1	242904584	242907271	4.54634	3.1971
chr1	242922761	242924250	4.10305	3.63652
chr1	242953728	242956202	4.54634	2.75768
chr1	243122352	243131755	4.10305	4.51536
chr1	243391766	243397580	7.20609	5.3942
chr1	243536411	243537064	4.98963	4.51536
chr1	243680511	243681597	5.43292	3.1971
chr1	243739828	243749772	9.42256	5.3942
chr1	243764721	243766918	5.87622	4.51536
chr1	243786535	243788863	5.43292	3.1971
chr1	243936033	243936819	2.27317	3.1971
chr1	243975966	243987983	7.64939	4.51536
chr1	243998398	244000795	7.20609	5.3942
chr1	244036017	244039249	9.86585	4.07594
chr1	244564635	244565243	1.88658	1.87884
chr1	244662898	244675733	5.43292	4.95478
chr1	244688918	244693385	5.43292	3.63652
chr1	244705726	244722222	6.7628	5.3942
chr1	244734120	244744548	8.97926	5.83362
chr1	244896991	244901997	3.65975	2.75768
chr1	245201386	245201660	2.93811	1.37884
chr1	245365915	245371859	3.21646	3.1971
chr1	245424501	245424760	4.10305	1.37884
chr1	245732778	245733093	1.60823	1
chr1	245804452	245806281	3.65975	4.07594
chr1	246054975	246055175	1	1.87884
chr1	246107706	246113000	4.54634	3.63652
chr1	246244826	246245463	1.44329	2.31826
chr1	246422797	246423665	1.88658	1.43942
chr1	246554000	246555244	4.54634	2.75768
chr1	246675097	246694705	4.98963	4.07594
chr1	246766677	246768768	3.21646	2.31826
chr1	246808759	246809022	1.21992	1.43942
chr1	246856971	246858364	5.43292	3.1971
chr1	246883599	246884284	3.65975	3.63652
chr1	246904633	246906016	3.65975	2.75768
chr1	246991968	246993446	2.77317	3.1971
chr1	247089157	247090531	2.32988	3.63652
chr1	247116795	247266590	10.7524	7.59129
chr1	247276662	247370304	13.8555	7.59129
chr1	247387723	247409461	5.87622	4.51536
chr1	247426932	247427178	3.65975	4.95478
chr1	247439253	247439726	4.10305	3.1971
chr1	247529603	247530034	1.88658	2.75768
chr1	247681227	247681964	3.21646	1.43942
chr1	247731408	248610448	9.86585	7.59129
chr1	248620866	248662311	5.87622	4.07594
chr1	248682666	248691657	8.09268	3.63652
chr1	248730625	248777123	5.43292	5.3942
chr1	248810628	248811214	2.77317	1.87884
chr1	248821779	248897320	5.87622	4.95478
chr1	249072788	249073049	1.88658	1.87884
chr10	98247	104279	3.65975	4.51536
chr10	141060	142599	4.54634	3.1971
chr10	229235	229897	4.54634	4.07594
chr10	306116	311355	4.10305	2.75768
chr10	609433	616784	3.21646	2.31826
chr10	690833	691316	1.88658	1.87884
chr10	806910	817620	4.10305	3.63652
chr10	896168	898313	6.31951	1.87884
chr10	1022033	1027396	6.31951	6.71246
chr10	1538416	1544806	4.54634	4.07594
chr10	1906069	1906484	1	1.43942
chr10	2075352	2075884	4.10305	1.15913
chr10	2090057	2093312	5.43292	4.95478
chr10	2105887	2109780	5.87622	4.51536
chr10	2156530	2156966	2.77317	1.87884
chr10	2234206	2235195	2.32988	2.31826
chr10	2302961	2303663	1.38658	2.75768
chr10	2316373	2317363	4.54634	4.51536
chr10	2426242	2426527	1.44329	1.87884
chr10	2750974	2753261	2.77317	2.75768
chr10	3351627	3361616	2.32988	2.31826
chr10	3401959	3405013	5.43292	4.95478
chr10	3499645	3500405	1.44329	1.43942
chr10	3586877	3587463	1.88658	1.43942
chr10	3649287	3654636	6.31951	4.51536
chr10	3832934	3840941	5.87622	4.95478
chr10	3960618	3966244	5.87622	2.75768
chr10	4026401	4026643	1.60823	1.43942
chr10	4041133	4042809	5.87622	3.63652
chr10	4081910	4086186	6.7628	4.07594
chr10	4168740	4169193	1.88658	1.43942
chr10	4298010	4298825	1.88658	1.87884
chr10	4374402	4376101	3.65975	2.31826
chr10	4484175	4487966	8.09268	4.95478
chr10	4561834	4562127	2.49482	0.71971
chr10	4579501	4583050	8.53597	4.07594
chr10	4656801	4659929	5.87622	4.95478
chr10	4709412	4712144	6.7628	3.63652
chr10	5072063	5078661	6.31951	4.07594
chr10	5161760	5163448	6.31951	3.1971
chr10	5176818	5181796	5.87622	2.75768
chr10	5202423	5210534	5.87622	4.07594
chr10	5243244	5253870	4.54634	4.95478
chr10	5278442	5279894	5.87622	2.75768
chr10	5345531	5345727	2.77317	2.31826
chr10	5431155	5437466	8.09268	4.95478
chr10	5459682	5462196	7.64939	4.51536
chr10	5524025	5526179	2.77317	2.31826
chr10	5582546	5586183	6.31951	2.47739
chr10	5715504	5715791	3.21646	3.1971
chr10	6034770	6035462	4.10305	1.87884
chr10	6303583	6305442	4.54634	3.1971
chr10	6399874	6400120	2.77317	2.75768
chr10	6421033	6423498	3.65975	2.75768
chr10	6845573	6846208	5.43292	3.1971
chr10	7361730	7361998	4.04634	2.6971
chr10	7386116	7387579	1.82988	1.87884
chr10	7400739	7405437	2.77317	2.75768
chr10	7449847	7453413	3.21646	3.1971
chr10	7900949	7905408	7.64939	4.95478
chr10	8045299	8046119	4.10305	3.1971
chr10	8208507	8210715	4.98963	4.95478
chr10	8646640	8650238	6.7628	4.95478
chr10	8760782	8761219	1.88658	3.1971
chr10	8829134	8830513	4.10305	6.71246
chr10	8851890	8853451	7.20609	3.63652
chr10	9025281	9025526	1.88658	2.31826
chr10	9098642	9099645	2.32988	2.31826
chr10	9431127	9444695	4.54634	4.07594
chr10	9454900	9526087	8.53597	5.83362
chr10	9538861	9552650	5.87622	4.51536
chr10	9577346	9644131	7.64939	5.3942
chr10	9660334	9662237	5.43292	5.3942
chr10	9678349	9693652	6.31951	5.83362
chr10	9704097	9709780	4.98963	4.51536
chr10	9720969	9724989	5.87622	3.1971
chr10	9748418	9755660	6.31951	4.95478
chr10	9858212	9859091	4.54634	4.51536
chr10	9883773	9996591	7.64939	6.71246
chr10	10007154	10163390	8.09268	6.27304
chr10	10196324	10231607	6.31951	4.95478
chr10	10242425	10326333	7.20609	5.3942
chr10	10339764	10479554	6.7628	5.83362
chr10	10491522	10502852	4.10305	4.07594
chr10	10513925	10515272	6.31951	3.63652
chr10	10540139	10549626	4.98963	4.51536
chr10	10592731	10596374	2.32988	1.87884
chr10	10714269	10715083	4.98963	3.63652
chr10	10876596	10876948	4.54634	2.31826
chr10	11135543	11135782	1.60823	1.37884
chr10	11348969	11349982	2.77317	2.31826
chr10	11627383	11627609	1.88658	1.87884
chr10	11772419	11773255	2.77317	1.43942
chr10	11934237	11936056	1.44329	1.43942
chr10	13065381	13066112	1.44329	1.43942
chr10	13120673	13127613	3.65975	4.51536
chr10	13247388	13247658	1.44329	1.43942
chr10	13515320	13516448	2.77317	2.31826
chr10	14095959	14097281	2.32988	1.87884
chr10	14146657	14147062	2.32988	1
chr10	14168570	14170613	2.77317	2.75768
chr10	14293355	14293550	1.44329	2.75768
chr10	15101866	15102529	3.65975	2.75768
chr10	15236653	15237004	1.44329	0.93942
chr10	15457677	15458645	4.10305	2.75768
chr10	15988712	15989155	4.54634	1.15913
chr10	16003620	16378110	8.09268	6.27304
chr10	16658294	16660884	4.98963	4.95478
chr10	16754835	16756847	5.43292	2.75768
chr10	16863886	16865681	6.31951	4.07594
chr10	17053339	17053853	1.44329	1.43942
chr10	17093499	17095703	6.31951	7.15187
chr10	17135657	17138190	4.98963	4.07594
chr10	17235730	17236346	3.65975	2.31826
chr10	17289131	17289883	1.88658	1.43942
chr10	17302904	17307264	6.7628	4.95478
chr10	17317590	17319437	2.77317	4.51536
chr10	17380234	17385240	4.98963	4.95478
chr10	17409165	17409447	2.32988	3.1971
chr10	17489993	17493652	6.31951	3.63652
chr10	17567440	17568267	4.54634	3.1971
chr10	18249331	18249645	4.10305	3.63652
chr10	18261331	18264105	5.43292	4.95478
chr10	18308538	18310255	5.43292	4.51536
chr10	18428961	18429867	1.88658	1.43942
chr10	18863175	18867328	3.65975	3.63652
chr10	19032328	19035394	6.7628	4.95478
chr10	19055254	19399397	9.42256	6.27304
chr10	19410617	19412150	5.43292	2.75768
chr10	19477475	19480174	3.21646	3.63652
chr10	19518831	19526226	5.43292	4.95478
chr10	19683967	19684348	3.65975	2.31826
chr10	19702095	19870093	8.53597	6.71246
chr10	19883383	19883681	4.54634	4.95478
chr10	19896541	19897298	4.10305	2.31826
chr10	19964317	20071274	7.20609	5.83362
chr10	20082929	20850901	9.42256	7.59129
chr10	20862277	20875408	6.7628	5.3942
chr10	20897769	20899196	5.43292	2.31826
chr10	20915009	20967141	5.43292	5.3942
chr10	20980977	20986691	5.87622	4.51536
chr10	21006625	21018664	6.31951	4.95478
chr10	21038736	21040606	8.09268	5.3942
chr10	21341353	21349181	8.09268	6.27304
chr10	21393554	21406192	6.31951	5.83362
chr10	21417888	21418206	4.54634	3.63652
chr10	21486367	21486668	5.43292	2.75768
chr10	21744008	21746959	6.7628	4.07594
chr10	21987071	21991642	6.31951	5.3942
chr10	22072866	22073355	3.65975	2.75768
chr10	22113004	22140385	8.53597	5.83362
chr10	22157769	22163255	5.87622	3.1971
chr10	22173278	22183521	7.64939	4.95478
chr10	22223894	22226307	6.7628	4.07594
chr10	22352374	22364498	6.31951	5.3942
chr10	22458267	22460419	6.7628	2.31826
chr10	22798184	22798481	3.21646	1.15913
chr10	23171137	23181309	7.20609	5.3942
chr10	23199424	23200111	4.10305	2.31826
chr10	23462080	23462376	1.44329	1.87884
chr10	23798640	23801027	5.43292	2.75768
chr10	23849038	23858646	6.31951	4.07594
chr10	23870239	23870558	4.10305	2.31826
chr10	23913194	23937038	6.7628	4.51536
chr10	23951510	23977660	6.7628	5.3942
chr10	23989086	24261289	9.42256	6.27304
chr10	25104527	25104864	1	1.43942
chr10	25208333	25209335	4.10305	2.31826
chr10	25340340	25340760	3.65975	1.87884
chr10	25383741	25384368	2.77317	2.31826
chr10	25595873	25979631	8.97926	6.71246
chr10	25999457	26000583	4.54634	2.31826
chr10	26018553	26687481	9.86585	7.59129
chr10	26697618	26839635	9.86585	7.15187
chr10	27713543	27714671	2.77317	2.75768
chr10	27930254	27931728	5.43292	3.63652
chr10	28032018	28032630	1.88658	1.43942
chr10	28214215	28214445	3.65975	3.63652
chr10	28363252	28365951	4.10305	3.1971
chr10	28424853	28426829	4.98963	4.07594
chr10	28743469	28743754	4.10305	2.75768
chr10	28812427	28814088	4.10305	4.07594
chr10	29145725	29147035	2.77317	2.31826
chr10	29454133	29459372	4.98963	4.07594
chr10	29586309	29590419	4.54634	4.51536
chr10	29696805	29697135	3.21646	1.37884
chr10	29726150	29727801	3.65975	2.75768
chr10	29963665	29966390	2.77317	3.1971
chr10	30008703	30011112	7.64939	3.63652
chr10	30218458	30222571	4.98963	4.07594
chr10	30270553	30272261	4.10305	1.87884
chr10	30491968	30493635	3.65975	4.51536
chr10	30677432	30678263	1.88658	3.1971
chr10	30692494	30694850	4.54634	4.51536
chr10	30773417	30783029	2.77317	1.87884
chr10	30968715	30969077	5.87622	5.3942
chr10	31002748	31003160	4.54634	2.31826
chr10	31057409	31061399	4.98963	3.63652
chr10	31213045	31214012	4.10305	4.07594
chr10	31235955	31244358	4.98963	2.31826
chr10	31283417	31284986	6.31951	5.3942
chr10	31340920	31345880	4.98963	3.63652
chr10	31400715	31401577	3.65975	2.75768
chr10	31449133	31449394	2.93811	0.93942
chr10	31463889	31466306	4.98963	4.95478
chr10	31523136	31526609	8.97926	6.27304
chr10	31569217	31570215	6.7628	3.1971
chr10	31650964	31653578	1.44329	1.43942
chr10	31695038	31700808	6.7628	4.07594
chr10	31717031	31718444	6.31951	2.31826
chr10	31728869	31738272	7.20609	4.95478
chr10	31750049	31766667	7.20609	5.83362
chr10	31792381	31798029	7.20609	5.83362
chr10	31846085	31856768	8.53597	4.95478
chr10	31912488	31929141	7.20609	4.07594
chr10	31970370	31979586	6.31951	6.27304
chr10	31990880	32007321	8.53597	5.3942
chr10	32081696	32081997	4.54634	3.1971
chr10	32441700	32442837	5.87622	3.1971
chr10	32507595	32510818	4.98963	3.63652
chr10	32711863	32712190	3.21646	3.1971
chr10	32770022	32773412	3.65975	6.71246
chr10	32794991	32796374	3.65975	2.31826
chr10	32809359	32810315	2.49482	3.63652
chr10	32882747	32890342	7.64939	4.51536
chr10	32915639	32915984	4.10305	1.37884
chr10	32930637	32947338	6.7628	4.95478
chr10	32966312	32967464	2.77317	5.83362
chr10	32994274	32997246	4.10305	2.75768
chr10	33008056	33008741	4.10305	4.51536
chr10	33047322	33047835	4.10305	3.1971
chr10	33058257	33061750	6.31951	4.51536
chr10	33094404	33095224	4.54634	2.31826
chr10	33282939	33288566	3.21646	3.1971
chr10	33651171	33662189	5.43292	3.1971
chr10	33685654	33696111	5.43292	3.1971
chr10	33739145	33740852	6.31951	3.1971
chr10	33817651	33818165	4.10305	1.87884
chr10	33832497	33833724	5.43292	3.1971
chr10	33887813	33888591	3.21646	3.63652
chr10	33900257	33900512	1.38658	3.1971
chr10	33972888	33983083	7.64939	5.83362
chr10	34133024	34135935	4.10305	3.1971
chr10	34313922	34314306	1	2.75768
chr10	34349380	34354270	5.87622	5.3942
chr10	34372211	34373794	3.65975	3.1971
chr10	34384787	34385768	4.98963	4.07594
chr10	34819936	34820851	2.77317	3.1971
chr10	35048061	35049661	4.54634	1.87884
chr10	35212076	35215649	7.64939	5.83362
chr10	35381877	35382305	2.77317	1.43942
chr10	35545305	35547460	4.98963	2.75768
chr10	35677998	35680604	4.54634	3.1971
chr10	35727614	35734860	4.98963	4.51536
chr10	35897959	35898760	2.77317	2.75768
chr10	36075220	36076351	3.65975	2.75768
chr10	36129011	36130376	5.87622	4.07594
chr10	36153807	36154307	7.20609	4.51536
chr10	36436509	36437090	3.65975	4.07594
chr10	36563722	36578421	9.86585	5.3942
chr10	36704561	36706188	4.54634	3.63652
chr10	36745674	36748944	4.10305	3.63652
chr10	36817464	36828671	8.53597	4.51536
chr10	37144938	37145311	3.65975	1.87884
chr10	37190201	38123529	10.7524	7.59129
chr10	38174206	38224692	7.64939	5.3942
chr10	38253174	38255122	4.54634	3.1971
chr10	38271050	38282546	4.10305	3.1971
chr10	38315286	38317677	4.54634	3.1971
chr10	38341050	38347056	8.09268	4.95478
chr10	38365453	38365746	1.44329	1.43942
chr10	38387925	38635957	13.4122	6.27304
chr10	38647647	38666961	4.98963	4.51536
chr10	38679103	38682407	5.43292	3.1971
chr10	38692685	38693048	2.32988	2.75768
chr10	38724401	38725016	2.77317	1.87884
chr10	38737552	38744131	2.32988	2.31826
chr10	38757793	38771823	4.98963	3.63652
chr10	38889073	39075899	8.53597	6.71246
chr10	42602117	42788080	13.4122	13.7432
chr10	42818434	42978384	12.5256	6.27304
chr10	42991933	43042579	9.42256	5.83362
chr10	43077398	43089692	8.09268	5.3942
chr10	43236211	43238860	5.87622	3.63652
chr10	43393535	43398231	2.77317	2.31826
chr10	43526305	43529246	3.65975	3.1971
chr10	43643794	43645484	6.7628	2.75768
chr10	43975214	44060379	8.97926	6.27304
chr10	44071656	44072258	3.65975	2.75768
chr10	44087501	44143490	9.86585	6.71246
chr10	44215524	44227576	4.98963	4.51536
chr10	44570666	44571716	4.98963	3.1971
chr10	44586688	44591263	3.65975	3.63652
chr10	44603564	44603805	2.32988	1.43942
chr10	44621076	44621320	1	1.87884
chr10	44631888	44653401	6.31951	3.63652
chr10	44684857	44685830	2.77317	1.43942
chr10	44711075	44711290	1.44329	1.87884
chr10	44732268	44774511	4.54634	4.51536
chr10	44796880	44797072	1.44329	0.5
chr10	44821277	44822090	1.88658	1.87884
chr10	44905556	44906349	1.16494	1.43942
chr10	44918971	44942262	4.98963	4.95478
chr10	45019548	45020846	4.54634	2.31826
chr10	45042997	45044085	4.98963	2.75768
chr10	45194513	45198360	7.20609	4.95478
chr10	45439320	45440596	4.10305	2.75768
chr10	45526327	45527290	5.43292	2.75768
chr10	45811818	45815662	4.98963	2.75768
chr10	45843656	45844448	2.32988	1.87884
chr10	45890712	45892233	5.43292	4.95478
chr10	45932240	45932677	3.65975	2.31826
chr10	45986363	45993057	6.31951	5.83362
chr10	46032835	46033148	2.32988	1.87884
chr10	47142564	47147893	12.5256	7.59129
chr10	47366460	47366965	3.21646	3.63652
chr10	47569461	47569795	0.92439	2.31826
chr10	47613597	47613987	8.09268	2.75768
chr10	48339978	48340868	1.44329	2.31826
chr10	48352613	48352941	1.88658	0.71971
chr10	48473425	48473944	2.77317	1.43942
chr10	48583381	48584182	6.31951	4.07594
chr10	49554518	49557929	4.98963	5.3942
chr10	49582773	49583690	3.65975	2.75768
chr10	49722331	49724630	8.09268	4.51536
chr10	49792801	49794464	3.21646	2.75768
chr10	49822413	49824864	4.98963	3.1971
chr10	49848092	49851352	4.98963	4.07594
chr10	50473089	50475689	5.87622	3.63652
chr10	50633247	50634362	2.32988	2.31826
chr10	50656779	50662125	5.87622	4.51536
chr10	52109842	52111721	4.54634	2.31826
chr10	52243367	52246166	5.87622	4.95478
chr10	52886391	52886829	4.98963	1.43942
chr10	53638116	53638810	4.98963	3.1971
chr10	54079909	54081704	7.20609	3.1971
chr10	54122679	54124933	5.43292	2.75768
chr10	54160415	54160711	4.98963	0.799275
chr10	54264479	54274137	7.64939	6.71246
chr10	54296563	54307466	7.20609	3.1971
chr10	54341882	54348304	6.7628	4.95478
chr10	54450420	54452503	6.31951	4.07594
chr10	54590389	54592735	7.20609	4.51536
chr10	54628467	54628850	2.77317	1.87884
chr10	54904882	54908465	4.54634	3.63652
chr10	55005431	55005725	2.77317	2.75768
chr10	55052665	55053464	2.32988	2.31826
chr10	55095053	55098435	5.43292	4.07594
chr10	55153626	55155711	5.87622	4.07594
chr10	55244116	55245707	4.10305	4.07594
chr10	55276461	55278026	6.31951	5.3942
chr10	55428414	55430007	4.54634	3.1971
chr10	55510338	55510645	2.49482	1.87884
chr10	55669665	55684274	3.65975	4.07594
chr10	55897909	55902022	7.20609	4.95478
chr10	55975656	55976125	2.32988	1.59855
chr10	55987062	55991480	5.87622	4.07594
chr10	56052102	56061120	6.31951	4.51536
chr10	56096379	56100872	4.98963	3.1971
chr10	56191116	56192885	4.98963	4.51536
chr10	56267637	56267920	5.43292	2.75768
chr10	56477838	56478777	4.54634	3.63652
chr10	56541133	56542496	4.98963	2.75768
chr10	56598714	56599301	4.54634	1.43942
chr10	56682374	56687801	4.54634	4.95478
chr10	56718884	56719244	4.10305	3.63652
chr10	56827731	56828087	5.87622	4.07594
chr10	56896696	56899347	6.31951	4.51536
chr10	57052878	57055737	4.98963	4.07594
chr10	57081025	57082072	4.98963	4.07594
chr10	57192501	57192857	1.88658	1.43942
chr10	57240411	57242085	5.43292	4.51536
chr10	57253929	57255561	3.65975	5.3942
chr10	57327307	57346400	3.65975	2.75768
chr10	57357467	57358930	2.77317	2.31826
chr10	57371236	57372896	2.77317	2.31826
chr10	57404158	57404985	0.628862	1.87884
chr10	57448589	57451962	5.87622	4.51536
chr10	57461990	57462889	2.77317	3.1971
chr10	57473680	57482836	4.10305	3.1971
chr10	57520350	57558498	6.7628	5.3942
chr10	57569361	57945474	8.53597	6.71246
chr10	57955720	57988359	9.86585	5.83362
chr10	58004342	58099811	7.64939	5.83362
chr10	58128054	59387023	10.7524	8.47013
chr10	59903353	59904413	6.31951	4.07594
chr10	60005121	60005355	1.44329	1.43942
chr10	60182777	60186535	5.43292	3.1971
chr10	60200275	60200835	4.98963	3.63652
chr10	60216493	60218375	5.43292	3.63652
chr10	60271968	60272178	0.943292	1
chr10	60291934	60297883	6.31951	5.3942
chr10	60321447	60323547	6.31951	4.51536
chr10	60357860	60359304	5.43292	4.07594
chr10	60437634	60452609	4.98963	4.51536
chr10	60489572	60491093	4.10305	2.75768
chr10	60527451	60528097	5.87622	3.63652
chr10	60608357	60609024	2.32988	1.87884
chr10	61035621	61036179	1.44329	1.43942
chr10	61086157	61087875	3.65975	2.31826
chr10	61102304	61104364	2.77317	2.31826
chr10	61159256	61179239	4.98963	3.63652
chr10	61190065	61190678	1.88658	1.87884
chr10	61230438	61230807	0.943292	3.1971
chr10	61244729	61256016	4.10305	3.63652
chr10	61372011	61372408	2.77317	1.43942
chr10	61405992	61406498	0.721646	1.87884
chr10	61424766	61426913	2.77317	4.95478
chr10	61672260	61683464	6.31951	4.51536
chr10	61735203	61747940	4.54634	4.51536
chr10	61950950	61951739	4.10305	2.75768
chr10	62433293	62433719	1.88658	2.31826
chr10	62453012	62453332	1.88658	0.5
chr10	62749167	62750525	1.88658	1.87884
chr10	63179360	63185104	7.64939	4.95478
chr10	63329174	63332307	4.54634	5.3942
chr10	63881324	63882511	4.98963	5.3942
chr10	63896445	63903068	4.54634	3.1971
chr10	63932251	63934907	6.7628	4.07594
chr10	64090835	64114052	5.87622	4.95478
chr10	64169038	64171222	4.54634	2.31826
chr10	64446159	64462351	5.87622	5.83362
chr10	64544386	64547810	5.87622	3.1971
chr10	64607436	64608156	1.60823	2.75768
chr10	64709457	64709763	2.32988	1
chr10	64797417	64799825	4.54634	4.51536
chr10	65045812	65046223	1	1.43942
chr10	65149717	65153028	6.7628	4.07594
chr10	65715129	65787801	6.7628	5.3942
chr10	65801365	67247166	11.639	8.90955
chr10	67257252	67275614	4.98963	6.27304
chr10	67288472	67289103	4.98963	2.75768
chr10	67341685	67343498	3.21646	4.51536
chr10	67373905	67376359	6.31951	4.07594
chr10	67391414	67393453	5.43292	2.75768
chr10	67709553	67712894	4.10305	3.1971
chr10	67743302	67753990	7.64939	4.51536
chr10	67985431	67990081	6.7628	6.71246
chr10	68005624	68006257	1.88658	1.15913
chr10	68095466	68095799	1.88658	1.43942
chr10	68175708	68202740	5.43292	4.51536
chr10	68245226	68246119	5.87622	2.31826
chr10	68357658	68366902	4.98963	4.07594
chr10	68410404	68414284	5.87622	5.83362
chr10	68433384	68433822	1.88658	2.31826
chr10	68450154	68452865	4.10305	2.75768
chr10	68463012	68463470	4.10305	2.31826
chr10	68657391	68659743	5.87622	3.63652
chr10	68784613	68794095	4.54634	4.07594
chr10	68804524	68846950	4.98963	5.3942
chr10	68860396	69248592	8.09268	6.71246
chr10	69259818	69269101	4.54634	3.1971
chr10	69290588	69290898	0.943292	1.87884
chr10	69343409	69349686	5.43292	4.95478
chr10	69399324	69399782	5.87622	1.87884
chr10	69443626	69444400	1.88658	1.87884
chr10	69600043	69601900	4.10305	2.31826
chr10	70026450	70026687	2.32988	1.43942
chr10	70037494	70039538	3.21646	2.31826
chr10	70075486	70077812	5.43292	4.51536
chr10	70131572	70131844	4.54634	1.87884
chr10	70620084	70628477	7.20609	3.1971
chr10	71033001	71033482	0.943292	1.87884
chr10	71368857	71369211	1.88658	2.91681
chr10	71383732	71384027	4.10305	1.37884
chr10	71790423	71790967	3.65975	1.81826
chr10	71801656	71802776	2.77317	1.87884
chr10	72379064	72380996	4.10305	2.31826
chr10	72875577	72878135	2.32988	3.1971
chr10	73170751	73172345	4.98963	3.63652
chr10	73697935	73715550	7.20609	4.51536
chr10	73747982	73748309	1.88658	1.87884
chr10	73943659	73943904	1.44329	2.75768
chr10	74263929	74264405	6.31951	3.63652
chr10	74301375	74302424	3.21646	3.1971
chr10	74528610	74534376	6.7628	4.51536
chr10	74724285	74739985	9.86585	4.95478
[truncated: 18,177 more rows]

## Sheet: Fig. 2e - boundary insulation
chromosome	start	end	insulation1	insulation2	top_300	sample1	sample2
chr1	1800000	1850000	-1.16853	-1.04131	FALSE	CPA_TP53_Ctrl_c3_mega	CPA_TP53_Rescue_c3_mega
chr1	2500000	2550000	-0.937027	-0.40258	FALSE	CPA_TP53_Ctrl_c3_mega	CPA_TP53_Rescue_c3_mega
chr1	3750000	3800000	-1.02539	-0.989505	FALSE	CPA_TP53_Ctrl_c3_mega	CPA_TP53_Rescue_c3_mega
chr1	6050000	6100000	-1.07271	-0.883143	FALSE	CPA_TP53_Ctrl_c3_mega	CPA_TP53_Rescue_c3_mega
chr1	6600000	6650000	-0.704452	-0.694298	FALSE	CPA_TP53_Ctrl_c3_mega	CPA_TP53_Rescue_c3_mega
chr1	7800000	7850000	-0.482022	-0.550918	FALSE	CPA_TP53_Ctrl_c3_mega	CPA_TP53_Rescue_c3_mega
chr1	8450000	8500000	-0.135528	-0.0419502	FALSE	CPA_TP53_Ctrl_c3_mega	CPA_TP53_Rescue_c3_mega
chr1	8950000	9000000	-0.348523	-0.494273	FALSE	CPA_TP53_Ctrl_c3_mega	CPA_TP53_Rescue_c3_mega
chr1	9650000	9700000	-0.635844	-0.386913	FALSE	CPA_TP53_Ctrl_c3_mega	CPA_TP53_Rescue_c3_mega
chr1	10450000	10500000	-0.617393	-0.46573	FALSE	CPA_TP53_Ctrl_c3_mega	CPA_TP53_Rescue_c3_mega
chr1	11100000	11150000	-0.837326	-0.68844	FALSE	CPA_TP53_Ctrl_c3_mega	CPA_TP53_Rescue_c3_mega
chr1	12000000	12050000	-0.687326	-0.741697	FALSE	CPA_TP53_Ctrl_c3_mega	CPA_TP53_Rescue_c3_mega
chr1	15400000	15450000	-1.10903	-0.835208	FALSE	CPA_TP53_Ctrl_c3_mega	CPA_TP53_Rescue_c3_mega
chr1	15750000	15800000	-0.618008	-0.772465	FALSE	CPA_TP53_Ctrl_c3_mega	CPA_TP53_Rescue_c3_mega
chr1	16800000	16850000	-1.12535	-0.967811	FALSE	CPA_TP53_Ctrl_c3_mega	CPA_TP53_Rescue_c3_mega
chr1	17200000	17250000	-1.41692	-1.02269	FALSE	CPA_TP53_Ctrl_c3_mega	CPA_TP53_Rescue_c3_mega
chr1	17800000	17850000	-0.523787	-0.484311	FALSE	CPA_TP53_Ctrl_c3_mega	CPA_TP53_Rescue_c3_mega
chr1	19450000	19500000	-0.706655	-0.649136	FALSE	CPA_TP53_Ctrl_c3_mega	CPA_TP53_Rescue_c3_mega
chr1	20050000	20100000	-0.246507	-0.293146	FALSE	CPA_TP53_Ctrl_c3_mega	CPA_TP53_Rescue_c3_mega
chr1	20900000	20950000	-0.308606	-0.302521	FALSE	CPA_TP53_Ctrl_c3_mega	CPA_TP53_Rescue_c3_mega
chr1	21600000	21650000	0.0547754	0.158408	FALSE	CPA_TP53_Ctrl_c3_mega	CPA_TP53_Rescue_c3_mega
chr1	21900000	21950000	-0.170318	-0.0256211	FALSE	CPA_TP53_Ctrl_c3_mega	CPA_TP53_Rescue_c3_mega
chr1	22350000	22400000	-0.125861	-0.197349	FALSE	CPA_TP53_Ctrl_c3_mega	CPA_TP53_Rescue_c3_mega
chr1	23300000	23350000	-0.329114	-0.325584	FALSE	CPA_TP53_Ctrl_c3_mega	CPA_TP53_Rescue_c3_mega
chr1	24050000	24100000	-0.780527	-0.634281	FALSE	CPA_TP53_Ctrl_c3_mega	CPA_TP53_Rescue_c3_mega
chr1	25000000	25050000	0.0377473	-0.0269598	FALSE	CPA_TP53_Ctrl_c3_mega	CPA_TP53_Rescue_c3_mega
chr1	25550000	25600000	-0.292714	-0.440672	FALSE	CPA_TP53_Ctrl_c3_mega	CPA_TP53_Rescue_c3_mega
chr1	26300000	26350000	-0.205396	-0.202228	FALSE	CPA_TP53_Ctrl_c3_mega	CPA_TP53_Rescue_c3_mega
chr1	26800000	26850000	-0.822012	-0.722771	FALSE	CPA_TP53_Ctrl_c3_mega	CPA_TP53_Rescue_c3_mega
chr1	27250000	27300000	-0.644293	-0.527531	FALSE	CPA_TP53_Ctrl_c3_mega	CPA_TP53_Rescue_c3_mega
chr1	28050000	28100000	-0.424108	-0.484232	FALSE	CPA_TP53_Ctrl_c3_mega	CPA_TP53_Rescue_c3_mega
chr1	28950000	29000000	-0.76524	-0.805342	FALSE	CPA_TP53_Ctrl_c3_mega	CPA_TP53_Rescue_c3_mega
chr1	29500000	29550000	-0.936574	-0.758265	FALSE	CPA_TP53_Ctrl_c3_mega	CPA_TP53_Rescue_c3_mega
chr1	33550000	33600000	-0.788869	-0.743515	FALSE	CPA_TP53_Ctrl_c3_mega	CPA_TP53_Rescue_c3_mega
chr1	34000000	34050000	-0.847148	-0.935388	FALSE	CPA_TP53_Ctrl_c3_mega	CPA_TP53_Rescue_c3_mega
chr1	35250000	35300000	-0.738398	-0.989241	FALSE	CPA_TP53_Ctrl_c3_mega	CPA_TP53_Rescue_c3_mega
chr1	36450000	36500000	-0.54526	-0.57436	FALSE	CPA_TP53_Ctrl_c3_mega	CPA_TP53_Rescue_c3_mega
chr1	36900000	36950000	-1.35427	-1.62631	TRUE	CPA_TP53_Ctrl_c3_mega	CPA_TP53_Rescue_c3_mega
chr1	37950000	38000000	-0.443727	-0.688842	FALSE	CPA_TP53_Ctrl_c3_mega	CPA_TP53_Rescue_c3_mega
chr1	38300000	38350000	-0.537133	-0.570485	FALSE	CPA_TP53_Ctrl_c3_mega	CPA_TP53_Rescue_c3_mega
chr1	39350000	39400000	-0.513226	-0.752385	FALSE	CPA_TP53_Ctrl_c3_mega	CPA_TP53_Rescue_c3_mega
chr1	40200000	40250000	-0.531779	-0.540282	FALSE	CPA_TP53_Ctrl_c3_mega	CPA_TP53_Rescue_c3_mega
chr1	41000000	41050000	-0.327554	-0.243558	FALSE	CPA_TP53_Ctrl_c3_mega	CPA_TP53_Rescue_c3_mega
chr1	41500000	41550000	-0.394944	-0.284302	FALSE	CPA_TP53_Ctrl_c3_mega	CPA_TP53_Rescue_c3_mega
chr1	42550000	42600000	0.0637459	0.0774526	FALSE	CPA_TP53_Ctrl_c3_mega	CPA_TP53_Rescue_c3_mega
chr1	43250000	43300000	-0.0614005	-0.0838168	FALSE	CPA_TP53_Ctrl_c3_mega	CPA_TP53_Rescue_c3_mega
chr1	43600000	43650000	-0.213371	-0.341244	FALSE	CPA_TP53_Ctrl_c3_mega	CPA_TP53_Rescue_c3_mega
chr1	44500000	44550000	-0.730194	-0.579487	FALSE	CPA_TP53_Ctrl_c3_mega	CPA_TP53_Rescue_c3_mega
chr1	45200000	45250000	-1.22718	-1.34225	TRUE	CPA_TP53_Ctrl_c3_mega	CPA_TP53_Rescue_c3_mega
chr1	46000000	46050000	-0.490662	-0.54734	FALSE	CPA_TP53_Ctrl_c3_mega	CPA_TP53_Rescue_c3_mega
chr1	46800000	46850000	-1.58159	-1.3194	TRUE	CPA_TP53_Ctrl_c3_mega	CPA_TP53_Rescue_c3_mega
chr1	47750000	47800000	-0.33263	-0.364928	FALSE	CPA_TP53_Ctrl_c3_mega	CPA_TP53_Rescue_c3_mega
chr1	50800000	50850000	-1.19636	-1.07391	TRUE	CPA_TP53_Ctrl_c3_mega	CPA_TP53_Rescue_c3_mega
chr1	51750000	51800000	-0.495917	-0.573841	FALSE	CPA_TP53_Ctrl_c3_mega	CPA_TP53_Rescue_c3_mega
chr1	52400000	52450000	-0.152651	-0.212471	FALSE	CPA_TP53_Ctrl_c3_mega	CPA_TP53_Rescue_c3_mega
chr1	53700000	53750000	-0.694069	-0.748944	FALSE	CPA_TP53_Ctrl_c3_mega	CPA_TP53_Rescue_c3_mega
chr1	54300000	54350000	-0.500403	-0.533242	FALSE	CPA_TP53_Ctrl_c3_mega	CPA_TP53_Rescue_c3_mega
chr1	55500000	55550000	-1.13256	-1.2051	TRUE	CPA_TP53_Ctrl_c3_mega	CPA_TP53_Rescue_c3_mega
chr1	56350000	56400000	0.260626	0.553444	FALSE	CPA_TP53_Ctrl_c3_mega	CPA_TP53_Rescue_c3_mega
chr1	57200000	57250000	-0.654837	-0.926046	FALSE	CPA_TP53_Ctrl_c3_mega	CPA_TP53_Rescue_c3_mega
chr1	59050000	59100000	-0.741753	-0.676778	FALSE	CPA_TP53_Ctrl_c3_mega	CPA_TP53_Rescue_c3_mega
chr1	60300000	60350000	-1.28281	-1.21194	TRUE	CPA_TP53_Ctrl_c3_mega	CPA_TP53_Rescue_c3_mega
chr1	61350000	61400000	-0.69409	-0.409085	FALSE	CPA_TP53_Ctrl_c3_mega	CPA_TP53_Rescue_c3_mega
chr1	62450000	62500000	-0.365839	-0.486362	FALSE	CPA_TP53_Ctrl_c3_mega	CPA_TP53_Rescue_c3_mega
chr1	63250000	63300000	-0.655496	-0.78271	FALSE	CPA_TP53_Ctrl_c3_mega	CPA_TP53_Rescue_c3_mega
chr1	64000000	64050000	-1.00143	-0.933287	FALSE	CPA_TP53_Ctrl_c3_mega	CPA_TP53_Rescue_c3_mega
chr1	64700000	64750000	-0.736146	-1.05787	FALSE	CPA_TP53_Ctrl_c3_mega	CPA_TP53_Rescue_c3_mega
chr1	65450000	65500000	-0.293353	-0.445668	FALSE	CPA_TP53_Ctrl_c3_mega	CPA_TP53_Rescue_c3_mega
chr1	66250000	66300000	0.132051	0.205599	FALSE	CPA_TP53_Ctrl_c3_mega	CPA_TP53_Rescue_c3_mega
chr1	67200000	67250000	-0.528036	-0.440716	FALSE	CPA_TP53_Ctrl_c3_mega	CPA_TP53_Rescue_c3_mega
chr1	67950000	68000000	-0.630876	-0.52546	FALSE	CPA_TP53_Ctrl_c3_mega	CPA_TP53_Rescue_c3_mega
chr1	68950000	69000000	-0.792851	-1.08269	FALSE	CPA_TP53_Ctrl_c3_mega	CPA_TP53_Rescue_c3_mega
chr1	70300000	70350000	-0.416283	-0.33693	FALSE	CPA_TP53_Ctrl_c3_mega	CPA_TP53_Rescue_c3_mega
chr1	70950000	71000000	-0.882789	-1.1429	FALSE	CPA_TP53_Ctrl_c3_mega	CPA_TP53_Rescue_c3_mega
chr1	71500000	71550000	-0.299308	-0.350125	FALSE	CPA_TP53_Ctrl_c3_mega	CPA_TP53_Rescue_c3_mega
chr1	72450000	72500000	-0.316082	-0.202186	FALSE	CPA_TP53_Ctrl_c3_mega	CPA_TP53_Rescue_c3_mega
chr1	73050000	73100000	-0.226742	-0.0295165	FALSE	CPA_TP53_Ctrl_c3_mega	CPA_TP53_Rescue_c3_mega
chr1	75200000	75250000	-0.882409	-0.777769	FALSE	CPA_TP53_Ctrl_c3_mega	CPA_TP53_Rescue_c3_mega
chr1	75700000	75750000	-0.0491034	-0.0896783	FALSE	CPA_TP53_Ctrl_c3_mega	CPA_TP53_Rescue_c3_mega
chr1	76300000	76350000	-0.593981	-1.04278	FALSE	CPA_TP53_Ctrl_c3_mega	CPA_TP53_Rescue_c3_mega
chr1	77600000	77650000	-0.519106	-0.585205	FALSE	CPA_TP53_Ctrl_c3_mega	CPA_TP53_Rescue_c3_mega
chr1	78450000	78500000	-0.342014	-0.508944	FALSE	CPA_TP53_Ctrl_c3_mega	CPA_TP53_Rescue_c3_mega
chr1	79150000	79200000	-0.272528	-0.497488	FALSE	CPA_TP53_Ctrl_c3_mega	CPA_TP53_Rescue_c3_mega
chr1	79850000	79900000	-0.165663	-0.0822197	FALSE	CPA_TP53_Ctrl_c3_mega	CPA_TP53_Rescue_c3_mega
chr1	80600000	80650000	-0.232997	-0.418432	FALSE	CPA_TP53_Ctrl_c3_mega	CPA_TP53_Rescue_c3_mega
chr1	83200000	83250000	-0.292054	-0.227479	FALSE	CPA_TP53_Ctrl_c3_mega	CPA_TP53_Rescue_c3_mega
chr1	84300000	84350000	-1.40091	-0.84227	FALSE	CPA_TP53_Ctrl_c3_mega	CPA_TP53_Rescue_c3_mega
chr1	85650000	85700000	-0.311932	-0.348763	FALSE	CPA_TP53_Ctrl_c3_mega	CPA_TP53_Rescue_c3_mega
chr1	86400000	86450000	-0.103181	0.0982193	FALSE	CPA_TP53_Ctrl_c3_mega	CPA_TP53_Rescue_c3_mega
chr1	86800000	86850000	-0.370072	-0.301259	FALSE	CPA_TP53_Ctrl_c3_mega	CPA_TP53_Rescue_c3_mega
chr1	87550000	87600000	-0.856001	-0.945973	FALSE	CPA_TP53_Ctrl_c3_mega	CPA_TP53_Rescue_c3_mega
chr1	88600000	88650000	-0.235039	-0.1331	FALSE	CPA_TP53_Ctrl_c3_mega	CPA_TP53_Rescue_c3_mega
chr1	89300000	89350000	-0.674372	-0.822232	FALSE	CPA_TP53_Ctrl_c3_mega	CPA_TP53_Rescue_c3_mega
chr1	90050000	90100000	-0.216974	-0.176487	FALSE	CPA_TP53_Ctrl_c3_mega	CPA_TP53_Rescue_c3_mega
chr1	90050000	90100000	-0.216974	-0.176487	FALSE	CPA_TP53_Ctrl_c3_mega	CPA_TP53_Rescue_c3_mega
chr1	90500000	90550000	-0.902677	-0.900246	FALSE	CPA_TP53_Ctrl_c3_mega	CPA_TP53_Rescue_c3_mega
chr1	91100000	91150000	0.0909659	0.14748	FALSE	CPA_TP53_Ctrl_c3_mega	CPA_TP53_Rescue_c3_mega
chr1	91800000	91850000	-0.324647	-0.512373	FALSE	CPA_TP53_Ctrl_c3_mega	CPA_TP53_Rescue_c3_mega
chr1	92450000	92500000	-0.286137	-0.189284	FALSE	CPA_TP53_Ctrl_c3_mega	CPA_TP53_Rescue_c3_mega
chr1	94350000	94400000	-0.678994	-0.645871	FALSE	CPA_TP53_Ctrl_c3_mega	CPA_TP53_Rescue_c3_mega
chr1	94900000	94950000	-0.381727	-0.309318	FALSE	CPA_TP53_Ctrl_c3_mega	CPA_TP53_Rescue_c3_mega
chr1	95600000	95650000	-0.769274	-0.714983	FALSE	CPA_TP53_Ctrl_c3_mega	CPA_TP53_Rescue_c3_mega
chr1	97400000	97450000	-0.876173	-0.547381	FALSE	CPA_TP53_Ctrl_c3_mega	CPA_TP53_Rescue_c3_mega
chr1	98300000	98350000	0.182042	0.230607	FALSE	CPA_TP53_Ctrl_c3_mega	CPA_TP53_Rescue_c3_mega
chr1	99050000	99100000	-0.425651	-0.701319	FALSE	CPA_TP53_Ctrl_c3_mega	CPA_TP53_Rescue_c3_mega
chr1	100200000	100250000	-1.06183	-1.01849	FALSE	CPA_TP53_Ctrl_c3_mega	CPA_TP53_Rescue_c3_mega
chr1	100900000	100950000	-0.162923	-0.0759116	FALSE	CPA_TP53_Ctrl_c3_mega	CPA_TP53_Rescue_c3_mega
chr1	101350000	101400000	-0.682558	-0.699145	FALSE	CPA_TP53_Ctrl_c3_mega	CPA_TP53_Rescue_c3_mega
chr1	101900000	101950000	-1.18962	-0.961305	FALSE	CPA_TP53_Ctrl_c3_mega	CPA_TP53_Rescue_c3_mega
chr1	102950000	103000000	0.148616	0.183538	FALSE	CPA_TP53_Ctrl_c3_mega	CPA_TP53_Rescue_c3_mega
chr1	107700000	107750000	-0.579726	-0.751268	FALSE	CPA_TP53_Ctrl_c3_mega	CPA_TP53_Rescue_c3_mega
chr1	108750000	108800000	-0.108249	-0.165797	FALSE	CPA_TP53_Ctrl_c3_mega	CPA_TP53_Rescue_c3_mega
chr1	110000000	110050000	-0.327241	-0.240122	FALSE	CPA_TP53_Ctrl_c3_mega	CPA_TP53_Rescue_c3_mega
chr1	110600000	110650000	-0.704761	-0.843301	FALSE	CPA_TP53_Ctrl_c3_mega	CPA_TP53_Rescue_c3_mega
chr1	111050000	111100000	-0.30537	-0.220581	FALSE	CPA_TP53_Ctrl_c3_mega	CPA_TP53_Rescue_c3_mega
chr1	111700000	111750000	-0.11881	-0.194788	FALSE	CPA_TP53_Ctrl_c3_mega	CPA_TP53_Rescue_c3_mega
chr1	111750000	111800000	-0.0226907	-0.0916408	FALSE	CPA_TP53_Ctrl_c3_mega	CPA_TP53_Rescue_c3_mega
chr1	111900000	111950000	-0.23349	-0.177939	FALSE	CPA_TP53_Ctrl_c3_mega	CPA_TP53_Rescue_c3_mega
chr1	112300000	112350000	-0.250787	-0.454846	FALSE	CPA_TP53_Ctrl_c3_mega	CPA_TP53_Rescue_c3_mega
chr1	112900000	112950000	-0.859775	-0.792671	FALSE	CPA_TP53_Ctrl_c3_mega	CPA_TP53_Rescue_c3_mega
chr1	113100000	113150000	-0.0697978	-0.117183	FALSE	CPA_TP53_Ctrl_c3_mega	CPA_TP53_Rescue_c3_mega
chr1	113600000	113650000	-0.745781	-0.684342	FALSE	CPA_TP53_Ctrl_c3_mega	CPA_TP53_Rescue_c3_mega
chr1	114350000	114400000	-0.188017	-0.355755	FALSE	CPA_TP53_Ctrl_c3_mega	CPA_TP53_Rescue_c3_mega
chr1	115500000	115550000	-0.148013	-0.120457	FALSE	CPA_TP53_Ctrl_c3_mega	CPA_TP53_Rescue_c3_mega
chr1	116250000	116300000	-0.128368	-0.097281	FALSE	CPA_TP53_Ctrl_c3_mega	CPA_TP53_Rescue_c3_mega
chr1	116400000	116450000	0.164236	0.13421	FALSE	CPA_TP53_Ctrl_c3_mega	CPA_TP53_Rescue_c3_mega
chr1	116550000	116600000	-0.277318	-0.248944	FALSE	CPA_TP53_Ctrl_c3_mega	CPA_TP53_Rescue_c3_mega
chr1	117100000	117150000	-0.264239	-0.181656	FALSE	CPA_TP53_Ctrl_c3_mega	CPA_TP53_Rescue_c3_mega
chr1	117650000	117700000	-0.241954	-0.0376642	FALSE	CPA_TP53_Ctrl_c3_mega	CPA_TP53_Rescue_c3_mega
chr1	118500000	118550000	-0.931338	-0.876023	FALSE	CPA_TP53_Ctrl_c3_mega	CPA_TP53_Rescue_c3_mega
chr1	145250000	145300000	-1.04442	-1.01103	FALSE	CPA_TP53_Ctrl_c3_mega	CPA_TP53_Rescue_c3_mega
chr1	149550000	149600000	-2.37688	-2.99401	TRUE	CPA_TP53_Ctrl_c3_mega	CPA_TP53_Rescue_c3_mega
chr1	149600000	149650000	-2.29975	-3.19736	TRUE	CPA_TP53_Ctrl_c3_mega	CPA_TP53_Rescue_c3_mega
chr1	149600000	149650000	-2.29975	-3.19736	TRUE	CPA_TP53_Ctrl_c3_mega	CPA_TP53_Rescue_c3_mega
chr1	150200000	150250000	-0.632452	-0.611991	FALSE	CPA_TP53_Ctrl_c3_mega	CPA_TP53_Rescue_c3_mega
chr1	151100000	151150000	-0.755668	-0.552573	FALSE	CPA_TP53_Ctrl_c3_mega	CPA_TP53_Rescue_c3_mega
chr1	151900000	151950000	-0.5558	-0.671528	FALSE	CPA_TP53_Ctrl_c3_mega	CPA_TP53_Rescue_c3_mega
chr1	152450000	152500000	-0.00789534	0.0051239	FALSE	CPA_TP53_Ctrl_c3_mega	CPA_TP53_Rescue_c3_mega
chr1	153350000	153400000	-0.289823	-0.455115	FALSE	CPA_TP53_Ctrl_c3_mega	CPA_TP53_Rescue_c3_mega
chr1	154100000	154150000	-0.132787	-0.227733	FALSE	CPA_TP53_Ctrl_c3_mega	CPA_TP53_Rescue_c3_mega
chr1	155100000	155150000	-0.7683	-0.849465	FALSE	CPA_TP53_Ctrl_c3_mega	CPA_TP53_Rescue_c3_mega
chr1	155950000	156000000	-0.473949	-0.255561	FALSE	CPA_TP53_Ctrl_c3_mega	CPA_TP53_Rescue_c3_mega
chr1	156300000	156350000	-1.00178	-0.795782	FALSE	CPA_TP53_Ctrl_c3_mega	CPA_TP53_Rescue_c3_mega
chr1	156950000	157000000	-0.969648	-0.983105	FALSE	CPA_TP53_Ctrl_c3_mega	CPA_TP53_Rescue_c3_mega
chr1	158150000	158200000	-0.205217	-0.196537	FALSE	CPA_TP53_Ctrl_c3_mega	CPA_TP53_Rescue_c3_mega
chr1	159050000	159100000	-0.623242	-1.33861	FALSE	CPA_TP53_Ctrl_c3_mega	CPA_TP53_Rescue_c3_mega
chr1	159900000	159950000	-0.454118	-0.628612	FALSE	CPA_TP53_Ctrl_c3_mega	CPA_TP53_Rescue_c3_mega
chr1	161050000	161100000	-0.524154	-0.827338	FALSE	CPA_TP53_Ctrl_c3_mega	CPA_TP53_Rescue_c3_mega
chr1	161700000	161750000	-0.765115	-0.770981	FALSE	CPA_TP53_Ctrl_c3_mega	CPA_TP53_Rescue_c3_mega
chr1	163300000	163350000	-1.24827	-1.21442	TRUE	CPA_TP53_Ctrl_c3_mega	CPA_TP53_Rescue_c3_mega
chr1	164450000	164500000	0.110369	0.194874	FALSE	CPA_TP53_Ctrl_c3_mega	CPA_TP53_Rescue_c3_mega
chr1	165050000	165100000	-0.820182	-0.784792	FALSE	CPA_TP53_Ctrl_c3_mega	CPA_TP53_Rescue_c3_mega
chr1	166850000	166900000	-0.541523	-0.560529	FALSE	CPA_TP53_Ctrl_c3_mega	CPA_TP53_Rescue_c3_mega
chr1	167600000	167650000	-0.203547	-0.218002	FALSE	CPA_TP53_Ctrl_c3_mega	CPA_TP53_Rescue_c3_mega
chr1	168200000	168250000	-0.229488	-0.373528	FALSE	CPA_TP53_Ctrl_c3_mega	CPA_TP53_Rescue_c3_mega
chr1	169400000	169450000	-0.380184	-0.575222	FALSE	CPA_TP53_Ctrl_c3_mega	CPA_TP53_Rescue_c3_mega
chr1	169800000	169850000	-0.860015	-0.888325	FALSE	CPA_TP53_Ctrl_c3_mega	CPA_TP53_Rescue_c3_mega
chr1	170950000	171000000	-0.161564	-0.190241	FALSE	CPA_TP53_Ctrl_c3_mega	CPA_TP53_Rescue_c3_mega
chr1	171450000	171500000	-0.474773	-0.627312	FALSE	CPA_TP53_Ctrl_c3_mega	CPA_TP53_Rescue_c3_mega
chr1	172550000	172600000	-0.317088	-0.355727	FALSE	CPA_TP53_Ctrl_c3_mega	CPA_TP53_Rescue_c3_mega
chr1	173300000	173350000	-0.00727764	0.0466821	FALSE	CPA_TP53_Ctrl_c3_mega	CPA_TP53_Rescue_c3_mega
chr1	174050000	174100000	-0.309431	-0.420019	FALSE	CPA_TP53_Ctrl_c3_mega	CPA_TP53_Rescue_c3_mega
chr1	174950000	175000000	-1.30925	-0.805957	FALSE	CPA_TP53_Ctrl_c3_mega	CPA_TP53_Rescue_c3_mega
chr1	176150000	176200000	-0.0450399	-0.218833	FALSE	CPA_TP53_Ctrl_c3_mega	CPA_TP53_Rescue_c3_mega
chr1	176850000	176900000	-0.396622	-0.454377	FALSE	CPA_TP53_Ctrl_c3_mega	CPA_TP53_Rescue_c3_mega
chr1	177900000	177950000	-1.25456	-1.35114	TRUE	CPA_TP53_Ctrl_c3_mega	CPA_TP53_Rescue_c3_mega
chr1	178400000	178450000	-0.160136	-0.14904	FALSE	CPA_TP53_Ctrl_c3_mega	CPA_TP53_Rescue_c3_mega
chr1	179700000	179750000	-0.297201	-0.4958	FALSE	CPA_TP53_Ctrl_c3_mega	CPA_TP53_Rescue_c3_mega
chr1	180350000	180400000	-0.207221	-0.178164	FALSE	CPA_TP53_Ctrl_c3_mega	CPA_TP53_Rescue_c3_mega
chr1	181150000	181200000	-0.387624	-0.504939	FALSE	CPA_TP53_Ctrl_c3_mega	CPA_TP53_Rescue_c3_mega
chr1	182000000	182050000	-0.294532	-0.388931	FALSE	CPA_TP53_Ctrl_c3_mega	CPA_TP53_Rescue_c3_mega
chr1	182800000	182850000	-1.48879	-1.33983	TRUE	CPA_TP53_Ctrl_c3_mega	CPA_TP53_Rescue_c3_mega
chr1	183550000	183600000	-0.560716	-0.469263	FALSE	CPA_TP53_Ctrl_c3_mega	CPA_TP53_Rescue_c3_mega
chr1	184700000	184750000	-0.584052	-0.696806	FALSE	CPA_TP53_Ctrl_c3_mega	CPA_TP53_Rescue_c3_mega
chr1	185650000	185700000	-0.561988	-0.286719	FALSE	CPA_TP53_Ctrl_c3_mega	CPA_TP53_Rescue_c3_mega
chr1	186300000	186350000	-0.909491	-1.09833	FALSE	CPA_TP53_Ctrl_c3_mega	CPA_TP53_Rescue_c3_mega
chr1	187050000	187100000	-0.414843	-0.446158	FALSE	CPA_TP53_Ctrl_c3_mega	CPA_TP53_Rescue_c3_mega
chr1	190400000	190450000	-0.727964	-0.794813	FALSE	CPA_TP53_Ctrl_c3_mega	CPA_TP53_Rescue_c3_mega
chr1	191800000	191850000	0.000862691	0.109873	FALSE	CPA_TP53_Ctrl_c3_mega	CPA_TP53_Rescue_c3_mega
chr1	192400000	192450000	-0.85636	-0.884273	FALSE	CPA_TP53_Ctrl_c3_mega	CPA_TP53_Rescue_c3_mega
chr1	193100000	193150000	-0.800753	-0.900466	FALSE	CPA_TP53_Ctrl_c3_mega	CPA_TP53_Rescue_c3_mega
chr1	194400000	194450000	-0.00930608	-0.0525486	FALSE	CPA_TP53_Ctrl_c3_mega	CPA_TP53_Rescue_c3_mega
chr1	195800000	195850000	-0.358688	-0.322422	FALSE	CPA_TP53_Ctrl_c3_mega	CPA_TP53_Rescue_c3_mega
chr1	196650000	196700000	-0.333211	-0.369715	FALSE	CPA_TP53_Ctrl_c3_mega	CPA_TP53_Rescue_c3_mega
chr1	197350000	197400000	-0.552301	-0.602306	FALSE	CPA_TP53_Ctrl_c3_mega	CPA_TP53_Rescue_c3_mega
chr1	197950000	198000000	0.210652	0.329349	FALSE	CPA_TP53_Ctrl_c3_mega	CPA_TP53_Rescue_c3_mega
chr1	198650000	198700000	-0.808569	-0.812682	FALSE	CPA_TP53_Ctrl_c3_mega	CPA_TP53_Rescue_c3_mega
chr1	199500000	199550000	-0.374453	-0.436171	FALSE	CPA_TP53_Ctrl_c3_mega	CPA_TP53_Rescue_c3_mega
chr1	200450000	200500000	-0.683003	-0.690462	FALSE	CPA_TP53_Ctrl_c3_mega	CPA_TP53_Rescue_c3_mega
chr1	201350000	201400000	-0.539474	-0.573816	FALSE	CPA_TP53_Ctrl_c3_mega	CPA_TP53_Rescue_c3_mega
chr1	202050000	202100000	-0.507511	-0.541613	FALSE	CPA_TP53_Ctrl_c3_mega	CPA_TP53_Rescue_c3_mega
chr1	202950000	203000000	-0.466678	-0.488436	FALSE	CPA_TP53_Ctrl_c3_mega	CPA_TP53_Rescue_c3_mega
chr1	203750000	203800000	-0.523918	-0.619123	FALSE	CPA_TP53_Ctrl_c3_mega	CPA_TP53_Rescue_c3_mega
chr1	204450000	204500000	-0.592079	-0.901966	FALSE	CPA_TP53_Ctrl_c3_mega	CPA_TP53_Rescue_c3_mega
chr1	205300000	205350000	-0.424045	-0.312163	FALSE	CPA_TP53_Ctrl_c3_mega	CPA_TP53_Rescue_c3_mega
chr1	207100000	207150000	-0.0997634	-0.0725169	FALSE	CPA_TP53_Ctrl_c3_mega	CPA_TP53_Rescue_c3_mega
chr1	208000000	208050000	-0.736847	-0.856009	FALSE	CPA_TP53_Ctrl_c3_mega	CPA_TP53_Rescue_c3_mega
chr1	210000000	210050000	-1.25915	-0.691964	FALSE	CPA_TP53_Ctrl_c3_mega	CPA_TP53_Rescue_c3_mega
chr1	210500000	210550000	-0.611609	-0.586499	FALSE	CPA_TP53_Ctrl_c3_mega	CPA_TP53_Rescue_c3_mega
chr1	211450000	211500000	-0.609035	-0.775257	FALSE	CPA_TP53_Ctrl_c3_mega	CPA_TP53_Rescue_c3_mega
chr1	211750000	211800000	-0.343784	-0.237708	FALSE	CPA_TP53_Ctrl_c3_mega	CPA_TP53_Rescue_c3_mega
chr1	212650000	212700000	-0.180514	-0.149253	FALSE	CPA_TP53_Ctrl_c3_mega	CPA_TP53_Rescue_c3_mega
chr1	213250000	213300000	-0.835809	-1.10354	FALSE	CPA_TP53_Ctrl_c3_mega	CPA_TP53_Rescue_c3_mega
chr1	214350000	214400000	-1.13654	-1.07873	TRUE	CPA_TP53_Ctrl_c3_mega	CPA_TP53_Rescue_c3_mega
chr1	214800000	214850000	-0.735018	-0.743564	FALSE	CPA_TP53_Ctrl_c3_mega	CPA_TP53_Rescue_c3_mega
chr1	215800000	215850000	-0.976477	-1.16325	FALSE	CPA_TP53_Ctrl_c3_mega	CPA_TP53_Rescue_c3_mega
chr1	218400000	218450000	-1.82707	-1.46752	TRUE	CPA_TP53_Ctrl_c3_mega	CPA_TP53_Rescue_c3_mega
chr1	219400000	219450000	0.088927	0.193468	FALSE	CPA_TP53_Ctrl_c3_mega	CPA_TP53_Rescue_c3_mega
chr1	220100000	220150000	-0.550307	-0.576817	FALSE	CPA_TP53_Ctrl_c3_mega	CPA_TP53_Rescue_c3_mega
chr1	220950000	221000000	-0.655697	-0.87883	FALSE	CPA_TP53_Ctrl_c3_mega	CPA_TP53_Rescue_c3_mega
chr1	221600000	221650000	-0.436347	-0.399544	FALSE	CPA_TP53_Ctrl_c3_mega	CPA_TP53_Rescue_c3_mega
chr1	222800000	222850000	-0.87385	-0.825994	FALSE	CPA_TP53_Ctrl_c3_mega	CPA_TP53_Rescue_c3_mega
chr1	223900000	223950000	-0.567321	-0.644871	FALSE	CPA_TP53_Ctrl_c3_mega	CPA_TP53_Rescue_c3_mega
chr1	224550000	224600000	-0.49598	-0.540762	FALSE	CPA_TP53_Ctrl_c3_mega	CPA_TP53_Rescue_c3_mega
chr1	225100000	225150000	-0.268492	-0.30465	FALSE	CPA_TP53_Ctrl_c3_mega	CPA_TP53_Rescue_c3_mega
chr1	225550000	225600000	-1.05216	-1.00221	FALSE	CPA_TP53_Ctrl_c3_mega	CPA_TP53_Rescue_c3_mega
chr1	226250000	226300000	-0.811948	-0.810647	FALSE	CPA_TP53_Ctrl_c3_mega	CPA_TP53_Rescue_c3_mega
chr1	227050000	227100000	-0.149601	-0.131692	FALSE	CPA_TP53_Ctrl_c3_mega	CPA_TP53_Rescue_c3_mega
chr1	227650000	227700000	-0.477481	-0.509259	FALSE	CPA_TP53_Ctrl_c3_mega	CPA_TP53_Rescue_c3_mega
chr1	228250000	228300000	-0.245769	-0.0645223	FALSE	CPA_TP53_Ctrl_c3_mega	CPA_TP53_Rescue_c3_mega
chr1	228700000	228750000	-1.44808	-1.60102	TRUE	CPA_TP53_Ctrl_c3_mega	CPA_TP53_Rescue_c3_mega
chr1	229700000	229750000	-0.764886	-0.752343	FALSE	CPA_TP53_Ctrl_c3_mega	CPA_TP53_Rescue_c3_mega
chr1	230500000	230550000	-0.129271	-0.103703	FALSE	CPA_TP53_Ctrl_c3_mega	CPA_TP53_Rescue_c3_mega
chr1	231400000	231450000	-0.29206	-0.297065	FALSE	CPA_TP53_Ctrl_c3_mega	CPA_TP53_Rescue_c3_mega
chr1	231800000	231850000	-0.561847	-0.597393	FALSE	CPA_TP53_Ctrl_c3_mega	CPA_TP53_Rescue_c3_mega
chr1	232750000	232800000	-0.054416	0.0396803	FALSE	CPA_TP53_Ctrl_c3_mega	CPA_TP53_Rescue_c3_mega
chr1	233400000	233450000	-1.15594	-1.17665	TRUE	CPA_TP53_Ctrl_c3_mega	CPA_TP53_Rescue_c3_mega
chr1	234550000	234600000	-0.908327	-0.882911	FALSE	CPA_TP53_Ctrl_c3_mega	CPA_TP53_Rescue_c3_mega
chr1	235300000	235350000	-0.694724	-0.707169	FALSE	CPA_TP53_Ctrl_c3_mega	CPA_TP53_Rescue_c3_mega
chr1	236200000	236250000	-0.778338	-0.747226	FALSE	CPA_TP53_Ctrl_c3_mega	CPA_TP53_Rescue_c3_mega
chr1	236750000	236800000	-0.402822	-0.331726	FALSE	CPA_TP53_Ctrl_c3_mega	CPA_TP53_Rescue_c3_mega
chr1	237850000	237900000	-0.503178	-0.300961	FALSE	CPA_TP53_Ctrl_c3_mega	CPA_TP53_Rescue_c3_mega
chr1	239200000	239250000	-0.0118442	0.246889	FALSE	CPA_TP53_Ctrl_c3_mega	CPA_TP53_Rescue_c3_mega
chr1	240150000	240200000	-0.550908	-0.503788	FALSE	CPA_TP53_Ctrl_c3_mega	CPA_TP53_Rescue_c3_mega
chr1	240900000	240950000	-0.307151	-0.267532	FALSE	CPA_TP53_Ctrl_c3_mega	CPA_TP53_Rescue_c3_mega
chr1	241650000	241700000	-0.540037	-0.528234	FALSE	CPA_TP53_Ctrl_c3_mega	CPA_TP53_Rescue_c3_mega
chr1	242100000	242150000	-0.467952	-0.239749	FALSE	CPA_TP53_Ctrl_c3_mega	CPA_TP53_Rescue_c3_mega
chr1	243300000	243350000	-0.892874	-0.620332	FALSE	CPA_TP53_Ctrl_c3_mega	CPA_TP53_Rescue_c3_mega
chr1	244600000	244650000	-0.482053	-0.438276	FALSE	CPA_TP53_Ctrl_c3_mega	CPA_TP53_Rescue_c3_mega
chr1	245200000	245250000	-0.581462	-0.663072	FALSE	CPA_TP53_Ctrl_c3_mega	CPA_TP53_Rescue_c3_mega
chr1	246150000	246200000	-0.0833408	0.26994	FALSE	CPA_TP53_Ctrl_c3_mega	CPA_TP53_Rescue_c3_mega
chr1	246900000	246950000	-0.70216	-0.461122	FALSE	CPA_TP53_Ctrl_c3_mega	CPA_TP53_Rescue_c3_mega
chr1	247650000	247700000	-0.104385	-0.0594631	FALSE	CPA_TP53_Ctrl_c3_mega	CPA_TP53_Rescue_c3_mega
chr10	1100000	1150000	-1.09001	-0.935739	FALSE	CPA_TP53_Ctrl_c3_mega	CPA_TP53_Rescue_c3_mega
chr10	1750000	1800000	0.0830022	0.0182141	FALSE	CPA_TP53_Ctrl_c3_mega	CPA_TP53_Rescue_c3_mega
chr10	3100000	3150000	-1.55309	-1.6138	TRUE	CPA_TP53_Ctrl_c3_mega	CPA_TP53_Rescue_c3_mega
chr10	3850000	3900000	0.19957	0.229408	FALSE	CPA_TP53_Ctrl_c3_mega	CPA_TP53_Rescue_c3_mega
chr10	4800000	4850000	-0.725381	-0.913873	FALSE	CPA_TP53_Ctrl_c3_mega	CPA_TP53_Rescue_c3_mega
chr10	5950000	6000000	-0.594644	-0.619293	FALSE	CPA_TP53_Ctrl_c3_mega	CPA_TP53_Rescue_c3_mega
chr10	7750000	7800000	-0.543404	-0.69026	FALSE	CPA_TP53_Ctrl_c3_mega	CPA_TP53_Rescue_c3_mega
chr10	8550000	8600000	0.394863	0.465566	FALSE	CPA_TP53_Ctrl_c3_mega	CPA_TP53_Rescue_c3_mega
chr10	9350000	9400000	-1.0747	-1.26125	TRUE	CPA_TP53_Ctrl_c3_mega	CPA_TP53_Rescue_c3_mega
chr10	11400000	11450000	-0.583148	-0.346397	FALSE	CPA_TP53_Ctrl_c3_mega	CPA_TP53_Rescue_c3_mega
chr10	12200000	12250000	-0.90942	-1.04139	FALSE	CPA_TP53_Ctrl_c3_mega	CPA_TP53_Rescue_c3_mega
chr10	13200000	13250000	-0.67144	-0.618421	FALSE	CPA_TP53_Ctrl_c3_mega	CPA_TP53_Rescue_c3_mega
chr10	13550000	13600000	-0.420573	-0.377341	FALSE	CPA_TP53_Ctrl_c3_mega	CPA_TP53_Rescue_c3_mega
chr10	14400000	14450000	0.122913	0.317638	FALSE	CPA_TP53_Ctrl_c3_mega	CPA_TP53_Rescue_c3_mega
chr10	15300000	15350000	-0.201083	-0.228705	FALSE	CPA_TP53_Ctrl_c3_mega	CPA_TP53_Rescue_c3_mega
chr10	15850000	15900000	-0.716222	-0.6217	FALSE	CPA_TP53_Ctrl_c3_mega	CPA_TP53_Rescue_c3_mega
chr10	16800000	16850000	-1.3423	-1.17832	TRUE	CPA_TP53_Ctrl_c3_mega	CPA_TP53_Rescue_c3_mega
chr10	20050000	20100000	-0.0856408	0.17518	FALSE	CPA_TP53_Ctrl_c3_mega	CPA_TP53_Rescue_c3_mega
chr10	21100000	21150000	-0.91063	-1.14773	FALSE	CPA_TP53_Ctrl_c3_mega	CPA_TP53_Rescue_c3_mega
chr10	22200000	22250000	-0.326493	-0.258264	FALSE	CPA_TP53_Ctrl_c3_mega	CPA_TP53_Rescue_c3_mega
chr10	23400000	23450000	-1.02357	-1.1386	FALSE	CPA_TP53_Ctrl_c3_mega	CPA_TP53_Rescue_c3_mega
chr10	24800000	24850000	-1.06099	-0.841269	FALSE	CPA_TP53_Ctrl_c3_mega	CPA_TP53_Rescue_c3_mega
chr10	25400000	25450000	-0.763515	-0.792653	FALSE	CPA_TP53_Ctrl_c3_mega	CPA_TP53_Rescue_c3_mega
chr10	26900000	26950000	-1.03888	-0.71342	FALSE	CPA_TP53_Ctrl_c3_mega	CPA_TP53_Rescue_c3_mega
chr10	27550000	27600000	-0.204314	-0.310324	FALSE	CPA_TP53_Ctrl_c3_mega	CPA_TP53_Rescue_c3_mega
chr10	28750000	28800000	-0.56385	-0.576798	FALSE	CPA_TP53_Ctrl_c3_mega	CPA_TP53_Rescue_c3_mega
chr10	29650000	29700000	-1.34784	-1.05271	FALSE	CPA_TP53_Ctrl_c3_mega	CPA_TP53_Rescue_c3_mega
chr10	30950000	31000000	-0.851275	-0.69224	FALSE	CPA_TP53_Ctrl_c3_mega	CPA_TP53_Rescue_c3_mega
chr10	32500000	32550000	-0.291912	-0.425906	FALSE	CPA_TP53_Ctrl_c3_mega	CPA_TP53_Rescue_c3_mega
chr10	33450000	33500000	-0.340945	-0.571003	FALSE	CPA_TP53_Ctrl_c3_mega	CPA_TP53_Rescue_c3_mega
chr10	34900000	34950000	-0.353568	-0.399787	FALSE	CPA_TP53_Ctrl_c3_mega	CPA_TP53_Rescue_c3_mega
chr10	35350000	35400000	-0.434249	-0.453518	FALSE	CPA_TP53_Ctrl_c3_mega	CPA_TP53_Rescue_c3_mega
chr10	35850000	35900000	-0.753125	-0.643399	FALSE	CPA_TP53_Ctrl_c3_mega	CPA_TP53_Rescue_c3_mega
chr10	37100000	37150000	-1.24331	-1.18997	TRUE	CPA_TP53_Ctrl_c3_mega	CPA_TP53_Rescue_c3_mega
chr10	37900000	37950000	0.289757	0.343513	FALSE	CPA_TP53_Ctrl_c3_mega	CPA_TP53_Rescue_c3_mega
chr10	44000000	44050000	-0.465701	-0.549468	FALSE	CPA_TP53_Ctrl_c3_mega	CPA_TP53_Rescue_c3_mega
chr10	44850000	44900000	0.302947	0.372695	FALSE	CPA_TP53_Ctrl_c3_mega	CPA_TP53_Rescue_c3_mega
chr10	45400000	45450000	-0.775129	-0.776265	FALSE	CPA_TP53_Ctrl_c3_mega	CPA_TP53_Rescue_c3_mega
chr10	53900000	53950000	-0.275842	-0.297322	FALSE	CPA_TP53_Ctrl_c3_mega	CPA_TP53_Rescue_c3_mega
chr10	54500000	54550000	-0.93461	-0.842011	FALSE	CPA_TP53_Ctrl_c3_mega	CPA_TP53_Rescue_c3_mega
chr10	55550000	55600000	0.0707066	0.0878169	FALSE	CPA_TP53_Ctrl_c3_mega	CPA_TP53_Rescue_c3_mega
chr10	56150000	56200000	-0.0755935	0.03928	FALSE	CPA_TP53_Ctrl_c3_mega	CPA_TP53_Rescue_c3_mega
chr10	58100000	58150000	-0.227282	0.0454791	FALSE	CPA_TP53_Ctrl_c3_mega	CPA_TP53_Rescue_c3_mega
chr10	59300000	59350000	-0.536869	-0.0791033	FALSE	CPA_TP53_Ctrl_c3_mega	CPA_TP53_Rescue_c3_mega
chr10	59950000	60000000	-0.443532	-0.600431	FALSE	CPA_TP53_Ctrl_c3_mega	CPA_TP53_Rescue_c3_mega
chr10	60950000	61000000	0.0434717	0.118148	FALSE	CPA_TP53_Ctrl_c3_mega	CPA_TP53_Rescue_c3_mega
chr10	61800000	61850000	-0.639309	-0.438182	FALSE	CPA_TP53_Ctrl_c3_mega	CPA_TP53_Rescue_c3_mega
chr10	62500000	62550000	-0.630539	-0.515791	FALSE	CPA_TP53_Ctrl_c3_mega	CPA_TP53_Rescue_c3_mega
chr10	64150000	64200000	-0.246541	-0.145674	FALSE	CPA_TP53_Ctrl_c3_mega	CPA_TP53_Rescue_c3_mega
chr10	64900000	64950000	-1.04836	-0.758721	FALSE	CPA_TP53_Ctrl_c3_mega	CPA_TP53_Rescue_c3_mega
chr10	65600000	65650000	-2.6223	-2.10965	TRUE	CPA_TP53_Ctrl_c3_mega	CPA_TP53_Rescue_c3_mega
chr10	67100000	67150000	-0.0145276	-0.139582	FALSE	CPA_TP53_Ctrl_c3_mega	CPA_TP53_Rescue_c3_mega
chr10	67950000	68000000	-0.390167	-0.293673	FALSE	CPA_TP53_Ctrl_c3_mega	CPA_TP53_Rescue_c3_mega
chr10	68700000	68750000	-1.34754	-0.537647	FALSE	CPA_TP53_Ctrl_c3_mega	CPA_TP53_Rescue_c3_mega
chr10	69450000	69500000	-1.22066	-1.23918	TRUE	CPA_TP53_Ctrl_c3_mega	CPA_TP53_Rescue_c3_mega
chr10	70050000	70100000	-0.32913	-0.437858	FALSE	CPA_TP53_Ctrl_c3_mega	CPA_TP53_Rescue_c3_mega
chr10	70750000	70800000	-0.41772	-0.47911	FALSE	CPA_TP53_Ctrl_c3_mega	CPA_TP53_Rescue_c3_mega
chr10	72200000	72250000	-0.354916	-0.277659	FALSE	CPA_TP53_Ctrl_c3_mega	CPA_TP53_Rescue_c3_mega
chr10	72600000	72650000	-0.0585266	-0.00828348	FALSE	CPA_TP53_Ctrl_c3_mega	CPA_TP53_Rescue_c3_mega
chr10	73000000	73050000	0.0516944	-0.0224121	FALSE	CPA_TP53_Ctrl_c3_mega	CPA_TP53_Rescue_c3_mega
chr10	73650000	73700000	-0.311885	-0.337646	FALSE	CPA_TP53_Ctrl_c3_mega	CPA_TP53_Rescue_c3_mega
chr10	74050000	74100000	-0.757713	-0.834998	FALSE	CPA_TP53_Ctrl_c3_mega	CPA_TP53_Rescue_c3_mega
chr10	74900000	74950000	-0.527243	-0.633597	FALSE	CPA_TP53_Ctrl_c3_mega	CPA_TP53_Rescue_c3_mega
chr10	75500000	75550000	-0.647105	-0.792422	FALSE	CPA_TP53_Ctrl_c3_mega	CPA_TP53_Rescue_c3_mega
chr10	75900000	75950000	-0.711737	-0.822957	FALSE	CPA_TP53_Ctrl_c3_mega	CPA_TP53_Rescue_c3_mega
chr10	77000000	77050000	-1.61363	-1.45149	TRUE	CPA_TP53_Ctrl_c3_mega	CPA_TP53_Rescue_c3_mega
chr10	77800000	77850000	0.0821689	0.142279	FALSE	CPA_TP53_Ctrl_c3_mega	CPA_TP53_Rescue_c3_mega
chr10	78850000	78900000	-1.18612	-1.30165	TRUE	CPA_TP53_Ctrl_c3_mega	CPA_TP53_Rescue_c3_mega
chr10	79750000	79800000	-1.18615	-1.14544	TRUE	CPA_TP53_Ctrl_c3_mega	CPA_TP53_Rescue_c3_mega
chr10	81150000	81200000	-0.571181	-0.73091	FALSE	CPA_TP53_Ctrl_c3_mega	CPA_TP53_Rescue_c3_mega
chr10	82050000	82100000	-0.86325	-0.893018	FALSE	CPA_TP53_Ctrl_c3_mega	CPA_TP53_Rescue_c3_mega
chr10	82350000	82400000	-1.10639	-0.933972	FALSE	CPA_TP53_Ctrl_c3_mega	CPA_TP53_Rescue_c3_mega
chr10	83650000	83700000	-0.0850821	-0.166072	FALSE	CPA_TP53_Ctrl_c3_mega	CPA_TP53_Rescue_c3_mega
chr10	84450000	84500000	-0.0836337	-0.00459278	FALSE	CPA_TP53_Ctrl_c3_mega	CPA_TP53_Rescue_c3_mega
chr10	85900000	85950000	-1.09071	-1.04523	FALSE	CPA_TP53_Ctrl_c3_mega	CPA_TP53_Rescue_c3_mega
chr10	86400000	86450000	-0.378278	-0.44102	FALSE	CPA_TP53_Ctrl_c3_mega	CPA_TP53_Rescue_c3_mega
chr10	87100000	87150000	-0.0305847	-0.0430114	FALSE	CPA_TP53_Ctrl_c3_mega	CPA_TP53_Rescue_c3_mega
chr10	88150000	88200000	-0.990898	-1.24106	FALSE	CPA_TP53_Ctrl_c3_mega	CPA_TP53_Rescue_c3_mega
chr10	88900000	88950000	-0.52724	-0.728824	FALSE	CPA_TP53_Ctrl_c3_mega	CPA_TP53_Rescue_c3_mega
chr10	89250000	89300000	-0.738353	-0.82668	FALSE	CPA_TP53_Ctrl_c3_mega	CPA_TP53_Rescue_c3_mega
chr10	90350000	90400000	0.0878017	0.0167488	FALSE	CPA_TP53_Ctrl_c3_mega	CPA_TP53_Rescue_c3_mega
chr10	90400000	90450000	0.164283	0.0976311	FALSE	CPA_TP53_Ctrl_c3_mega	CPA_TP53_Rescue_c3_mega
chr10	90400000	90450000	0.164283	0.0976311	FALSE	CPA_TP53_Ctrl_c3_mega	CPA_TP53_Rescue_c3_mega
chr10	90650000	90700000	-0.122364	-0.142519	FALSE	CPA_TP53_Ctrl_c3_mega	CPA_TP53_Rescue_c3_mega
chr10	91450000	91500000	-0.557445	-0.580006	FALSE	CPA_TP53_Ctrl_c3_mega	CPA_TP53_Rescue_c3_mega
chr10	92550000	92600000	-0.377064	-0.485152	FALSE	CPA_TP53_Ctrl_c3_mega	CPA_TP53_Rescue_c3_mega
chr10	93100000	93150000	0.203391	0.0656077	FALSE	CPA_TP53_Ctrl_c3_mega	CPA_TP53_Rescue_c3_mega
chr10	93700000	93750000	-0.403617	-0.487088	FALSE	CPA_TP53_Ctrl_c3_mega	CPA_TP53_Rescue_c3_mega
chr10	94400000	94450000	-0.123996	-0.233653	FALSE	CPA_TP53_Ctrl_c3_mega	CPA_TP53_Rescue_c3_mega
chr10	95400000	95450000	-0.371126	-0.375901	FALSE	CPA_TP53_Ctrl_c3_mega	CPA_TP53_Rescue_c3_mega
chr10	96300000	96350000	-1.52894	-1.54868	TRUE	CPA_TP53_Ctrl_c3_mega	CPA_TP53_Rescue_c3_mega
chr10	96900000	96950000	-0.583914	-0.58038	FALSE	CPA_TP53_Ctrl_c3_mega	CPA_TP53_Rescue_c3_mega
chr10	97400000	97450000	-0.56671	-0.466722	FALSE	CPA_TP53_Ctrl_c3_mega	CPA_TP53_Rescue_c3_mega
chr10	98100000	98150000	-0.616006	-0.623918	FALSE	CPA_TP53_Ctrl_c3_mega	CPA_TP53_Rescue_c3_mega
chr10	99100000	99150000	-0.849917	-0.773445	FALSE	CPA_TP53_Ctrl_c3_mega	CPA_TP53_Rescue_c3_mega
chr10	99450000	99500000	-1.27777	-1.1286	TRUE	CPA_TP53_Ctrl_c3_mega	CPA_TP53_Rescue_c3_mega
chr10	100200000	100250000	-0.738173	-0.886446	FALSE	CPA_TP53_Ctrl_c3_mega	CPA_TP53_Rescue_c3_mega
chr10	101100000	101150000	-1.19819	-1.15522	TRUE	CPA_TP53_Ctrl_c3_mega	CPA_TP53_Rescue_c3_mega
chr10	101300000	101350000	-0.863757	-0.796832	FALSE	CPA_TP53_Ctrl_c3_mega	CPA_TP53_Rescue_c3_mega
chr10	101300000	101350000	-0.863757	-0.796832	FALSE	CPA_TP53_Ctrl_c3_mega	CPA_TP53_Rescue_c3_mega
chr10	101300000	101350000	-0.863757	-0.796832	FALSE	CPA_TP53_Ctrl_c3_mega	CPA_TP53_Rescue_c3_mega
chr10	101300000	101350000	-0.863757	-0.796832	FALSE	CPA_TP53_Ctrl_c3_mega	CPA_TP53_Rescue_c3_mega
chr10	102050000	102100000	-0.653868	-0.682108	FALSE	CPA_TP53_Ctrl_c3_mega	CPA_TP53_Rescue_c3_mega
chr10	102800000	102850000	-0.742227	-0.801577	FALSE	CPA_TP53_Ctrl_c3_mega	CPA_TP53_Rescue_c3_mega
chr10	103550000	103600000	-0.501088	-0.687597	FALSE	CPA_TP53_Ctrl_c3_mega	CPA_TP53_Rescue_c3_mega
chr10	103850000	103900000	-0.902229	-0.755307	FALSE	CPA_TP53_Ctrl_c3_mega	CPA_TP53_Rescue_c3_mega
chr10	104350000	104400000	-0.383865	-0.559072	FALSE	CPA_TP53_Ctrl_c3_mega	CPA_TP53_Rescue_c3_mega
chr10	105250000	105300000	-0.402984	-0.689891	FALSE	CPA_TP53_Ctrl_c3_mega	CPA_TP53_Rescue_c3_mega
chr10	106050000	106100000	-1.01458	-0.987871	FALSE	CPA_TP53_Ctrl_c3_mega	CPA_TP53_Rescue_c3_mega
chr10	107600000	107650000	0.0603518	-0.00627238	FALSE	CPA_TP53_Ctrl_c3_mega	CPA_TP53_Rescue_c3_mega
chr10	108450000	108500000	-1.1801	-0.867427	FALSE	CPA_TP53_Ctrl_c3_mega	CPA_TP53_Rescue_c3_mega
chr10	109150000	109200000	-0.00563429	-0.000665327	FALSE	CPA_TP53_Ctrl_c3_mega	CPA_TP53_Rescue_c3_mega
chr10	110300000	110350000	-0.102975	-0.262785	FALSE	CPA_TP53_Ctrl_c3_mega	CPA_TP53_Rescue_c3_mega
chr10	111600000	111650000	-2.00008	-1.82278	TRUE	CPA_TP53_Ctrl_c3_mega	CPA_TP53_Rescue_c3_mega
chr10	112700000	112750000	-0.423162	-0.517501	FALSE	CPA_TP53_Ctrl_c3_mega	CPA_TP53_Rescue_c3_mega
chr10	113850000	113900000	-1.13606	-1.10357	TRUE	CPA_TP53_Ctrl_c3_mega	CPA_TP53_Rescue_c3_mega
chr10	114050000	114100000	-0.679191	-0.763624	FALSE	CPA_TP53_Ctrl_c3_mega	CPA_TP53_Rescue_c3_mega
chr10	114150000	114200000	-0.762138	-0.907962	FALSE	CPA_TP53_Ctrl_c3_mega	CPA_TP53_Rescue_c3_mega
chr10	115350000	115400000	-0.90459	-0.733407	FALSE	CPA_TP53_Ctrl_c3_mega	CPA_TP53_Rescue_c3_mega
chr10	116800000	116850000	-0.373462	-0.385165	FALSE	CPA_TP53_Ctrl_c3_mega	CPA_TP53_Rescue_c3_mega
chr10	118200000	118250000	-0.654689	-0.822042	FALSE	CPA_TP53_Ctrl_c3_mega	CPA_TP53_Rescue_c3_mega
chr10	119000000	119050000	-0.457001	-0.532335	FALSE	CPA_TP53_Ctrl_c3_mega	CPA_TP53_Rescue_c3_mega
chr10	120800000	120850000	-0.470179	-0.375888	FALSE	CPA_TP53_Ctrl_c3_mega	CPA_TP53_Rescue_c3_mega
chr10	121600000	121650000	-0.651755	-0.788657	FALSE	CPA_TP53_Ctrl_c3_mega	CPA_TP53_Rescue_c3_mega
chr10	122600000	122650000	-0.963528	-0.732208	FALSE	CPA_TP53_Ctrl_c3_mega	CPA_TP53_Rescue_c3_mega
chr10	123650000	123700000	-0.715145	-0.79819	FALSE	CPA_TP53_Ctrl_c3_mega	CPA_TP53_Rescue_c3_mega
chr10	124600000	124650000	-0.103634	-0.209342	FALSE	CPA_TP53_Ctrl_c3_mega	CPA_TP53_Rescue_c3_mega
chr10	125350000	125400000	-0.0599776	-0.024854	FALSE	CPA_TP53_Ctrl_c3_mega	CPA_TP53_Rescue_c3_mega
chr10	125700000	125750000	-0.508521	-0.558707	FALSE	CPA_TP53_Ctrl_c3_mega	CPA_TP53_Rescue_c3_mega
chr10	126150000	126200000	-0.560698	-0.502311	FALSE	CPA_TP53_Ctrl_c3_mega	CPA_TP53_Rescue_c3_mega
chr10	126600000	126650000	-0.16902	-0.307075	FALSE	CPA_TP53_Ctrl_c3_mega	CPA_TP53_Rescue_c3_mega
chr10	127450000	127500000	-1.14204	-1.27233	TRUE	CPA_TP53_Ctrl_c3_mega	CPA_TP53_Rescue_c3_mega
chr10	128400000	128450000	-0.182205	-0.193242	FALSE	CPA_TP53_Ctrl_c3_mega	CPA_TP53_Rescue_c3_mega
chr10	129550000	129600000	-0.210476	-0.203721	FALSE	CPA_TP53_Ctrl_c3_mega	CPA_TP53_Rescue_c3_mega
chr10	129950000	130000000	-0.741636	-0.696295	FALSE	CPA_TP53_Ctrl_c3_mega	CPA_TP53_Rescue_c3_mega
chr10	130700000	130750000	0.153129	0.161785	FALSE	CPA_TP53_Ctrl_c3_mega	CPA_TP53_Rescue_c3_mega
chr10	132000000	132050000	-0.854375	-0.744447	FALSE	CPA_TP53_Ctrl_c3_mega	CPA_TP53_Rescue_c3_mega
chr10	133750000	133800000	-0.707178	-0.695183	FALSE	CPA_TP53_Ctrl_c3_mega	CPA_TP53_Rescue_c3_mega
chr11	800000	850000	-0.990333	-0.789956	FALSE	CPA_TP53_Ctrl_c3_mega	CPA_TP53_Rescue_c3_mega
chr11	1600000	1650000	-0.281161	-0.0848091	FALSE	CPA_TP53_Ctrl_c3_mega	CPA_TP53_Rescue_c3_mega
chr11	2200000	2250000	-0.388935	-0.186523	FALSE	CPA_TP53_Ctrl_c3_mega	CPA_TP53_Rescue_c3_mega
chr11	3700000	3750000	-0.584579	-0.659129	FALSE	CPA_TP53_Ctrl_c3_mega	CPA_TP53_Rescue_c3_mega
chr11	4100000	4150000	-1.29081	-1.20577	TRUE	CPA_TP53_Ctrl_c3_mega	CPA_TP53_Rescue_c3_mega
chr11	5100000	5150000	0.12594	0.171991	FALSE	CPA_TP53_Ctrl_c3_mega	CPA_TP53_Rescue_c3_mega
chr11	5950000	6000000	-0.095714	0.0116328	FALSE	CPA_TP53_Ctrl_c3_mega	CPA_TP53_Rescue_c3_mega
chr11	6700000	6750000	-0.897689	-0.811284	FALSE	CPA_TP53_Ctrl_c3_mega	CPA_TP53_Rescue_c3_mega
chr11	9650000	9700000	-0.137304	-0.0778388	FALSE	CPA_TP53_Ctrl_c3_mega	CPA_TP53_Rescue_c3_mega
chr11	10400000	10450000	-0.281117	-0.0978608	FALSE	CPA_TP53_Ctrl_c3_mega	CPA_TP53_Rescue_c3_mega
chr11	10800000	10850000	-0.634802	-0.908499	FALSE	CPA_TP53_Ctrl_c3_mega	CPA_TP53_Rescue_c3_mega
chr11	11900000	11950000	-0.389022	-0.473649	FALSE	CPA_TP53_Ctrl_c3_mega	CPA_TP53_Rescue_c3_mega
chr11	12250000	12300000	-0.343132	-0.347075	FALSE	CPA_TP53_Ctrl_c3_mega	CPA_TP53_Rescue_c3_mega
chr11	13400000	13450000	-0.660043	-0.549156	FALSE	CPA_TP53_Ctrl_c3_mega	CPA_TP53_Rescue_c3_mega
chr11	14500000	14550000	-0.967278	-0.82907	FALSE	CPA_TP53_Ctrl_c3_mega	CPA_TP53_Rescue_c3_mega
chr11	15300000	15350000	-0.303118	-0.341541	FALSE	CPA_TP53_Ctrl_c3_mega	CPA_TP53_Rescue_c3_mega
chr11	16750000	16800000	-1.35173	-1.20402	TRUE	CPA_TP53_Ctrl_c3_mega	CPA_TP53_Rescue_c3_mega
chr11	18050000	18100000	-0.407848	-0.349694	FALSE	CPA_TP53_Ctrl_c3_mega	CPA_TP53_Rescue_c3_mega
chr11	18850000	18900000	-0.636989	-0.738058	FALSE	CPA_TP53_Ctrl_c3_mega	CPA_TP53_Rescue_c3_mega
chr11	20650000	20700000	-1.22534	-0.920279	FALSE	CPA_TP53_Ctrl_c3_mega	CPA_TP53_Rescue_c3_mega
chr11	22250000	22300000	-1.07426	-0.814739	FALSE	CPA_TP53_Ctrl_c3_mega	CPA_TP53_Rescue_c3_mega
chr11	22900000	22950000	-0.930666	-0.838409	FALSE	CPA_TP53_Ctrl_c3_mega	CPA_TP53_Rescue_c3_mega
chr11	23600000	23650000	0.149695	0.166117	FALSE	CPA_TP53_Ctrl_c3_mega	CPA_TP53_Rescue_c3_mega
chr11	24450000	24500000	-0.406033	-0.535203	FALSE	CPA_TP53_Ctrl_c3_mega	CPA_TP53_Rescue_c3_mega
chr11	25900000	25950000	-0.397096	-0.455273	FALSE	CPA_TP53_Ctrl_c3_mega	CPA_TP53_Rescue_c3_mega
chr11	26250000	26300000	-0.378881	-0.319239	FALSE	CPA_TP53_Ctrl_c3_mega	CPA_TP53_Rescue_c3_mega
chr11	27550000	27600000	-1.10576	-0.996672	FALSE	CPA_TP53_Ctrl_c3_mega	CPA_TP53_Rescue_c3_mega
chr11	29400000	29450000	-1.82297	-1.52024	TRUE	CPA_TP53_Ctrl_c3_mega	CPA_TP53_Rescue_c3_mega
chr11	30350000	30400000	-0.0100579	-0.128337	FALSE	CPA_TP53_Ctrl_c3_mega	CPA_TP53_Rescue_c3_mega
chr11	31200000	31250000	-1.01656	-0.675961	FALSE	CPA_TP53_Ctrl_c3_mega	CPA_TP53_Rescue_c3_mega
chr11	32300000	32350000	-0.805857	-0.800305	FALSE	CPA_TP53_Ctrl_c3_mega	CPA_TP53_Rescue_c3_mega
chr11	32900000	32950000	-0.11433	-0.34126	FALSE	CPA_TP53_Ctrl_c3_mega	CPA_TP53_Rescue_c3_mega
chr11	33850000	33900000	-0.314786	-0.337447	FALSE	CPA_TP53_Ctrl_c3_mega	CPA_TP53_Rescue_c3_mega
chr11	34500000	34550000	-0.287479	-0.214152	FALSE	CPA_TP53_Ctrl_c3_mega	CPA_TP53_Rescue_c3_mega
chr11	34900000	34950000	-0.165353	-0.0790729	FALSE	CPA_TP53_Ctrl_c3_mega	CPA_TP53_Rescue_c3_mega
chr11	35450000	35500000	-0.623814	-0.604658	FALSE	CPA_TP53_Ctrl_c3_mega	CPA_TP53_Rescue_c3_mega
chr11	36600000	36650000	-0.842671	-0.972408	FALSE	CPA_TP53_Ctrl_c3_mega	CPA_TP53_Rescue_c3_mega
chr11	38850000	38900000	-0.682565	-0.0994189	FALSE	CPA_TP53_Ctrl_c3_mega	CPA_TP53_Rescue_c3_mega
chr11	40200000	40250000	-0.52802	-0.361064	FALSE	CPA_TP53_Ctrl_c3_mega	CPA_TP53_Rescue_c3_mega
chr11	41350000	41400000	-0.484277	-0.128452	FALSE	CPA_TP53_Ctrl_c3_mega	CPA_TP53_Rescue_c3_mega
chr11	43350000	43400000	-1.41478	-1.268	TRUE	CPA_TP53_Ctrl_c3_mega	CPA_TP53_Rescue_c3_mega
chr11	44050000	44100000	-0.774881	-0.598621	FALSE	CPA_TP53_Ctrl_c3_mega	CPA_TP53_Rescue_c3_mega
chr11	45850000	45900000	-0.842259	-0.521547	FALSE	CPA_TP53_Ctrl_c3_mega	CPA_TP53_Rescue_c3_mega
chr11	46350000	46400000	-0.634728	-0.239347	FALSE	CPA_TP53_Ctrl_c3_mega	CPA_TP53_Rescue_c3_mega
chr11	46700000	46750000	-0.133458	-0.141368	FALSE	CPA_TP53_Ctrl_c3_mega	CPA_TP53_Rescue_c3_mega
chr11	48150000	48200000	-1.40123	-1.31961	TRUE	CPA_TP53_Ctrl_c3_mega	CPA_TP53_Rescue_c3_mega
chr11	55550000	55600000	0.234196	0.19835	FALSE	CPA_TP53_Ctrl_c3_mega	CPA_TP53_Rescue_c3_mega
chr11	56500000	56550000	-0.555198	-0.45382	FALSE	CPA_TP53_Ctrl_c3_mega	CPA_TP53_Rescue_c3_mega
chr11	57100000	57150000	-0.657344	-0.678338	FALSE	CPA_TP53_Ctrl_c3_mega	CPA_TP53_Rescue_c3_mega
chr11	57450000	57500000	-0.585335	-0.6037	FALSE	CPA_TP53_Ctrl_c3_mega	CPA_TP53_Rescue_c3_mega
chr11	58300000	58350000	-0.362512	-0.240291	FALSE	CPA_TP53_Ctrl_c3_mega	CPA_TP53_Rescue_c3_mega
chr11	59250000	59300000	-0.221857	-0.273966	FALSE	CPA_TP53_Ctrl_c3_mega	CPA_TP53_Rescue_c3_mega
chr11	60500000	60550000	-0.996871	-1.02593	FALSE	CPA_TP53_Ctrl_c3_mega	CPA_TP53_Rescue_c3_mega
chr11	61100000	61150000	-0.452691	-0.376767	FALSE	CPA_TP53_Ctrl_c3_mega	CPA_TP53_Rescue_c3_mega
chr11	61350000	61400000	-0.19802	-0.0767308	FALSE	CPA_TP53_Ctrl_c3_mega	CPA_TP53_Rescue_c3_mega
chr11	61450000	61500000	-0.358584	-0.308266	FALSE	CPA_TP53_Ctrl_c3_mega	CPA_TP53_Rescue_c3_mega
chr11	62650000	62700000	-1.31228	-1.38644	TRUE	CPA_TP53_Ctrl_c3_mega	CPA_TP53_Rescue_c3_mega
chr11	63550000	63600000	-0.402041	-0.416698	FALSE	CPA_TP53_Ctrl_c3_mega	CPA_TP53_Rescue_c3_mega
chr11	63950000	64000000	-0.716486	-0.770539	FALSE	CPA_TP53_Ctrl_c3_mega	CPA_TP53_Rescue_c3_mega
chr11	64500000	64550000	-0.659811	-0.484066	FALSE	CPA_TP53_Ctrl_c3_mega	CPA_TP53_Rescue_c3_mega
chr11	65300000	65350000	-0.834983	-0.445695	FALSE	CPA_TP53_Ctrl_c3_mega	CPA_TP53_Rescue_c3_mega
chr11	66050000	66100000	-0.791239	-0.6238	FALSE	CPA_TP53_Ctrl_c3_mega	CPA_TP53_Rescue_c3_mega
chr11	67150000	67200000	-0.356886	-0.42824	FALSE	CPA_TP53_Ctrl_c3_mega	CPA_TP53_Rescue_c3_mega
chr11	68250000	68300000	-0.244996	-0.229977	FALSE	CPA_TP53_Ctrl_c3_mega	CPA_TP53_Rescue_c3_mega
chr11	68750000	68800000	-0.0507801	0.0309183	FALSE	CPA_TP53_Ctrl_c3_mega	CPA_TP53_Rescue_c3_mega
chr11	69500000	69550000	-0.629855	-0.512512	FALSE	CPA_TP53_Ctrl_c3_mega	CPA_TP53_Rescue_c3_mega
chr11	70200000	70250000	-0.751893	-0.894794	FALSE	CPA_TP53_Ctrl_c3_mega	CPA_TP53_Rescue_c3_mega
chr11	71400000	71450000	-0.444489	-0.530338	FALSE	CPA_TP53_Ctrl_c3_mega	CPA_TP53_Rescue_c3_mega
chr11	72250000	72300000	-0.252273	-0.30604	FALSE	CPA_TP53_Ctrl_c3_mega	CPA_TP53_Rescue_c3_mega
chr11	73050000	73100000	-0.414711	-0.366237	FALSE	CPA_TP53_Ctrl_c3_mega	CPA_TP53_Rescue_c3_mega
chr11	73550000	73600000	0.0335857	-0.188187	FALSE	CPA_TP53_Ctrl_c3_mega	CPA_TP53_Rescue_c3_mega
chr11	74450000	74500000	-0.117607	-0.215568	FALSE	CPA_TP53_Ctrl_c3_mega	CPA_TP53_Rescue_c3_mega
chr11	75100000	75150000	-0.282795	-0.335904	FALSE	CPA_TP53_Ctrl_c3_mega	CPA_TP53_Rescue_c3_mega
chr11	76400000	76450000	-0.391897	-0.490696	FALSE	CPA_TP53_Ctrl_c3_mega	CPA_TP53_Rescue_c3_mega
chr11	76750000	76800000	-0.299381	-0.221685	FALSE	CPA_TP53_Ctrl_c3_mega	CPA_TP53_Rescue_c3_mega
chr11	77350000	77400000	-0.41169	-0.565208	FALSE	CPA_TP53_Ctrl_c3_mega	CPA_TP53_Rescue_c3_mega
chr11	77750000	77800000	-0.23547	-0.308557	FALSE	CPA_TP53_Ctrl_c3_mega	CPA_TP53_Rescue_c3_mega
chr11	78250000	78300000	-0.641974	-0.897723	FALSE	CPA_TP53_Ctrl_c3_mega	CPA_TP53_Rescue_c3_mega
chr11	79200000	79250000	-0.202461	-0.187011	FALSE	CPA_TP53_Ctrl_c3_mega	CPA_TP53_Rescue_c3_mega
chr11	79950000	80000000	0.0209761	0.158427	FALSE	CPA_TP53_Ctrl_c3_mega	CPA_TP53_Rescue_c3_mega
chr11	80850000	80900000	-0.644865	-0.525792	FALSE	CPA_TP53_Ctrl_c3_mega	CPA_TP53_Rescue_c3_mega
chr11	82350000	82400000	-1.5627	-1.37995	TRUE	CPA_TP53_Ctrl_c3_mega	CPA_TP53_Rescue_c3_mega
chr11	82950000	83000000	-0.442324	-0.515846	FALSE	CPA_TP53_Ctrl_c3_mega	CPA_TP53_Rescue_c3_mega
chr11	83550000	83600000	-0.79309	-0.697103	FALSE	CPA_TP53_Ctrl_c3_mega	CPA_TP53_Rescue_c3_mega
chr11	84300000	84350000	-0.262571	-0.123749	FALSE	CPA_TP53_Ctrl_c3_mega	CPA_TP53_Rescue_c3_mega
chr11	85300000	85350000	-1.5594	-1.80553	TRUE	CPA_TP53_Ctrl_c3_mega	CPA_TP53_Rescue_c3_mega
chr11	86050000	86100000	-0.479573	-0.269844	FALSE	CPA_TP53_Ctrl_c3_mega	CPA_TP53_Rescue_c3_mega
chr11	86600000	86650000	-0.803894	-0.605828	FALSE	CPA_TP53_Ctrl_c3_mega	CPA_TP53_Rescue_c3_mega
chr11	87050000	87100000	-0.517105	-0.851528	FALSE	CPA_TP53_Ctrl_c3_mega	CPA_TP53_Rescue_c3_mega
chr11	87600000	87650000	-0.254224	-0.224462	FALSE	CPA_TP53_Ctrl_c3_mega	CPA_TP53_Rescue_c3_mega
chr11	88650000	88700000	-0.298651	-0.466722	FALSE	CPA_TP53_Ctrl_c3_mega	CPA_TP53_Rescue_c3_mega
chr11	89900000	89950000	-0.946183	-1.23591	FALSE	CPA_TP53_Ctrl_c3_mega	CPA_TP53_Rescue_c3_mega
chr11	92650000	92700000	-0.232751	-0.273655	FALSE	CPA_TP53_Ctrl_c3_mega	CPA_TP53_Rescue_c3_mega
chr11	93450000	93500000	-1.2963	-0.96934	FALSE	CPA_TP53_Ctrl_c3_mega	CPA_TP53_Rescue_c3_mega
chr11	94250000	94300000	-0.604863	-0.605412	FALSE	CPA_TP53_Ctrl_c3_mega	CPA_TP53_Rescue_c3_mega
chr11	94750000	94800000	-0.459123	-0.494664	FALSE	CPA_TP53_Ctrl_c3_mega	CPA_TP53_Rescue_c3_mega
chr11	95500000	95550000	-1.29251	-1.36607	TRUE	CPA_TP53_Ctrl_c3_mega	CPA_TP53_Rescue_c3_mega
chr11	96200000	96250000	-1.83537	-1.71528	TRUE	CPA_TP53_Ctrl_c3_mega	CPA_TP53_Rescue_c3_mega
chr11	98100000	98150000	0.087781	0.183929	FALSE	CPA_TP53_Ctrl_c3_mega	CPA_TP53_Rescue_c3_mega
chr11	98850000	98900000	-0.560968	-0.592913	FALSE	CPA_TP53_Ctrl_c3_mega	CPA_TP53_Rescue_c3_mega
chr11	99600000	99650000	-0.627289	-0.33961	FALSE	CPA_TP53_Ctrl_c3_mega	CPA_TP53_Rescue_c3_mega
chr11	100400000	100450000	-0.296003	-0.448864	FALSE	CPA_TP53_Ctrl_c3_mega	CPA_TP53_Rescue_c3_mega
chr11	100850000	100900000	-0.562455	-0.332907	FALSE	CPA_TP53_Ctrl_c3_mega	CPA_TP53_Rescue_c3_mega
chr11	101250000	101300000	-0.459594	-0.123848	FALSE	CPA_TP53_Ctrl_c3_mega	CPA_TP53_Rescue_c3_mega
chr11	102550000	102600000	-0.555927	-0.382065	FALSE	CPA_TP53_Ctrl_c3_mega	CPA_TP53_Rescue_c3_mega
chr11	102950000	103000000	-0.743604	-0.66939	FALSE	CPA_TP53_Ctrl_c3_mega	CPA_TP53_Rescue_c3_mega
chr11	103550000	103600000	-0.112634	-0.0823469	FALSE	CPA_TP53_Ctrl_c3_mega	CPA_TP53_Rescue_c3_mega
chr11	104100000	104150000	-0.13902	-0.0949548	FALSE	CPA_TP53_Ctrl_c3_mega	CPA_TP53_Rescue_c3_mega
chr11	104700000	104750000	0.0785432	0.190088	FALSE	CPA_TP53_Ctrl_c3_mega	CPA_TP53_Rescue_c3_mega
chr11	105850000	105900000	-0.677797	-0.859581	FALSE	CPA_TP53_Ctrl_c3_mega	CPA_TP53_Rescue_c3_mega
chr11	107350000	107400000	-0.420928	-0.304126	FALSE	CPA_TP53_Ctrl_c3_mega	CPA_TP53_Rescue_c3_mega
chr11	107850000	107900000	-0.600545	-0.523095	FALSE	CPA_TP53_Ctrl_c3_mega	CPA_TP53_Rescue_c3_mega
chr11	108550000	108600000	-0.795189	-0.653918	FALSE	CPA_TP53_Ctrl_c3_mega	CPA_TP53_Rescue_c3_mega
chr11	109750000	109800000	-0.608717	-0.473908	FALSE	CPA_TP53_Ctrl_c3_mega	CPA_TP53_Rescue_c3_mega
chr11	110300000	110350000	-0.946624	-0.857214	FALSE	CPA_TP53_Ctrl_c3_mega	CPA_TP53_Rescue_c3_mega
chr11	111250000	111300000	-0.471648	-0.403754	FALSE	CPA_TP53_Ctrl_c3_mega	CPA_TP53_Rescue_c3_mega
chr11	112050000	112100000	-0.652107	-0.593697	FALSE	CPA_TP53_Ctrl_c3_mega	CPA_TP53_Rescue_c3_mega
chr11	113150000	113200000	-0.0872022	-0.272835	FALSE	CPA_TP53_Ctrl_c3_mega	CPA_TP53_Rescue_c3_mega
chr11	113700000	113750000	-0.5239	-0.455005	FALSE	CPA_TP53_Ctrl_c3_mega	CPA_TP53_Rescue_c3_mega
chr11	115100000	115150000	-0.360589	-0.192113	FALSE	CPA_TP53_Ctrl_c3_mega	CPA_TP53_Rescue_c3_mega
chr11	116550000	116600000	-1.54469	-1.45249	TRUE	CPA_TP53_Ctrl_c3_mega	CPA_TP53_Rescue_c3_mega
chr11	117150000	117200000	-0.906849	-1.15778	FALSE	CPA_TP53_Ctrl_c3_mega	CPA_TP53_Rescue_c3_mega
chr11	118000000	118050000	-0.581038	-0.71089	FALSE	CPA_TP53_Ctrl_c3_mega	CPA_TP53_Rescue_c3_mega
chr11	118400000	118450000	-0.705038	-0.606832	FALSE	CPA_TP53_Ctrl_c3_mega	CPA_TP53_Rescue_c3_mega
chr11	119200000	119250000	-0.816102	-0.511739	FALSE	CPA_TP53_Ctrl_c3_mega	CPA_TP53_Rescue_c3_mega
chr11	120150000	120200000	-0.515332	-0.558404	FALSE	CPA_TP53_Ctrl_c3_mega	CPA_TP53_Rescue_c3_mega
chr11	121050000	121100000	-0.152845	-0.106583	FALSE	CPA_TP53_Ctrl_c3_mega	CPA_TP53_Rescue_c3_mega
chr11	121450000	121500000	-0.402772	-0.787193	FALSE	CPA_TP53_Ctrl_c3_mega	CPA_TP53_Rescue_c3_mega
chr11	122450000	122500000	-0.447684	-0.500632	FALSE	CPA_TP53_Ctrl_c3_mega	CPA_TP53_Rescue_c3_mega
chr11	122850000	122900000	-0.303374	-0.147266	FALSE	CPA_TP53_Ctrl_c3_mega	CPA_TP53_Rescue_c3_mega
chr11	123500000	123550000	-0.6101	-0.489906	FALSE	CPA_TP53_Ctrl_c3_mega	CPA_TP53_Rescue_c3_mega
chr11	124500000	124550000	-0.598524	-0.449294	FALSE	CPA_TP53_Ctrl_c3_mega	CPA_TP53_Rescue_c3_mega
chr11	125350000	125400000	-0.104593	-0.116958	FALSE	CPA_TP53_Ctrl_c3_mega	CPA_TP53_Rescue_c3_mega
chr11	125750000	125800000	-0.620862	-0.764764	FALSE	CPA_TP53_Ctrl_c3_mega	CPA_TP53_Rescue_c3_mega
chr11	126150000	126200000	-0.604002	-0.838591	FALSE	CPA_TP53_Ctrl_c3_mega	CPA_TP53_Rescue_c3_mega
chr11	127250000	127300000	-0.26084	-0.110099	FALSE	CPA_TP53_Ctrl_c3_mega	CPA_TP53_Rescue_c3_mega
chr11	127900000	127950000	-0.181	-0.34887	FALSE	CPA_TP53_Ctrl_c3_mega	CPA_TP53_Rescue_c3_mega
chr11	128750000	128800000	-0.671387	-0.638067	FALSE	CPA_TP53_Ctrl_c3_mega	CPA_TP53_Rescue_c3_mega
chr11	129650000	129700000	-0.330179	-0.521993	FALSE	CPA_TP53_Ctrl_c3_mega	CPA_TP53_Rescue_c3_mega
chr11	130100000	130150000	-0.209877	-0.194728	FALSE	CPA_TP53_Ctrl_c3_mega	CPA_TP53_Rescue_c3_mega
chr11	130800000	130850000	-0.840732	-1.16651	FALSE	CPA_TP53_Ctrl_c3_mega	CPA_TP53_Rescue_c3_mega
chr11	131500000	131550000	-0.430334	-0.208616	FALSE	CPA_TP53_Ctrl_c3_mega	CPA_TP53_Rescue_c3_mega
chr11	132900000	132950000	-0.898196	-0.657319	FALSE	CPA_TP53_Ctrl_c3_mega	CPA_TP53_Rescue_c3_mega
chr11	133800000	133850000	-0.377351	-0.220385	FALSE	CPA_TP53_Ctrl_c3_mega	CPA_TP53_Rescue_c3_mega
chr12	1050000	1100000	0.140778	0.149364	FALSE	CPA_TP53_Ctrl_c3_mega	CPA_TP53_Rescue_c3_mega
chr12	1750000	1800000	-0.68822	-0.41742	FALSE	CPA_TP53_Ctrl_c3_mega	CPA_TP53_Rescue_c3_mega
chr12	2850000	2900000	-0.399507	-0.332432	FALSE	CPA_TP53_Ctrl_c3_mega	CPA_TP53_Rescue_c3_mega
chr12	3950000	4000000	-0.365797	-0.277242	FALSE	CPA_TP53_Ctrl_c3_mega	CPA_TP53_Rescue_c3_mega
chr12	4900000	4950000	-0.335316	-0.263888	FALSE	CPA_TP53_Ctrl_c3_mega	CPA_TP53_Rescue_c3_mega
chr12	6100000	6150000	-1.07252	-0.546295	FALSE	CPA_TP53_Ctrl_c3_mega	CPA_TP53_Rescue_c3_mega
chr12	6100000	6150000	-1.07252	-0.546295	FALSE	CPA_TP53_Ctrl_c3_mega	CPA_TP53_Rescue_c3_mega
chr12	6450000	6500000	-0.651515	-0.67831	FALSE	CPA_TP53_Ctrl_c3_mega	CPA_TP53_Rescue_c3_mega
chr12	7000000	7050000	-1.14384	-0.904362	FALSE	CPA_TP53_Ctrl_c3_mega	CPA_TP53_Rescue_c3_mega
chr12	8000000	8050000	-0.00679865	-0.0267595	FALSE	CPA_TP53_Ctrl_c3_mega	CPA_TP53_Rescue_c3_mega
chr12	8550000	8600000	-0.454889	-0.485662	FALSE	CPA_TP53_Ctrl_c3_mega	CPA_TP53_Rescue_c3_mega
chr12	9850000	9900000	-0.232326	-0.281201	FALSE	CPA_TP53_Ctrl_c3_mega	CPA_TP53_Rescue_c3_mega
chr12	10250000	10300000	-0.00477373	0.020082	FALSE	CPA_TP53_Ctrl_c3_mega	CPA_TP53_Rescue_c3_mega
chr12	10850000	10900000	-0.248675	-0.469693	FALSE	CPA_TP53_Ctrl_c3_mega	CPA_TP53_Rescue_c3_mega
chr12	11650000	11700000	-0.961567	-0.984334	FALSE	CPA_TP53_Ctrl_c3_mega	CPA_TP53_Rescue_c3_mega
chr12	12250000	12300000	0.0106155	0.0306296	FALSE	CPA_TP53_Ctrl_c3_mega	CPA_TP53_Rescue_c3_mega
chr12	12950000	13000000	-0.52609	-0.509653	FALSE	CPA_TP53_Ctrl_c3_mega	CPA_TP53_Rescue_c3_mega
chr12	14300000	14350000	-0.359448	-0.326975	FALSE	CPA_TP53_Ctrl_c3_mega	CPA_TP53_Rescue_c3_mega
chr12	14800000	14850000	-0.171389	-0.0428199	FALSE	CPA_TP53_Ctrl_c3_mega	CPA_TP53_Rescue_c3_mega
chr12	15650000	15700000	-0.402204	-0.269201	FALSE	CPA_TP53_Ctrl_c3_mega	CPA_TP53_Rescue_c3_mega
chr12	16150000	16200000	-0.682686	-0.649534	FALSE	CPA_TP53_Ctrl_c3_mega	CPA_TP53_Rescue_c3_mega
chr12	17000000	17050000	-0.159168	-0.00564873	FALSE	CPA_TP53_Ctrl_c3_mega	CPA_TP53_Rescue_c3_mega
chr12	18250000	18300000	-0.745954	-0.52161	FALSE	CPA_TP53_Ctrl_c3_mega	CPA_TP53_Rescue_c3_mega
chr12	20700000	20750000	-0.373267	-0.236744	FALSE	CPA_TP53_Ctrl_c3_mega	CPA_TP53_Rescue_c3_mega
chr12	21450000	21500000	-0.172072	-0.0592706	FALSE	CPA_TP53_Ctrl_c3_mega	CPA_TP53_Rescue_c3_mega
chr12	22150000	22200000	-0.394771	-0.183961	FALSE	CPA_TP53_Ctrl_c3_mega	CPA_TP53_Rescue_c3_mega
chr12	22800000	22850000	-0.610491	-0.759071	FALSE	CPA_TP53_Ctrl_c3_mega	CPA_TP53_Rescue_c3_mega
chr12	23350000	23400000	-0.122031	0.0941112	FALSE	CPA_TP53_Ctrl_c3_mega	CPA_TP53_Rescue_c3_mega
chr12	24150000	24200000	0.182171	0.167589	FALSE	CPA_TP53_Ctrl_c3_mega	CPA_TP53_Rescue_c3_mega
chr12	25000000	25050000	-0.588848	-0.539367	FALSE	CPA_TP53_Ctrl_c3_mega	CPA_TP53_Rescue_c3_mega
chr12	26200000	26250000	-0.549052	-0.525237	FALSE	CPA_TP53_Ctrl_c3_mega	CPA_TP53_Rescue_c3_mega
chr12	26950000	27000000	-0.192407	-0.388768	FALSE	CPA_TP53_Ctrl_c3_mega	CPA_TP53_Rescue_c3_mega
chr12	27850000	27900000	-0.86099	-0.805594	FALSE	CPA_TP53_Ctrl_c3_mega	CPA_TP53_Rescue_c3_mega
chr12	29200000	29250000	-0.349209	-0.476003	FALSE	CPA_TP53_Ctrl_c3_mega	CPA_TP53_Rescue_c3_mega
chr12	29300000	29350000	-0.00361298	-0.145606	FALSE	CPA_TP53_Ctrl_c3_mega	CPA_TP53_Rescue_c3_mega
chr12	29500000	29550000	-0.295503	-0.462053	FALSE	CPA_TP53_Ctrl_c3_mega	CPA_TP53_Rescue_c3_mega
chr12	30350000	30400000	0.268682	0.236344	FALSE	CPA_TP53_Ctrl_c3_mega	CPA_TP53_Rescue_c3_mega
chr12	30950000	31000000	-0.53843	-0.568461	FALSE	CPA_TP53_Ctrl_c3_mega	CPA_TP53_Rescue_c3_mega
chr12	31400000	31450000	-0.769489	-0.607494	FALSE	CPA_TP53_Ctrl_c3_mega	CPA_TP53_Rescue_c3_mega
chr12	32500000	32550000	-0.410673	-0.303861	FALSE	CPA_TP53_Ctrl_c3_mega	CPA_TP53_Rescue_c3_mega
chr12	32900000	32950000	-1.31455	-0.894484	FALSE	CPA_TP53_Ctrl_c3_mega	CPA_TP53_Rescue_c3_mega
chr12	34200000	34250000	-0.77864	-0.562774	FALSE	CPA_TP53_Ctrl_c3_mega	CPA_TP53_Rescue_c3_mega
chr12	38500000	38550000	-0.277773	-0.123712	FALSE	CPA_TP53_Ctrl_c3_mega	CPA_TP53_Rescue_c3_mega
chr12	39650000	39700000	-0.496831	-0.585973	FALSE	CPA_TP53_Ctrl_c3_mega	CPA_TP53_Rescue_c3_mega
chr12	40700000	40750000	-0.295276	-0.298922	FALSE	CPA_TP53_Ctrl_c3_mega	CPA_TP53_Rescue_c3_mega
chr12	41350000	41400000	-0.252019	-0.283756	FALSE	CPA_TP53_Ctrl_c3_mega	CPA_TP53_Rescue_c3_mega
chr12	42450000	42500000	-0.271121	-0.463065	FALSE	CPA_TP53_Ctrl_c3_mega	CPA_TP53_Rescue_c3_mega
chr12	42850000	42900000	-0.528042	-0.394404	FALSE	CPA_TP53_Ctrl_c3_mega	CPA_TP53_Rescue_c3_mega
chr12	43750000	43800000	-0.611264	-0.691937	FALSE	CPA_TP53_Ctrl_c3_mega	CPA_TP53_Rescue_c3_mega
chr12	44300000	44350000	-0.681348	-0.840764	FALSE	CPA_TP53_Ctrl_c3_mega	CPA_TP53_Rescue_c3_mega
chr12	45400000	45450000	-0.765129	-0.683423	FALSE	CPA_TP53_Ctrl_c3_mega	CPA_TP53_Rescue_c3_mega
chr12	46400000	46450000	-0.898366	-0.809663	FALSE	CPA_TP53_Ctrl_c3_mega	CPA_TP53_Rescue_c3_mega
chr12	47350000	47400000	-0.319094	-0.26538	FALSE	CPA_TP53_Ctrl_c3_mega	CPA_TP53_Rescue_c3_mega
chr12	48050000	48100000	-0.699749	-0.805938	FALSE	CPA_TP53_Ctrl_c3_mega	CPA_TP53_Rescue_c3_mega
chr12	49200000	49250000	-0.862372	-1.10657	FALSE	CPA_TP53_Ctrl_c3_mega	CPA_TP53_Rescue_c3_mega
chr12	50350000	50400000	-0.348903	-0.205455	FALSE	CPA_TP53_Ctrl_c3_mega	CPA_TP53_Rescue_c3_mega
chr12	51100000	51150000	-0.238937	-0.264799	FALSE	CPA_TP53_Ctrl_c3_mega	CPA_TP53_Rescue_c3_mega
chr12	51750000	51800000	-0.255378	-0.340394	FALSE	CPA_TP53_Ctrl_c3_mega	CPA_TP53_Rescue_c3_mega
chr12	52400000	52450000	-1.06939	-0.78109	FALSE	CPA_TP53_Ctrl_c3_mega	CPA_TP53_Rescue_c3_mega
chr12	53400000	53450000	-1.49602	-1.34154	TRUE	CPA_TP53_Ctrl_c3_mega	CPA_TP53_Rescue_c3_mega
chr12	53900000	53950000	-0.820778	-0.737335	FALSE	CPA_TP53_Ctrl_c3_mega	CPA_TP53_Rescue_c3_mega
chr12	54850000	54900000	-1.52928	-1.54786	TRUE	CPA_TP53_Ctrl_c3_mega	CPA_TP53_Rescue_c3_mega
chr12	55500000	55550000	0.0383969	-0.0475622	FALSE	CPA_TP53_Ctrl_c3_mega	CPA_TP53_Rescue_c3_mega
chr12	56050000	56100000	-1.66699	-1.69873	TRUE	CPA_TP53_Ctrl_c3_mega	CPA_TP53_Rescue_c3_mega
chr12	56500000	56550000	-0.713421	-0.6927	FALSE	CPA_TP53_Ctrl_c3_mega	CPA_TP53_Rescue_c3_mega
chr12	56950000	57000000	-0.529201	-0.408128	FALSE	CPA_TP53_Ctrl_c3_mega	CPA_TP53_Rescue_c3_mega
chr12	57600000	57650000	-0.690033	-0.403054	FALSE	CPA_TP53_Ctrl_c3_mega	CPA_TP53_Rescue_c3_mega
chr12	58200000	58250000	-0.982608	-1.03419	FALSE	CPA_TP53_Ctrl_c3_mega	CPA_TP53_Rescue_c3_mega
chr12	59650000	59700000	-0.494086	-0.477871	FALSE	CPA_TP53_Ctrl_c3_mega	CPA_TP53_Rescue_c3_mega
chr12	60900000	60950000	-0.48466	-0.249522	FALSE	CPA_TP53_Ctrl_c3_mega	CPA_TP53_Rescue_c3_mega
chr12	62600000	62650000	-1.38136	-1.43321	TRUE	CPA_TP53_Ctrl_c3_mega	CPA_TP53_Rescue_c3_mega
chr12	63400000	63450000	-0.516826	-0.513985	FALSE	CPA_TP53_Ctrl_c3_mega	CPA_TP53_Rescue_c3_mega
chr12	64100000	64150000	-0.844712	-0.668238	FALSE	CPA_TP53_Ctrl_c3_mega	CPA_TP53_Rescue_c3_mega
chr12	64800000	64850000	-0.879147	-0.84434	FALSE	CPA_TP53_Ctrl_c3_mega	CPA_TP53_Rescue_c3_mega
chr12	65600000	65650000	-0.553157	-0.686893	FALSE	CPA_TP53_Ctrl_c3_mega	CPA_TP53_Rescue_c3_mega
chr12	66450000	66500000	-1.17398	-0.97135	FALSE	CPA_TP53_Ctrl_c3_mega	CPA_TP53_Rescue_c3_mega
chr12	67650000	67700000	-0.719219	-0.756441	FALSE	CPA_TP53_Ctrl_c3_mega	CPA_TP53_Rescue_c3_mega
chr12	68500000	68550000	-0.227769	-0.290501	FALSE	CPA_TP53_Ctrl_c3_mega	CPA_TP53_Rescue_c3_mega
chr12	69150000	69200000	-0.439304	-0.661593	FALSE	CPA_TP53_Ctrl_c3_mega	CPA_TP53_Rescue_c3_mega
chr12	69650000	69700000	-0.326224	-0.332567	FALSE	CPA_TP53_Ctrl_c3_mega	CPA_TP53_Rescue_c3_mega
chr12	70100000	70150000	-0.435052	-0.689816	FALSE	CPA_TP53_Ctrl_c3_mega	CPA_TP53_Rescue_c3_mega
chr12	72300000	72350000	-0.554072	-0.78511	FALSE	CPA_TP53_Ctrl_c3_mega	CPA_TP53_Rescue_c3_mega
chr12	73450000	73500000	0.302183	0.333458	FALSE	CPA_TP53_Ctrl_c3_mega	CPA_TP53_Rescue_c3_mega
chr12	74300000	74350000	-0.0347654	0.022089	FALSE	CPA_TP53_Ctrl_c3_mega	CPA_TP53_Rescue_c3_mega
chr12	75000000	75050000	-0.527586	-0.75582	FALSE	CPA_TP53_Ctrl_c3_mega	CPA_TP53_Rescue_c3_mega
chr12	75800000	75850000	-0.79406	-0.775344	FALSE	CPA_TP53_Ctrl_c3_mega	CPA_TP53_Rescue_c3_mega
chr12	76900000	76950000	-0.200902	-0.243496	FALSE	CPA_TP53_Ctrl_c3_mega	CPA_TP53_Rescue_c3_mega
chr12	77300000	77350000	-0.497907	-0.367882	FALSE	CPA_TP53_Ctrl_c3_mega	CPA_TP53_Rescue_c3_mega
chr12	78400000	78450000	-0.685919	-0.651223	FALSE	CPA_TP53_Ctrl_c3_mega	CPA_TP53_Rescue_c3_mega
chr12	79750000	79800000	-1.26661	-1.17749	TRUE	CPA_TP53_Ctrl_c3_mega	CPA_TP53_Rescue_c3_mega
chr12	80650000	80700000	-0.423854	-0.478241	FALSE	CPA_TP53_Ctrl_c3_mega	CPA_TP53_Rescue_c3_mega
chr12	81900000	81950000	-0.345692	-0.213972	FALSE	CPA_TP53_Ctrl_c3_mega	CPA_TP53_Rescue_c3_mega
chr12	82750000	82800000	-1.16485	-0.907473	FALSE	CPA_TP53_Ctrl_c3_mega	CPA_TP53_Rescue_c3_mega
chr12	84150000	84200000	-0.34715	-0.231537	FALSE	CPA_TP53_Ctrl_c3_mega	CPA_TP53_Rescue_c3_mega
chr12	86350000	86400000	-0.577158	-0.697226	FALSE	CPA_TP53_Ctrl_c3_mega	CPA_TP53_Rescue_c3_mega
chr12	87350000	87400000	-0.219984	-0.053565	FALSE	CPA_TP53_Ctrl_c3_mega	CPA_TP53_Rescue_c3_mega
chr12	88400000	88450000	-1.62539	-1.51473	TRUE	CPA_TP53_Ctrl_c3_mega	CPA_TP53_Rescue_c3_mega
chr12	89350000	89400000	-0.473031	-0.538752	FALSE	CPA_TP53_Ctrl_c3_mega	CPA_TP53_Rescue_c3_mega
chr12	89900000	89950000	-0.700908	-0.787881	FALSE	CPA_TP53_Ctrl_c3_mega	CPA_TP53_Rescue_c3_mega
chr12	90600000	90650000	0.211629	0.263271	FALSE	CPA_TP53_Ctrl_c3_mega	CPA_TP53_Rescue_c3_mega
chr12	91350000	91400000	-0.313123	-0.544611	FALSE	CPA_TP53_Ctrl_c3_mega	CPA_TP53_Rescue_c3_mega
chr12	91700000	91750000	-0.366153	-0.592276	FALSE	CPA_TP53_Ctrl_c3_mega	CPA_TP53_Rescue_c3_mega
chr12	93100000	93150000	-0.750049	-0.8297	FALSE	CPA_TP53_Ctrl_c3_mega	CPA_TP53_Rescue_c3_mega
chr12	93850000	93900000	-0.594164	-0.614484	FALSE	CPA_TP53_Ctrl_c3_mega	CPA_TP53_Rescue_c3_mega
chr12	94500000	94550000	-0.580149	-0.559916	FALSE	CPA_TP53_Ctrl_c3_mega	CPA_TP53_Rescue_c3_mega
chr12	95300000	95350000	0.169795	0.0359643	FALSE	CPA_TP53_Ctrl_c3_mega	CPA_TP53_Rescue_c3_mega
chr12	96300000	96350000	-0.334475	-0.352675	FALSE	CPA_TP53_Ctrl_c3_mega	CPA_TP53_Rescue_c3_mega
chr12	96950000	97000000	-1.01704	-1.05678	FALSE	CPA_TP53_Ctrl_c3_mega	CPA_TP53_Rescue_c3_mega
chr12	97350000	97400000	-0.487759	-0.395931	FALSE	CPA_TP53_Ctrl_c3_mega	CPA_TP53_Rescue_c3_mega
chr12	98750000	98800000	-1.31537	-1.30396	TRUE	CPA_TP53_Ctrl_c3_mega	CPA_TP53_Rescue_c3_mega
chr12	99400000	99450000	-0.819238	-0.807979	FALSE	CPA_TP53_Ctrl_c3_mega	CPA_TP53_Rescue_c3_mega
chr12	100350000	100400000	-0.533724	-0.645747	FALSE	CPA_TP53_Ctrl_c3_mega	CPA_TP53_Rescue_c3_mega
chr12	101050000	101100000	-0.275464	-0.226941	FALSE	CPA_TP53_Ctrl_c3_mega	CPA_TP53_Rescue_c3_mega
chr12	101750000	101800000	-0.719557	-0.667659	FALSE	CPA_TP53_Ctrl_c3_mega	CPA_TP53_Rescue_c3_mega
chr12	102300000	102350000	-0.514167	-0.512804	FALSE	CPA_TP53_Ctrl_c3_mega	CPA_TP53_Rescue_c3_mega
chr12	103950000	104000000	-1.09831	-1.24757	TRUE	CPA_TP53_Ctrl_c3_mega	CPA_TP53_Rescue_c3_mega
chr12	106650000	106700000	-0.535889	-0.551593	FALSE	CPA_TP53_Ctrl_c3_mega	CPA_TP53_Rescue_c3_mega
chr12	107400000	107450000	-0.920893	-0.692978	FALSE	CPA_TP53_Ctrl_c3_mega	CPA_TP53_Rescue_c3_mega
chr12	108100000	108150000	-1.03081	-0.431022	FALSE	CPA_TP53_Ctrl_c3_mega	CPA_TP53_Rescue_c3_mega
chr12	108900000	108950000	-1.13178	-0.879569	FALSE	CPA_TP53_Ctrl_c3_mega	CPA_TP53_Rescue_c3_mega
chr12	109850000	109900000	-0.556263	-0.467955	FALSE	CPA_TP53_Ctrl_c3_mega	CPA_TP53_Rescue_c3_mega
chr12	110350000	110400000	-0.806735	-0.741143	FALSE	CPA_TP53_Ctrl_c3_mega	CPA_TP53_Rescue_c3_mega
chr12	111000000	111050000	-0.189815	-0.293487	FALSE	CPA_TP53_Ctrl_c3_mega	CPA_TP53_Rescue_c3_mega
chr12	111850000	111900000	-0.290256	-0.577853	FALSE	CPA_TP53_Ctrl_c3_mega	CPA_TP53_Rescue_c3_mega
chr12	112900000	112950000	-0.713428	-0.844183	FALSE	CPA_TP53_Ctrl_c3_mega	CPA_TP53_Rescue_c3_mega
chr12	113550000	113600000	-0.460585	-0.348911	FALSE	CPA_TP53_Ctrl_c3_mega	CPA_TP53_Rescue_c3_mega
chr12	114350000	114400000	-1.07431	-0.536575	FALSE	CPA_TP53_Ctrl_c3_mega	CPA_TP53_Rescue_c3_mega
chr12	115000000	115050000	-0.919689	-1.16527	FALSE	CPA_TP53_Ctrl_c3_mega	CPA_TP53_Rescue_c3_mega
chr12	116350000	116400000	-1.98457	-1.46759	TRUE	CPA_TP53_Ctrl_c3_mega	CPA_TP53_Rescue_c3_mega
chr12	117550000	117600000	-0.91375	-1.02374	FALSE	CPA_TP53_Ctrl_c3_mega	CPA_TP53_Rescue_c3_mega
chr12	118350000	118400000	-0.677059	-0.492461	FALSE	CPA_TP53_Ctrl_c3_mega	CPA_TP53_Rescue_c3_mega
chr12	118850000	118900000	-0.987512	-1.0282	FALSE	CPA_TP53_Ctrl_c3_mega	CPA_TP53_Rescue_c3_mega
chr12	120100000	120150000	-1.50437	-1.28329	TRUE	CPA_TP53_Ctrl_c3_mega	CPA_TP53_Rescue_c3_mega
chr12	120600000	120650000	-1.13409	-1.2224	TRUE	CPA_TP53_Ctrl_c3_mega	CPA_TP53_Rescue_c3_mega
chr12	121800000	121850000	-0.158408	-0.206289	FALSE	CPA_TP53_Ctrl_c3_mega	CPA_TP53_Rescue_c3_mega
chr12	122200000	122250000	-0.424842	-0.339193	FALSE	CPA_TP53_Ctrl_c3_mega	CPA_TP53_Rescue_c3_mega
chr12	124150000	124200000	-0.658007	-0.78928	FALSE	CPA_TP53_Ctrl_c3_mega	CPA_TP53_Rescue_c3_mega
chr12	125450000	125500000	-1.54153	-1.52398	TRUE	CPA_TP53_Ctrl_c3_mega	CPA_TP53_Rescue_c3_mega
chr12	126600000	126650000	0.48119	0.347433	FALSE	CPA_TP53_Ctrl_c3_mega	CPA_TP53_Rescue_c3_mega
chr12	127250000	127300000	-0.442657	-0.382107	FALSE	CPA_TP53_Ctrl_c3_mega	CPA_TP53_Rescue_c3_mega
chr12	128150000	128200000	-0.86498	-0.673913	FALSE	CPA_TP53_Ctrl_c3_mega	CPA_TP53_Rescue_c3_mega
chr12	129700000	129750000	0.24145	0.294426	FALSE	CPA_TP53_Ctrl_c3_mega	CPA_TP53_Rescue_c3_mega
chr12	130450000	130500000	-0.836692	-0.40874	FALSE	CPA_TP53_Ctrl_c3_mega	CPA_TP53_Rescue_c3_mega
chr12	131250000	131300000	-0.0650723	-0.00519572	FALSE	CPA_TP53_Ctrl_c3_mega	CPA_TP53_Rescue_c3_mega
chr12	132500000	132550000	-0.617226	-0.520535	FALSE	CPA_TP53_Ctrl_c3_mega	CPA_TP53_Rescue_c3_mega
chr13	20150000	20200000	-0.983212	-0.957542	FALSE	CPA_TP53_Ctrl_c3_mega	CPA_TP53_Rescue_c3_mega
chr13	22150000	22200000	-0.877631	-0.935048	FALSE	CPA_TP53_Ctrl_c3_mega	CPA_TP53_Rescue_c3_mega
chr13	23900000	23950000	-0.893828	-0.824979	FALSE	CPA_TP53_Ctrl_c3_mega	CPA_TP53_Rescue_c3_mega
chr13	24500000	24550000	-0.401348	-0.212759	FALSE	CPA_TP53_Ctrl_c3_mega	CPA_TP53_Rescue_c3_mega
chr13	24850000	24900000	-0.480637	-0.44879	FALSE	CPA_TP53_Ctrl_c3_mega	CPA_TP53_Rescue_c3_mega
chr13	26700000	26750000	-0.478397	-0.38742	FALSE	CPA_TP53_Ctrl_c3_mega	CPA_TP53_Rescue_c3_mega
chr13	27450000	27500000	-0.6185	-0.614762	FALSE	CPA_TP53_Ctrl_c3_mega	CPA_TP53_Rescue_c3_mega
chr13	27900000	27950000	-0.155868	-0.111652	FALSE	CPA_TP53_Ctrl_c3_mega	CPA_TP53_Rescue_c3_mega
chr13	28550000	28600000	-0.685154	-0.609277	FALSE	CPA_TP53_Ctrl_c3_mega	CPA_TP53_Rescue_c3_mega
chr13	29300000	29350000	-0.419945	-0.463834	FALSE	CPA_TP53_Ctrl_c3_mega	CPA_TP53_Rescue_c3_mega
chr13	30000000	30050000	-1.13198	-1.17213	TRUE	CPA_TP53_Ctrl_c3_mega	CPA_TP53_Rescue_c3_mega
chr13	30700000	30750000	-0.39368	-0.37185	FALSE	CPA_TP53_Ctrl_c3_mega	CPA_TP53_Rescue_c3_mega
chr13	31700000	31750000	-0.717918	-0.687271	FALSE	CPA_TP53_Ctrl_c3_mega	CPA_TP53_Rescue_c3_mega
chr13	32400000	32450000	-0.292519	-0.526817	FALSE	CPA_TP53_Ctrl_c3_mega	CPA_TP53_Rescue_c3_mega
chr13	33050000	33100000	-0.301982	-0.344231	FALSE	CPA_TP53_Ctrl_c3_mega	CPA_TP53_Rescue_c3_mega
chr13	34350000	34400000	-0.695799	-0.667173	FALSE	CPA_TP53_Ctrl_c3_mega	CPA_TP53_Rescue_c3_mega
chr13	35700000	35750000	-0.494057	-0.694878	FALSE	CPA_TP53_Ctrl_c3_mega	CPA_TP53_Rescue_c3_mega
chr13	36500000	36550000	-0.414139	-0.604395	FALSE	CPA_TP53_Ctrl_c3_mega	CPA_TP53_Rescue_c3_mega
chr13	37550000	37600000	-0.891147	-0.950208	FALSE	CPA_TP53_Ctrl_c3_mega	CPA_TP53_Rescue_c3_mega
chr13	38250000	38300000	-0.0584575	-0.131208	FALSE	CPA_TP53_Ctrl_c3_mega	CPA_TP53_Rescue_c3_mega
chr13	39500000	39550000	-0.386569	-0.566752	FALSE	CPA_TP53_Ctrl_c3_mega	CPA_TP53_Rescue_c3_mega
chr13	40250000	40300000	-1.03731	-1.11926	FALSE	CPA_TP53_Ctrl_c3_mega	CPA_TP53_Rescue_c3_mega
chr13	41350000	41400000	-0.775436	-1.10654	FALSE	CPA_TP53_Ctrl_c3_mega	CPA_TP53_Rescue_c3_mega
chr13	42800000	42850000	-0.685312	-0.857466	FALSE	CPA_TP53_Ctrl_c3_mega	CPA_TP53_Rescue_c3_mega
chr13	43600000	43650000	0.345351	0.236921	FALSE	CPA_TP53_Ctrl_c3_mega	CPA_TP53_Rescue_c3_mega
chr13	44450000	44500000	-0.986909	-1.02156	FALSE	CPA_TP53_Ctrl_c3_mega	CPA_TP53_Rescue_c3_mega
chr13	45050000	45100000	-0.112367	-0.0791489	FALSE	CPA_TP53_Ctrl_c3_mega	CPA_TP53_Rescue_c3_mega
chr13	45550000	45600000	-0.5044	-0.561682	FALSE	CPA_TP53_Ctrl_c3_mega	CPA_TP53_Rescue_c3_mega
chr13	46000000	46050000	-0.73019	-1.11623	FALSE	CPA_TP53_Ctrl_c3_mega	CPA_TP53_Rescue_c3_mega
chr13	47350000	47400000	-0.7799	-0.985721	FALSE	CPA_TP53_Ctrl_c3_mega	CPA_TP53_Rescue_c3_mega
chr13	49300000	49350000	-0.232741	-0.193783	FALSE	CPA_TP53_Ctrl_c3_mega	CPA_TP53_Rescue_c3_mega
chr13	50200000	50250000	-0.567106	-0.590502	FALSE	CPA_TP53_Ctrl_c3_mega	CPA_TP53_Rescue_c3_mega
chr13	50350000	50400000	0.0204295	-0.0601674	FALSE	CPA_TP53_Ctrl_c3_mega	CPA_TP53_Rescue_c3_mega
chr13	50500000	50550000	-0.380042	-0.47453	FALSE	CPA_TP53_Ctrl_c3_mega	CPA_TP53_Rescue_c3_mega
chr13	51650000	51700000	-0.789932	-0.957726	FALSE	CPA_TP53_Ctrl_c3_mega	CPA_TP53_Rescue_c3_mega
chr13	52400000	52450000	-0.770968	-0.624121	FALSE	CPA_TP53_Ctrl_c3_mega	CPA_TP53_Rescue_c3_mega
chr13	53150000	53200000	-0.852884	-1.139	FALSE	CPA_TP53_Ctrl_c3_mega	CPA_TP53_Rescue_c3_mega
chr13	59950000	60000000	-0.447817	-0.389582	FALSE	CPA_TP53_Ctrl_c3_mega	CPA_TP53_Rescue_c3_mega
chr13	59950000	60000000	-0.447817	-0.389582	FALSE	CPA_TP53_Ctrl_c3_mega	CPA_TP53_Rescue_c3_mega
chr13	59950000	60000000	-0.447817	-0.389582	FALSE	CPA_TP53_Ctrl_c3_mega	CPA_TP53_Rescue_c3_mega
chr13	59950000	60000000	-0.447817	-0.389582	FALSE	CPA_TP53_Ctrl_c3_mega	CPA_TP53_Rescue_c3_mega
chr13	60150000	60200000	-0.528764	-0.458592	FALSE	CPA_TP53_Ctrl_c3_mega	CPA_TP53_Rescue_c3_mega
chr13	61000000	61050000	-1.28055	-1.35978	TRUE	CPA_TP53_Ctrl_c3_mega	CPA_TP53_Rescue_c3_mega
chr13	62550000	62600000	-1.13511	-1.08041	TRUE	CPA_TP53_Ctrl_c3_mega	CPA_TP53_Rescue_c3_mega
chr13	63650000	63700000	-0.341945	-0.406249	FALSE	CPA_TP53_Ctrl_c3_mega	CPA_TP53_Rescue_c3_mega
chr13	64950000	65000000	-0.430607	-0.404477	FALSE	CPA_TP53_Ctrl_c3_mega	CPA_TP53_Rescue_c3_mega
chr13	66200000	66250000	-0.746604	-0.816891	FALSE	CPA_TP53_Ctrl_c3_mega	CPA_TP53_Rescue_c3_mega
chr13	67050000	67100000	-0.0983672	0.0415993	FALSE	CPA_TP53_Ctrl_c3_mega	CPA_TP53_Rescue_c3_mega
chr13	67900000	67950000	-0.599611	-0.701934	FALSE	CPA_TP53_Ctrl_c3_mega	CPA_TP53_Rescue_c3_mega
chr13	68850000	68900000	-0.212408	-0.183673	FALSE	CPA_TP53_Ctrl_c3_mega	CPA_TP53_Rescue_c3_mega
chr13	70000000	70050000	-0.466699	-0.527372	FALSE	CPA_TP53_Ctrl_c3_mega	CPA_TP53_Rescue_c3_mega
chr13	71150000	71200000	-0.879987	-0.896891	FALSE	CPA_TP53_Ctrl_c3_mega	CPA_TP53_Rescue_c3_mega
chr13	71800000	71850000	-0.208083	0.0272304	FALSE	CPA_TP53_Ctrl_c3_mega	CPA_TP53_Rescue_c3_mega
chr13	72450000	72500000	0.1587	0.201945	FALSE	CPA_TP53_Ctrl_c3_mega	CPA_TP53_Rescue_c3_mega
chr13	73300000	73350000	-1.96985	-1.78615	TRUE	CPA_TP53_Ctrl_c3_mega	CPA_TP53_Rescue_c3_mega
chr13	74300000	74350000	-1.08579	-1.16074	TRUE	CPA_TP53_Ctrl_c3_mega	CPA_TP53_Rescue_c3_mega
chr13	76200000	76250000	-0.968518	-0.931883	FALSE	CPA_TP53_Ctrl_c3_mega	CPA_TP53_Rescue_c3_mega
chr13	77550000	77600000	-0.960345	-1.04128	FALSE	CPA_TP53_Ctrl_c3_mega	CPA_TP53_Rescue_c3_mega
chr13	78700000	78750000	-0.268732	-0.276328	FALSE	CPA_TP53_Ctrl_c3_mega	CPA_TP53_Rescue_c3_mega
chr13	79950000	80000000	-0.894818	-0.988898	FALSE	CPA_TP53_Ctrl_c3_mega	CPA_TP53_Rescue_c3_mega
chr13	80950000	81000000	-0.470321	-0.176844	FALSE	CPA_TP53_Ctrl_c3_mega	CPA_TP53_Rescue_c3_mega
chr13	81600000	81650000	-0.595927	-0.912015	FALSE	CPA_TP53_Ctrl_c3_mega	CPA_TP53_Rescue_c3_mega
chr13	82500000	82550000	-0.259891	-0.130491	FALSE	CPA_TP53_Ctrl_c3_mega	CPA_TP53_Rescue_c3_mega
chr13	82900000	82950000	-0.293097	-0.147142	FALSE	CPA_TP53_Ctrl_c3_mega	CPA_TP53_Rescue_c3_mega
chr13	83550000	83600000	-0.200264	-0.0768506	FALSE	CPA_TP53_Ctrl_c3_mega	CPA_TP53_Rescue_c3_mega
chr13	84450000	84500000	0.0814481	0.204443	FALSE	CPA_TP53_Ctrl_c3_mega	CPA_TP53_Rescue_c3_mega
chr13	85400000	85450000	-1.15418	-1.17477	TRUE	CPA_TP53_Ctrl_c3_mega	CPA_TP53_Rescue_c3_mega
chr13	86450000	86500000	-1.35018	-1.21015	TRUE	CPA_TP53_Ctrl_c3_mega	CPA_TP53_Rescue_c3_mega
chr13	87450000	87500000	-0.0389815	-0.0678817	FALSE	CPA_TP53_Ctrl_c3_mega	CPA_TP53_Rescue_c3_mega
chr13	88300000	88350000	-0.529032	-0.466885	FALSE	CPA_TP53_Ctrl_c3_mega	CPA_TP53_Rescue_c3_mega
chr13	89700000	89750000	-0.485995	-0.41059	FALSE	CPA_TP53_Ctrl_c3_mega	CPA_TP53_Rescue_c3_mega
chr13	90500000	90550000	-0.115259	-0.130467	FALSE	CPA_TP53_Ctrl_c3_mega	CPA_TP53_Rescue_c3_mega
chr13	91950000	92000000	-1.38088	-1.14979	TRUE	CPA_TP53_Ctrl_c3_mega	CPA_TP53_Rescue_c3_mega
chr13	93300000	93350000	-0.393576	-0.451565	FALSE	CPA_TP53_Ctrl_c3_mega	CPA_TP53_Rescue_c3_mega
chr13	95050000	95100000	-1.05485	-0.942476	FALSE	CPA_TP53_Ctrl_c3_mega	CPA_TP53_Rescue_c3_mega
chr13	96100000	96150000	-0.119729	-0.169666	FALSE	CPA_TP53_Ctrl_c3_mega	CPA_TP53_Rescue_c3_mega
chr13	96600000	96650000	-0.616827	-0.681147	FALSE	CPA_TP53_Ctrl_c3_mega	CPA_TP53_Rescue_c3_mega
chr13	97600000	97650000	-0.999865	-0.881259	FALSE	CPA_TP53_Ctrl_c3_mega	CPA_TP53_Rescue_c3_mega
chr13	98400000	98450000	-0.303802	-0.26916	FALSE	CPA_TP53_Ctrl_c3_mega	CPA_TP53_Rescue_c3_mega
chr13	99400000	99450000	-0.265266	-0.21246	FALSE	CPA_TP53_Ctrl_c3_mega	CPA_TP53_Rescue_c3_mega
chr13	100150000	100200000	-0.584204	-0.407597	FALSE	CPA_TP53_Ctrl_c3_mega	CPA_TP53_Rescue_c3_mega
chr13	101200000	101250000	-0.869427	-0.796073	FALSE	CPA_TP53_Ctrl_c3_mega	CPA_TP53_Rescue_c3_mega
chr13	101750000	101800000	-0.686489	-0.504801	FALSE	CPA_TP53_Ctrl_c3_mega	CPA_TP53_Rescue_c3_mega
chr13	102500000	102550000	-0.165631	-0.196218	FALSE	CPA_TP53_Ctrl_c3_mega	CPA_TP53_Rescue_c3_mega
chr13	103500000	103550000	-0.885722	-1.08149	FALSE	CPA_TP53_Ctrl_c3_mega	CPA_TP53_Rescue_c3_mega
chr13	104450000	104500000	-0.588965	-0.327275	FALSE	CPA_TP53_Ctrl_c3_mega	CPA_TP53_Rescue_c3_mega
chr13	105250000	105300000	0.116632	-0.000852557	FALSE	CPA_TP53_Ctrl_c3_mega	CPA_TP53_Rescue_c3_mega
chr13	105850000	105900000	-0.0143233	0.157572	FALSE	CPA_TP53_Ctrl_c3_mega	CPA_TP53_Rescue_c3_mega
chr13	106600000	106650000	0.223797	0.254548	FALSE	CPA_TP53_Ctrl_c3_mega	CPA_TP53_Rescue_c3_mega
chr13	107200000	107250000	-1.26105	-1.11618	TRUE	CPA_TP53_Ctrl_c3_mega	CPA_TP53_Rescue_c3_mega
chr13	107750000	107800000	-0.60372	-0.684647	FALSE	CPA_TP53_Ctrl_c3_mega	CPA_TP53_Rescue_c3_mega
chr13	108850000	108900000	-0.596928	-0.650368	FALSE	CPA_TP53_Ctrl_c3_mega	CPA_TP53_Rescue_c3_mega
chr13	109550000	109600000	-0.764489	-0.897986	FALSE	CPA_TP53_Ctrl_c3_mega	CPA_TP53_Rescue_c3_mega
chr13	110850000	110900000	-0.298482	-0.269731	FALSE	CPA_TP53_Ctrl_c3_mega	CPA_TP53_Rescue_c3_mega
chr13	112050000	112100000	-0.520362	-0.537203	FALSE	CPA_TP53_Ctrl_c3_mega	CPA_TP53_Rescue_c3_mega
chr13	113100000	113150000	-0.727862	-0.371214	FALSE	CPA_TP53_Ctrl_c3_mega	CPA_TP53_Rescue_c3_mega
chr13	113550000	113600000	-0.601246	-0.595263	FALSE	CPA_TP53_Ctrl_c3_mega	CPA_TP53_Rescue_c3_mega
chr13	114150000	114200000	-0.30294	-0.392552	FALSE	CPA_TP53_Ctrl_c3_mega	CPA_TP53_Rescue_c3_mega
chr14	20000000	20050000	-1.28649	-0.753969	FALSE	CPA_TP53_Ctrl_c3_mega	CPA_TP53_Rescue_c3_mega
chr14	20750000	20800000	-0.807858	-0.543233	FALSE	CPA_TP53_Ctrl_c3_mega	CPA_TP53_Rescue_c3_mega
chr14	21550000	21600000	-0.521385	-0.22761	FALSE	CPA_TP53_Ctrl_c3_mega	CPA_TP53_Rescue_c3_mega
chr14	22000000	22050000	-0.801917	-1.00852	FALSE	CPA_TP53_Ctrl_c3_mega	CPA_TP53_Rescue_c3_mega
chr14	24800000	24850000	-0.859192	-0.677485	FALSE	CPA_TP53_Ctrl_c3_mega	CPA_TP53_Rescue_c3_mega
chr14	25700000	25750000	-0.539128	-0.357624	FALSE	CPA_TP53_Ctrl_c3_mega	CPA_TP53_Rescue_c3_mega
chr14	29150000	29200000	-0.88558	-0.982259	FALSE	CPA_TP53_Ctrl_c3_mega	CPA_TP53_Rescue_c3_mega
chr14	30000000	30050000	-0.67328	-0.368887	FALSE	CPA_TP53_Ctrl_c3_mega	CPA_TP53_Rescue_c3_mega
chr14	31000000	31050000	-0.990179	-0.880582	FALSE	CPA_TP53_Ctrl_c3_mega	CPA_TP53_Rescue_c3_mega
chr14	31850000	31900000	-0.724136	-0.811787	FALSE	CPA_TP53_Ctrl_c3_mega	CPA_TP53_Rescue_c3_mega
chr14	33000000	33050000	-0.997012	-0.872171	FALSE	CPA_TP53_Ctrl_c3_mega	CPA_TP53_Rescue_c3_mega
chr14	34200000	34250000	0.0542578	0.178018	FALSE	CPA_TP53_Ctrl_c3_mega	CPA_TP53_Rescue_c3_mega
chr14	34950000	35000000	-1.17534	-1.26254	TRUE	CPA_TP53_Ctrl_c3_mega	CPA_TP53_Rescue_c3_mega
chr14	36300000	36350000	-0.752386	-0.67953	FALSE	CPA_TP53_Ctrl_c3_mega	CPA_TP53_Rescue_c3_mega
chr14	37050000	37100000	-0.0346281	0.0946148	FALSE	CPA_TP53_Ctrl_c3_mega	CPA_TP53_Rescue_c3_mega
chr14	37650000	37700000	-0.745127	-0.752241	FALSE	CPA_TP53_Ctrl_c3_mega	CPA_TP53_Rescue_c3_mega
chr14	38350000	38400000	-0.78898	-0.625766	FALSE	CPA_TP53_Ctrl_c3_mega	CPA_TP53_Rescue_c3_mega
chr14	39450000	39500000	-1.32866	-1.48992	TRUE	CPA_TP53_Ctrl_c3_mega	CPA_TP53_Rescue_c3_mega
chr14	39950000	40000000	-1.19843	-1.33111	TRUE	CPA_TP53_Ctrl_c3_mega	CPA_TP53_Rescue_c3_mega
chr14	42100000	42150000	-0.696254	-0.292798	FALSE	CPA_TP53_Ctrl_c3_mega	CPA_TP53_Rescue_c3_mega
chr14	45250000	45300000	-1.08359	-1.15693	TRUE	CPA_TP53_Ctrl_c3_mega	CPA_TP53_Rescue_c3_mega
chr14	45750000	45800000	-1.05265	-1.15571	FALSE	CPA_TP53_Ctrl_c3_mega	CPA_TP53_Rescue_c3_mega
chr14	49150000	49200000	-0.3372	-0.163176	FALSE	CPA_TP53_Ctrl_c3_mega	CPA_TP53_Rescue_c3_mega
chr14	50000000	50050000	-2.06562	-1.96649	TRUE	CPA_TP53_Ctrl_c3_mega	CPA_TP53_Rescue_c3_mega
chr14	51400000	51450000	-0.489322	-0.368876	FALSE	CPA_TP53_Ctrl_c3_mega	CPA_TP53_Rescue_c3_mega
chr14	51500000	51550000	-0.114108	-0.102787	FALSE	CPA_TP53_Ctrl_c3_mega	CPA_TP53_Rescue_c3_mega
chr14	51550000	51600000	-0.149444	-0.13051	FALSE	CPA_TP53_Ctrl_c3_mega	CPA_TP53_Rescue_c3_mega
chr14	52450000	52500000	-0.485769	-0.0746187	FALSE	CPA_TP53_Ctrl_c3_mega	CPA_TP53_Rescue_c3_mega
chr14	53750000	53800000	-0.309533	-0.3101	FALSE	CPA_TP53_Ctrl_c3_mega	CPA_TP53_Rescue_c3_mega
chr14	54850000	54900000	-0.828745	-0.796713	FALSE	CPA_TP53_Ctrl_c3_mega	CPA_TP53_Rescue_c3_mega
chr14	55900000	55950000	-0.333767	-0.318228	FALSE	CPA_TP53_Ctrl_c3_mega	CPA_TP53_Rescue_c3_mega
chr14	55900000	55950000	-0.333767	-0.318228	FALSE	CPA_TP53_Ctrl_c3_mega	CPA_TP53_Rescue_c3_mega
chr14	56000000	56050000	-0.0797045	-0.0438719	FALSE	CPA_TP53_Ctrl_c3_mega	CPA_TP53_Rescue_c3_mega
chr14	56000000	56050000	-0.0797045	-0.0438719	FALSE	CPA_TP53_Ctrl_c3_mega	CPA_TP53_Rescue_c3_mega
chr14	56950000	57000000	-0.515375	-0.562778	FALSE	CPA_TP53_Ctrl_c3_mega	CPA_TP53_Rescue_c3_mega
chr14	57850000	57900000	-0.527759	-0.503392	FALSE	CPA_TP53_Ctrl_c3_mega	CPA_TP53_Rescue_c3_mega
chr14	58800000	58850000	-0.575639	-0.690707	FALSE	CPA_TP53_Ctrl_c3_mega	CPA_TP53_Rescue_c3_mega
chr14	59500000	59550000	-0.161695	-0.0140273	FALSE	CPA_TP53_Ctrl_c3_mega	CPA_TP53_Rescue_c3_mega
chr14	60000000	60050000	-0.408897	-0.299216	FALSE	CPA_TP53_Ctrl_c3_mega	CPA_TP53_Rescue_c3_mega
chr14	61000000	61050000	-0.387927	-0.405348	FALSE	CPA_TP53_Ctrl_c3_mega	CPA_TP53_Rescue_c3_mega
chr14	61750000	61800000	-0.66527	-0.853285	FALSE	CPA_TP53_Ctrl_c3_mega	CPA_TP53_Rescue_c3_mega
chr14	62500000	62550000	-0.372697	-0.526226	FALSE	CPA_TP53_Ctrl_c3_mega	CPA_TP53_Rescue_c3_mega
chr14	63750000	63800000	-0.783121	-0.836982	FALSE	CPA_TP53_Ctrl_c3_mega	CPA_TP53_Rescue_c3_mega
chr14	64850000	64900000	-0.197756	-0.195924	FALSE	CPA_TP53_Ctrl_c3_mega	CPA_TP53_Rescue_c3_mega
chr14	65450000	65500000	-0.816979	-0.924162	FALSE	CPA_TP53_Ctrl_c3_mega	CPA_TP53_Rescue_c3_mega
chr14	66750000	66800000	-0.151568	-0.287005	FALSE	CPA_TP53_Ctrl_c3_mega	CPA_TP53_Rescue_c3_mega
chr14	67800000	67850000	-1.20439	-1.07973	TRUE	CPA_TP53_Ctrl_c3_mega	CPA_TP53_Rescue_c3_mega
chr14	68200000	68250000	-0.588898	-0.996488	FALSE	CPA_TP53_Ctrl_c3_mega	CPA_TP53_Rescue_c3_mega
chr14	69300000	69350000	-1.15381	-1.01866	FALSE	CPA_TP53_Ctrl_c3_mega	CPA_TP53_Rescue_c3_mega
chr14	69950000	70000000	-0.585562	-0.522371	FALSE	CPA_TP53_Ctrl_c3_mega	CPA_TP53_Rescue_c3_mega
chr14	71450000	71500000	-0.889498	-0.791907	FALSE	CPA_TP53_Ctrl_c3_mega	CPA_TP53_Rescue_c3_mega
chr14	72200000	72250000	-1.01903	-0.711574	FALSE	CPA_TP53_Ctrl_c3_mega	CPA_TP53_Rescue_c3_mega
chr14	72900000	72950000	-0.430111	-0.814053	FALSE	CPA_TP53_Ctrl_c3_mega	CPA_TP53_Rescue_c3_mega
chr14	73500000	73550000	-0.659899	-0.655243	FALSE	CPA_TP53_Ctrl_c3_mega	CPA_TP53_Rescue_c3_mega
chr14	74550000	74600000	-0.411494	-0.475942	FALSE	CPA_TP53_Ctrl_c3_mega	CPA_TP53_Rescue_c3_mega
chr14	75350000	75400000	-0.337001	-0.275116	FALSE	CPA_TP53_Ctrl_c3_mega	CPA_TP53_Rescue_c3_mega
chr14	76050000	76100000	-0.369754	-0.350208	FALSE	CPA_TP53_Ctrl_c3_mega	CPA_TP53_Rescue_c3_mega
chr14	76450000	76500000	-0.284071	-0.274623	FALSE	CPA_TP53_Ctrl_c3_mega	CPA_TP53_Rescue_c3_mega
chr14	77200000	77250000	-0.498582	-0.375232	FALSE	CPA_TP53_Ctrl_c3_mega	CPA_TP53_Rescue_c3_mega
chr14	78250000	78300000	-0.768532	-0.817426	FALSE	CPA_TP53_Ctrl_c3_mega	CPA_TP53_Rescue_c3_mega
chr14	79350000	79400000	-1.41574	-1.03574	FALSE	CPA_TP53_Ctrl_c3_mega	CPA_TP53_Rescue_c3_mega
chr14	80400000	80450000	-0.188278	-0.175486	FALSE	CPA_TP53_Ctrl_c3_mega	CPA_TP53_Rescue_c3_mega
chr14	82000000	82050000	-1.64214	-1.60143	TRUE	CPA_TP53_Ctrl_c3_mega	CPA_TP53_Rescue_c3_mega
chr14	83250000	83300000	0.0901031	-0.000418789	FALSE	CPA_TP53_Ctrl_c3_mega	CPA_TP53_Rescue_c3_mega
chr14	87400000	87450000	-0.551713	0.0121317	FALSE	CPA_TP53_Ctrl_c3_mega	CPA_TP53_Rescue_c3_mega
chr14	88250000	88300000	-0.460461	-0.608422	FALSE	CPA_TP53_Ctrl_c3_mega	CPA_TP53_Rescue_c3_mega
[truncated: 4,871 more rows]

## Sheet: Fig. 2e - p-values
comparison	Wilcoxon p-value for all boundaries	Wilcoxon p-value for top-300 boundaries
[truncated: 2 more rows]

## Sheet: Fig. 2f - Heatmap
compartment1	compartment2	CPA_TP53_Rescue_c3_mega vs CPA_TP53_Ctrl_c3_mega	CPA_WGD_mega vs CPA_Ctrl_mega
[truncated: 36 more rows]

[truncated: 3 more sheets: Fig. 2f - p-values, Fig. 2g - Delta C-score, SAMPLE_NAMES]
