# Supplementary material for: Whole-genome doubling drives oncogenic loss of chromatin segregation
Source: Nature. 2023 Mar 15;615(7954):925–33. doi: 10.1038/s41586-023-05794-2 (PMC10060163; doi:10.1038/s41586-023-05794-2)
Supplement: Supplementary file 12 — Source Data Fig. 3 [file 41586_2023_5794_MOESM12_ESM.xlsx]

## Sheet: README
Sheet	description
Fig. 3a - inter LCS	Inter-chromosomal LCS score (LS / (LL + SS)) for each cell passing the quality filters.
Fig. 3c - inter counts	Raw, normalized and rank counts for inter-chromosomal interactions for each cell passing the quality filters
Fig. 3d - compartment LCS	Compartment scores for each chromosome in each cell passing the quality filters

## Sheet: Fig. 3a - inter LCS
cell	condition	LL	LS	SS	LCS_score	cell_category
RPE_TP53_schic_003	RPE_TP53	5.01484	4.97031	1.51484	0.761187	Control
RPE_TP53_schic_004	RPE_TP53	4.94163	5.11674	1.44163	0.801587	Control
RPE_TP53_schic_005	RPE_TP53	5.03995	4.9201	1.53995	0.747746	Control
RPE_TP53_schic_006	RPE_TP53	5.15358	4.69284	1.65358	0.689397	Control
RPE_TP53_schic_007	RPE_TP53	5.00024	4.99953	1.50024	0.769102	Control
RPE_TP53_schic_008	RPE_TP53	4.97265	5.05469	1.47265	0.784243	Control
RPE_TP53_schic_010	RPE_TP53	5.49476	4.01047	1.99476	0.535478	Control
RPE_TP53_schic_011	RPE_TP53	4.97696	5.04608	1.47696	0.781863	Control
RPE_TP53_schic_013	RPE_TP53	4.89667	5.20666	1.39667	0.827329	Control
RPE_TP53_schic_014	RPE_TP53	4.94562	5.10876	1.44562	0.799339	Control
RPE_TP53_schic_015	RPE_TP53	5.16015	4.6797	1.66015	0.686143	Control
RPE_TP53_schic_018	RPE_TP53	5.15477	4.69046	1.65477	0.688806	Control
RPE_TP53_schic_019	RPE_TP53	5.02185	4.95631	1.52185	0.757417	Control
RPE_TP53_schic_020	RPE_TP53	5.06879	4.86241	1.56879	0.732557	Control
RPE_TP53_schic_021	RPE_TP53	4.94139	5.11722	1.44139	0.801722	Control
RPE_TP53_schic_022	RPE_TP53	5.20579	4.58842	1.70579	0.663874	Control
RPE_TP53_schic_023	RPE_TP53	4.99366	5.01267	1.49366	0.772687	Control
RPE_TP53_schic_024	RPE_TP53	4.93658	5.12685	1.43658	0.804445	Control
RPE_TP53_schic_025	RPE_TP53	5.17876	4.64248	1.67876	0.676992	Control
RPE_TP53_schic_026	RPE_TP53	5.10594	4.78813	1.60594	0.713382	Control
RPE_TP53_schic_027	RPE_TP53	5.00146	4.99708	1.50146	0.768437	Control
RPE_TP53_schic_028	RPE_TP53	4.95317	5.09365	1.45317	0.795094	Control
RPE_TP53_schic_029	RPE_TP53	5.01124	4.97752	1.51124	0.763133	Control
RPE_TP53_schic_030	RPE_TP53	5.12544	4.74912	1.62544	0.703482	Control
RPE_TP53_schic_033	RPE_TP53	4.96879	5.06242	1.46879	0.786387	Control
RPE_TP53_schic_034	RPE_TP53	5.11017	4.77966	1.61017	0.711222	Control
RPE_TP53_schic_035	RPE_TP53	4.99529	5.00941	1.49529	0.771797	Control
RPE_TP53_schic_036	RPE_TP53	5.04749	4.90501	1.54749	0.743748	Control
RPE_TP53_schic_037	RPE_TP53	4.95019	5.09962	1.45019	0.796768	Control
RPE_TP53_schic_038	RPE_TP53	4.9759	5.0482	1.4759	0.782449	Control
RPE_TP53_schic_039	RPE_TP53	4.99669	5.00661	1.49669	0.771033	Control
RPE_TP53_schic_040	RPE_TP53	5.0733	4.8534	1.5733	0.730207	Control
RPE_TP53_schic_041	RPE_TP53	4.96859	5.06283	1.46859	0.786498	Control
RPE_WGD_schic_002	RPE_WGD	5.01085	4.9783	1.51085	0.763345	WGD without LCS
RPE_WGD_schic_003	RPE_WGD	4.67814	5.64373	1.17814	0.963707	WGD with LCS
RPE_WGD_schic_004	RPE_WGD	4.93959	5.12081	1.43959	0.802737	WGD without LCS
RPE_WGD_schic_005	RPE_WGD	4.73603	5.52794	1.23603	0.925634	WGD with LCS
RPE_WGD_schic_007	RPE_WGD	5.08854	4.82291	1.58854	0.722308	WGD without LCS
RPE_WGD_schic_008	RPE_WGD	4.86322	5.27355	1.36322	0.84696	WGD with LCS
RPE_WGD_schic_009	RPE_WGD	4.94097	5.11806	1.44097	0.801961	WGD without LCS
RPE_WGD_schic_010	RPE_WGD	5.01471	4.97058	1.51471	0.761259	WGD without LCS
RPE_WGD_schic_011	RPE_WGD	5.0444	4.9112	1.5444	0.745387	WGD without LCS
RPE_WGD_schic_012	RPE_WGD	4.93035	5.1393	1.43035	0.807978	WGD without LCS
RPE_WGD_schic_013	RPE_WGD	4.83648	5.32704	1.33648	0.862963	WGD with LCS
RPE_WGD_schic_014	RPE_WGD	4.77507	5.44986	1.27507	0.900783	WGD with LCS
RPE_WGD_schic_016	RPE_WGD	5.05513	4.88973	1.55513	0.739717	WGD without LCS
RPE_WGD_schic_017	RPE_WGD	4.80037	5.39925	1.30037	0.885015	WGD with LCS
RPE_WGD_schic_018	RPE_WGD	4.84426	5.31149	1.34426	0.858281	WGD with LCS
RPE_WGD_schic_020	RPE_WGD	5.13804	4.72391	1.63804	0.697145	WGD without LCS
RPE_WGD_schic_021	RPE_WGD	5.04773	4.90454	1.54773	0.743625	WGD without LCS
RPE_WGD_schic_023	RPE_WGD	4.86789	5.26423	1.36789	0.844198	WGD with LCS
RPE_WGD_schic_024	RPE_WGD	5.01966	4.96068	1.51966	0.758593	WGD without LCS
RPE_WGD_schic_025	RPE_WGD	5.16537	4.66927	1.66537	0.683568	WGD without LCS
RPE_WGD_schic_026	RPE_WGD	5.33477	4.33047	1.83477	0.60401	WGD without LCS
RPE_WGD_schic_027	RPE_WGD	4.96481	5.07039	1.46481	0.7886	WGD without LCS
RPE_WGD_schic_028	RPE_WGD	4.93156	5.13688	1.43156	0.807288	WGD without LCS
RPE_WGD_schic_029	RPE_WGD	4.99568	5.00865	1.49568	0.771587	WGD without LCS
RPE_WGD_schic_030	RPE_WGD	5.09049	4.81903	1.59049	0.721306	WGD without LCS

## Sheet: Fig. 3c - inter counts
cell	condition	cell_category	chromosome1	chromosome2	chromosome_interaction	raw_count	normalized_count	rank_count
RPE_TP53_schic_003	RPE_TP53	Control	chr1	chr1	LL	88852
RPE_TP53_schic_003	RPE_TP53	Control	chr1	chr2	LL	3732	0.0714711	211
RPE_TP53_schic_003	RPE_TP53	Control	chr2	chr2	LL	89088
RPE_TP53_schic_003	RPE_TP53	Control	chr1	chr3	LL	845	0.0286934	81
RPE_TP53_schic_003	RPE_TP53	Control	chr2	chr3	LL	3192	0.0837382	227
RPE_TP53_schic_003	RPE_TP53	Control	chr3	chr3	LL	73735
RPE_TP53_schic_003	RPE_TP53	Control	chr1	chr4	LL	257	0.00944201	16
RPE_TP53_schic_003	RPE_TP53	Control	chr2	chr4	LL	1572	0.0446189	146
RPE_TP53_schic_003	RPE_TP53	Control	chr3	chr4	LL	2416	0.121591	247
RPE_TP53_schic_003	RPE_TP53	Control	chr4	chr4	LL	67065
RPE_TP53_schic_003	RPE_TP53	Control	chr1	chr5	LL	1219	0.0468458	152
RPE_TP53_schic_003	RPE_TP53	Control	chr2	chr5	LL	1716	0.0509471	162
RPE_TP53_schic_003	RPE_TP53	Control	chr3	chr5	LL	1030	0.0542221	177
RPE_TP53_schic_003	RPE_TP53	Control	chr4	chr5	LL	1437	0.0818468	224
RPE_TP53_schic_003	RPE_TP53	Control	chr5	chr5	LL	61502
RPE_TP53_schic_003	RPE_TP53	Control	chr1	chr6	LL	1058	0.0376737	122
RPE_TP53_schic_003	RPE_TP53	Control	chr2	chr6	LL	2180	0.0599713	194
RPE_TP53_schic_003	RPE_TP53	Control	chr3	chr6	LL	2337	0.113994	245
RPE_TP53_schic_003	RPE_TP53	Control	chr4	chr6	LL	1203	0.0634886	198
RPE_TP53_schic_003	RPE_TP53	Control	chr5	chr6	LL	716	0.0395256	128
RPE_TP53_schic_003	RPE_TP53	Control	chr6	chr6	LL	60693
RPE_TP53_schic_003	RPE_TP53	Control	chr1	chr7	LL	1962	0.0796537	220
RPE_TP53_schic_003	RPE_TP53	Control	chr2	chr7	LL	2183	0.0684693	205
RPE_TP53_schic_003	RPE_TP53	Control	chr3	chr7	LL	981	0.0545567	179
RPE_TP53_schic_003	RPE_TP53	Control	chr4	chr7	LL	982	0.0590876	192
RPE_TP53_schic_003	RPE_TP53	Control	chr5	chr7	LL	897	0.0564563	187
RPE_TP53_schic_003	RPE_TP53	Control	chr6	chr7	LL	492	0.0286926	80
RPE_TP53_schic_003	RPE_TP53	Control	chr7	chr7	LL	51690
RPE_TP53_schic_003	RPE_TP53	Control	chr1	chr8	LL	954	0.0342418	106
RPE_TP53_schic_003	RPE_TP53	Control	chr2	chr8	LL	2080	0.0576775	190
RPE_TP53_schic_003	RPE_TP53	Control	chr3	chr8	LL	661	0.0324998	101
RPE_TP53_schic_003	RPE_TP53	Control	chr4	chr8	LL	602	0.0320245	98
RPE_TP53_schic_003	RPE_TP53	Control	chr5	chr8	LL	106	0.0058983	4
RPE_TP53_schic_003	RPE_TP53	Control	chr6	chr8	LL	171	0.00881663	11
RPE_TP53_schic_003	RPE_TP53	Control	chr7	chr8	LL	558	0.0328016	104
RPE_TP53_schic_003	RPE_TP53	Control	chr8	chr8	LL	48895
RPE_TP53_schic_003	RPE_TP53	Control	chr1	chr9	LL	1238	0.0521447	168
RPE_TP53_schic_003	RPE_TP53	Control	chr2	chr9	LL	961	0.0312715	91
RPE_TP53_schic_003	RPE_TP53	Control	chr3	chr9	LL	889	0.0512937	164
RPE_TP53_schic_003	RPE_TP53	Control	chr4	chr9	LL	557	0.0347715	108
RPE_TP53_schic_003	RPE_TP53	Control	chr5	chr9	LL	502	0.0327799	103
RPE_TP53_schic_003	RPE_TP53	Control	chr6	chr9	LL	1234	0.0746627	214
RPE_TP53_schic_003	RPE_TP53	Control	chr7	chr9	LL	324	0.0223506	67
RPE_TP53_schic_003	RPE_TP53	Control	chr8	chr9	LL	1864	0.113682	244
RPE_TP53_schic_003	RPE_TP53	Control	chr9	chr9	LL	38846
RPE_TP53_schic_003	RPE_TP53	Control	chr1	chr10	LL	754	0.0224154	69
RPE_TP53_schic_003	RPE_TP53	Control	chr2	chr10	LL	1681	0.0386081	127
RPE_TP53_schic_003	RPE_TP53	Control	chr3	chr10	LL	1088	0.0443075	143
RPE_TP53_schic_003	RPE_TP53	Control	chr4	chr10	LL	272	0.0119846	29
RPE_TP53_schic_003	RPE_TP53	Control	chr5	chr10	LL	442	0.020371	55
RPE_TP53_schic_003	RPE_TP53	Control	chr6	chr10	LL	1074	0.0458647	150
RPE_TP53_schic_003	RPE_TP53	Control	chr7	chr10	LL	616	0.0299923	85
RPE_TP53_schic_003	RPE_TP53	Control	chr8	chr10	LL	2701	0.116267	246
RPE_TP53_schic_003	RPE_TP53	Control	chr9	chr10	LL	1046	0.0528377	173
RPE_TP53_schic_003	RPE_TP53	Control	chr10	chr10	LL	59425
RPE_TP53_schic_003	RPE_TP53	Control	chr1	chr11	LL	778	0.0314814	94
RPE_TP53_schic_003	RPE_TP53	Control	chr2	chr11	LL	1815	0.0567396	189
RPE_TP53_schic_003	RPE_TP53	Control	chr3	chr11	LL	209	0.0115849	24
RPE_TP53_schic_003	RPE_TP53	Control	chr4	chr11	LL	429	0.0257282	74
RPE_TP53_schic_003	RPE_TP53	Control	chr5	chr11	LL	1262	0.0791676	218
RPE_TP53_schic_003	RPE_TP53	Control	chr6	chr11	LL	348	0.020228	54
RPE_TP53_schic_003	RPE_TP53	Control	chr7	chr11	LL	767	0.0508304	161
RPE_TP53_schic_003	RPE_TP53	Control	chr8	chr11	LL	846	0.0495678	156
RPE_TP53_schic_003	RPE_TP53	Control	chr9	chr11	LL	443	0.0304589	87
RPE_TP53_schic_003	RPE_TP53	Control	chr10	chr11	LL	589	0.0285833	77
RPE_TP53_schic_003	RPE_TP53	Control	chr11	chr11	LL	47535
RPE_TP53_schic_003	RPE_TP53	Control	chr1	chr12	LL	1181	0.0421092	137
RPE_TP53_schic_003	RPE_TP53	Control	chr2	chr12	LL	1573	0.0433302	141
RPE_TP53_schic_003	RPE_TP53	Control	chr3	chr12	LL	763	0.0372669	121
RPE_TP53_schic_003	RPE_TP53	Control	chr4	chr12	LL	2034	0.107487	240
RPE_TP53_schic_003	RPE_TP53	Control	chr5	chr12	LL	382	0.0211156	61
RPE_TP53_schic_003	RPE_TP53	Control	chr6	chr12	LL	1023	0.0523963	171
RPE_TP53_schic_003	RPE_TP53	Control	chr7	chr12	LL	516	0.0301321	86
RPE_TP53_schic_003	RPE_TP53	Control	chr8	chr12	LL	163	0.00841528	10
RPE_TP53_schic_003	RPE_TP53	Control	chr9	chr12	LL	888	0.0537992	175
RPE_TP53_schic_003	RPE_TP53	Control	chr10	chr12	LL	898	0.0383995	125
RPE_TP53_schic_003	RPE_TP53	Control	chr11	chr12	LL	186	0.0108258	23
RPE_TP53_schic_003	RPE_TP53	Control	chr12	chr12	LL	50424
RPE_TP53_schic_003	RPE_TP53	Control	chr1	chr13	LL	2322	0.131652	249
RPE_TP53_schic_003	RPE_TP53	Control	chr2	chr13	LL	660	0.0289099	83
RPE_TP53_schic_003	RPE_TP53	Control	chr3	chr13	LL	465	0.0361154	115
RPE_TP53_schic_003	RPE_TP53	Control	chr4	chr13	LL	396	0.0332767	105
RPE_TP53_schic_003	RPE_TP53	Control	chr5	chr13	LL	357	0.0313797	93
RPE_TP53_schic_003	RPE_TP53	Control	chr6	chr13	LL	275	0.0223974	68
RPE_TP53_schic_003	RPE_TP53	Control	chr7	chr13	LL	857	0.0795795	219
RPE_TP53_schic_003	RPE_TP53	Control	chr8	chr13	LL	873	0.0716697	213
RPE_TP53_schic_003	RPE_TP53	Control	chr9	chr13	LL	412	0.0396918	129
RPE_TP53_schic_003	RPE_TP53	Control	chr10	chr13	LL	283	0.0192431	50
RPE_TP53_schic_003	RPE_TP53	Control	chr11	chr13	LL	1175	0.108749	241
RPE_TP53_schic_003	RPE_TP53	Control	chr12	chr13	LL	573	0.0467299	151
RPE_TP53_schic_003	RPE_TP53	Control	chr13	chr13	LL	34149
RPE_TP53_schic_003	RPE_TP53	Control	chr1	chr14	LL	736	0.0369226	119
RPE_TP53_schic_003	RPE_TP53	Control	chr2	chr14	LL	1306	0.0506165	159
RPE_TP53_schic_003	RPE_TP53	Control	chr3	chr14	LL	151	0.0103768	21
RPE_TP53_schic_003	RPE_TP53	Control	chr4	chr14	LL	107	0.00795565	9
RPE_TP53_schic_003	RPE_TP53	Control	chr5	chr14	LL	1285	0.099938	236
RPE_TP53_schic_003	RPE_TP53	Control	chr6	chr14	LL	174	0.012539	31
RPE_TP53_schic_003	RPE_TP53	Control	chr7	chr14	LL	783	0.0643323	199
RPE_TP53_schic_003	RPE_TP53	Control	chr8	chr14	LL	586	0.0425663	138
RPE_TP53_schic_003	RPE_TP53	Control	chr9	chr14	LL	586	0.0499514	157
RPE_TP53_schic_003	RPE_TP53	Control	chr10	chr14	LL	162	0.00974656	19
RPE_TP53_schic_003	RPE_TP53	Control	chr11	chr14	LL	628	0.0514274	166
RPE_TP53_schic_003	RPE_TP53	Control	chr12	chr14	LL	1413	0.10196	237
RPE_TP53_schic_003	RPE_TP53	Control	chr13	chr14	LL	623	0.0714851	212
RPE_TP53_schic_003	RPE_TP53	Control	chr14	chr14	LL	30647
RPE_TP53_schic_003	RPE_TP53	Control	chr1	chr15	LS	1084	0.0591396	193
RPE_TP53_schic_003	RPE_TP53	Control	chr2	chr15	LS	496	0.0209058	59
RPE_TP53_schic_003	RPE_TP53	Control	chr3	chr15	LS	369	0.027577	76
RPE_TP53_schic_003	RPE_TP53	Control	chr4	chr15	LS	498	0.0402676	131
RPE_TP53_schic_003	RPE_TP53	Control	chr5	chr15	LS	972	0.0822107	225
RPE_TP53_schic_003	RPE_TP53	Control	chr6	chr15	LS	700	0.0548587	180
RPE_TP53_schic_003	RPE_TP53	Control	chr7	chr15	LS	131	0.0117051	25
RPE_TP53_schic_003	RPE_TP53	Control	chr8	chr15	LS	113	0.00892651	13
RPE_TP53_schic_003	RPE_TP53	Control	chr9	chr15	LS	1211	0.112261	243
RPE_TP53_schic_003	RPE_TP53	Control	chr10	chr15	LS	498	0.0325837	102
RPE_TP53_schic_003	RPE_TP53	Control	chr11	chr15	LS	132	0.0117556	26
RPE_TP53_schic_003	RPE_TP53	Control	chr12	chr15	LS	1069	0.083888	228
RPE_TP53_schic_003	RPE_TP53	Control	chr13	chr15	LS	349	0.0435499	142
RPE_TP53_schic_003	RPE_TP53	Control	chr14	chr15	LS	693	0.0765143	216
RPE_TP53_schic_003	RPE_TP53	Control	chr15	chr15	SS	29680
RPE_TP53_schic_003	RPE_TP53	Control	chr1	chr16	LS	220	0.011973	28
RPE_TP53_schic_003	RPE_TP53	Control	chr2	chr16	LS	726	0.0305247	88
RPE_TP53_schic_003	RPE_TP53	Control	chr3	chr16	LS	708	0.052782	172
RPE_TP53_schic_003	RPE_TP53	Control	chr4	chr16	LS	255	0.0205683	56
RPE_TP53_schic_003	RPE_TP53	Control	chr5	chr16	LS	1001	0.0844554	229
RPE_TP53_schic_003	RPE_TP53	Control	chr6	chr16	LS	520	0.040652	132
RPE_TP53_schic_003	RPE_TP53	Control	chr7	chr16	LS	1157	0.103126	238
RPE_TP53_schic_003	RPE_TP53	Control	chr8	chr16	LS	268	0.0211188	62
RPE_TP53_schic_003	RPE_TP53	Control	chr9	chr16	LS	218	0.0201592	53
RPE_TP53_schic_003	RPE_TP53	Control	chr10	chr16	LS	810	0.0528673	174
RPE_TP53_schic_003	RPE_TP53	Control	chr11	chr16	LS	768	0.068228	204
RPE_TP53_schic_003	RPE_TP53	Control	chr12	chr16	LS	614	0.0480642	153
RPE_TP53_schic_003	RPE_TP53	Control	chr13	chr16	LS	448	0.0557663	185
RPE_TP53_schic_003	RPE_TP53	Control	chr14	chr16	LS	330	0.0363458	116
RPE_TP53_schic_003	RPE_TP53	Control	chr15	chr16	SS	421	0.0504264	158
RPE_TP53_schic_003	RPE_TP53	Control	chr16	chr16	SS	27948
RPE_TP53_schic_003	RPE_TP53	Control	chr1	chr17	LS	1163	0.0453879	148
RPE_TP53_schic_003	RPE_TP53	Control	chr2	chr17	LS	768	0.0231557	71
RPE_TP53_schic_003	RPE_TP53	Control	chr3	chr17	LS	1052	0.0562404	186
RPE_TP53_schic_003	RPE_TP53	Control	chr4	chr17	LS	1394	0.0806309	221
RPE_TP53_schic_003	RPE_TP53	Control	chr5	chr17	LS	625	0.0378141	124
RPE_TP53_schic_003	RPE_TP53	Control	chr6	chr17	LS	439	0.0246107	73
RPE_TP53_schic_003	RPE_TP53	Control	chr7	chr17	LS	576	0.036816	118
RPE_TP53_schic_003	RPE_TP53	Control	chr8	chr17	LS	974	0.0550394	182
RPE_TP53_schic_003	RPE_TP53	Control	chr9	chr17	LS	313	0.0207559	58
RPE_TP53_schic_003	RPE_TP53	Control	chr10	chr17	LS	857	0.040111	130
RPE_TP53_schic_003	RPE_TP53	Control	chr11	chr17	LS	1535	0.0977891	234
RPE_TP53_schic_003	RPE_TP53	Control	chr12	chr17	LS	545	0.0305936	89
RPE_TP53_schic_003	RPE_TP53	Control	chr13	chr17	LS	388	0.0346342	107
RPE_TP53_schic_003	RPE_TP53	Control	chr14	chr17	LS	136	0.0107414	22
RPE_TP53_schic_003	RPE_TP53	Control	chr15	chr17	SS	783	0.067254	203
RPE_TP53_schic_003	RPE_TP53	Control	chr16	chr17	SS	518	0.0443831	144
RPE_TP53_schic_003	RPE_TP53	Control	chr17	chr17	SS	30688
RPE_TP53_schic_003	RPE_TP53	Control	chr1	chr18	LS	478	0.0376922	123
RPE_TP53_schic_003	RPE_TP53	Control	chr2	chr18	LS	701	0.0427048	139
RPE_TP53_schic_003	RPE_TP53	Control	chr3	chr18	LS	290	0.0313252	92
RPE_TP53_schic_003	RPE_TP53	Control	chr4	chr18	LS	144	0.0168292	42
RPE_TP53_schic_003	RPE_TP53	Control	chr5	chr18	LS	57	0.00696806	7
RPE_TP53_schic_003	RPE_TP53	Control	chr6	chr18	LS	1224	0.138645	252
RPE_TP53_schic_003	RPE_TP53	Control	chr7	chr18	LS	405	0.0523036	170
RPE_TP53_schic_003	RPE_TP53	Control	chr8	chr18	LS	768	0.0876878	231
RPE_TP53_schic_003	RPE_TP53	Control	chr9	chr18	LS	369	0.0494409	154
RPE_TP53_schic_003	RPE_TP53	Control	chr10	chr18	LS	228	0.0215616	65
RPE_TP53_schic_003	RPE_TP53	Control	chr11	chr18	LS	280	0.0360415	114
RPE_TP53_schic_003	RPE_TP53	Control	chr12	chr18	LS	84	0.00952744	17
RPE_TP53_schic_003	RPE_TP53	Control	chr13	chr18	LS	309	0.0557308	184
RPE_TP53_schic_003	RPE_TP53	Control	chr14	chr18	LS	519	0.0828231	226
RPE_TP53_schic_003	RPE_TP53	Control	chr15	chr18	SS	534	0.0926745	233
RPE_TP53_schic_003	RPE_TP53	Control	chr16	chr18	SS	51	0.00882918	12
RPE_TP53_schic_003	RPE_TP53	Control	chr17	chr18	SS	299	0.0371195	120
RPE_TP53_schic_003	RPE_TP53	Control	chr18	chr18	SS	19722
RPE_TP53_schic_003	RPE_TP53	Control	chr1	chr19	LS	573	0.035308	112
RPE_TP53_schic_003	RPE_TP53	Control	chr2	chr19	LS	416	0.0198037	52
RPE_TP53_schic_003	RPE_TP53	Control	chr3	chr19	LS	106	0.0089474	14
RPE_TP53_schic_003	RPE_TP53	Control	chr4	chr19	LS	238	0.0217357	66
RPE_TP53_schic_003	RPE_TP53	Control	chr5	chr19	LS	146	0.0139471	37
RPE_TP53_schic_003	RPE_TP53	Control	chr6	chr19	LS	401	0.0354946	113
RPE_TP53_schic_003	RPE_TP53	Control	chr7	chr19	LS	348	0.0351197	110
RPE_TP53_schic_003	RPE_TP53	Control	chr8	chr19	LS	606	0.0540687	176
RPE_TP53_schic_003	RPE_TP53	Control	chr9	chr19	LS	228	0.0238721	72
RPE_TP53_schic_003	RPE_TP53	Control	chr10	chr19	LS	1046	0.0772988	217
RPE_TP53_schic_003	RPE_TP53	Control	chr11	chr19	LS	681	0.0684994	206
RPE_TP53_schic_003	RPE_TP53	Control	chr12	chr19	LS	587	0.0520272	167
RPE_TP53_schic_003	RPE_TP53	Control	chr13	chr19	LS	203	0.0286107	78
RPE_TP53_schic_003	RPE_TP53	Control	chr14	chr19	LS	472	0.0588601	191
RPE_TP53_schic_003	RPE_TP53	Control	chr15	chr19	SS	213	0.0288864	82
RPE_TP53_schic_003	RPE_TP53	Control	chr16	chr19	SS	305	0.0412615	135
RPE_TP53_schic_003	RPE_TP53	Control	chr17	chr19	SS	679	0.0658712	201
RPE_TP53_schic_003	RPE_TP53	Control	chr18	chr19	SS	164	0.0321464	99
RPE_TP53_schic_003	RPE_TP53	Control	chr19	chr19	SS	20492
RPE_TP53_schic_003	RPE_TP53	Control	chr1	chr20	LS	572	0.0311847	90
RPE_TP53_schic_003	RPE_TP53	Control	chr2	chr20	LS	869	0.0366017	117
RPE_TP53_schic_003	RPE_TP53	Control	chr3	chr20	LS	934	0.0697533	210
RPE_TP53_schic_003	RPE_TP53	Control	chr4	chr20	LS	391	0.0315937	96
RPE_TP53_schic_003	RPE_TP53	Control	chr5	chr20	LS	305	0.0257786	75
RPE_TP53_schic_003	RPE_TP53	Control	chr6	chr20	LS	269	0.0210667	60
RPE_TP53_schic_003	RPE_TP53	Control	chr7	chr20	LS	432	0.038573	126
RPE_TP53_schic_003	RPE_TP53	Control	chr8	chr20	LS	410	0.0323656	100
RPE_TP53_schic_003	RPE_TP53	Control	chr9	chr20	LS	139	0.0128765	32
RPE_TP53_schic_003	RPE_TP53	Control	chr10	chr20	LS	867	0.0566875	188
RPE_TP53_schic_003	RPE_TP53	Control	chr11	chr20	LS	499	0.0444087	145
RPE_TP53_schic_003	RPE_TP53	Control	chr12	chr20	LS	1036	0.0812417	223
RPE_TP53_schic_003	RPE_TP53	Control	chr13	chr20	LS	40	0.00498792	2
RPE_TP53_schic_003	RPE_TP53	Control	chr14	chr20	LS	371	0.0409336	134
RPE_TP53_schic_003	RPE_TP53	Control	chr15	chr20	SS	134	0.0160785	41
RPE_TP53_schic_003	RPE_TP53	Control	chr16	chr20	SS	429	0.0513487	165
RPE_TP53_schic_003	RPE_TP53	Control	chr17	chr20	SS	222	0.0190549	48
RPE_TP53_schic_003	RPE_TP53	Control	chr18	chr20	SS	80	0.0138741	36
RPE_TP53_schic_003	RPE_TP53	Control	chr19	chr20	SS	233	0.0315767	95
RPE_TP53_schic_003	RPE_TP53	Control	chr20	chr20	SS	21201
RPE_TP53_schic_003	RPE_TP53	Control	chr1	chr21	LS	609	0.0688146	208
RPE_TP53_schic_003	RPE_TP53	Control	chr2	chr21	LS	466	0.0406804	133
RPE_TP53_schic_003	RPE_TP53	Control	chr3	chr21	LS	114	0.0176458	43
RPE_TP53_schic_003	RPE_TP53	Control	chr4	chr21	LS	71	0.0118905	27
RPE_TP53_schic_003	RPE_TP53	Control	chr5	chr21	LS	107	0.0187439	47
RPE_TP53_schic_003	RPE_TP53	Control	chr6	chr21	LS	312	0.0506427	160
RPE_TP53_schic_003	RPE_TP53	Control	chr7	chr21	LS	49	0.00906803	15
RPE_TP53_schic_003	RPE_TP53	Control	chr8	chr21	LS	93	0.015216	40
RPE_TP53_schic_003	RPE_TP53	Control	chr9	chr21	LS	72	0.013824	35
RPE_TP53_schic_003	RPE_TP53	Control	chr10	chr21	LS	663	0.0898461	232
RPE_TP53_schic_003	RPE_TP53	Control	chr11	chr21	LS	112	0.0206587	57
RPE_TP53_schic_003	RPE_TP53	Control	chr12	chr21	LS	139	0.0225918	70
RPE_TP53_schic_003	RPE_TP53	Control	chr13	chr21	LS	76	0.0196422	51
RPE_TP53_schic_003	RPE_TP53	Control	chr14	chr21	LS	30	0.00686033	6
RPE_TP53_schic_003	RPE_TP53	Control	chr15	chr21	SS	50	0.0124345	30
RPE_TP53_schic_003	RPE_TP53	Control	chr16	chr21	SS	206	0.0511043	163
RPE_TP53_schic_003	RPE_TP53	Control	chr17	chr21	SS	306	0.0544368	178
RPE_TP53_schic_003	RPE_TP53	Control	chr18	chr21	SS	153	0.0549952	181
RPE_TP53_schic_003	RPE_TP53	Control	chr19	chr21	SS	477	0.133982	250
RPE_TP53_schic_003	RPE_TP53	Control	chr20	chr21	SS	899	0.223417	253
RPE_TP53_schic_003	RPE_TP53	Control	chr21	chr21	SS	10559
RPE_TP53_schic_003	RPE_TP53	Control	chr1	chr22	LS	788	0.0756728	215
RPE_TP53_schic_003	RPE_TP53	Control	chr2	chr22	LS	251	0.0186218	45
RPE_TP53_schic_003	RPE_TP53	Control	chr3	chr22	LS	104	0.013681	34
RPE_TP53_schic_003	RPE_TP53	Control	chr4	chr22	LS	46	0.00654711	5
RPE_TP53_schic_003	RPE_TP53	Control	chr5	chr22	LS	290	0.0431743	140
RPE_TP53_schic_003	RPE_TP53	Control	chr6	chr22	LS	134	0.0184849	44
RPE_TP53_schic_003	RPE_TP53	Control	chr7	chr22	LS	222	0.0349156	109
RPE_TP53_schic_003	RPE_TP53	Control	chr8	chr22	LS	757	0.10526	239
RPE_TP53_schic_003	RPE_TP53	Control	chr9	chr22	LS	378	0.0616796	195
RPE_TP53_schic_003	RPE_TP53	Control	chr10	chr22	LS	454	0.0522868	169
RPE_TP53_schic_003	RPE_TP53	Control	chr11	chr22	LS	183	0.028687	79
RPE_TP53_schic_003	RPE_TP53	Control	chr12	chr22	LS	467	0.0645065	200
RPE_TP53_schic_003	RPE_TP53	Control	chr13	chr22	LS	132	0.0289935	84
RPE_TP53_schic_003	RPE_TP53	Control	chr14	chr22	LS	232	0.0450881	147
RPE_TP53_schic_003	RPE_TP53	Control	chr15	chr22	SS	19	0.00401571	1
RPE_TP53_schic_003	RPE_TP53	Control	chr16	chr22	SS	91	0.0191859	49
RPE_TP53_schic_003	RPE_TP53	Control	chr17	chr22	SS	365	0.0551841	183
RPE_TP53_schic_003	RPE_TP53	Control	chr18	chr22	SS	70	0.0213836	63
RPE_TP53_schic_003	RPE_TP53	Control	chr19	chr22	SS	515	0.122938	248
RPE_TP53_schic_003	RPE_TP53	Control	chr20	chr22	SS	528	0.111517	242
RPE_TP53_schic_003	RPE_TP53	Control	chr21	chr22	SS	113	0.0494655	155
RPE_TP53_schic_003	RPE_TP53	Control	chr22	chr22	SS	12544
RPE_TP53_schic_003	RPE_TP53	Control	chr1	chrX	LL	144	0.0100799	20
RPE_TP53_schic_003	RPE_TP53	Control	chr2	chrX	LL	1491	0.0806322	222
RPE_TP53_schic_003	RPE_TP53	Control	chr3	chrX	LL	436	0.0418075	136
RPE_TP53_schic_003	RPE_TP53	Control	chr4	chrX	LL	1317	0.136634	251
RPE_TP53_schic_003	RPE_TP53	Control	chr5	chrX	LL	612	0.0664141	202
RPE_TP53_schic_003	RPE_TP53	Control	chr6	chrX	LL	351	0.035294	111
RPE_TP53_schic_003	RPE_TP53	Control	chr7	chrX	LL	187	0.0214383	64
RPE_TP53_schic_003	RPE_TP53	Control	chr8	chrX	LL	140	0.0141899	39
RPE_TP53_schic_003	RPE_TP53	Control	chr9	chrX	LL	382	0.0454355	149
RPE_TP53_schic_003	RPE_TP53	Control	chr10	chrX	LL	1169	0.0981369	235
RPE_TP53_schic_003	RPE_TP53	Control	chr11	chrX	LL	600	0.0685595	207
RPE_TP53_schic_003	RPE_TP53	Control	chr12	chrX	LL	135	0.0135926	33
RPE_TP53_schic_003	RPE_TP53	Control	chr13	chrX	LL	45	0.00720479	8
RPE_TP53_schic_003	RPE_TP53	Control	chr14	chrX	LL	226	0.0320158	97
RPE_TP53_schic_003	RPE_TP53	Control	chr15	chrX	LS	403	0.0620863	196
RPE_TP53_schic_003	RPE_TP53	Control	chr16	chrX	LS	565	0.0868302	230
RPE_TP53_schic_003	RPE_TP53	Control	chr17	chrX	LS	566	0.0623762	197
RPE_TP53_schic_003	RPE_TP53	Control	chr18	chrX	LS	313	0.0696963	209
RPE_TP53_schic_003	RPE_TP53	Control	chr19	chrX	LS	56	0.00974426	18
RPE_TP53_schic_003	RPE_TP53	Control	chr20	chrX	LS	33	0.00508045	3
RPE_TP53_schic_003	RPE_TP53	Control	chr21	chrX	LS	44	0.0140397	38
RPE_TP53_schic_003	RPE_TP53	Control	chr22	chrX	LS	69	0.0187113	46
RPE_TP53_schic_003	RPE_TP53	Control	chrX	chrX	LL	39780
RPE_TP53_schic_004	RPE_TP53	Control	chr1	chr1	LL	57001
RPE_TP53_schic_004	RPE_TP53	Control	chr1	chr2	LL	2210	0.0807627	208
RPE_TP53_schic_004	RPE_TP53	Control	chr2	chr2	LL	58018
RPE_TP53_schic_004	RPE_TP53	Control	chr1	chr3	LL	478	0.0377074	152
RPE_TP53_schic_004	RPE_TP53	Control	chr2	chr3	LL	1879	0.0996904	224
RPE_TP53_schic_004	RPE_TP53	Control	chr3	chr3	LL	49185
RPE_TP53_schic_004	RPE_TP53	Control	chr1	chr4	LL	2192	0.12176	236
RPE_TP53_schic_004	RPE_TP53	Control	chr2	chr4	LL	1351	0.0504714	174
RPE_TP53_schic_004	RPE_TP53	Control	chr3	chr4	LL	2118	0.170803	245
RPE_TP53_schic_004	RPE_TP53	Control	chr4	chr4	LL	44740
RPE_TP53_schic_004	RPE_TP53	Control	chr1	chr5	LL	204	0.0137007	56
RPE_TP53_schic_004	RPE_TP53	Control	chr2	chr5	LL	943	0.0425944	162
RPE_TP53_schic_004	RPE_TP53	Control	chr3	chr5	LL	273	0.0266185	129
RPE_TP53_schic_004	RPE_TP53	Control	chr4	chr5	LL	201	0.0138001	58
RPE_TP53_schic_004	RPE_TP53	Control	chr5	chr5	LL	40667
RPE_TP53_schic_004	RPE_TP53	Control	chr1	chr6	LL	3141	0.226391	253
RPE_TP53_schic_004	RPE_TP53	Control	chr2	chr6	LL	594	0.0287943	134
RPE_TP53_schic_004	RPE_TP53	Control	chr3	chr6	LL	1178	0.123267	237
RPE_TP53_schic_004	RPE_TP53	Control	chr4	chr6	LL	1128	0.0831137	211
RPE_TP53_schic_004	RPE_TP53	Control	chr5	chr6	LL	1005	0.0895324	217
RPE_TP53_schic_004	RPE_TP53	Control	chr6	chr6	LL	39668
RPE_TP53_schic_004	RPE_TP53	Control	chr1	chr7	LL	212	0.0135797	54
RPE_TP53_schic_004	RPE_TP53	Control	chr2	chr7	LL	544	0.0234359	119
RPE_TP53_schic_004	RPE_TP53	Control	chr3	chr7	LL	186	0.0172972	86
RPE_TP53_schic_004	RPE_TP53	Control	chr4	chr7	LL	166	0.0108701	29
RPE_TP53_schic_004	RPE_TP53	Control	chr5	chr7	LL	547	0.0433077	164
RPE_TP53_schic_004	RPE_TP53	Control	chr6	chr7	LL	139	0.0118106	37
RPE_TP53_schic_004	RPE_TP53	Control	chr7	chr7	LL	33501
RPE_TP53_schic_004	RPE_TP53	Control	chr1	chr8	LL	262	0.0253909	127
RPE_TP53_schic_004	RPE_TP53	Control	chr2	chr8	LL	2146	0.139873	241
RPE_TP53_schic_004	RPE_TP53	Control	chr3	chr8	LL	179	0.0251847	125
RPE_TP53_schic_004	RPE_TP53	Control	chr4	chr8	LL	1553	0.153858	242
RPE_TP53_schic_004	RPE_TP53	Control	chr5	chr8	LL	720	0.0862445	213
RPE_TP53_schic_004	RPE_TP53	Control	chr6	chr8	LL	235	0.0302096	137
RPE_TP53_schic_004	RPE_TP53	Control	chr7	chr8	LL	610	0.0696901	198
RPE_TP53_schic_004	RPE_TP53	Control	chr8	chr8	LL	33595
RPE_TP53_schic_004	RPE_TP53	Control	chr1	chr9	LL	164	0.0173312	87
RPE_TP53_schic_004	RPE_TP53	Control	chr2	chr9	LL	759	0.0539455	179
RPE_TP53_schic_004	RPE_TP53	Control	chr3	chr9	LL	132	0.020252	107
RPE_TP53_schic_004	RPE_TP53	Control	chr4	chr9	LL	124	0.0133961	52
RPE_TP53_schic_004	RPE_TP53	Control	chr5	chr9	LL	634	0.0828127	210
RPE_TP53_schic_004	RPE_TP53	Control	chr6	chr9	LL	127	0.0178029	89
RPE_TP53_schic_004	RPE_TP53	Control	chr7	chr9	LL	1423	0.177278	248
RPE_TP53_schic_004	RPE_TP53	Control	chr8	chr9	LL	120	0.0226179	116
RPE_TP53_schic_004	RPE_TP53	Control	chr9	chr9	LL	25507
RPE_TP53_schic_004	RPE_TP53	Control	chr1	chr10	LL	285	0.013293	50
RPE_TP53_schic_004	RPE_TP53	Control	chr2	chr10	LL	587	0.0184139	98
RPE_TP53_schic_004	RPE_TP53	Control	chr3	chr10	LL	621	0.0420512	161
RPE_TP53_schic_004	RPE_TP53	Control	chr4	chr10	LL	640	0.0305162	138
RPE_TP53_schic_004	RPE_TP53	Control	chr5	chr10	LL	194	0.0111842	32
RPE_TP53_schic_004	RPE_TP53	Control	chr6	chr10	LL	732	0.0452889	168
RPE_TP53_schic_004	RPE_TP53	Control	chr7	chr10	LL	1250	0.0687312	195
RPE_TP53_schic_004	RPE_TP53	Control	chr8	chr10	LL	622	0.0517435	177
RPE_TP53_schic_004	RPE_TP53	Control	chr9	chr10	LL	516	0.0468084	172
RPE_TP53_schic_004	RPE_TP53	Control	chr10	chr10	LL	38896
RPE_TP53_schic_004	RPE_TP53	Control	chr1	chr11	LL	2379	0.13637	240
RPE_TP53_schic_004	RPE_TP53	Control	chr2	chr11	LL	651	0.0250976	123
RPE_TP53_schic_004	RPE_TP53	Control	chr3	chr11	LL	199	0.0165609	83
RPE_TP53_schic_004	RPE_TP53	Control	chr4	chr11	LL	292	0.0171111	84
RPE_TP53_schic_004	RPE_TP53	Control	chr5	chr11	LL	145	0.0102734	21
RPE_TP53_schic_004	RPE_TP53	Control	chr6	chr11	LL	540	0.04106	159
RPE_TP53_schic_004	RPE_TP53	Control	chr7	chr11	LL	137	0.00925783	15
RPE_TP53_schic_004	RPE_TP53	Control	chr8	chr11	LL	126	0.0128819	45
RPE_TP53_schic_004	RPE_TP53	Control	chr9	chr11	LL	107	0.0119289	39
RPE_TP53_schic_004	RPE_TP53	Control	chr10	chr11	LL	1792	0.088176	215
RPE_TP53_schic_004	RPE_TP53	Control	chr11	chr11	LL	30307
RPE_TP53_schic_004	RPE_TP53	Control	chr1	chr12	LL	187	0.0117449	36
RPE_TP53_schic_004	RPE_TP53	Control	chr2	chr12	LL	1379	0.0582504	187
RPE_TP53_schic_004	RPE_TP53	Control	chr3	chr12	LL	208	0.0189661	100
RPE_TP53_schic_004	RPE_TP53	Control	chr4	chr12	LL	220	0.0141254	66
RPE_TP53_schic_004	RPE_TP53	Control	chr5	chr12	LL	412	0.0319835	145
RPE_TP53_schic_004	RPE_TP53	Control	chr6	chr12	LL	158	0.0131633	48
RPE_TP53_schic_004	RPE_TP53	Control	chr7	chr12	LL	195	0.014438	70
RPE_TP53_schic_004	RPE_TP53	Control	chr8	chr12	LL	203	0.0227399	117
RPE_TP53_schic_004	RPE_TP53	Control	chr9	chr12	LL	202	0.0246747	122
RPE_TP53_schic_004	RPE_TP53	Control	chr10	chr12	LL	721	0.0388714	155
RPE_TP53_schic_004	RPE_TP53	Control	chr11	chr12	LL	273	0.0180885	92
RPE_TP53_schic_004	RPE_TP53	Control	chr12	chr12	LL	32316
RPE_TP53_schic_004	RPE_TP53	Control	chr1	chr13	LL	147	0.0253228	126
RPE_TP53_schic_004	RPE_TP53	Control	chr2	chr13	LL	769	0.0890942	216
RPE_TP53_schic_004	RPE_TP53	Control	chr3	chr13	LL	288	0.072027	199
RPE_TP53_schic_004	RPE_TP53	Control	chr4	chr13	LL	170	0.0299375	136
RPE_TP53_schic_004	RPE_TP53	Control	chr5	chr13	LL	96	0.0204404	108
RPE_TP53_schic_004	RPE_TP53	Control	chr6	chr13	LL	90	0.0205655	109
RPE_TP53_schic_004	RPE_TP53	Control	chr7	chr13	LL	89	0.0180738	91
RPE_TP53_schic_004	RPE_TP53	Control	chr8	chr13	LL	64	0.0196635	105
RPE_TP53_schic_004	RPE_TP53	Control	chr9	chr13	LL	54	0.0180919	93
RPE_TP53_schic_004	RPE_TP53	Control	chr10	chr13	LL	81	0.0119776	40
RPE_TP53_schic_004	RPE_TP53	Control	chr11	chr13	LL	397	0.072147	200
RPE_TP53_schic_004	RPE_TP53	Control	chr12	chr13	LL	91	0.0181197	94
RPE_TP53_schic_004	RPE_TP53	Control	chr13	chr13	LL	10787
RPE_TP53_schic_004	RPE_TP53	Control	chr1	chr14	LL	649	0.0508131	175
RPE_TP53_schic_004	RPE_TP53	Control	chr2	chr14	LL	878	0.0462331	170
RPE_TP53_schic_004	RPE_TP53	Control	chr3	chr14	LL	350	0.0397838	157
RPE_TP53_schic_004	RPE_TP53	Control	chr4	chr14	LL	181	0.0144871	71
RPE_TP53_schic_004	RPE_TP53	Control	chr5	chr14	LL	1207	0.116805	230
RPE_TP53_schic_004	RPE_TP53	Control	chr6	chr14	LL	532	0.0552514	183
RPE_TP53_schic_004	RPE_TP53	Control	chr7	chr14	LL	80	0.00738389	5
RPE_TP53_schic_004	RPE_TP53	Control	chr8	chr14	LL	76	0.0106128	23
RPE_TP53_schic_004	RPE_TP53	Control	chr9	chr14	LL	300	0.0456821	169
RPE_TP53_schic_004	RPE_TP53	Control	chr10	chr14	LL	238	0.0159954	78
RPE_TP53_schic_004	RPE_TP53	Control	chr11	chr14	LL	997	0.0823491	209
RPE_TP53_schic_004	RPE_TP53	Control	chr12	chr14	LL	109	0.00986445	19
RPE_TP53_schic_004	RPE_TP53	Control	chr13	chr14	LL	849	0.210738	251
RPE_TP53_schic_004	RPE_TP53	Control	chr14	chr14	LL	19551
RPE_TP53_schic_004	RPE_TP53	Control	chr1	chr15	LS	121	0.0122223	41
RPE_TP53_schic_004	RPE_TP53	Control	chr2	chr15	LS	643	0.0436823	166
RPE_TP53_schic_004	RPE_TP53	Control	chr3	chr15	LS	123	0.0180377	90
RPE_TP53_schic_004	RPE_TP53	Control	chr4	chr15	LS	83	0.00857071	11
RPE_TP53_schic_004	RPE_TP53	Control	chr5	chr15	LS	514	0.064173	192
RPE_TP53_schic_004	RPE_TP53	Control	chr6	chr15	LS	72	0.00964719	17
RPE_TP53_schic_004	RPE_TP53	Control	chr7	chr15	LS	162	0.0192907	103
RPE_TP53_schic_004	RPE_TP53	Control	chr8	chr15	LS	157	0.0282848	133
RPE_TP53_schic_004	RPE_TP53	Control	chr9	chr15	LS	161	0.0316291	143
RPE_TP53_schic_004	RPE_TP53	Control	chr10	chr15	LS	124	0.0107517	24
RPE_TP53_schic_004	RPE_TP53	Control	chr11	chr15	LS	190	0.0202467	106
RPE_TP53_schic_004	RPE_TP53	Control	chr12	chr15	LS	1924	0.22464	252
RPE_TP53_schic_004	RPE_TP53	Control	chr13	chr15	LS	49	0.0156916	76
RPE_TP53_schic_004	RPE_TP53	Control	chr14	chr15	LS	159	0.0231422	118
RPE_TP53_schic_004	RPE_TP53	Control	chr15	chr15	SS	18294
RPE_TP53_schic_004	RPE_TP53	Control	chr1	chr16	LS	136	0.0137671	57
RPE_TP53_schic_004	RPE_TP53	Control	chr2	chr16	LS	681	0.0463636	171
RPE_TP53_schic_004	RPE_TP53	Control	chr3	chr16	LS	94	0.0138146	59
RPE_TP53_schic_004	RPE_TP53	Control	chr4	chr16	LS	130	0.0134529	53
RPE_TP53_schic_004	RPE_TP53	Control	chr5	chr16	LS	255	0.0319054	144
RPE_TP53_schic_004	RPE_TP53	Control	chr6	chr16	LS	415	0.0557252	184
RPE_TP53_schic_004	RPE_TP53	Control	chr7	chr16	LS	437	0.0521493	178
RPE_TP53_schic_004	RPE_TP53	Control	chr8	chr16	LS	86	0.015527	74
RPE_TP53_schic_004	RPE_TP53	Control	chr9	chr16	LS	300	0.0590633	188
RPE_TP53_schic_004	RPE_TP53	Control	chr10	chr16	LS	564	0.0490083	173
RPE_TP53_schic_004	RPE_TP53	Control	chr11	chr16	LS	196	0.0209311	111
RPE_TP53_schic_004	RPE_TP53	Control	chr12	chr16	LS	1070	0.125199	238
RPE_TP53_schic_004	RPE_TP53	Control	chr13	chr16	LS	50	0.0160464	79
RPE_TP53_schic_004	RPE_TP53	Control	chr14	chr16	LS	801	0.116835	231
RPE_TP53_schic_004	RPE_TP53	Control	chr15	chr16	SS	397	0.0747083	203
RPE_TP53_schic_004	RPE_TP53	Control	chr16	chr16	SS	17803
RPE_TP53_schic_004	RPE_TP53	Control	chr1	chr17	LS	160	0.0126207	43
RPE_TP53_schic_004	RPE_TP53	Control	chr2	chr17	LS	487	0.0258357	128
RPE_TP53_schic_004	RPE_TP53	Control	chr3	chr17	LS	134	0.0153453	73
RPE_TP53_schic_004	RPE_TP53	Control	chr4	chr17	LS	112	0.00903136	14
RPE_TP53_schic_004	RPE_TP53	Control	chr5	chr17	LS	1248	0.121675	234
RPE_TP53_schic_004	RPE_TP53	Control	chr6	chr17	LS	135	0.0141253	65
RPE_TP53_schic_004	RPE_TP53	Control	chr7	chr17	LS	722	0.0671376	194
RPE_TP53_schic_004	RPE_TP53	Control	chr8	chr17	LS	306	0.0430498	163
RPE_TP53_schic_004	RPE_TP53	Control	chr9	chr17	LS	107	0.016415	81
RPE_TP53_schic_004	RPE_TP53	Control	chr10	chr17	LS	254	0.0171983	85
RPE_TP53_schic_004	RPE_TP53	Control	chr11	chr17	LS	380	0.0316213	142
RPE_TP53_schic_004	RPE_TP53	Control	chr12	chr17	LS	1912	0.174328	247
RPE_TP53_schic_004	RPE_TP53	Control	chr13	chr17	LS	44	0.0110032	30
RPE_TP53_schic_004	RPE_TP53	Control	chr14	chr17	LS	142	0.0161396	80
RPE_TP53_schic_004	RPE_TP53	Control	chr15	chr17	SS	382	0.0560149	185
RPE_TP53_schic_004	RPE_TP53	Control	chr16	chr17	SS	658	0.0966943	222
RPE_TP53_schic_004	RPE_TP53	Control	chr17	chr17	SS	18818
RPE_TP53_schic_004	RPE_TP53	Control	chr1	chr18	LS	390	0.0377173	153
RPE_TP53_schic_004	RPE_TP53	Control	chr2	chr18	LS	297	0.0193179	104
RPE_TP53_schic_004	RPE_TP53	Control	chr3	chr18	LS	91	0.0127769	44
RPE_TP53_schic_004	RPE_TP53	Control	chr4	chr18	LS	118	0.0116662	34
RPE_TP53_schic_004	RPE_TP53	Control	chr5	chr18	LS	180	0.0215164	112
RPE_TP53_schic_004	RPE_TP53	Control	chr6	chr18	LS	143	0.0183448	96
RPE_TP53_schic_004	RPE_TP53	Control	chr7	chr18	LS	167	0.0190396	101
RPE_TP53_schic_004	RPE_TP53	Control	chr8	chr18	LS	76	0.0131092	46
RPE_TP53_schic_004	RPE_TP53	Control	chr9	chr18	LS	197	0.0370541	149
RPE_TP53_schic_004	RPE_TP53	Control	chr10	chr18	LS	124	0.010294	22
RPE_TP53_schic_004	RPE_TP53	Control	chr11	chr18	LS	1193	0.121716	235
RPE_TP53_schic_004	RPE_TP53	Control	chr12	chr18	LS	400	0.0447148	167
RPE_TP53_schic_004	RPE_TP53	Control	chr13	chr18	LS	323	0.0990335	223
RPE_TP53_schic_004	RPE_TP53	Control	chr14	chr18	LS	368	0.0512818	176
RPE_TP53_schic_004	RPE_TP53	Control	chr15	chr18	SS	1088	0.195605	250
RPE_TP53_schic_004	RPE_TP53	Control	chr16	chr18	SS	62	0.0111707	31
RPE_TP53_schic_004	RPE_TP53	Control	chr17	chr18	SS	274	0.038468	154
RPE_TP53_schic_004	RPE_TP53	Control	chr18	chr18	SS	15846
RPE_TP53_schic_004	RPE_TP53	Control	chr1	chr19	LS	111	0.011897	38
RPE_TP53_schic_004	RPE_TP53	Control	chr2	chr19	LS	262	0.0188862	99
RPE_TP53_schic_004	RPE_TP53	Control	chr3	chr19	LS	123	0.0191394	102
RPE_TP53_schic_004	RPE_TP53	Control	chr4	chr19	LS	103	0.0112856	33
RPE_TP53_schic_004	RPE_TP53	Control	chr5	chr19	LS	264	0.0349737	148
RPE_TP53_schic_004	RPE_TP53	Control	chr6	chr19	LS	68	0.00966775	18
RPE_TP53_schic_004	RPE_TP53	Control	chr7	chr19	LS	581	0.0734102	201
RPE_TP53_schic_004	RPE_TP53	Control	chr8	chr19	LS	73	0.0139548	60
RPE_TP53_schic_004	RPE_TP53	Control	chr9	chr19	LS	409	0.0852576	212
RPE_TP53_schic_004	RPE_TP53	Control	chr10	chr19	LS	729	0.0670705	193
RPE_TP53_schic_004	RPE_TP53	Control	chr11	chr19	LS	1040	0.117593	232
RPE_TP53_schic_004	RPE_TP53	Control	chr12	chr19	LS	282	0.0349366	147
RPE_TP53_schic_004	RPE_TP53	Control	chr13	chr19	LS	40	0.0135919	55
RPE_TP53_schic_004	RPE_TP53	Control	chr14	chr19	LS	91	0.0140539	63
RPE_TP53_schic_004	RPE_TP53	Control	chr15	chr19	SS	189	0.0376577	151
RPE_TP53_schic_004	RPE_TP53	Control	chr16	chr19	SS	174	0.0347437	146
RPE_TP53_schic_004	RPE_TP53	Control	chr17	chr19	SS	506	0.0787297	205
RPE_TP53_schic_004	RPE_TP53	Control	chr18	chr19	SS	457	0.0871799	214
RPE_TP53_schic_004	RPE_TP53	Control	chr19	chr19	SS	13381
RPE_TP53_schic_004	RPE_TP53	Control	chr1	chr20	LS	85	0.00856741	10
RPE_TP53_schic_004	RPE_TP53	Control	chr2	chr20	LS	260	0.0176251	88
RPE_TP53_schic_004	RPE_TP53	Control	chr3	chr20	LS	793	0.116041	229
RPE_TP53_schic_004	RPE_TP53	Control	chr4	chr20	LS	142	0.0146316	72
RPE_TP53_schic_004	RPE_TP53	Control	chr5	chr20	LS	802	0.0999143	225
RPE_TP53_schic_004	RPE_TP53	Control	chr6	chr20	LS	404	0.0540148	180
RPE_TP53_schic_004	RPE_TP53	Control	chr7	chr20	LS	508	0.0603614	189
RPE_TP53_schic_004	RPE_TP53	Control	chr8	chr20	LS	69	0.0124041	42
RPE_TP53_schic_004	RPE_TP53	Control	chr9	chr20	LS	463	0.0907624	219
RPE_TP53_schic_004	RPE_TP53	Control	chr10	chr20	LS	479	0.0414433	160
RPE_TP53_schic_004	RPE_TP53	Control	chr11	chr20	LS	278	0.0295603	135
RPE_TP53_schic_004	RPE_TP53	Control	chr12	chr20	LS	93	0.010835	26
RPE_TP53_schic_004	RPE_TP53	Control	chr13	chr20	LS	30	0.00958641	16
RPE_TP53_schic_004	RPE_TP53	Control	chr14	chr20	LS	271	0.0393586	156
RPE_TP53_schic_004	RPE_TP53	Control	chr15	chr20	SS	327	0.061271	190
RPE_TP53_schic_004	RPE_TP53	Control	chr16	chr20	SS	146	0.0274154	131
RPE_TP53_schic_004	RPE_TP53	Control	chr17	chr20	SS	80	0.0117056	35
RPE_TP53_schic_004	RPE_TP53	Control	chr18	chr20	SS	174	0.0312151	140
RPE_TP53_schic_004	RPE_TP53	Control	chr19	chr20	SS	276	0.0548737	182
RPE_TP53_schic_004	RPE_TP53	Control	chr20	chr20	SS	13713
RPE_TP53_schic_004	RPE_TP53	Control	chr1	chr21	LS	72	0.0140055	62
RPE_TP53_schic_004	RPE_TP53	Control	chr2	chr21	LS	216	0.0282585	132
RPE_TP53_schic_004	RPE_TP53	Control	chr3	chr21	LS	145	0.040949	158
RPE_TP53_schic_004	RPE_TP53	Control	chr4	chr21	LS	604	0.120109	233
RPE_TP53_schic_004	RPE_TP53	Control	chr5	chr21	LS	60	0.0144258	69
RPE_TP53_schic_004	RPE_TP53	Control	chr6	chr21	LS	42	0.0108372	27
RPE_TP53_schic_004	RPE_TP53	Control	chr7	chr21	LS	826	0.189414	249
RPE_TP53_schic_004	RPE_TP53	Control	chr8	chr21	LS	21	0.00728571	4
RPE_TP53_schic_004	RPE_TP53	Control	chr9	chr21	LS	62	0.023456	120
RPE_TP53_schic_004	RPE_TP53	Control	chr10	chr21	LS	47	0.0078479	9
RPE_TP53_schic_004	RPE_TP53	Control	chr11	chr21	LS	106	0.0217523	113
RPE_TP53_schic_004	RPE_TP53	Control	chr12	chr21	LS	48	0.0107925	25
RPE_TP53_schic_004	RPE_TP53	Control	chr13	chr21	LS	278	0.171441	246
RPE_TP53_schic_004	RPE_TP53	Control	chr14	chr21	LS	51	0.0142948	68
RPE_TP53_schic_004	RPE_TP53	Control	chr15	chr21	SS	66	0.0238664	121
RPE_TP53_schic_004	RPE_TP53	Control	chr16	chr21	SS	19	0.00688544	3
RPE_TP53_schic_004	RPE_TP53	Control	chr17	chr21	SS	194	0.0547825	181
RPE_TP53_schic_004	RPE_TP53	Control	chr18	chr21	SS	231	0.0799767	207
RPE_TP53_schic_004	RPE_TP53	Control	chr19	chr21	SS	167	0.0640778	191
RPE_TP53_schic_004	RPE_TP53	Control	chr20	chr21	SS	191	0.0689192	196
RPE_TP53_schic_004	RPE_TP53	Control	chr21	chr21	SS	6686
RPE_TP53_schic_004	RPE_TP53	Control	chr1	chr22	LS	485	0.0928047	221
RPE_TP53_schic_004	RPE_TP53	Control	chr2	chr22	LS	142	0.0182745	95
RPE_TP53_schic_004	RPE_TP53	Control	chr3	chr22	LS	134	0.0372255	150
RPE_TP53_schic_004	RPE_TP53	Control	chr4	chr22	LS	288	0.0563368	186
RPE_TP53_schic_004	RPE_TP53	Control	chr5	chr22	LS	38	0.0089874	13
RPE_TP53_schic_004	RPE_TP53	Control	chr6	chr22	LS	108	0.0274128	130
RPE_TP53_schic_004	RPE_TP53	Control	chr7	chr22	LS	59	0.013309	51
RPE_TP53_schic_004	RPE_TP53	Control	chr8	chr22	LS	306	0.104432	226
RPE_TP53_schic_004	RPE_TP53	Control	chr9	chr22	LS	38	0.0141419	67
RPE_TP53_schic_004	RPE_TP53	Control	chr10	chr22	LS	939	0.154235	243
RPE_TP53_schic_004	RPE_TP53	Control	chr11	chr22	LS	381	0.0769106	204
RPE_TP53_schic_004	RPE_TP53	Control	chr12	chr22	LS	46	0.0101742	20
RPE_TP53_schic_004	RPE_TP53	Control	chr13	chr22	LS	36	0.0218391	114
RPE_TP53_schic_004	RPE_TP53	Control	chr14	chr22	LS	48	0.0132346	49
RPE_TP53_schic_004	RPE_TP53	Control	chr15	chr22	SS	19	0.00675862	2
RPE_TP53_schic_004	RPE_TP53	Control	chr16	chr22	SS	21	0.00748615	8
RPE_TP53_schic_004	RPE_TP53	Control	chr17	chr22	SS	32	0.00888896	12
RPE_TP53_schic_004	RPE_TP53	Control	chr18	chr22	SS	92	0.0313329	141
RPE_TP53_schic_004	RPE_TP53	Control	chr19	chr22	SS	115	0.0434061	165
RPE_TP53_schic_004	RPE_TP53	Control	chr20	chr22	SS	372	0.132042	239
RPE_TP53_schic_004	RPE_TP53	Control	chr21	chr22	SS	23	0.0157555	77
RPE_TP53_schic_004	RPE_TP53	Control	chr22	chr22	SS	8147
RPE_TP53_schic_004	RPE_TP53	Control	chr1	chrX	LL	249	0.0222308	115
RPE_TP53_schic_004	RPE_TP53	Control	chr2	chrX	LL	418	0.0250992	124
RPE_TP53_schic_004	RPE_TP53	Control	chr3	chrX	LL	127	0.0164614	82
RPE_TP53_schic_004	RPE_TP53	Control	chr4	chrX	LL	336	0.0306666	139
RPE_TP53_schic_004	RPE_TP53	Control	chr5	chrX	LL	119	0.0131318	47
RPE_TP53_schic_004	RPE_TP53	Control	chr6	chrX	LL	118	0.0139746	61
RPE_TP53_schic_004	RPE_TP53	Control	chr7	chrX	LL	197	0.0207341	110
RPE_TP53_schic_004	RPE_TP53	Control	chr8	chrX	LL	573	0.0912421	220
RPE_TP53_schic_004	RPE_TP53	Control	chr9	chrX	LL	516	0.0895982	218
RPE_TP53_schic_004	RPE_TP53	Control	chr10	chrX	LL	2076	0.1591	244
RPE_TP53_schic_004	RPE_TP53	Control	chr11	chrX	LL	195	0.0183663	97
RPE_TP53_schic_004	RPE_TP53	Control	chr12	chrX	LL	672	0.0693489	197
RPE_TP53_schic_004	RPE_TP53	Control	chr13	chrX	LL	55	0.0155676	75
RPE_TP53_schic_004	RPE_TP53	Control	chr14	chrX	LL	44	0.0056604	1
RPE_TP53_schic_004	RPE_TP53	Control	chr15	chrX	LS	85	0.0141075	64
RPE_TP53_schic_004	RPE_TP53	Control	chr16	chrX	LS	668	0.111107	228
RPE_TP53_schic_004	RPE_TP53	Control	chr17	chrX	LS	611	0.0791898	206
RPE_TP53_schic_004	RPE_TP53	Control	chr18	chrX	LS	47	0.00746857	7
RPE_TP53_schic_004	RPE_TP53	Control	chr19	chrX	LS	418	0.0736132	202
RPE_TP53_schic_004	RPE_TP53	Control	chr20	chrX	LS	45	0.00745259	6
RPE_TP53_schic_004	RPE_TP53	Control	chr21	chrX	LS	34	0.010867	28
RPE_TP53_schic_004	RPE_TP53	Control	chr22	chrX	LS	334	0.105012	227
RPE_TP53_schic_004	RPE_TP53	Control	chrX	chrX	LL	22133
RPE_TP53_schic_005	RPE_TP53	Control	chr1	chr1	LL	35702
RPE_TP53_schic_005	RPE_TP53	Control	chr1	chr2	LL	698	0.036317	152
RPE_TP53_schic_005	RPE_TP53	Control	chr2	chr2	LL	36590
RPE_TP53_schic_005	RPE_TP53	Control	chr1	chr3	LL	482	0.0367912	153
RPE_TP53_schic_005	RPE_TP53	Control	chr2	chr3	LL	631	0.029946	139
RPE_TP53_schic_005	RPE_TP53	Control	chr3	chr3	LL	30251
RPE_TP53_schic_005	RPE_TP53	Control	chr1	chr4	LL	1279	0.133119	237
RPE_TP53_schic_005	RPE_TP53	Control	chr2	chr4	LL	1700	0.11001	231
RPE_TP53_schic_005	RPE_TP53	Control	chr3	chr4	LL	1077	0.102245	225
RPE_TP53_schic_005	RPE_TP53	Control	chr4	chr4	LL	28577
RPE_TP53_schic_005	RPE_TP53	Control	chr1	chr5	LL	648	0.0640366	184
RPE_TP53_schic_005	RPE_TP53	Control	chr2	chr5	LL	521	0.0320114	146
RPE_TP53_schic_005	RPE_TP53	Control	chr3	chr5	LL	100	0.00901382	47
RPE_TP53_schic_005	RPE_TP53	Control	chr4	chr5	LL	452	0.0555547	172
RPE_TP53_schic_005	RPE_TP53	Control	chr5	chr5	LL	24789
RPE_TP53_schic_005	RPE_TP53	Control	chr1	chr6	LL	703	0.0646598	186
RPE_TP53_schic_005	RPE_TP53	Control	chr2	chr6	LL	480	0.0274494	134
RPE_TP53_schic_005	RPE_TP53	Control	chr3	chr6	LL	876	0.0734917	193
RPE_TP53_schic_005	RPE_TP53	Control	chr4	chr6	LL	98	0.0112107	68
RPE_TP53_schic_005	RPE_TP53	Control	chr5	chr6	LL	1252	0.135986	241
RPE_TP53_schic_005	RPE_TP53	Control	chr6	chr6	LL	25400
RPE_TP53_schic_005	RPE_TP53	Control	chr1	chr7	LL	136	0.0165843	101
RPE_TP53_schic_005	RPE_TP53	Control	chr2	chr7	LL	1048	0.0794572	201
RPE_TP53_schic_005	RPE_TP53	Control	chr3	chr7	LL	208	0.0231354	122
RPE_TP53_schic_005	RPE_TP53	Control	chr4	chr7	LL	624	0.0946395	217
RPE_TP53_schic_005	RPE_TP53	Control	chr5	chr7	LL	62	0.00892817	46
RPE_TP53_schic_005	RPE_TP53	Control	chr6	chr7	LL	98	0.0131348	85
RPE_TP53_schic_005	RPE_TP53	Control	chr7	chr7	LL	22676
RPE_TP53_schic_005	RPE_TP53	Control	chr1	chr8	LL	179	0.0141402	94
RPE_TP53_schic_005	RPE_TP53	Control	chr2	chr8	LL	381	0.0187129	110
RPE_TP53_schic_005	RPE_TP53	Control	chr3	chr8	LL	428	0.0308391	143
RPE_TP53_schic_005	RPE_TP53	Control	chr4	chr8	LL	87	0.00854772	42
RPE_TP53_schic_005	RPE_TP53	Control	chr5	chr8	LL	80	0.00746284	24
RPE_TP53_schic_005	RPE_TP53	Control	chr6	chr8	LL	889	0.0771865	199
RPE_TP53_schic_005	RPE_TP53	Control	chr7	chr8	LL	82	0.00943916	54
RPE_TP53_schic_005	RPE_TP53	Control	chr8	chr8	LL	20591
RPE_TP53_schic_005	RPE_TP53	Control	chr1	chr9	LL	148	0.01477	97
RPE_TP53_schic_005	RPE_TP53	Control	chr2	chr9	LL	827	0.0513144	167
RPE_TP53_schic_005	RPE_TP53	Control	chr3	chr9	LL	668	0.0608068	180
RPE_TP53_schic_005	RPE_TP53	Control	chr4	chr9	LL	64	0.00794381	30
RPE_TP53_schic_005	RPE_TP53	Control	chr5	chr9	LL	47	0.00553898	12
RPE_TP53_schic_005	RPE_TP53	Control	chr6	chr9	LL	102	0.0111881	66
RPE_TP53_schic_005	RPE_TP53	Control	chr7	chr9	LL	641	0.0932171	216
RPE_TP53_schic_005	RPE_TP53	Control	chr8	chr9	LL	633	0.0596327	178
RPE_TP53_schic_005	RPE_TP53	Control	chr9	chr9	LL	16026
RPE_TP53_schic_005	RPE_TP53	Control	chr1	chr10	LL	261	0.0375152	154
RPE_TP53_schic_005	RPE_TP53	Control	chr2	chr10	LL	1446	0.129226	236
RPE_TP53_schic_005	RPE_TP53	Control	chr3	chr10	LL	93	0.0121929	76
RPE_TP53_schic_005	RPE_TP53	Control	chr4	chr10	LL	161	0.0287821	137
RPE_TP53_schic_005	RPE_TP53	Control	chr5	chr10	LL	82	0.0139185	93
RPE_TP53_schic_005	RPE_TP53	Control	chr6	chr10	LL	74	0.0116906	74
RPE_TP53_schic_005	RPE_TP53	Control	chr7	chr10	LL	452	0.0946724	218
RPE_TP53_schic_005	RPE_TP53	Control	chr8	chr10	LL	86	0.0116688	73
RPE_TP53_schic_005	RPE_TP53	Control	chr9	chr10	LL	505	0.0865641	211
RPE_TP53_schic_005	RPE_TP53	Control	chr10	chr10	LL	24972
RPE_TP53_schic_005	RPE_TP53	Control	chr1	chr11	LL	92	0.00966971	56
RPE_TP53_schic_005	RPE_TP53	Control	chr2	chr11	LL	981	0.0641074	185
RPE_TP53_schic_005	RPE_TP53	Control	chr3	chr11	LL	560	0.053687	170
RPE_TP53_schic_005	RPE_TP53	Control	chr4	chr11	LL	62	0.00810488	36
RPE_TP53_schic_005	RPE_TP53	Control	chr5	chr11	LL	34	0.00422004	3
RPE_TP53_schic_005	RPE_TP53	Control	chr6	chr11	LL	261	0.0301511	140
RPE_TP53_schic_005	RPE_TP53	Control	chr7	chr11	LL	660	0.101085	224
RPE_TP53_schic_005	RPE_TP53	Control	chr8	chr11	LL	287	0.0284753	136
RPE_TP53_schic_005	RPE_TP53	Control	chr9	chr11	LL	1320	0.165454	244
RPE_TP53_schic_005	RPE_TP53	Control	chr10	chr11	LL	359	0.0648106	187
RPE_TP53_schic_005	RPE_TP53	Control	chr11	chr11	LL	19438
RPE_TP53_schic_005	RPE_TP53	Control	chr1	chr12	LL	744	0.0829988	206
RPE_TP53_schic_005	RPE_TP53	Control	chr2	chr12	LL	343	0.0237906	123
RPE_TP53_schic_005	RPE_TP53	Control	chr3	chr12	LL	400	0.0407019	159
RPE_TP53_schic_005	RPE_TP53	Control	chr4	chr12	LL	144	0.0199798	116
RPE_TP53_schic_005	RPE_TP53	Control	chr5	chr12	LL	1727	0.227511	250
RPE_TP53_schic_005	RPE_TP53	Control	chr6	chr12	LL	368	0.0451216	164
RPE_TP53_schic_005	RPE_TP53	Control	chr7	chr12	LL	94	0.0152807	99
RPE_TP53_schic_005	RPE_TP53	Control	chr8	chr12	LL	389	0.0409647	160
RPE_TP53_schic_005	RPE_TP53	Control	chr9	chr12	LL	49	0.00651889	14
RPE_TP53_schic_005	RPE_TP53	Control	chr10	chr12	LL	83	0.0159039	100
RPE_TP53_schic_005	RPE_TP53	Control	chr11	chr12	LL	59	0.00826676	39
RPE_TP53_schic_005	RPE_TP53	Control	chr12	chr12	LL	18872
RPE_TP53_schic_005	RPE_TP53	Control	chr1	chr13	LL	528	0.0990305	223
RPE_TP53_schic_005	RPE_TP53	Control	chr2	chr13	LL	232	0.0270543	133
RPE_TP53_schic_005	RPE_TP53	Control	chr3	chr13	LL	83	0.0141994	95
RPE_TP53_schic_005	RPE_TP53	Control	chr4	chr13	LL	32	0.00746473	25
RPE_TP53_schic_005	RPE_TP53	Control	chr5	chr13	LL	175	0.0387601	156
RPE_TP53_schic_005	RPE_TP53	Control	chr6	chr13	LL	122	0.0251497	129
RPE_TP53_schic_005	RPE_TP53	Control	chr7	chr13	LL	35	0.00956579	55
RPE_TP53_schic_005	RPE_TP53	Control	chr8	chr13	LL	1014	0.179529	248
RPE_TP53_schic_005	RPE_TP53	Control	chr9	chr13	LL	144	0.0322089	147
RPE_TP53_schic_005	RPE_TP53	Control	chr10	chr13	LL	38	0.0122418	77
RPE_TP53_schic_005	RPE_TP53	Control	chr11	chr13	LL	195	0.0459361	165
RPE_TP53_schic_005	RPE_TP53	Control	chr12	chr13	LL	555	0.138767	242
RPE_TP53_schic_005	RPE_TP53	Control	chr13	chr13	LL	12109
RPE_TP53_schic_005	RPE_TP53	Control	chr1	chr14	LL	278	0.0335327	148
RPE_TP53_schic_005	RPE_TP53	Control	chr2	chr14	LL	245	0.018374	108
RPE_TP53_schic_005	RPE_TP53	Control	chr3	chr14	LL	306	0.0336667	149
RPE_TP53_schic_005	RPE_TP53	Control	chr4	chr14	LL	257	0.0385554	155
RPE_TP53_schic_005	RPE_TP53	Control	chr5	chr14	LL	511	0.0727875	192
RPE_TP53_schic_005	RPE_TP53	Control	chr6	chr14	LL	659	0.0873669	212
RPE_TP53_schic_005	RPE_TP53	Control	chr7	chr14	LL	39	0.00685497	19
RPE_TP53_schic_005	RPE_TP53	Control	chr8	chr14	LL	129	0.0146884	96
RPE_TP53_schic_005	RPE_TP53	Control	chr9	chr14	LL	57	0.00819931	37
RPE_TP53_schic_005	RPE_TP53	Control	chr10	chr14	LL	44	0.00911596	50
RPE_TP53_schic_005	RPE_TP53	Control	chr11	chr14	LL	62	0.0093929	52
RPE_TP53_schic_005	RPE_TP53	Control	chr12	chr14	LL	529	0.0850623	208
RPE_TP53_schic_005	RPE_TP53	Control	chr13	chr14	LL	102	0.0275751	135
RPE_TP53_schic_005	RPE_TP53	Control	chr14	chr14	LL	12519
RPE_TP53_schic_005	RPE_TP53	Control	chr1	chr15	LS	522	0.0619718	182
RPE_TP53_schic_005	RPE_TP53	Control	chr2	chr15	LS	698	0.051522	168
RPE_TP53_schic_005	RPE_TP53	Control	chr3	chr15	LS	45	0.00487295	7
RPE_TP53_schic_005	RPE_TP53	Control	chr4	chr15	LS	68	0.0100406	59
RPE_TP53_schic_005	RPE_TP53	Control	chr5	chr15	LS	56	0.00785098	29
RPE_TP53_schic_005	RPE_TP53	Control	chr6	chr15	LS	61	0.0079596	31
RPE_TP53_schic_005	RPE_TP53	Control	chr7	chr15	LS	320	0.0553594	171
RPE_TP53_schic_005	RPE_TP53	Control	chr8	chr15	LS	150	0.0168103	102
RPE_TP53_schic_005	RPE_TP53	Control	chr9	chr15	LS	750	0.106185	227
RPE_TP53_schic_005	RPE_TP53	Control	chr10	chr15	LS	325	0.0662725	189
RPE_TP53_schic_005	RPE_TP53	Control	chr11	chr15	LS	35	0.00521887	8
RPE_TP53_schic_005	RPE_TP53	Control	chr12	chr15	LS	54	0.00854624	41
RPE_TP53_schic_005	RPE_TP53	Control	chr13	chr15	LS	29	0.00771642	28
RPE_TP53_schic_005	RPE_TP53	Control	chr14	chr15	LS	32	0.00547591	11
RPE_TP53_schic_005	RPE_TP53	Control	chr15	chr15	SS	11189
RPE_TP53_schic_005	RPE_TP53	Control	chr1	chr16	LS	551	0.087765	213
RPE_TP53_schic_005	RPE_TP53	Control	chr2	chr16	LS	307	0.0304034	142
RPE_TP53_schic_005	RPE_TP53	Control	chr3	chr16	LS	61	0.00886248	45
RPE_TP53_schic_005	RPE_TP53	Control	chr4	chr16	LS	484	0.0958836	219
RPE_TP53_schic_005	RPE_TP53	Control	chr5	chr16	LS	952	0.179068	247
RPE_TP53_schic_005	RPE_TP53	Control	chr6	chr16	LS	58	0.010154	61
RPE_TP53_schic_005	RPE_TP53	Control	chr7	chr16	LS	422	0.097949	221
RPE_TP53_schic_005	RPE_TP53	Control	chr8	chr16	LS	35	0.00526258	9
RPE_TP53_schic_005	RPE_TP53	Control	chr9	chr16	LS	42	0.00797808	32
RPE_TP53_schic_005	RPE_TP53	Control	chr10	chr16	LS	96	0.0262644	132
RPE_TP53_schic_005	RPE_TP53	Control	chr11	chr16	LS	488	0.097628	220
RPE_TP53_schic_005	RPE_TP53	Control	chr12	chr16	LS	93	0.0197474	113
RPE_TP53_schic_005	RPE_TP53	Control	chr13	chr16	LS	37	0.0132089	86
RPE_TP53_schic_005	RPE_TP53	Control	chr14	chr16	LS	581	0.133392	238
RPE_TP53_schic_005	RPE_TP53	Control	chr15	chr16	SS	32	0.00723107	23
RPE_TP53_schic_005	RPE_TP53	Control	chr16	chr16	SS	10709
RPE_TP53_schic_005	RPE_TP53	Control	chr1	chr17	LS	202	0.0239597	125
RPE_TP53_schic_005	RPE_TP53	Control	chr2	chr17	LS	1101	0.0811952	205
RPE_TP53_schic_005	RPE_TP53	Control	chr3	chr17	LS	41	0.00443577	4
RPE_TP53_schic_005	RPE_TP53	Control	chr4	chr17	LS	271	0.0399786	158
RPE_TP53_schic_005	RPE_TP53	Control	chr5	chr17	LS	47	0.00658324	15
RPE_TP53_schic_005	RPE_TP53	Control	chr6	chr17	LS	584	0.0761343	197
RPE_TP53_schic_005	RPE_TP53	Control	chr7	chr17	LS	404	0.0698279	191
RPE_TP53_schic_005	RPE_TP53	Control	chr8	chr17	LS	713	0.0798326	202
RPE_TP53_schic_005	RPE_TP53	Control	chr9	chr17	LS	94	0.0132965	87
RPE_TP53_schic_005	RPE_TP53	Control	chr10	chr17	LS	94	0.0191507	112
RPE_TP53_schic_005	RPE_TP53	Control	chr11	chr17	LS	115	0.0171322	103
RPE_TP53_schic_005	RPE_TP53	Control	chr12	chr17	LS	51	0.00806413	35
RPE_TP53_schic_005	RPE_TP53	Control	chr13	chr17	LS	199	0.0529026	169
RPE_TP53_schic_005	RPE_TP53	Control	chr14	chr17	LS	127	0.0217128	119
RPE_TP53_schic_005	RPE_TP53	Control	chr15	chr17	SS	1042	0.17534	246
RPE_TP53_schic_005	RPE_TP53	Control	chr16	chr17	SS	481	0.108593	229
RPE_TP53_schic_005	RPE_TP53	Control	chr17	chr17	SS	12186
RPE_TP53_schic_005	RPE_TP53	Control	chr1	chr18	LS	62	0.0103985	62
RPE_TP53_schic_005	RPE_TP53	Control	chr2	chr18	LS	244	0.0254438	130
RPE_TP53_schic_005	RPE_TP53	Control	chr3	chr18	LS	87	0.0133093	88
RPE_TP53_schic_005	RPE_TP53	Control	chr4	chr18	LS	44	0.00917827	51
RPE_TP53_schic_005	RPE_TP53	Control	chr5	chr18	LS	51	0.0101009	60
RPE_TP53_schic_005	RPE_TP53	Control	chr6	chr18	LS	467	0.0860862	210
RPE_TP53_schic_005	RPE_TP53	Control	chr7	chr18	LS	43	0.0105091	63
RPE_TP53_schic_005	RPE_TP53	Control	chr8	chr18	LS	252	0.039897	157
RPE_TP53_schic_005	RPE_TP53	Control	chr9	chr18	LS	43	0.00860056	43
RPE_TP53_schic_005	RPE_TP53	Control	chr10	chr18	LS	34	0.00979454	57
RPE_TP53_schic_005	RPE_TP53	Control	chr11	chr18	LS	17	0.00358107	1
RPE_TP53_schic_005	RPE_TP53	Control	chr12	chr18	LS	278	0.0621558	183
RPE_TP53_schic_005	RPE_TP53	Control	chr13	chr18	LS	215	0.0808186	203
RPE_TP53_schic_005	RPE_TP53	Control	chr14	chr18	LS	436	0.105402	226
RPE_TP53_schic_005	RPE_TP53	Control	chr15	chr18	SS	562	0.13372	239
RPE_TP53_schic_005	RPE_TP53	Control	chr16	chr18	SS	15	0.0047885	6
RPE_TP53_schic_005	RPE_TP53	Control	chr17	chr18	SS	146	0.0347073	150
RPE_TP53_schic_005	RPE_TP53	Control	chr18	chr18	SS	10746
RPE_TP53_schic_005	RPE_TP53	Control	chr1	chr19	LS	475	0.0981432	222
RPE_TP53_schic_005	RPE_TP53	Control	chr2	chr19	LS	280	0.0359698	151
RPE_TP53_schic_005	RPE_TP53	Control	chr3	chr19	LS	35	0.00659615	16
RPE_TP53_schic_005	RPE_TP53	Control	chr4	chr19	LS	48	0.0123349	79
RPE_TP53_schic_005	RPE_TP53	Control	chr5	chr19	LS	36	0.00878378	44
RPE_TP53_schic_005	RPE_TP53	Control	chr6	chr19	LS	131	0.0297492	138
RPE_TP53_schic_005	RPE_TP53	Control	chr7	chr19	LS	66	0.0198714	114
RPE_TP53_schic_005	RPE_TP53	Control	chr8	chr19	LS	316	0.0616332	181
RPE_TP53_schic_005	RPE_TP53	Control	chr9	chr19	LS	228	0.0561798	173
RPE_TP53_schic_005	RPE_TP53	Control	chr10	chr19	LS	210	0.0745267	194
RPE_TP53_schic_005	RPE_TP53	Control	chr11	chr19	LS	35	0.00908279	49
RPE_TP53_schic_005	RPE_TP53	Control	chr12	chr19	LS	28	0.00771227	27
RPE_TP53_schic_005	RPE_TP53	Control	chr13	chr19	LS	196	0.0907646	214
RPE_TP53_schic_005	RPE_TP53	Control	chr14	chr19	LS	27	0.00804105	34
RPE_TP53_schic_005	RPE_TP53	Control	chr15	chr19	SS	462	0.135423	240
RPE_TP53_schic_005	RPE_TP53	Control	chr16	chr19	SS	34	0.0133713	90
RPE_TP53_schic_005	RPE_TP53	Control	chr17	chr19	SS	277	0.0811213	204
RPE_TP53_schic_005	RPE_TP53	Control	chr18	chr19	SS	292	0.120917	233
RPE_TP53_schic_005	RPE_TP53	Control	chr19	chr19	SS	8067
RPE_TP53_schic_005	RPE_TP53	Control	chr1	chr20	LS	94	0.0190007	111
RPE_TP53_schic_005	RPE_TP53	Control	chr2	chr20	LS	196	0.0246326	128
RPE_TP53_schic_005	RPE_TP53	Control	chr3	chr20	LS	133	0.0245216	127
RPE_TP53_schic_005	RPE_TP53	Control	chr4	chr20	LS	44	0.0110617	65
RPE_TP53_schic_005	RPE_TP53	Control	chr5	chr20	LS	56	0.0133672	89
RPE_TP53_schic_005	RPE_TP53	Control	chr6	chr20	LS	351	0.0779804	200
RPE_TP53_schic_005	RPE_TP53	Control	chr7	chr20	LS	108	0.0318113	145
RPE_TP53_schic_005	RPE_TP53	Control	chr8	chr20	LS	479	0.0913981	215
RPE_TP53_schic_005	RPE_TP53	Control	chr9	chr20	LS	356	0.0858163	209
RPE_TP53_schic_005	RPE_TP53	Control	chr10	chr20	LS	39	0.0135404	91
RPE_TP53_schic_005	RPE_TP53	Control	chr11	chr20	LS	769	0.195232	249
RPE_TP53_schic_005	RPE_TP53	Control	chr12	chr20	LS	42	0.0113174	71
RPE_TP53_schic_005	RPE_TP53	Control	chr13	chr20	LS	20	0.00906076	48
RPE_TP53_schic_005	RPE_TP53	Control	chr14	chr20	LS	43	0.0125283	81
RPE_TP53_schic_005	RPE_TP53	Control	chr15	chr20	SS	202	0.0579261	176
RPE_TP53_schic_005	RPE_TP53	Control	chr16	chr20	SS	20	0.00769484	26
RPE_TP53_schic_005	RPE_TP53	Control	chr17	chr20	SS	153	0.043835	163
RPE_TP53_schic_005	RPE_TP53	Control	chr18	chr20	SS	188	0.0761617	198
RPE_TP53_schic_005	RPE_TP53	Control	chr19	chr20	SS	217	0.108299	228
RPE_TP53_schic_005	RPE_TP53	Control	chr20	chr20	SS	10031
RPE_TP53_schic_005	RPE_TP53	Control	chr1	chr21	LS	28	0.0115296	72
RPE_TP53_schic_005	RPE_TP53	Control	chr2	chr21	LS	93	0.0238096	124
RPE_TP53_schic_005	RPE_TP53	Control	chr3	chr21	LS	292	0.109672	230
RPE_TP53_schic_005	RPE_TP53	Control	chr4	chr21	LS	24	0.0122913	78
RPE_TP53_schic_005	RPE_TP53	Control	chr5	chr21	LS	31	0.0150741	98
RPE_TP53_schic_005	RPE_TP53	Control	chr6	chr21	LS	39	0.0176506	106
RPE_TP53_schic_005	RPE_TP53	Control	chr7	chr21	LS	139	0.0834043	207
RPE_TP53_schic_005	RPE_TP53	Control	chr8	chr21	LS	447	0.17375	245
RPE_TP53_schic_005	RPE_TP53	Control	chr9	chr21	LS	154	0.0756234	196
RPE_TP53_schic_005	RPE_TP53	Control	chr10	chr21	LS	16	0.0113162	70
RPE_TP53_schic_005	RPE_TP53	Control	chr11	chr21	LS	89	0.0460289	166
RPE_TP53_schic_005	RPE_TP53	Control	chr12	chr21	LS	11	0.00603819	13
RPE_TP53_schic_005	RPE_TP53	Control	chr13	chr21	LS	22	0.0203036	117
RPE_TP53_schic_005	RPE_TP53	Control	chr14	chr21	LS	29	0.0172122	104
RPE_TP53_schic_005	RPE_TP53	Control	chr15	chr21	SS	99	0.0578328	175
RPE_TP53_schic_005	RPE_TP53	Control	chr16	chr21	SS	12	0.00940516	53
RPE_TP53_schic_005	RPE_TP53	Control	chr17	chr21	SS	22	0.0128401	83
RPE_TP53_schic_005	RPE_TP53	Control	chr18	chr21	SS	155	0.127916	235
RPE_TP53_schic_005	RPE_TP53	Control	chr19	chr21	SS	4	0.0040667	2
RPE_TP53_schic_005	RPE_TP53	Control	chr20	chr21	SS	20	0.0198923	115
RPE_TP53_schic_005	RPE_TP53	Control	chr21	chr21	SS	4400
RPE_TP53_schic_005	RPE_TP53	Control	chr1	chr22	LS	113	0.0303294	141
RPE_TP53_schic_005	RPE_TP53	Control	chr2	chr22	LS	112	0.0186903	109
RPE_TP53_schic_005	RPE_TP53	Control	chr3	chr22	LS	265	0.0648764	188
RPE_TP53_schic_005	RPE_TP53	Control	chr4	chr22	LS	129	0.043063	162
RPE_TP53_schic_005	RPE_TP53	Control	chr5	chr22	LS	238	0.0754353	195
RPE_TP53_schic_005	RPE_TP53	Control	chr6	chr22	LS	231	0.0681452	190
RPE_TP53_schic_005	RPE_TP53	Control	chr7	chr22	LS	18	0.00704005	21
RPE_TP53_schic_005	RPE_TP53	Control	chr8	chr22	LS	91	0.0230562	121
RPE_TP53_schic_005	RPE_TP53	Control	chr9	chr22	LS	97	0.0310482	144
RPE_TP53_schic_005	RPE_TP53	Control	chr10	chr22	LS	15	0.00691517	20
RPE_TP53_schic_005	RPE_TP53	Control	chr11	chr22	LS	20	0.00674218	17
RPE_TP53_schic_005	RPE_TP53	Control	chr12	chr22	LS	315	0.112708	232
RPE_TP53_schic_005	RPE_TP53	Control	chr13	chr22	LS	94	0.0565467	174
RPE_TP53_schic_005	RPE_TP53	Control	chr14	chr22	LS	635	0.245664	253
RPE_TP53_schic_005	RPE_TP53	Control	chr15	chr22	SS	18	0.00685394	18
RPE_TP53_schic_005	RPE_TP53	Control	chr16	chr22	SS	22	0.0112392	69
RPE_TP53_schic_005	RPE_TP53	Control	chr17	chr22	SS	22	0.00836945	40
RPE_TP53_schic_005	RPE_TP53	Control	chr18	chr22	SS	34	0.0182895	107
RPE_TP53_schic_005	RPE_TP53	Control	chr19	chr22	SS	7	0.00463884	5
RPE_TP53_schic_005	RPE_TP53	Control	chr20	chr22	SS	35	0.022691	120
RPE_TP53_schic_005	RPE_TP53	Control	chr21	chr22	SS	96	0.126786	234
RPE_TP53_schic_005	RPE_TP53	Control	chr22	chr22	SS	4982
RPE_TP53_schic_005	RPE_TP53	Control	chr1	chrX	LL	77	0.013737	92
RPE_TP53_schic_005	RPE_TP53	Control	chr2	chrX	LL	546	0.0605631	179
RPE_TP53_schic_005	RPE_TP53	Control	chr3	chrX	LL	1488	0.242137	251
RPE_TP53_schic_005	RPE_TP53	Control	chr4	chrX	LL	631	0.140011	243
RPE_TP53_schic_005	RPE_TP53	Control	chr5	chrX	LL	38	0.00800568	33
RPE_TP53_schic_005	RPE_TP53	Control	chr6	chrX	LL	63	0.0123532	80
RPE_TP53_schic_005	RPE_TP53	Control	chr7	chrX	LL	224	0.0582329	177
RPE_TP53_schic_005	RPE_TP53	Control	chr8	chrX	LL	42	0.00707315	22
RPE_TP53_schic_005	RPE_TP53	Control	chr9	chrX	LL	56	0.0119143	75
RPE_TP53_schic_005	RPE_TP53	Control	chr10	chrX	LL	796	0.243917	252
RPE_TP53_schic_005	RPE_TP53	Control	chr11	chrX	LL	116	0.0259923	131
RPE_TP53_schic_005	RPE_TP53	Control	chr12	chrX	LL	54	0.0128426	84
RPE_TP53_schic_005	RPE_TP53	Control	chr13	chrX	LL	28	0.0111958	67
RPE_TP53_schic_005	RPE_TP53	Control	chr14	chrX	LL	21	0.00540013	10
RPE_TP53_schic_005	RPE_TP53	Control	chr15	chrX	LS	39	0.00987074	58
RPE_TP53_schic_005	RPE_TP53	Control	chr16	chrX	LS	71	0.0241096	126
RPE_TP53_schic_005	RPE_TP53	Control	chr17	chrX	LS	83	0.0209879	118
RPE_TP53_schic_005	RPE_TP53	Control	chr18	chrX	LS	23	0.00822372	38
RPE_TP53_schic_005	RPE_TP53	Control	chr19	chrX	LS	29	0.012774	82
RPE_TP53_schic_005	RPE_TP53	Control	chr20	chrX	LS	98	0.0422307	161
RPE_TP53_schic_005	RPE_TP53	Control	chr21	chrX	LS	20	0.0175569	105
RPE_TP53_schic_005	RPE_TP53	Control	chr22	chrX	LS	19	0.0108718	64
RPE_TP53_schic_005	RPE_TP53	Control	chrX	chrX	LL	17739
RPE_TP53_schic_006	RPE_TP53	Control	chr1	chr1	LL	100766
RPE_TP53_schic_006	RPE_TP53	Control	chr1	chr2	LL	1520	0.0380025	134
RPE_TP53_schic_006	RPE_TP53	Control	chr2	chr2	LL	101857
RPE_TP53_schic_006	RPE_TP53	Control	chr1	chr3	LL	2367	0.0964183	224
RPE_TP53_schic_006	RPE_TP53	Control	chr2	chr3	LL	2090	0.0777841	205
RPE_TP53_schic_006	RPE_TP53	Control	chr3	chr3	LL	85090
RPE_TP53_schic_006	RPE_TP53	Control	chr1	chr4	LL	601	0.0227176	99
RPE_TP53_schic_006	RPE_TP53	Control	chr2	chr4	LL	638	0.0220339	96
RPE_TP53_schic_006	RPE_TP53	Control	chr3	chr4	LL	930	0.0523294	165
RPE_TP53_schic_006	RPE_TP53	Control	chr4	chr4	LL	70572
RPE_TP53_schic_006	RPE_TP53	Control	chr1	chr5	LL	398	0.013986	66
RPE_TP53_schic_006	RPE_TP53	Control	chr2	chr5	LL	1436	0.046105	148
RPE_TP53_schic_006	RPE_TP53	Control	chr3	chr5	LL	171	0.00894505	40
RPE_TP53_schic_006	RPE_TP53	Control	chr4	chr5	LL	1577	0.0765499	204
RPE_TP53_schic_006	RPE_TP53	Control	chr5	chr5	LL	70766
RPE_TP53_schic_006	RPE_TP53	Control	chr1	chr6	LL	2368	0.0969267	225
RPE_TP53_schic_006	RPE_TP53	Control	chr2	chr6	LL	2118	0.0792084	208
RPE_TP53_schic_006	RPE_TP53	Control	chr3	chr6	LL	1884	0.114794	238
RPE_TP53_schic_006	RPE_TP53	Control	chr4	chr6	LL	984	0.0556364	174
RPE_TP53_schic_006	RPE_TP53	Control	chr5	chr6	LL	932	0.0489895	162
RPE_TP53_schic_006	RPE_TP53	Control	chr6	chr6	LL	68567
RPE_TP53_schic_006	RPE_TP53	Control	chr1	chr7	LL	3413	0.125968	243
RPE_TP53_schic_006	RPE_TP53	Control	chr2	chr7	LL	716	0.0241446	102
RPE_TP53_schic_006	RPE_TP53	Control	chr3	chr7	LL	1489	0.0818077	212
RPE_TP53_schic_006	RPE_TP53	Control	chr4	chr7	LL	1310	0.0667878	189
RPE_TP53_schic_006	RPE_TP53	Control	chr5	chr7	LL	588	0.0278693	112
RPE_TP53_schic_006	RPE_TP53	Control	chr6	chr7	LL	1989	0.109808	236
RPE_TP53_schic_006	RPE_TP53	Control	chr7	chr7	LL	58470
RPE_TP53_schic_006	RPE_TP53	Control	chr1	chr8	LL	269	0.00926193	43
RPE_TP53_schic_006	RPE_TP53	Control	chr2	chr8	LL	471	0.0148168	68
RPE_TP53_schic_006	RPE_TP53	Control	chr3	chr8	LL	326	0.0167087	80
RPE_TP53_schic_006	RPE_TP53	Control	chr4	chr8	LL	1280	0.0608781	183
RPE_TP53_schic_006	RPE_TP53	Control	chr5	chr8	LL	287	0.0126899	64
RPE_TP53_schic_006	RPE_TP53	Control	chr6	chr8	LL	1022	0.0526353	167
RPE_TP53_schic_006	RPE_TP53	Control	chr7	chr8	LL	892	0.041424	139
RPE_TP53_schic_006	RPE_TP53	Control	chr8	chr8	LL	58889
RPE_TP53_schic_006	RPE_TP53	Control	chr1	chr9	LL	978	0.0520166	164
RPE_TP53_schic_006	RPE_TP53	Control	chr2	chr9	LL	676	0.0328498	124
RPE_TP53_schic_006	RPE_TP53	Control	chr3	chr9	LL	2940	0.23277	253
RPE_TP53_schic_006	RPE_TP53	Control	chr4	chr9	LL	1208	0.0887508	220
RPE_TP53_schic_006	RPE_TP53	Control	chr5	chr9	LL	358	0.0244518	103
RPE_TP53_schic_006	RPE_TP53	Control	chr6	chr9	LL	149	0.011854	61
RPE_TP53_schic_006	RPE_TP53	Control	chr7	chr9	LL	161	0.0115496	59
RPE_TP53_schic_006	RPE_TP53	Control	chr8	chr9	LL	200	0.0133843	65
RPE_TP53_schic_006	RPE_TP53	Control	chr9	chr9	LL	46221
RPE_TP53_schic_006	RPE_TP53	Control	chr1	chr10	LL	3402	0.104593	230
RPE_TP53_schic_006	RPE_TP53	Control	chr2	chr10	LL	1246	0.0350002	128
RPE_TP53_schic_006	RPE_TP53	Control	chr3	chr10	LL	386	0.0176658	83
RPE_TP53_schic_006	RPE_TP53	Control	chr4	chr10	LL	1848	0.0784825	207
RPE_TP53_schic_006	RPE_TP53	Control	chr5	chr10	LL	1344	0.0530632	168
RPE_TP53_schic_006	RPE_TP53	Control	chr6	chr10	LL	3110	0.143023	246
RPE_TP53_schic_006	RPE_TP53	Control	chr7	chr10	LL	1632	0.0676749	190
RPE_TP53_schic_006	RPE_TP53	Control	chr8	chr10	LL	417	0.0161313	79
RPE_TP53_schic_006	RPE_TP53	Control	chr9	chr10	LL	121	0.00723056	22
RPE_TP53_schic_006	RPE_TP53	Control	chr10	chr10	LL	67260
RPE_TP53_schic_006	RPE_TP53	Control	chr1	chr11	LL	705	0.028947	114
RPE_TP53_schic_006	RPE_TP53	Control	chr2	chr11	LL	1567	0.0587851	179
RPE_TP53_schic_006	RPE_TP53	Control	chr3	chr11	LL	679	0.0415012	140
RPE_TP53_schic_006	RPE_TP53	Control	chr4	chr11	LL	880	0.0499114	163
RPE_TP53_schic_006	RPE_TP53	Control	chr5	chr11	LL	421	0.0221984	97
RPE_TP53_schic_006	RPE_TP53	Control	chr6	chr11	LL	160	0.00982679	49
RPE_TP53_schic_006	RPE_TP53	Control	chr7	chr11	LL	948	0.0525003	166
RPE_TP53_schic_006	RPE_TP53	Control	chr8	chr11	LL	345	0.0178237	84
RPE_TP53_schic_006	RPE_TP53	Control	chr9	chr11	LL	2230	0.177966	250
RPE_TP53_schic_006	RPE_TP53	Control	chr10	chr11	LL	192	0.00885727	38
RPE_TP53_schic_006	RPE_TP53	Control	chr11	chr11	LL	55224
RPE_TP53_schic_006	RPE_TP53	Control	chr1	chr12	LL	343	0.0146293	67
RPE_TP53_schic_006	RPE_TP53	Control	chr2	chr12	LL	1139	0.0443851	144
RPE_TP53_schic_006	RPE_TP53	Control	chr3	chr12	LL	147	0.00933305	44
RPE_TP53_schic_006	RPE_TP53	Control	chr4	chr12	LL	818	0.0481932	154
RPE_TP53_schic_006	RPE_TP53	Control	chr5	chr12	LL	1678	0.0919068	222
RPE_TP53_schic_006	RPE_TP53	Control	chr6	chr12	LL	177	0.0112922	56
RPE_TP53_schic_006	RPE_TP53	Control	chr7	chr12	LL	454	0.0261171	109
RPE_TP53_schic_006	RPE_TP53	Control	chr8	chr12	LL	709	0.0380488	135
RPE_TP53_schic_006	RPE_TP53	Control	chr9	chr12	LL	706	0.0585265	178
RPE_TP53_schic_006	RPE_TP53	Control	chr10	chr12	LL	150	0.00718795	21
RPE_TP53_schic_006	RPE_TP53	Control	chr11	chr12	LL	853	0.0545895	172
RPE_TP53_schic_006	RPE_TP53	Control	chr12	chr12	LL	58212
RPE_TP53_schic_006	RPE_TP53	Control	chr1	chr13	LL	688	0.0479262	152
RPE_TP53_schic_006	RPE_TP53	Control	chr2	chr13	LL	1651	0.105079	231
RPE_TP53_schic_006	RPE_TP53	Control	chr3	chr13	LL	71	0.00736238	23
RPE_TP53_schic_006	RPE_TP53	Control	chr4	chr13	LL	192	0.0184751	86
RPE_TP53_schic_006	RPE_TP53	Control	chr5	chr13	LL	699	0.0625298	187
RPE_TP53_schic_006	RPE_TP53	Control	chr6	chr13	LL	107	0.0111492	55
RPE_TP53_schic_006	RPE_TP53	Control	chr7	chr13	LL	60	0.00563733	12
RPE_TP53_schic_006	RPE_TP53	Control	chr8	chr13	LL	617	0.0540796	171
RPE_TP53_schic_006	RPE_TP53	Control	chr9	chr13	LL	76	0.01029	51
RPE_TP53_schic_006	RPE_TP53	Control	chr10	chr13	LL	1127	0.0882047	219
RPE_TP53_schic_006	RPE_TP53	Control	chr11	chr13	LL	112	0.0117066	60
RPE_TP53_schic_006	RPE_TP53	Control	chr12	chr13	LL	209	0.0226921	98
RPE_TP53_schic_006	RPE_TP53	Control	chr13	chr13	LL	34552
RPE_TP53_schic_006	RPE_TP53	Control	chr1	chr14	LL	146	0.00768541	27
RPE_TP53_schic_006	RPE_TP53	Control	chr2	chr14	LL	397	0.0190936	91
RPE_TP53_schic_006	RPE_TP53	Control	chr3	chr14	LL	1152	0.0902698	221
RPE_TP53_schic_006	RPE_TP53	Control	chr4	chr14	LL	1463	0.10638	233
RPE_TP53_schic_006	RPE_TP53	Control	chr5	chr14	LL	164	0.0110862	54
RPE_TP53_schic_006	RPE_TP53	Control	chr6	chr14	LL	538	0.0423617	141
RPE_TP53_schic_006	RPE_TP53	Control	chr7	chr14	LL	224	0.0159038	76
RPE_TP53_schic_006	RPE_TP53	Control	chr8	chr14	LL	1764	0.116836	241
RPE_TP53_schic_006	RPE_TP53	Control	chr9	chr14	LL	51	0.00521798	8
RPE_TP53_schic_006	RPE_TP53	Control	chr10	chr14	LL	125	0.00739278	25
RPE_TP53_schic_006	RPE_TP53	Control	chr11	chr14	LL	604	0.0477069	151
RPE_TP53_schic_006	RPE_TP53	Control	chr12	chr14	LL	1249	0.102476	229
RPE_TP53_schic_006	RPE_TP53	Control	chr13	chr14	LL	56	0.00750414	26
RPE_TP53_schic_006	RPE_TP53	Control	chr14	chr14	LL	34575
RPE_TP53_schic_006	RPE_TP53	Control	chr1	chr15	LS	618	0.0436576	143
RPE_TP53_schic_006	RPE_TP53	Control	chr2	chr15	LS	2272	0.146644	248
RPE_TP53_schic_006	RPE_TP53	Control	chr3	chr15	LS	92	0.00967465	48
RPE_TP53_schic_006	RPE_TP53	Control	chr4	chr15	LS	110	0.0107341	52
RPE_TP53_schic_006	RPE_TP53	Control	chr5	chr15	LS	210	0.0190509	89
RPE_TP53_schic_006	RPE_TP53	Control	chr6	chr15	LS	180	0.0190205	88
RPE_TP53_schic_006	RPE_TP53	Control	chr7	chr15	LS	86	0.00819424	33
RPE_TP53_schic_006	RPE_TP53	Control	chr8	chr15	LS	703	0.0624872	186
RPE_TP53_schic_006	RPE_TP53	Control	chr9	chr15	LS	66	0.0090622	41
RPE_TP53_schic_006	RPE_TP53	Control	chr10	chr15	LS	776	0.061591	184
RPE_TP53_schic_006	RPE_TP53	Control	chr11	chr15	LS	37	0.00392196	3
RPE_TP53_schic_006	RPE_TP53	Control	chr12	chr15	LS	1046	0.115172	239
RPE_TP53_schic_006	RPE_TP53	Control	chr13	chr15	LS	86	0.0154657	72
RPE_TP53_schic_006	RPE_TP53	Control	chr14	chr15	LS	356	0.0483783	156
RPE_TP53_schic_006	RPE_TP53	Control	chr15	chr15	SS	34598
RPE_TP53_schic_006	RPE_TP53	Control	chr1	chr16	LS	740	0.04733	149
RPE_TP53_schic_006	RPE_TP53	Control	chr2	chr16	LS	507	0.0296276	116
RPE_TP53_schic_006	RPE_TP53	Control	chr3	chr16	LS	115	0.0109491	53
RPE_TP53_schic_006	RPE_TP53	Control	chr4	chr16	LS	181	0.0159914	78
RPE_TP53_schic_006	RPE_TP53	Control	chr5	chr16	LS	220	0.0180698	85
RPE_TP53_schic_006	RPE_TP53	Control	chr6	chr16	LS	91	0.00870609	35
RPE_TP53_schic_006	RPE_TP53	Control	chr7	chr16	LS	408	0.0351968	129
RPE_TP53_schic_006	RPE_TP53	Control	chr8	chr16	LS	320	0.0257525	108
RPE_TP53_schic_006	RPE_TP53	Control	chr9	chr16	LS	73	0.00907498	42
RPE_TP53_schic_006	RPE_TP53	Control	chr10	chr16	LS	289	0.0207676	92
RPE_TP53_schic_006	RPE_TP53	Control	chr11	chr16	LS	107	0.0102688	50
RPE_TP53_schic_006	RPE_TP53	Control	chr12	chr16	LS	800	0.0797517	210
RPE_TP53_schic_006	RPE_TP53	Control	chr13	chr16	LS	235	0.0382624	136
RPE_TP53_schic_006	RPE_TP53	Control	chr14	chr16	LS	857	0.105442	232
RPE_TP53_schic_006	RPE_TP53	Control	chr15	chr16	SS	980	0.161815	249
RPE_TP53_schic_006	RPE_TP53	Control	chr16	chr16	SS	30886
RPE_TP53_schic_006	RPE_TP53	Control	chr1	chr17	LS	846	0.0368188	131
RPE_TP53_schic_006	RPE_TP53	Control	chr2	chr17	LS	1226	0.0487499	159
RPE_TP53_schic_006	RPE_TP53	Control	chr3	chr17	LS	1280	0.082925	215
RPE_TP53_schic_006	RPE_TP53	Control	chr4	chr17	LS	952	0.057232	175
RPE_TP53_schic_006	RPE_TP53	Control	chr5	chr17	LS	1329	0.0742763	202
RPE_TP53_schic_006	RPE_TP53	Control	chr6	chr17	LS	419	0.0272766	111
RPE_TP53_schic_006	RPE_TP53	Control	chr7	chr17	LS	115	0.0067505	18
RPE_TP53_schic_006	RPE_TP53	Control	chr8	chr17	LS	1093	0.0598527	180
RPE_TP53_schic_006	RPE_TP53	Control	chr9	chr17	LS	383	0.0323979	122
RPE_TP53_schic_006	RPE_TP53	Control	chr10	chr17	LS	708	0.0346192	127
RPE_TP53_schic_006	RPE_TP53	Control	chr11	chr17	LS	848	0.0553765	173
RPE_TP53_schic_006	RPE_TP53	Control	chr12	chr17	LS	581	0.0394113	137
RPE_TP53_schic_006	RPE_TP53	Control	chr13	chr17	LS	222	0.0245953	104
RPE_TP53_schic_006	RPE_TP53	Control	chr14	chr17	LS	961	0.0804548	211
RPE_TP53_schic_006	RPE_TP53	Control	chr15	chr17	SS	434	0.0487614	160
RPE_TP53_schic_006	RPE_TP53	Control	chr16	chr17	SS	572	0.0581856	176
RPE_TP53_schic_006	RPE_TP53	Control	chr17	chr17	SS	37625
RPE_TP53_schic_006	RPE_TP53	Control	chr1	chr18	LS	126	0.00797475	31
RPE_TP53_schic_006	RPE_TP53	Control	chr2	chr18	LS	511	0.0295496	115
RPE_TP53_schic_006	RPE_TP53	Control	chr3	chr18	LS	66	0.00621823	14
RPE_TP53_schic_006	RPE_TP53	Control	chr4	chr18	LS	608	0.053156	169
RPE_TP53_schic_006	RPE_TP53	Control	chr5	chr18	LS	1327	0.107856	235
RPE_TP53_schic_006	RPE_TP53	Control	chr6	chr18	LS	83	0.00785781	29
RPE_TP53_schic_006	RPE_TP53	Control	chr7	chr18	LS	58	0.00495123	6
RPE_TP53_schic_006	RPE_TP53	Control	chr8	chr18	LS	1815	0.14454	247
RPE_TP53_schic_006	RPE_TP53	Control	chr9	chr18	LS	155	0.0190676	90
RPE_TP53_schic_006	RPE_TP53	Control	chr10	chr18	LS	177	0.0125865	62
RPE_TP53_schic_006	RPE_TP53	Control	chr11	chr18	LS	738	0.0700863	194
RPE_TP53_schic_006	RPE_TP53	Control	chr12	chr18	LS	312	0.0307784	120
RPE_TP53_schic_006	RPE_TP53	Control	chr13	chr18	LS	280	0.0451132	145
RPE_TP53_schic_006	RPE_TP53	Control	chr14	chr18	LS	229	0.0278812	113
RPE_TP53_schic_006	RPE_TP53	Control	chr15	chr18	SS	30	0.00490179	5
RPE_TP53_schic_006	RPE_TP53	Control	chr16	chr18	SS	331	0.048966	161
RPE_TP53_schic_006	RPE_TP53	Control	chr17	chr18	SS	933	0.0939167	223
RPE_TP53_schic_006	RPE_TP53	Control	chr18	chr18	SS	25632
RPE_TP53_schic_006	RPE_TP53	Control	chr1	chr19	LS	278	0.0174937	82
RPE_TP53_schic_006	RPE_TP53	Control	chr2	chr19	LS	516	0.0296667	117
RPE_TP53_schic_006	RPE_TP53	Control	chr3	chr19	LS	122	0.011428	58
RPE_TP53_schic_006	RPE_TP53	Control	chr4	chr19	LS	240	0.0208617	94
RPE_TP53_schic_006	RPE_TP53	Control	chr5	chr19	LS	871	0.0703849	195
RPE_TP53_schic_006	RPE_TP53	Control	chr6	chr19	LS	462	0.0434865	142
RPE_TP53_schic_006	RPE_TP53	Control	chr7	chr19	LS	821	0.0696815	192
RPE_TP53_schic_006	RPE_TP53	Control	chr8	chr19	LS	1035	0.0819484	214
RPE_TP53_schic_006	RPE_TP53	Control	chr9	chr19	LS	65	0.00795	30
RPE_TP53_schic_006	RPE_TP53	Control	chr10	chr19	LS	350	0.024745	106
RPE_TP53_schic_006	RPE_TP53	Control	chr11	chr19	LS	427	0.0403175	138
RPE_TP53_schic_006	RPE_TP53	Control	chr12	chr19	LS	260	0.0255008	107
RPE_TP53_schic_006	RPE_TP53	Control	chr13	chr19	LS	423	0.0677603	191
RPE_TP53_schic_006	RPE_TP53	Control	chr14	chr19	LS	391	0.0473305	150
RPE_TP53_schic_006	RPE_TP53	Control	chr15	chr19	SS	50	0.00812255	32
RPE_TP53_schic_006	RPE_TP53	Control	chr16	chr19	SS	533	0.078394	206
RPE_TP53_schic_006	RPE_TP53	Control	chr17	chr19	SS	95	0.00950767	46
RPE_TP53_schic_006	RPE_TP53	Control	chr18	chr19	SS	310	0.045119	146
RPE_TP53_schic_006	RPE_TP53	Control	chr19	chr19	SS	24800
RPE_TP53_schic_006	RPE_TP53	Control	chr1	chr20	LS	303	0.0156561	74
RPE_TP53_schic_006	RPE_TP53	Control	chr2	chr20	LS	708	0.0334238	125
RPE_TP53_schic_006	RPE_TP53	Control	chr3	chr20	LS	83	0.00638401	16
RPE_TP53_schic_006	RPE_TP53	Control	chr4	chr20	LS	77	0.00549582	11
RPE_TP53_schic_006	RPE_TP53	Control	chr5	chr20	LS	734	0.0487036	158
RPE_TP53_schic_006	RPE_TP53	Control	chr6	chr20	LS	86	0.00664683	17
RPE_TP53_schic_006	RPE_TP53	Control	chr7	chr20	LS	484	0.0337305	126
RPE_TP53_schic_006	RPE_TP53	Control	chr8	chr20	LS	460	0.0299062	118
RPE_TP53_schic_006	RPE_TP53	Control	chr9	chr20	LS	361	0.0362547	130
RPE_TP53_schic_006	RPE_TP53	Control	chr10	chr20	LS	109	0.00632776	15
RPE_TP53_schic_006	RPE_TP53	Control	chr11	chr20	LS	1279	0.0991608	226
RPE_TP53_schic_006	RPE_TP53	Control	chr12	chr20	LS	949	0.0764277	203
RPE_TP53_schic_006	RPE_TP53	Control	chr13	chr20	LS	546	0.0718177	197
RPE_TP53_schic_006	RPE_TP53	Control	chr14	chr20	LS	606	0.0602339	181
RPE_TP53_schic_006	RPE_TP53	Control	chr15	chr20	SS	614	0.081902	213
RPE_TP53_schic_006	RPE_TP53	Control	chr16	chr20	SS	1098	0.132606	244
RPE_TP53_schic_006	RPE_TP53	Control	chr17	chr20	SS	560	0.0460195	147
RPE_TP53_schic_006	RPE_TP53	Control	chr18	chr20	SS	196	0.0234238	101
RPE_TP53_schic_006	RPE_TP53	Control	chr19	chr20	SS	512	0.0608359	182
RPE_TP53_schic_006	RPE_TP53	Control	chr20	chr20	SS	25465
RPE_TP53_schic_006	RPE_TP53	Control	chr1	chr21	LS	259	0.0261728	110
RPE_TP53_schic_006	RPE_TP53	Control	chr2	chr21	LS	172	0.0158804	75
RPE_TP53_schic_006	RPE_TP53	Control	chr3	chr21	LS	36	0.00541537	9
RPE_TP53_schic_006	RPE_TP53	Control	chr4	chr21	LS	234	0.0326639	123
RPE_TP53_schic_006	RPE_TP53	Control	chr5	chr21	LS	115	0.0149236	70
RPE_TP53_schic_006	RPE_TP53	Control	chr6	chr21	LS	25	0.00377891	1
RPE_TP53_schic_006	RPE_TP53	Control	chr7	chr21	LS	393	0.053565	170
RPE_TP53_schic_006	RPE_TP53	Control	chr8	chr21	LS	584	0.0742552	201
RPE_TP53_schic_006	RPE_TP53	Control	chr9	chr21	LS	317	0.0622626	185
RPE_TP53_schic_006	RPE_TP53	Control	chr10	chr21	LS	78	0.00885581	37
RPE_TP53_schic_006	RPE_TP53	Control	chr11	chr21	LS	75	0.0113721	57
RPE_TP53_schic_006	RPE_TP53	Control	chr12	chr21	LS	403	0.0634746	188
RPE_TP53_schic_006	RPE_TP53	Control	chr13	chr21	LS	713	0.183417	252
RPE_TP53_schic_006	RPE_TP53	Control	chr14	chr21	LS	109	0.0211888	95
RPE_TP53_schic_006	RPE_TP53	Control	chr15	chr21	SS	20	0.00521755	7
RPE_TP53_schic_006	RPE_TP53	Control	chr16	chr21	SS	40	0.00944778	45
RPE_TP53_schic_006	RPE_TP53	Control	chr17	chr21	SS	34	0.00546441	10
RPE_TP53_schic_006	RPE_TP53	Control	chr18	chr21	SS	312	0.0729233	199
RPE_TP53_schic_006	RPE_TP53	Control	chr19	chr21	SS	526	0.122232	242
RPE_TP53_schic_006	RPE_TP53	Control	chr20	chr21	SS	438	0.0835754	216
RPE_TP53_schic_006	RPE_TP53	Control	chr21	chr21	SS	11617
RPE_TP53_schic_006	RPE_TP53	Control	chr1	chr22	LS	813	0.0742197	200
RPE_TP53_schic_006	RPE_TP53	Control	chr2	chr22	LS	249	0.0207688	93
RPE_TP53_schic_006	RPE_TP53	Control	chr3	chr22	LS	28	0.00380507	2
RPE_TP53_schic_006	RPE_TP53	Control	chr4	chr22	LS	67	0.00844901	34
RPE_TP53_schic_006	RPE_TP53	Control	chr5	chr22	LS	258	0.0302464	119
RPE_TP53_schic_006	RPE_TP53	Control	chr6	chr22	LS	117	0.0159769	77
RPE_TP53_schic_006	RPE_TP53	Control	chr7	chr22	LS	589	0.0725241	198
RPE_TP53_schic_006	RPE_TP53	Control	chr8	chr22	LS	328	0.0376762	133
RPE_TP53_schic_006	RPE_TP53	Control	chr9	chr22	LS	497	0.0881867	218
RPE_TP53_schic_006	RPE_TP53	Control	chr10	chr22	LS	145	0.0148724	69
RPE_TP53_schic_006	RPE_TP53	Control	chr11	chr22	LS	748	0.102461	228
RPE_TP53_schic_006	RPE_TP53	Control	chr12	chr22	LS	220	0.0313038	121
RPE_TP53_schic_006	RPE_TP53	Control	chr13	chr22	LS	72	0.0167325	81
RPE_TP53_schic_006	RPE_TP53	Control	chr14	chr22	LS	133	0.0233566	100
RPE_TP53_schic_006	RPE_TP53	Control	chr15	chr22	SS	41	0.00966272	47
RPE_TP53_schic_006	RPE_TP53	Control	chr16	chr22	SS	225	0.04801	153
RPE_TP53_schic_006	RPE_TP53	Control	chr17	chr22	SS	53	0.00769519	28
RPE_TP53_schic_006	RPE_TP53	Control	chr18	chr22	SS	644	0.13598	245
RPE_TP53_schic_006	RPE_TP53	Control	chr19	chr22	SS	487	0.102237	227
RPE_TP53_schic_006	RPE_TP53	Control	chr20	chr22	SS	217	0.0374061	132
RPE_TP53_schic_006	RPE_TP53	Control	chr21	chr22	SS	330	0.111252	237
RPE_TP53_schic_006	RPE_TP53	Control	chr22	chr22	SS	15901
RPE_TP53_schic_006	RPE_TP53	Control	chr1	chrX	LL	1065	0.071598	196
RPE_TP53_schic_006	RPE_TP53	Control	chr2	chrX	LL	788	0.0484017	157
RPE_TP53_schic_006	RPE_TP53	Control	chr3	chrX	LL	155	0.0155117	73
RPE_TP53_schic_006	RPE_TP53	Control	chr4	chrX	LL	520	0.0482899	155
RPE_TP53_schic_006	RPE_TP53	Control	chr5	chrX	LL	1345	0.116118	240
RPE_TP53_schic_006	RPE_TP53	Control	chr6	chrX	LL	793	0.0797445	209
RPE_TP53_schic_006	RPE_TP53	Control	chr7	chrX	LL	642	0.0582136	177
RPE_TP53_schic_006	RPE_TP53	Control	chr8	chrX	LL	223	0.0188634	87
RPE_TP53_schic_006	RPE_TP53	Control	chr9	chrX	LL	68	0.00888542	39
RPE_TP53_schic_006	RPE_TP53	Control	chr10	chrX	LL	2398	0.181127	251
RPE_TP53_schic_006	RPE_TP53	Control	chr11	chrX	LL	245	0.0247142	105
RPE_TP53_schic_006	RPE_TP53	Control	chr12	chrX	LL	84	0.00880188	36
RPE_TP53_schic_006	RPE_TP53	Control	chr13	chrX	LL	492	0.0842006	217
RPE_TP53_schic_006	RPE_TP53	Control	chr14	chrX	LL	45	0.00581959	13
RPE_TP53_schic_006	RPE_TP53	Control	chr15	chrX	LS	614	0.106563	234
RPE_TP53_schic_006	RPE_TP53	Control	chr16	chrX	LS	47	0.00738531	24
RPE_TP53_schic_006	RPE_TP53	Control	chr17	chrX	LS	652	0.0697129	193
RPE_TP53_schic_006	RPE_TP53	Control	chr18	chrX	LS	46	0.00715271	19
RPE_TP53_schic_006	RPE_TP53	Control	chr19	chrX	LS	97	0.0149959	71
RPE_TP53_schic_006	RPE_TP53	Control	chr20	chrX	LS	32	0.00406214	4
RPE_TP53_schic_006	RPE_TP53	Control	chr21	chrX	LS	51	0.0126615	63
RPE_TP53_schic_006	RPE_TP53	Control	chr22	chrX	LS	32	0.00717703	20
RPE_TP53_schic_006	RPE_TP53	Control	chrX	chrX	LL	37201
RPE_TP53_schic_007	RPE_TP53	Control	chr1	chr1	LL	91278
RPE_TP53_schic_007	RPE_TP53	Control	chr1	chr2	LL	3956	0.142967	241
RPE_TP53_schic_007	RPE_TP53	Control	chr2	chr2	LL	95206
RPE_TP53_schic_007	RPE_TP53	Control	chr1	chr3	LL	1710	0.0887974	211
RPE_TP53_schic_007	RPE_TP53	Control	chr2	chr3	LL	1901	0.058385	186
RPE_TP53_schic_007	RPE_TP53	Control	chr3	chr3	LL	78816
RPE_TP53_schic_007	RPE_TP53	Control	chr1	chr4	LL	662	0.0504033	175
RPE_TP53_schic_007	RPE_TP53	Control	chr2	chr4	LL	1471	0.0662412	196
RPE_TP53_schic_007	RPE_TP53	Control	chr3	chr4	LL	560	0.0362351	157
RPE_TP53_schic_007	RPE_TP53	Control	chr4	chr4	LL	60809
RPE_TP53_schic_007	RPE_TP53	Control	chr1	chr5	LL	405	0.0294549	145
RPE_TP53_schic_007	RPE_TP53	Control	chr2	chr5	LL	618	0.0265831	137
RPE_TP53_schic_007	RPE_TP53	Control	chr3	chr5	LL	205	0.0126706	57
RPE_TP53_schic_007	RPE_TP53	Control	chr4	chr5	LL	1451	0.131494	235
RPE_TP53_schic_007	RPE_TP53	Control	chr5	chr5	LL	68171
RPE_TP53_schic_007	RPE_TP53	Control	chr1	chr6	LL	286	0.0201474	115
RPE_TP53_schic_007	RPE_TP53	Control	chr2	chr6	LL	499	0.0207907	119
RPE_TP53_schic_007	RPE_TP53	Control	chr3	chr6	LL	876	0.0524443	179
RPE_TP53_schic_007	RPE_TP53	Control	chr4	chr6	LL	643	0.0564419	182
RPE_TP53_schic_007	RPE_TP53	Control	chr5	chr6	LL	956	0.0801586	206
RPE_TP53_schic_007	RPE_TP53	Control	chr6	chr6	LL	66420
RPE_TP53_schic_007	RPE_TP53	Control	chr1	chr7	LL	2390	0.156513	245
RPE_TP53_schic_007	RPE_TP53	Control	chr2	chr7	LL	1135	0.0439605	171
RPE_TP53_schic_007	RPE_TP53	Control	chr3	chr7	LL	420	0.0233744	130
RPE_TP53_schic_007	RPE_TP53	Control	chr4	chr7	LL	586	0.0478174	173
RPE_TP53_schic_007	RPE_TP53	Control	chr5	chr7	LL	1321	0.102966	221
RPE_TP53_schic_007	RPE_TP53	Control	chr6	chr7	LL	298	0.0224987	126
RPE_TP53_schic_007	RPE_TP53	Control	chr7	chr7	LL	55253
RPE_TP53_schic_007	RPE_TP53	Control	chr1	chr8	LL	416	0.0377028	162
RPE_TP53_schic_007	RPE_TP53	Control	chr2	chr8	LL	1780	0.0954146	218
RPE_TP53_schic_007	RPE_TP53	Control	chr3	chr8	LL	257	0.0197949	110
RPE_TP53_schic_007	RPE_TP53	Control	chr4	chr8	LL	201	0.0226993	127
RPE_TP53_schic_007	RPE_TP53	Control	chr5	chr8	LL	401	0.0432576	170
RPE_TP53_schic_007	RPE_TP53	Control	chr6	chr8	LL	1206	0.126014	233
RPE_TP53_schic_007	RPE_TP53	Control	chr7	chr8	LL	1726	0.167652	247
RPE_TP53_schic_007	RPE_TP53	Control	chr8	chr8	LL	54819
RPE_TP53_schic_007	RPE_TP53	Control	chr1	chr9	LL	215	0.0192877	105
RPE_TP53_schic_007	RPE_TP53	Control	chr2	chr9	LL	372	0.0197378	109
RPE_TP53_schic_007	RPE_TP53	Control	chr3	chr9	LL	1769	0.134868	237
RPE_TP53_schic_007	RPE_TP53	Control	chr4	chr9	LL	453	0.050638	176
RPE_TP53_schic_007	RPE_TP53	Control	chr5	chr9	LL	187	0.0199674	113
RPE_TP53_schic_007	RPE_TP53	Control	chr6	chr9	LL	1369	0.141591	240
RPE_TP53_schic_007	RPE_TP53	Control	chr7	chr9	LL	178	0.0171139	95
RPE_TP53_schic_007	RPE_TP53	Control	chr8	chr9	LL	159	0.021157	122
RPE_TP53_schic_007	RPE_TP53	Control	chr9	chr9	LL	42953
RPE_TP53_schic_007	RPE_TP53	Control	chr1	chr10	LL	2192	0.111057	223
RPE_TP53_schic_007	RPE_TP53	Control	chr2	chr10	LL	450	0.0134845	67
RPE_TP53_schic_007	RPE_TP53	Control	chr3	chr10	LL	892	0.0384071	164
RPE_TP53_schic_007	RPE_TP53	Control	chr4	chr10	LL	1459	0.0921084	216
RPE_TP53_schic_007	RPE_TP53	Control	chr5	chr10	LL	530	0.0319611	152
RPE_TP53_schic_007	RPE_TP53	Control	chr6	chr10	LL	241	0.0140771	73
RPE_TP53_schic_007	RPE_TP53	Control	chr7	chr10	LL	1198	0.0650506	195
RPE_TP53_schic_007	RPE_TP53	Control	chr8	chr10	LL	315	0.0236719	131
RPE_TP53_schic_007	RPE_TP53	Control	chr9	chr10	LL	341	0.0253653	134
RPE_TP53_schic_007	RPE_TP53	Control	chr10	chr10	LL	64377
RPE_TP53_schic_007	RPE_TP53	Control	chr1	chr11	LL	599	0.0378432	163
RPE_TP53_schic_007	RPE_TP53	Control	chr2	chr11	LL	342	0.0127792	60
RPE_TP53_schic_007	RPE_TP53	Control	chr3	chr11	LL	174	0.00934223	34
RPE_TP53_schic_007	RPE_TP53	Control	chr4	chr11	LL	1305	0.102733	220
RPE_TP53_schic_007	RPE_TP53	Control	chr5	chr11	LL	955	0.071813	201
RPE_TP53_schic_007	RPE_TP53	Control	chr6	chr11	LL	118	0.00859475	26
RPE_TP53_schic_007	RPE_TP53	Control	chr7	chr11	LL	305	0.0206514	118
RPE_TP53_schic_007	RPE_TP53	Control	chr8	chr11	LL	103	0.00965194	37
RPE_TP53_schic_007	RPE_TP53	Control	chr9	chr11	LL	137	0.0127075	59
RPE_TP53_schic_007	RPE_TP53	Control	chr10	chr11	LL	3044	0.159459	246
RPE_TP53_schic_007	RPE_TP53	Control	chr11	chr11	LL	51369
RPE_TP53_schic_007	RPE_TP53	Control	chr1	chr12	LL	290	0.0158781	89
RPE_TP53_schic_007	RPE_TP53	Control	chr2	chr12	LL	622	0.0201421	114
RPE_TP53_schic_007	RPE_TP53	Control	chr3	chr12	LL	397	0.0184727	102
RPE_TP53_schic_007	RPE_TP53	Control	chr4	chr12	LL	203	0.0138495	71
RPE_TP53_schic_007	RPE_TP53	Control	chr5	chr12	LL	358	0.0233304	129
RPE_TP53_schic_007	RPE_TP53	Control	chr6	chr12	LL	2310	0.145815	242
RPE_TP53_schic_007	RPE_TP53	Control	chr7	chr12	LL	1346	0.0789828	204
RPE_TP53_schic_007	RPE_TP53	Control	chr8	chr12	LL	2888	0.234538	251
RPE_TP53_schic_007	RPE_TP53	Control	chr9	chr12	LL	833	0.0669612	197
RPE_TP53_schic_007	RPE_TP53	Control	chr10	chr12	LL	158	0.00717299	13
RPE_TP53_schic_007	RPE_TP53	Control	chr11	chr12	LL	95	0.00537801	6
RPE_TP53_schic_007	RPE_TP53	Control	chr12	chr12	LL	52013
RPE_TP53_schic_007	RPE_TP53	Control	chr1	chr13	LL	85	0.0184479	101
RPE_TP53_schic_007	RPE_TP53	Control	chr2	chr13	LL	551	0.0707286	200
RPE_TP53_schic_007	RPE_TP53	Control	chr3	chr13	LL	71	0.0130956	65
RPE_TP53_schic_007	RPE_TP53	Control	chr4	chr13	LL	58	0.0156853	85
RPE_TP53_schic_007	RPE_TP53	Control	chr5	chr13	LL	59	0.0152412	83
RPE_TP53_schic_007	RPE_TP53	Control	chr6	chr13	LL	57	0.0142624	76
RPE_TP53_schic_007	RPE_TP53	Control	chr7	chr13	LL	62	0.0144214	78
RPE_TP53_schic_007	RPE_TP53	Control	chr8	chr13	LL	40	0.0128767	61
RPE_TP53_schic_007	RPE_TP53	Control	chr9	chr13	LL	56	0.0178441	96
RPE_TP53_schic_007	RPE_TP53	Control	chr10	chr13	LL	61	0.0109774	44
RPE_TP53_schic_007	RPE_TP53	Control	chr11	chr13	LL	164	0.0368019	159
RPE_TP53_schic_007	RPE_TP53	Control	chr12	chr13	LL	46	0.00894587	30
RPE_TP53_schic_007	RPE_TP53	Control	chr13	chr13	LL	18292
RPE_TP53_schic_007	RPE_TP53	Control	chr1	chr14	LL	226	0.0293428	144
RPE_TP53_schic_007	RPE_TP53	Control	chr2	chr14	LL	760	0.0583608	185
RPE_TP53_schic_007	RPE_TP53	Control	chr3	chr14	LL	169	0.0186475	104
RPE_TP53_schic_007	RPE_TP53	Control	chr4	chr14	LL	193	0.0312239	147
RPE_TP53_schic_007	RPE_TP53	Control	chr5	chr14	LL	94	0.0145264	79
RPE_TP53_schic_007	RPE_TP53	Control	chr6	chr14	LL	596	0.0892131	212
RPE_TP53_schic_007	RPE_TP53	Control	chr7	chr14	LL	545	0.0758362	203
RPE_TP53_schic_007	RPE_TP53	Control	chr8	chr14	LL	74	0.0142508	75
RPE_TP53_schic_007	RPE_TP53	Control	chr9	chr14	LL	176	0.0335493	153
RPE_TP53_schic_007	RPE_TP53	Control	chr10	chr14	LL	101	0.0108732	43
RPE_TP53_schic_007	RPE_TP53	Control	chr11	chr14	LL	87	0.0116791	48
RPE_TP53_schic_007	RPE_TP53	Control	chr12	chr14	LL	1003	0.116689	227
RPE_TP53_schic_007	RPE_TP53	Control	chr13	chr14	LL	57	0.0262865	136
RPE_TP53_schic_007	RPE_TP53	Control	chr14	chr14	LL	35193
RPE_TP53_schic_007	RPE_TP53	Control	chr1	chr15	LS	268	0.0254357	135
RPE_TP53_schic_007	RPE_TP53	Control	chr2	chr15	LS	1139	0.0639363	191
RPE_TP53_schic_007	RPE_TP53	Control	chr3	chr15	LS	196	0.015809	87
RPE_TP53_schic_007	RPE_TP53	Control	chr4	chr15	LS	141	0.0166749	94
RPE_TP53_schic_007	RPE_TP53	Control	chr5	chr15	LS	104	0.0117484	52
RPE_TP53_schic_007	RPE_TP53	Control	chr6	chr15	LS	66	0.00722175	15
RPE_TP53_schic_007	RPE_TP53	Control	chr7	chr15	LS	96	0.00976489	38
RPE_TP53_schic_007	RPE_TP53	Control	chr8	chr15	LS	65	0.00915036	32
RPE_TP53_schic_007	RPE_TP53	Control	chr9	chr15	LS	145	0.0202048	116
RPE_TP53_schic_007	RPE_TP53	Control	chr10	chr15	LS	367	0.0288814	143
RPE_TP53_schic_007	RPE_TP53	Control	chr11	chr15	LS	808	0.0792898	205
RPE_TP53_schic_007	RPE_TP53	Control	chr12	chr15	LS	55	0.00467743	4
RPE_TP53_schic_007	RPE_TP53	Control	chr13	chr15	LS	627	0.211369	249
RPE_TP53_schic_007	RPE_TP53	Control	chr14	chr15	LS	619	0.124833	231
RPE_TP53_schic_007	RPE_TP53	Control	chr15	chr15	SS	32464
RPE_TP53_schic_007	RPE_TP53	Control	chr1	chr16	LS	760	0.0569896	183
RPE_TP53_schic_007	RPE_TP53	Control	chr2	chr16	LS	1853	0.0821811	209
RPE_TP53_schic_007	RPE_TP53	Control	chr3	chr16	LS	1415	0.0901734	214
RPE_TP53_schic_007	RPE_TP53	Control	chr4	chr16	LS	297	0.0277508	141
RPE_TP53_schic_007	RPE_TP53	Control	chr5	chr16	LS	90	0.00803272	22
RPE_TP53_schic_007	RPE_TP53	Control	chr6	chr16	LS	166	0.0143509	77
RPE_TP53_schic_007	RPE_TP53	Control	chr7	chr16	LS	114	0.00916166	33
RPE_TP53_schic_007	RPE_TP53	Control	chr8	chr16	LS	122	0.0135693	69
RPE_TP53_schic_007	RPE_TP53	Control	chr9	chr16	LS	476	0.0524043	178
RPE_TP53_schic_007	RPE_TP53	Control	chr10	chr16	LS	129	0.00802074	21
RPE_TP53_schic_007	RPE_TP53	Control	chr11	chr16	LS	97	0.00752057	16
RPE_TP53_schic_007	RPE_TP53	Control	chr12	chr16	LS	132	0.00886936	28
RPE_TP53_schic_007	RPE_TP53	Control	chr13	chr16	LS	1215	0.323611	253
RPE_TP53_schic_007	RPE_TP53	Control	chr14	chr16	LS	82	0.0130654	63
RPE_TP53_schic_007	RPE_TP53	Control	chr15	chr16	SS	170	0.0198005	111
RPE_TP53_schic_007	RPE_TP53	Control	chr16	chr16	SS	30784
RPE_TP53_schic_007	RPE_TP53	Control	chr1	chr17	LS	648	0.0671717	198
RPE_TP53_schic_007	RPE_TP53	Control	chr2	chr17	LS	1406	0.0862008	210
RPE_TP53_schic_007	RPE_TP53	Control	chr3	chr17	LS	1513	0.133288	236
RPE_TP53_schic_007	RPE_TP53	Control	chr4	chr17	LS	288	0.0371998	161
RPE_TP53_schic_007	RPE_TP53	Control	chr5	chr17	LS	134	0.0165331	92
RPE_TP53_schic_007	RPE_TP53	Control	chr6	chr17	LS	152	0.0181654	99
RPE_TP53_schic_007	RPE_TP53	Control	chr7	chr17	LS	162	0.0179976	97
RPE_TP53_schic_007	RPE_TP53	Control	chr8	chr17	LS	88	0.0135304	68
RPE_TP53_schic_007	RPE_TP53	Control	chr9	chr17	LS	257	0.0391131	165
RPE_TP53_schic_007	RPE_TP53	Control	chr10	chr17	LS	91	0.0078216	20
RPE_TP53_schic_007	RPE_TP53	Control	chr11	chr17	LS	99	0.0106107	41
RPE_TP53_schic_007	RPE_TP53	Control	chr12	chr17	LS	111	0.0103103	40
RPE_TP53_schic_007	RPE_TP53	Control	chr13	chr17	LS	86	0.0316646	149
RPE_TP53_schic_007	RPE_TP53	Control	chr14	chr17	LS	365	0.0803957	207
RPE_TP53_schic_007	RPE_TP53	Control	chr15	chr17	SS	1123	0.180815	248
RPE_TP53_schic_007	RPE_TP53	Control	chr16	chr17	SS	1063	0.135227	238
RPE_TP53_schic_007	RPE_TP53	Control	chr17	chr17	SS	33596
RPE_TP53_schic_007	RPE_TP53	Control	chr1	chr18	LS	111	0.00941899	36
RPE_TP53_schic_007	RPE_TP53	Control	chr2	chr18	LS	826	0.0414549	167
RPE_TP53_schic_007	RPE_TP53	Control	chr3	chr18	LS	119	0.0085816	25
RPE_TP53_schic_007	RPE_TP53	Control	chr4	chr18	LS	171	0.0180807	98
RPE_TP53_schic_007	RPE_TP53	Control	chr5	chr18	LS	1517	0.153216	243
RPE_TP53_schic_007	RPE_TP53	Control	chr6	chr18	LS	46	0.00450017	3
RPE_TP53_schic_007	RPE_TP53	Control	chr7	chr18	LS	53	0.00481997	5
RPE_TP53_schic_007	RPE_TP53	Control	chr8	chr18	LS	49	0.00616728	10
RPE_TP53_schic_007	RPE_TP53	Control	chr9	chr18	LS	127	0.015822	88
RPE_TP53_schic_007	RPE_TP53	Control	chr10	chr18	LS	277	0.0194896	107
RPE_TP53_schic_007	RPE_TP53	Control	chr11	chr18	LS	683	0.0599238	187
RPE_TP53_schic_007	RPE_TP53	Control	chr12	chr18	LS	51	0.00387782	1
RPE_TP53_schic_007	RPE_TP53	Control	chr13	chr18	LS	106	0.0319486	150
RPE_TP53_schic_007	RPE_TP53	Control	chr14	chr18	LS	138	0.0248822	132
RPE_TP53_schic_007	RPE_TP53	Control	chr15	chr18	SS	701	0.092394	217
RPE_TP53_schic_007	RPE_TP53	Control	chr16	chr18	SS	467	0.0486313	174
RPE_TP53_schic_007	RPE_TP53	Control	chr17	chr18	SS	222	0.0319581	151
RPE_TP53_schic_007	RPE_TP53	Control	chr18	chr18	SS	27759
RPE_TP53_schic_007	RPE_TP53	Control	chr1	chr19	LS	189	0.0213694	124
RPE_TP53_schic_007	RPE_TP53	Control	chr2	chr19	LS	195	0.0130401	62
RPE_TP53_schic_007	RPE_TP53	Control	chr3	chr19	LS	633	0.060824	188
RPE_TP53_schic_007	RPE_TP53	Control	chr4	chr19	LS	129	0.0181743	100
RPE_TP53_schic_007	RPE_TP53	Control	chr5	chr19	LS	138	0.0185716	103
RPE_TP53_schic_007	RPE_TP53	Control	chr6	chr19	LS	158	0.0205958	117
RPE_TP53_schic_007	RPE_TP53	Control	chr7	chr19	LS	512	0.0620424	190
RPE_TP53_schic_007	RPE_TP53	Control	chr8	chr19	LS	316	0.0529949	180
RPE_TP53_schic_007	RPE_TP53	Control	chr9	chr19	LS	679	0.112714	224
RPE_TP53_schic_007	RPE_TP53	Control	chr10	chr19	LS	1313	0.123095	229
RPE_TP53_schic_007	RPE_TP53	Control	chr11	chr19	LS	441	0.0515545	177
RPE_TP53_schic_007	RPE_TP53	Control	chr12	chr19	LS	567	0.0574447	184
RPE_TP53_schic_007	RPE_TP53	Control	chr13	chr19	LS	39	0.0156625	84
RPE_TP53_schic_007	RPE_TP53	Control	chr14	chr19	LS	304	0.0730354	202
RPE_TP53_schic_007	RPE_TP53	Control	chr15	chr19	SS	242	0.0425002	169
RPE_TP53_schic_007	RPE_TP53	Control	chr16	chr19	SS	105	0.0145693	80
RPE_TP53_schic_007	RPE_TP53	Control	chr17	chr19	SS	59	0.011317	45
RPE_TP53_schic_007	RPE_TP53	Control	chr18	chr19	SS	172	0.027007	139
RPE_TP53_schic_007	RPE_TP53	Control	chr19	chr19	SS	22909
RPE_TP53_schic_007	RPE_TP53	Control	chr1	chr20	LS	123	0.0123983	56
RPE_TP53_schic_007	RPE_TP53	Control	chr2	chr20	LS	200	0.0119235	53
RPE_TP53_schic_007	RPE_TP53	Control	chr3	chr20	LS	136	0.0116503	47
RPE_TP53_schic_007	RPE_TP53	Control	chr4	chr20	LS	101	0.0126857	58
RPE_TP53_schic_007	RPE_TP53	Control	chr5	chr20	LS	1080	0.129574	234
RPE_TP53_schic_007	RPE_TP53	Control	chr6	chr20	LS	78	0.00906445	31
RPE_TP53_schic_007	RPE_TP53	Control	chr7	chr20	LS	121	0.0130716	64
RPE_TP53_schic_007	RPE_TP53	Control	chr8	chr20	LS	57	0.00852213	24
RPE_TP53_schic_007	RPE_TP53	Control	chr9	chr20	LS	100	0.0147991	82
RPE_TP53_schic_007	RPE_TP53	Control	chr10	chr20	LS	441	0.0368586	160
RPE_TP53_schic_007	RPE_TP53	Control	chr11	chr20	LS	1142	0.11902	228
RPE_TP53_schic_007	RPE_TP53	Control	chr12	chr20	LS	85	0.00767737	18
RPE_TP53_schic_007	RPE_TP53	Control	chr13	chr20	LS	30	0.010741	42
RPE_TP53_schic_007	RPE_TP53	Control	chr14	chr20	LS	27	0.00578295	7
RPE_TP53_schic_007	RPE_TP53	Control	chr15	chr20	SS	25	0.00391419	2
RPE_TP53_schic_007	RPE_TP53	Control	chr16	chr20	SS	57	0.00705099	12
RPE_TP53_schic_007	RPE_TP53	Control	chr17	chr20	SS	42	0.00718214	14
RPE_TP53_schic_007	RPE_TP53	Control	chr18	chr20	SS	1732	0.24245	252
RPE_TP53_schic_007	RPE_TP53	Control	chr19	chr20	SS	169	0.0315218	148
RPE_TP53_schic_007	RPE_TP53	Control	chr20	chr20	SS	24531
RPE_TP53_schic_007	RPE_TP53	Control	chr1	chr21	LS	92	0.0137039	70
RPE_TP53_schic_007	RPE_TP53	Control	chr2	chr21	LS	219	0.0192937	106
RPE_TP53_schic_007	RPE_TP53	Control	chr3	chr21	LS	154	0.0194947	108
RPE_TP53_schic_007	RPE_TP53	Control	chr4	chr21	LS	611	0.113406	225
RPE_TP53_schic_007	RPE_TP53	Control	chr5	chr21	LS	91	0.0161338	90
RPE_TP53_schic_007	RPE_TP53	Control	chr6	chr21	LS	81	0.0139101	72
RPE_TP53_schic_007	RPE_TP53	Control	chr7	chr21	LS	71	0.0113345	46
RPE_TP53_schic_007	RPE_TP53	Control	chr8	chr21	LS	96	0.0212102	123
RPE_TP53_schic_007	RPE_TP53	Control	chr9	chr21	LS	294	0.0642956	192
RPE_TP53_schic_007	RPE_TP53	Control	chr10	chr21	LS	287	0.0354472	155
RPE_TP53_schic_007	RPE_TP53	Control	chr11	chr21	LS	397	0.0611427	189
RPE_TP53_schic_007	RPE_TP53	Control	chr12	chr21	LS	203	0.027095	140
RPE_TP53_schic_007	RPE_TP53	Control	chr13	chr21	LS	43	0.0227504	128
RPE_TP53_schic_007	RPE_TP53	Control	chr14	chr21	LS	45	0.0142429	74
RPE_TP53_schic_007	RPE_TP53	Control	chr15	chr21	SS	25	0.00578417	8
RPE_TP53_schic_007	RPE_TP53	Control	chr16	chr21	SS	90	0.0164519	91
RPE_TP53_schic_007	RPE_TP53	Control	chr17	chr21	SS	48	0.0121296	54
RPE_TP53_schic_007	RPE_TP53	Control	chr18	chr21	SS	191	0.03951	166
RPE_TP53_schic_007	RPE_TP53	Control	chr19	chr21	SS	101	0.0278384	142
RPE_TP53_schic_007	RPE_TP53	Control	chr20	chr21	SS	635	0.156035	244
RPE_TP53_schic_007	RPE_TP53	Control	chr21	chr21	SS	11774
RPE_TP53_schic_007	RPE_TP53	Control	chr1	chr22	LS	98	0.0146057	81
RPE_TP53_schic_007	RPE_TP53	Control	chr2	chr22	LS	189	0.0166599	93
RPE_TP53_schic_007	RPE_TP53	Control	chr3	chr22	LS	711	0.0900547	213
RPE_TP53_schic_007	RPE_TP53	Control	chr4	chr22	LS	144	0.0267421	138
RPE_TP53_schic_007	RPE_TP53	Control	chr5	chr22	LS	66	0.0117079	49
RPE_TP53_schic_007	RPE_TP53	Control	chr6	chr22	LS	642	0.110312	222
RPE_TP53_schic_007	RPE_TP53	Control	chr7	chr22	LS	82	0.0130978	66
RPE_TP53_schic_007	RPE_TP53	Control	chr8	chr22	LS	114	0.025201	133
RPE_TP53_schic_007	RPE_TP53	Control	chr9	chr22	LS	294	0.0643312	193
RPE_TP53_schic_007	RPE_TP53	Control	chr10	chr22	LS	95	0.0117399	51
RPE_TP53_schic_007	RPE_TP53	Control	chr11	chr22	LS	58	0.00893762	29
RPE_TP53_schic_007	RPE_TP53	Control	chr12	chr22	LS	870	0.116186	226
RPE_TP53_schic_007	RPE_TP53	Control	chr13	chr22	LS	23	0.0121756	55
RPE_TP53_schic_007	RPE_TP53	Control	chr14	chr22	LS	393	0.124457	230
RPE_TP53_schic_007	RPE_TP53	Control	chr15	chr22	SS	86	0.0199085	112
RPE_TP53_schic_007	RPE_TP53	Control	chr16	chr22	SS	199	0.0363972	158
RPE_TP53_schic_007	RPE_TP53	Control	chr17	chr22	SS	166	0.0419713	168
RPE_TP53_schic_007	RPE_TP53	Control	chr18	chr22	SS	395	0.0817544	208
RPE_TP53_schic_007	RPE_TP53	Control	chr19	chr22	SS	327	0.0901802	215
RPE_TP53_schic_007	RPE_TP53	Control	chr20	chr22	SS	34	0.00835928	23
RPE_TP53_schic_007	RPE_TP53	Control	chr21	chr22	SS	186	0.0675775	199
RPE_TP53_schic_007	RPE_TP53	Control	chr22	chr22	SS	13520
RPE_TP53_schic_007	RPE_TP53	Control	chr1	chrX	LL	289	0.0210643	121
RPE_TP53_schic_007	RPE_TP53	Control	chr2	chrX	LL	365	0.0157346	86
RPE_TP53_schic_007	RPE_TP53	Control	chr3	chrX	LL	736	0.0455896	172
RPE_TP53_schic_007	RPE_TP53	Control	chr4	chrX	LL	129	0.0117159	50
RPE_TP53_schic_007	RPE_TP53	Control	chr5	chrX	LL	358	0.0310577	146
RPE_TP53_schic_007	RPE_TP53	Control	chr6	chrX	LL	117	0.00983159	39
RPE_TP53_schic_007	RPE_TP53	Control	chr7	chrX	LL	280	0.0218723	125
RPE_TP53_schic_007	RPE_TP53	Control	chr8	chrX	LL	194	0.0209733	120
RPE_TP53_schic_007	RPE_TP53	Control	chr9	chrX	LL	332	0.0355275	156
RPE_TP53_schic_007	RPE_TP53	Control	chr10	chrX	LL	2068	0.12498	232
RPE_TP53_schic_007	RPE_TP53	Control	chr11	chrX	LL	1361	0.102566	219
RPE_TP53_schic_007	RPE_TP53	Control	chr12	chrX	LL	118	0.00770667	19
RPE_TP53_schic_007	RPE_TP53	Control	chr13	chrX	LL	249	0.0644632	194
RPE_TP53_schic_007	RPE_TP53	Control	chr14	chrX	LL	57	0.00882779	27
RPE_TP53_schic_007	RPE_TP53	Control	chr15	chrX	LS	52	0.00588703	9
RPE_TP53_schic_007	RPE_TP53	Control	chr16	chrX	LS	69	0.00617185	11
RPE_TP53_schic_007	RPE_TP53	Control	chr17	chrX	LS	76	0.00939743	35
RPE_TP53_schic_007	RPE_TP53	Control	chr18	chrX	LS	337	0.0341111	154
RPE_TP53_schic_007	RPE_TP53	Control	chr19	chrX	LS	400	0.053948	181
RPE_TP53_schic_007	RPE_TP53	Control	chr20	chrX	LS	1162	0.139716	239
RPE_TP53_schic_007	RPE_TP53	Control	chr21	chrX	LS	1245	0.221213	250
RPE_TP53_schic_007	RPE_TP53	Control	chr22	chrX	LS	43	0.00764451	17
RPE_TP53_schic_007	RPE_TP53	Control	chrX	chrX	LL	47522
RPE_TP53_schic_008	RPE_TP53	Control	chr1	chr1	LL	54828
RPE_TP53_schic_008	RPE_TP53	Control	chr1	chr2	LL	1810	0.0383308	164
RPE_TP53_schic_008	RPE_TP53	Control	chr2	chr2	LL	57953
RPE_TP53_schic_008	RPE_TP53	Control	chr1	chr3	LL	1797	0.0760543	202
RPE_TP53_schic_008	RPE_TP53	Control	chr2	chr3	LL	1012	0.0458843	175
RPE_TP53_schic_008	RPE_TP53	Control	chr3	chr3	LL	47642
RPE_TP53_schic_008	RPE_TP53	Control	chr1	chr4	LL	1985	0.052658	183
RPE_TP53_schic_008	RPE_TP53	Control	chr2	chr4	LL	1228	0.0348988	158
RPE_TP53_schic_008	RPE_TP53	Control	chr3	chr4	LL	859	0.0487878	179
RPE_TP53_schic_008	RPE_TP53	Control	chr4	chr4	LL	44560
RPE_TP53_schic_008	RPE_TP53	Control	chr1	chr5	LL	1306	0.0432923	170
RPE_TP53_schic_008	RPE_TP53	Control	chr2	chr5	LL	1883	0.0668691	197
RPE_TP53_schic_008	RPE_TP53	Control	chr3	chr5	LL	262	0.0185944	96
RPE_TP53_schic_008	RPE_TP53	Control	chr4	chr5	LL	1775	0.0789602	206
RPE_TP53_schic_008	RPE_TP53	Control	chr5	chr5	LL	39651
RPE_TP53_schic_008	RPE_TP53	Control	chr1	chr6	LL	1387	0.0483194	177
RPE_TP53_schic_008	RPE_TP53	Control	chr2	chr6	LL	625	0.0233256	123
RPE_TP53_schic_008	RPE_TP53	Control	chr3	chr6	LL	308	0.0229725	120
RPE_TP53_schic_008	RPE_TP53	Control	chr4	chr6	LL	513	0.023983	126
RPE_TP53_schic_008	RPE_TP53	Control	chr5	chr6	LL	428	0.0250031	133
RPE_TP53_schic_008	RPE_TP53	Control	chr6	chr6	LL	39728
RPE_TP53_schic_008	RPE_TP53	Control	chr1	chr7	LL	476	0.0164459	82
RPE_TP53_schic_008	RPE_TP53	Control	chr2	chr7	LL	1488	0.0550759	187
RPE_TP53_schic_008	RPE_TP53	Control	chr3	chr7	LL	194	0.0143505	65
RPE_TP53_schic_008	RPE_TP53	Control	chr4	chr7	LL	2426	0.112482	229
RPE_TP53_schic_008	RPE_TP53	Control	chr5	chr7	LL	517	0.0299535	145
RPE_TP53_schic_008	RPE_TP53	Control	chr6	chr7	LL	1686	0.102658	224
RPE_TP53_schic_008	RPE_TP53	Control	chr7	chr7	LL	32834
RPE_TP53_schic_008	RPE_TP53	Control	chr1	chr8	LL	544	0.0188904	100
RPE_TP53_schic_008	RPE_TP53	Control	chr2	chr8	LL	720	0.0267845	138
RPE_TP53_schic_008	RPE_TP53	Control	chr3	chr8	LL	602	0.0447562	173
RPE_TP53_schic_008	RPE_TP53	Control	chr4	chr8	LL	636	0.0296375	143
RPE_TP53_schic_008	RPE_TP53	Control	chr5	chr8	LL	243	0.01415	64
RPE_TP53_schic_008	RPE_TP53	Control	chr6	chr8	LL	3013	0.184385	247
RPE_TP53_schic_008	RPE_TP53	Control	chr7	chr8	LL	2076	0.125997	237
RPE_TP53_schic_008	RPE_TP53	Control	chr8	chr8	LL	32526
RPE_TP53_schic_008	RPE_TP53	Control	chr1	chr9	LL	739	0.0350586	160
RPE_TP53_schic_008	RPE_TP53	Control	chr2	chr9	LL	1975	0.100375	220
RPE_TP53_schic_008	RPE_TP53	Control	chr3	chr9	LL	731	0.0742473	200
RPE_TP53_schic_008	RPE_TP53	Control	chr4	chr9	LL	999	0.0636	193
RPE_TP53_schic_008	RPE_TP53	Control	chr5	chr9	LL	625	0.0497205	180
RPE_TP53_schic_008	RPE_TP53	Control	chr6	chr9	LL	719	0.060112	189
RPE_TP53_schic_008	RPE_TP53	Control	chr7	chr9	LL	1416	0.117409	232
RPE_TP53_schic_008	RPE_TP53	Control	chr8	chr9	LL	1256	0.104669	227
RPE_TP53_schic_008	RPE_TP53	Control	chr9	chr9	LL	24106
RPE_TP53_schic_008	RPE_TP53	Control	chr1	chr10	LL	2058	0.0668808	198
RPE_TP53_schic_008	RPE_TP53	Control	chr2	chr10	LL	1271	0.0442496	172
RPE_TP53_schic_008	RPE_TP53	Control	chr3	chr10	LL	1700	0.118282	234
RPE_TP53_schic_008	RPE_TP53	Control	chr4	chr10	LL	945	0.0412126	166
RPE_TP53_schic_008	RPE_TP53	Control	chr5	chr10	LL	770	0.0419616	168
RPE_TP53_schic_008	RPE_TP53	Control	chr6	chr10	LL	334	0.0191287	102
RPE_TP53_schic_008	RPE_TP53	Control	chr7	chr10	LL	436	0.0247646	132
RPE_TP53_schic_008	RPE_TP53	Control	chr8	chr10	LL	340	0.0194096	106
RPE_TP53_schic_008	RPE_TP53	Control	chr9	chr10	LL	408	0.0318203	147
RPE_TP53_schic_008	RPE_TP53	Control	chr10	chr10	LL	37995
RPE_TP53_schic_008	RPE_TP53	Control	chr1	chr11	LL	475	0.0219084	117
RPE_TP53_schic_008	RPE_TP53	Control	chr2	chr11	LL	555	0.0274232	139
RPE_TP53_schic_008	RPE_TP53	Control	chr3	chr11	LL	858	0.0847264	212
RPE_TP53_schic_008	RPE_TP53	Control	chr4	chr11	LL	136	0.0084178	5
RPE_TP53_schic_008	RPE_TP53	Control	chr5	chr11	LL	162	0.0125296	40
RPE_TP53_schic_008	RPE_TP53	Control	chr6	chr11	LL	131	0.0106481	20
RPE_TP53_schic_008	RPE_TP53	Control	chr7	chr11	LL	139	0.0112052	27
RPE_TP53_schic_008	RPE_TP53	Control	chr8	chr11	LL	1512	0.122504	236
RPE_TP53_schic_008	RPE_TP53	Control	chr9	chr11	LL	227	0.0251264	134
RPE_TP53_schic_008	RPE_TP53	Control	chr10	chr11	LL	403	0.0305574	146
RPE_TP53_schic_008	RPE_TP53	Control	chr11	chr11	LL	30671
RPE_TP53_schic_008	RPE_TP53	Control	chr1	chr12	LL	501	0.0229636	119
RPE_TP53_schic_008	RPE_TP53	Control	chr2	chr12	LL	517	0.0253863	135
RPE_TP53_schic_008	RPE_TP53	Control	chr3	chr12	LL	222	0.0217855	116
RPE_TP53_schic_008	RPE_TP53	Control	chr4	chr12	LL	933	0.0573886	188
RPE_TP53_schic_008	RPE_TP53	Control	chr5	chr12	LL	437	0.0335884	149
RPE_TP53_schic_008	RPE_TP53	Control	chr6	chr12	LL	2651	0.214138	250
RPE_TP53_schic_008	RPE_TP53	Control	chr7	chr12	LL	1171	0.0938097	218
RPE_TP53_schic_008	RPE_TP53	Control	chr8	chr12	LL	1365	0.109904	228
RPE_TP53_schic_008	RPE_TP53	Control	chr9	chr12	LL	162	0.0178199	92
RPE_TP53_schic_008	RPE_TP53	Control	chr10	chr12	LL	870	0.0655564	195
RPE_TP53_schic_008	RPE_TP53	Control	chr11	chr12	LL	138	0.0147583	71
RPE_TP53_schic_008	RPE_TP53	Control	chr12	chr12	LL	31419
RPE_TP53_schic_008	RPE_TP53	Control	chr1	chr13	LL	1135	0.0651926	194
RPE_TP53_schic_008	RPE_TP53	Control	chr2	chr13	LL	1257	0.0773473	205
RPE_TP53_schic_008	RPE_TP53	Control	chr3	chr13	LL	150	0.0184462	94
RPE_TP53_schic_008	RPE_TP53	Control	chr4	chr13	LL	252	0.0194243	108
RPE_TP53_schic_008	RPE_TP53	Control	chr5	chr13	LL	129	0.012425	37
RPE_TP53_schic_008	RPE_TP53	Control	chr6	chr13	LL	87	0.00880652	8
RPE_TP53_schic_008	RPE_TP53	Control	chr7	chr13	LL	90	0.00903511	12
RPE_TP53_schic_008	RPE_TP53	Control	chr8	chr13	LL	81	0.00817275	3
RPE_TP53_schic_008	RPE_TP53	Control	chr9	chr13	LL	83	0.0114411	30
RPE_TP53_schic_008	RPE_TP53	Control	chr10	chr13	LL	254	0.0239845	127
RPE_TP53_schic_008	RPE_TP53	Control	chr11	chr13	LL	766	0.102657	223
RPE_TP53_schic_008	RPE_TP53	Control	chr12	chr13	LL	88	0.0117199	33
RPE_TP53_schic_008	RPE_TP53	Control	chr13	chr13	LL	26990
RPE_TP53_schic_008	RPE_TP53	Control	chr1	chr14	LL	229	0.0132978	51
RPE_TP53_schic_008	RPE_TP53	Control	chr2	chr14	LL	554	0.0344636	154
RPE_TP53_schic_008	RPE_TP53	Control	chr3	chr14	LL	140	0.0174055	88
RPE_TP53_schic_008	RPE_TP53	Control	chr4	chr14	LL	155	0.0120786	36
RPE_TP53_schic_008	RPE_TP53	Control	chr5	chr14	LL	137	0.0133404	54
RPE_TP53_schic_008	RPE_TP53	Control	chr6	chr14	LL	109	0.0111546	24
RPE_TP53_schic_008	RPE_TP53	Control	chr7	chr14	LL	174	0.0176596	89
RPE_TP53_schic_008	RPE_TP53	Control	chr8	chr14	LL	85	0.00867049	7
RPE_TP53_schic_008	RPE_TP53	Control	chr9	chr14	LL	101	0.0140751	63
RPE_TP53_schic_008	RPE_TP53	Control	chr10	chr14	LL	108	0.0103101	16
RPE_TP53_schic_008	RPE_TP53	Control	chr11	chr14	LL	106	0.0143617	66
RPE_TP53_schic_008	RPE_TP53	Control	chr12	chr14	LL	95	0.0127911	41
RPE_TP53_schic_008	RPE_TP53	Control	chr13	chr14	LL	890	0.150167	242
RPE_TP53_schic_008	RPE_TP53	Control	chr14	chr14	LL	19636
RPE_TP53_schic_008	RPE_TP53	Control	chr1	chr15	LS	254	0.0162276	80
RPE_TP53_schic_008	RPE_TP53	Control	chr2	chr15	LS	781	0.053454	184
RPE_TP53_schic_008	RPE_TP53	Control	chr3	chr15	LS	155	0.0212015	115
RPE_TP53_schic_008	RPE_TP53	Control	chr4	chr15	LS	407	0.0348946	157
RPE_TP53_schic_008	RPE_TP53	Control	chr5	chr15	LS	386	0.0413537	167
RPE_TP53_schic_008	RPE_TP53	Control	chr6	chr15	LS	169	0.0190279	101
RPE_TP53_schic_008	RPE_TP53	Control	chr7	chr15	LS	927	0.103512	225
RPE_TP53_schic_008	RPE_TP53	Control	chr8	chr15	LS	235	0.0263737	137
RPE_TP53_schic_008	RPE_TP53	Control	chr9	chr15	LS	587	0.090001	217
RPE_TP53_schic_008	RPE_TP53	Control	chr10	chr15	LS	127	0.0133389	53
RPE_TP53_schic_008	RPE_TP53	Control	chr11	chr15	LS	86	0.0128196	43
RPE_TP53_schic_008	RPE_TP53	Control	chr12	chr15	LS	74	0.0109621	22
RPE_TP53_schic_008	RPE_TP53	Control	chr13	chr15	LS	74	0.0137371	56
RPE_TP53_schic_008	RPE_TP53	Control	chr14	chr15	LS	1687	0.316605	253
RPE_TP53_schic_008	RPE_TP53	Control	chr15	chr15	SS	18878
RPE_TP53_schic_008	RPE_TP53	Control	chr1	chr16	LS	1244	0.086072	214
RPE_TP53_schic_008	RPE_TP53	Control	chr2	chr16	LS	580	0.042991	169
RPE_TP53_schic_008	RPE_TP53	Control	chr3	chr16	LS	152	0.0225164	118
RPE_TP53_schic_008	RPE_TP53	Control	chr4	chr16	LS	203	0.0188486	99
RPE_TP53_schic_008	RPE_TP53	Control	chr5	chr16	LS	1030	0.119505	235
RPE_TP53_schic_008	RPE_TP53	Control	chr6	chr16	LS	108	0.0131689	50
RPE_TP53_schic_008	RPE_TP53	Control	chr7	chr16	LS	114	0.0137859	57
RPE_TP53_schic_008	RPE_TP53	Control	chr8	chr16	LS	138	0.0167726	83
RPE_TP53_schic_008	RPE_TP53	Control	chr9	chr16	LS	211	0.0350357	159
RPE_TP53_schic_008	RPE_TP53	Control	chr10	chr16	LS	115	0.0130808	49
RPE_TP53_schic_008	RPE_TP53	Control	chr11	chr16	LS	81	0.0130762	48
RPE_TP53_schic_008	RPE_TP53	Control	chr12	chr16	LS	102	0.0163637	81
RPE_TP53_schic_008	RPE_TP53	Control	chr13	chr16	LS	70	0.0140728	62
RPE_TP53_schic_008	RPE_TP53	Control	chr14	chr16	LS	579	0.11768	233
RPE_TP53_schic_008	RPE_TP53	Control	chr15	chr16	SS	564	0.126119	238
RPE_TP53_schic_008	RPE_TP53	Control	chr16	chr16	SS	17157
RPE_TP53_schic_008	RPE_TP53	Control	chr1	chr17	LS	274	0.0186633	97
RPE_TP53_schic_008	RPE_TP53	Control	chr2	chr17	LS	338	0.0246639	130
RPE_TP53_schic_008	RPE_TP53	Control	chr3	chr17	LS	334	0.0487077	178
RPE_TP53_schic_008	RPE_TP53	Control	chr4	chr17	LS	301	0.0275135	140
RPE_TP53_schic_008	RPE_TP53	Control	chr5	chr17	LS	1442	0.164706	246
RPE_TP53_schic_008	RPE_TP53	Control	chr6	chr17	LS	679	0.0815061	207
RPE_TP53_schic_008	RPE_TP53	Control	chr7	chr17	LS	286	0.0340481	153
RPE_TP53_schic_008	RPE_TP53	Control	chr8	chr17	LS	134	0.0160333	79
RPE_TP53_schic_008	RPE_TP53	Control	chr9	chr17	LS	79	0.0129137	45
RPE_TP53_schic_008	RPE_TP53	Control	chr10	chr17	LS	173	0.0193721	105
RPE_TP53_schic_008	RPE_TP53	Control	chr11	chr17	LS	82	0.0130319	46
RPE_TP53_schic_008	RPE_TP53	Control	chr12	chr17	LS	186	0.0293758	142
RPE_TP53_schic_008	RPE_TP53	Control	chr13	chr17	LS	70	0.013854	59
RPE_TP53_schic_008	RPE_TP53	Control	chr14	chr17	LS	57	0.011405	28
RPE_TP53_schic_008	RPE_TP53	Control	chr15	chr17	SS	63	0.0138688	60
RPE_TP53_schic_008	RPE_TP53	Control	chr16	chr17	SS	354	0.0843957	210
RPE_TP53_schic_008	RPE_TP53	Control	chr17	chr17	SS	19139
RPE_TP53_schic_008	RPE_TP53	Control	chr1	chr18	LS	511	0.036353	161
RPE_TP53_schic_008	RPE_TP53	Control	chr2	chr18	LS	1006	0.0766698	203
RPE_TP53_schic_008	RPE_TP53	Control	chr3	chr18	LS	127	0.0193435	104
RPE_TP53_schic_008	RPE_TP53	Control	chr4	chr18	LS	93	0.00887858	9
RPE_TP53_schic_008	RPE_TP53	Control	chr5	chr18	LS	163	0.0194452	109
RPE_TP53_schic_008	RPE_TP53	Control	chr6	chr18	LS	72	0.0090268	11
RPE_TP53_schic_008	RPE_TP53	Control	chr7	chr18	LS	87	0.0108175	21
RPE_TP53_schic_008	RPE_TP53	Control	chr8	chr18	LS	66	0.0082479	4
RPE_TP53_schic_008	RPE_TP53	Control	chr9	chr18	LS	85	0.0145119	69
RPE_TP53_schic_008	RPE_TP53	Control	chr10	chr18	LS	861	0.100697	221
RPE_TP53_schic_008	RPE_TP53	Control	chr11	chr18	LS	95	0.0157688	76
RPE_TP53_schic_008	RPE_TP53	Control	chr12	chr18	LS	58	0.00956724	13
RPE_TP53_schic_008	RPE_TP53	Control	chr13	chr18	LS	1004	0.207536	249
RPE_TP53_schic_008	RPE_TP53	Control	chr14	chr18	LS	46	0.00961299	14
RPE_TP53_schic_008	RPE_TP53	Control	chr15	chr18	SS	63	0.014485	67
RPE_TP53_schic_008	RPE_TP53	Control	chr16	chr18	SS	150	0.0373499	162
RPE_TP53_schic_008	RPE_TP53	Control	chr17	chr18	SS	45	0.0110308	23
RPE_TP53_schic_008	RPE_TP53	Control	chr18	chr18	SS	14861
RPE_TP53_schic_008	RPE_TP53	Control	chr1	chr19	LS	682	0.0467552	176
RPE_TP53_schic_008	RPE_TP53	Control	chr2	chr19	LS	320	0.0235019	125
RPE_TP53_schic_008	RPE_TP53	Control	chr3	chr19	LS	109	0.0159987	78
RPE_TP53_schic_008	RPE_TP53	Control	chr4	chr19	LS	378	0.034776	156
RPE_TP53_schic_008	RPE_TP53	Control	chr5	chr19	LS	443	0.0509278	182
RPE_TP53_schic_008	RPE_TP53	Control	chr6	chr19	LS	172	0.0207805	112
RPE_TP53_schic_008	RPE_TP53	Control	chr7	chr19	LS	217	0.0260012	136
RPE_TP53_schic_008	RPE_TP53	Control	chr8	chr19	LS	501	0.0603343	190
RPE_TP53_schic_008	RPE_TP53	Control	chr9	chr19	LS	468	0.0769979	204
RPE_TP53_schic_008	RPE_TP53	Control	chr10	chr19	LS	94	0.0105942	19
RPE_TP53_schic_008	RPE_TP53	Control	chr11	chr19	LS	826	0.132124	239
RPE_TP53_schic_008	RPE_TP53	Control	chr12	chr19	LS	65	0.0103323	17
RPE_TP53_schic_008	RPE_TP53	Control	chr13	chr19	LS	56	0.0111551	25
RPE_TP53_schic_008	RPE_TP53	Control	chr14	chr19	LS	72	0.0144997	68
RPE_TP53_schic_008	RPE_TP53	Control	chr15	chr19	SS	59	0.0130725	47
RPE_TP53_schic_008	RPE_TP53	Control	chr16	chr19	SS	223	0.0535094	185
RPE_TP53_schic_008	RPE_TP53	Control	chr17	chr19	SS	818	0.19323	248
RPE_TP53_schic_008	RPE_TP53	Control	chr18	chr19	SS	251	0.0619264	191
RPE_TP53_schic_008	RPE_TP53	Control	chr19	chr19	SS	13359
RPE_TP53_schic_008	RPE_TP53	Control	chr1	chr20	LS	1743	0.137101	240
RPE_TP53_schic_008	RPE_TP53	Control	chr2	chr20	LS	399	0.0336221	150
RPE_TP53_schic_008	RPE_TP53	Control	chr3	chr20	LS	373	0.0628154	192
RPE_TP53_schic_008	RPE_TP53	Control	chr4	chr20	LS	111	0.0117168	32
RPE_TP53_schic_008	RPE_TP53	Control	chr5	chr20	LS	116	0.0153006	75
RPE_TP53_schic_008	RPE_TP53	Control	chr6	chr20	LS	315	0.0436654	171
RPE_TP53_schic_008	RPE_TP53	Control	chr7	chr20	LS	97	0.0133353	52
RPE_TP53_schic_008	RPE_TP53	Control	chr8	chr20	LS	70	0.00967214	15
RPE_TP53_schic_008	RPE_TP53	Control	chr9	chr20	LS	98	0.0184994	95
RPE_TP53_schic_008	RPE_TP53	Control	chr10	chr20	LS	528	0.0682766	199
RPE_TP53_schic_008	RPE_TP53	Control	chr11	chr20	LS	68	0.0124798	39
RPE_TP53_schic_008	RPE_TP53	Control	chr12	chr20	LS	103	0.0187854	98
RPE_TP53_schic_008	RPE_TP53	Control	chr13	chr20	LS	360	0.0822785	208
RPE_TP53_schic_008	RPE_TP53	Control	chr14	chr20	LS	663	0.153193	243
RPE_TP53_schic_008	RPE_TP53	Control	chr15	chr20	SS	45	0.0114397	29
RPE_TP53_schic_008	RPE_TP53	Control	chr16	chr20	SS	165	0.0454263	174
RPE_TP53_schic_008	RPE_TP53	Control	chr17	chr20	SS	426	0.115459	230
RPE_TP53_schic_008	RPE_TP53	Control	chr18	chr20	SS	120	0.0339689	152
RPE_TP53_schic_008	RPE_TP53	Control	chr19	chr20	SS	47	0.0128211	44
RPE_TP53_schic_008	RPE_TP53	Control	chr20	chr20	SS	12992
RPE_TP53_schic_008	RPE_TP53	Control	chr1	chr21	LS	107	0.0167923	84
RPE_TP53_schic_008	RPE_TP53	Control	chr2	chr21	LS	518	0.087089	215
RPE_TP53_schic_008	RPE_TP53	Control	chr3	chr21	LS	63	0.021168	114
RPE_TP53_schic_008	RPE_TP53	Control	chr4	chr21	LS	1199	0.252515	251
RPE_TP53_schic_008	RPE_TP53	Control	chr5	chr21	LS	445	0.117109	231
RPE_TP53_schic_008	RPE_TP53	Control	chr6	chr21	LS	45	0.0124457	38
RPE_TP53_schic_008	RPE_TP53	Control	chr7	chr21	LS	123	0.033738	151
RPE_TP53_schic_008	RPE_TP53	Control	chr8	chr21	LS	31	0.00854611	6
RPE_TP53_schic_008	RPE_TP53	Control	chr9	chr21	LS	40	0.0150651	74
RPE_TP53_schic_008	RPE_TP53	Control	chr10	chr21	LS	259	0.066822	196
RPE_TP53_schic_008	RPE_TP53	Control	chr11	chr21	LS	41	0.0150129	73
RPE_TP53_schic_008	RPE_TP53	Control	chr12	chr21	LS	240	0.0873327	216
RPE_TP53_schic_008	RPE_TP53	Control	chr13	chr21	LS	53	0.0241681	128
RPE_TP53_schic_008	RPE_TP53	Control	chr14	chr21	LS	40	0.0184403	93
RPE_TP53_schic_008	RPE_TP53	Control	chr15	chr21	SS	35	0.0177522	91
RPE_TP53_schic_008	RPE_TP53	Control	chr16	chr21	SS	155	0.0851406	213
RPE_TP53_schic_008	RPE_TP53	Control	chr17	chr21	SS	32	0.0173042	87
RPE_TP53_schic_008	RPE_TP53	Control	chr18	chr21	SS	37	0.020897	113
RPE_TP53_schic_008	RPE_TP53	Control	chr19	chr21	SS	27	0.0146951	70
RPE_TP53_schic_008	RPE_TP53	Control	chr20	chr21	SS	47	0.0293498	141
RPE_TP53_schic_008	RPE_TP53	Control	chr21	chr21	SS	6959
RPE_TP53_schic_008	RPE_TP53	Control	chr1	chr22	LS	330	0.0388242	165
RPE_TP53_schic_008	RPE_TP53	Control	chr2	chr22	LS	154	0.0194096	107
RPE_TP53_schic_008	RPE_TP53	Control	chr3	chr22	LS	98	0.0246847	131
RPE_TP53_schic_008	RPE_TP53	Control	chr4	chr22	LS	44	0.00694677	2
RPE_TP53_schic_008	RPE_TP53	Control	chr5	chr22	LS	61	0.0120344	35
RPE_TP53_schic_008	RPE_TP53	Control	chr6	chr22	LS	54	0.0111961	26
RPE_TP53_schic_008	RPE_TP53	Control	chr7	chr22	LS	51	0.0104869	18
RPE_TP53_schic_008	RPE_TP53	Control	chr8	chr22	LS	62	0.0128133	42
RPE_TP53_schic_008	RPE_TP53	Control	chr9	chr22	LS	49	0.0138348	58
RPE_TP53_schic_008	RPE_TP53	Control	chr10	chr22	LS	392	0.0758173	201
RPE_TP53_schic_008	RPE_TP53	Control	chr11	chr22	LS	577	0.158387	245
RPE_TP53_schic_008	RPE_TP53	Control	chr12	chr22	LS	44	0.0120028	34
RPE_TP53_schic_008	RPE_TP53	Control	chr13	chr22	LS	247	0.0844356	211
RPE_TP53_schic_008	RPE_TP53	Control	chr14	chr22	LS	26	0.00898553	10
RPE_TP53_schic_008	RPE_TP53	Control	chr15	chr22	SS	17	0.00646393	1
RPE_TP53_schic_008	RPE_TP53	Control	chr16	chr22	SS	28	0.0115299	31
RPE_TP53_schic_008	RPE_TP53	Control	chr17	chr22	SS	39	0.0158099	77
RPE_TP53_schic_008	RPE_TP53	Control	chr18	chr22	SS	606	0.256577	252
RPE_TP53_schic_008	RPE_TP53	Control	chr19	chr22	SS	248	0.101187	222
RPE_TP53_schic_008	RPE_TP53	Control	chr20	chr22	SS	115	0.0538354	186
RPE_TP53_schic_008	RPE_TP53	Control	chr21	chr22	SS	15	0.0140102	61
RPE_TP53_schic_008	RPE_TP53	Control	chr22	chr22	SS	6974
RPE_TP53_schic_008	RPE_TP53	Control	chr1	chrX	LL	1083	0.0839181	209
RPE_TP53_schic_008	RPE_TP53	Control	chr2	chrX	LL	460	0.038185	163
RPE_TP53_schic_008	RPE_TP53	Control	chr3	chrX	LL	948	0.157271	244
RPE_TP53_schic_008	RPE_TP53	Control	chr4	chrX	LL	196	0.020381	111
RPE_TP53_schic_008	RPE_TP53	Control	chr5	chrX	LL	148	0.0192307	103
RPE_TP53_schic_008	RPE_TP53	Control	chr6	chrX	LL	253	0.0345486	155
RPE_TP53_schic_008	RPE_TP53	Control	chr7	chrX	LL	173	0.0234295	124
RPE_TP53_schic_008	RPE_TP53	Control	chr8	chrX	LL	171	0.0232758	121
RPE_TP53_schic_008	RPE_TP53	Control	chr9	chrX	LL	95	0.017666	90
RPE_TP53_schic_008	RPE_TP53	Control	chr10	chrX	LL	737	0.0938833	219
RPE_TP53_schic_008	RPE_TP53	Control	chr11	chrX	LL	777	0.140477	241
RPE_TP53_schic_008	RPE_TP53	Control	chr12	chrX	LL	577	0.103668	226
RPE_TP53_schic_008	RPE_TP53	Control	chr13	chrX	LL	133	0.0299446	144
RPE_TP53_schic_008	RPE_TP53	Control	chr14	chrX	LL	87	0.0198029	110
RPE_TP53_schic_008	RPE_TP53	Control	chr15	chrX	LS	93	0.02329	122
RPE_TP53_schic_008	RPE_TP53	Control	chr16	chrX	LS	50	0.0135605	55
RPE_TP53_schic_008	RPE_TP53	Control	chr17	chrX	LS	124	0.0331073	148
RPE_TP53_schic_008	RPE_TP53	Control	chr18	chrX	LS	62	0.0172892	86
RPE_TP53_schic_008	RPE_TP53	Control	chr19	chrX	LS	55	0.01478	72
RPE_TP53_schic_008	RPE_TP53	Control	chr20	chrX	LS	55	0.0169579	85
RPE_TP53_schic_008	RPE_TP53	Control	chr21	chrX	LS	40	0.0246066	129
RPE_TP53_schic_008	RPE_TP53	Control	chr22	chrX	LS	110	0.0507278	181
RPE_TP53_schic_008	RPE_TP53	Control	chrX	chrX	LL	26616
RPE_TP53_schic_010	RPE_TP53	Control	chr1	chr1	LL	76950
RPE_TP53_schic_010	RPE_TP53	Control	chr1	chr2	LL	2064	0.060636	185
RPE_TP53_schic_010	RPE_TP53	Control	chr2	chr2	LL	78670
RPE_TP53_schic_010	RPE_TP53	Control	chr1	chr3	LL	231	0.0121554	50
RPE_TP53_schic_010	RPE_TP53	Control	chr2	chr3	LL	2722	0.0881285	221
RPE_TP53_schic_010	RPE_TP53	Control	chr3	chr3	LL	66668
RPE_TP53_schic_010	RPE_TP53	Control	chr1	chr4	LL	2113	0.11578	241
RPE_TP53_schic_010	RPE_TP53	Control	chr2	chr4	LL	798	0.0269035	98
RPE_TP53_schic_010	RPE_TP53	Control	chr3	chr4	LL	157	0.00948074	37
RPE_TP53_schic_010	RPE_TP53	Control	chr4	chr4	LL	62876
RPE_TP53_schic_010	RPE_TP53	Control	chr1	chr5	LL	294	0.0213968	82
RPE_TP53_schic_010	RPE_TP53	Control	chr2	chr5	LL	2454	0.109887	239
RPE_TP53_schic_010	RPE_TP53	Control	chr3	chr5	LL	1698	0.13619	247
RPE_TP53_schic_010	RPE_TP53	Control	chr4	chr5	LL	251	0.0209633	81
RPE_TP53_schic_010	RPE_TP53	Control	chr5	chr5	LL	54334
RPE_TP53_schic_010	RPE_TP53	Control	chr1	chr6	LL	1357	0.0800173	209
RPE_TP53_schic_010	RPE_TP53	Control	chr2	chr6	LL	965	0.0350107	126
RPE_TP53_schic_010	RPE_TP53	Control	chr3	chr6	LL	657	0.042695	148
RPE_TP53_schic_010	RPE_TP53	Control	chr4	chr6	LL	190	0.0128571	53
RPE_TP53_schic_010	RPE_TP53	Control	chr5	chr6	LL	605	0.0543763	171
RPE_TP53_schic_010	RPE_TP53	Control	chr6	chr6	LL	55446
RPE_TP53_schic_010	RPE_TP53	Control	chr1	chr7	LL	586	0.039827	136
RPE_TP53_schic_010	RPE_TP53	Control	chr2	chr7	LL	709	0.029648	109
RPE_TP53_schic_010	RPE_TP53	Control	chr3	chr7	LL	816	0.0611191	187
RPE_TP53_schic_010	RPE_TP53	Control	chr4	chr7	LL	730	0.056936	178
RPE_TP53_schic_010	RPE_TP53	Control	chr5	chr7	LL	159	0.0164713	65
RPE_TP53_schic_010	RPE_TP53	Control	chr6	chr7	LL	1514	0.127075	244
RPE_TP53_schic_010	RPE_TP53	Control	chr7	chr7	LL	47103
RPE_TP53_schic_010	RPE_TP53	Control	chr1	chr8	LL	389	0.0304366	113
RPE_TP53_schic_010	RPE_TP53	Control	chr2	chr8	LL	1930	0.0929123	227
RPE_TP53_schic_010	RPE_TP53	Control	chr3	chr8	LL	1194	0.102957	234
RPE_TP53_schic_010	RPE_TP53	Control	chr4	chr8	LL	1171	0.105145	237
RPE_TP53_schic_010	RPE_TP53	Control	chr5	chr8	LL	394	0.0469886	160
RPE_TP53_schic_010	RPE_TP53	Control	chr6	chr8	LL	906	0.0875442	219
RPE_TP53_schic_010	RPE_TP53	Control	chr7	chr8	LL	388	0.0432122	150
RPE_TP53_schic_010	RPE_TP53	Control	chr8	chr8	LL	43313
RPE_TP53_schic_010	RPE_TP53	Control	chr1	chr9	LL	902	0.0633742	191
RPE_TP53_schic_010	RPE_TP53	Control	chr2	chr9	LL	945	0.0408515	140
RPE_TP53_schic_010	RPE_TP53	Control	chr3	chr9	LL	89	0.00689133	16
RPE_TP53_schic_010	RPE_TP53	Control	chr4	chr9	LL	94	0.00757911	21
RPE_TP53_schic_010	RPE_TP53	Control	chr5	chr9	LL	104	0.0111375	46
RPE_TP53_schic_010	RPE_TP53	Control	chr6	chr9	LL	821	0.0712364	199
RPE_TP53_schic_010	RPE_TP53	Control	chr7	chr9	LL	466	0.0466037	158
RPE_TP53_schic_010	RPE_TP53	Control	chr8	chr9	LL	62	0.00713827	18
RPE_TP53_schic_010	RPE_TP53	Control	chr9	chr9	LL	34172
RPE_TP53_schic_010	RPE_TP53	Control	chr1	chr10	LL	1509	0.0804385	210
RPE_TP53_schic_010	RPE_TP53	Control	chr2	chr10	LL	1603	0.0525749	168
RPE_TP53_schic_010	RPE_TP53	Control	chr3	chr10	LL	435	0.0255547	95
RPE_TP53_schic_010	RPE_TP53	Control	chr4	chr10	LL	947	0.0579308	180
RPE_TP53_schic_010	RPE_TP53	Control	chr5	chr10	LL	301	0.0244564	91
RPE_TP53_schic_010	RPE_TP53	Control	chr6	chr10	LL	350	0.0230407	86
RPE_TP53_schic_010	RPE_TP53	Control	chr7	chr10	LL	1200	0.091051	225
RPE_TP53_schic_010	RPE_TP53	Control	chr8	chr10	LL	788	0.0688329	196
RPE_TP53_schic_010	RPE_TP53	Control	chr9	chr10	LL	832	0.0652609	193
RPE_TP53_schic_010	RPE_TP53	Control	chr10	chr10	LL	54037
RPE_TP53_schic_010	RPE_TP53	Control	chr1	chr11	LL	463	0.0298686	111
RPE_TP53_schic_010	RPE_TP53	Control	chr2	chr11	LL	688	0.0273082	101
RPE_TP53_schic_010	RPE_TP53	Control	chr3	chr11	LL	646	0.0459276	156
RPE_TP53_schic_010	RPE_TP53	Control	chr4	chr11	LL	124	0.00917995	33
RPE_TP53_schic_010	RPE_TP53	Control	chr5	chr11	LL	483	0.0474933	161
RPE_TP53_schic_010	RPE_TP53	Control	chr6	chr11	LL	961	0.0765616	204
RPE_TP53_schic_010	RPE_TP53	Control	chr7	chr11	LL	556	0.0510549	165
RPE_TP53_schic_010	RPE_TP53	Control	chr8	chr11	LL	381	0.0402768	137
RPE_TP53_schic_010	RPE_TP53	Control	chr9	chr11	LL	157	0.0149035	60
RPE_TP53_schic_010	RPE_TP53	Control	chr10	chr11	LL	726	0.0522871	167
RPE_TP53_schic_010	RPE_TP53	Control	chr11	chr11	LL	41531
RPE_TP53_schic_010	RPE_TP53	Control	chr1	chr12	LL	667	0.0479625	162
RPE_TP53_schic_010	RPE_TP53	Control	chr2	chr12	LL	935	0.0413673	144
RPE_TP53_schic_010	RPE_TP53	Control	chr3	chr12	LL	670	0.0530955	169
RPE_TP53_schic_010	RPE_TP53	Control	chr4	chr12	LL	140	0.0115528	47
RPE_TP53_schic_010	RPE_TP53	Control	chr5	chr12	LL	107	0.0117276	49
RPE_TP53_schic_010	RPE_TP53	Control	chr6	chr12	LL	213	0.0189151	72
RPE_TP53_schic_010	RPE_TP53	Control	chr7	chr12	LL	786	0.0804502	211
RPE_TP53_schic_010	RPE_TP53	Control	chr8	chr12	LL	397	0.0467802	159
RPE_TP53_schic_010	RPE_TP53	Control	chr9	chr12	LL	800	0.0846488	216
RPE_TP53_schic_010	RPE_TP53	Control	chr10	chr12	LL	415	0.0333156	118
RPE_TP53_schic_010	RPE_TP53	Control	chr11	chr12	LL	919	0.0892843	222
RPE_TP53_schic_010	RPE_TP53	Control	chr12	chr12	LL	44439
RPE_TP53_schic_010	RPE_TP53	Control	chr1	chr13	LL	907	0.0972358	231
RPE_TP53_schic_010	RPE_TP53	Control	chr2	chr13	LL	1377	0.0908286	224
RPE_TP53_schic_010	RPE_TP53	Control	chr3	chr13	LL	1088	0.128545	245
RPE_TP53_schic_010	RPE_TP53	Control	chr4	chr13	LL	85	0.0104574	44
RPE_TP53_schic_010	RPE_TP53	Control	chr5	chr13	LL	643	0.10507	236
RPE_TP53_schic_010	RPE_TP53	Control	chr6	chr13	LL	59	0.00781131	22
RPE_TP53_schic_010	RPE_TP53	Control	chr7	chr13	LL	83	0.0126656	51
RPE_TP53_schic_010	RPE_TP53	Control	chr8	chr13	LL	996	0.174974	250
RPE_TP53_schic_010	RPE_TP53	Control	chr9	chr13	LL	262	0.0413309	143
RPE_TP53_schic_010	RPE_TP53	Control	chr10	chr13	LL	82	0.00981424	40
RPE_TP53_schic_010	RPE_TP53	Control	chr11	chr13	LL	39	0.00564894	6
RPE_TP53_schic_010	RPE_TP53	Control	chr12	chr13	LL	63	0.0101715	42
RPE_TP53_schic_010	RPE_TP53	Control	chr13	chr13	LL	27380
RPE_TP53_schic_010	RPE_TP53	Control	chr1	chr14	LL	557	0.047989	163
RPE_TP53_schic_010	RPE_TP53	Control	chr2	chr14	LL	394	0.0208859	80
RPE_TP53_schic_010	RPE_TP53	Control	chr3	chr14	LL	104	0.00987476	41
RPE_TP53_schic_010	RPE_TP53	Control	chr4	chr14	LL	343	0.0339129	122
RPE_TP53_schic_010	RPE_TP53	Control	chr5	chr14	LL	253	0.0332244	117
RPE_TP53_schic_010	RPE_TP53	Control	chr6	chr14	LL	83	0.00883115	30
RPE_TP53_schic_010	RPE_TP53	Control	chr7	chr14	LL	315	0.03863	134
RPE_TP53_schic_010	RPE_TP53	Control	chr8	chr14	LL	45	0.00635322	10
RPE_TP53_schic_010	RPE_TP53	Control	chr9	chr14	LL	792	0.100408	233
RPE_TP53_schic_010	RPE_TP53	Control	chr10	chr14	LL	357	0.0343382	123
RPE_TP53_schic_010	RPE_TP53	Control	chr11	chr14	LL	1869	0.21756	253
RPE_TP53_schic_010	RPE_TP53	Control	chr12	chr14	LL	509	0.0660433	195
RPE_TP53_schic_010	RPE_TP53	Control	chr13	chr14	LL	141	0.0272755	100
RPE_TP53_schic_010	RPE_TP53	Control	chr14	chr14	LL	27996
RPE_TP53_schic_010	RPE_TP53	Control	chr1	chr15	LS	150	0.0102965	43
RPE_TP53_schic_010	RPE_TP53	Control	chr2	chr15	LS	556	0.0234824	88
RPE_TP53_schic_010	RPE_TP53	Control	chr3	chr15	LS	242	0.0183071	70
RPE_TP53_schic_010	RPE_TP53	Control	chr4	chr15	LS	521	0.0410412	141
RPE_TP53_schic_010	RPE_TP53	Control	chr5	chr15	LS	884	0.0924912	226
RPE_TP53_schic_010	RPE_TP53	Control	chr6	chr15	LS	642	0.0544234	172
RPE_TP53_schic_010	RPE_TP53	Control	chr7	chr15	LS	373	0.0364448	129
RPE_TP53_schic_010	RPE_TP53	Control	chr8	chr15	LS	184	0.0206972	79
RPE_TP53_schic_010	RPE_TP53	Control	chr9	chr15	LS	550	0.055554	176
RPE_TP53_schic_010	RPE_TP53	Control	chr10	chr15	LS	354	0.0271284	99
RPE_TP53_schic_010	RPE_TP53	Control	chr11	chr15	LS	62	0.00575006	7
RPE_TP53_schic_010	RPE_TP53	Control	chr12	chr15	LS	83	0.00858027	29
RPE_TP53_schic_010	RPE_TP53	Control	chr13	chr15	LS	508	0.0782941	206
RPE_TP53_schic_010	RPE_TP53	Control	chr14	chr15	LS	141	0.0174643	69
RPE_TP53_schic_010	RPE_TP53	Control	chr15	chr15	SS	25857
RPE_TP53_schic_010	RPE_TP53	Control	chr1	chr16	LS	312	0.0248972	93
RPE_TP53_schic_010	RPE_TP53	Control	chr2	chr16	LS	350	0.0171844	68
RPE_TP53_schic_010	RPE_TP53	Control	chr3	chr16	LS	93	0.00817873	24
RPE_TP53_schic_010	RPE_TP53	Control	chr4	chr16	LS	1087	0.0995427	232
RPE_TP53_schic_010	RPE_TP53	Control	chr5	chr16	LS	75	0.00912236	32
RPE_TP53_schic_010	RPE_TP53	Control	chr6	chr16	LS	560	0.055187	174
RPE_TP53_schic_010	RPE_TP53	Control	chr7	chr16	LS	333	0.0378241	132
RPE_TP53_schic_010	RPE_TP53	Control	chr8	chr16	LS	49	0.00640747	11
RPE_TP53_schic_010	RPE_TP53	Control	chr9	chr16	LS	472	0.0554233	175
RPE_TP53_schic_010	RPE_TP53	Control	chr10	chr16	LS	182	0.016214	63
RPE_TP53_schic_010	RPE_TP53	Control	chr11	chr16	LS	396	0.0426947	147
RPE_TP53_schic_010	RPE_TP53	Control	chr12	chr16	LS	655	0.0787158	207
RPE_TP53_schic_010	RPE_TP53	Control	chr13	chr16	LS	42	0.00752511	20
RPE_TP53_schic_010	RPE_TP53	Control	chr14	chr16	LS	208	0.0299498	112
RPE_TP53_schic_010	RPE_TP53	Control	chr15	chr16	SS	489	0.0560985	177
RPE_TP53_schic_010	RPE_TP53	Control	chr16	chr16	SS	24299
RPE_TP53_schic_010	RPE_TP53	Control	chr1	chr17	LS	395	0.0263442	97
RPE_TP53_schic_010	RPE_TP53	Control	chr2	chr17	LS	769	0.0315561	115
RPE_TP53_schic_010	RPE_TP53	Control	chr3	chr17	LS	329	0.0241819	89
RPE_TP53_schic_010	RPE_TP53	Control	chr4	chr17	LS	220	0.0168381	67
RPE_TP53_schic_010	RPE_TP53	Control	chr5	chr17	LS	254	0.0258209	96
RPE_TP53_schic_010	RPE_TP53	Control	chr6	chr17	LS	296	0.0243799	90
RPE_TP53_schic_010	RPE_TP53	Control	chr7	chr17	LS	948	0.0899962	223
RPE_TP53_schic_010	RPE_TP53	Control	chr8	chr17	LS	117	0.012787	52
RPE_TP53_schic_010	RPE_TP53	Control	chr9	chr17	LS	765	0.0750764	202
RPE_TP53_schic_010	RPE_TP53	Control	chr10	chr17	LS	211	0.0157106	61
RPE_TP53_schic_010	RPE_TP53	Control	chr11	chr17	LS	282	0.0254109	94
RPE_TP53_schic_010	RPE_TP53	Control	chr12	chr17	LS	776	0.0779424	205
RPE_TP53_schic_010	RPE_TP53	Control	chr13	chr17	LS	153	0.0229111	85
RPE_TP53_schic_010	RPE_TP53	Control	chr14	chr17	LS	433	0.0521087	166
RPE_TP53_schic_010	RPE_TP53	Control	chr15	chr17	SS	379	0.036339	128
RPE_TP53_schic_010	RPE_TP53	Control	chr16	chr17	SS	752	0.0838204	215
RPE_TP53_schic_010	RPE_TP53	Control	chr17	chr17	SS	26786
RPE_TP53_schic_010	RPE_TP53	Control	chr1	chr18	LS	232	0.0201992	78
RPE_TP53_schic_010	RPE_TP53	Control	chr2	chr18	LS	523	0.0280168	104
RPE_TP53_schic_010	RPE_TP53	Control	chr3	chr18	LS	746	0.0715801	200
RPE_TP53_schic_010	RPE_TP53	Control	chr4	chr18	LS	548	0.0547534	173
RPE_TP53_schic_010	RPE_TP53	Control	chr5	chr18	LS	600	0.0796248	208
RPE_TP53_schic_010	RPE_TP53	Control	chr6	chr18	LS	206	0.0221497	84
RPE_TP53_schic_010	RPE_TP53	Control	chr7	chr18	LS	40	0.00495718	2
RPE_TP53_schic_010	RPE_TP53	Control	chr8	chr18	LS	103	0.0146953	59
RPE_TP53_schic_010	RPE_TP53	Control	chr9	chr18	LS	296	0.0379222	133
RPE_TP53_schic_010	RPE_TP53	Control	chr10	chr18	LS	333	0.0323679	116
RPE_TP53_schic_010	RPE_TP53	Control	chr11	chr18	LS	383	0.0450535	155
RPE_TP53_schic_010	RPE_TP53	Control	chr12	chr18	LS	740	0.0970294	230
RPE_TP53_schic_010	RPE_TP53	Control	chr13	chr18	LS	30	0.00586456	8
RPE_TP53_schic_010	RPE_TP53	Control	chr14	chr18	LS	515	0.0809075	213
RPE_TP53_schic_010	RPE_TP53	Control	chr15	chr18	SS	226	0.028288	105
RPE_TP53_schic_010	RPE_TP53	Control	chr16	chr18	SS	215	0.0312845	114
RPE_TP53_schic_010	RPE_TP53	Control	chr17	chr18	SS	236	0.0287008	107
RPE_TP53_schic_010	RPE_TP53	Control	chr18	chr18	SS	21851
RPE_TP53_schic_010	RPE_TP53	Control	chr1	chr19	LS	806	0.0805293	212
RPE_TP53_schic_010	RPE_TP53	Control	chr2	chr19	LS	463	0.0284623	106
RPE_TP53_schic_010	RPE_TP53	Control	chr3	chr19	LS	50	0.00550549	5
RPE_TP53_schic_010	RPE_TP53	Control	chr4	chr19	LS	379	0.0434553	151
RPE_TP53_schic_010	RPE_TP53	Control	chr5	chr19	LS	266	0.040509	139
RPE_TP53_schic_010	RPE_TP53	Control	chr6	chr19	LS	242	0.0298598	110
RPE_TP53_schic_010	RPE_TP53	Control	chr7	chr19	LS	47	0.00668414	13
RPE_TP53_schic_010	RPE_TP53	Control	chr8	chr19	LS	32	0.00523919	4
RPE_TP53_schic_010	RPE_TP53	Control	chr9	chr19	LS	744	0.109382	238
RPE_TP53_schic_010	RPE_TP53	Control	chr10	chr19	LS	634	0.0707183	198
RPE_TP53_schic_010	RPE_TP53	Control	chr11	chr19	LS	360	0.0485965	164
RPE_TP53_schic_010	RPE_TP53	Control	chr12	chr19	LS	243	0.0365637	130
RPE_TP53_schic_010	RPE_TP53	Control	chr13	chr19	LS	86	0.0192924	73
RPE_TP53_schic_010	RPE_TP53	Control	chr14	chr19	LS	200	0.0360565	127
RPE_TP53_schic_010	RPE_TP53	Control	chr15	chr19	SS	404	0.0580293	181
RPE_TP53_schic_010	RPE_TP53	Control	chr16	chr19	SS	117	0.0195366	76
RPE_TP53_schic_010	RPE_TP53	Control	chr17	chr19	SS	290	0.0404719	138
RPE_TP53_schic_010	RPE_TP53	Control	chr18	chr19	SS	236	0.0429958	149
RPE_TP53_schic_010	RPE_TP53	Control	chr19	chr19	SS	18655
RPE_TP53_schic_010	RPE_TP53	Control	chr1	chr20	LS	195	0.0186372	71
RPE_TP53_schic_010	RPE_TP53	Control	chr2	chr20	LS	567	0.0333426	119
RPE_TP53_schic_010	RPE_TP53	Control	chr3	chr20	LS	79	0.00832109	25
RPE_TP53_schic_010	RPE_TP53	Control	chr4	chr20	LS	572	0.0627374	189
RPE_TP53_schic_010	RPE_TP53	Control	chr5	chr20	LS	64	0.00932344	35
RPE_TP53_schic_010	RPE_TP53	Control	chr6	chr20	LS	292	0.0344653	124
RPE_TP53_schic_010	RPE_TP53	Control	chr7	chr20	LS	161	0.0219028	83
RPE_TP53_schic_010	RPE_TP53	Control	chr8	chr20	LS	101	0.0158184	62
RPE_TP53_schic_010	RPE_TP53	Control	chr9	chr20	LS	47	0.00660996	12
RPE_TP53_schic_010	RPE_TP53	Control	chr10	chr20	LS	314	0.0335042	120
RPE_TP53_schic_010	RPE_TP53	Control	chr11	chr20	LS	319	0.0411927	142
RPE_TP53_schic_010	RPE_TP53	Control	chr12	chr20	LS	170	0.0244692	92
RPE_TP53_schic_010	RPE_TP53	Control	chr13	chr20	LS	32	0.00686695	15
RPE_TP53_schic_010	RPE_TP53	Control	chr14	chr20	LS	503	0.0867459	218
RPE_TP53_schic_010	RPE_TP53	Control	chr15	chr20	SS	522	0.0717238	201
RPE_TP53_schic_010	RPE_TP53	Control	chr16	chr20	SS	121	0.0193275	74
RPE_TP53_schic_010	RPE_TP53	Control	chr17	chr20	SS	456	0.0608761	186
RPE_TP53_schic_010	RPE_TP53	Control	chr18	chr20	SS	1032	0.179854	251
RPE_TP53_schic_010	RPE_TP53	Control	chr19	chr20	SS	662	0.132395	246
RPE_TP53_schic_010	RPE_TP53	Control	chr20	chr20	SS	20106
RPE_TP53_schic_010	RPE_TP53	Control	chr1	chr21	LS	54	0.00855418	27
RPE_TP53_schic_010	RPE_TP53	Control	chr2	chr21	LS	171	0.0166667	66
RPE_TP53_schic_010	RPE_TP53	Control	chr3	chr21	LS	334	0.0583093	182
RPE_TP53_schic_010	RPE_TP53	Control	chr4	chr21	LS	78	0.0141796	57
RPE_TP53_schic_010	RPE_TP53	Control	chr5	chr21	LS	143	0.034528	125
RPE_TP53_schic_010	RPE_TP53	Control	chr6	chr21	LS	228	0.0446039	154
RPE_TP53_schic_010	RPE_TP53	Control	chr7	chr21	LS	122	0.0275089	102
RPE_TP53_schic_010	RPE_TP53	Control	chr8	chr21	LS	26	0.00674921	14
RPE_TP53_schic_010	RPE_TP53	Control	chr9	chr21	LS	35	0.00815845	23
RPE_TP53_schic_010	RPE_TP53	Control	chr10	chr21	LS	53	0.00937312	36
RPE_TP53_schic_010	RPE_TP53	Control	chr11	chr21	LS	18	0.00385248	1
RPE_TP53_schic_010	RPE_TP53	Control	chr12	chr21	LS	39	0.00930409	34
RPE_TP53_schic_010	RPE_TP53	Control	chr13	chr21	LS	239	0.0850061	217
RPE_TP53_schic_010	RPE_TP53	Control	chr14	chr21	LS	101	0.0288696	108
RPE_TP53_schic_010	RPE_TP53	Control	chr15	chr21	SS	818	0.186288	252
RPE_TP53_schic_010	RPE_TP53	Control	chr16	chr21	SS	522	0.138197	248
RPE_TP53_schic_010	RPE_TP53	Control	chr17	chr21	SS	543	0.120149	242
RPE_TP53_schic_010	RPE_TP53	Control	chr18	chr21	SS	146	0.0421728	145
RPE_TP53_schic_010	RPE_TP53	Control	chr19	chr21	SS	32	0.0106072	45
RPE_TP53_schic_010	RPE_TP53	Control	chr20	chr21	SS	140	0.0443923	153
RPE_TP53_schic_010	RPE_TP53	Control	chr21	chr21	SS	9741
RPE_TP53_schic_010	RPE_TP53	Control	chr1	chr22	LS	113	0.0143651	58
RPE_TP53_schic_010	RPE_TP53	Control	chr2	chr22	LS	209	0.0163473	64
RPE_TP53_schic_010	RPE_TP53	Control	chr3	chr22	LS	139	0.0194739	75
RPE_TP53_schic_010	RPE_TP53	Control	chr4	chr22	LS	137	0.0199865	77
RPE_TP53_schic_010	RPE_TP53	Control	chr5	chr22	LS	38	0.00736318	19
RPE_TP53_schic_010	RPE_TP53	Control	chr6	chr22	LS	85	0.0133445	56
RPE_TP53_schic_010	RPE_TP53	Control	chr7	chr22	LS	208	0.0376377	131
RPE_TP53_schic_010	RPE_TP53	Control	chr8	chr22	LS	47	0.00979093	39
RPE_TP53_schic_010	RPE_TP53	Control	chr9	chr22	LS	446	0.0834297	214
RPE_TP53_schic_010	RPE_TP53	Control	chr10	chr22	LS	460	0.0652849	194
RPE_TP53_schic_010	RPE_TP53	Control	chr11	chr22	LS	332	0.0570233	179
RPE_TP53_schic_010	RPE_TP53	Control	chr12	chr22	LS	329	0.0629872	190
RPE_TP53_schic_010	RPE_TP53	Control	chr13	chr22	LS	30	0.00856289	28
RPE_TP53_schic_010	RPE_TP53	Control	chr14	chr22	LS	42	0.0096342	38
RPE_TP53_schic_010	RPE_TP53	Control	chr15	chr22	SS	185	0.0338103	121
RPE_TP53_schic_010	RPE_TP53	Control	chr16	chr22	SS	492	0.10453	235
RPE_TP53_schic_010	RPE_TP53	Control	chr17	chr22	SS	538	0.0955322	228
RPE_TP53_schic_010	RPE_TP53	Control	chr18	chr22	SS	201	0.0465932	157
RPE_TP53_schic_010	RPE_TP53	Control	chr19	chr22	SS	476	0.126621	243
RPE_TP53_schic_010	RPE_TP53	Control	chr20	chr22	SS	234	0.0595445	184
RPE_TP53_schic_010	RPE_TP53	Control	chr21	chr22	SS	229	0.0965829	229
RPE_TP53_schic_010	RPE_TP53	Control	chr22	chr22	SS	10384
RPE_TP53_schic_010	RPE_TP53	Control	chr1	chrX	LL	732	0.0690591	197
RPE_TP53_schic_010	RPE_TP53	Control	chr2	chrX	LL	1516	0.0879992	220
RPE_TP53_schic_010	RPE_TP53	Control	chr3	chrX	LL	611	0.0635269	192
RPE_TP53_schic_010	RPE_TP53	Control	chr4	chrX	LL	1559	0.168787	249
RPE_TP53_schic_010	RPE_TP53	Control	chr5	chrX	LL	430	0.0618342	188
RPE_TP53_schic_010	RPE_TP53	Control	chr6	chrX	LL	649	0.0756149	203
RPE_TP53_schic_010	RPE_TP53	Control	chr7	chrX	LL	315	0.0423008	146
RPE_TP53_schic_010	RPE_TP53	Control	chr8	chrX	LL	351	0.054264	170
RPE_TP53_schic_010	RPE_TP53	Control	chr9	chrX	LL	51	0.00708002	17
RPE_TP53_schic_010	RPE_TP53	Control	chr10	chrX	LL	1052	0.110802	240
RPE_TP53_schic_010	RPE_TP53	Control	chr11	chrX	LL	181	0.0230713	87
RPE_TP53_schic_010	RPE_TP53	Control	chr12	chrX	LL	64	0.00909315	31
RPE_TP53_schic_010	RPE_TP53	Control	chr13	chrX	LL	207	0.0438478	152
RPE_TP53_schic_010	RPE_TP53	Control	chr14	chrX	LL	76	0.0129377	54
RPE_TP53_schic_010	RPE_TP53	Control	chr15	chrX	LS	291	0.0394684	135
RPE_TP53_schic_010	RPE_TP53	Control	chr16	chrX	LS	370	0.0583386	183
RPE_TP53_schic_010	RPE_TP53	Control	chr17	chrX	LS	99	0.0130461	55
RPE_TP53_schic_010	RPE_TP53	Control	chr18	chrX	LS	29	0.00498888	3
RPE_TP53_schic_010	RPE_TP53	Control	chr19	chrX	LS	43	0.00848879	26
RPE_TP53_schic_010	RPE_TP53	Control	chr20	chrX	LS	148	0.027949	103
RPE_TP53_schic_010	RPE_TP53	Control	chr21	chrX	LS	19	0.00594698	9
RPE_TP53_schic_010	RPE_TP53	Control	chr22	chrX	LS	46	0.0115544	48
RPE_TP53_schic_010	RPE_TP53	Control	chrX	chrX	LL	38029
RPE_TP53_schic_011	RPE_TP53	Control	chr1	chr1	LL	65276
RPE_TP53_schic_011	RPE_TP53	Control	chr1	chr2	LL	2061	0.0613786	183
RPE_TP53_schic_011	RPE_TP53	Control	chr2	chr2	LL	69600
RPE_TP53_schic_011	RPE_TP53	Control	chr1	chr3	LL	322	0.0143177	65
RPE_TP53_schic_011	RPE_TP53	Control	chr2	chr3	LL	1094	0.0337982	137
RPE_TP53_schic_011	RPE_TP53	Control	chr3	chr3	LL	57041
RPE_TP53_schic_011	RPE_TP53	Control	chr1	chr4	LL	4281	0.219873	253
RPE_TP53_schic_011	RPE_TP53	Control	chr2	chr4	LL	1322	0.0471757	163
RPE_TP53_schic_011	RPE_TP53	Control	chr3	chr4	LL	252	0.0134266	56
RPE_TP53_schic_011	RPE_TP53	Control	chr4	chr4	LL	53185
RPE_TP53_schic_011	RPE_TP53	Control	chr1	chr5	LL	282	0.0127628	49
RPE_TP53_schic_011	RPE_TP53	Control	chr2	chr5	LL	1308	0.0411307	154
RPE_TP53_schic_011	RPE_TP53	Control	chr3	chr5	LL	360	0.016902	83
RPE_TP53_schic_011	RPE_TP53	Control	chr4	chr5	LL	433	0.0234819	117
RPE_TP53_schic_011	RPE_TP53	Control	chr5	chr5	LL	46595
RPE_TP53_schic_011	RPE_TP53	Control	chr1	chr6	LL	289	0.0170871	84
RPE_TP53_schic_011	RPE_TP53	Control	chr2	chr6	LL	1631	0.0670014	192
RPE_TP53_schic_011	RPE_TP53	Control	chr3	chr6	LL	1723	0.10568	229
RPE_TP53_schic_011	RPE_TP53	Control	chr4	chr6	LL	234	0.0165781	80
RPE_TP53_schic_011	RPE_TP53	Control	chr5	chr6	LL	1398	0.0872763	214
RPE_TP53_schic_011	RPE_TP53	Control	chr6	chr6	LL	47009
RPE_TP53_schic_011	RPE_TP53	Control	chr1	chr7	LL	955	0.0520527	168
RPE_TP53_schic_011	RPE_TP53	Control	chr2	chr7	LL	591	0.0223814	113
RPE_TP53_schic_011	RPE_TP53	Control	chr3	chr7	LL	262	0.0148142	68
RPE_TP53_schic_011	RPE_TP53	Control	chr4	chr7	LL	464	0.0303044	130
RPE_TP53_schic_011	RPE_TP53	Control	chr5	chr7	LL	1580	0.0909319	221
RPE_TP53_schic_011	RPE_TP53	Control	chr6	chr7	LL	441	0.0331566	136
RPE_TP53_schic_011	RPE_TP53	Control	chr7	chr7	LL	40913
RPE_TP53_schic_011	RPE_TP53	Control	chr1	chr8	LL	291	0.0151356	69
RPE_TP53_schic_011	RPE_TP53	Control	chr2	chr8	LL	601	0.021719	108
RPE_TP53_schic_011	RPE_TP53	Control	chr3	chr8	LL	2014	0.108668	230
RPE_TP53_schic_011	RPE_TP53	Control	chr4	chr8	LL	168	0.0104704	31
RPE_TP53_schic_011	RPE_TP53	Control	chr5	chr8	LL	397	0.021803	109
RPE_TP53_schic_011	RPE_TP53	Control	chr6	chr8	LL	490	0.0351555	141
RPE_TP53_schic_011	RPE_TP53	Control	chr7	chr8	LL	327	0.0216279	107
RPE_TP53_schic_011	RPE_TP53	Control	chr8	chr8	LL	42324
RPE_TP53_schic_011	RPE_TP53	Control	chr1	chr9	LL	1655	0.180186	251
RPE_TP53_schic_011	RPE_TP53	Control	chr2	chr9	LL	1291	0.0976585	223
RPE_TP53_schic_011	RPE_TP53	Control	chr3	chr9	LL	1162	0.13124	238
RPE_TP53_schic_011	RPE_TP53	Control	chr4	chr9	LL	139	0.0181337	93
RPE_TP53_schic_011	RPE_TP53	Control	chr5	chr9	LL	109	0.0125305	45
RPE_TP53_schic_011	RPE_TP53	Control	chr6	chr9	LL	102	0.0153185	71
RPE_TP53_schic_011	RPE_TP53	Control	chr7	chr9	LL	96	0.013291	54
RPE_TP53_schic_011	RPE_TP53	Control	chr8	chr9	LL	223	0.0294616	128
RPE_TP53_schic_011	RPE_TP53	Control	chr9	chr9	LL	30369
RPE_TP53_schic_011	RPE_TP53	Control	chr1	chr10	LL	249	0.0175661	89
RPE_TP53_schic_011	RPE_TP53	Control	chr2	chr10	LL	731	0.0358305	142
RPE_TP53_schic_011	RPE_TP53	Control	chr3	chr10	LL	897	0.0656455	190
RPE_TP53_schic_011	RPE_TP53	Control	chr4	chr10	LL	814	0.0688093	193
RPE_TP53_schic_011	RPE_TP53	Control	chr5	chr10	LL	559	0.0416396	155
RPE_TP53_schic_011	RPE_TP53	Control	chr6	chr10	LL	1383	0.134582	240
RPE_TP53_schic_011	RPE_TP53	Control	chr7	chr10	LL	974	0.0873766	215
RPE_TP53_schic_011	RPE_TP53	Control	chr8	chr10	LL	427	0.0365536	144
RPE_TP53_schic_011	RPE_TP53	Control	chr9	chr10	LL	118	0.0211447	104
RPE_TP53_schic_011	RPE_TP53	Control	chr10	chr10	LL	47486
RPE_TP53_schic_011	RPE_TP53	Control	chr1	chr11	LL	228	0.0138253	61
RPE_TP53_schic_011	RPE_TP53	Control	chr2	chr11	LL	506	0.0213182	105
RPE_TP53_schic_011	RPE_TP53	Control	chr3	chr11	LL	900	0.0566134	170
RPE_TP53_schic_011	RPE_TP53	Control	chr4	chr11	LL	106	0.00770181	8
RPE_TP53_schic_011	RPE_TP53	Control	chr5	chr11	LL	199	0.0127412	48
RPE_TP53_schic_011	RPE_TP53	Control	chr6	chr11	LL	479	0.040065	150
RPE_TP53_schic_011	RPE_TP53	Control	chr7	chr11	LL	1266	0.0976188	222
RPE_TP53_schic_011	RPE_TP53	Control	chr8	chr11	LL	553	0.0406903	152
RPE_TP53_schic_011	RPE_TP53	Control	chr9	chr11	LL	120	0.0184827	95
RPE_TP53_schic_011	RPE_TP53	Control	chr10	chr11	LL	1031	0.102895	226
RPE_TP53_schic_011	RPE_TP53	Control	chr11	chr11	LL	36253
RPE_TP53_schic_011	RPE_TP53	Control	chr1	chr12	LL	567	0.0317269	133
[truncated: 14,009 more rows]

## Sheet: Fig. 3d - compartment LCS
cell	condition	cell_category	chromosome	compartment_score
RPE_TP53_schic_003	RPE_TP53	Control	chr1	0.0568632
RPE_TP53_schic_003	RPE_TP53	Control	chr10	0.18085
RPE_TP53_schic_003	RPE_TP53	Control	chr11	0.350347
RPE_TP53_schic_003	RPE_TP53	Control	chr12	0.0956805
RPE_TP53_schic_003	RPE_TP53	Control	chr13	-0.00357095
RPE_TP53_schic_003	RPE_TP53	Control	chr14	0.114043
RPE_TP53_schic_003	RPE_TP53	Control	chr15	0.247938
RPE_TP53_schic_003	RPE_TP53	Control	chr16	0.246665
RPE_TP53_schic_003	RPE_TP53	Control	chr17	0.301217
RPE_TP53_schic_003	RPE_TP53	Control	chr18	0.120953
RPE_TP53_schic_003	RPE_TP53	Control	chr19	0.222643
RPE_TP53_schic_003	RPE_TP53	Control	chr2	0.082585
RPE_TP53_schic_003	RPE_TP53	Control	chr20	0.287625
RPE_TP53_schic_003	RPE_TP53	Control	chr21	0.385882
RPE_TP53_schic_003	RPE_TP53	Control	chr22	0.412246
RPE_TP53_schic_003	RPE_TP53	Control	chr3	0.188626
RPE_TP53_schic_003	RPE_TP53	Control	chr4	0.0268075
RPE_TP53_schic_003	RPE_TP53	Control	chr5	0.0793241
RPE_TP53_schic_003	RPE_TP53	Control	chr6	0.334504
RPE_TP53_schic_003	RPE_TP53	Control	chr7	0.0310462
RPE_TP53_schic_003	RPE_TP53	Control	chr8	0.177874
RPE_TP53_schic_003	RPE_TP53	Control	chr9	0.0387818
RPE_TP53_schic_003	RPE_TP53	Control	chrX	0.0301565
RPE_TP53_schic_004	RPE_TP53	Control	chr1	0.00804315
RPE_TP53_schic_004	RPE_TP53	Control	chr10	0.0115907
RPE_TP53_schic_004	RPE_TP53	Control	chr11	0.0566948
RPE_TP53_schic_004	RPE_TP53	Control	chr12	0.00453242
RPE_TP53_schic_004	RPE_TP53	Control	chr13	0.0414061
RPE_TP53_schic_004	RPE_TP53	Control	chr14	0.0375375
RPE_TP53_schic_004	RPE_TP53	Control	chr15	0.20921
RPE_TP53_schic_004	RPE_TP53	Control	chr16	0.137243
RPE_TP53_schic_004	RPE_TP53	Control	chr17	0.106222
RPE_TP53_schic_004	RPE_TP53	Control	chr18	0.0307678
RPE_TP53_schic_004	RPE_TP53	Control	chr19	0.00813392
RPE_TP53_schic_004	RPE_TP53	Control	chr2	-0.000646669
RPE_TP53_schic_004	RPE_TP53	Control	chr20	0.19627
RPE_TP53_schic_004	RPE_TP53	Control	chr21	0.125366
RPE_TP53_schic_004	RPE_TP53	Control	chr22	0.0990728
RPE_TP53_schic_004	RPE_TP53	Control	chr3	0.0297385
RPE_TP53_schic_004	RPE_TP53	Control	chr4	-0.00149159
RPE_TP53_schic_004	RPE_TP53	Control	chr5	0.0342401
RPE_TP53_schic_004	RPE_TP53	Control	chr6	0.0662177
RPE_TP53_schic_004	RPE_TP53	Control	chr7	-0.00363883
RPE_TP53_schic_004	RPE_TP53	Control	chr8	0.0831112
RPE_TP53_schic_004	RPE_TP53	Control	chr9	0.0788246
RPE_TP53_schic_004	RPE_TP53	Control	chrX	0.0109773
RPE_TP53_schic_005	RPE_TP53	Control	chr1	0.0189597
RPE_TP53_schic_005	RPE_TP53	Control	chr10	0.0716834
RPE_TP53_schic_005	RPE_TP53	Control	chr11	0.17393
RPE_TP53_schic_005	RPE_TP53	Control	chr12	0.0367374
RPE_TP53_schic_005	RPE_TP53	Control	chr13	0.174726
RPE_TP53_schic_005	RPE_TP53	Control	chr14	0.121164
RPE_TP53_schic_005	RPE_TP53	Control	chr15	0.169315
RPE_TP53_schic_005	RPE_TP53	Control	chr16	0.121739
RPE_TP53_schic_005	RPE_TP53	Control	chr17	0.244587
RPE_TP53_schic_005	RPE_TP53	Control	chr18	-0.00163232
RPE_TP53_schic_005	RPE_TP53	Control	chr19	0.0983382
RPE_TP53_schic_005	RPE_TP53	Control	chr2	0.0202138
RPE_TP53_schic_005	RPE_TP53	Control	chr20	0.274289
RPE_TP53_schic_005	RPE_TP53	Control	chr21	0.320274
RPE_TP53_schic_005	RPE_TP53	Control	chr22	0.142744
RPE_TP53_schic_005	RPE_TP53	Control	chr3	0.108311
RPE_TP53_schic_005	RPE_TP53	Control	chr4	0.0172786
RPE_TP53_schic_005	RPE_TP53	Control	chr5	0.06751
RPE_TP53_schic_005	RPE_TP53	Control	chr6	0.108803
RPE_TP53_schic_005	RPE_TP53	Control	chr7	0.0563943
RPE_TP53_schic_005	RPE_TP53	Control	chr8	0.138785
RPE_TP53_schic_005	RPE_TP53	Control	chr9	0.0755369
RPE_TP53_schic_005	RPE_TP53	Control	chrX	0.0115823
RPE_TP53_schic_006	RPE_TP53	Control	chr1	0.120005
RPE_TP53_schic_006	RPE_TP53	Control	chr10	0.200725
RPE_TP53_schic_006	RPE_TP53	Control	chr11	0.126802
RPE_TP53_schic_006	RPE_TP53	Control	chr12	0.0096338
RPE_TP53_schic_006	RPE_TP53	Control	chr13	0.0119917
RPE_TP53_schic_006	RPE_TP53	Control	chr14	0.0975399
RPE_TP53_schic_006	RPE_TP53	Control	chr15	0.137234
RPE_TP53_schic_006	RPE_TP53	Control	chr16	0.154173
RPE_TP53_schic_006	RPE_TP53	Control	chr17	0.154599
RPE_TP53_schic_006	RPE_TP53	Control	chr18	0.023208
RPE_TP53_schic_006	RPE_TP53	Control	chr19	0.286951
RPE_TP53_schic_006	RPE_TP53	Control	chr2	0.0781792
RPE_TP53_schic_006	RPE_TP53	Control	chr20	0.105699
RPE_TP53_schic_006	RPE_TP53	Control	chr21	0.415483
RPE_TP53_schic_006	RPE_TP53	Control	chr22	0.0760796
RPE_TP53_schic_006	RPE_TP53	Control	chr3	0.157532
RPE_TP53_schic_006	RPE_TP53	Control	chr4	0.0209276
RPE_TP53_schic_006	RPE_TP53	Control	chr5	0.0051261
RPE_TP53_schic_006	RPE_TP53	Control	chr6	0.220444
RPE_TP53_schic_006	RPE_TP53	Control	chr7	0.115255
RPE_TP53_schic_006	RPE_TP53	Control	chr8	0.160698
RPE_TP53_schic_006	RPE_TP53	Control	chr9	0.0923426
RPE_TP53_schic_006	RPE_TP53	Control	chrX	-0.00371857
RPE_TP53_schic_007	RPE_TP53	Control	chr1	0.0487968
RPE_TP53_schic_007	RPE_TP53	Control	chr10	0.0313689
RPE_TP53_schic_007	RPE_TP53	Control	chr11	0.0906169
RPE_TP53_schic_007	RPE_TP53	Control	chr12	0.00588617
RPE_TP53_schic_007	RPE_TP53	Control	chr13	0.0619108
RPE_TP53_schic_007	RPE_TP53	Control	chr14	0.0438667
RPE_TP53_schic_007	RPE_TP53	Control	chr15	0.0409549
RPE_TP53_schic_007	RPE_TP53	Control	chr16	0.0309945
RPE_TP53_schic_007	RPE_TP53	Control	chr17	0.163053
RPE_TP53_schic_007	RPE_TP53	Control	chr18	0.00446956
RPE_TP53_schic_007	RPE_TP53	Control	chr19	0.144157
RPE_TP53_schic_007	RPE_TP53	Control	chr2	0.0238363
RPE_TP53_schic_007	RPE_TP53	Control	chr20	0.0153312
RPE_TP53_schic_007	RPE_TP53	Control	chr21	0.0451164
RPE_TP53_schic_007	RPE_TP53	Control	chr22	-0.0222552
RPE_TP53_schic_007	RPE_TP53	Control	chr3	0.0675962
RPE_TP53_schic_007	RPE_TP53	Control	chr4	0.0589066
RPE_TP53_schic_007	RPE_TP53	Control	chr5	0.0986772
RPE_TP53_schic_007	RPE_TP53	Control	chr6	0.116884
RPE_TP53_schic_007	RPE_TP53	Control	chr7	0.0264416
RPE_TP53_schic_007	RPE_TP53	Control	chr8	0.0508496
RPE_TP53_schic_007	RPE_TP53	Control	chr9	0.1061
RPE_TP53_schic_007	RPE_TP53	Control	chrX	-0.00210623
RPE_TP53_schic_008	RPE_TP53	Control	chr1	0.0293122
RPE_TP53_schic_008	RPE_TP53	Control	chr10	0.102018
RPE_TP53_schic_008	RPE_TP53	Control	chr11	0.115791
RPE_TP53_schic_008	RPE_TP53	Control	chr12	0.0392081
RPE_TP53_schic_008	RPE_TP53	Control	chr13	0.0023671
RPE_TP53_schic_008	RPE_TP53	Control	chr14	0.106322
RPE_TP53_schic_008	RPE_TP53	Control	chr15	-0.0178289
RPE_TP53_schic_008	RPE_TP53	Control	chr16	0.10223
RPE_TP53_schic_008	RPE_TP53	Control	chr17	0.0708094
RPE_TP53_schic_008	RPE_TP53	Control	chr18	0.0940785
RPE_TP53_schic_008	RPE_TP53	Control	chr19	0.0145476
RPE_TP53_schic_008	RPE_TP53	Control	chr2	-0.00426705
RPE_TP53_schic_008	RPE_TP53	Control	chr20	0.0986066
RPE_TP53_schic_008	RPE_TP53	Control	chr21	0.380866
RPE_TP53_schic_008	RPE_TP53	Control	chr22	0.0308439
RPE_TP53_schic_008	RPE_TP53	Control	chr3	0.104524
RPE_TP53_schic_008	RPE_TP53	Control	chr4	0.0370156
RPE_TP53_schic_008	RPE_TP53	Control	chr5	0.0878191
RPE_TP53_schic_008	RPE_TP53	Control	chr6	0.210603
RPE_TP53_schic_008	RPE_TP53	Control	chr7	0.100452
RPE_TP53_schic_008	RPE_TP53	Control	chr8	0.181025
RPE_TP53_schic_008	RPE_TP53	Control	chr9	0.0324504
RPE_TP53_schic_008	RPE_TP53	Control	chrX	0.0216821
RPE_TP53_schic_010	RPE_TP53	Control	chr1	0.050551
RPE_TP53_schic_010	RPE_TP53	Control	chr10	0.157939
RPE_TP53_schic_010	RPE_TP53	Control	chr11	0.00855549
RPE_TP53_schic_010	RPE_TP53	Control	chr12	0.110162
RPE_TP53_schic_010	RPE_TP53	Control	chr13	0.00211088
RPE_TP53_schic_010	RPE_TP53	Control	chr14	0.143672
RPE_TP53_schic_010	RPE_TP53	Control	chr15	0.0941378
RPE_TP53_schic_010	RPE_TP53	Control	chr16	0.355975
RPE_TP53_schic_010	RPE_TP53	Control	chr17	0.195013
RPE_TP53_schic_010	RPE_TP53	Control	chr18	0.132876
RPE_TP53_schic_010	RPE_TP53	Control	chr19	0.201743
RPE_TP53_schic_010	RPE_TP53	Control	chr2	0.0739595
RPE_TP53_schic_010	RPE_TP53	Control	chr20	0.154915
RPE_TP53_schic_010	RPE_TP53	Control	chr21	0.406382
RPE_TP53_schic_010	RPE_TP53	Control	chr22	0.246396
RPE_TP53_schic_010	RPE_TP53	Control	chr3	0.0946187
RPE_TP53_schic_010	RPE_TP53	Control	chr4	0.00312087
RPE_TP53_schic_010	RPE_TP53	Control	chr5	0.0772776
RPE_TP53_schic_010	RPE_TP53	Control	chr6	0.0999357
RPE_TP53_schic_010	RPE_TP53	Control	chr7	0.0403994
RPE_TP53_schic_010	RPE_TP53	Control	chr8	0.0856033
RPE_TP53_schic_010	RPE_TP53	Control	chr9	0.0180224
RPE_TP53_schic_010	RPE_TP53	Control	chrX	-0.0153288
RPE_TP53_schic_011	RPE_TP53	Control	chr1	0.039502
RPE_TP53_schic_011	RPE_TP53	Control	chr10	0.0562782
RPE_TP53_schic_011	RPE_TP53	Control	chr11	0.045159
RPE_TP53_schic_011	RPE_TP53	Control	chr12	0.100304
RPE_TP53_schic_011	RPE_TP53	Control	chr13	0.00218554
RPE_TP53_schic_011	RPE_TP53	Control	chr14	0.00386848
RPE_TP53_schic_011	RPE_TP53	Control	chr15	0.0864874
RPE_TP53_schic_011	RPE_TP53	Control	chr16	0.154896
RPE_TP53_schic_011	RPE_TP53	Control	chr17	0.0805021
RPE_TP53_schic_011	RPE_TP53	Control	chr18	0.0800772
RPE_TP53_schic_011	RPE_TP53	Control	chr19	0.106373
RPE_TP53_schic_011	RPE_TP53	Control	chr2	0.010769
RPE_TP53_schic_011	RPE_TP53	Control	chr20	0.0932635
RPE_TP53_schic_011	RPE_TP53	Control	chr21	0.0330731
RPE_TP53_schic_011	RPE_TP53	Control	chr22	0.0372877
RPE_TP53_schic_011	RPE_TP53	Control	chr3	0.0678164
RPE_TP53_schic_011	RPE_TP53	Control	chr4	0.00810374
RPE_TP53_schic_011	RPE_TP53	Control	chr5	0.0637898
RPE_TP53_schic_011	RPE_TP53	Control	chr6	0.141247
RPE_TP53_schic_011	RPE_TP53	Control	chr7	0.0931096
RPE_TP53_schic_011	RPE_TP53	Control	chr8	0.0124732
RPE_TP53_schic_011	RPE_TP53	Control	chr9	0.134632
RPE_TP53_schic_011	RPE_TP53	Control	chrX	0.0686658
RPE_TP53_schic_013	RPE_TP53	Control	chr1	0.0781593
RPE_TP53_schic_013	RPE_TP53	Control	chr10	0.165969
RPE_TP53_schic_013	RPE_TP53	Control	chr11	0.208424
RPE_TP53_schic_013	RPE_TP53	Control	chr12	0.0680246
RPE_TP53_schic_013	RPE_TP53	Control	chr13	0.0696317
RPE_TP53_schic_013	RPE_TP53	Control	chr14	0.310151
RPE_TP53_schic_013	RPE_TP53	Control	chr15	0.125399
RPE_TP53_schic_013	RPE_TP53	Control	chr16	0.267453
RPE_TP53_schic_013	RPE_TP53	Control	chr17	0.231686
RPE_TP53_schic_013	RPE_TP53	Control	chr18	0.308977
RPE_TP53_schic_013	RPE_TP53	Control	chr19	0.201824
RPE_TP53_schic_013	RPE_TP53	Control	chr2	0.112819
RPE_TP53_schic_013	RPE_TP53	Control	chr20	0.387118
RPE_TP53_schic_013	RPE_TP53	Control	chr21	0.384053
RPE_TP53_schic_013	RPE_TP53	Control	chr22	0.403567
RPE_TP53_schic_013	RPE_TP53	Control	chr3	0.160321
RPE_TP53_schic_013	RPE_TP53	Control	chr4	0.0727668
RPE_TP53_schic_013	RPE_TP53	Control	chr5	0.176499
RPE_TP53_schic_013	RPE_TP53	Control	chr6	0.20795
RPE_TP53_schic_013	RPE_TP53	Control	chr7	0.245198
RPE_TP53_schic_013	RPE_TP53	Control	chr8	0.203516
RPE_TP53_schic_013	RPE_TP53	Control	chr9	0.210347
RPE_TP53_schic_013	RPE_TP53	Control	chrX	0.081739
RPE_TP53_schic_014	RPE_TP53	Control	chr1	0.0535663
RPE_TP53_schic_014	RPE_TP53	Control	chr10	0.15339
RPE_TP53_schic_014	RPE_TP53	Control	chr11	0.203433
RPE_TP53_schic_014	RPE_TP53	Control	chr12	0.0810894
RPE_TP53_schic_014	RPE_TP53	Control	chr13	0.179881
RPE_TP53_schic_014	RPE_TP53	Control	chr14	0.143946
RPE_TP53_schic_014	RPE_TP53	Control	chr15	0.0839947
RPE_TP53_schic_014	RPE_TP53	Control	chr16	0.118501
RPE_TP53_schic_014	RPE_TP53	Control	chr17	0.136449
RPE_TP53_schic_014	RPE_TP53	Control	chr18	0.0961204
RPE_TP53_schic_014	RPE_TP53	Control	chr19	0.233196
RPE_TP53_schic_014	RPE_TP53	Control	chr2	0.151166
RPE_TP53_schic_014	RPE_TP53	Control	chr20	0.211485
RPE_TP53_schic_014	RPE_TP53	Control	chr21	0.394883
RPE_TP53_schic_014	RPE_TP53	Control	chr22	0.186232
RPE_TP53_schic_014	RPE_TP53	Control	chr3	0.200666
RPE_TP53_schic_014	RPE_TP53	Control	chr4	0.0187073
RPE_TP53_schic_014	RPE_TP53	Control	chr5	0.215214
RPE_TP53_schic_014	RPE_TP53	Control	chr6	0.253511
RPE_TP53_schic_014	RPE_TP53	Control	chr7	0.117083
RPE_TP53_schic_014	RPE_TP53	Control	chr8	0.110669
RPE_TP53_schic_014	RPE_TP53	Control	chr9	0.137681
RPE_TP53_schic_014	RPE_TP53	Control	chrX	0.088999
RPE_TP53_schic_015	RPE_TP53	Control	chr1	0.218357
RPE_TP53_schic_015	RPE_TP53	Control	chr10	0.276749
RPE_TP53_schic_015	RPE_TP53	Control	chr11	0.236126
RPE_TP53_schic_015	RPE_TP53	Control	chr12	0.204708
RPE_TP53_schic_015	RPE_TP53	Control	chr13	0.294389
RPE_TP53_schic_015	RPE_TP53	Control	chr14	0.265182
RPE_TP53_schic_015	RPE_TP53	Control	chr15	0.306528
RPE_TP53_schic_015	RPE_TP53	Control	chr16	0.266698
RPE_TP53_schic_015	RPE_TP53	Control	chr17	0.254531
RPE_TP53_schic_015	RPE_TP53	Control	chr18	0.460743
RPE_TP53_schic_015	RPE_TP53	Control	chr19	0.432216
RPE_TP53_schic_015	RPE_TP53	Control	chr2	0.245573
RPE_TP53_schic_015	RPE_TP53	Control	chr20	0.0709194
RPE_TP53_schic_015	RPE_TP53	Control	chr21	0.226198
RPE_TP53_schic_015	RPE_TP53	Control	chr22	0.115482
RPE_TP53_schic_015	RPE_TP53	Control	chr3	0.317374
RPE_TP53_schic_015	RPE_TP53	Control	chr4	0.0545719
RPE_TP53_schic_015	RPE_TP53	Control	chr5	0.202947
RPE_TP53_schic_015	RPE_TP53	Control	chr6	0.318987
RPE_TP53_schic_015	RPE_TP53	Control	chr7	0.114385
RPE_TP53_schic_015	RPE_TP53	Control	chr8	0.164088
RPE_TP53_schic_015	RPE_TP53	Control	chr9	0.182761
RPE_TP53_schic_015	RPE_TP53	Control	chrX	0.0192155
RPE_TP53_schic_018	RPE_TP53	Control	chr1	0.144834
RPE_TP53_schic_018	RPE_TP53	Control	chr10	0.298482
RPE_TP53_schic_018	RPE_TP53	Control	chr11	0.311404
RPE_TP53_schic_018	RPE_TP53	Control	chr12	0.204174
RPE_TP53_schic_018	RPE_TP53	Control	chr13	0.11238
RPE_TP53_schic_018	RPE_TP53	Control	chr14	0.212818
RPE_TP53_schic_018	RPE_TP53	Control	chr15	0.292339
RPE_TP53_schic_018	RPE_TP53	Control	chr16	0.222802
RPE_TP53_schic_018	RPE_TP53	Control	chr17	0.210835
RPE_TP53_schic_018	RPE_TP53	Control	chr18	0.101913
RPE_TP53_schic_018	RPE_TP53	Control	chr19	0.181446
RPE_TP53_schic_018	RPE_TP53	Control	chr2	0.15575
RPE_TP53_schic_018	RPE_TP53	Control	chr20	0.114313
RPE_TP53_schic_018	RPE_TP53	Control	chr21	0.228386
RPE_TP53_schic_018	RPE_TP53	Control	chr22	0.165124
RPE_TP53_schic_018	RPE_TP53	Control	chr3	0.174028
RPE_TP53_schic_018	RPE_TP53	Control	chr4	0.0397182
RPE_TP53_schic_018	RPE_TP53	Control	chr5	0.0567303
RPE_TP53_schic_018	RPE_TP53	Control	chr6	0.185294
RPE_TP53_schic_018	RPE_TP53	Control	chr7	0.242014
RPE_TP53_schic_018	RPE_TP53	Control	chr8	0.118555
RPE_TP53_schic_018	RPE_TP53	Control	chr9	0.133343
RPE_TP53_schic_018	RPE_TP53	Control	chrX	0.122311
RPE_TP53_schic_019	RPE_TP53	Control	chr1	0.255693
RPE_TP53_schic_019	RPE_TP53	Control	chr10	0.360469
RPE_TP53_schic_019	RPE_TP53	Control	chr11	0.428907
RPE_TP53_schic_019	RPE_TP53	Control	chr12	0.419501
RPE_TP53_schic_019	RPE_TP53	Control	chr13	0.319548
RPE_TP53_schic_019	RPE_TP53	Control	chr14	0.423437
RPE_TP53_schic_019	RPE_TP53	Control	chr15	0.452354
RPE_TP53_schic_019	RPE_TP53	Control	chr16	0.319373
RPE_TP53_schic_019	RPE_TP53	Control	chr17	0.400925
RPE_TP53_schic_019	RPE_TP53	Control	chr18	0.460192
RPE_TP53_schic_019	RPE_TP53	Control	chr19	0.470876
RPE_TP53_schic_019	RPE_TP53	Control	chr2	0.297712
RPE_TP53_schic_019	RPE_TP53	Control	chr20	0.294737
RPE_TP53_schic_019	RPE_TP53	Control	chr21	0.575634
RPE_TP53_schic_019	RPE_TP53	Control	chr22	0.551457
RPE_TP53_schic_019	RPE_TP53	Control	chr3	0.24486
RPE_TP53_schic_019	RPE_TP53	Control	chr4	0.0553519
RPE_TP53_schic_019	RPE_TP53	Control	chr5	0.335479
RPE_TP53_schic_019	RPE_TP53	Control	chr6	0.408241
RPE_TP53_schic_019	RPE_TP53	Control	chr7	0.349014
RPE_TP53_schic_019	RPE_TP53	Control	chr8	0.27674
RPE_TP53_schic_019	RPE_TP53	Control	chr9	0.308391
RPE_TP53_schic_019	RPE_TP53	Control	chrX	0.187326
RPE_TP53_schic_020	RPE_TP53	Control	chr1	0.116029
RPE_TP53_schic_020	RPE_TP53	Control	chr10	0.270219
RPE_TP53_schic_020	RPE_TP53	Control	chr11	0.419783
RPE_TP53_schic_020	RPE_TP53	Control	chr12	0.264968
RPE_TP53_schic_020	RPE_TP53	Control	chr13	0.188577
RPE_TP53_schic_020	RPE_TP53	Control	chr14	0.366074
RPE_TP53_schic_020	RPE_TP53	Control	chr15	0.295928
RPE_TP53_schic_020	RPE_TP53	Control	chr16	0.31551
RPE_TP53_schic_020	RPE_TP53	Control	chr17	0.280167
RPE_TP53_schic_020	RPE_TP53	Control	chr18	0.377257
RPE_TP53_schic_020	RPE_TP53	Control	chr19	0.333029
RPE_TP53_schic_020	RPE_TP53	Control	chr2	0.204847
RPE_TP53_schic_020	RPE_TP53	Control	chr20	0.301961
RPE_TP53_schic_020	RPE_TP53	Control	chr21	0.328795
RPE_TP53_schic_020	RPE_TP53	Control	chr22	0.430511
RPE_TP53_schic_020	RPE_TP53	Control	chr3	0.297893
RPE_TP53_schic_020	RPE_TP53	Control	chr4	0.0595865
RPE_TP53_schic_020	RPE_TP53	Control	chr5	0.291661
RPE_TP53_schic_020	RPE_TP53	Control	chr6	0.309955
RPE_TP53_schic_020	RPE_TP53	Control	chr7	0.3885
RPE_TP53_schic_020	RPE_TP53	Control	chr8	0.393857
RPE_TP53_schic_020	RPE_TP53	Control	chr9	0.18312
RPE_TP53_schic_020	RPE_TP53	Control	chrX	0.148981
RPE_TP53_schic_021	RPE_TP53	Control	chr1	0.0115609
RPE_TP53_schic_021	RPE_TP53	Control	chr10	0.0430037
RPE_TP53_schic_021	RPE_TP53	Control	chr11	0.0928889
RPE_TP53_schic_021	RPE_TP53	Control	chr12	0.0688369
RPE_TP53_schic_021	RPE_TP53	Control	chr13	0.0588058
RPE_TP53_schic_021	RPE_TP53	Control	chr14	0.0602183
RPE_TP53_schic_021	RPE_TP53	Control	chr15	0.0110624
RPE_TP53_schic_021	RPE_TP53	Control	chr16	0.0454728
RPE_TP53_schic_021	RPE_TP53	Control	chr17	0.10627
RPE_TP53_schic_021	RPE_TP53	Control	chr18	0.0107201
RPE_TP53_schic_021	RPE_TP53	Control	chr19	0.0958266
RPE_TP53_schic_021	RPE_TP53	Control	chr2	0.00474748
RPE_TP53_schic_021	RPE_TP53	Control	chr20	-0.0167378
RPE_TP53_schic_021	RPE_TP53	Control	chr21	0.224373
RPE_TP53_schic_021	RPE_TP53	Control	chr22	0.052646
RPE_TP53_schic_021	RPE_TP53	Control	chr3	0.0823392
RPE_TP53_schic_021	RPE_TP53	Control	chr4	-0.00713357
RPE_TP53_schic_021	RPE_TP53	Control	chr5	0.0293053
RPE_TP53_schic_021	RPE_TP53	Control	chr6	-0.00373276
RPE_TP53_schic_021	RPE_TP53	Control	chr7	0.0489284
RPE_TP53_schic_021	RPE_TP53	Control	chr8	0.0793397
RPE_TP53_schic_021	RPE_TP53	Control	chr9	0.0305987
RPE_TP53_schic_021	RPE_TP53	Control	chrX	0.0382241
RPE_TP53_schic_022	RPE_TP53	Control	chr1	0.0179666
RPE_TP53_schic_022	RPE_TP53	Control	chr10	0.0275235
RPE_TP53_schic_022	RPE_TP53	Control	chr11	0.202081
RPE_TP53_schic_022	RPE_TP53	Control	chr12	0.0315351
RPE_TP53_schic_022	RPE_TP53	Control	chr13	0.0801083
RPE_TP53_schic_022	RPE_TP53	Control	chr14	0.126638
RPE_TP53_schic_022	RPE_TP53	Control	chr15	-0.0110061
RPE_TP53_schic_022	RPE_TP53	Control	chr16	0.126237
RPE_TP53_schic_022	RPE_TP53	Control	chr17	0.137948
RPE_TP53_schic_022	RPE_TP53	Control	chr18	0.0900674
RPE_TP53_schic_022	RPE_TP53	Control	chr19	0.23689
RPE_TP53_schic_022	RPE_TP53	Control	chr2	0.0997028
RPE_TP53_schic_022	RPE_TP53	Control	chr20	0.0618461
RPE_TP53_schic_022	RPE_TP53	Control	chr21	0.0258191
RPE_TP53_schic_022	RPE_TP53	Control	chr22	0.188321
RPE_TP53_schic_022	RPE_TP53	Control	chr3	0.101092
RPE_TP53_schic_022	RPE_TP53	Control	chr4	0.00787235
RPE_TP53_schic_022	RPE_TP53	Control	chr5	0.0842574
RPE_TP53_schic_022	RPE_TP53	Control	chr6	0.0304374
RPE_TP53_schic_022	RPE_TP53	Control	chr7	0.0441339
RPE_TP53_schic_022	RPE_TP53	Control	chr8	0.00784321
RPE_TP53_schic_022	RPE_TP53	Control	chr9	0.020188
RPE_TP53_schic_022	RPE_TP53	Control	chrX	0.0118328
RPE_TP53_schic_023	RPE_TP53	Control	chr1	0.175507
RPE_TP53_schic_023	RPE_TP53	Control	chr10	0.318868
RPE_TP53_schic_023	RPE_TP53	Control	chr11	0.309343
RPE_TP53_schic_023	RPE_TP53	Control	chr12	0.19849
RPE_TP53_schic_023	RPE_TP53	Control	chr13	0.315571
RPE_TP53_schic_023	RPE_TP53	Control	chr14	0.240845
RPE_TP53_schic_023	RPE_TP53	Control	chr15	0.427739
RPE_TP53_schic_023	RPE_TP53	Control	chr16	0.376602
RPE_TP53_schic_023	RPE_TP53	Control	chr17	0.306756
RPE_TP53_schic_023	RPE_TP53	Control	chr18	0.388751
RPE_TP53_schic_023	RPE_TP53	Control	chr19	0.418092
RPE_TP53_schic_023	RPE_TP53	Control	chr2	0.263164
RPE_TP53_schic_023	RPE_TP53	Control	chr20	0.415601
RPE_TP53_schic_023	RPE_TP53	Control	chr21	0.502545
RPE_TP53_schic_023	RPE_TP53	Control	chr22	0.304771
RPE_TP53_schic_023	RPE_TP53	Control	chr3	0.280051
RPE_TP53_schic_023	RPE_TP53	Control	chr4	0.0431103
RPE_TP53_schic_023	RPE_TP53	Control	chr5	0.247351
RPE_TP53_schic_023	RPE_TP53	Control	chr6	0.300243
RPE_TP53_schic_023	RPE_TP53	Control	chr7	0.27344
RPE_TP53_schic_023	RPE_TP53	Control	chr8	0.361655
RPE_TP53_schic_023	RPE_TP53	Control	chr9	0.203514
RPE_TP53_schic_023	RPE_TP53	Control	chrX	0.18233
RPE_TP53_schic_024	RPE_TP53	Control	chr1	0.147911
RPE_TP53_schic_024	RPE_TP53	Control	chr10	0.252735
RPE_TP53_schic_024	RPE_TP53	Control	chr11	0.254758
RPE_TP53_schic_024	RPE_TP53	Control	chr12	0.210151
RPE_TP53_schic_024	RPE_TP53	Control	chr13	0.271976
RPE_TP53_schic_024	RPE_TP53	Control	chr14	0.302096
RPE_TP53_schic_024	RPE_TP53	Control	chr15	0.310549
RPE_TP53_schic_024	RPE_TP53	Control	chr16	0.144628
RPE_TP53_schic_024	RPE_TP53	Control	chr17	0.200234
RPE_TP53_schic_024	RPE_TP53	Control	chr18	0.216638
RPE_TP53_schic_024	RPE_TP53	Control	chr19	0.318223
RPE_TP53_schic_024	RPE_TP53	Control	chr2	0.122221
RPE_TP53_schic_024	RPE_TP53	Control	chr20	0.143695
RPE_TP53_schic_024	RPE_TP53	Control	chr21	0.280449
RPE_TP53_schic_024	RPE_TP53	Control	chr22	0.32256
RPE_TP53_schic_024	RPE_TP53	Control	chr3	0.209107
RPE_TP53_schic_024	RPE_TP53	Control	chr4	0.0249256
RPE_TP53_schic_024	RPE_TP53	Control	chr5	0.142068
RPE_TP53_schic_024	RPE_TP53	Control	chr6	0.22541
RPE_TP53_schic_024	RPE_TP53	Control	chr7	0.128275
RPE_TP53_schic_024	RPE_TP53	Control	chr8	0.185817
RPE_TP53_schic_024	RPE_TP53	Control	chr9	0.0867216
RPE_TP53_schic_024	RPE_TP53	Control	chrX	0.0820193
RPE_TP53_schic_025	RPE_TP53	Control	chr1	0.0854646
RPE_TP53_schic_025	RPE_TP53	Control	chr10	0.14141
RPE_TP53_schic_025	RPE_TP53	Control	chr11	0.131491
RPE_TP53_schic_025	RPE_TP53	Control	chr12	0.00117547
RPE_TP53_schic_025	RPE_TP53	Control	chr13	0.0609869
RPE_TP53_schic_025	RPE_TP53	Control	chr14	0.186173
RPE_TP53_schic_025	RPE_TP53	Control	chr15	0.142134
RPE_TP53_schic_025	RPE_TP53	Control	chr16	0.154946
RPE_TP53_schic_025	RPE_TP53	Control	chr17	0.064551
RPE_TP53_schic_025	RPE_TP53	Control	chr18	0.124472
RPE_TP53_schic_025	RPE_TP53	Control	chr19	0.204023
RPE_TP53_schic_025	RPE_TP53	Control	chr2	0.0268945
RPE_TP53_schic_025	RPE_TP53	Control	chr20	0.00751729
RPE_TP53_schic_025	RPE_TP53	Control	chr21	-0.0312182
RPE_TP53_schic_025	RPE_TP53	Control	chr22	0.0545576
RPE_TP53_schic_025	RPE_TP53	Control	chr3	0.0980041
RPE_TP53_schic_025	RPE_TP53	Control	chr4	0.0159396
RPE_TP53_schic_025	RPE_TP53	Control	chr5	0.240666
RPE_TP53_schic_025	RPE_TP53	Control	chr6	0.142528
RPE_TP53_schic_025	RPE_TP53	Control	chr7	0.154039
RPE_TP53_schic_025	RPE_TP53	Control	chr8	0.0872723
RPE_TP53_schic_025	RPE_TP53	Control	chr9	0.233939
RPE_TP53_schic_025	RPE_TP53	Control	chrX	0.0313324
RPE_TP53_schic_026	RPE_TP53	Control	chr1	0.239925
RPE_TP53_schic_026	RPE_TP53	Control	chr10	0.285072
RPE_TP53_schic_026	RPE_TP53	Control	chr11	0.408119
RPE_TP53_schic_026	RPE_TP53	Control	chr12	0.3329
RPE_TP53_schic_026	RPE_TP53	Control	chr13	0.307293
RPE_TP53_schic_026	RPE_TP53	Control	chr14	0.368023
RPE_TP53_schic_026	RPE_TP53	Control	chr15	0.331509
RPE_TP53_schic_026	RPE_TP53	Control	chr16	0.312046
RPE_TP53_schic_026	RPE_TP53	Control	chr17	0.429013
RPE_TP53_schic_026	RPE_TP53	Control	chr18	0.483282
RPE_TP53_schic_026	RPE_TP53	Control	chr19	0.420399
RPE_TP53_schic_026	RPE_TP53	Control	chr2	0.245494
RPE_TP53_schic_026	RPE_TP53	Control	chr20	0.288222
RPE_TP53_schic_026	RPE_TP53	Control	chr21	0.56724
RPE_TP53_schic_026	RPE_TP53	Control	chr22	0.582517
RPE_TP53_schic_026	RPE_TP53	Control	chr3	0.254773
RPE_TP53_schic_026	RPE_TP53	Control	chr4	0.0800342
RPE_TP53_schic_026	RPE_TP53	Control	chr5	0.350015
RPE_TP53_schic_026	RPE_TP53	Control	chr6	0.397058
RPE_TP53_schic_026	RPE_TP53	Control	chr7	0.383511
RPE_TP53_schic_026	RPE_TP53	Control	chr8	0.383957
RPE_TP53_schic_026	RPE_TP53	Control	chr9	0.10334
RPE_TP53_schic_026	RPE_TP53	Control	chrX	0.16027
RPE_TP53_schic_027	RPE_TP53	Control	chr1	0.0536092
RPE_TP53_schic_027	RPE_TP53	Control	chr10	0.0583876
RPE_TP53_schic_027	RPE_TP53	Control	chr11	0.0986383
RPE_TP53_schic_027	RPE_TP53	Control	chr12	0.150882
RPE_TP53_schic_027	RPE_TP53	Control	chr13	0.0291377
RPE_TP53_schic_027	RPE_TP53	Control	chr14	0.261872
RPE_TP53_schic_027	RPE_TP53	Control	chr15	0.276199
RPE_TP53_schic_027	RPE_TP53	Control	chr16	0.209671
RPE_TP53_schic_027	RPE_TP53	Control	chr17	0.107102
RPE_TP53_schic_027	RPE_TP53	Control	chr18	0.146934
RPE_TP53_schic_027	RPE_TP53	Control	chr19	0.323024
RPE_TP53_schic_027	RPE_TP53	Control	chr2	0.00612101
RPE_TP53_schic_027	RPE_TP53	Control	chr20	0.200913
RPE_TP53_schic_027	RPE_TP53	Control	chr21	0.272508
RPE_TP53_schic_027	RPE_TP53	Control	chr22	0.298228
RPE_TP53_schic_027	RPE_TP53	Control	chr3	0.160588
RPE_TP53_schic_027	RPE_TP53	Control	chr4	0.0364028
RPE_TP53_schic_027	RPE_TP53	Control	chr5	0.0372919
RPE_TP53_schic_027	RPE_TP53	Control	chr6	0.309732
RPE_TP53_schic_027	RPE_TP53	Control	chr7	0.254226
RPE_TP53_schic_027	RPE_TP53	Control	chr8	0.167965
RPE_TP53_schic_027	RPE_TP53	Control	chr9	0.0570402
RPE_TP53_schic_027	RPE_TP53	Control	chrX	0.0338072
RPE_TP53_schic_028	RPE_TP53	Control	chr1	0.046293
RPE_TP53_schic_028	RPE_TP53	Control	chr10	0.0632732
RPE_TP53_schic_028	RPE_TP53	Control	chr11	0.0141798
RPE_TP53_schic_028	RPE_TP53	Control	chr12	0.0273182
RPE_TP53_schic_028	RPE_TP53	Control	chr13	0.0301337
RPE_TP53_schic_028	RPE_TP53	Control	chr14	0.0894839
RPE_TP53_schic_028	RPE_TP53	Control	chr15	0.225582
RPE_TP53_schic_028	RPE_TP53	Control	chr16	0.148669
RPE_TP53_schic_028	RPE_TP53	Control	chr17	0.140061
RPE_TP53_schic_028	RPE_TP53	Control	chr18	0.0512012
RPE_TP53_schic_028	RPE_TP53	Control	chr19	0.105901
RPE_TP53_schic_028	RPE_TP53	Control	chr2	0.123204
RPE_TP53_schic_028	RPE_TP53	Control	chr20	0.228733
RPE_TP53_schic_028	RPE_TP53	Control	chr21	0.120846
RPE_TP53_schic_028	RPE_TP53	Control	chr22	0.181247
RPE_TP53_schic_028	RPE_TP53	Control	chr3	0.101587
RPE_TP53_schic_028	RPE_TP53	Control	chr4	0.00403515
RPE_TP53_schic_028	RPE_TP53	Control	chr5	0.215753
RPE_TP53_schic_028	RPE_TP53	Control	chr6	0.134069
RPE_TP53_schic_028	RPE_TP53	Control	chr7	0.0728593
RPE_TP53_schic_028	RPE_TP53	Control	chr8	0.172101
RPE_TP53_schic_028	RPE_TP53	Control	chr9	0.039767
RPE_TP53_schic_028	RPE_TP53	Control	chrX	-0.00628586
RPE_TP53_schic_029	RPE_TP53	Control	chr1	0.115207
RPE_TP53_schic_029	RPE_TP53	Control	chr10	0.427225
RPE_TP53_schic_029	RPE_TP53	Control	chr11	0.385721
RPE_TP53_schic_029	RPE_TP53	Control	chr12	0.329729
RPE_TP53_schic_029	RPE_TP53	Control	chr13	0.222739
RPE_TP53_schic_029	RPE_TP53	Control	chr14	0.350513
RPE_TP53_schic_029	RPE_TP53	Control	chr15	0.486362
RPE_TP53_schic_029	RPE_TP53	Control	chr16	0.301177
RPE_TP53_schic_029	RPE_TP53	Control	chr17	0.354294
RPE_TP53_schic_029	RPE_TP53	Control	chr18	0.285925
RPE_TP53_schic_029	RPE_TP53	Control	chr19	0.400084
RPE_TP53_schic_029	RPE_TP53	Control	chr2	0.18507
RPE_TP53_schic_029	RPE_TP53	Control	chr20	0.198388
RPE_TP53_schic_029	RPE_TP53	Control	chr21	0.457764
RPE_TP53_schic_029	RPE_TP53	Control	chr22	0.25251
RPE_TP53_schic_029	RPE_TP53	Control	chr3	0.290046
RPE_TP53_schic_029	RPE_TP53	Control	chr4	0.0364284
RPE_TP53_schic_029	RPE_TP53	Control	chr5	0.277005
RPE_TP53_schic_029	RPE_TP53	Control	chr6	0.334529
RPE_TP53_schic_029	RPE_TP53	Control	chr7	0.327734
RPE_TP53_schic_029	RPE_TP53	Control	chr8	0.297553
RPE_TP53_schic_029	RPE_TP53	Control	chr9	0.016401
RPE_TP53_schic_029	RPE_TP53	Control	chrX	0.142194
RPE_TP53_schic_030	RPE_TP53	Control	chr1	0.065731
RPE_TP53_schic_030	RPE_TP53	Control	chr10	0.209603
RPE_TP53_schic_030	RPE_TP53	Control	chr11	0.287578
RPE_TP53_schic_030	RPE_TP53	Control	chr12	0.18195
RPE_TP53_schic_030	RPE_TP53	Control	chr13	0.212574
RPE_TP53_schic_030	RPE_TP53	Control	chr14	0.264168
RPE_TP53_schic_030	RPE_TP53	Control	chr15	0.385105
RPE_TP53_schic_030	RPE_TP53	Control	chr16	0.288982
RPE_TP53_schic_030	RPE_TP53	Control	chr17	0.299641
RPE_TP53_schic_030	RPE_TP53	Control	chr18	0.0887234
RPE_TP53_schic_030	RPE_TP53	Control	chr19	0.195294
RPE_TP53_schic_030	RPE_TP53	Control	chr2	0.14815
RPE_TP53_schic_030	RPE_TP53	Control	chr20	0.101979
RPE_TP53_schic_030	RPE_TP53	Control	chr21	0.301798
RPE_TP53_schic_030	RPE_TP53	Control	chr22	0.266302
RPE_TP53_schic_030	RPE_TP53	Control	chr3	0.0732819
RPE_TP53_schic_030	RPE_TP53	Control	chr4	0.0229942
RPE_TP53_schic_030	RPE_TP53	Control	chr5	0.0656662
RPE_TP53_schic_030	RPE_TP53	Control	chr6	0.314144
RPE_TP53_schic_030	RPE_TP53	Control	chr7	0.143422
RPE_TP53_schic_030	RPE_TP53	Control	chr8	0.250211
RPE_TP53_schic_030	RPE_TP53	Control	chr9	0.156025
RPE_TP53_schic_030	RPE_TP53	Control	chrX	0.120943
RPE_TP53_schic_033	RPE_TP53	Control	chr1	0.0660358
RPE_TP53_schic_033	RPE_TP53	Control	chr10	0.198637
RPE_TP53_schic_033	RPE_TP53	Control	chr11	0.25099
RPE_TP53_schic_033	RPE_TP53	Control	chr12	0.244244
RPE_TP53_schic_033	RPE_TP53	Control	chr13	0.181094
RPE_TP53_schic_033	RPE_TP53	Control	chr14	0.274195
RPE_TP53_schic_033	RPE_TP53	Control	chr15	0.093336
RPE_TP53_schic_033	RPE_TP53	Control	chr16	0.276703
RPE_TP53_schic_033	RPE_TP53	Control	chr17	0.0824596
RPE_TP53_schic_033	RPE_TP53	Control	chr18	0.253202
RPE_TP53_schic_033	RPE_TP53	Control	chr19	0.235708
RPE_TP53_schic_033	RPE_TP53	Control	chr2	0.129288
RPE_TP53_schic_033	RPE_TP53	Control	chr20	0.245622
RPE_TP53_schic_033	RPE_TP53	Control	chr21	0.322879
RPE_TP53_schic_033	RPE_TP53	Control	chr22	0.187666
RPE_TP53_schic_033	RPE_TP53	Control	chr3	0.296442
RPE_TP53_schic_033	RPE_TP53	Control	chr4	0.06209
RPE_TP53_schic_033	RPE_TP53	Control	chr5	0.0793382
RPE_TP53_schic_033	RPE_TP53	Control	chr6	0.170168
RPE_TP53_schic_033	RPE_TP53	Control	chr7	0.275174
RPE_TP53_schic_033	RPE_TP53	Control	chr8	0.227146
RPE_TP53_schic_033	RPE_TP53	Control	chr9	0.0785616
RPE_TP53_schic_033	RPE_TP53	Control	chrX	0.0396605
RPE_TP53_schic_034	RPE_TP53	Control	chr1	0.158407
RPE_TP53_schic_034	RPE_TP53	Control	chr10	0.36227
RPE_TP53_schic_034	RPE_TP53	Control	chr11	0.258314
RPE_TP53_schic_034	RPE_TP53	Control	chr12	0.225746
RPE_TP53_schic_034	RPE_TP53	Control	chr13	0.167641
RPE_TP53_schic_034	RPE_TP53	Control	chr14	0.245326
RPE_TP53_schic_034	RPE_TP53	Control	chr15	0.247541
RPE_TP53_schic_034	RPE_TP53	Control	chr16	0.332889
RPE_TP53_schic_034	RPE_TP53	Control	chr17	0.291715
RPE_TP53_schic_034	RPE_TP53	Control	chr18	0.364916
RPE_TP53_schic_034	RPE_TP53	Control	chr19	0.369668
RPE_TP53_schic_034	RPE_TP53	Control	chr2	0.140642
RPE_TP53_schic_034	RPE_TP53	Control	chr20	0.364775
RPE_TP53_schic_034	RPE_TP53	Control	chr21	0.513056
RPE_TP53_schic_034	RPE_TP53	Control	chr22	0.354455
RPE_TP53_schic_034	RPE_TP53	Control	chr3	0.242677
RPE_TP53_schic_034	RPE_TP53	Control	chr4	0.0620041
RPE_TP53_schic_034	RPE_TP53	Control	chr5	0.033409
RPE_TP53_schic_034	RPE_TP53	Control	chr6	0.314034
RPE_TP53_schic_034	RPE_TP53	Control	chr7	0.173783
RPE_TP53_schic_034	RPE_TP53	Control	chr8	0.190395
RPE_TP53_schic_034	RPE_TP53	Control	chr9	0.0894527
RPE_TP53_schic_034	RPE_TP53	Control	chrX	0.0423325
RPE_TP53_schic_035	RPE_TP53	Control	chr1	0.140387
RPE_TP53_schic_035	RPE_TP53	Control	chr10	0.19292
RPE_TP53_schic_035	RPE_TP53	Control	chr11	0.182202
RPE_TP53_schic_035	RPE_TP53	Control	chr12	0.214741
RPE_TP53_schic_035	RPE_TP53	Control	chr13	0.0128696
RPE_TP53_schic_035	RPE_TP53	Control	chr14	0.199879
RPE_TP53_schic_035	RPE_TP53	Control	chr15	0.0609694
RPE_TP53_schic_035	RPE_TP53	Control	chr16	0.104751
RPE_TP53_schic_035	RPE_TP53	Control	chr17	0.168283
RPE_TP53_schic_035	RPE_TP53	Control	chr18	0.173779
RPE_TP53_schic_035	RPE_TP53	Control	chr19	0.229054
RPE_TP53_schic_035	RPE_TP53	Control	chr2	0.224975
RPE_TP53_schic_035	RPE_TP53	Control	chr20	0.26537
RPE_TP53_schic_035	RPE_TP53	Control	chr21	0.34506
RPE_TP53_schic_035	RPE_TP53	Control	chr22	0.414475
RPE_TP53_schic_035	RPE_TP53	Control	chr3	0.125053
RPE_TP53_schic_035	RPE_TP53	Control	chr4	0.0504532
RPE_TP53_schic_035	RPE_TP53	Control	chr5	0.0491832
RPE_TP53_schic_035	RPE_TP53	Control	chr6	0.27094
RPE_TP53_schic_035	RPE_TP53	Control	chr7	0.1454
RPE_TP53_schic_035	RPE_TP53	Control	chr8	0.218746
RPE_TP53_schic_035	RPE_TP53	Control	chr9	0.0662738
RPE_TP53_schic_035	RPE_TP53	Control	chrX	-0.0111084
RPE_TP53_schic_036	RPE_TP53	Control	chr1	0.235766
RPE_TP53_schic_036	RPE_TP53	Control	chr10	0.385674
RPE_TP53_schic_036	RPE_TP53	Control	chr11	0.414128
RPE_TP53_schic_036	RPE_TP53	Control	chr12	0.309368
RPE_TP53_schic_036	RPE_TP53	Control	chr13	0.167875
RPE_TP53_schic_036	RPE_TP53	Control	chr14	0.415694
RPE_TP53_schic_036	RPE_TP53	Control	chr15	0.477751
RPE_TP53_schic_036	RPE_TP53	Control	chr16	0.309737
RPE_TP53_schic_036	RPE_TP53	Control	chr17	0.421923
RPE_TP53_schic_036	RPE_TP53	Control	chr18	0.325091
RPE_TP53_schic_036	RPE_TP53	Control	chr19	0.265557
RPE_TP53_schic_036	RPE_TP53	Control	chr2	0.204715
RPE_TP53_schic_036	RPE_TP53	Control	chr20	0.242832
RPE_TP53_schic_036	RPE_TP53	Control	chr21	0.59891
RPE_TP53_schic_036	RPE_TP53	Control	chr22	0.349225
RPE_TP53_schic_036	RPE_TP53	Control	chr3	0.345888
RPE_TP53_schic_036	RPE_TP53	Control	chr4	0.0261321
RPE_TP53_schic_036	RPE_TP53	Control	chr5	0.373749
RPE_TP53_schic_036	RPE_TP53	Control	chr6	0.401442
RPE_TP53_schic_036	RPE_TP53	Control	chr7	0.408004
RPE_TP53_schic_036	RPE_TP53	Control	chr8	0.323646
RPE_TP53_schic_036	RPE_TP53	Control	chr9	0.381678
RPE_TP53_schic_036	RPE_TP53	Control	chrX	0.205817
RPE_TP53_schic_037	RPE_TP53	Control	chr1	0.0446941
RPE_TP53_schic_037	RPE_TP53	Control	chr10	0.138781
RPE_TP53_schic_037	RPE_TP53	Control	chr11	0.119577
RPE_TP53_schic_037	RPE_TP53	Control	chr12	0.13508
RPE_TP53_schic_037	RPE_TP53	Control	chr13	0.219589
RPE_TP53_schic_037	RPE_TP53	Control	chr14	0.039321
RPE_TP53_schic_037	RPE_TP53	Control	chr15	0.0480088
RPE_TP53_schic_037	RPE_TP53	Control	chr16	0.063049
RPE_TP53_schic_037	RPE_TP53	Control	chr17	0.136093
RPE_TP53_schic_037	RPE_TP53	Control	chr18	0.0653696
RPE_TP53_schic_037	RPE_TP53	Control	chr19	0.0214535
RPE_TP53_schic_037	RPE_TP53	Control	chr2	0.0699263
RPE_TP53_schic_037	RPE_TP53	Control	chr20	0.194089
RPE_TP53_schic_037	RPE_TP53	Control	chr21	0.301076
RPE_TP53_schic_037	RPE_TP53	Control	chr22	0.134983
RPE_TP53_schic_037	RPE_TP53	Control	chr3	0.227137
RPE_TP53_schic_037	RPE_TP53	Control	chr4	0.0138373
RPE_TP53_schic_037	RPE_TP53	Control	chr5	0.132803
RPE_TP53_schic_037	RPE_TP53	Control	chr6	0.17034
RPE_TP53_schic_037	RPE_TP53	Control	chr7	0.188321
RPE_TP53_schic_037	RPE_TP53	Control	chr8	0.0638271
RPE_TP53_schic_037	RPE_TP53	Control	chr9	0.124267
RPE_TP53_schic_037	RPE_TP53	Control	chrX	0.0418313
RPE_TP53_schic_038	RPE_TP53	Control	chr1	0.210594
RPE_TP53_schic_038	RPE_TP53	Control	chr10	0.253785
RPE_TP53_schic_038	RPE_TP53	Control	chr11	0.429888
RPE_TP53_schic_038	RPE_TP53	Control	chr12	0.150089
RPE_TP53_schic_038	RPE_TP53	Control	chr13	0.211724
RPE_TP53_schic_038	RPE_TP53	Control	chr14	0.306118
RPE_TP53_schic_038	RPE_TP53	Control	chr15	0.274976
RPE_TP53_schic_038	RPE_TP53	Control	chr16	0.324126
RPE_TP53_schic_038	RPE_TP53	Control	chr17	0.373554
RPE_TP53_schic_038	RPE_TP53	Control	chr18	0.344318
RPE_TP53_schic_038	RPE_TP53	Control	chr19	0.379323
RPE_TP53_schic_038	RPE_TP53	Control	chr2	0.204979
RPE_TP53_schic_038	RPE_TP53	Control	chr20	0.44419
RPE_TP53_schic_038	RPE_TP53	Control	chr21	0.587023
RPE_TP53_schic_038	RPE_TP53	Control	chr22	0.3867
RPE_TP53_schic_038	RPE_TP53	Control	chr3	0.236545
RPE_TP53_schic_038	RPE_TP53	Control	chr4	0.0523725
RPE_TP53_schic_038	RPE_TP53	Control	chr5	0.279996
RPE_TP53_schic_038	RPE_TP53	Control	chr6	0.3358
RPE_TP53_schic_038	RPE_TP53	Control	chr7	0.350673
RPE_TP53_schic_038	RPE_TP53	Control	chr8	0.19658
RPE_TP53_schic_038	RPE_TP53	Control	chr9	0.215352
RPE_TP53_schic_038	RPE_TP53	Control	chrX	0.103991
RPE_TP53_schic_039	RPE_TP53	Control	chr1	0.233154
RPE_TP53_schic_039	RPE_TP53	Control	chr10	0.386498
RPE_TP53_schic_039	RPE_TP53	Control	chr11	0.457515
RPE_TP53_schic_039	RPE_TP53	Control	chr12	0.268197
RPE_TP53_schic_039	RPE_TP53	Control	chr13	0.295471
RPE_TP53_schic_039	RPE_TP53	Control	chr14	0.438123
RPE_TP53_schic_039	RPE_TP53	Control	chr15	0.453707
RPE_TP53_schic_039	RPE_TP53	Control	chr16	0.371841
RPE_TP53_schic_039	RPE_TP53	Control	chr17	0.564741
RPE_TP53_schic_039	RPE_TP53	Control	chr18	0.489052
RPE_TP53_schic_039	RPE_TP53	Control	chr19	0.376589
RPE_TP53_schic_039	RPE_TP53	Control	chr2	0.270721
RPE_TP53_schic_039	RPE_TP53	Control	chr20	0.511131
RPE_TP53_schic_039	RPE_TP53	Control	chr21	0.482758
RPE_TP53_schic_039	RPE_TP53	Control	chr22	0.401608
RPE_TP53_schic_039	RPE_TP53	Control	chr3	0.286093
RPE_TP53_schic_039	RPE_TP53	Control	chr4	0.0332704
RPE_TP53_schic_039	RPE_TP53	Control	chr5	0.299373
RPE_TP53_schic_039	RPE_TP53	Control	chr6	0.457638
RPE_TP53_schic_039	RPE_TP53	Control	chr7	0.392975
RPE_TP53_schic_039	RPE_TP53	Control	chr8	0.335446
RPE_TP53_schic_039	RPE_TP53	Control	chr9	0.129898
RPE_TP53_schic_039	RPE_TP53	Control	chrX	0.187366
RPE_TP53_schic_040	RPE_TP53	Control	chr1	0.185047
RPE_TP53_schic_040	RPE_TP53	Control	chr10	0.219856
RPE_TP53_schic_040	RPE_TP53	Control	chr11	0.176109
RPE_TP53_schic_040	RPE_TP53	Control	chr12	0.0184102
RPE_TP53_schic_040	RPE_TP53	Control	chr13	0.237991
RPE_TP53_schic_040	RPE_TP53	Control	chr14	0.0891974
RPE_TP53_schic_040	RPE_TP53	Control	chr15	0.192248
RPE_TP53_schic_040	RPE_TP53	Control	chr16	0.111982
RPE_TP53_schic_040	RPE_TP53	Control	chr17	0.260352
RPE_TP53_schic_040	RPE_TP53	Control	chr18	0.16826
RPE_TP53_schic_040	RPE_TP53	Control	chr19	0.118242
RPE_TP53_schic_040	RPE_TP53	Control	chr2	0.0947997
RPE_TP53_schic_040	RPE_TP53	Control	chr20	0.120851
RPE_TP53_schic_040	RPE_TP53	Control	chr21	0.300803
RPE_TP53_schic_040	RPE_TP53	Control	chr22	0.405188
RPE_TP53_schic_040	RPE_TP53	Control	chr3	0.254069
RPE_TP53_schic_040	RPE_TP53	Control	chr4	0.0562863
RPE_TP53_schic_040	RPE_TP53	Control	chr5	0.136695
RPE_TP53_schic_040	RPE_TP53	Control	chr6	0.298171
RPE_TP53_schic_040	RPE_TP53	Control	chr7	0.239626
RPE_TP53_schic_040	RPE_TP53	Control	chr8	0.200502
RPE_TP53_schic_040	RPE_TP53	Control	chr9	0.1299
RPE_TP53_schic_040	RPE_TP53	Control	chrX	0.0295123
RPE_TP53_schic_041	RPE_TP53	Control	chr1	0.0276818
RPE_TP53_schic_041	RPE_TP53	Control	chr10	0.153616
RPE_TP53_schic_041	RPE_TP53	Control	chr11	0.217948
RPE_TP53_schic_041	RPE_TP53	Control	chr12	0.183557
RPE_TP53_schic_041	RPE_TP53	Control	chr13	0.0714419
RPE_TP53_schic_041	RPE_TP53	Control	chr14	0.0338549
RPE_TP53_schic_041	RPE_TP53	Control	chr15	0.0508027
RPE_TP53_schic_041	RPE_TP53	Control	chr16	-0.00160288
RPE_TP53_schic_041	RPE_TP53	Control	chr17	0.213765
RPE_TP53_schic_041	RPE_TP53	Control	chr18	0.0157574
RPE_TP53_schic_041	RPE_TP53	Control	chr19	0.273446
RPE_TP53_schic_041	RPE_TP53	Control	chr2	0.099945
RPE_TP53_schic_041	RPE_TP53	Control	chr20	0.231612
RPE_TP53_schic_041	RPE_TP53	Control	chr21	0.235225
RPE_TP53_schic_041	RPE_TP53	Control	chr22	0.125795
RPE_TP53_schic_041	RPE_TP53	Control	chr3	0.122014
RPE_TP53_schic_041	RPE_TP53	Control	chr4	0.0194292
RPE_TP53_schic_041	RPE_TP53	Control	chr5	0.12127
RPE_TP53_schic_041	RPE_TP53	Control	chr6	0.139042
RPE_TP53_schic_041	RPE_TP53	Control	chr7	0.0346592
RPE_TP53_schic_041	RPE_TP53	Control	chr8	0.0849365
RPE_TP53_schic_041	RPE_TP53	Control	chr9	0.119865
RPE_TP53_schic_041	RPE_TP53	Control	chrX	0.097263
RPE_WGD_schic_002	RPE_WGD	WGD without LCS	chr1	0.148168
RPE_WGD_schic_002	RPE_WGD	WGD without LCS	chr10	0.221397
RPE_WGD_schic_002	RPE_WGD	WGD without LCS	chr11	0.211424
RPE_WGD_schic_002	RPE_WGD	WGD without LCS	chr12	0.23272
RPE_WGD_schic_002	RPE_WGD	WGD without LCS	chr13	0.154864
RPE_WGD_schic_002	RPE_WGD	WGD without LCS	chr14	0.322366
RPE_WGD_schic_002	RPE_WGD	WGD without LCS	chr15	0.213344
RPE_WGD_schic_002	RPE_WGD	WGD without LCS	chr16	0.0132263
RPE_WGD_schic_002	RPE_WGD	WGD without LCS	chr17	0.238482
RPE_WGD_schic_002	RPE_WGD	WGD without LCS	chr18	0.0832563
RPE_WGD_schic_002	RPE_WGD	WGD without LCS	chr19	0.191585
RPE_WGD_schic_002	RPE_WGD	WGD without LCS	chr2	0.0169961
RPE_WGD_schic_002	RPE_WGD	WGD without LCS	chr20	0.232848
RPE_WGD_schic_002	RPE_WGD	WGD without LCS	chr21	0.125783
RPE_WGD_schic_002	RPE_WGD	WGD without LCS	chr22	0.158198
RPE_WGD_schic_002	RPE_WGD	WGD without LCS	chr3	0.154624
RPE_WGD_schic_002	RPE_WGD	WGD without LCS	chr4	0.0348278
RPE_WGD_schic_002	RPE_WGD	WGD without LCS	chr5	0.0547599
RPE_WGD_schic_002	RPE_WGD	WGD without LCS	chr6	0.116963
RPE_WGD_schic_002	RPE_WGD	WGD without LCS	chr7	0.0161562
RPE_WGD_schic_002	RPE_WGD	WGD without LCS	chr8	0.218366
RPE_WGD_schic_002	RPE_WGD	WGD without LCS	chr9	0.0777197
RPE_WGD_schic_002	RPE_WGD	WGD without LCS	chrX	-0.0073726
RPE_WGD_schic_003	RPE_WGD	WGD with LCS	chr1	0.0120909
RPE_WGD_schic_003	RPE_WGD	WGD with LCS	chr10	0.00887745
RPE_WGD_schic_003	RPE_WGD	WGD with LCS	chr11	0.142195
RPE_WGD_schic_003	RPE_WGD	WGD with LCS	chr12	0.00137235
RPE_WGD_schic_003	RPE_WGD	WGD with LCS	chr13	0.00261423
RPE_WGD_schic_003	RPE_WGD	WGD with LCS	chr14	0.0506461
RPE_WGD_schic_003	RPE_WGD	WGD with LCS	chr15	0.00341787
RPE_WGD_schic_003	RPE_WGD	WGD with LCS	chr16	-0.00403345
RPE_WGD_schic_003	RPE_WGD	WGD with LCS	chr17	0.0805328
RPE_WGD_schic_003	RPE_WGD	WGD with LCS	chr18	-0.00106478
RPE_WGD_schic_003	RPE_WGD	WGD with LCS	chr19	0.134845
RPE_WGD_schic_003	RPE_WGD	WGD with LCS	chr2	-0.00341479
RPE_WGD_schic_003	RPE_WGD	WGD with LCS	chr20	-0.0195968
RPE_WGD_schic_003	RPE_WGD	WGD with LCS	chr21	0.2903
RPE_WGD_schic_003	RPE_WGD	WGD with LCS	chr22	0.0191632
RPE_WGD_schic_003	RPE_WGD	WGD with LCS	chr3	0.036953
RPE_WGD_schic_003	RPE_WGD	WGD with LCS	chr4	0.000307729
RPE_WGD_schic_003	RPE_WGD	WGD with LCS	chr5	-0.0135551
RPE_WGD_schic_003	RPE_WGD	WGD with LCS	chr6	0.0988731
RPE_WGD_schic_003	RPE_WGD	WGD with LCS	chr7	0.0345452
RPE_WGD_schic_003	RPE_WGD	WGD with LCS	chr8	0.0616395
RPE_WGD_schic_003	RPE_WGD	WGD with LCS	chr9	0.0838776
RPE_WGD_schic_003	RPE_WGD	WGD with LCS	chrX	-0.0009705
RPE_WGD_schic_004	RPE_WGD	WGD without LCS	chr1	0.0568621
RPE_WGD_schic_004	RPE_WGD	WGD without LCS	chr10	0.189521
RPE_WGD_schic_004	RPE_WGD	WGD without LCS	chr11	0.182543
RPE_WGD_schic_004	RPE_WGD	WGD without LCS	chr12	0.193352
RPE_WGD_schic_004	RPE_WGD	WGD without LCS	chr13	0.122505
RPE_WGD_schic_004	RPE_WGD	WGD without LCS	chr14	0.295299
RPE_WGD_schic_004	RPE_WGD	WGD without LCS	chr15	0.290606
RPE_WGD_schic_004	RPE_WGD	WGD without LCS	chr16	0.165807
RPE_WGD_schic_004	RPE_WGD	WGD without LCS	chr17	0.208022
RPE_WGD_schic_004	RPE_WGD	WGD without LCS	chr18	0.189747
RPE_WGD_schic_004	RPE_WGD	WGD without LCS	chr19	0.16823
RPE_WGD_schic_004	RPE_WGD	WGD without LCS	chr2	0.00588981
RPE_WGD_schic_004	RPE_WGD	WGD without LCS	chr20	0.0454779
RPE_WGD_schic_004	RPE_WGD	WGD without LCS	chr21	0.270707
RPE_WGD_schic_004	RPE_WGD	WGD without LCS	chr22	0.0741021
RPE_WGD_schic_004	RPE_WGD	WGD without LCS	chr3	0.0369371
RPE_WGD_schic_004	RPE_WGD	WGD without LCS	chr4	0.0315297
RPE_WGD_schic_004	RPE_WGD	WGD without LCS	chr5	0.11547
RPE_WGD_schic_004	RPE_WGD	WGD without LCS	chr6	0.16142
RPE_WGD_schic_004	RPE_WGD	WGD without LCS	chr7	0.132277
RPE_WGD_schic_004	RPE_WGD	WGD without LCS	chr8	0.136351
RPE_WGD_schic_004	RPE_WGD	WGD without LCS	chr9	0.228089
RPE_WGD_schic_004	RPE_WGD	WGD without LCS	chrX	0.0106827
RPE_WGD_schic_005	RPE_WGD	WGD with LCS	chr1	0.00896076
RPE_WGD_schic_005	RPE_WGD	WGD with LCS	chr10	-0.000289467
RPE_WGD_schic_005	RPE_WGD	WGD with LCS	chr11	0.0230864
RPE_WGD_schic_005	RPE_WGD	WGD with LCS	chr12	-0.00103226
RPE_WGD_schic_005	RPE_WGD	WGD with LCS	chr13	0.0330133
RPE_WGD_schic_005	RPE_WGD	WGD with LCS	chr14	0.0241119
RPE_WGD_schic_005	RPE_WGD	WGD with LCS	chr15	0.035838
RPE_WGD_schic_005	RPE_WGD	WGD with LCS	chr16	0.0301959
RPE_WGD_schic_005	RPE_WGD	WGD with LCS	chr17	0.130876
RPE_WGD_schic_005	RPE_WGD	WGD with LCS	chr18	-0.00701106
RPE_WGD_schic_005	RPE_WGD	WGD with LCS	chr19	0.0111233
RPE_WGD_schic_005	RPE_WGD	WGD with LCS	chr2	-0.000417093
RPE_WGD_schic_005	RPE_WGD	WGD with LCS	chr20	0.0692803
RPE_WGD_schic_005	RPE_WGD	WGD with LCS	chr21	0.0342546
RPE_WGD_schic_005	RPE_WGD	WGD with LCS	chr22	0.0840306
RPE_WGD_schic_005	RPE_WGD	WGD with LCS	chr3	0.0215043
RPE_WGD_schic_005	RPE_WGD	WGD with LCS	chr4	-0.00420374
RPE_WGD_schic_005	RPE_WGD	WGD with LCS	chr5	-0.0222928
RPE_WGD_schic_005	RPE_WGD	WGD with LCS	chr6	0.110262
RPE_WGD_schic_005	RPE_WGD	WGD with LCS	chr7	0.0127569
RPE_WGD_schic_005	RPE_WGD	WGD with LCS	chr8	0.0192253
RPE_WGD_schic_005	RPE_WGD	WGD with LCS	chr9	0.0473091
RPE_WGD_schic_005	RPE_WGD	WGD with LCS	chrX	0.015299
RPE_WGD_schic_007	RPE_WGD	WGD without LCS	chr1	0.0834575
RPE_WGD_schic_007	RPE_WGD	WGD without LCS	chr10	0.287378
RPE_WGD_schic_007	RPE_WGD	WGD without LCS	chr11	0.356169
RPE_WGD_schic_007	RPE_WGD	WGD without LCS	chr12	0.249889
RPE_WGD_schic_007	RPE_WGD	WGD without LCS	chr13	0.262791
RPE_WGD_schic_007	RPE_WGD	WGD without LCS	chr14	0.282852
RPE_WGD_schic_007	RPE_WGD	WGD without LCS	chr15	0.216761
RPE_WGD_schic_007	RPE_WGD	WGD without LCS	chr16	0.23113
RPE_WGD_schic_007	RPE_WGD	WGD without LCS	chr17	0.40514
RPE_WGD_schic_007	RPE_WGD	WGD without LCS	chr18	0.341319
RPE_WGD_schic_007	RPE_WGD	WGD without LCS	chr19	0.25391
RPE_WGD_schic_007	RPE_WGD	WGD without LCS	chr2	0.281217
RPE_WGD_schic_007	RPE_WGD	WGD without LCS	chr20	0.262831
RPE_WGD_schic_007	RPE_WGD	WGD without LCS	chr21	0.368305
RPE_WGD_schic_007	RPE_WGD	WGD without LCS	chr22	0.313988
RPE_WGD_schic_007	RPE_WGD	WGD without LCS	chr3	0.234504
RPE_WGD_schic_007	RPE_WGD	WGD without LCS	chr4	0.112161
RPE_WGD_schic_007	RPE_WGD	WGD without LCS	chr5	0.220454
RPE_WGD_schic_007	RPE_WGD	WGD without LCS	chr6	0.285259
RPE_WGD_schic_007	RPE_WGD	WGD without LCS	chr7	0.317541
RPE_WGD_schic_007	RPE_WGD	WGD without LCS	chr8	0.361868
RPE_WGD_schic_007	RPE_WGD	WGD without LCS	chr9	0.305874
RPE_WGD_schic_007	RPE_WGD	WGD without LCS	chrX	0.159333
RPE_WGD_schic_008	RPE_WGD	WGD with LCS	chr1	0.0423672
RPE_WGD_schic_008	RPE_WGD	WGD with LCS	chr10	0.009215
RPE_WGD_schic_008	RPE_WGD	WGD with LCS	chr11	0.013789
RPE_WGD_schic_008	RPE_WGD	WGD with LCS	chr12	-0.00391669
RPE_WGD_schic_008	RPE_WGD	WGD with LCS	chr13	0.0317043
RPE_WGD_schic_008	RPE_WGD	WGD with LCS	chr14	-0.00190226
RPE_WGD_schic_008	RPE_WGD	WGD with LCS	chr15	0.0421713
RPE_WGD_schic_008	RPE_WGD	WGD with LCS	chr16	0.0107668
RPE_WGD_schic_008	RPE_WGD	WGD with LCS	chr17	0.0545714
RPE_WGD_schic_008	RPE_WGD	WGD with LCS	chr18	0.00792797
RPE_WGD_schic_008	RPE_WGD	WGD with LCS	chr19	0.0107601
RPE_WGD_schic_008	RPE_WGD	WGD with LCS	chr2	0.0567356
RPE_WGD_schic_008	RPE_WGD	WGD with LCS	chr20	-0.00832059
RPE_WGD_schic_008	RPE_WGD	WGD with LCS	chr21	0.014717
RPE_WGD_schic_008	RPE_WGD	WGD with LCS	chr22	-0.00533978
RPE_WGD_schic_008	RPE_WGD	WGD with LCS	chr3	0.02408
RPE_WGD_schic_008	RPE_WGD	WGD with LCS	chr4	-0.000427845
RPE_WGD_schic_008	RPE_WGD	WGD with LCS	chr5	0.0116951
RPE_WGD_schic_008	RPE_WGD	WGD with LCS	chr6	0.0783138
RPE_WGD_schic_008	RPE_WGD	WGD with LCS	chr7	-0.0102393
RPE_WGD_schic_008	RPE_WGD	WGD with LCS	chr8	0.00220793
RPE_WGD_schic_008	RPE_WGD	WGD with LCS	chr9	-0.0173299
RPE_WGD_schic_008	RPE_WGD	WGD with LCS	chrX	0.0121401
RPE_WGD_schic_009	RPE_WGD	WGD without LCS	chr1	0.118645
RPE_WGD_schic_009	RPE_WGD	WGD without LCS	chr10	0.162285
RPE_WGD_schic_009	RPE_WGD	WGD without LCS	chr11	0.350406
RPE_WGD_schic_009	RPE_WGD	WGD without LCS	chr12	0.0650056
RPE_WGD_schic_009	RPE_WGD	WGD without LCS	chr13	0.0532847
RPE_WGD_schic_009	RPE_WGD	WGD without LCS	chr14	0.136933
RPE_WGD_schic_009	RPE_WGD	WGD without LCS	chr15	0.00536652
RPE_WGD_schic_009	RPE_WGD	WGD without LCS	chr16	0.0683566
RPE_WGD_schic_009	RPE_WGD	WGD without LCS	chr17	0.33215
RPE_WGD_schic_009	RPE_WGD	WGD without LCS	chr18	0.218294
RPE_WGD_schic_009	RPE_WGD	WGD without LCS	chr19	0.165351
RPE_WGD_schic_009	RPE_WGD	WGD without LCS	chr2	0.149725
RPE_WGD_schic_009	RPE_WGD	WGD without LCS	chr20	0.107254
RPE_WGD_schic_009	RPE_WGD	WGD without LCS	chr21	0.470267
RPE_WGD_schic_009	RPE_WGD	WGD without LCS	chr22	0.251004
RPE_WGD_schic_009	RPE_WGD	WGD without LCS	chr3	0.253678
RPE_WGD_schic_009	RPE_WGD	WGD without LCS	chr4	0.125591
RPE_WGD_schic_009	RPE_WGD	WGD without LCS	chr5	0.24777
RPE_WGD_schic_009	RPE_WGD	WGD without LCS	chr6	0.260446
RPE_WGD_schic_009	RPE_WGD	WGD without LCS	chr7	0.242429
RPE_WGD_schic_009	RPE_WGD	WGD without LCS	chr8	0.179701
RPE_WGD_schic_009	RPE_WGD	WGD without LCS	chr9	0.209452
RPE_WGD_schic_009	RPE_WGD	WGD without LCS	chrX	0.0513933
RPE_WGD_schic_010	RPE_WGD	WGD without LCS	chr1	0.155856
RPE_WGD_schic_010	RPE_WGD	WGD without LCS	chr10	0.233856
RPE_WGD_schic_010	RPE_WGD	WGD without LCS	chr11	0.207706
RPE_WGD_schic_010	RPE_WGD	WGD without LCS	chr12	0.3062
RPE_WGD_schic_010	RPE_WGD	WGD without LCS	chr13	0.227376
RPE_WGD_schic_010	RPE_WGD	WGD without LCS	chr14	0.274969
RPE_WGD_schic_010	RPE_WGD	WGD without LCS	chr15	0.429513
RPE_WGD_schic_010	RPE_WGD	WGD without LCS	chr16	0.34635
RPE_WGD_schic_010	RPE_WGD	WGD without LCS	chr17	0.351539
RPE_WGD_schic_010	RPE_WGD	WGD without LCS	chr18	0.470188
RPE_WGD_schic_010	RPE_WGD	WGD without LCS	chr19	0.366385
RPE_WGD_schic_010	RPE_WGD	WGD without LCS	chr2	0.265061
RPE_WGD_schic_010	RPE_WGD	WGD without LCS	chr20	0.11484
RPE_WGD_schic_010	RPE_WGD	WGD without LCS	chr21	0.366979
RPE_WGD_schic_010	RPE_WGD	WGD without LCS	chr22	0.201959
RPE_WGD_schic_010	RPE_WGD	WGD without LCS	chr3	0.238456
RPE_WGD_schic_010	RPE_WGD	WGD without LCS	chr4	0.0293728
RPE_WGD_schic_010	RPE_WGD	WGD without LCS	chr5	0.239261
RPE_WGD_schic_010	RPE_WGD	WGD without LCS	chr6	0.302443
RPE_WGD_schic_010	RPE_WGD	WGD without LCS	chr7	0.297442
RPE_WGD_schic_010	RPE_WGD	WGD without LCS	chr8	0.167321
RPE_WGD_schic_010	RPE_WGD	WGD without LCS	chr9	0.129186
RPE_WGD_schic_010	RPE_WGD	WGD without LCS	chrX	0.170356
RPE_WGD_schic_011	RPE_WGD	WGD without LCS	chr1	0.0549219
RPE_WGD_schic_011	RPE_WGD	WGD without LCS	chr10	0.258349
RPE_WGD_schic_011	RPE_WGD	WGD without LCS	chr11	0.25357
RPE_WGD_schic_011	RPE_WGD	WGD without LCS	chr12	0.167727
RPE_WGD_schic_011	RPE_WGD	WGD without LCS	chr13	0.0714531
RPE_WGD_schic_011	RPE_WGD	WGD without LCS	chr14	0.161552
RPE_WGD_schic_011	RPE_WGD	WGD without LCS	chr15	0.167877
RPE_WGD_schic_011	RPE_WGD	WGD without LCS	chr16	0.399532
RPE_WGD_schic_011	RPE_WGD	WGD without LCS	chr17	0.327856
RPE_WGD_schic_011	RPE_WGD	WGD without LCS	chr18	0.392813
RPE_WGD_schic_011	RPE_WGD	WGD without LCS	chr19	0.183303
RPE_WGD_schic_011	RPE_WGD	WGD without LCS	chr2	0.207535
RPE_WGD_schic_011	RPE_WGD	WGD without LCS	chr20	0.252253
RPE_WGD_schic_011	RPE_WGD	WGD without LCS	chr21	0.559543
RPE_WGD_schic_011	RPE_WGD	WGD without LCS	chr22	0.249312
RPE_WGD_schic_011	RPE_WGD	WGD without LCS	chr3	0.168945
RPE_WGD_schic_011	RPE_WGD	WGD without LCS	chr4	0.0587142
RPE_WGD_schic_011	RPE_WGD	WGD without LCS	chr5	0.212648
RPE_WGD_schic_011	RPE_WGD	WGD without LCS	chr6	0.0861447
RPE_WGD_schic_011	RPE_WGD	WGD without LCS	chr7	0.0331624
RPE_WGD_schic_011	RPE_WGD	WGD without LCS	chr8	0.17018
RPE_WGD_schic_011	RPE_WGD	WGD without LCS	chr9	0.19302
RPE_WGD_schic_011	RPE_WGD	WGD without LCS	chrX	0.0713363
RPE_WGD_schic_012	RPE_WGD	WGD without LCS	chr1	0.0831959
RPE_WGD_schic_012	RPE_WGD	WGD without LCS	chr10	0.0411421
RPE_WGD_schic_012	RPE_WGD	WGD without LCS	chr11	0.293706
RPE_WGD_schic_012	RPE_WGD	WGD without LCS	chr12	0.202351
RPE_WGD_schic_012	RPE_WGD	WGD without LCS	chr13	0.0755974
RPE_WGD_schic_012	RPE_WGD	WGD without LCS	chr14	0.0150361
RPE_WGD_schic_012	RPE_WGD	WGD without LCS	chr15	0.147069
RPE_WGD_schic_012	RPE_WGD	WGD without LCS	chr16	0.0289011
RPE_WGD_schic_012	RPE_WGD	WGD without LCS	chr17	0.288585
RPE_WGD_schic_012	RPE_WGD	WGD without LCS	chr18	0.185667
RPE_WGD_schic_012	RPE_WGD	WGD without LCS	chr19	0.24883
RPE_WGD_schic_012	RPE_WGD	WGD without LCS	chr2	0.156614
RPE_WGD_schic_012	RPE_WGD	WGD without LCS	chr20	0.0827956
RPE_WGD_schic_012	RPE_WGD	WGD without LCS	chr21	0.129122
RPE_WGD_schic_012	RPE_WGD	WGD without LCS	chr22	0.0194805
RPE_WGD_schic_012	RPE_WGD	WGD without LCS	chr3	0.134727
RPE_WGD_schic_012	RPE_WGD	WGD without LCS	chr4	0.0700057
RPE_WGD_schic_012	RPE_WGD	WGD without LCS	chr5	0.237557
RPE_WGD_schic_012	RPE_WGD	WGD without LCS	chr6	0.0142312
RPE_WGD_schic_012	RPE_WGD	WGD without LCS	chr7	0.12403
RPE_WGD_schic_012	RPE_WGD	WGD without LCS	chr8	0.161528
RPE_WGD_schic_012	RPE_WGD	WGD without LCS	chr9	0.0868544
RPE_WGD_schic_012	RPE_WGD	WGD without LCS	chrX	0.0642503
RPE_WGD_schic_013	RPE_WGD	WGD with LCS	chr1	0.0263648
RPE_WGD_schic_013	RPE_WGD	WGD with LCS	chr10	-0.00931984
RPE_WGD_schic_013	RPE_WGD	WGD with LCS	chr11	0.00411414
RPE_WGD_schic_013	RPE_WGD	WGD with LCS	chr12	0.00490453
RPE_WGD_schic_013	RPE_WGD	WGD with LCS	chr13	-0.0196048
RPE_WGD_schic_013	RPE_WGD	WGD with LCS	chr14	0.037677
RPE_WGD_schic_013	RPE_WGD	WGD with LCS	chr15	0.010645
RPE_WGD_schic_013	RPE_WGD	WGD with LCS	chr16	-0.0119049
RPE_WGD_schic_013	RPE_WGD	WGD with LCS	chr17	0.0194954
RPE_WGD_schic_013	RPE_WGD	WGD with LCS	chr18	0.00931663
RPE_WGD_schic_013	RPE_WGD	WGD with LCS	chr19	-0.0162333
RPE_WGD_schic_013	RPE_WGD	WGD with LCS	chr2	-0.00472451
RPE_WGD_schic_013	RPE_WGD	WGD with LCS	chr20	0.0216227
RPE_WGD_schic_013	RPE_WGD	WGD with LCS	chr21	0.00879046
RPE_WGD_schic_013	RPE_WGD	WGD with LCS	chr22	0.0441558
RPE_WGD_schic_013	RPE_WGD	WGD with LCS	chr3	0.0607152
RPE_WGD_schic_013	RPE_WGD	WGD with LCS	chr4	0.0132671
RPE_WGD_schic_013	RPE_WGD	WGD with LCS	chr5	-0.0171372
RPE_WGD_schic_013	RPE_WGD	WGD with LCS	chr6	-0.00506622
RPE_WGD_schic_013	RPE_WGD	WGD with LCS	chr7	-0.0127404
RPE_WGD_schic_013	RPE_WGD	WGD with LCS	chr8	0.0263281
RPE_WGD_schic_013	RPE_WGD	WGD with LCS	chr9	0.00634907
RPE_WGD_schic_013	RPE_WGD	WGD with LCS	chrX	0.00594808
RPE_WGD_schic_014	RPE_WGD	WGD with LCS	chr1	0.00423244
RPE_WGD_schic_014	RPE_WGD	WGD with LCS	chr10	0.0665621
RPE_WGD_schic_014	RPE_WGD	WGD with LCS	chr11	0.0851498
RPE_WGD_schic_014	RPE_WGD	WGD with LCS	chr12	-0.00607625
RPE_WGD_schic_014	RPE_WGD	WGD with LCS	chr13	-0.0135499
RPE_WGD_schic_014	RPE_WGD	WGD with LCS	chr14	0.00256752
RPE_WGD_schic_014	RPE_WGD	WGD with LCS	chr15	0.0759241
RPE_WGD_schic_014	RPE_WGD	WGD with LCS	chr16	-0.00763122
RPE_WGD_schic_014	RPE_WGD	WGD with LCS	chr17	0.0597001
RPE_WGD_schic_014	RPE_WGD	WGD with LCS	chr18	0.031935
RPE_WGD_schic_014	RPE_WGD	WGD with LCS	chr19	0.062653
RPE_WGD_schic_014	RPE_WGD	WGD with LCS	chr2	0.00141135
RPE_WGD_schic_014	RPE_WGD	WGD with LCS	chr20	0.00830963
RPE_WGD_schic_014	RPE_WGD	WGD with LCS	chr21	0.34555
RPE_WGD_schic_014	RPE_WGD	WGD with LCS	chr22	0.167574
RPE_WGD_schic_014	RPE_WGD	WGD with LCS	chr3	0.0398073
RPE_WGD_schic_014	RPE_WGD	WGD with LCS	chr4	-0.00381553
RPE_WGD_schic_014	RPE_WGD	WGD with LCS	chr5	0.0413687
RPE_WGD_schic_014	RPE_WGD	WGD with LCS	chr6	0.0780813
RPE_WGD_schic_014	RPE_WGD	WGD with LCS	chr7	0.0106988
RPE_WGD_schic_014	RPE_WGD	WGD with LCS	chr8	0.0966067
RPE_WGD_schic_014	RPE_WGD	WGD with LCS	chr9	0.105782
RPE_WGD_schic_014	RPE_WGD	WGD with LCS	chrX	0.0135794
RPE_WGD_schic_016	RPE_WGD	WGD without LCS	chr1	0.075263
RPE_WGD_schic_016	RPE_WGD	WGD without LCS	chr10	0.0733625
RPE_WGD_schic_016	RPE_WGD	WGD without LCS	chr11	0.200699
RPE_WGD_schic_016	RPE_WGD	WGD without LCS	chr12	0.0425867
RPE_WGD_schic_016	RPE_WGD	WGD without LCS	chr13	0.0854827
RPE_WGD_schic_016	RPE_WGD	WGD without LCS	chr14	0.108113
RPE_WGD_schic_016	RPE_WGD	WGD without LCS	chr15	0.0208784
RPE_WGD_schic_016	RPE_WGD	WGD without LCS	chr16	-0.014794
RPE_WGD_schic_016	RPE_WGD	WGD without LCS	chr17	0.293588
RPE_WGD_schic_016	RPE_WGD	WGD without LCS	chr18	0.167572
RPE_WGD_schic_016	RPE_WGD	WGD without LCS	chr19	0.342337
RPE_WGD_schic_016	RPE_WGD	WGD without LCS	chr2	0.0676239
RPE_WGD_schic_016	RPE_WGD	WGD without LCS	chr20	0.248319
RPE_WGD_schic_016	RPE_WGD	WGD without LCS	chr21	0.452735
RPE_WGD_schic_016	RPE_WGD	WGD without LCS	chr22	0.400525
RPE_WGD_schic_016	RPE_WGD	WGD without LCS	chr3	0.158307
RPE_WGD_schic_016	RPE_WGD	WGD without LCS	chr4	0.00852322
RPE_WGD_schic_016	RPE_WGD	WGD without LCS	chr5	0.0761453
RPE_WGD_schic_016	RPE_WGD	WGD without LCS	chr6	0.12098
RPE_WGD_schic_016	RPE_WGD	WGD without LCS	chr7	0.139587
RPE_WGD_schic_016	RPE_WGD	WGD without LCS	chr8	0.0469247
RPE_WGD_schic_016	RPE_WGD	WGD without LCS	chr9	0.229063
RPE_WGD_schic_016	RPE_WGD	WGD without LCS	chrX	0.0463094
RPE_WGD_schic_017	RPE_WGD	WGD with LCS	chr1	0.0305551
RPE_WGD_schic_017	RPE_WGD	WGD with LCS	chr10	0.203994
RPE_WGD_schic_017	RPE_WGD	WGD with LCS	chr11	0.237457
RPE_WGD_schic_017	RPE_WGD	WGD with LCS	chr12	0.0691193
RPE_WGD_schic_017	RPE_WGD	WGD with LCS	chr13	0.167774
RPE_WGD_schic_017	RPE_WGD	WGD with LCS	chr14	0.426259
RPE_WGD_schic_017	RPE_WGD	WGD with LCS	chr15	0.303548
RPE_WGD_schic_017	RPE_WGD	WGD with LCS	chr16	0.148881
RPE_WGD_schic_017	RPE_WGD	WGD with LCS	chr17	0.307678
RPE_WGD_schic_017	RPE_WGD	WGD with LCS	chr18	0.0235565
RPE_WGD_schic_017	RPE_WGD	WGD with LCS	chr19	0.267663
RPE_WGD_schic_017	RPE_WGD	WGD with LCS	chr2	0.0479459
RPE_WGD_schic_017	RPE_WGD	WGD with LCS	chr20	0.15043
RPE_WGD_schic_017	RPE_WGD	WGD with LCS	chr21	0.376998
RPE_WGD_schic_017	RPE_WGD	WGD with LCS	chr22	0.182319
RPE_WGD_schic_017	RPE_WGD	WGD with LCS	chr3	0.212333
RPE_WGD_schic_017	RPE_WGD	WGD with LCS	chr4	0.0246976
RPE_WGD_schic_017	RPE_WGD	WGD with LCS	chr5	0.246721
RPE_WGD_schic_017	RPE_WGD	WGD with LCS	chr6	0.328549
RPE_WGD_schic_017	RPE_WGD	WGD with LCS	chr7	0.0769521
RPE_WGD_schic_017	RPE_WGD	WGD with LCS	chr8	0.154613
RPE_WGD_schic_017	RPE_WGD	WGD with LCS	chr9	0.0917218
RPE_WGD_schic_017	RPE_WGD	WGD with LCS	chrX	0.0452858
RPE_WGD_schic_018	RPE_WGD	WGD with LCS	chr1	0.078479
RPE_WGD_schic_018	RPE_WGD	WGD with LCS	chr10	0.200671
RPE_WGD_schic_018	RPE_WGD	WGD with LCS	chr11	0.247202
RPE_WGD_schic_018	RPE_WGD	WGD with LCS	chr12	0.185071
RPE_WGD_schic_018	RPE_WGD	WGD with LCS	chr13	0.19753
RPE_WGD_schic_018	RPE_WGD	WGD with LCS	chr14	0.275507
RPE_WGD_schic_018	RPE_WGD	WGD with LCS	chr15	0.291674
RPE_WGD_schic_018	RPE_WGD	WGD with LCS	chr16	0.302529
RPE_WGD_schic_018	RPE_WGD	WGD with LCS	chr17	0.431767
RPE_WGD_schic_018	RPE_WGD	WGD with LCS	chr18	0.228025
RPE_WGD_schic_018	RPE_WGD	WGD with LCS	chr19	0.480788
RPE_WGD_schic_018	RPE_WGD	WGD with LCS	chr2	0.274523
RPE_WGD_schic_018	RPE_WGD	WGD with LCS	chr20	0.214961
RPE_WGD_schic_018	RPE_WGD	WGD with LCS	chr21	0.432642
RPE_WGD_schic_018	RPE_WGD	WGD with LCS	chr22	0.342042
RPE_WGD_schic_018	RPE_WGD	WGD with LCS	chr3	0.26741
RPE_WGD_schic_018	RPE_WGD	WGD with LCS	chr4	0.0956642
RPE_WGD_schic_018	RPE_WGD	WGD with LCS	chr5	0.101795
RPE_WGD_schic_018	RPE_WGD	WGD with LCS	chr6	0.338827
RPE_WGD_schic_018	RPE_WGD	WGD with LCS	chr7	0.112094
RPE_WGD_schic_018	RPE_WGD	WGD with LCS	chr8	0.138234
RPE_WGD_schic_018	RPE_WGD	WGD with LCS	chr9	0.21718
RPE_WGD_schic_018	RPE_WGD	WGD with LCS	chrX	0.173648
RPE_WGD_schic_020	RPE_WGD	WGD without LCS	chr1	0.0749385
RPE_WGD_schic_020	RPE_WGD	WGD without LCS	chr10	0.0419736
RPE_WGD_schic_020	RPE_WGD	WGD without LCS	chr11	0.220361
RPE_WGD_schic_020	RPE_WGD	WGD without LCS	chr12	0.1409
RPE_WGD_schic_020	RPE_WGD	WGD without LCS	chr13	0.134546
RPE_WGD_schic_020	RPE_WGD	WGD without LCS	chr14	0.237857
RPE_WGD_schic_020	RPE_WGD	WGD without LCS	chr15	0.135957
RPE_WGD_schic_020	RPE_WGD	WGD without LCS	chr16	0.169211
RPE_WGD_schic_020	RPE_WGD	WGD without LCS	chr17	0.0700869
RPE_WGD_schic_020	RPE_WGD	WGD without LCS	chr18	0.328819
RPE_WGD_schic_020	RPE_WGD	WGD without LCS	chr19	0.239969
RPE_WGD_schic_020	RPE_WGD	WGD without LCS	chr2	0.109652
RPE_WGD_schic_020	RPE_WGD	WGD without LCS	chr20	0.0936412
RPE_WGD_schic_020	RPE_WGD	WGD without LCS	chr21	0.231629
RPE_WGD_schic_020	RPE_WGD	WGD without LCS	chr22	0.224711
RPE_WGD_schic_020	RPE_WGD	WGD without LCS	chr3	0.244445
RPE_WGD_schic_020	RPE_WGD	WGD without LCS	chr4	0.0339174
RPE_WGD_schic_020	RPE_WGD	WGD without LCS	chr5	0.0480319
RPE_WGD_schic_020	RPE_WGD	WGD without LCS	chr6	0.24484
RPE_WGD_schic_020	RPE_WGD	WGD without LCS	chr7	0.148379
RPE_WGD_schic_020	RPE_WGD	WGD without LCS	chr8	0.172009
RPE_WGD_schic_020	RPE_WGD	WGD without LCS	chr9	0.0677582
RPE_WGD_schic_020	RPE_WGD	WGD without LCS	chrX	0.0377759
RPE_WGD_schic_021	RPE_WGD	WGD without LCS	chr1	0.0254026
RPE_WGD_schic_021	RPE_WGD	WGD without LCS	chr10	0.0564157
RPE_WGD_schic_021	RPE_WGD	WGD without LCS	chr11	0.272185
RPE_WGD_schic_021	RPE_WGD	WGD without LCS	chr12	0.252606
RPE_WGD_schic_021	RPE_WGD	WGD without LCS	chr13	0.0296899
RPE_WGD_schic_021	RPE_WGD	WGD without LCS	chr14	0.218813
RPE_WGD_schic_021	RPE_WGD	WGD without LCS	chr15	0.109391
RPE_WGD_schic_021	RPE_WGD	WGD without LCS	chr16	0.103588
RPE_WGD_schic_021	RPE_WGD	WGD without LCS	chr17	0.143895
RPE_WGD_schic_021	RPE_WGD	WGD without LCS	chr18	-0.0091372
RPE_WGD_schic_021	RPE_WGD	WGD without LCS	chr19	0.263644
RPE_WGD_schic_021	RPE_WGD	WGD without LCS	chr2	0.109802
RPE_WGD_schic_021	RPE_WGD	WGD without LCS	chr20	0.125148
RPE_WGD_schic_021	RPE_WGD	WGD without LCS	chr21	0.358564
RPE_WGD_schic_021	RPE_WGD	WGD without LCS	chr22	0.129683
RPE_WGD_schic_021	RPE_WGD	WGD without LCS	chr3	0.148104
RPE_WGD_schic_021	RPE_WGD	WGD without LCS	chr4	0.0583142
RPE_WGD_schic_021	RPE_WGD	WGD without LCS	chr5	0.0477143
RPE_WGD_schic_021	RPE_WGD	WGD without LCS	chr6	0.050201
RPE_WGD_schic_021	RPE_WGD	WGD without LCS	chr7	0.232708
RPE_WGD_schic_021	RPE_WGD	WGD without LCS	chr8	0.0801899
RPE_WGD_schic_021	RPE_WGD	WGD without LCS	chr9	0.0601091
RPE_WGD_schic_021	RPE_WGD	WGD without LCS	chrX	0.0519916
RPE_WGD_schic_023	RPE_WGD	WGD with LCS	chr1	0.246567
RPE_WGD_schic_023	RPE_WGD	WGD with LCS	chr10	0.330929
RPE_WGD_schic_023	RPE_WGD	WGD with LCS	chr11	0.240291
RPE_WGD_schic_023	RPE_WGD	WGD with LCS	chr12	0.277025
RPE_WGD_schic_023	RPE_WGD	WGD with LCS	chr13	0.124666
RPE_WGD_schic_023	RPE_WGD	WGD with LCS	chr14	0.311265
RPE_WGD_schic_023	RPE_WGD	WGD with LCS	chr15	0.408324
RPE_WGD_schic_023	RPE_WGD	WGD with LCS	chr16	0.0887095
RPE_WGD_schic_023	RPE_WGD	WGD with LCS	chr17	0.308355
RPE_WGD_schic_023	RPE_WGD	WGD with LCS	chr18	0.278483
RPE_WGD_schic_023	RPE_WGD	WGD with LCS	chr19	0.210786
RPE_WGD_schic_023	RPE_WGD	WGD with LCS	chr2	0.205705
RPE_WGD_schic_023	RPE_WGD	WGD with LCS	chr20	0.114259
RPE_WGD_schic_023	RPE_WGD	WGD with LCS	chr21	0.360482
RPE_WGD_schic_023	RPE_WGD	WGD with LCS	chr22	0.0561978
RPE_WGD_schic_023	RPE_WGD	WGD with LCS	chr3	0.228393
RPE_WGD_schic_023	RPE_WGD	WGD with LCS	chr4	-0.000977526
RPE_WGD_schic_023	RPE_WGD	WGD with LCS	chr5	0.14424
RPE_WGD_schic_023	RPE_WGD	WGD with LCS	chr6	0.225217
RPE_WGD_schic_023	RPE_WGD	WGD with LCS	chr7	0.175173
RPE_WGD_schic_023	RPE_WGD	WGD with LCS	chr8	0.256461
RPE_WGD_schic_023	RPE_WGD	WGD with LCS	chr9	0.116886
RPE_WGD_schic_023	RPE_WGD	WGD with LCS	chrX	0.0876072
RPE_WGD_schic_024	RPE_WGD	WGD without LCS	chr1	0.0697247
RPE_WGD_schic_024	RPE_WGD	WGD without LCS	chr10	0.260429
RPE_WGD_schic_024	RPE_WGD	WGD without LCS	chr11	0.219918
RPE_WGD_schic_024	RPE_WGD	WGD without LCS	chr12	0.236095
RPE_WGD_schic_024	RPE_WGD	WGD without LCS	chr13	0.0797174
RPE_WGD_schic_024	RPE_WGD	WGD without LCS	chr14	0.380927
RPE_WGD_schic_024	RPE_WGD	WGD without LCS	chr15	0.234709
RPE_WGD_schic_024	RPE_WGD	WGD without LCS	chr16	0.169294
RPE_WGD_schic_024	RPE_WGD	WGD without LCS	chr17	0.210814
RPE_WGD_schic_024	RPE_WGD	WGD without LCS	chr18	0.263494
RPE_WGD_schic_024	RPE_WGD	WGD without LCS	chr19	0.26443
RPE_WGD_schic_024	RPE_WGD	WGD without LCS	chr2	0.191737
RPE_WGD_schic_024	RPE_WGD	WGD without LCS	chr20	0.200673
RPE_WGD_schic_024	RPE_WGD	WGD without LCS	chr21	0.338037
RPE_WGD_schic_024	RPE_WGD	WGD without LCS	chr22	0.26986
RPE_WGD_schic_024	RPE_WGD	WGD without LCS	chr3	0.0973796
RPE_WGD_schic_024	RPE_WGD	WGD without LCS	chr4	0.0441022
RPE_WGD_schic_024	RPE_WGD	WGD without LCS	chr5	0.236559
RPE_WGD_schic_024	RPE_WGD	WGD without LCS	chr6	0.242623
RPE_WGD_schic_024	RPE_WGD	WGD without LCS	chr7	0.354438
RPE_WGD_schic_024	RPE_WGD	WGD without LCS	chr8	0.298348
RPE_WGD_schic_024	RPE_WGD	WGD without LCS	chr9	0.146723
RPE_WGD_schic_024	RPE_WGD	WGD without LCS	chrX	0.0631112
RPE_WGD_schic_025	RPE_WGD	WGD without LCS	chr1	0.067121
RPE_WGD_schic_025	RPE_WGD	WGD without LCS	chr10	0.117828
RPE_WGD_schic_025	RPE_WGD	WGD without LCS	chr11	0.19548
RPE_WGD_schic_025	RPE_WGD	WGD without LCS	chr12	0.08039
RPE_WGD_schic_025	RPE_WGD	WGD without LCS	chr13	0.250599
RPE_WGD_schic_025	RPE_WGD	WGD without LCS	chr14	0.0708155
RPE_WGD_schic_025	RPE_WGD	WGD without LCS	chr15	0.181063
RPE_WGD_schic_025	RPE_WGD	WGD without LCS	chr16	0.0884927
RPE_WGD_schic_025	RPE_WGD	WGD without LCS	chr17	0.182575
RPE_WGD_schic_025	RPE_WGD	WGD without LCS	chr18	0.122183
RPE_WGD_schic_025	RPE_WGD	WGD without LCS	chr19	0.219751
RPE_WGD_schic_025	RPE_WGD	WGD without LCS	chr2	0.0976345
RPE_WGD_schic_025	RPE_WGD	WGD without LCS	chr20	0.17666
RPE_WGD_schic_025	RPE_WGD	WGD without LCS	chr21	0.164668
RPE_WGD_schic_025	RPE_WGD	WGD without LCS	chr22	0.284388
RPE_WGD_schic_025	RPE_WGD	WGD without LCS	chr3	0.113912
RPE_WGD_schic_025	RPE_WGD	WGD without LCS	chr4	0.0335532
RPE_WGD_schic_025	RPE_WGD	WGD without LCS	chr5	0.165831
RPE_WGD_schic_025	RPE_WGD	WGD without LCS	chr6	0.118
RPE_WGD_schic_025	RPE_WGD	WGD without LCS	chr7	0.178054
RPE_WGD_schic_025	RPE_WGD	WGD without LCS	chr8	0.0125752
RPE_WGD_schic_025	RPE_WGD	WGD without LCS	chr9	0.157283
RPE_WGD_schic_025	RPE_WGD	WGD without LCS	chrX	0.0111377
RPE_WGD_schic_026	RPE_WGD	WGD without LCS	chr1	0.0745539
RPE_WGD_schic_026	RPE_WGD	WGD without LCS	chr10	0.00281384
RPE_WGD_schic_026	RPE_WGD	WGD without LCS	chr11	0.0773048
RPE_WGD_schic_026	RPE_WGD	WGD without LCS	chr12	0.0654582
RPE_WGD_schic_026	RPE_WGD	WGD without LCS	chr13	0.0145988
RPE_WGD_schic_026	RPE_WGD	WGD without LCS	chr14	0.17584
RPE_WGD_schic_026	RPE_WGD	WGD without LCS	chr15	0.0687231
RPE_WGD_schic_026	RPE_WGD	WGD without LCS	chr16	0.0728613
RPE_WGD_schic_026	RPE_WGD	WGD without LCS	chr17	0.207768
RPE_WGD_schic_026	RPE_WGD	WGD without LCS	chr18	0.159699
RPE_WGD_schic_026	RPE_WGD	WGD without LCS	chr19	0.156008
RPE_WGD_schic_026	RPE_WGD	WGD without LCS	chr2	0.0795016
RPE_WGD_schic_026	RPE_WGD	WGD without LCS	chr20	0.0295045
RPE_WGD_schic_026	RPE_WGD	WGD without LCS	chr21	0.276905
RPE_WGD_schic_026	RPE_WGD	WGD without LCS	chr22	0.110965
RPE_WGD_schic_026	RPE_WGD	WGD without LCS	chr3	0.320611
RPE_WGD_schic_026	RPE_WGD	WGD without LCS	chr4	0.0211472
RPE_WGD_schic_026	RPE_WGD	WGD without LCS	chr5	0.151223
RPE_WGD_schic_026	RPE_WGD	WGD without LCS	chr6	0.238412
RPE_WGD_schic_026	RPE_WGD	WGD without LCS	chr7	0.159783
RPE_WGD_schic_026	RPE_WGD	WGD without LCS	chr8	0.121458
RPE_WGD_schic_026	RPE_WGD	WGD without LCS	chr9	0.153919
RPE_WGD_schic_026	RPE_WGD	WGD without LCS	chrX	0.0823428
RPE_WGD_schic_027	RPE_WGD	WGD without LCS	chr1	0.074228
RPE_WGD_schic_027	RPE_WGD	WGD without LCS	chr10	0.09509
RPE_WGD_schic_027	RPE_WGD	WGD without LCS	chr11	0.235613
RPE_WGD_schic_027	RPE_WGD	WGD without LCS	chr12	0.0993692
RPE_WGD_schic_027	RPE_WGD	WGD without LCS	chr13	0.109613
RPE_WGD_schic_027	RPE_WGD	WGD without LCS	chr14	0.224468
RPE_WGD_schic_027	RPE_WGD	WGD without LCS	chr15	0.209317
RPE_WGD_schic_027	RPE_WGD	WGD without LCS	chr16	0.291703
RPE_WGD_schic_027	RPE_WGD	WGD without LCS	chr17	0.227496
RPE_WGD_schic_027	RPE_WGD	WGD without LCS	chr18	0.11413
RPE_WGD_schic_027	RPE_WGD	WGD without LCS	chr19	0.275719
RPE_WGD_schic_027	RPE_WGD	WGD without LCS	chr2	0.128509
RPE_WGD_schic_027	RPE_WGD	WGD without LCS	chr20	0.298305
RPE_WGD_schic_027	RPE_WGD	WGD without LCS	chr21	0.421234
RPE_WGD_schic_027	RPE_WGD	WGD without LCS	chr22	0.299413
RPE_WGD_schic_027	RPE_WGD	WGD without LCS	chr3	0.25356
RPE_WGD_schic_027	RPE_WGD	WGD without LCS	chr4	0.0482118
RPE_WGD_schic_027	RPE_WGD	WGD without LCS	chr5	0.0244429
RPE_WGD_schic_027	RPE_WGD	WGD without LCS	chr6	0.330588
RPE_WGD_schic_027	RPE_WGD	WGD without LCS	chr7	0.0446546
RPE_WGD_schic_027	RPE_WGD	WGD without LCS	chr8	0.0385936
RPE_WGD_schic_027	RPE_WGD	WGD without LCS	chr9	0.0755356
RPE_WGD_schic_027	RPE_WGD	WGD without LCS	chrX	-0.0206166
RPE_WGD_schic_028	RPE_WGD	WGD without LCS	chr1	0.0360972
RPE_WGD_schic_028	RPE_WGD	WGD without LCS	chr10	0.0459322
RPE_WGD_schic_028	RPE_WGD	WGD without LCS	chr11	0.0585792
RPE_WGD_schic_028	RPE_WGD	WGD without LCS	chr12	0.0239438
RPE_WGD_schic_028	RPE_WGD	WGD without LCS	chr13	0.133692
RPE_WGD_schic_028	RPE_WGD	WGD without LCS	chr14	0.0285764
RPE_WGD_schic_028	RPE_WGD	WGD without LCS	chr15	0.0350309
RPE_WGD_schic_028	RPE_WGD	WGD without LCS	chr16	0.0326168
RPE_WGD_schic_028	RPE_WGD	WGD without LCS	chr17	0.0874935
RPE_WGD_schic_028	RPE_WGD	WGD without LCS	chr18	0.286492
RPE_WGD_schic_028	RPE_WGD	WGD without LCS	chr19	0.262702
RPE_WGD_schic_028	RPE_WGD	WGD without LCS	chr2	0.124411
RPE_WGD_schic_028	RPE_WGD	WGD without LCS	chr20	0.0738094
RPE_WGD_schic_028	RPE_WGD	WGD without LCS	chr21	0.277772
RPE_WGD_schic_028	RPE_WGD	WGD without LCS	chr22	0.0276051
RPE_WGD_schic_028	RPE_WGD	WGD without LCS	chr3	0.0493379
RPE_WGD_schic_028	RPE_WGD	WGD without LCS	chr4	0.0301875
RPE_WGD_schic_028	RPE_WGD	WGD without LCS	chr5	0.00384711
RPE_WGD_schic_028	RPE_WGD	WGD without LCS	chr6	0.0813062
RPE_WGD_schic_028	RPE_WGD	WGD without LCS	chr7	0.0171485
RPE_WGD_schic_028	RPE_WGD	WGD without LCS	chr8	0.0359508
RPE_WGD_schic_028	RPE_WGD	WGD without LCS	chr9	0.043759
RPE_WGD_schic_028	RPE_WGD	WGD without LCS	chrX	0.072921
RPE_WGD_schic_029	RPE_WGD	WGD without LCS	chr1	0.108724
RPE_WGD_schic_029	RPE_WGD	WGD without LCS	chr10	0.242167
RPE_WGD_schic_029	RPE_WGD	WGD without LCS	chr11	0.314422
RPE_WGD_schic_029	RPE_WGD	WGD without LCS	chr12	0.0701462
RPE_WGD_schic_029	RPE_WGD	WGD without LCS	chr13	0.0401394
RPE_WGD_schic_029	RPE_WGD	WGD without LCS	chr14	0.319352
RPE_WGD_schic_029	RPE_WGD	WGD without LCS	chr15	0.346927
RPE_WGD_schic_029	RPE_WGD	WGD without LCS	chr16	0.322297
RPE_WGD_schic_029	RPE_WGD	WGD without LCS	chr17	0.327607
RPE_WGD_schic_029	RPE_WGD	WGD without LCS	chr18	0.177627
RPE_WGD_schic_029	RPE_WGD	WGD without LCS	chr19	0.293995
RPE_WGD_schic_029	RPE_WGD	WGD without LCS	chr2	0.183768
RPE_WGD_schic_029	RPE_WGD	WGD without LCS	chr20	0.3143
RPE_WGD_schic_029	RPE_WGD	WGD without LCS	chr21	0.165811
RPE_WGD_schic_029	RPE_WGD	WGD without LCS	chr22	0.306513
RPE_WGD_schic_029	RPE_WGD	WGD without LCS	chr3	0.117891
RPE_WGD_schic_029	RPE_WGD	WGD without LCS	chr4	0.0904933
RPE_WGD_schic_029	RPE_WGD	WGD without LCS	chr5	0.0555976
RPE_WGD_schic_029	RPE_WGD	WGD without LCS	chr6	0.10431
RPE_WGD_schic_029	RPE_WGD	WGD without LCS	chr7	0.0427407
RPE_WGD_schic_029	RPE_WGD	WGD without LCS	chr8	0.104459
RPE_WGD_schic_029	RPE_WGD	WGD without LCS	chr9	0.0817121
RPE_WGD_schic_029	RPE_WGD	WGD without LCS	chrX	-0.0100495
RPE_WGD_schic_030	RPE_WGD	WGD without LCS	chr1	0.0280065
RPE_WGD_schic_030	RPE_WGD	WGD without LCS	chr10	0.121281
RPE_WGD_schic_030	RPE_WGD	WGD without LCS	chr11	0.0158805
RPE_WGD_schic_030	RPE_WGD	WGD without LCS	chr12	0.0618454
RPE_WGD_schic_030	RPE_WGD	WGD without LCS	chr13	-0.0180763
RPE_WGD_schic_030	RPE_WGD	WGD without LCS	chr14	0.118473
RPE_WGD_schic_030	RPE_WGD	WGD without LCS	chr15	0.283435
RPE_WGD_schic_030	RPE_WGD	WGD without LCS	chr16	0.0208075
RPE_WGD_schic_030	RPE_WGD	WGD without LCS	chr17	0.211432
RPE_WGD_schic_030	RPE_WGD	WGD without LCS	chr18	0.0761037
RPE_WGD_schic_030	RPE_WGD	WGD without LCS	chr19	0.123759
RPE_WGD_schic_030	RPE_WGD	WGD without LCS	chr2	0.0136868
RPE_WGD_schic_030	RPE_WGD	WGD without LCS	chr20	0.0208203
RPE_WGD_schic_030	RPE_WGD	WGD without LCS	chr21	0.265608
RPE_WGD_schic_030	RPE_WGD	WGD without LCS	chr22	-0.0176139
RPE_WGD_schic_030	RPE_WGD	WGD without LCS	chr3	0.0213816
RPE_WGD_schic_030	RPE_WGD	WGD without LCS	chr4	0.0102522
RPE_WGD_schic_030	RPE_WGD	WGD without LCS	chr5	-0.00917515
RPE_WGD_schic_030	RPE_WGD	WGD without LCS	chr6	0.164833
RPE_WGD_schic_030	RPE_WGD	WGD without LCS	chr7	0.135932
RPE_WGD_schic_030	RPE_WGD	WGD without LCS	chr8	-0.0199749
RPE_WGD_schic_030	RPE_WGD	WGD without LCS	chr9	0.0641574
RPE_WGD_schic_030	RPE_WGD	WGD without LCS	chrX	0.0110799

## Sheet: SAMPLE_NAMES
sample_name	full_name
K562_Ctrl	K562 Control
K562_WGD	K562 WGD
RPE_WT_Ctrl	RPE Control
RPE_TP53_Ctrl	RPE TP53KO Control
RPE_TP53_CIN	RPE TP53KO CIN only
RPE_DCB_OnlyLive	RPE TP53KO WGD CDK1i+DCB
RPE_TP53_WGD1	RPE TP53KO WGD1 Nocodazole+DCB
RPE_TP53_WGD2	RPE TP53KO WGD2 Nocodazole+DCB
RPE_TP53_6w0	RPE TP53KO 6w pWGD E1
RPE_TP53_6w0T1	RPE TP53KO 6w pWGD E1 Tumour 1
RPE_TP53_6w0T2	RPE TP53KO 6w pWGD E1 Tumour 2
RPE_TP53_6w0T3	RPE TP53KO 6w pWGD E1 Tumour 3
RPE_TP53_6w1	RPE TP53KO 6w pWGD E2
RPE_TP53_6w1T1	RPE TP53KO 6w pWGD E2 Tumour 1
RPE_TP53_6w1T2	RPE TP53KO 6w pWGD E2 Tumour 2
RPE_TP53_6w1T3	RPE TP53KO 6w pWGD E2 Tumour 3
RPE_TP53_6w2	RPE TP53KO 6w pWGD E3
RPE_TP53_6w2T1	RPE TP53KO 6w pWGD E3 Tumour 1
RPE_TP53_6w2T2	RPE TP53KO 6w pWGD E3 Tumour 2
RPE_TP53_6w2T3	RPE TP53KO 6w pWGD E3 Tumour 3
RPE_TP53_6w3	RPE TP53KO 6w pWGD E4
RPE_TP53_6w3T1	RPE TP53KO 6w pWGD E4 Tumour 1
RPE_TP53_6w3T2	RPE TP53KO 6w pWGD E4 Tumour 2
RPE_TP53_6w3T3	RPE TP53KO 6w pWGD E4 Tumour 3
RPE_TP53_20w0	RPE TP53KO 20w pWGD
RPE_TP53_20w0T1	RPE TP53KO 20w pWGD Tumour 1
RPE_TP53_20w0T2	RPE TP53KO 20w pWGD Tumour 2
RPE_TP53_20w0T3	RPE TP53KO 20w pWGD Tumour 3
CPA_Ctrl	CP-A Control
CPA_WGD	CP-A WGD1
CPA_WGD_run2	CP-A WGD2
CPA_TP53_Ctrl_c19	CP-A TP53KO C19 Control
CPA_TP53_WGD_c19	CP-A TP53KO C19 WGD
CPA_TP53_Ctrl_c3	CP-A TP53KO C3 Control
CPA_TP53_WGD_c3	CP-A TP53KO C3 WGD
CPA_TP53_Rescue_c3	CP-A TP53KO C3 WGD + CDK4/6i
CPA_TP53_20wColony6_c19	CP-A TP53KO C19 20w pWGD Colony 1
CPA_TP53_20wColony3_c19	CP-A TP53KO C19 20w pWGD Colony 2
CPA_TP53_6wColony1_c3	CP-A TP53KO C3 6w pWGD Colony1
CPA_TP53_6wColony2_c3	CP-A TP53KO C3 6w pWGD Colony2
CPA_TP53_SpontaneousWGD_c3	CP-A TP53KO C3 spontaneous high-ploidy
