# Supplementary material for: Whole-genome doubling drives oncogenic loss of chromatin segregation
Source: Nature. 2023 Mar 15;615(7954):925–33. doi: 10.1038/s41586-023-05794-2 (PMC10060163; doi:10.1038/s41586-023-05794-2)
Supplement: Supplementary file 13 — Source Data Fig. 4 [file 41586_2023_5794_MOESM13_ESM.xlsx]

## Sheet: README
Sheet	description
Fig. 4b - N. chrom. per cell	Number of chromosome per cell, divided by sample
Fig. 4c - Tumor volume	Tumor size across weeks after mouse xenograft
Fig. 4d - RPE TP53ko CNVs	Copy number status of RPE TP53ko samples
Fig. 4e - RPE 20wT phased CNVs	Copy number alterations detected in phased Hi-C data from RPE TP53ko 20 weeks post-WGD tumors.
Fig. 4f - RPE TP53ko InferCNV	InferCNV residual matrix and cell clusters of RPE TP53ko samples can be downloaded from the Zenodo repository
Fig. 4h - phased coverage	Phased Hi-C coverage and estimated copy number status for RPE TP53ko 20 weeks post-WGD tumors can be downloaded from the Zenodo repository

## Sheet: Fig. 4b - N. chrom. per cell
Control	WGD	6w pWGD	20w pWGD
44	75	80	50
46	96	104	50
46	82	62	50
43	80	74	47
45	170	63	52
46	84	82	46
46	88	50	44
46	90	74	55
46	92	64	46
43	84	58	46
46	90	72	50
46	89	46	44
46	176	80	48
45	90	46	50
46	87	66	44
46	92	68	43
41	84	46	40
46	80	46	46
46	124	45	50
46	87	43	80
46	84	78	45
46	50	86	51
46	54	54	47
46	54	41	44
47	64	70
48	87	79
46	88	46
46	80	46
42	88	68
46	90	46
46	72	80
46	87	43
45	86	86
45	87	80
46	32	76
46	41	46
46	36	43
46	94	46
40	74	78
43	82	50
46	86	47
46	76	65
45	80	46
46	168	56
46	102	57
46	78	64
45	72	52
46	84	56
44	90	56
46	69	76
45	84	43
46		134
		60
		46
		73
		43
		78
		64

## Sheet: Fig. 4c - Tumor volume
Week	Control tumour volume (mm3)			6w pWGD tumour volume (mm3)			20w pWGD tumour volume (mm3)
	T1	T2	T3	T1	T2	T3	T1	T2	T3
1	0	0	0	0	0	0	0	0	0
2	0	0	0	0	0	0	0	0	0
3	0	0	0	0	0	0	0	0	0
4	0	0	0	0	0	0	440	528	550
5	0	0	0	0	0	0	840	720	1050
6	0	0	0	0	0	0
7	25	24	18	210	168	168
8	24	24		288	294	336
9	16	20	15	441	480	630
10	20	35		1183	792	693

## Sheet: Fig. 4d - RPE TP53ko CNVs
sample	chromosome	start	end	copy_number_status	copy_number
RPE_TP53_Ctrl	chr10	80900000	80980000	loss	1
RPE_TP53_Ctrl	chr12	24460000	26140000	loss	1
RPE_TP53_Ctrl	chr13	0	36770000	loss	1
RPE_TP53_WGD	chr2	59850000	59880000	gain	3
RPE_TP53_WGD	chr3	95620000	95660000	gain	3
RPE_TP53_WGD	chr4	2720000	2750000	loss	1
RPE_TP53_WGD	chr4	28360000	28390000	gain	3
RPE_TP53_WGD	chr6	93120000	93150000	gain	3
RPE_TP53_WGD	chr7	53700000	53730000	gain	3
RPE_TP53_WGD	chr9	121050000	121080000	gain	3
RPE_TP53_WGD	chr10	14150000	14480000	loss	1
RPE_TP53_WGD	chr10	80900000	80970000	loss	1
RPE_TP53_WGD	chr11	40740000	40770000	gain	3
RPE_TP53_WGD	chr12	24460000	26140000	loss	1
RPE_TP53_WGD	chr13	0	46050000	loss	1
RPE_TP53_WGD	chr13	48570000	52630000	loss	1
RPE_TP53_WGD	chr14	82830000	82860000	gain	3
RPE_TP53_WGD	chr14	83550000	83590000	gain	3
RPE_TP53_WGD	chr14	87450000	87490000	gain	3
RPE_TP53_WGD	chr14	98600000	98630000	gain	3
RPE_TP53_WGD	chr15	28050000	28090000	gain	3
RPE_TP53_WGD	chr16	61510000	61550000	gain	3
RPE_TP53_WGD	chr16	62720000	62750000	gain	3
RPE_TP53_WGD	chr22	43630000	43660000	loss	1
RPE_TP53_6w0	chr1	49020000	49050000	gain	3
RPE_TP53_6w0	chr3	24820000	24850000	gain	3
RPE_TP53_6w0	chr3	65400000	65430000	gain	3
RPE_TP53_6w0	chr4	2720000	2750000	loss	1
RPE_TP53_6w0	chr4	46640000	46680000	gain	3
RPE_TP53_6w0	chr7	98590000	159138663	loss	1
RPE_TP53_6w0	chr10	80900000	80980000	loss	1
RPE_TP53_6w0	chr12	24460000	26140000	loss	1
RPE_TP53_6w0	chr13	0	21870000	loss	1
RPE_TP53_6w0	chr13	23750000	28720000	loss	1
RPE_TP53_6w0	chr13	30120000	32040000	loss	1
RPE_TP53_6w0	chr13	32670000	35600000	loss	1
RPE_TP53_6w0	chr13	35970000	36520000	loss	1
RPE_TP53_6w0	chr13	37430000	38780000	loss	1
RPE_TP53_6w0	chr13	41550000	42080000	loss	1
RPE_TP53_6w0	chr13	42310000	42950000	loss	1
RPE_TP53_6w0	chr13	44410000	46050000	loss	1
RPE_TP53_6w0	chr13	48620000	52590000	loss	1
RPE_TP53_6w0	chr14	87450000	87490000	gain	3
RPE_TP53_6w0	chr16	79160000	79190000	gain	3
RPE_TP53_6w0	chr18	0	14950000	loss	1
RPE_TP53_6w0	chr19	47500000	57710000	gain	3
RPE_TP53_6w0	chr19	57720000	59128983	gain	3
RPE_TP53_6w0T1	chr1	0	4040000	gain	3
RPE_TP53_6w0T1	chr1	4040000	5920000	gain	4
RPE_TP53_6w0T1	chr1	5920000	6940000	gain	3
RPE_TP53_6w0T1	chr1	6940000	7820000	gain	4
RPE_TP53_6w0T1	chr1	7820000	11390000	gain	3
RPE_TP53_6w0T1	chr1	17970000	18290000	gain	3
RPE_TP53_6w0T1	chr1	18290000	18880000	gain	4
RPE_TP53_6w0T1	chr1	18880000	20350000	gain	3
RPE_TP53_6w0T1	chr1	20350000	20820000	gain	4
RPE_TP53_6w0T1	chr1	20820000	29620000	gain	3
RPE_TP53_6w0T1	chr1	29620000	30810000	gain	4
RPE_TP53_6w0T1	chr1	30810000	34290000	gain	3
RPE_TP53_6w0T1	chr1	34290000	35440000	gain	4
RPE_TP53_6w0T1	chr1	35440000	37190000	gain	3
RPE_TP53_6w0T1	chr1	37190000	37840000	gain	4
RPE_TP53_6w0T1	chr1	37840000	38520000	gain	3
RPE_TP53_6w0T1	chr1	38520000	39260000	gain	4
RPE_TP53_6w0T1	chr1	39260000	40690000	gain	3
RPE_TP53_6w0T1	chr1	40700000	41090000	gain	3
RPE_TP53_6w0T1	chr1	41100000	47180000	gain	3
RPE_TP53_6w0T1	chr1	47180000	51280000	gain	4
RPE_TP53_6w0T1	chr1	51280000	57250000	gain	3
RPE_TP53_6w0T1	chr1	57250000	58900000	gain	4
RPE_TP53_6w0T1	chr1	58900000	60340000	gain	3
RPE_TP53_6w0T1	chr1	60340000	61170000	gain	4
RPE_TP53_6w0T1	chr1	61170000	69000000	gain	3
RPE_TP53_6w0T1	chr1	69000000	72720000	gain	4
RPE_TP53_6w0T1	chr1	72720000	73150000	gain	3
RPE_TP53_6w0T1	chr1	73150000	77270000	gain	4
RPE_TP53_6w0T1	chr1	77270000	79550000	gain	3
RPE_TP53_6w0T1	chr1	79550000	84360000	gain	4
RPE_TP53_6w0T1	chr1	84360000	87680000	gain	3
RPE_TP53_6w0T1	chr1	87680000	89850000	gain	4
RPE_TP53_6w0T1	chr1	89850000	90770000	gain	3
RPE_TP53_6w0T1	chr1	90770000	91980000	gain	4
RPE_TP53_6w0T1	chr1	91980000	95660000	gain	3
RPE_TP53_6w0T1	chr1	95660000	96690000	gain	4
RPE_TP53_6w0T1	chr1	96690000	99080000	gain	3
RPE_TP53_6w0T1	chr1	99080000	100310000	gain	4
RPE_TP53_6w0T1	chr1	100310000	101900000	gain	3
RPE_TP53_6w0T1	chr1	101900000	108010000	gain	4
RPE_TP53_6w0T1	chr1	108020000	108720000	gain	4
RPE_TP53_6w0T1	chr1	108720000	111060000	gain	3
RPE_TP53_6w0T1	chr1	111060000	112060000	gain	4
RPE_TP53_6w0T1	chr1	112060000	112310000	gain	3
RPE_TP53_6w0T1	chr1	112310000	112890000	gain	4
RPE_TP53_6w0T1	chr1	112890000	114530000	gain	3
RPE_TP53_6w0T1	chr1	114530000	115440000	gain	4
RPE_TP53_6w0T1	chr1	115440000	116350000	gain	3
RPE_TP53_6w0T1	chr1	116350000	120250000	gain	4
RPE_TP53_6w0T1	chr1	120250000	121190000	gain	3
RPE_TP53_6w0T1	chr1	145390000	249250621	loss	1
RPE_TP53_6w0T1	chr4	2720000	2750000	loss	1
RPE_TP53_6w0T1	chr8	133080000	133460000	gain	3
RPE_TP53_6w0T1	chr8	136900000	137760000	gain	3
RPE_TP53_6w0T1	chr8	138400000	141030000	gain	3
RPE_TP53_6w0T1	chr10	0	1250000	loss	1
RPE_TP53_6w0T1	chr10	2840000	23330000	loss	1
RPE_TP53_6w0T1	chr10	24810000	26690000	loss	1
RPE_TP53_6w0T1	chr10	26700000	31030000	loss	1
RPE_TP53_6w0T1	chr10	31040000	33560000	loss	1
RPE_TP53_6w0T1	chr10	42400000	62250000	gain	3
RPE_TP53_6w0T1	chr10	62260000	69370000	gain	3
RPE_TP53_6w0T1	chr10	71240000	80900000	gain	3
RPE_TP53_6w0T1	chr10	80900000	80980000	loss	1
RPE_TP53_6w0T1	chr10	81360000	135534747	gain	3
RPE_TP53_6w0T1	chr11	40730000	40810000	gain	3
RPE_TP53_6w0T1	chr11	114920000	114960000	gain	3
RPE_TP53_6w0T1	chr11	127200000	127310000	gain	3
RPE_TP53_6w0T1	chr12	24460000	25000000	loss	1
RPE_TP53_6w0T1	chr12	25010000	26140000	loss	1
RPE_TP53_6w0T1	chr13	0	61340000	loss	1
RPE_TP53_6w0T1	chr13	61350000	63440000	loss	1
RPE_TP53_6w0T1	chr13	63460000	64100000	loss	1
RPE_TP53_6w0T1	chr13	64420000	64660000	loss	1
RPE_TP53_6w0T1	chr13	67790000	71240000	gain	3
RPE_TP53_6w0T1	chr13	74470000	75240000	gain	3
RPE_TP53_6w0T1	chr13	76660000	80460000	gain	3
RPE_TP53_6w0T1	chr13	81560000	93980000	gain	3
RPE_TP53_6w0T1	chr13	95670000	102330000	gain	3
RPE_TP53_6w0T1	chr13	102340000	110070000	gain	3
RPE_TP53_6w0T1	chr13	110080000	114470000	gain	3
RPE_TP53_6w0T1	chr16	13520000	13570000	gain	3
RPE_TP53_6w0T1	chr16	17260000	17320000	gain	3
RPE_TP53_6w0T1	chr16	53940000	53970000	gain	3
RPE_TP53_6w0T1	chr18	8420000	10190000	loss	1
RPE_TP53_6w0T1	chr18	11960000	12520000	loss	1
RPE_TP53_6w0T1	chr18	18570000	22250000	loss	1
RPE_TP53_6w0T1	chr18	25150000	29830000	loss	1
RPE_TP53_6w0T1	chr18	31690000	34110000	loss	1
RPE_TP53_6w0T1	chr18	41290000	44230000	loss	1
RPE_TP53_6w0T1	chr18	45200000	47410000	loss	1
RPE_TP53_6w0T1	chr18	48300000	48840000	loss	1
RPE_TP53_6w0T1	chr18	51880000	55060000	loss	1
RPE_TP53_6w0T1	chr18	55070000	58070000	loss	1
RPE_TP53_6w0T1	chr18	59050000	61800000	loss	1
RPE_TP53_6w0T1	chr18	64840000	65780000	loss	1
RPE_TP53_6w0T1	chr18	67510000	68570000	loss	1
RPE_TP53_6w0T1	chr18	74010000	74940000	loss	1
RPE_TP53_6w0T1	chr18	77180000	78077248	loss	1
RPE_TP53_6w0T1	chr20	58860000	58900000	gain	3
RPE_TP53_6w0T1	chr22	33280000	33520000	gain	3
RPE_TP53_6w0T1	chr22	47900000	47960000	gain	3
RPE_TP53_6w0T1	chr22	48530000	48640000	gain	3
RPE_TP53_6w0T1	chr22	48650000	48680000	gain	3
RPE_TP53_6w0T1	chr22	49470000	49560000	gain	3
RPE_TP53_6w0T1	chrX	0	13250000	loss	1
RPE_TP53_6w0T1	chrX	13280000	18930000	loss	1
RPE_TP53_6w0T1	chrX	18940000	25650000	loss	1
RPE_TP53_6w0T1	chrX	25660000	29960000	loss	1
RPE_TP53_6w0T1	chrX	29970000	31340000	loss	1
RPE_TP53_6w0T1	chrX	31350000	34700000	loss	1
RPE_TP53_6w0T1	chrX	34710000	38270000	loss	1
RPE_TP53_6w0T1	chrX	38280000	56890000	loss	1
RPE_TP53_6w0T2	chr1	2530000	11390000	gain	3
RPE_TP53_6w0T2	chr1	11540000	11570000	gain	3
RPE_TP53_6w0T2	chr1	17970000	40690000	gain	3
RPE_TP53_6w0T2	chr1	40700000	121340000	gain	3
RPE_TP53_6w0T2	chr1	145390000	249250621	loss	1
RPE_TP53_6w0T2	chr2	95770000	98420000	loss	1
RPE_TP53_6w0T2	chr2	111960000	114800000	loss	1
RPE_TP53_6w0T2	chr2	120900000	121850000	loss	1
RPE_TP53_6w0T2	chr2	127790000	129230000	loss	1
RPE_TP53_6w0T2	chr2	159560000	160090000	loss	1
RPE_TP53_6w0T2	chr2	216040000	217580000	loss	1
RPE_TP53_6w0T2	chr2	218520000	220530000	loss	1
RPE_TP53_6w0T2	chr2	232050000	232580000	loss	1
RPE_TP53_6w0T2	chr2	233180000	234410000	loss	1
RPE_TP53_6w0T2	chr2	235120000	236020000	loss	1
RPE_TP53_6w0T2	chr2	238320000	239500000	loss	1
RPE_TP53_6w0T2	chr2	241270000	242850000	loss	1
RPE_TP53_6w0T2	chr4	0	5290000	loss	1
RPE_TP53_6w0T2	chr4	5380000	5740000	loss	1
RPE_TP53_6w0T2	chr4	5750000	8920000	loss	1
RPE_TP53_6w0T2	chr4	10390000	12050000	loss	1
RPE_TP53_6w0T2	chr4	13170000	18590000	loss	1
RPE_TP53_6w0T2	chr4	21780000	21930000	loss	1
RPE_TP53_6w0T2	chr4	24340000	27190000	loss	1
RPE_TP53_6w0T2	chr4	30900000	31340000	loss	1
RPE_TP53_6w0T2	chr4	34780000	34830000	loss	1
RPE_TP53_6w0T2	chr4	37530000	42590000	loss	1
RPE_TP53_6w0T2	chr4	48560000	53000000	loss	1
RPE_TP53_6w0T2	chr4	53240000	55240000	loss	1
RPE_TP53_6w0T2	chr4	55680000	58610000	loss	1
RPE_TP53_6w0T2	chr4	71480000	72130000	loss	1
RPE_TP53_6w0T2	chr4	73750000	75680000	loss	1
RPE_TP53_6w0T2	chr4	76430000	78150000	loss	1
RPE_TP53_6w0T2	chr4	79290000	79920000	loss	1
RPE_TP53_6w0T2	chr4	80580000	82590000	loss	1
RPE_TP53_6w0T2	chr4	83000000	84590000	loss	1
RPE_TP53_6w0T2	chr4	86530000	90070000	loss	1
RPE_TP53_6w0T2	chr4	95060000	104070000	loss	1
RPE_TP53_6w0T2	chr4	105390000	112610000	loss	1
RPE_TP53_6w0T2	chr4	112770000	115790000	loss	1
RPE_TP53_6w0T2	chr4	119180000	121020000	loss	1
RPE_TP53_6w0T2	chr4	122490000	129890000	loss	1
RPE_TP53_6w0T2	chr4	138290000	141210000	loss	1
RPE_TP53_6w0T2	chr4	142250000	152470000	loss	1
RPE_TP53_6w0T2	chr4	153530000	153640000	loss	1
RPE_TP53_6w0T2	chr4	153700000	154750000	loss	1
RPE_TP53_6w0T2	chr4	155410000	160550000	loss	1
RPE_TP53_6w0T2	chr4	165440000	166480000	loss	1
RPE_TP53_6w0T2	chr4	168710000	170890000	loss	1
RPE_TP53_6w0T2	chr4	173620000	178530000	loss	1
RPE_TP53_6w0T2	chr4	182500000	183370000	loss	1
RPE_TP53_6w0T2	chr4	183720000	187190000	loss	1
RPE_TP53_6w0T2	chr7	0	2800000	loss	1
RPE_TP53_6w0T2	chr7	2900000	2980000	loss	1
RPE_TP53_6w0T2	chr7	5270000	5660000	loss	1
RPE_TP53_6w0T2	chr7	71980000	75970000	loss	1
RPE_TP53_6w0T2	chr7	99680000	102470000	loss	1
RPE_TP53_6w0T2	chr7	111210000	111240000	loss	1
RPE_TP53_6w0T2	chr7	128470000	128540000	loss	1
RPE_TP53_6w0T2	chr7	149460000	149530000	loss	1
RPE_TP53_6w0T2	chr7	150490000	151590000	loss	1
RPE_TP53_6w0T2	chr7	154920000	155270000	loss	1
RPE_TP53_6w0T2	chr8	86430000	86480000	gain	3
RPE_TP53_6w0T2	chr8	109800000	109830000	gain	3
RPE_TP53_6w0T2	chr8	114890000	114970000	gain	3
RPE_TP53_6w0T2	chr8	115140000	115230000	gain	3
RPE_TP53_6w0T2	chr8	115570000	115660000	gain	3
RPE_TP53_6w0T2	chr8	116490000	116580000	gain	3
RPE_TP53_6w0T2	chr8	137010000	137050000	gain	3
RPE_TP53_6w0T2	chr8	140160000	140210000	gain	3
RPE_TP53_6w0T2	chr10	42400000	43230000	gain	3
RPE_TP53_6w0T2	chr10	44240000	44720000	gain	3
RPE_TP53_6w0T2	chr10	52550000	53930000	gain	3
RPE_TP53_6w0T2	chr10	54570000	59860000	gain	3
RPE_TP53_6w0T2	chr10	60640000	61640000	gain	3
RPE_TP53_6w0T2	chr10	65870000	66770000	gain	3
RPE_TP53_6w0T2	chr10	80900000	80980000	loss	1
RPE_TP53_6w0T2	chr10	106510000	108110000	gain	3
RPE_TP53_6w0T2	chr11	25870000	25910000	gain	3
RPE_TP53_6w0T2	chr11	80620000	80650000	gain	3
RPE_TP53_6w0T2	chr12	25020000	26140000	loss	1
RPE_TP53_6w0T2	chr13	0	61340000	loss	1
RPE_TP53_6w0T2	chr13	61350000	64730000	loss	1
RPE_TP53_6w0T2	chr14	87450000	87490000	gain	3
RPE_TP53_6w0T2	chr16	560000	1580000	loss	1
RPE_TP53_6w0T2	chr16	1770000	1880000	loss	1
RPE_TP53_6w0T2	chr16	1940000	2290000	loss	1
RPE_TP53_6w0T2	chr16	2990000	3200000	loss	1
RPE_TP53_6w0T2	chr16	4300000	4460000	loss	1
RPE_TP53_6w0T2	chr16	56900000	56950000	loss	1
RPE_TP53_6w0T2	chr16	67180000	67290000	loss	1
RPE_TP53_6w0T2	chr16	67410000	67480000	loss	1
RPE_TP53_6w0T2	chr16	88350000	89050000	loss	1
RPE_TP53_6w0T2	chr16	89220000	89270000	loss	1
RPE_TP53_6w0T2	chr16	89580000	89810000	loss	1
RPE_TP53_6w0T2	chr18	0	990000	loss	1
RPE_TP53_6w0T2	chr18	2260000	4190000	loss	1
RPE_TP53_6w0T2	chr18	7240000	13830000	loss	1
RPE_TP53_6w0T2	chr18	46060000	46600000	loss	1
RPE_TP53_6w0T2	chr20	14130000	14170000	gain	3
RPE_TP53_6w0T2	chr20	59010000	59050000	gain	3
RPE_TP53_6w0T2	chr21	21820000	21850000	gain	3
RPE_TP53_6w0T2	chr22	33080000	33120000	gain	3
RPE_TP53_6w0T2	chr22	34760000	34870000	gain	3
RPE_TP53_6w0T2	chrX	0	4350000	loss	1
RPE_TP53_6w0T2	chrX	8100000	14050000	loss	1
RPE_TP53_6w0T2	chrX	15620000	19330000	loss	1
RPE_TP53_6w0T2	chrX	19350000	20390000	loss	1
RPE_TP53_6w0T2	chrX	21640000	22090000	loss	1
RPE_TP53_6w0T2	chrX	23670000	25120000	loss	1
RPE_TP53_6w0T2	chrX	28980000	31790000	loss	1
RPE_TP53_6w0T2	chrX	39240000	41960000	loss	1
RPE_TP53_6w0T2	chrX	43540000	47540000	loss	1
RPE_TP53_6w0T2	chrX	47920000	49130000	loss	1
RPE_TP53_6w0T2	chrX	52040000	55050000	loss	1
RPE_TP53_6w0T2	chrX	58280000	58320000	loss	1
RPE_TP53_6w0T2	chrX	67530000	67580000	loss	1
RPE_TP53_6w0T2	chrX	129080000	129150000	loss	1
RPE_TP53_6w0T2	chrX	152650000	153840000	loss	1
RPE_TP53_6w0T3	chr1	0	40690000	gain	3
RPE_TP53_6w0T3	chr1	40700000	121340000	gain	3
RPE_TP53_6w0T3	chr1	145390000	249250621	loss	1
RPE_TP53_6w0T3	chr3	86080000	86190000	gain	3
RPE_TP53_6w0T3	chr4	2720000	2750000	loss	1
RPE_TP53_6w0T3	chr5	67330000	67430000	gain	3
RPE_TP53_6w0T3	chr7	5260000	5650000	loss	1
RPE_TP53_6w0T3	chr7	62380000	64930000	gain	3
RPE_TP53_6w0T3	chr7	64930000	69170000	loss	1
RPE_TP53_6w0T3	chr7	72220000	77160000	loss	1
RPE_TP53_6w0T3	chr7	78540000	79100000	loss	1
RPE_TP53_6w0T3	chr7	79520000	82090000	loss	1
RPE_TP53_6w0T3	chr7	82100000	88710000	loss	1
RPE_TP53_6w0T3	chr7	89620000	100240000	loss	1
RPE_TP53_6w0T3	chr7	101110000	117040000	loss	1
RPE_TP53_6w0T3	chr7	120210000	131660000	loss	1
RPE_TP53_6w0T3	chr7	132260000	132840000	loss	1
RPE_TP53_6w0T3	chr7	133860000	135450000	loss	1
RPE_TP53_6w0T3	chr7	136320000	140350000	loss	1
RPE_TP53_6w0T3	chr7	141190000	150070000	loss	1
RPE_TP53_6w0T3	chr7	150440000	150790000	loss	1
RPE_TP53_6w0T3	chr7	151110000	152590000	loss	1
RPE_TP53_6w0T3	chr7	154650000	157230000	loss	1
RPE_TP53_6w0T3	chr9	8240000	8290000	gain	3
RPE_TP53_6w0T3	chr9	29250000	29290000	gain	3
RPE_TP53_6w0T3	chr9	30130000	30180000	gain	3
RPE_TP53_6w0T3	chr9	30800000	30830000	gain	3
RPE_TP53_6w0T3	chr10	56920000	56950000	gain	3
RPE_TP53_6w0T3	chr10	80900000	80980000	loss	1
RPE_TP53_6w0T3	chr12	25020000	26140000	loss	1
RPE_TP53_6w0T3	chr12	34690000	34730000	gain	3
RPE_TP53_6w0T3	chr13	0	61340000	loss	1
RPE_TP53_6w0T3	chr13	61350000	66330000	loss	1
RPE_TP53_6w0T3	chr13	66340000	70190000	loss	1
RPE_TP53_6w0T3	chr13	70200000	79580000	loss	1
RPE_TP53_6w0T3	chr13	79590000	81590000	loss	1
RPE_TP53_6w0T3	chr13	81600000	101080000	loss	1
RPE_TP53_6w0T3	chr13	101100000	102330000	loss	1
RPE_TP53_6w0T3	chr13	102340000	105150000	loss	1
RPE_TP53_6w0T3	chr13	105170000	110070000	loss	1
RPE_TP53_6w0T3	chr13	110080000	112330000	loss	1
RPE_TP53_6w0T3	chr13	112540000	115169878	loss	1
RPE_TP53_6w0T3	chr14	44190000	44220000	gain	3
RPE_TP53_6w0T3	chr14	45250000	45280000	gain	3
RPE_TP53_6w0T3	chr14	57180000	57210000	gain	3
RPE_TP53_6w0T3	chr14	81980000	82040000	gain	3
RPE_TP53_6w0T3	chr14	82060000	82110000	gain	3
RPE_TP53_6w0T3	chr14	82310000	82470000	gain	3
RPE_TP53_6w0T3	chr14	85040000	85070000	gain	3
RPE_TP53_6w0T3	chr14	86270000	86380000	gain	3
RPE_TP53_6w0T3	chr14	87450000	87520000	gain	3
RPE_TP53_6w0T3	chr17	10760000	10790000	gain	3
RPE_TP53_6w0T3	chr17	33000000	33050000	gain	3
RPE_TP53_6w0T3	chr17	50580000	50650000	gain	3
RPE_TP53_6w0T3	chr19	20920000	20960000	gain	3
RPE_TP53_6w0T3	chr19	37410000	37460000	gain	3
RPE_TP53_6w0T3	chr20	51040000	51100000	gain	3
RPE_TP53_6w0T3	chr20	54160000	54230000	gain	3
RPE_TP53_6w0T3	chr22	33080000	33120000	gain	3
RPE_TP53_6w0T3	chr22	33320000	33380000	gain	3
RPE_TP53_6w0T3	chr22	48310000	48370000	gain	3
RPE_TP53_20w0	chr2	15780000	15850000	gain	3
RPE_TP53_20w0	chr2	60180000	60830000	gain	3
RPE_TP53_20w0	chr4	2720000	2750000	loss	1
RPE_TP53_20w0	chr10	80890000	80980000	loss	1
RPE_TP53_20w0	chr11	4470000	4500000	gain	3
RPE_TP53_20w0	chr11	7310000	7670000	gain	3
RPE_TP53_20w0	chr11	15170000	15200000	gain	3
RPE_TP53_20w0	chr11	15560000	15970000	gain	3
RPE_TP53_20w0	chr11	40390000	40420000	gain	3
RPE_TP53_20w0	chr11	75480000	75520000	gain	3
RPE_TP53_20w0	chr11	82190000	82250000	gain	3
RPE_TP53_20w0	chr11	84180000	84210000	gain	3
RPE_TP53_20w0	chr11	96210000	96280000	gain	3
RPE_TP53_20w0	chr11	101310000	101370000	gain	3
RPE_TP53_20w0	chr11	115790000	115820000	gain	3
RPE_TP53_20w0	chr11	125600000	125670000	gain	3
RPE_TP53_20w0	chr11	126670000	126770000	gain	3
RPE_TP53_20w0	chr11	126900000	127310000	gain	3
RPE_TP53_20w0	chr11	131000000	131600000	gain	3
RPE_TP53_20w0	chr12	24460000	26130000	loss	1
RPE_TP53_20w0	chr13	0	69240000	loss	1
RPE_TP53_20w0	chr13	69280000	69480000	gain	3
RPE_TP53_20w0	chr13	69490000	69970000	loss	1
RPE_TP53_20w0	chr13	69970000	70200000	gain	3
RPE_TP53_20w0	chr13	72960000	75250000	gain	3
RPE_TP53_20w0	chr13	75360000	115169878	gain	3
RPE_TP53_20w0	chr16	68440000	68470000	gain	3
RPE_TP53_20w0	chr16	73900000	73940000	gain	3
RPE_TP53_20w0	chr16	79540000	79610000	gain	3
RPE_TP53_20w0	chr18	0	5820000	loss	1
RPE_TP53_20w0	chr18	6210000	10260000	loss	1
RPE_TP53_20w0	chr18	10880000	13160000	loss	1
RPE_TP53_20w0T1	chr1	0	144870000	gain	4
RPE_TP53_20w0T1	chr1	144870000	145100000	gain	3
RPE_TP53_20w0T1	chr1	214670000	249250621	loss	1
RPE_TP53_20w0T1	chr4	2720000	2750000	loss	1
RPE_TP53_20w0T1	chr4	64660000	78240000	loss	1
RPE_TP53_20w0T1	chr7	79100000	79530000	gain	3
RPE_TP53_20w0T1	chr8	112100000	140800000	gain	3
RPE_TP53_20w0T1	chr8	140800000	140920000	gain	4
RPE_TP53_20w0T1	chr8	140920000	146364022	gain	3
RPE_TP53_20w0T1	chr9	8260000	8290000	gain	3
RPE_TP53_20w0T1	chr10	80900000	80970000	loss	1
RPE_TP53_20w0T1	chr12	24460000	25000000	loss	1
RPE_TP53_20w0T1	chr12	25010000	26140000	loss	1
RPE_TP53_20w0T1	chr13	0	74370000	loss	1
RPE_TP53_20w0T1	chr13	74380000	74470000	loss	1
RPE_TP53_20w0T1	chr13	74470000	75240000	gain	3
RPE_TP53_20w0T1	chr13	75240000	79380000	loss	1
RPE_TP53_20w0T1	chr13	79390000	80460000	gain	3
RPE_TP53_20w0T1	chr13	80460000	81550000	loss	1
RPE_TP53_20w0T1	chr13	81550000	91380000	gain	3
RPE_TP53_20w0T1	chr13	91390000	91550000	loss	1
RPE_TP53_20w0T1	chr13	91560000	93980000	gain	3
RPE_TP53_20w0T1	chr13	93980000	95670000	loss	1
RPE_TP53_20w0T1	chr13	95670000	95750000	gain	3
RPE_TP53_20w0T1	chr13	95760000	95860000	loss	1
RPE_TP53_20w0T1	chr13	95860000	96100000	gain	3
RPE_TP53_20w0T1	chr13	96100000	96290000	gain	4
RPE_TP53_20w0T1	chr13	96290000	103760000	gain	3
RPE_TP53_20w0T1	chr13	103760000	103850000	gain	4
RPE_TP53_20w0T1	chr13	103850000	110070000	gain	3
RPE_TP53_20w0T1	chr13	110080000	110820000	gain	3
RPE_TP53_20w0T1	chr13	110820000	111860000	gain	4
RPE_TP53_20w0T1	chr13	111860000	111890000	gain	5
RPE_TP53_20w0T1	chr13	111890000	114470000	gain	4
RPE_TP53_20w0T1	chr13	114470000	114520000	loss	0
RPE_TP53_20w0T1	chr13	114520000	115169878	loss	1
RPE_TP53_20w0T1	chr15	28060000	28110000	gain	3
RPE_TP53_20w0T1	chr16	46440000	49600000	gain	3
RPE_TP53_20w0T1	chr16	49610000	52410000	gain	3
RPE_TP53_20w0T1	chr16	52420000	65150000	gain	3
RPE_TP53_20w0T1	chr16	65160000	77660000	gain	3
RPE_TP53_20w0T1	chr16	77660000	78140000	gain	4
RPE_TP53_20w0T1	chr16	78140000	90354753	gain	3
RPE_TP53_20w0T1	chr18	0	14950000	loss	1
RPE_TP53_20w0T1	chrX	94910000	94960000	gain	3
RPE_TP53_20w0T2	chr1	0	40690000	gain	4
RPE_TP53_20w0T2	chr1	40700000	144870000	gain	4
RPE_TP53_20w0T2	chr1	144870000	145120000	gain	3
RPE_TP53_20w0T2	chr1	214670000	249250621	loss	1
RPE_TP53_20w0T2	chr4	2720000	2750000	loss	1
RPE_TP53_20w0T2	chr4	64660000	78240000	loss	1
RPE_TP53_20w0T2	chr7	79100000	79530000	gain	3
RPE_TP53_20w0T2	chr8	112100000	133330000	gain	3
RPE_TP53_20w0T2	chr8	133330000	133360000	gain	4
RPE_TP53_20w0T2	chr8	133360000	140760000	gain	3
RPE_TP53_20w0T2	chr8	140760000	140920000	gain	4
RPE_TP53_20w0T2	chr8	140920000	146364022	gain	3
RPE_TP53_20w0T2	chr10	80900000	80980000	loss	1
RPE_TP53_20w0T2	chr12	24460000	26140000	loss	1
RPE_TP53_20w0T2	chr13	0	66330000	loss	1
RPE_TP53_20w0T2	chr13	66340000	74370000	loss	1
RPE_TP53_20w0T2	chr13	74380000	74470000	loss	1
RPE_TP53_20w0T2	chr13	74470000	75240000	gain	3
RPE_TP53_20w0T2	chr13	75240000	79380000	loss	1
RPE_TP53_20w0T2	chr13	79390000	80460000	gain	3
RPE_TP53_20w0T2	chr13	80460000	81550000	loss	1
RPE_TP53_20w0T2	chr13	81550000	91380000	gain	3
RPE_TP53_20w0T2	chr13	91380000	91550000	loss	1
RPE_TP53_20w0T2	chr13	91560000	93980000	gain	3
RPE_TP53_20w0T2	chr13	93980000	95670000	loss	1
RPE_TP53_20w0T2	chr13	95670000	95750000	gain	3
RPE_TP53_20w0T2	chr13	95760000	95860000	loss	1
RPE_TP53_20w0T2	chr13	95860000	96100000	gain	3
RPE_TP53_20w0T2	chr13	96100000	96280000	gain	5
RPE_TP53_20w0T2	chr13	96280000	110070000	gain	3
RPE_TP53_20w0T2	chr13	110080000	110820000	gain	3
RPE_TP53_20w0T2	chr13	110820000	114470000	gain	4
RPE_TP53_20w0T2	chr13	114470000	114520000	loss	0
RPE_TP53_20w0T2	chr13	114520000	115169878	loss	1
RPE_TP53_20w0T2	chr15	53610000	53640000	gain	3
RPE_TP53_20w0T2	chr16	46440000	61540000	gain	3
RPE_TP53_20w0T2	chr16	61550000	65150000	gain	3
RPE_TP53_20w0T2	chr16	65170000	77790000	gain	3
RPE_TP53_20w0T2	chr16	77790000	78130000	gain	4
RPE_TP53_20w0T2	chr16	78130000	88780000	gain	3
RPE_TP53_20w0T2	chr16	88810000	90354753	gain	3
RPE_TP53_20w0T2	chr18	0	14950000	loss	1
RPE_TP53_20w0T3	chr1	0	40690000	gain	4
RPE_TP53_20w0T3	chr1	40700000	144870000	gain	4
RPE_TP53_20w0T3	chr1	144870000	145120000	gain	3
RPE_TP53_20w0T3	chr1	214670000	249250621	loss	1
RPE_TP53_20w0T3	chr4	2720000	2750000	loss	1
RPE_TP53_20w0T3	chr4	64660000	78240000	loss	1
RPE_TP53_20w0T3	chr7	79100000	79530000	gain	3
RPE_TP53_20w0T3	chr8	112100000	140780000	gain	3
RPE_TP53_20w0T3	chr8	140780000	140920000	gain	4
RPE_TP53_20w0T3	chr8	140920000	146364022	gain	3
RPE_TP53_20w0T3	chr10	80900000	80980000	loss	1
RPE_TP53_20w0T3	chr11	114910000	114940000	gain	3
RPE_TP53_20w0T3	chr11	115790000	115820000	gain	3
RPE_TP53_20w0T3	chr12	24460000	26140000	loss	1
RPE_TP53_20w0T3	chr13	0	66330000	loss	1
RPE_TP53_20w0T3	chr13	66340000	74370000	loss	1
RPE_TP53_20w0T3	chr13	74380000	74470000	loss	1
RPE_TP53_20w0T3	chr13	74470000	75240000	gain	3
RPE_TP53_20w0T3	chr13	75240000	79380000	loss	1
RPE_TP53_20w0T3	chr13	79390000	80460000	gain	3
RPE_TP53_20w0T3	chr13	80460000	81550000	loss	1
RPE_TP53_20w0T3	chr13	81550000	88040000	gain	3
RPE_TP53_20w0T3	chr13	88040000	88070000	gain	4
RPE_TP53_20w0T3	chr13	88070000	91380000	gain	3
RPE_TP53_20w0T3	chr13	91390000	91550000	loss	1
RPE_TP53_20w0T3	chr13	91560000	93980000	gain	3
RPE_TP53_20w0T3	chr13	93980000	95670000	loss	1
RPE_TP53_20w0T3	chr13	95670000	95750000	gain	3
RPE_TP53_20w0T3	chr13	95760000	95860000	loss	1
RPE_TP53_20w0T3	chr13	95860000	96100000	gain	3
RPE_TP53_20w0T3	chr13	96100000	96280000	gain	4
RPE_TP53_20w0T3	chr13	96280000	108940000	gain	3
RPE_TP53_20w0T3	chr13	108960000	110820000	gain	3
RPE_TP53_20w0T3	chr13	110820000	114220000	gain	4
RPE_TP53_20w0T3	chr13	114220000	114470000	gain	3
RPE_TP53_20w0T3	chr13	114470000	114520000	loss	0
RPE_TP53_20w0T3	chr13	114520000	115169878	loss	1
RPE_TP53_20w0T3	chr16	46440000	49550000	gain	3
RPE_TP53_20w0T3	chr16	49550000	49670000	gain	4
RPE_TP53_20w0T3	chr16	49670000	60670000	gain	3
RPE_TP53_20w0T3	chr16	60690000	65150000	gain	3
RPE_TP53_20w0T3	chr16	65160000	77660000	gain	3
RPE_TP53_20w0T3	chr16	77660000	78140000	gain	4
RPE_TP53_20w0T3	chr16	78140000	79650000	gain	3
RPE_TP53_20w0T3	chr16	79650000	79680000	gain	4
RPE_TP53_20w0T3	chr16	79680000	90354753	gain	3
RPE_TP53_20w0T3	chr18	0	14950000	loss	1
RPE_TP53_20w0T3	chrX	38900000	38930000	gain	3

## Sheet: Fig. 4e - RPE 20wT phased CNVs
sample	haplotype	chromosome	start	end	mean_coverage_ratio
RPE_TP53_20w0T1_mega	hap1	chr1	2000000	123535434	0.948814
RPE_TP53_20w0T1_mega	hap1	chr1	124535434	248000000	0.977966
RPE_TP53_20w0T1_mega	hap1	chr10	2000000	41254935	1.24475
RPE_TP53_20w0T1_mega	hap1	chr10	42254935	62000000	0.993729
RPE_TP53_20w0T1_mega	hap1	chr10	62000000	134000000	1.76186
RPE_TP53_20w0T1_mega	hap1	chr11	2000000	53644205	1.09254
RPE_TP53_20w0T1_mega	hap1	chr11	54644205	134000000	0.949661
RPE_TP53_20w0T1_mega	hap1	chr12	2000000	36856694	1.07441
RPE_TP53_20w0T1_mega	hap1	chr12	37856694	132000000	0.956949
RPE_TP53_20w0T1_mega	hap1	chr13	20000000	80000000	1.07814
RPE_TP53_20w0T1_mega	hap1	chr13	80000000	114000000	3.10136
RPE_TP53_20w0T1_mega	hap1	chr14	20000000	106000000	0.941356
RPE_TP53_20w0T1_mega	hap1	chr15	20000000	102000000	1.01627
RPE_TP53_20w0T1_mega	hap1	chr16	2000000	14000000	1.62102
RPE_TP53_20w0T1_mega	hap1	chr16	14000000	37335801	0.757627
RPE_TP53_20w0T1_mega	hap1	chr16	38335801	68000000	1.00576
RPE_TP53_20w0T1_mega	hap1	chr16	68000000	90000000	1.44915
RPE_TP53_20w0T1_mega	hap1	chr17	0	24263006	1.25695
RPE_TP53_20w0T1_mega	hap1	chr17	25263006	82000000	0.94339
RPE_TP53_20w0T1_mega	hap1	chr18	2000000	17460898	0.865424
RPE_TP53_20w0T1_mega	hap1	chr18	18460898	78000000	0.934237
RPE_TP53_20w0T1_mega	hap1	chr19	2000000	26681782	0.931186
RPE_TP53_20w0T1_mega	hap1	chr19	27681782	58000000	1.17593
RPE_TP53_20w0T1_mega	hap1	chr2	2000000	94326171	0.912203
RPE_TP53_20w0T1_mega	hap1	chr2	95326171	242000000	0.898644
RPE_TP53_20w0T1_mega	hap1	chr20	2000000	26000000	1.1161
RPE_TP53_20w0T1_mega	hap1	chr20	30000000	44000000	0.522373
RPE_TP53_20w0T1_mega	hap1	chr20	44000000	62000000	1.04441
RPE_TP53_20w0T1_mega	hap1	chr21	8000000	13288129	3.39559
RPE_TP53_20w0T1_mega	hap1	chr21	14288129	48000000	1.09322
RPE_TP53_20w0T1_mega	hap1	chr22	16000000	50000000	0.960339
RPE_TP53_20w0T1_mega	hap1	chr3	2000000	92504854	1.06508
RPE_TP53_20w0T1_mega	hap1	chr3	93504854	110000000	1.01153
RPE_TP53_20w0T1_mega	hap1	chr3	110000000	156000000	0.76339
RPE_TP53_20w0T1_mega	hap1	chr3	156000000	198000000	1.05695
RPE_TP53_20w0T1_mega	hap1	chr4	2000000	51660117	1.08966
RPE_TP53_20w0T1_mega	hap1	chr4	52660117	190000000	1.04407
RPE_TP53_20w0T1_mega	hap1	chr5	2000000	48405641	1.0878
RPE_TP53_20w0T1_mega	hap1	chr5	49405641	180000000	0.922373
RPE_TP53_20w0T1_mega	hap1	chr6	2000000	60830166	1.1822
RPE_TP53_20w0T1_mega	hap1	chr6	61830166	170000000	1.08441
RPE_TP53_20w0T1_mega	hap1	chr7	2000000	60054331	1.12407
RPE_TP53_20w0T1_mega	hap1	chr7	61054331	158000000	0.997966
RPE_TP53_20w0T1_mega	hap1	chr8	2000000	20000000	2.02915
RPE_TP53_20w0T1_mega	hap1	chr8	20000000	45838887	0.96339
RPE_TP53_20w0T1_mega	hap1	chr8	46838887	114000000	0.874746
RPE_TP53_20w0T1_mega	hap1	chr8	114000000	146000000	1.82153
RPE_TP53_20w0T1_mega	hap1	chr9	2000000	49367679	1.05763
RPE_TP53_20w0T1_mega	hap1	chr9	50367679	140000000	1.0122
RPE_TP53_20w0T1_mega	hap1	chrX	2000000	52000000	0.444746
RPE_TP53_20w0T1_mega	hap1	chrX	52000000	60632012	0.0725424
RPE_TP53_20w0T1_mega	hap1	chrX	61632012	78000000	0.0888136
RPE_TP53_20w0T1_mega	hap1	chrX	78000000	154000000	0.407966
RPE_TP53_20w0T1_mega	hap2	chr1	2000000	123535434	2.56248
RPE_TP53_20w0T1_mega	hap2	chr1	124535434	146000000	3.57728
RPE_TP53_20w0T1_mega	hap2	chr1	146000000	216000000	0.875387
RPE_TP53_20w0T1_mega	hap2	chr1	216000000	248000000	0.0507745
RPE_TP53_20w0T1_mega	hap2	chr10	2000000	41254935	1.23546
RPE_TP53_20w0T1_mega	hap2	chr10	42254935	134000000	1.0062
RPE_TP53_20w0T1_mega	hap2	chr11	2000000	53644205	1.10602
RPE_TP53_20w0T1_mega	hap2	chr11	54644205	134000000	0.956454
RPE_TP53_20w0T1_mega	hap2	chr12	2000000	36856694	1.09793
RPE_TP53_20w0T1_mega	hap2	chr12	37856694	132000000	0.967814
RPE_TP53_20w0T1_mega	hap2	chr13	20000000	74000000	0.0454389
RPE_TP53_20w0T1_mega	hap2	chr13	74000000	114000000	0.110327
RPE_TP53_20w0T1_mega	hap2	chr14	20000000	106000000	0.983477
RPE_TP53_20w0T1_mega	hap2	chr15	20000000	102000000	1.04337
RPE_TP53_20w0T1_mega	hap2	chr16	2000000	14000000	1.64647
RPE_TP53_20w0T1_mega	hap2	chr16	14000000	32000000	0.744578
RPE_TP53_20w0T1_mega	hap2	chr16	32000000	37335801	1.34182
RPE_TP53_20w0T1_mega	hap2	chr16	38335801	90000000	2.09088
RPE_TP53_20w0T1_mega	hap2	chr17	0	24263006	1.26299
RPE_TP53_20w0T1_mega	hap2	chr17	25263006	82000000	0.897074
RPE_TP53_20w0T1_mega	hap2	chr18	2000000	14000000	0.0851979
RPE_TP53_20w0T1_mega	hap2	chr18	20000000	78000000	0.936317
RPE_TP53_20w0T1_mega	hap2	chr19	2000000	26681782	0.863683
RPE_TP53_20w0T1_mega	hap2	chr19	27681782	58000000	1.15921
RPE_TP53_20w0T1_mega	hap2	chr2	2000000	94326171	0.927711
RPE_TP53_20w0T1_mega	hap2	chr2	95326171	242000000	0.902065
RPE_TP53_20w0T1_mega	hap2	chr20	2000000	26000000	1.0969
RPE_TP53_20w0T1_mega	hap2	chr20	30000000	44000000	0.527022
RPE_TP53_20w0T1_mega	hap2	chr20	44000000	62000000	1.08193
RPE_TP53_20w0T1_mega	hap2	chr21	8000000	13288129	3.19484
RPE_TP53_20w0T1_mega	hap2	chr21	14288129	48000000	1.0654
RPE_TP53_20w0T1_mega	hap2	chr22	16000000	50000000	0.995869
RPE_TP53_20w0T1_mega	hap2	chr3	2000000	92504854	1.07246
RPE_TP53_20w0T1_mega	hap2	chr3	93504854	110000000	1.04096
RPE_TP53_20w0T1_mega	hap2	chr3	110000000	156000000	0.785886
RPE_TP53_20w0T1_mega	hap2	chr3	156000000	198000000	1.07917
RPE_TP53_20w0T1_mega	hap2	chr4	2000000	51660117	1.10775
RPE_TP53_20w0T1_mega	hap2	chr4	52660117	66000000	0.700861
RPE_TP53_20w0T1_mega	hap2	chr4	66000000	78000000	0.0605852
RPE_TP53_20w0T1_mega	hap2	chr4	78000000	190000000	1.0685
RPE_TP53_20w0T1_mega	hap2	chr5	2000000	48405641	1.12065
RPE_TP53_20w0T1_mega	hap2	chr5	49405641	180000000	0.95043
RPE_TP53_20w0T1_mega	hap2	chr6	2000000	60830166	1.2315
RPE_TP53_20w0T1_mega	hap2	chr6	61830166	170000000	1.07367
RPE_TP53_20w0T1_mega	hap2	chr7	2000000	60054331	1.15525
RPE_TP53_20w0T1_mega	hap2	chr7	61054331	158000000	1.0148
RPE_TP53_20w0T1_mega	hap2	chr8	2000000	20000000	2.11738
RPE_TP53_20w0T1_mega	hap2	chr8	20000000	45838887	0.965577
RPE_TP53_20w0T1_mega	hap2	chr8	46838887	146000000	0.978657
RPE_TP53_20w0T1_mega	hap2	chr9	2000000	49367679	1.09432
RPE_TP53_20w0T1_mega	hap2	chr9	50367679	140000000	1.03666
RPE_TP53_20w0T1_mega	hap2	chrX	2000000	52000000	0.476076
RPE_TP53_20w0T1_mega	hap2	chrX	52000000	60632012	0.0664372
RPE_TP53_20w0T1_mega	hap2	chrX	61632012	78000000	0.0946644
RPE_TP53_20w0T1_mega	hap2	chrX	78000000	154000000	0.435972
RPE_TP53_20w0T2_mega	hap1	chr1	2000000	123535434	0.943159
RPE_TP53_20w0T2_mega	hap1	chr1	124535434	248000000	0.953404
RPE_TP53_20w0T2_mega	hap1	chr10	2000000	41254935	1.22868
RPE_TP53_20w0T2_mega	hap1	chr10	42254935	62000000	0.960839
RPE_TP53_20w0T2_mega	hap1	chr10	62000000	134000000	1.82931
RPE_TP53_20w0T2_mega	hap1	chr11	2000000	53644205	1.08824
RPE_TP53_20w0T2_mega	hap1	chr11	54644205	134000000	0.941342
RPE_TP53_20w0T2_mega	hap1	chr12	2000000	36856694	1.01124
RPE_TP53_20w0T2_mega	hap1	chr12	37856694	132000000	0.931593
RPE_TP53_20w0T2_mega	hap1	chr13	20000000	80000000	1.05882
RPE_TP53_20w0T2_mega	hap1	chr13	80000000	114000000	3.14904
RPE_TP53_20w0T2_mega	hap1	chr14	20000000	106000000	0.961005
RPE_TP53_20w0T2_mega	hap1	chr15	20000000	102000000	0.976206
RPE_TP53_20w0T2_mega	hap1	chr16	2000000	14000000	1.66457
RPE_TP53_20w0T2_mega	hap1	chr16	14000000	37335801	0.726702
RPE_TP53_20w0T2_mega	hap1	chr16	38335801	68000000	0.984798
RPE_TP53_20w0T2_mega	hap1	chr16	68000000	90000000	1.50132
RPE_TP53_20w0T2_mega	hap1	chr17	0	24263006	1.2766
RPE_TP53_20w0T2_mega	hap1	chr17	25263006	82000000	0.926636
RPE_TP53_20w0T2_mega	hap1	chr18	2000000	17460898	0.903173
RPE_TP53_20w0T2_mega	hap1	chr18	18460898	78000000	0.945142
RPE_TP53_20w0T2_mega	hap1	chr19	2000000	26681782	0.979511
RPE_TP53_20w0T2_mega	hap1	chr19	27681782	58000000	1.16887
RPE_TP53_20w0T2_mega	hap1	chr2	2000000	94326171	0.916391
RPE_TP53_20w0T2_mega	hap1	chr2	95326171	242000000	0.895241
RPE_TP53_20w0T2_mega	hap1	chr20	2000000	26000000	1.10757
RPE_TP53_20w0T2_mega	hap1	chr20	30000000	44000000	0.529081
RPE_TP53_20w0T2_mega	hap1	chr20	44000000	62000000	1.04263
RPE_TP53_20w0T2_mega	hap1	chr21	8000000	13288129	3.40747
RPE_TP53_20w0T2_mega	hap1	chr21	14288129	48000000	1.10344
RPE_TP53_20w0T2_mega	hap1	chr22	16000000	50000000	0.963318
RPE_TP53_20w0T2_mega	hap1	chr3	2000000	92504854	1.06295
RPE_TP53_20w0T2_mega	hap1	chr3	93504854	110000000	1.06213
RPE_TP53_20w0T2_mega	hap1	chr3	110000000	156000000	0.740912
RPE_TP53_20w0T2_mega	hap1	chr3	156000000	198000000	1.03536
RPE_TP53_20w0T2_mega	hap1	chr4	2000000	51660117	1.09484
RPE_TP53_20w0T2_mega	hap1	chr4	52660117	190000000	1.05089
RPE_TP53_20w0T2_mega	hap1	chr5	2000000	48405641	1.09336
RPE_TP53_20w0T2_mega	hap1	chr5	49405641	180000000	0.931262
RPE_TP53_20w0T2_mega	hap1	chr6	2000000	60830166	1.18771
RPE_TP53_20w0T2_mega	hap1	chr6	61830166	170000000	1.05486
RPE_TP53_20w0T2_mega	hap1	chr7	2000000	60054331	1.1193
RPE_TP53_20w0T2_mega	hap1	chr7	61054331	158000000	0.989755
RPE_TP53_20w0T2_mega	hap1	chr8	2000000	22000000	1.78354
RPE_TP53_20w0T2_mega	hap1	chr8	22000000	45838887	0.919696
RPE_TP53_20w0T2_mega	hap1	chr8	46838887	114000000	0.870621
RPE_TP53_20w0T2_mega	hap1	chr8	114000000	146000000	1.86649
RPE_TP53_20w0T2_mega	hap1	chr9	2000000	49367679	1.03933
RPE_TP53_20w0T2_mega	hap1	chr9	50367679	140000000	0.998843
RPE_TP53_20w0T2_mega	hap1	chrX	2000000	52000000	0.434237
RPE_TP53_20w0T2_mega	hap1	chrX	52000000	60632012	0.0664243
RPE_TP53_20w0T2_mega	hap1	chrX	61632012	78000000	0.0875744
RPE_TP53_20w0T2_mega	hap1	chrX	78000000	154000000	0.410773
RPE_TP53_20w0T2_mega	hap2	chr1	2000000	123535434	2.62049
RPE_TP53_20w0T2_mega	hap2	chr1	124535434	146000000	3.52312
RPE_TP53_20w0T2_mega	hap2	chr1	146000000	216000000	0.869727
RPE_TP53_20w0T2_mega	hap2	chr1	216000000	248000000	0.0485994
RPE_TP53_20w0T2_mega	hap2	chr10	2000000	41254935	1.23523
RPE_TP53_20w0T2_mega	hap2	chr10	42254935	134000000	1.01485
RPE_TP53_20w0T2_mega	hap2	chr11	2000000	53644205	1.10429
RPE_TP53_20w0T2_mega	hap2	chr11	54644205	134000000	0.954607
RPE_TP53_20w0T2_mega	hap2	chr12	2000000	36856694	1.1004
RPE_TP53_20w0T2_mega	hap2	chr12	37856694	132000000	0.941276
RPE_TP53_20w0T2_mega	hap2	chr13	20000000	74000000	0.041512
RPE_TP53_20w0T2_mega	hap2	chr13	74000000	114000000	0.105467
RPE_TP53_20w0T2_mega	hap2	chr14	20000000	106000000	0.986163
RPE_TP53_20w0T2_mega	hap2	chr15	20000000	102000000	1.03645
RPE_TP53_20w0T2_mega	hap2	chr16	2000000	14000000	1.61762
RPE_TP53_20w0T2_mega	hap2	chr16	14000000	32000000	0.765103
RPE_TP53_20w0T2_mega	hap2	chr16	32000000	37335801	1.38981
RPE_TP53_20w0T2_mega	hap2	chr16	38335801	70000000	1.9676
RPE_TP53_20w0T2_mega	hap2	chr16	70000000	90000000	3.02295
RPE_TP53_20w0T2_mega	hap2	chr17	0	24263006	1.2673
RPE_TP53_20w0T2_mega	hap2	chr17	25263006	82000000	0.950051
RPE_TP53_20w0T2_mega	hap2	chr18	2000000	14000000	0.058218
RPE_TP53_20w0T2_mega	hap2	chr18	20000000	78000000	0.939926
RPE_TP53_20w0T2_mega	hap2	chr19	2000000	26681782	0.900439
RPE_TP53_20w0T2_mega	hap2	chr19	27681782	58000000	1.18444
RPE_TP53_20w0T2_mega	hap2	chr2	2000000	94326171	0.927776
RPE_TP53_20w0T2_mega	hap2	chr2	95326171	242000000	0.899426
RPE_TP53_20w0T2_mega	hap2	chr20	2000000	26000000	1.11424
RPE_TP53_20w0T2_mega	hap2	chr20	30000000	44000000	0.542693
RPE_TP53_20w0T2_mega	hap2	chr20	44000000	62000000	1.06885
RPE_TP53_20w0T2_mega	hap2	chr21	8000000	13288129	3.27472
RPE_TP53_20w0T2_mega	hap2	chr21	14288129	48000000	1.05974
RPE_TP53_20w0T2_mega	hap2	chr22	16000000	50000000	0.98785
RPE_TP53_20w0T2_mega	hap2	chr3	2000000	92504854	1.08286
RPE_TP53_20w0T2_mega	hap2	chr3	93504854	110000000	1.02902
RPE_TP53_20w0T2_mega	hap2	chr3	110000000	156000000	0.763415
RPE_TP53_20w0T2_mega	hap2	chr3	156000000	198000000	1.08741
RPE_TP53_20w0T2_mega	hap2	chr4	2000000	51660117	1.13247
RPE_TP53_20w0T2_mega	hap2	chr4	52660117	66000000	0.652717
RPE_TP53_20w0T2_mega	hap2	chr4	66000000	78000000	0.0475869
RPE_TP53_20w0T2_mega	hap2	chr4	78000000	190000000	1.06109
RPE_TP53_20w0T2_mega	hap2	chr5	2000000	48405641	1.1242
RPE_TP53_20w0T2_mega	hap2	chr5	49405641	180000000	0.958319
RPE_TP53_20w0T2_mega	hap2	chr6	2000000	60830166	1.23118
RPE_TP53_20w0T2_mega	hap2	chr6	61830166	170000000	1.06851
RPE_TP53_20w0T2_mega	hap2	chr7	2000000	60054331	1.14394
RPE_TP53_20w0T2_mega	hap2	chr7	61054331	158000000	1.02734
RPE_TP53_20w0T2_mega	hap2	chr8	2000000	20000000	2.09517
RPE_TP53_20w0T2_mega	hap2	chr8	20000000	45838887	0.953426
RPE_TP53_20w0T2_mega	hap2	chr8	46838887	146000000	0.949882
RPE_TP53_20w0T2_mega	hap2	chr9	2000000	49367679	1.09112
RPE_TP53_20w0T2_mega	hap2	chr9	50367679	140000000	1.05197
RPE_TP53_20w0T2_mega	hap2	chrX	2000000	52000000	0.471482
RPE_TP53_20w0T2_mega	hap2	chrX	52000000	60632012	0.0705366
RPE_TP53_20w0T2_mega	hap2	chrX	61632012	78000000	0.0975363
RPE_TP53_20w0T2_mega	hap2	chrX	78000000	154000000	0.430813
RPE_TP53_20w0T3_mega	hap1	chr1	2000000	123535434	0.938721
RPE_TP53_20w0T3_mega	hap1	chr1	124535434	248000000	0.945455
RPE_TP53_20w0T3_mega	hap1	chr10	2000000	41254935	1.25185
RPE_TP53_20w0T3_mega	hap1	chr10	42254935	62000000	0.985859
RPE_TP53_20w0T3_mega	hap1	chr10	62000000	134000000	1.80943
RPE_TP53_20w0T3_mega	hap1	chr11	2000000	53644205	1.08788
RPE_TP53_20w0T3_mega	hap1	chr11	54644205	134000000	0.955051
RPE_TP53_20w0T3_mega	hap1	chr12	2000000	36856694	1.067
RPE_TP53_20w0T3_mega	hap1	chr12	37856694	132000000	0.922054
RPE_TP53_20w0T3_mega	hap1	chr13	20000000	80000000	1.07256
RPE_TP53_20w0T3_mega	hap1	chr13	80000000	114000000	3.08956
RPE_TP53_20w0T3_mega	hap1	chr14	20000000	106000000	0.943434
RPE_TP53_20w0T3_mega	hap1	chr15	20000000	102000000	0.972391
RPE_TP53_20w0T3_mega	hap1	chr16	2000000	14000000	1.63384
RPE_TP53_20w0T3_mega	hap1	chr16	14000000	37335801	0.70404
RPE_TP53_20w0T3_mega	hap1	chr16	38335801	68000000	1.01246
RPE_TP53_20w0T3_mega	hap1	chr16	68000000	90000000	1.44108
RPE_TP53_20w0T3_mega	hap1	chr17	0	24263006	1.22323
RPE_TP53_20w0T3_mega	hap1	chr17	25263006	82000000	0.946801
RPE_TP53_20w0T3_mega	hap1	chr18	2000000	17460898	0.923232
RPE_TP53_20w0T3_mega	hap1	chr18	18460898	78000000	0.913636
RPE_TP53_20w0T3_mega	hap1	chr19	2000000	26681782	0.901684
RPE_TP53_20w0T3_mega	hap1	chr19	27681782	58000000	1.16751
RPE_TP53_20w0T3_mega	hap1	chr2	2000000	94326171	0.902357
RPE_TP53_20w0T3_mega	hap1	chr2	95326171	242000000	0.905387
RPE_TP53_20w0T3_mega	hap1	chr20	2000000	26000000	1.09461
RPE_TP53_20w0T3_mega	hap1	chr20	30000000	44000000	0.546801
RPE_TP53_20w0T3_mega	hap1	chr20	44000000	62000000	1.05556
RPE_TP53_20w0T3_mega	hap1	chr21	8000000	13288129	3.3064
RPE_TP53_20w0T3_mega	hap1	chr21	14288129	48000000	1.10202
RPE_TP53_20w0T3_mega	hap1	chr22	16000000	50000000	0.972054
RPE_TP53_20w0T3_mega	hap1	chr3	2000000	92504854	1.06616
RPE_TP53_20w0T3_mega	hap1	chr3	93504854	110000000	1.03906
RPE_TP53_20w0T3_mega	hap1	chr3	110000000	156000000	0.750842
RPE_TP53_20w0T3_mega	hap1	chr3	156000000	198000000	1.02862
RPE_TP53_20w0T3_mega	hap1	chr4	2000000	51660117	1.09579
RPE_TP53_20w0T3_mega	hap1	chr4	52660117	190000000	1.06633
RPE_TP53_20w0T3_mega	hap1	chr5	2000000	48405641	1.10168
RPE_TP53_20w0T3_mega	hap1	chr5	49405641	180000000	0.915993
RPE_TP53_20w0T3_mega	hap1	chr6	2000000	60830166	1.15741
RPE_TP53_20w0T3_mega	hap1	chr6	61830166	170000000	1.07239
RPE_TP53_20w0T3_mega	hap1	chr7	2000000	60054331	1.11431
RPE_TP53_20w0T3_mega	hap1	chr7	61054331	158000000	0.993266
RPE_TP53_20w0T3_mega	hap1	chr8	2000000	22000000	1.83098
RPE_TP53_20w0T3_mega	hap1	chr8	22000000	45838887	0.925253
RPE_TP53_20w0T3_mega	hap1	chr8	46838887	114000000	0.851852
RPE_TP53_20w0T3_mega	hap1	chr8	114000000	146000000	1.82896
RPE_TP53_20w0T3_mega	hap1	chr9	2000000	49367679	1.05118
RPE_TP53_20w0T3_mega	hap1	chr9	50367679	140000000	1.01919
RPE_TP53_20w0T3_mega	hap1	chrX	2000000	52000000	0.438047
RPE_TP53_20w0T3_mega	hap1	chrX	52000000	60632012	0.0666667
RPE_TP53_20w0T3_mega	hap1	chrX	61632012	78000000	0.0811448
RPE_TP53_20w0T3_mega	hap1	chrX	78000000	154000000	0.402525
RPE_TP53_20w0T3_mega	hap2	chr1	2000000	123535434	2.62919
RPE_TP53_20w0T3_mega	hap2	chr1	124535434	146000000	3.58342
RPE_TP53_20w0T3_mega	hap2	chr1	146000000	216000000	0.876684
RPE_TP53_20w0T3_mega	hap2	chr1	216000000	248000000	0.0419689
RPE_TP53_20w0T3_mega	hap2	chr10	2000000	41254935	1.22211
RPE_TP53_20w0T3_mega	hap2	chr10	42254935	134000000	1.0057
RPE_TP53_20w0T3_mega	hap2	chr11	2000000	53644205	1.10777
RPE_TP53_20w0T3_mega	hap2	chr11	54644205	134000000	0.969257
RPE_TP53_20w0T3_mega	hap2	chr12	2000000	36856694	1.09413
RPE_TP53_20w0T3_mega	hap2	chr12	37856694	132000000	0.956477
RPE_TP53_20w0T3_mega	hap2	chr13	20000000	82000000	0.0428325
RPE_TP53_20w0T3_mega	hap2	chr13	82000000	114000000	0.104491
RPE_TP53_20w0T3_mega	hap2	chr14	20000000	106000000	0.97513
RPE_TP53_20w0T3_mega	hap2	chr15	20000000	102000000	1.04491
RPE_TP53_20w0T3_mega	hap2	chr16	2000000	14000000	1.65389
RPE_TP53_20w0T3_mega	hap2	chr16	14000000	32000000	0.705354
RPE_TP53_20w0T3_mega	hap2	chr16	32000000	37335801	1.31278
RPE_TP53_20w0T3_mega	hap2	chr16	38335801	90000000	2.13972
RPE_TP53_20w0T3_mega	hap2	chr17	0	24263006	1.24767
RPE_TP53_20w0T3_mega	hap2	chr17	25263006	82000000	0.956477
RPE_TP53_20w0T3_mega	hap2	chr18	2000000	14000000	0.0818653
RPE_TP53_20w0T3_mega	hap2	chr18	20000000	78000000	0.905699
RPE_TP53_20w0T3_mega	hap2	chr19	2000000	26681782	0.866321
RPE_TP53_20w0T3_mega	hap2	chr19	27681782	58000000	1.19154
RPE_TP53_20w0T3_mega	hap2	chr2	2000000	94326171	0.945769
RPE_TP53_20w0T3_mega	hap2	chr2	95326171	242000000	0.9019
RPE_TP53_20w0T3_mega	hap2	chr20	2000000	26000000	1.11554
RPE_TP53_20w0T3_mega	hap2	chr20	30000000	44000000	0.525043
RPE_TP53_20w0T3_mega	hap2	chr20	44000000	62000000	1.08014
RPE_TP53_20w0T3_mega	hap2	chr21	8000000	13288129	3.17116
RPE_TP53_20w0T3_mega	hap2	chr21	14288129	48000000	1.07047
RPE_TP53_20w0T3_mega	hap2	chr22	16000000	50000000	0.984801
RPE_TP53_20w0T3_mega	hap2	chr3	2000000	92504854	1.09171
RPE_TP53_20w0T3_mega	hap2	chr3	93504854	112000000	1.04024
RPE_TP53_20w0T3_mega	hap2	chr3	112000000	142000000	0.654577
RPE_TP53_20w0T3_mega	hap2	chr3	142000000	198000000	1.06788
RPE_TP53_20w0T3_mega	hap2	chr4	2000000	51660117	1.10518
RPE_TP53_20w0T3_mega	hap2	chr4	52660117	66000000	0.654231
RPE_TP53_20w0T3_mega	hap2	chr4	66000000	78000000	0.0626943
RPE_TP53_20w0T3_mega	hap2	chr4	78000000	190000000	1.08566
RPE_TP53_20w0T3_mega	hap2	chr5	2000000	48405641	1.12228
RPE_TP53_20w0T3_mega	hap2	chr5	49405641	180000000	0.956477
RPE_TP53_20w0T3_mega	hap2	chr6	2000000	60830166	1.22798
RPE_TP53_20w0T3_mega	hap2	chr6	61830166	170000000	1.08221
RPE_TP53_20w0T3_mega	hap2	chr7	2000000	60054331	1.14041
RPE_TP53_20w0T3_mega	hap2	chr7	61054331	158000000	1.04318
RPE_TP53_20w0T3_mega	hap2	chr8	2000000	20000000	2.06287
RPE_TP53_20w0T3_mega	hap2	chr8	20000000	45838887	0.958895
RPE_TP53_20w0T3_mega	hap2	chr8	46838887	146000000	0.96563
RPE_TP53_20w0T3_mega	hap2	chr9	2000000	49367679	1.07219
RPE_TP53_20w0T3_mega	hap2	chr9	50367679	140000000	1.04059
RPE_TP53_20w0T3_mega	hap2	chrX	2000000	52000000	0.463558
RPE_TP53_20w0T3_mega	hap2	chrX	52000000	60632012	0.0787565
RPE_TP53_20w0T3_mega	hap2	chrX	61632012	78000000	0.0918826
RPE_TP53_20w0T3_mega	hap2	chrX	78000000	154000000	0.42677

## Sheet: SAMPLE_NAMES
sample_name	full_name
K562_Ctrl	K562 Control
K562_WGD	K562 WGD
RPE_WT_Ctrl	RPE Control
RPE_TP53_Ctrl	RPE TP53KO Control
RPE_TP53_CIN	RPE TP53KO CIN only
RPE_DCB_OnlyLive	RPE TP53KO WGD CDK1i+DCB
RPE_TP53_WGD1	RPE TP53KO WGD1 Nocodazole+DCB
RPE_TP53_WGD2	RPE TP53KO WGD2 Nocodazole+DCB
RPE_TP53_6w0	RPE TP53KO 6w pWGD E1
RPE_TP53_6w0T1	RPE TP53KO 6w pWGD E1 Tumour 1
RPE_TP53_6w0T2	RPE TP53KO 6w pWGD E1 Tumour 2
RPE_TP53_6w0T3	RPE TP53KO 6w pWGD E1 Tumour 3
RPE_TP53_6w1	RPE TP53KO 6w pWGD E2
RPE_TP53_6w1T1	RPE TP53KO 6w pWGD E2 Tumour 1
RPE_TP53_6w1T2	RPE TP53KO 6w pWGD E2 Tumour 2
RPE_TP53_6w1T3	RPE TP53KO 6w pWGD E2 Tumour 3
RPE_TP53_6w2	RPE TP53KO 6w pWGD E3
RPE_TP53_6w2T1	RPE TP53KO 6w pWGD E3 Tumour 1
RPE_TP53_6w2T2	RPE TP53KO 6w pWGD E3 Tumour 2
RPE_TP53_6w2T3	RPE TP53KO 6w pWGD E3 Tumour 3
RPE_TP53_6w3	RPE TP53KO 6w pWGD E4
RPE_TP53_6w3T1	RPE TP53KO 6w pWGD E4 Tumour 1
RPE_TP53_6w3T2	RPE TP53KO 6w pWGD E4 Tumour 2
RPE_TP53_6w3T3	RPE TP53KO 6w pWGD E4 Tumour 3
RPE_TP53_20w0	RPE TP53KO 20w pWGD
RPE_TP53_20w0T1	RPE TP53KO 20w pWGD Tumour 1
RPE_TP53_20w0T2	RPE TP53KO 20w pWGD Tumour 2
RPE_TP53_20w0T3	RPE TP53KO 20w pWGD Tumour 3
CPA_Ctrl	CP-A Control
CPA_WGD	CP-A WGD1
CPA_WGD_run2	CP-A WGD2
CPA_TP53_Ctrl_c19	CP-A TP53KO C19 Control
CPA_TP53_WGD_c19	CP-A TP53KO C19 WGD
CPA_TP53_Ctrl_c3	CP-A TP53KO C3 Control
CPA_TP53_WGD_c3	CP-A TP53KO C3 WGD
CPA_TP53_Rescue_c3	CP-A TP53KO C3 WGD + CDK4/6i
CPA_TP53_20wColony6_c19	CP-A TP53KO C19 20w pWGD Colony 1
CPA_TP53_20wColony3_c19	CP-A TP53KO C19 20w pWGD Colony 2
CPA_TP53_6wColony1_c3	CP-A TP53KO C3 6w pWGD Colony1
CPA_TP53_6wColony2_c3	CP-A TP53KO C3 6w pWGD Colony2
CPA_TP53_SpontaneousWGD_c3	CP-A TP53KO C3 spontaneous high-ploidy
