# Supplementary material for: Whole-genome doubling drives oncogenic loss of chromatin segregation
Source: Nature. 2023 Mar 15;615(7954):925–33. doi: 10.1038/s41586-023-05794-2 (PMC10060163; doi:10.1038/s41586-023-05794-2)
Supplement: Supplementary file 14 — Source Data Fig. 5 [file 41586_2023_5794_MOESM14_ESM.xlsx]

## Sheet: README
Sheet	description
Fig. 5a,b - RPE 20wT1 CoREs	RPE TP53ko 20 weeks post-WGD tumor 1 CoREs, with info about WGD compartment status and epignetic changes
Fig. 5a,b - RPE 20wT2 CoREs	RPE TP53ko 20 weeks post-WGD tumor 2 CoREs, with info about WGD compartment status and epignetic changes
Fig. 5a,b - RPE 20wT3 CoREs	RPE TP53ko 20 weeks post-WGD tumor 3 CoREs, with info about WGD compartment status and epignetic changes
Fig. 5c - covered genome	Percentage of genome covered by CoREs and CNVs in RPE TP53ko 20 weeks post-WGD tumors
Fig. 5d - DEG, CNV, CoRE	Differentially expressed genes in RPE TP53ko 20 weeks post-WGD tumors and their relationship with CNVs and CoREs. This data is available as Supplementary Table 5
Fig. 5e - Perc. CoREs w. DEGs	Percentage of CoREs overlapping a differentially expressed gene in RPE TP53ko 20 weeks post-WGD tumors. Data are available for download from the Zenodo repository of the paper
Fig. 5f - DEGs on CoREs	Enrichment values for up-/down- and non-significantly regulated genes on CoREs for RPE TP53ko 20 weeks post-WGD tumors
Fig. 5g - gene expression	Data are available for download from the Zenodo repository of the paper
Fig. 5h,j - Browser tracks	Data are available for download from the Zenodo repository of the paper
Fig. 5i,k - Hi-C interactions	Data are available for download from the Zenodo repository of the paper
Fig. 5l - Merged CoREs traces	RPE TP53ko 20 weeks post-WGD tumors consensus CoREs, with info about its compartments in Control, WGD and Tumor timepoints

## Sheet: Fig. 5a,b - RPE 20wT1 CoREs
chr	start	end	value	change_type	segment_id	empirical_pvalue	negLog10pvalue	region_size	FILTER	core_type	control_rank	wgd_rank	tumor_rank	wgd_change	tumor_change	delta_H3K4me3	delta_H3K27ac	delta_H3K27me3	delta_H3K9me3
chr1	700000	1850000	0.0840837	Activation	chr1:700000-1850000_Activation	0.0553058	1.25723	1150000	FAIL	NONE
chr1	1850000	2300000	-0.0600097	Inactivation	chr1:1850000-2300000_Inactivation	0.105441	0.976992	450000	FAIL	NONE
chr1	2300000	2950000	0.0648888	Activation	chr1:2300000-2950000_Activation	0.00831835	2.07996	650000	FAIL	NONE
chr1	2950000	3200000	-0.0117874	Inactivation	chr1:2950000-3200000_Inactivation	0.794065	0.100144	250000	FAIL	NONE
chr1	3200000	3350000	0.156292	Activation	chr1:3200000-3350000_Activation	0.0395683	1.40265	150000	FAIL	NONE
chr1	3350000	3550000	-0.120981	Inactivation	chr1:3350000-3550000_Inactivation	0.0739658	1.13097	200000	FAIL	NONE
chr1	3550000	3850000	0.154777	Activation	chr1:3550000-3850000_Activation	0.0402428	1.39531	300000	FAIL	NONE
chr1	3950000	4850000	0.0696613	Activation	chr1:3950000-4850000_Activation	0.0303507	1.51783	900000	FAIL	NONE
chr1	4850000	5000000	-0.0196456	Inactivation	chr1:4850000-5000000_Inactivation	0.70054	0.154567	150000	FAIL	NONE
chr1	5000000	5050000	0.0758089	Activation	chr1:5000000-5050000_Activation	0.196493	0.706653	50000	FAIL	NONE
chr1	5050000	5300000	-0.0371854	Inactivation	chr1:5050000-5300000_Inactivation	0.476619	0.321829	250000	FAIL	NONE
chr1	5300000	7800000	0.160941	Activation	chr1:5300000-7800000_Activation	0.0033723	2.47207	2500000	PASS	Activation	0.442641	0.444468	0.603582	Unchanged	Activation	0.79107	0.295694	1.64832	-0.132747
chr1	7800000	8000000	-0.00305598	Inactivation	chr1:7800000-8000000_Inactivation	0.935701	0.0288627	200000	FAIL	NONE
chr1	8000000	8450000	0.00909091	Activation	chr1:8000000-8450000_Activation	0.830486	0.0806679	450000	FAIL	NONE
chr1	8450000	8900000	-0.00282486	Inactivation	chr1:8450000-8900000_Inactivation	0.946268	0.0239859	450000	FAIL	NONE
chr1	8900000	8950000	0.0214176	Activation	chr1:8900000-8950000_Activation	0.676034	0.170031	50000	FAIL	NONE
chr1	8950000	9200000	-0.0831022	Inactivation	chr1:8950000-9200000_Inactivation	0.168165	0.774263	250000	FAIL	NONE
chr1	9200000	9650000	0.0556126	Activation	chr1:9200000-9650000_Activation	0.223696	0.650342	450000	FAIL	NONE
chr1	9650000	10500000	-0.0136892	Inactivation	chr1:9650000-10500000_Inactivation	0.61848	0.208674	850000	FAIL	NONE
chr1	10500000	10550000	0.341423	Activation	chr1:10500000-10550000_Activation	0.00651978	2.18577	50000	FAIL	NONE
chr1	10550000	11050000	-0.0639445	Inactivation	chr1:10550000-11050000_Inactivation	0.252473	0.597785	500000	FAIL	NONE
chr1	11050000	12100000	0.0878042	Activation	chr1:11050000-12100000_Activation	0.0523831	1.28081	1050000	FAIL	NONE
chr1	12100000	12300000	-0.128993	Inactivation	chr1:12100000-12300000_Inactivation	0.0622752	1.20569	200000	FAIL	NONE
chr1	12300000	13000000	0.106061	Activation	chr1:12300000-13000000_Activation	0.0139388	1.85577	700000	FAIL	NONE
chr1	13100000	13250000	0.174105	Activation	chr1:13100000-13250000_Activation	0.0121403	1.91577	150000	FAIL	NONE
chr1	13750000	13800000	0.139266	Activation	chr1:13750000-13800000_Activation	0.0505845	1.29598	50000	FAIL	NONE
chr1	13800000	14000000	-0.0161017	Inactivation	chr1:13800000-14000000_Inactivation	0.746628	0.126896	200000	FAIL	NONE
chr1	14000000	14150000	0.126143	Activation	chr1:14000000-14150000_Activation	0.0658723	1.1813	150000	FAIL	NONE
chr1	14150000	14600000	-0.00914227	Inactivation	chr1:14150000-14600000_Inactivation	0.828687	0.0816094	450000	FAIL	NONE
chr1	14600000	14700000	0.125039	Activation	chr1:14600000-14700000_Activation	0.0669964	1.17395	100000	FAIL	NONE
chr1	14700000	14900000	-0.111325	Inactivation	chr1:14700000-14900000_Inactivation	0.0926259	1.03327	200000	FAIL	NONE
chr1	14900000	16150000	0.120592	Activation	chr1:14900000-16150000_Activation	0.00921763	2.03538	1250000	PASS	Activation	0.612424	0.684211	0.733016	Activation	Activation	0.538609	0.206046	1.75886	-0.379174
chr1	16150000	16300000	-0.0161787	Inactivation	chr1:16150000-16300000_Inactivation	0.745953	0.127288	150000	FAIL	NONE
chr1	16300000	16750000	0.00636877	Activation	chr1:16300000-16750000_Activation	0.823516	0.0843279	450000	FAIL	NONE
chr1	16750000	17100000	-0.085795	Inactivation	chr1:16750000-17100000_Inactivation	0.0139388	1.85577	350000	FAIL	NONE
chr1	17100000	17200000	0.0193374	Activation	chr1:17100000-17200000_Activation	0.70054	0.154567	100000	FAIL	NONE
chr1	17200000	17750000	-0.129173	Inactivation	chr1:17200000-17750000_Inactivation	0.0204586	1.68912	550000	FAIL	NONE
chr1	17750000	18850000	0.0873126	Activation	chr1:17750000-18850000_Activation	0.0285522	1.54436	1100000	FAIL	NONE
chr1	18850000	18900000	-0.0254751	Inactivation	chr1:18850000-18900000_Inactivation	0.614883	0.211207	50000	FAIL	NONE
chr1	18900000	19450000	0.0841458	Activation	chr1:18900000-19450000_Activation	0.161646	0.791436	550000	FAIL	NONE
chr1	19450000	19900000	-0.00582948	Inactivation	chr1:19450000-19900000_Inactivation	0.881745	0.0546572	450000	FAIL	NONE
chr1	19900000	20200000	-0.263833	Inactivation	chr1:19900000-20200000_Inactivation	0.00359712	2.44404	300000	PASS	Inactivation	0.981818	0.781955	0.717985	Inactivation	Inactivation	0.489936	-0.145588	1.05104	-0.354953
chr1	20200000	20700000	0.0318233	Activation	chr1:20200000-20700000_Activation	0.38804	0.411124	500000	FAIL	NONE
chr1	20700000	21000000	0.21409	Activation	chr1:20700000-21000000_Activation	0.0067446	2.17104	300000	PASS	Activation	0.632576	0.667669	0.846666	Unchanged	Activation	1.33643	0.0874665	0.990909	-0.387181
chr1	21000000	22450000	-0.0709899	Inactivation	chr1:21000000-22450000_Inactivation	0.0204586	1.68912	1450000	FAIL	NONE
chr1	22450000	22700000	0.00880842	Activation	chr1:22450000-22700000_Activation	0.836556	0.0775051	250000	FAIL	NONE
chr1	22700000	22750000	-0.0669492	Inactivation	chr1:22700000-22750000_Inactivation	0.238984	0.621632	50000	FAIL	NONE
chr1	22750000	23700000	0.0301192	Activation	chr1:22750000-23700000_Activation	0.160971	0.793252	950000	FAIL	NONE
chr1	23700000	24050000	-0.0110426	Inactivation	chr1:23700000-24050000_Inactivation	0.798112	0.0979364	350000	FAIL	NONE
chr1	24050000	24150000	0.0662301	Activation	chr1:24050000-24150000_Activation	0.243705	0.613135	100000	FAIL	NONE
chr1	24150000	24950000	-0.119752	Inactivation	chr1:24150000-24950000_Inactivation	0.0202338	1.69392	800000	FAIL	NONE
chr1	24950000	25400000	0.108439	Activation	chr1:24950000-25400000_Activation	0.087455	1.05822	450000	FAIL	NONE
chr1	25400000	25600000	-0.0171546	Inactivation	chr1:25400000-25600000_Inactivation	0.734038	0.134282	200000	FAIL	NONE
chr1	25650000	25750000	-0.0171546	Inactivation	chr1:25650000-25750000_Inactivation	0.734038	0.134282	100000	FAIL	NONE
chr1	25750000	26100000	0.113739	Activation	chr1:25750000-26100000_Activation	0.0829586	1.08114	350000	FAIL	NONE
chr1	26100000	26400000	-0.0289163	Inactivation	chr1:26100000-26400000_Inactivation	0.561151	0.25092	300000	FAIL	NONE
chr1	26400000	26500000	0.093811	Activation	chr1:26400000-26500000_Activation	0.126574	0.897656	100000	FAIL	NONE
chr1	26500000	26550000	-0.128916	Inactivation	chr1:26500000-26550000_Inactivation	0.0622752	1.20569	50000	FAIL	NONE
chr1	26550000	26800000	0.123909	Activation	chr1:26550000-26800000_Activation	0.0685701	1.16386	250000	FAIL	NONE
chr1	26800000	27600000	-0.0937773	Inactivation	chr1:26800000-27600000_Inactivation	0.0184353	1.73435	800000	FAIL	NONE
chr1	27600000	28000000	0.064365	Activation	chr1:27600000-28000000_Activation	0.244829	0.611137	400000	FAIL	NONE
chr1	28000000	28450000	-0.0316099	Inactivation	chr1:28000000-28450000_Inactivation	0.153103	0.815018	450000	FAIL	NONE
chr1	28450000	29000000	0.00595321	Activation	chr1:28450000-29000000_Activation	0.553957	0.256524	550000	FAIL	NONE
chr1	29000000	29250000	-0.000539291	Inactivation	chr1:29000000-29250000_Inactivation	0.986286	0.00599714	250000	FAIL	NONE
chr1	29250000	29900000	0.106869	Activation	chr1:29250000-29900000_Activation	0.0204586	1.68912	650000	FAIL	NONE
chr1	30000000	31150000	0.162356	Activation	chr1:30000000-31150000_Activation	0.0121403	1.91577	1150000	FAIL	NONE
chr1	31150000	31550000	-0.00762712	Inactivation	chr1:31150000-31550000_Inactivation	0.801034	0.096349	400000	FAIL	NONE
chr1	31550000	32050000	-0.228197	Inactivation	chr1:31550000-32050000_Inactivation	0.00741906	2.12965	500000	PASS	Inactivation	0.890909	0.88797	0.662712	Unchanged	Inactivation	0.385294	0.274347	0.810796	-0.196796
chr1	32050000	32250000	-0.0925783	Inactivation	chr1:32050000-32250000_Inactivation	0.133318	0.87511	200000	FAIL	NONE
chr1	32250000	32450000	-0.173087	Inactivation	chr1:32250000-32450000_Inactivation	0.0316996	1.49895	200000	FAIL	NONE
chr1	32450000	32700000	0.000924499	Activation	chr1:32450000-32700000_Activation	0.984712	0.00669067	250000	FAIL	NONE
chr1	32700000	33100000	-0.134155	Inactivation	chr1:32700000-33100000_Inactivation	0.0303507	1.51783	400000	FAIL	NONE
chr1	33100000	33950000	0.133605	Activation	chr1:33100000-33950000_Activation	0.0139388	1.85577	850000	FAIL	NONE
chr1	33950000	34150000	-0.0488957	Inactivation	chr1:33950000-34150000_Inactivation	0.36196	0.441339	200000	FAIL	NONE
chr1	34150000	35850000	0.0999396	Activation	chr1:34150000-35850000_Activation	0.0103417	1.98541	1700000	FAIL	NONE
chr1	35850000	35900000	-0.0314073	Inactivation	chr1:35850000-35900000_Inactivation	0.533498	0.272867	50000	FAIL	NONE
chr1	35900000	36900000	0.0759964	Activation	chr1:35900000-36900000_Activation	0.149056	0.826651	1000000	FAIL	NONE
chr1	36900000	36950000	0.689728	Activation	chr1:36900000-36950000_Activation	0.00044964	3.34713	50000	FAIL	NONE
chr1	36950000	37900000	-0.0501311	Inactivation	chr1:36950000-37900000_Inactivation	0.098696	1.0057	950000	FAIL	NONE
chr1	37900000	38250000	0.126539	Activation	chr1:37900000-38250000_Activation	0.0622752	1.20569	350000	FAIL	NONE
chr1	38250000	38500000	0.220339	Activation	chr1:38250000-38500000_Activation	0.0155126	1.80932	250000	FAIL	NONE
chr1	38500000	38550000	0.517309	Activation	chr1:38500000-38550000_Activation	0.00067446	3.17104	50000	FAIL	NONE
chr1	38550000	38750000	0.0342578	Activation	chr1:38550000-38750000_Activation	0.503372	0.298111	200000	FAIL	NONE
chr1	38750000	39000000	-0.0686697	Inactivation	chr1:38750000-39000000_Inactivation	0.0564299	1.24849	250000	FAIL	NONE
chr1	39000000	40050000	0.0676707	Activation	chr1:39000000-40050000_Activation	0.00741906	2.12965	1050000	FAIL	NONE
chr1	40050000	40500000	-0.193503	Inactivation	chr1:40050000-40500000_Inactivation	0.0116906	1.93216	450000	FAIL	NONE
chr1	40500000	40850000	0.14161	Activation	chr1:40500000-40850000_Activation	0.00651978	2.18577	350000	PASS	Activation	0.701515	0.746867	0.843125	Unchanged	Activation	0.618135	0.455265	-0.122012	-0.128642
chr1	40850000	41100000	-0.0505907	Inactivation	chr1:40850000-41100000_Inactivation	0.347572	0.458955	250000	FAIL	NONE
chr1	41100000	42950000	0.135475	Activation	chr1:41100000-42950000_Activation	0.00921763	2.03538	1850000	PASS	Activation	0.677778	0.605639	0.813252	Inactivation	Activation	0.192486	0.706987	-0.304965	-0.421226
chr1	42950000	43100000	-0.0763482	Inactivation	chr1:42950000-43100000_Inactivation	0.19357	0.713162	150000	FAIL	NONE
chr1	43100000	43550000	0.108637	Activation	chr1:43100000-43550000_Activation	0.00719424	2.14301	450000	PASS	Activation	0.631818	0.774436	0.740455	Activation	Activation	0.952093	0.47692	-0.06995	-0.35039
chr1	43550000	44150000	-0.190877	Inactivation	chr1:43550000-44150000_Inactivation	0.0157374	1.80307	600000	FAIL	NONE
chr1	44150000	44550000	0.0496533	Activation	chr1:44150000-44550000_Activation	0.134892	0.870014	400000	FAIL	NONE
chr1	44550000	45050000	-0.134587	Inactivation	chr1:44550000-45050000_Inactivation	0.0316996	1.49895	500000	FAIL	NONE
chr1	45050000	49650000	0.0574663	Activation	chr1:45050000-49650000_Activation	0.00539568	2.26795	4600000	FAIL	NONE
chr1	49650000	50600000	-0.00725408	Inactivation	chr1:49650000-50600000_Inactivation	0.698291	0.155963	950000	FAIL	NONE
chr1	50600000	50800000	0.0449923	Activation	chr1:50600000-50800000_Activation	0.399955	0.397989	200000	FAIL	NONE
chr1	50800000	50900000	-0.383796	Inactivation	chr1:50800000-50900000_Inactivation	0.0044964	2.34713	100000	FAIL	NONE
chr1	50900000	51300000	0.0046225	Activation	chr1:50900000-51300000_Activation	0.914344	0.0388906	400000	FAIL	NONE
chr1	51300000	52000000	-0.15339	Inactivation	chr1:51300000-52000000_Inactivation	0.0195594	1.70865	700000	FAIL	NONE
chr1	52000000	52350000	0.024646	Activation	chr1:52000000-52350000_Activation	0.61848	0.208674	350000	FAIL	NONE
chr1	52350000	54550000	-0.159314	Inactivation	chr1:52350000-54550000_Inactivation	0.00876799	2.0571	2200000	PASS	Inactivation	0.855808	0.805075	0.696494	Inactivation	Inactivation	0.28576	0.0953932	0.168285	-0.0738085
chr1	54550000	54850000	0.0656309	Activation	chr1:54550000-54850000_Activation	0.0658723	1.1813	300000	FAIL	NONE
chr1	54850000	54950000	-0.0610169	Inactivation	chr1:54850000-54950000_Inactivation	0.268885	0.570434	100000	FAIL	NONE
chr1	54950000	55300000	0.0420134	Activation	chr1:54950000-55300000_Activation	0.429182	0.367359	350000	FAIL	NONE
chr1	55300000	55900000	-0.0835324	Inactivation	chr1:55300000-55900000_Inactivation	0.0303507	1.51783	600000	FAIL	NONE
chr1	55900000	57000000	-0.324122	Inactivation	chr1:55900000-57000000_Inactivation	0.00359712	2.44404	1100000	PASS	Inactivation	0.463636	0.523684	0.139514	Activation	Inactivation	-0.249555	-0.775023	-0.670181	0.762357
chr1	57000000	57300000	-0.184198	Inactivation	chr1:57000000-57300000_Inactivation	0.0238309	1.62286	300000	FAIL	NONE
chr1	57300000	57800000	0.183603	Activation	chr1:57300000-57800000_Activation	0.0197842	1.70368	500000	FAIL	NONE
chr1	57800000	57850000	-0.0551618	Inactivation	chr1:57800000-57850000_Inactivation	0.313399	0.503902	50000	FAIL	NONE
chr1	57850000	58850000	0.0548934	Activation	chr1:57850000-58850000_Activation	0.0705935	1.15124	1000000	FAIL	NONE
chr1	58850000	59200000	0.27002	Activation	chr1:58850000-59200000_Activation	0.0056205	2.25022	350000	PASS	Activation	0.344697	0.464662	0.614717	Activation	Activation	-0.105249	0.625705	-0.393629	-0.451989
chr1	59200000	59650000	0.122445	Activation	chr1:59200000-59650000_Activation	0.0721673	1.14166	450000	FAIL	NONE
chr1	59650000	60250000	0.360461	Activation	chr1:59650000-60250000_Activation	0.00314748	2.50204	600000	PASS	Activation	0.559091	0.553383	0.919551	Unchanged	Activation	0.402959	1.72356	-0.973212	-0.649073
chr1	60250000	60450000	0.149358	Activation	chr1:60250000-60450000_Activation	0.0413669	1.38335	200000	FAIL	NONE
chr1	60450000	60750000	0.436133	Activation	chr1:60450000-60750000_Activation	0.00157374	2.80307	300000	PASS	Activation	0.00454545	0.00300752	0.440678	Unchanged	Activation	2.87835	0.851372	-0.599873	-3.40393
chr1	60750000	61600000	0.0203133	Activation	chr1:60750000-61600000_Activation	0.554182	0.256348	850000	FAIL	NONE
chr1	61600000	62550000	-0.0858257	Inactivation	chr1:61600000-62550000_Inactivation	0.0669964	1.17395	950000	FAIL	NONE
chr1	62550000	63600000	0.167344	Activation	chr1:62550000-63600000_Activation	0.0139388	1.85577	1050000	FAIL	NONE
chr1	63600000	63800000	-0.0304571	Inactivation	chr1:63600000-63800000_Inactivation	0.541367	0.266508	200000	FAIL	NONE
chr1	63800000	64700000	0.107383	Activation	chr1:63800000-64700000_Activation	0.0197842	1.70368	900000	FAIL	NONE
chr1	64700000	64750000	-0.642681	Inactivation	chr1:64700000-64750000_Inactivation	0.00067446	3.17104	50000	FAIL	NONE
chr1	64750000	65300000	-0.272158	Inactivation	chr1:64750000-65300000_Inactivation	0.00921763	2.03538	550000	PASS	Inactivation	0.484091	0.496241	0.211933	Unchanged	Inactivation	-1.26422	-1.27314	1.56829	-0.0212436
chr1	65300000	65500000	-0.0836094	Inactivation	chr1:65300000-65500000_Inactivation	0.0121403	1.91577	200000	FAIL	NONE
chr1	65500000	65700000	0.0421931	Activation	chr1:65500000-65700000_Activation	0.428282	0.36827	200000	FAIL	NONE
chr1	65700000	65750000	-0.104777	Inactivation	chr1:65700000-65750000_Inactivation	0.104092	0.982584	50000	FAIL	NONE
chr1	65750000	66200000	0.0252925	Activation	chr1:65750000-66200000_Activation	0.323291	0.490406	450000	FAIL	NONE
chr1	66200000	66400000	0.232897	Activation	chr1:66200000-66400000_Activation	0.0130396	1.88474	200000	FAIL	NONE
chr1	66400000	66450000	0.115665	Activation	chr1:66400000-66450000_Activation	0.0775629	1.11035	50000	FAIL	NONE
chr1	66450000	66700000	0.398844	Activation	chr1:66450000-66700000_Activation	0.00067446	3.17104	250000	FAIL	NONE
chr1	66700000	67200000	0.0451977	Activation	chr1:66700000-67200000_Activation	0.399955	0.397989	500000	FAIL	NONE
chr1	67200000	67800000	-0.11926	Inactivation	chr1:67200000-67800000_Inactivation	0.0155126	1.80932	600000	FAIL	NONE
chr1	67800000	68000000	0.0591936	Activation	chr1:67800000-68000000_Activation	0.281924	0.549867	200000	FAIL	NONE
chr1	68000000	68050000	-0.0998973	Inactivation	chr1:68000000-68050000_Inactivation	0.116232	0.934674	50000	FAIL	NONE
chr1	68050000	68300000	0.0046225	Activation	chr1:68050000-68300000_Activation	0.914344	0.0388906	250000	FAIL	NONE
chr1	68300000	68600000	-0.00980996	Inactivation	chr1:68300000-68600000_Inactivation	0.819245	0.0865864	300000	FAIL	NONE
chr1	68600000	68850000	0.0848228	Activation	chr1:68600000-68850000_Activation	0.161871	0.790832	250000	FAIL	NONE
chr1	68850000	69900000	-0.00788392	Inactivation	chr1:68850000-69900000_Inactivation	0.850045	0.0705581	1050000	FAIL	NONE
chr1	69900000	70900000	0.202491	Activation	chr1:69900000-70900000_Activation	0.00719424	2.14301	1000000	PASS	Activation	0.241414	0.255338	0.443905	Unchanged	Activation	-0.326213	-0.64369	-0.658536	-1.89544
chr1	70900000	71450000	-0.0349535	Inactivation	chr1:70900000-71450000_Inactivation	0.0993705	1.00274	550000	FAIL	NONE
chr1	71450000	71600000	0.0241654	Activation	chr1:71450000-71600000_Activation	0.634442	0.197608	150000	FAIL	NONE
chr1	71600000	72350000	-0.0592758	Inactivation	chr1:71600000-72350000_Inactivation	0.0139388	1.85577	750000	FAIL	NONE
chr1	72350000	72850000	0.0218901	Activation	chr1:72350000-72850000_Activation	0.0602518	1.22003	500000	FAIL	NONE
chr1	72850000	73150000	-0.178749	Inactivation	chr1:72850000-73150000_Inactivation	0.00854317	2.06838	300000	PASS	Inactivation	0.403788	0.403759	0.225039	Unchanged	Inactivation	-1.21701	-1.73922	-1.04105	0.00507337
chr1	73150000	74550000	0.0259749	Activation	chr1:73150000-74550000_Activation	0.458183	0.338961	1400000	FAIL	NONE
chr1	74550000	74950000	-0.0643426	Inactivation	chr1:74550000-74950000_Inactivation	0.0741906	1.12965	400000	FAIL	NONE
chr1	74950000	75250000	0.19569	Activation	chr1:74950000-75250000_Activation	0.0056205	2.25022	300000	PASS	Activation	0.179545	0.183459	0.375235	Unchanged	Activation	0.8669	0.369838	-0.1063	-2.09289
chr1	75250000	76150000	-0.0301247	Inactivation	chr1:75250000-76150000_Inactivation	0.539119	0.268316	900000	FAIL	NONE
chr1	76150000	76650000	0.0917334	Activation	chr1:76150000-76650000_Activation	0.0204586	1.68912	500000	FAIL	NONE
chr1	76650000	77250000	-0.00202876	Inactivation	chr1:76650000-77250000_Inactivation	0.960432	0.0175335	600000	FAIL	NONE
chr1	77250000	77300000	0.0488187	Activation	chr1:77250000-77300000_Activation	0.36196	0.441339	50000	FAIL	NONE
chr1	77300000	77900000	-0.111518	Inactivation	chr1:77300000-77900000_Inactivation	0.0402428	1.39531	600000	FAIL	NONE
chr1	77900000	78400000	0.0737288	Activation	chr1:77900000-78400000_Activation	0.1875	0.726999	500000	FAIL	NONE
chr1	78400000	79800000	-0.115636	Inactivation	chr1:78400000-79800000_Inactivation	0.00651978	2.18577	1400000	PASS	Inactivation	0.755051	0.715288	0.639415	Unchanged	Inactivation	0.230281	0.556762	-0.73725	-0.404561
chr1	79800000	79850000	0.00654854	Activation	chr1:79800000-79850000_Activation	0.864658	0.0631555	50000	FAIL	NONE
chr1	79850000	82300000	-0.298559	Inactivation	chr1:79850000-82300000_Inactivation	0.0011241	2.94919	2450000	PASS	Inactivation	0.403367	0.380639	0.104808	Unchanged	Inactivation	0.18536	-1.37344	-0.573062	2.54184
chr1	82300000	82450000	0.11302	Activation	chr1:82300000-82450000_Activation	0.0865558	1.0627	150000	FAIL	NONE
chr1	82450000	82500000	-0.180765	Inactivation	chr1:82450000-82500000_Inactivation	0.0258543	1.58747	50000	FAIL	NONE
chr1	82500000	82700000	0.0359014	Activation	chr1:82500000-82700000_Activation	0.491682	0.308316	200000	FAIL	NONE
chr1	82700000	83050000	-0.0297197	Inactivation	chr1:82700000-83050000_Inactivation	0.539119	0.268316	350000	FAIL	NONE
chr1	83050000	83450000	0.0329738	Activation	chr1:83050000-83450000_Activation	0.51911	0.284741	400000	FAIL	NONE
chr1	83450000	84350000	-0.0589825	Inactivation	chr1:83450000-84350000_Inactivation	0.00359712	2.44404	900000	FAIL	NONE
chr1	84350000	85200000	0.122549	Activation	chr1:84350000-85200000_Activation	0.0184353	1.73435	850000	FAIL	NONE
chr1	85200000	85700000	-0.123341	Inactivation	chr1:85200000-85700000_Inactivation	0.0611511	1.2136	500000	FAIL	NONE
chr1	85700000	86100000	0.0680277	Activation	chr1:85700000-86100000_Activation	0.235162	0.628633	400000	FAIL	NONE
chr1	86100000	86150000	0.540755	Activation	chr1:86100000-86150000_Activation	0.00067446	3.17104	50000	FAIL	NONE
chr1	86150000	86400000	0.0068567	Activation	chr1:86150000-86400000_Activation	0.861736	0.064626	250000	FAIL	NONE
chr1	86400000	86800000	-0.0453005	Inactivation	chr1:86400000-86800000_Inactivation	0.398381	0.399701	400000	FAIL	NONE
chr1	86800000	87000000	0.0639188	Activation	chr1:86800000-87000000_Activation	0.252473	0.597785	200000	FAIL	NONE
chr1	87000000	87150000	-0.0153313	Inactivation	chr1:87000000-87150000_Inactivation	0.752248	0.123639	150000	FAIL	NONE
chr1	87150000	87850000	0.143319	Activation	chr1:87150000-87850000_Activation	0.0155126	1.80932	700000	FAIL	NONE
chr1	87850000	88550000	-0.118503	Inactivation	chr1:87850000-88550000_Inactivation	0.0157374	1.80307	700000	FAIL	NONE
chr1	88550000	90250000	0.108129	Activation	chr1:88550000-90250000_Activation	0.0056205	2.25022	1700000	PASS	Activation	0.210606	0.245757	0.318735	Unchanged	Activation	-0.192241	-0.217085	-1.80863	-0.0766308
chr1	90250000	90300000	-0.171341	Inactivation	chr1:90250000-90300000_Inactivation	0.0321493	1.49283	50000	FAIL	NONE
chr1	90300000	90500000	0.152106	Activation	chr1:90300000-90500000_Activation	0.0404676	1.39289	200000	FAIL	NONE
chr1	90500000	90800000	-0.0380842	Inactivation	chr1:90500000-90800000_Inactivation	0.4692	0.328642	300000	FAIL	NONE
chr1	90800000	90900000	0.0878274	Activation	chr1:90800000-90900000_Activation	0.153103	0.815018	100000	FAIL	NONE
chr1	90900000	91350000	-0.0387262	Inactivation	chr1:90900000-91350000_Inactivation	0.0316996	1.49895	450000	FAIL	NONE
chr1	91350000	91500000	0.0441192	Activation	chr1:91350000-91500000_Activation	0.405126	0.39241	150000	FAIL	NONE
chr1	91500000	91550000	0.288059	Activation	chr1:91500000-91550000_Activation	0.00876799	2.0571	50000	FAIL	NONE
chr1	91550000	91950000	-0.00713919	Inactivation	chr1:91550000-91950000_Inactivation	0.858588	0.0662151	400000	FAIL	NONE
chr1	91950000	92350000	0.233102	Activation	chr1:91950000-92350000_Activation	0.0130396	1.88474	400000	FAIL	NONE
chr1	92350000	92400000	-0.0974063	Inactivation	chr1:92350000-92400000_Inactivation	0.118705	0.925531	50000	FAIL	NONE
chr1	92400000	92750000	0.045018	Activation	chr1:92400000-92750000_Activation	0.399955	0.397989	350000	FAIL	NONE
chr1	92750000	94000000	-0.0610878	Inactivation	chr1:92750000-94000000_Inactivation	0.0741906	1.12965	1250000	FAIL	NONE
chr1	94000000	94300000	0.0609142	Activation	chr1:94000000-94300000_Activation	0.261691	0.582212	300000	FAIL	NONE
chr1	94300000	94500000	-0.170056	Inactivation	chr1:94300000-94500000_Inactivation	0.0321493	1.49283	200000	FAIL	NONE
chr1	94500000	94800000	0.000179764	Activation	chr1:94500000-94800000_Activation	0.991232	0.00382468	300000	FAIL	NONE
chr1	94800000	95000000	-0.187442	Inactivation	chr1:94800000-95000000_Inactivation	0.0238309	1.62286	200000	FAIL	NONE
chr1	95000000	96450000	0.0212759	Activation	chr1:95000000-96450000_Activation	0.365782	0.436777	1450000	FAIL	NONE
chr1	96450000	96700000	-0.168028	Inactivation	chr1:96450000-96700000_Inactivation	0.0323741	1.4898	250000	FAIL	NONE
chr1	96700000	97300000	0.0896358	Activation	chr1:96700000-97300000_Activation	0.0442896	1.3537	600000	FAIL	NONE
chr1	97300000	97550000	-0.0639805	Inactivation	chr1:97300000-97550000_Inactivation	0.0182104	1.73968	250000	FAIL	NONE
chr1	97550000	98550000	0.0864959	Activation	chr1:97550000-98550000_Activation	0.0404676	1.39289	1000000	FAIL	NONE
chr1	98550000	99100000	-0.100999	Inactivation	chr1:98550000-99100000_Inactivation	0.0442896	1.3537	550000	FAIL	NONE
chr1	99100000	99500000	0.0749101	Activation	chr1:99100000-99500000_Activation	0.0211331	1.67504	400000	FAIL	NONE
chr1	99500000	100300000	-0.0934434	Inactivation	chr1:99500000-100300000_Inactivation	0.0499101	1.30181	800000	FAIL	NONE
chr1	100300000	101000000	0.0476301	Activation	chr1:100300000-101000000_Activation	0.0155126	1.80932	700000	FAIL	NONE
chr1	101000000	101050000	-0.107216	Inactivation	chr1:101000000-101050000_Inactivation	0.0980216	1.00868	50000	FAIL	NONE
chr1	101050000	101500000	0.150579	Activation	chr1:101050000-101500000_Activation	0.00719424	2.14301	450000	PASS	Activation	0.571717	0.598496	0.722296	Unchanged	Activation	0.316086	0.75295	-0.93764	-0.394935
chr1	101500000	101800000	-0.15226	Inactivation	chr1:101500000-101800000_Inactivation	0.0402428	1.39531	300000	FAIL	NONE
chr1	101800000	101850000	0.25077	Activation	chr1:101800000-101850000_Activation	0.0116906	1.93216	50000	FAIL	NONE
chr1	101850000	102550000	-0.0048793	Inactivation	chr1:101850000-102550000_Inactivation	0.902878	0.0443711	700000	FAIL	NONE
chr1	102550000	103000000	0.0183758	Activation	chr1:102550000-103000000_Activation	0.531025	0.274885	450000	FAIL	NONE
chr1	103000000	103800000	-0.0509999	Inactivation	chr1:103000000-103800000_Inactivation	0.0139388	1.85577	800000	FAIL	NONE
chr1	103900000	103950000	-0.00364664	Inactivation	chr1:103900000-103950000_Inactivation	0.926259	0.0332676	50000	FAIL	NONE
chr1	104000000	104200000	0.0344761	Activation	chr1:104000000-104200000_Activation	0.480665	0.318157	200000	FAIL	NONE
chr1	104250000	104600000	0.0283513	Activation	chr1:104250000-104600000_Activation	0.573966	0.241114	350000	FAIL	NONE
chr1	104600000	105200000	-0.0155517	Inactivation	chr1:104600000-105200000_Inactivation	0.746628	0.126896	600000	FAIL	NONE
chr1	105200000	106350000	-0.311897	Inactivation	chr1:105200000-106350000_Inactivation	0.0033723	2.47207	1150000	PASS	Inactivation	0.369697	0.285564	0.0578002	Inactivation	Inactivation	0.597351	-1.49627	-0.801651	2.51429
chr1	106350000	107050000	-0.00921931	Inactivation	chr1:106350000-107050000_Inactivation	0.828687	0.0816094	700000	FAIL	NONE
chr1	107050000	107150000	-0.139522	Inactivation	chr1:107050000-107150000_Inactivation	0.0505845	1.29598	100000	FAIL	NONE
chr1	107150000	107450000	-0.0251156	Inactivation	chr1:107150000-107450000_Inactivation	0.620054	0.207571	300000	FAIL	NONE
chr1	107450000	108050000	0.217137	Activation	chr1:107450000-108050000_Activation	0.0107914	1.96692	600000	FAIL	NONE
chr1	108050000	108300000	-0.0392655	Inactivation	chr1:108050000-108300000_Inactivation	0.458408	0.338748	250000	FAIL	NONE
chr1	108300000	108650000	0.0749064	Activation	chr1:108300000-108650000_Activation	0.118705	0.925531	350000	FAIL	NONE
chr1	108650000	108700000	-0.0587571	Inactivation	chr1:108650000-108700000_Inactivation	0.287995	0.540616	50000	FAIL	NONE
chr1	108700000	108800000	0.227966	Activation	chr1:108700000-108800000_Activation	0.0139388	1.85577	100000	FAIL	NONE
chr1	108850000	108950000	0.0259887	Activation	chr1:108850000-108950000_Activation	0.611286	0.213756	100000	FAIL	NONE
chr1	109000000	109050000	0.326836	Activation	chr1:109000000-109050000_Activation	0.0067446	2.17104	50000	FAIL	NONE
chr1	109050000	109300000	0.00713919	Activation	chr1:109050000-109300000_Activation	0.858588	0.0662151	250000	FAIL	NONE
chr1	109300000	109550000	0.320699	Activation	chr1:109300000-109550000_Activation	0.0067446	2.17104	250000	FAIL	NONE
chr1	109550000	109950000	0.0659412	Activation	chr1:109550000-109950000_Activation	0.232464	0.633644	400000	FAIL	NONE
chr1	109950000	110050000	0.192784	Activation	chr1:109950000-110050000_Activation	0.0211331	1.67504	100000	FAIL	NONE
chr1	110050000	110600000	0.0229794	Activation	chr1:110050000-110600000_Activation	0.628597	0.201628	550000	FAIL	NONE
chr1	110600000	111050000	-0.0984335	Inactivation	chr1:110600000-111050000_Inactivation	0.0323741	1.4898	450000	FAIL	NONE
chr1	111050000	111150000	0.298921	Activation	chr1:111050000-111150000_Activation	0.00741906	2.12965	100000	FAIL	NONE
chr1	111150000	111650000	-0.0730868	Inactivation	chr1:111150000-111650000_Inactivation	0.107689	0.967829	500000	FAIL	NONE
chr1	111650000	112000000	0.0789163	Activation	chr1:111650000-112000000_Activation	0.18143	0.741291	350000	FAIL	NONE
chr1	112000000	112300000	0.400385	Activation	chr1:112000000-112300000_Activation	0.00314748	2.50204	300000	PASS	Activation	0.365152	0.524812	0.765537	Activation	Activation	1.94586	1.56027	-0.511479	-0.220125
chr1	112300000	112600000	0.0328197	Activation	chr1:112300000-112600000_Activation	0.520009	0.283989	300000	FAIL	NONE
chr1	112600000	112900000	-0.0127119	Inactivation	chr1:112600000-112900000_Inactivation	0.783948	0.105713	300000	FAIL	NONE
chr1	112900000	113250000	0.239676	Activation	chr1:112900000-113250000_Activation	0.0119155	1.92389	350000	FAIL	NONE
chr1	113250000	113900000	-0.0946288	Inactivation	chr1:113250000-113900000_Inactivation	0.123201	0.909384	650000	FAIL	NONE
chr1	113900000	115350000	0.161523	Activation	chr1:113900000-115350000_Activation	0.00067446	3.17104	1450000	PASS	Activation	0.375379	0.439098	0.536902	Activation	Activation	0.302864	0.182033	-0.807734	-0.240033
chr1	115350000	115900000	-0.0763762	Inactivation	chr1:115350000-115900000_Inactivation	0.0741906	1.12965	550000	FAIL	NONE
chr1	115900000	116050000	-0.377042	Inactivation	chr1:115900000-116050000_Inactivation	0.0044964	2.34713	150000	FAIL	NONE
chr1	116050000	116300000	0.0714432	Activation	chr1:116050000-116300000_Activation	0.221448	0.654729	250000	FAIL	NONE
chr1	116300000	116650000	-0.0368369	Inactivation	chr1:116300000-116650000_Inactivation	0.0211331	1.67504	350000	FAIL	NONE
chr1	116650000	116900000	0.00387776	Activation	chr1:116650000-116900000_Activation	0.926259	0.0332676	250000	FAIL	NONE
chr1	116900000	117450000	0.314381	Activation	chr1:116900000-117450000_Activation	0.00651978	2.18577	550000	PASS	Activation	0.485606	0.562406	0.799987	Activation	Activation	0.950929	0.750891	-0.315146	-0.324389
chr1	117450000	118100000	0.0878037	Activation	chr1:117450000-118100000_Activation	0.0741906	1.12965	650000	FAIL	NONE
chr1	118100000	118250000	-0.0154854	Inactivation	chr1:118100000-118250000_Inactivation	0.751349	0.124158	150000	FAIL	NONE
chr1	118250000	118500000	0.166025	Activation	chr1:118250000-118500000_Activation	0.0323741	1.4898	250000	FAIL	NONE
chr1	118500000	118700000	-0.078942	Inactivation	chr1:118500000-118700000_Inactivation	0.18143	0.741291	200000	FAIL	NONE
chr1	118700000	118850000	0.0362096	Activation	chr1:118700000-118850000_Activation	0.487635	0.311905	150000	FAIL	NONE
chr1	118850000	119450000	-0.00757576	Inactivation	chr1:118850000-119450000_Inactivation	0.854317	0.0683812	600000	FAIL	NONE
chr1	119450000	119850000	0.0633635	Activation	chr1:119450000-119850000_Activation	0.247752	0.605983	400000	FAIL	NONE
chr1	119850000	120100000	-0.0285311	Inactivation	chr1:119850000-120100000_Inactivation	0.569919	0.244187	250000	FAIL	NONE
chr1	120100000	120150000	0.424859	Activation	chr1:120100000-120150000_Activation	0.00247302	2.60677	50000	FAIL	NONE
chr1	120150000	120450000	-0.130444	Inactivation	chr1:120150000-120450000_Inactivation	0.0602518	1.22003	300000	FAIL	NONE
chr1	120450000	120700000	0.0835388	Activation	chr1:120450000-120700000_Activation	0.167491	0.776009	250000	FAIL	NONE
chr1	120750000	120950000	0.0618901	Activation	chr1:120750000-120950000_Activation	0.167491	0.776009	200000	FAIL	NONE
chr1	121100000	121400000	0.0402414	Activation	chr1:121100000-121400000_Activation	0.445594	0.351061	300000	FAIL	NONE
chr1	121450000	121500000	0.0402414	Activation	chr1:121450000-121500000_Activation	0.445594	0.351061	50000	FAIL	NONE
chr1	142500000	142550000	-0.00142527	Inactivation	chr1:142500000-142550000_Inactivation	0.979991	0.00877791	50000	FAIL	NONE
chr1	142600000	142650000	-0.00142527	Inactivation	chr1:142600000-142650000_Inactivation	0.979991	0.00877791	50000	FAIL	NONE
chr1	143100000	143300000	-0.0075244	Inactivation	chr1:143100000-143300000_Inactivation	0.857014	0.0670119	200000	FAIL	NONE
chr1	143500000	143550000	-0.0075244	Inactivation	chr1:143500000-143550000_Inactivation	0.857014	0.0670119	50000	FAIL	NONE
chr1	143950000	144100000	0.161762	Activation	chr1:143950000-144100000_Activation	0.0359712	1.44404	150000	FAIL	NONE
chr1	144500000	144750000	0.0878146	Activation	chr1:144500000-144750000_Activation	0.0121403	1.91577	250000	FAIL	NONE
chr1	144800000	145100000	0.0435542	Activation	chr1:144800000-145100000_Activation	0.412095	0.385002	300000	FAIL	NONE
chr1	145100000	145300000	-0.137468	Inactivation	chr1:145100000-145300000_Inactivation	0.0523831	1.28081	200000	FAIL	NONE
chr1	145350000	145400000	-0.137468	Inactivation	chr1:145350000-145400000_Inactivation	0.0523831	1.28081	50000	FAIL	NONE
chr1	145400000	145850000	0.00306882	Activation	chr1:145400000-145850000_Activation	0.933903	0.0296983	450000	FAIL	NONE
chr1	146300000	146400000	0.0890087	Activation	chr1:146300000-146400000_Activation	0.147482	0.831261	100000	FAIL	NONE
chr1	146450000	147450000	0.087986	Activation	chr1:146450000-147450000_Activation	0.00831835	2.07996	1000000	FAIL	NONE
chr1	147700000	147850000	0.0902157	Activation	chr1:147700000-147850000_Activation	0.141637	0.848824	150000	FAIL	NONE
chr1	148000000	148050000	0.0085773	Activation	chr1:148000000-148050000_Activation	0.840378	0.0755255	50000	FAIL	NONE
chr1	148200000	148250000	0.0085773	Activation	chr1:148200000-148250000_Activation	0.840378	0.0755255	50000	FAIL	NONE
chr1	148500000	148600000	-0.253274	Inactivation	chr1:148500000-148600000_Inactivation	0.0116906	1.93216	100000	FAIL	NONE
chr1	148800000	148950000	0.0171803	Activation	chr1:148800000-148950000_Activation	0.734038	0.134282	150000	FAIL	NONE
chr1	149000000	149400000	0.0171803	Activation	chr1:149000000-149400000_Activation	0.734038	0.134282	400000	FAIL	NONE
chr1	149650000	150200000	0.00396414	Activation	chr1:149650000-150200000_Activation	0.734038	0.134282	550000	FAIL	NONE
chr1	150200000	152000000	-0.0946499	Inactivation	chr1:150200000-152000000_Inactivation	0.0292266	1.53422	1800000	FAIL	NONE
chr1	152000000	153250000	0.0997535	Activation	chr1:152000000-153250000_Activation	0.00831835	2.07996	1250000	FAIL	NONE
chr1	153250000	153450000	-0.018567	Inactivation	chr1:153250000-153450000_Inactivation	0.718525	0.143558	200000	FAIL	NONE
chr1	153450000	153500000	0.550642	Activation	chr1:153450000-153500000_Activation	0.00067446	3.17104	50000	FAIL	NONE
chr1	153500000	153700000	0.111248	Activation	chr1:153500000-153700000_Activation	0.0926259	1.03327	200000	FAIL	NONE
chr1	153700000	153950000	-0.022188	Inactivation	chr1:153700000-153950000_Inactivation	0.525629	0.27932	250000	FAIL	NONE
chr1	153950000	154000000	0.272188	Activation	chr1:153950000-154000000_Activation	0.00921763	2.03538	50000	FAIL	NONE
chr1	154000000	154600000	-0.0804421	Inactivation	chr1:154000000-154600000_Inactivation	0.105441	0.976992	600000	FAIL	NONE
chr1	154600000	154650000	0.122368	Activation	chr1:154600000-154650000_Activation	0.0721673	1.14166	50000	FAIL	NONE
chr1	154650000	154900000	-0.121983	Inactivation	chr1:154650000-154900000_Inactivation	0.0728417	1.13762	250000	FAIL	NONE
chr1	154900000	155800000	0.0597215	Activation	chr1:154900000-155800000_Activation	0.119829	0.921438	900000	FAIL	NONE
chr1	155800000	156300000	-0.0814587	Inactivation	chr1:155800000-156300000_Inactivation	0.098696	1.0057	500000	FAIL	NONE
chr1	156300000	156900000	0.028561	Activation	chr1:156300000-156900000_Activation	0.541367	0.266508	600000	FAIL	NONE
chr1	156900000	157150000	-0.0330252	Inactivation	chr1:156900000-157150000_Inactivation	0.51821	0.285494	250000	FAIL	NONE
chr1	157150000	157900000	0.0118165	Activation	chr1:157150000-157900000_Activation	0.69402	0.158628	750000	FAIL	NONE
chr1	157900000	157950000	0.509091	Activation	chr1:157900000-157950000_Activation	0.00067446	3.17104	50000	FAIL	NONE
chr1	157950000	158700000	-0.00856189	Inactivation	chr1:157950000-158700000_Inactivation	0.4692	0.328642	750000	FAIL	NONE
chr1	158700000	160600000	0.0996574	Activation	chr1:158700000-160600000_Activation	0.00741906	2.12965	1900000	FAIL	NONE
chr1	160600000	160650000	-0.00927067	Inactivation	chr1:160600000-160650000_Inactivation	0.827113	0.082435	50000	FAIL	NONE
chr1	160650000	161500000	0.0221774	Activation	chr1:160650000-161500000_Activation	0.461331	0.335987	850000	FAIL	NONE
chr1	161500000	161650000	-0.0450437	Inactivation	chr1:161500000-161650000_Inactivation	0.399955	0.397989	150000	FAIL	NONE
chr1	161650000	162500000	0.0363153	Activation	chr1:161650000-162500000_Activation	0.281924	0.549867	850000	FAIL	NONE
chr1	162500000	163300000	-0.00884855	Inactivation	chr1:162500000-163300000_Inactivation	0.832284	0.0797284	800000	FAIL	NONE
chr1	163300000	163350000	0.67604	Activation	chr1:163300000-163350000_Activation	0.00044964	3.34713	50000	FAIL	NONE
chr1	163350000	163550000	-0.158706	Inactivation	chr1:163350000-163550000_Inactivation	0.0386691	1.41264	200000	FAIL	NONE
chr1	163550000	164500000	0.0120104	Activation	chr1:163550000-164500000_Activation	0.492356	0.307721	950000	FAIL	NONE
chr1	164500000	164800000	-0.0833077	Inactivation	chr1:164500000-164800000_Inactivation	0.168165	0.774263	300000	FAIL	NONE
chr1	164800000	167400000	0.120955	Activation	chr1:164800000-167400000_Activation	0.00067446	3.17104	2600000	PASS	Activation	0.154762	0.199785	0.275717	Unchanged	Activation	-0.321784	-0.302499	0.141286	-1.02913
chr1	167400000	167900000	-0.0225989	Inactivation	chr1:167400000-167900000_Inactivation	0.634442	0.197608	500000	FAIL	NONE
chr1	167900000	168250000	0.074679	Activation	chr1:167900000-168250000_Activation	0.201439	0.695857	350000	FAIL	NONE
chr1	168250000	168300000	-0.159784	Inactivation	chr1:168250000-168300000_Inactivation	0.0377698	1.42286	50000	FAIL	NONE
chr1	168300000	168500000	0.149307	Activation	chr1:168300000-168500000_Activation	0.0413669	1.38335	200000	FAIL	NONE
chr1	168500000	168550000	-0.176965	Inactivation	chr1:168500000-168550000_Inactivation	0.0285522	1.54436	50000	FAIL	NONE
chr1	168550000	169500000	0.116732	Activation	chr1:168550000-169500000_Activation	0.0359712	1.44404	950000	FAIL	NONE
chr1	169500000	169550000	-0.153056	Inactivation	chr1:169500000-169550000_Inactivation	0.0402428	1.39531	50000	FAIL	NONE
chr1	169550000	170050000	0.0446533	Activation	chr1:169550000-170050000_Activation	0.242131	0.615949	500000	FAIL	NONE
chr1	170050000	170450000	-0.0543015	Inactivation	chr1:170050000-170450000_Inactivation	0.118705	0.925531	400000	FAIL	NONE
chr1	170450000	171550000	0.0847072	Activation	chr1:170450000-171550000_Activation	0.0404676	1.39289	1100000	FAIL	NONE
chr1	171550000	172000000	-0.218119	Inactivation	chr1:171550000-172000000_Inactivation	0.0011241	2.94919	450000	PASS	Inactivation	0.690152	0.57218	0.472032	Inactivation	Inactivation	-0.172607	-0.294207	0.177427	0.0735414
chr1	172000000	172350000	0.078454	Activation	chr1:172000000-172350000_Activation	0.184577	0.733822	350000	FAIL	NONE
chr1	172350000	173150000	-0.0606333	Inactivation	chr1:172350000-173150000_Inactivation	0.0139388	1.85577	800000	FAIL	NONE
chr1	173150000	173300000	0.120519	Activation	chr1:173150000-173300000_Activation	0.0741906	1.12965	150000	FAIL	NONE
chr1	173300000	173450000	-0.0489728	Inactivation	chr1:173300000-173450000_Inactivation	0.36196	0.441339	150000	FAIL	NONE
chr1	173450000	173500000	0.111633	Activation	chr1:173450000-173500000_Activation	0.0926259	1.03327	50000	FAIL	NONE
chr1	173500000	173750000	-0.166615	Inactivation	chr1:173500000-173750000_Inactivation	0.0323741	1.4898	250000	FAIL	NONE
chr1	173750000	174650000	0.0765522	Activation	chr1:173750000-174650000_Activation	0.0386691	1.41264	900000	FAIL	NONE
chr1	174650000	174700000	-0.164201	Inactivation	chr1:174650000-174700000_Inactivation	0.0328237	1.48381	50000	FAIL	NONE
chr1	174700000	176200000	0.131733	Activation	chr1:174700000-176200000_Activation	0.00607014	2.2168	1500000	PASS	Activation	0.243939	0.277068	0.375672	Unchanged	Activation	-0.659059	-0.314068	0.683199	-0.898745
chr1	176200000	176250000	-0.108911	Inactivation	chr1:176200000-176250000_Inactivation	0.0957734	1.01876	50000	FAIL	NONE
chr1	176250000	177100000	0.10545	Activation	chr1:176250000-177100000_Activation	0.0182104	1.73968	850000	FAIL	NONE
chr1	177100000	177150000	-0.0490241	Inactivation	chr1:177100000-177150000_Inactivation	0.361286	0.442149	50000	FAIL	NONE
chr1	177150000	177300000	0.205213	Activation	chr1:177150000-177300000_Activation	0.0195594	1.70865	150000	FAIL	NONE
chr1	177300000	177350000	0.308243	Activation	chr1:177300000-177350000_Activation	0.00741906	2.12965	50000	FAIL	NONE
chr1	177350000	177750000	0.106266	Activation	chr1:177350000-177750000_Activation	0.098696	1.0057	400000	FAIL	NONE
chr1	177750000	177900000	0.462198	Activation	chr1:177750000-177900000_Activation	0.0011241	2.94919	150000	FAIL	NONE
chr1	177900000	177950000	-0.212044	Inactivation	chr1:177900000-177950000_Inactivation	0.0182104	1.73968	50000	FAIL	NONE
chr1	177950000	179800000	0.114703	Activation	chr1:177950000-179800000_Activation	0.00741906	2.12965	1850000	PASS	Activation	0.531169	0.563659	0.645872	Unchanged	Activation	0.46177	0.401739	-0.327393	-0.0295177
chr1	179800000	180200000	-0.0655688	Inactivation	chr1:179800000-180200000_Inactivation	0.0685701	1.16386	400000	FAIL	NONE
chr1	180200000	180250000	0.0504109	Activation	chr1:180200000-180250000_Activation	0.352743	0.452542	50000	FAIL	NONE
chr1	180250000	180600000	-0.0672353	Inactivation	chr1:180250000-180600000_Inactivation	0.0966727	1.0147	350000	FAIL	NONE
chr1	180600000	180850000	0.0687468	Activation	chr1:180600000-180850000_Activation	0.233813	0.631131	250000	FAIL	NONE
chr1	180850000	180950000	0.301721	Activation	chr1:180850000-180950000_Activation	0.00741906	2.12965	100000	FAIL	NONE
chr1	180950000	182050000	0.0446258	Activation	chr1:180950000-182050000_Activation	0.168165	0.774263	1100000	FAIL	NONE
chr1	182050000	182400000	0.401368	Activation	chr1:182050000-182400000_Activation	0.00179856	2.74507	350000	PASS	Activation	0.109848	0.0819549	0.511217	Unchanged	Activation	2.50236	1.70562	1.2252	-1.95552
chr1	182400000	182550000	0.0767848	Activation	chr1:182400000-182550000_Activation	0.193121	0.714172	150000	FAIL	NONE
chr1	182550000	183650000	-0.0748541	Inactivation	chr1:182550000-183650000_Inactivation	0.0125899	1.89998	1100000	FAIL	NONE
chr1	183650000	184650000	0.0487147	Activation	chr1:183650000-184650000_Activation	0.268885	0.570434	1000000	FAIL	NONE
chr1	184650000	185200000	-0.0261708	Inactivation	chr1:184650000-185200000_Inactivation	0.473471	0.324706	550000	FAIL	NONE
chr1	185200000	185550000	0.0101952	Activation	chr1:185200000-185550000_Activation	0.811826	0.0905373	350000	FAIL	NONE
chr1	185550000	186350000	-0.171859	Inactivation	chr1:185550000-186350000_Inactivation	0.00876799	2.0571	800000	PASS	Inactivation	0.893939	0.781454	0.72208	Inactivation	Inactivation	0.226546	0.287389	-0.308749	-0.114382
chr1	186350000	186400000	0.0314843	Activation	chr1:186350000-186400000_Activation	0.532599	0.2736	50000	FAIL	NONE
chr1	186400000	187900000	-0.421231	Inactivation	chr1:186400000-187900000_Inactivation	0.000899281	3.0461	1500000	PASS	Inactivation	0.622121	0.546165	0.20089	Inactivation	Inactivation	0.442546	-1.05703	-0.104095	0.988905
chr1	187900000	189350000	-0.179517	Inactivation	chr1:187900000-189350000_Inactivation	0.0184353	1.73435	1450000	FAIL	NONE
chr1	189350000	189450000	-0.282075	Inactivation	chr1:189350000-189450000_Inactivation	0.00876799	2.0571	100000	FAIL	NONE
chr1	189450000	189900000	-0.246764	Inactivation	chr1:189450000-189900000_Inactivation	0.0121403	1.91577	450000	FAIL	NONE
chr1	189900000	190000000	-0.30131	Inactivation	chr1:189900000-190000000_Inactivation	0.00741906	2.12965	100000	FAIL	NONE
chr1	190000000	190750000	-0.230503	Inactivation	chr1:190000000-190750000_Inactivation	0.0123651	1.9078	750000	FAIL	NONE
chr1	190750000	190800000	-0.274397	Inactivation	chr1:190750000-190800000_Inactivation	0.00876799	2.0571	50000	FAIL	NONE
chr1	190800000	192100000	-0.18877	Inactivation	chr1:190800000-192100000_Inactivation	0.0170863	1.76735	1300000	FAIL	NONE
chr1	192100000	192200000	-0.301207	Inactivation	chr1:192100000-192200000_Inactivation	0.00741906	2.12965	100000	FAIL	NONE
chr1	192200000	192450000	-0.123241	Inactivation	chr1:192200000-192450000_Inactivation	0.0690198	1.16103	250000	FAIL	NONE
chr1	192450000	192600000	0.0585003	Activation	chr1:192450000-192600000_Activation	0.290692	0.536566	150000	FAIL	NONE
chr1	192600000	193100000	-0.178223	Inactivation	chr1:192600000-193100000_Inactivation	0.0139388	1.85577	500000	FAIL	NONE
chr1	193100000	193200000	0.0315871	Activation	chr1:193100000-193200000_Activation	0.53125	0.274701	100000	FAIL	NONE
chr1	193200000	193400000	-0.283385	Inactivation	chr1:193200000-193400000_Inactivation	0.00876799	2.0571	200000	FAIL	NONE
chr1	193400000	195150000	-0.467456	Inactivation	chr1:193400000-195150000_Inactivation	0.00067446	3.17104	1750000	PASS	Inactivation	0.529091	0.476477	0.0616347	Inactivation	Inactivation	1.20319	-1.11301	0.0148123	2.6613
chr1	195150000	195700000	-0.239207	Inactivation	chr1:195150000-195700000_Inactivation	0.00741906	2.12965	550000	PASS	Inactivation	0.479545	0.434586	0.240338	Unchanged	Inactivation	1.38901	-0.734729	-0.0241913	1.53008
chr1	195700000	196100000	-0.373735	Inactivation	chr1:195700000-196100000_Inactivation	0.00157374	2.80307	400000	PASS	Inactivation	0.543939	0.47218	0.170204	Inactivation	Inactivation	1.01083	-1.21219	-0.00535648	1.93067
chr1	196100000	197000000	-0.134987	Inactivation	chr1:196100000-197000000_Inactivation	0.00921763	2.03538	900000	PASS	Inactivation	0.523864	0.445113	0.388877	Inactivation	Inactivation	0.330488	-0.517137	-0.103642	0.229939
chr1	197000000	197050000	0.0144325	Activation	chr1:197000000-197050000_Activation	0.755396	0.121826	50000	FAIL	NONE
chr1	197050000	197200000	-0.124961	Inactivation	chr1:197050000-197200000_Inactivation	0.0669964	1.17395	150000	FAIL	NONE
chr1	197200000	197650000	-0.240281	Inactivation	chr1:197200000-197650000_Inactivation	0.00741906	2.12965	450000	PASS	Inactivation	0.65	0.608271	0.409719	Unchanged	Inactivation	-0.0923136	-0.499026	0.524043	0.232394
chr1	197650000	198050000	-0.0176201	Inactivation	chr1:197650000-198050000_Inactivation	0.718525	0.143558	400000	FAIL	NONE
chr1	198050000	198250000	0.0664355	Activation	chr1:198050000-198250000_Activation	0.241906	0.616353	200000	FAIL	NONE
chr1	198250000	198950000	-0.0494149	Inactivation	chr1:198250000-198950000_Inactivation	0.0517086	1.28644	700000	FAIL	NONE
chr1	198950000	199150000	-0.187596	Inactivation	chr1:198950000-199150000_Inactivation	0.0238309	1.62286	200000	FAIL	NONE
chr1	199150000	199300000	-0.0908834	Inactivation	chr1:199150000-199300000_Inactivation	0.135342	0.868568	150000	FAIL	NONE
chr1	199300000	199350000	-0.230714	Inactivation	chr1:199300000-199350000_Inactivation	0.0139388	1.85577	50000	FAIL	NONE
chr1	199350000	199550000	-0.127684	Inactivation	chr1:199350000-199550000_Inactivation	0.0651978	1.18577	200000	FAIL	NONE
chr1	199550000	200250000	-0.266575	Inactivation	chr1:199550000-200250000_Inactivation	0.00876799	2.0571	700000	PASS	Inactivation	0.781061	0.661654	0.514486	Inactivation	Inactivation	-0.699931	-0.56214	-0.108719	-0.0572288
chr1	200250000	201100000	0.0231246	Activation	chr1:200250000-201100000_Activation	0.561151	0.25092	850000	FAIL	NONE
chr1	201100000	201400000	-0.147483	Inactivation	chr1:201100000-201400000_Inactivation	0.0415917	1.38099	300000	FAIL	NONE
chr1	201400000	201800000	0.103826	Activation	chr1:201400000-201800000_Activation	0.0386691	1.41264	400000	FAIL	NONE
chr1	201800000	202650000	-0.151953	Inactivation	chr1:201800000-202650000_Inactivation	0.0103417	1.98541	850000	FAIL	NONE
chr1	202650000	203000000	0.0289493	Activation	chr1:202650000-203000000_Activation	0.230665	0.637017	350000	FAIL	NONE
chr1	203000000	204500000	-0.112733	Inactivation	chr1:203000000-204500000_Inactivation	0.0139388	1.85577	1500000	FAIL	NONE
chr1	204500000	205300000	0.0635048	Activation	chr1:204500000-205300000_Activation	0.0119155	1.92389	800000	FAIL	NONE
chr1	205300000	205950000	-0.16744	Inactivation	chr1:205300000-205950000_Inactivation	0.0067446	2.17104	650000	PASS	Inactivation	0.726515	0.721805	0.559075	Unchanged	Inactivation	0.462373	0.322368	0.299699	0.170399
chr1	206100000	206350000	0.0323652	Activation	chr1:206100000-206350000_Activation	0.221448	0.654729	250000	FAIL	NONE
chr1	206450000	206950000	0.0678916	Activation	chr1:206450000-206950000_Activation	0.00876799	2.0571	500000	FAIL	NONE
chr1	206950000	207900000	-0.12518	Inactivation	chr1:206950000-207900000_Inactivation	0.00651978	2.18577	950000	PASS	Inactivation	0.498864	0.507519	0.373683	Unchanged	Inactivation	-0.39294	-0.38876	-0.639932	0.0939546
chr1	207900000	209450000	0.132657	Activation	chr1:207900000-209450000_Activation	0.00741906	2.12965	1550000	PASS	Activation	0.340303	0.35188	0.47296	Unchanged	Activation	-0.029625	0.239048	-0.434392	-0.663822
chr1	209450000	209750000	-0.00916795	Inactivation	chr1:209450000-209750000_Inactivation	0.828687	0.0816094	300000	FAIL	NONE
chr1	209750000	211400000	0.116071	Activation	chr1:209750000-211400000_Activation	0.00854317	2.06838	1650000	PASS	Activation	0.552525	0.580451	0.668597	Unchanged	Activation	0.475044	0.716329	-0.372995	-0.00748931
chr1	211400000	211700000	-0.0462506	Inactivation	chr1:211400000-211700000_Inactivation	0.384667	0.414915	300000	FAIL	NONE
chr1	211700000	212150000	-0.229935	Inactivation	chr1:211700000-212150000_Inactivation	0.00876799	2.0571	450000	PASS	Inactivation	0.897727	0.82406	0.667792	Inactivation	Inactivation	0.527498	0.0815085	1.16619	0.0721881
chr1	212150000	212550000	-0.0313559	Inactivation	chr1:212150000-212550000_Inactivation	0.533498	0.272867	400000	FAIL	NONE
chr1	212550000	213450000	0.104617	Activation	chr1:212550000-213450000_Activation	0.0395683	1.40265	900000	FAIL	NONE
chr1	213450000	213500000	-0.23395	Inactivation	chr1:213450000-213500000_Inactivation	0.0130396	1.88474	50000	FAIL	NONE
chr1	213500000	214150000	0.01302	Activation	chr1:213500000-214150000_Activation	0.778103	0.108963	650000	FAIL	NONE
chr1	214150000	214450000	0.165562	Activation	chr1:214150000-214450000_Activation	0.0323741	1.4898	300000	FAIL	NONE
chr1	214450000	214500000	0.751721	Activation	chr1:214450000-214500000_Activation	0.00022482	3.64816	50000	FAIL	NONE
chr1	214500000	214700000	-0.133128	Inactivation	chr1:214500000-214700000_Inactivation	0.0573291	1.24162	200000	FAIL	NONE
chr1	214700000	214800000	-0.344992	Inactivation	chr1:214700000-214800000_Inactivation	0.00607014	2.2168	100000	FAIL	NONE
chr1	214800000	215400000	-0.158815	Inactivation	chr1:214800000-215400000_Inactivation	0.0155126	1.80932	600000	FAIL	NONE
chr1	215400000	216350000	-0.35658	Inactivation	chr1:215400000-216350000_Inactivation	0.00134892	2.87001	950000	PASS	Inactivation	0.615909	0.462657	0.259329	Inactivation	Inactivation	0.0607204	-0.527487	0.306654	0.365586
chr1	216350000	217000000	-0.105539	Inactivation	chr1:216350000-217000000_Inactivation	0.0397932	1.40019	650000	FAIL	NONE
chr1	217000000	217200000	0.165665	Activation	chr1:217000000-217200000_Activation	0.0323741	1.4898	200000	FAIL	NONE
chr1	217200000	217650000	-0.0657907	Inactivation	chr1:217200000-217650000_Inactivation	0.184577	0.733822	450000	FAIL	NONE
chr1	217650000	217850000	0	Inactivation	chr1:217650000-217850000_Inactivation	0.997752	0.000977481	200000	FAIL	NONE
chr1	217850000	218450000	-0.318927	Inactivation	chr1:217850000-218450000_Inactivation	0.0044964	2.34713	600000	PASS	Inactivation	0.533333	0.502256	0.214407	Unchanged	Inactivation	-2.16504	-0.590576	0.444236	0.229172
chr1	218450000	218500000	0.167797	Activation	chr1:218450000-218500000_Activation	0.0323741	1.4898	50000	FAIL	NONE
chr1	218500000	219800000	-0.304254	Inactivation	chr1:218500000-219800000_Inactivation	0.00539568	2.26795	1300000	PASS	Inactivation	0.876768	0.834586	0.572514	Unchanged	Inactivation	-1.09267	-0.73976	0.0679501	0.00950117
chr1	219800000	220000000	-0.142296	Inactivation	chr1:219800000-220000000_Inactivation	0.0485612	1.31371	200000	FAIL	NONE
chr1	220000000	220150000	-0.283744	Inactivation	chr1:220000000-220150000_Inactivation	0.00876799	2.0571	150000	FAIL	NONE
chr1	220150000	220900000	-0.0665417	Inactivation	chr1:220150000-220900000_Inactivation	0.113085	0.946597	750000	FAIL	NONE
chr1	220900000	221350000	-0.200816	Inactivation	chr1:220900000-221350000_Inactivation	0.0155126	1.80932	450000	FAIL	NONE
chr1	221350000	221600000	-0.103647	Inactivation	chr1:221350000-221600000_Inactivation	0.105441	0.976992	250000	FAIL	NONE
chr1	221600000	221850000	-0.198742	Inactivation	chr1:221600000-221850000_Inactivation	0.0204586	1.68912	250000	FAIL	NONE
chr1	221850000	222550000	-0.0576381	Inactivation	chr1:221850000-222550000_Inactivation	0.0899281	1.0461	700000	FAIL	NONE
chr1	222550000	222600000	-0.17301	Inactivation	chr1:222550000-222600000_Inactivation	0.0316996	1.49895	50000	FAIL	NONE
chr1	222600000	222700000	-0.00937339	Inactivation	chr1:222600000-222700000_Inactivation	0.822392	0.0849211	100000	FAIL	NONE
chr1	222700000	222750000	-0.27301	Inactivation	chr1:222700000-222750000_Inactivation	0.00921763	2.03538	50000	FAIL	NONE
chr1	222750000	223200000	-0.0502711	Inactivation	chr1:222750000-223200000_Inactivation	0.149955	0.824039	450000	FAIL	NONE
chr1	223200000	223650000	0.0823575	Activation	chr1:223200000-223650000_Activation	0.171538	0.76564	450000	FAIL	NONE
chr1	223650000	223850000	-0.00824345	Inactivation	chr1:223650000-223850000_Inactivation	0.841951	0.074713	200000	FAIL	NONE
chr1	223850000	223900000	0.285542	Activation	chr1:223850000-223900000_Activation	0.00876799	2.0571	50000	FAIL	NONE
chr1	223900000	224050000	-0.08264	Inactivation	chr1:223900000-224050000_Inactivation	0.170863	0.767351	150000	FAIL	NONE
chr1	224050000	224100000	0.102209	Activation	chr1:224050000-224100000_Activation	0.107689	0.967829	50000	FAIL	NONE
chr1	224100000	224650000	-0.087573	Inactivation	chr1:224100000-224650000_Inactivation	0.0442896	1.3537	550000	FAIL	NONE
chr1	224650000	225150000	0.0854648	Activation	chr1:224650000-225150000_Activation	0.160971	0.793252	500000	FAIL	NONE
chr1	225150000	225550000	-0.143606	Inactivation	chr1:225150000-225550000_Inactivation	0.0469874	1.32802	400000	FAIL	NONE
chr1	225550000	225600000	0.38888	Activation	chr1:225550000-225600000_Activation	0.00359712	2.44404	50000	FAIL	NONE
chr1	225600000	226300000	-0.126954	Inactivation	chr1:225600000-226300000_Inactivation	0.0148381	1.82862	700000	FAIL	NONE
chr1	226300000	226500000	0.250565	Activation	chr1:226300000-226500000_Activation	0.0067446	2.17104	200000	FAIL	NONE
chr1	226500000	227200000	0.0787549	Activation	chr1:226500000-227200000_Activation	0.119829	0.921438	700000	FAIL	NONE
chr1	227200000	227600000	0.282024	Activation	chr1:227200000-227600000_Activation	0.00876799	2.0571	400000	PASS	Activation	0.465152	0.475188	0.747175	Unchanged	Activation	-0.0190551	0.356227	-0.277529	0.183257
chr1	227600000	227650000	-0.110632	Inactivation	chr1:227600000-227650000_Inactivation	0.0930755	1.03116	50000	FAIL	NONE
chr1	227650000	231750000	0.161335	Activation	chr1:227650000-231750000_Activation	0.00067446	3.17104	4100000	PASS	Activation	0.276162	0.290548	0.437496	Unchanged	Activation	0.0627846	0.11534	-0.123397	-0.384312
chr1	231750000	232700000	-0.113255	Inactivation	chr1:231750000-232700000_Inactivation	0.0155126	1.80932	950000	FAIL	NONE
chr1	232700000	233500000	0.0759727	Activation	chr1:232700000-233500000_Activation	0.00876799	2.0571	800000	FAIL	NONE
chr1	233500000	233550000	-0.0403955	Inactivation	chr1:233500000-233550000_Inactivation	0.444694	0.351938	50000	FAIL	NONE
chr1	233550000	234600000	0.13482	Activation	chr1:233550000-234600000_Activation	0.0121403	1.91577	1050000	FAIL	NONE
chr1	234600000	235300000	-0.128434	Inactivation	chr1:234600000-235300000_Inactivation	0.0321493	1.49283	700000	FAIL	NONE
chr1	235300000	235650000	0.00957884	Activation	chr1:235300000-235650000_Activation	0.819469	0.0864672	350000	FAIL	NONE
chr1	235650000	235850000	-0.0669492	Inactivation	chr1:235650000-235850000_Inactivation	0.238984	0.621632	200000	FAIL	NONE
chr1	235850000	238000000	0.0993514	Activation	chr1:235850000-238000000_Activation	0.00876799	2.0571	2150000	FAIL	NONE
chr1	238000000	239150000	-0.0733202	Inactivation	chr1:238000000-239150000_Inactivation	0.0211331	1.67504	1150000	FAIL	NONE
chr1	239150000	239900000	-0.40164	Inactivation	chr1:239150000-239900000_Inactivation	0.00247302	2.60677	750000	PASS	Inactivation	0.419192	0.354386	0.0175518	Inactivation	Inactivation	-1.16543	-1.21385	0.237367	1.89659
chr1	239900000	240150000	-0.188187	Inactivation	chr1:239900000-240150000_Inactivation	0.0238309	1.62286	250000	FAIL	NONE
chr1	240150000	240200000	0.0067283	Activation	chr1:240150000-240200000_Activation	0.861736	0.064626	50000	FAIL	NONE
chr1	240200000	240600000	-0.126644	Inactivation	chr1:240200000-240600000_Inactivation	0.0204586	1.68912	400000	FAIL	NONE
chr1	240600000	240800000	0.281818	Activation	chr1:240600000-240800000_Activation	0.00876799	2.0571	200000	FAIL	NONE
chr1	240800000	241300000	-0.0740986	Inactivation	chr1:240800000-241300000_Inactivation	0.0321493	1.49283	500000	FAIL	NONE
chr1	241300000	241650000	0.0286595	Activation	chr1:241300000-241650000_Activation	0.565647	0.247454	350000	FAIL	NONE
chr1	241650000	242050000	-0.169106	Inactivation	chr1:241650000-242050000_Inactivation	0.0242806	1.61474	400000	FAIL	NONE
chr1	242050000	242200000	0.436543	Activation	chr1:242050000-242200000_Activation	0.00134892	2.87001	150000	FAIL	NONE
chr1	242200000	242400000	0.115922	Activation	chr1:242200000-242400000_Activation	0.0775629	1.11035	200000	FAIL	NONE
chr1	242400000	243250000	0.0245385	Activation	chr1:242400000-243250000_Activation	0.608813	0.215516	850000	FAIL	NONE
chr1	243250000	243300000	0.653261	Activation	chr1:243250000-243300000_Activation	0.00044964	3.34713	50000	FAIL	NONE
chr1	243300000	243600000	-0.11492	Inactivation	chr1:243300000-243600000_Inactivation	0.0798112	1.09794	300000	FAIL	NONE
chr1	243600000	243800000	0.0670519	Activation	chr1:243600000-243800000_Activation	0.238984	0.621632	200000	FAIL	NONE
chr1	243800000	244150000	-0.0693118	Inactivation	chr1:243800000-244150000_Inactivation	0.230665	0.637017	350000	FAIL	NONE
chr1	244150000	244450000	-0.401233	Inactivation	chr1:244150000-244450000_Inactivation	0.00292266	2.53422	300000	PASS	Inactivation	0.918182	0.959398	0.516949	Unchanged	Inactivation	-0.153768	-0.732777	1.65254	0.0461555
chr1	244450000	244600000	-0.185131	Inactivation	chr1:244450000-244600000_Inactivation	0.0238309	1.62286	150000	FAIL	NONE
chr1	244600000	247000000	0.131557	Activation	chr1:244600000-247000000_Activation	0.00719424	2.14301	2400000	PASS	Activation	0.383144	0.373496	0.514701	Unchanged	Activation	0.342013	-0.00721465	-0.0991957	-0.235161
chr1	247000000	247100000	-0.0427067	Inactivation	chr1:247000000-247100000_Inactivation	0.421313	0.375395	100000	FAIL	NONE
chr1	247100000	247450000	0.148202	Activation	chr1:247100000-247450000_Activation	0.0415917	1.38099	350000	FAIL	NONE
chr1	247450000	247650000	0.450205	Activation	chr1:247450000-247650000_Activation	0.00067446	3.17104	200000	FAIL	NONE
chr1	247650000	248000000	0.279944	Activation	chr1:247650000-248000000_Activation	0.00876799	2.0571	350000	PASS	Activation	0.0166667	0.0165414	0.29661	Unchanged	Activation	-1.03741	-0.515583	1.22037	-2.90919
chr1	248000000	248400000	0.713559	Activation	chr1:248000000-248400000_Activation	0.00022482	3.64816	400000	PASS	Activation	0.0166667	0.0716792	0.730226	Activation	Activation	5.56192	2.85971	-0.711964	-3.08548
chr1	248400000	248600000	0.284181	Activation	chr1:248400000-248600000_Activation	0.00876799	2.0571	200000	FAIL	NONE
chr1	248600000	248950000	0.0839955	Activation	chr1:248600000-248950000_Activation	0.0658723	1.1813	350000	FAIL	NONE
chr1	249050000	249250000	0.0781459	Activation	chr1:249050000-249250000_Activation	0.0658723	1.1813	200000	FAIL	NONE
chr10	50000	600000	-0.021865	Inactivation	chr10:50000-600000_Inactivation	0.477653	0.320888	550000	FAIL	NONE
chr10	600000	750000	0.0425967	Activation	chr10:600000-750000_Activation	0.289157	0.538867	150000	FAIL	NONE
chr10	750000	1150000	-0.0159705	Inactivation	chr10:750000-1150000_Inactivation	0.710066	0.148701	400000	FAIL	NONE
chr10	1150000	1750000	0.0675439	Activation	chr10:1150000-1750000_Activation	0.135639	0.867614	600000	FAIL	NONE
chr10	1750000	2050000	-0.0392819	Inactivation	chr10:1750000-2050000_Inactivation	0.191994	0.716713	300000	FAIL	NONE
chr10	2050000	2450000	0.0449793	Activation	chr10:2050000-2450000_Activation	0.220365	0.656857	400000	FAIL	NONE
chr10	2450000	2850000	-0.00138368	Inactivation	chr10:2450000-2850000_Inactivation	0.977458	0.0099018	400000	FAIL	NONE
chr10	2850000	3100000	-0.263546	Inactivation	chr10:2850000-3100000_Inactivation	0.00855033	2.06802	250000	FAIL	NONE
chr10	3100000	3600000	0.175611	Activation	chr10:3100000-3600000_Activation	0.0202099	1.69444	500000	FAIL	NONE
chr10	3600000	3800000	-0.0498125	Inactivation	chr10:3600000-3800000_Inactivation	0.0730665	1.13628	200000	FAIL	NONE
chr10	3800000	4850000	0.165577	Activation	chr10:3800000-4850000_Activation	0.0143801	1.84224	1050000	FAIL	NONE
chr10	4850000	5700000	-0.175208	Inactivation	chr10:4850000-5700000_Inactivation	0.0136028	1.86637	850000	FAIL	NONE
chr10	5700000	6450000	0.0894763	Activation	chr10:5700000-6450000_Activation	0.0365332	1.43731	750000	FAIL	NONE
chr10	6450000	6550000	-0.11588	Inactivation	chr10:6450000-6550000_Inactivation	0.0998834	1.00051	100000	FAIL	NONE
chr10	6550000	6850000	0.0381741	Activation	chr10:6550000-6850000_Activation	0.437233	0.359287	300000	FAIL	NONE
chr10	6850000	7500000	-0.0229814	Inactivation	chr10:6850000-7500000_Inactivation	0.1644	0.784099	650000	FAIL	NONE
chr10	7500000	8600000	0.0856371	Activation	chr10:7500000-8600000_Activation	0.00427517	2.36905	1100000	FAIL	NONE
chr10	8600000	9200000	-0.00583861	Inactivation	chr10:8600000-9200000_Inactivation	0.667314	0.175669	600000	FAIL	NONE
chr10	9200000	9250000	0.0409673	Activation	chr10:9200000-9250000_Activation	0.398368	0.399716	50000	FAIL	NONE
chr10	9250000	10550000	-0.043849	Inactivation	chr10:9250000-10550000_Inactivation	0.137971	0.860211	1300000	FAIL	NONE
chr10	10550000	11700000	0.0351897	Activation	chr10:10550000-11700000_Activation	0.228916	0.640324	1150000	FAIL	NONE
chr10	11700000	12000000	-0.138808	Inactivation	chr10:11700000-12000000_Inactivation	0.0730665	1.13628	300000	FAIL	NONE
chr10	12000000	13350000	0.134065	Activation	chr10:12000000-13350000_Activation	0.00310921	2.50735	1350000	PASS	Activation	0.645045	0.633245	0.77911	Unchanged	Activation	0.53179	0.673933	-0.595078	-0.175249
chr10	13350000	13700000	-0.0659363	Inactivation	chr10:13350000-13700000_Inactivation	0.220365	0.656857	350000	FAIL	NONE
chr10	13700000	14150000	0.0772576	Activation	chr10:13700000-14150000_Activation	0.0365332	1.43731	450000	FAIL	NONE
chr10	14150000	15750000	-0.114898	Inactivation	chr10:14150000-15750000_Inactivation	0.00660707	2.17999	1600000	PASS	Inactivation	0.741892	0.754617	0.626993	Unchanged	Inactivation	-0.450853	-0.342331	0.740189	-0.13616
chr10	15750000	17800000	0.0594778	Activation	chr10:15750000-17800000_Activation	0.0101049	1.99547	2050000	FAIL	NONE
chr10	18200000	18550000	0.0178715	Activation	chr10:18200000-18550000_Activation	0.689856	0.161241	350000	FAIL	NONE
chr10	18550000	18800000	-0.0539377	Inactivation	chr10:18550000-18800000_Inactivation	0.287213	0.541795	250000	FAIL	NONE
chr10	18800000	19000000	0.0112117	Activation	chr10:18800000-19000000_Activation	0.790128	0.102302	200000	FAIL	NONE
chr10	19000000	20550000	-0.0562165	Inactivation	chr10:19000000-20550000_Inactivation	0.178002	0.749574	1550000	FAIL	NONE
chr10	20550000	21000000	0.0237352	Activation	chr10:20550000-21000000_Activation	0.399922	0.398024	450000	FAIL	NONE
chr10	21000000	21100000	-0.00293547	Inactivation	chr10:21000000-21100000_Inactivation	0.945977	0.0241192	100000	FAIL	NONE
chr10	21100000	21350000	0.0233803	Activation	chr10:21100000-21350000_Activation	0.635445	0.196922	250000	FAIL	NONE
chr10	21350000	21550000	-0.111755	Inactivation	chr10:21350000-21550000_Inactivation	0.103381	0.985558	200000	FAIL	NONE
chr10	21550000	22300000	0.0483771	Activation	chr10:21550000-22300000_Activation	0.20171	0.695272	750000	FAIL	NONE
chr10	22300000	22850000	-0.0348789	Inactivation	chr10:22300000-22850000_Inactivation	0.183443	0.736498	550000	FAIL	NONE
chr10	22850000	23050000	0.0367128	Activation	chr10:22850000-23050000_Activation	0.453945	0.342997	200000	FAIL	NONE
chr10	23050000	23150000	-0.170658	Inactivation	chr10:23050000-23150000_Inactivation	0.0439176	1.35736	100000	FAIL	NONE
chr10	23150000	23600000	0.0921103	Activation	chr10:23150000-23600000_Activation	0.0264283	1.57793	450000	FAIL	NONE
chr10	23600000	24000000	0.609104	Activation	chr10:23600000-24000000_Activation	0.000388651	3.41044	400000	PASS	Activation	0.148649	0.159631	0.757752	Unchanged	Activation	4.80669	1.92661	1.11587	-2.55409
chr10	24000000	24450000	0.255748	Activation	chr10:24000000-24450000_Activation	0.0101049	1.99547	450000	FAIL	NONE
chr10	24450000	24900000	0.129129	Activation	chr10:24450000-24900000_Activation	0.0672367	1.17239	450000	FAIL	NONE
chr10	24900000	24950000	0.216591	Activation	chr10:24900000-24950000_Activation	0.0151574	1.81938	50000	FAIL	NONE
chr10	24950000	25300000	0.0371876	Activation	chr10:24950000-25300000_Activation	0.436844	0.359673	350000	FAIL	NONE
chr10	25300000	25400000	0.69528	Activation	chr10:25300000-25400000_Activation	0.000388651	3.41044	100000	FAIL	NONE
chr10	25400000	26200000	0.0586173	Activation	chr10:25400000-26200000_Activation	0.228916	0.640324	800000	FAIL	NONE
chr10	26200000	26600000	-0.0246864	Inactivation	chr10:26200000-26600000_Inactivation	0.611737	0.213435	400000	FAIL	NONE
chr10	26600000	27550000	0.0322282	Activation	chr10:26600000-27550000_Activation	0.253012	0.596859	950000	FAIL	NONE
chr10	27550000	27750000	-0.0689254	Inactivation	chr10:27550000-27750000_Inactivation	0.211815	0.674043	200000	FAIL	NONE
chr10	27750000	28250000	0.0178909	Activation	chr10:27750000-28250000_Activation	0.682083	0.166163	500000	FAIL	NONE
chr10	28250000	28450000	-0.046127	Inactivation	chr10:28250000-28450000_Inactivation	0.354839	0.449969	200000	FAIL	NONE
chr10	28450000	28800000	0.121441	Activation	chr10:28450000-28800000_Activation	0.0928877	1.03204	350000	FAIL	NONE
chr10	28800000	28950000	-0.150394	Inactivation	chr10:28800000-28950000_Inactivation	0.0641275	1.19296	150000	FAIL	NONE
chr10	28950000	29700000	-0.49188	Inactivation	chr10:28950000-29700000_Inactivation	0.000388651	3.41044	750000	PASS	Inactivation	0.877027	0.907652	0.385147	Unchanged	Inactivation	-1.12504	-0.82839	0.415659	0.117129
chr10	29700000	30150000	-0.000530195	Inactivation	chr10:29700000-30150000_Inactivation	0.987952	0.00526424	450000	FAIL	NONE
chr10	30150000	30300000	0.337308	Activation	chr10:30150000-30300000_Activation	0.00388651	2.41044	150000	FAIL	NONE
chr10	30300000	31150000	-0.149685	Inactivation	chr10:30300000-31150000_Inactivation	0.0400311	1.3976	850000	FAIL	NONE
chr10	31150000	32350000	0.0489283	Activation	chr10:31150000-32350000_Activation	0.109211	0.961733	1200000	FAIL	NONE
chr10	32350000	32750000	-0.22598	Inactivation	chr10:32350000-32750000_Inactivation	0.0101049	1.99547	400000	FAIL	NONE
chr10	32750000	33700000	0.0359934	Activation	chr10:32750000-33700000_Activation	0.155849	0.807295	950000	FAIL	NONE
chr10	33700000	34250000	-0.0591491	Inactivation	chr10:33700000-34250000_Inactivation	0.256121	0.591554	550000	FAIL	NONE
chr10	34250000	34950000	0.042266	Activation	chr10:34250000-34950000_Activation	0.107268	0.969531	700000	FAIL	NONE
chr10	34950000	35350000	-0.104545	Inactivation	chr10:34950000-35350000_Inactivation	0.0338127	1.47092	400000	FAIL	NONE
chr10	35350000	35400000	0.0175611	Activation	chr10:35350000-35400000_Activation	0.692188	0.159776	50000	FAIL	NONE
chr10	35400000	35600000	-0.0350705	Inactivation	chr10:35400000-35600000_Inactivation	0.476487	0.321949	200000	FAIL	NONE
chr10	35600000	35900000	0.0789603	Activation	chr10:35600000-35900000_Activation	0.170229	0.768966	300000	FAIL	NONE
chr10	35900000	36350000	-0.0696093	Inactivation	chr10:35900000-36350000_Inactivation	0.137971	0.860211	450000	FAIL	NONE
chr10	36350000	36700000	0.00064658	Activation	chr10:36350000-36700000_Activation	0.987952	0.00526424	350000	FAIL	NONE
chr10	36700000	36750000	-0.0236777	Inactivation	chr10:36700000-36750000_Inactivation	0.624951	0.204154	50000	FAIL	NONE
chr10	36750000	37100000	0.105509	Activation	chr10:36750000-37100000_Activation	0.109211	0.961733	350000	FAIL	NONE
chr10	37100000	37200000	-0.289228	Inactivation	chr10:37100000-37200000_Inactivation	0.00699572	2.15517	100000	FAIL	NONE
chr10	37200000	38400000	0.0465311	Activation	chr10:37200000-38400000_Activation	0.0186553	1.7292	1200000	FAIL	NONE
chr10	38400000	38600000	-0.027221	Inactivation	chr10:38400000-38600000_Inactivation	0.580645	0.236089	200000	FAIL	NONE
chr10	38600000	39150000	0.0156237	Activation	chr10:38600000-39150000_Activation	0.570929	0.243418	550000	FAIL	NONE
chr10	42350000	42550000	0.0176128	Activation	chr10:42350000-42550000_Activation	0.692188	0.159776	200000	FAIL	NONE
chr10	42600000	42950000	-0.04764	Inactivation	chr10:42600000-42950000_Inactivation	0.340459	0.467936	350000	FAIL	NONE
chr10	42950000	43250000	0.0174921	Activation	chr10:42950000-43250000_Activation	0.11232	0.949542	300000	FAIL	NONE
chr10	43250000	43550000	-0.0435795	Inactivation	chr10:43250000-43550000_Inactivation	0.374271	0.426813	300000	FAIL	NONE
chr10	43550000	43600000	0.214794	Activation	chr10:43550000-43600000_Activation	0.0171007	1.76699	50000	FAIL	NONE
chr10	43600000	43850000	-0.0960171	Inactivation	chr10:43600000-43850000_Inactivation	0.129421	0.887996	250000	FAIL	NONE
chr10	43850000	44900000	0.204354	Activation	chr10:43850000-44900000_Activation	0.00699572	2.15517	1050000	PASS	Activation	0.618243	0.643799	0.822597	Unchanged	Activation	-1.58891	1.12537	1.01272	-0.641857
chr10	44900000	45200000	-0.0809927	Inactivation	chr10:44900000-45200000_Inactivation	0.0544112	1.26431	300000	FAIL	NONE
chr10	45200000	45300000	0.000465537	Activation	chr10:45200000-45300000_Activation	0.987952	0.00526424	100000	FAIL	NONE
chr10	45300000	45950000	-0.0478141	Inactivation	chr10:45300000-45950000_Inactivation	0.249126	0.603582	650000	FAIL	NONE
chr10	45950000	46300000	0.0701262	Activation	chr10:45950000-46300000_Activation	0.129421	0.887996	350000	FAIL	NONE
chr10	46900000	47150000	-0.193069	Inactivation	chr10:46900000-47150000_Inactivation	0.0240964	1.61805	250000	FAIL	NONE
chr10	47500000	47750000	-0.122514	Inactivation	chr10:47500000-47750000_Inactivation	0.0753984	1.12264	250000	FAIL	NONE
chr10	47950000	48000000	-0.0651752	Inactivation	chr10:47950000-48000000_Inactivation	0.232802	0.633013	50000	FAIL	NONE
chr10	48300000	48700000	-0.0651752	Inactivation	chr10:48300000-48700000_Inactivation	0.232802	0.633013	400000	FAIL	NONE
chr10	49350000	49500000	-0.0882904	Inactivation	chr10:49350000-49500000_Inactivation	0.136417	0.865133	150000	FAIL	NONE
chr10	49500000	49550000	0.412906	Activation	chr10:49500000-49550000_Activation	0.00116595	2.93332	50000	FAIL	NONE
chr10	49550000	49850000	0.0777706	Activation	chr10:49550000-49850000_Activation	0.174116	0.759162	300000	FAIL	NONE
chr10	49850000	49900000	0.475068	Activation	chr10:49850000-49900000_Activation	0.000777303	3.10941	50000	FAIL	NONE
chr10	49900000	51150000	-0.146673	Inactivation	chr10:49900000-51150000_Inactivation	0.00388651	2.41044	1250000	PASS	Inactivation	0.502027	0.486807	0.355354	Unchanged	Inactivation	-0.858921	-0.796472	-0.852486	0.0820882
chr10	51450000	51600000	0.184831	Activation	chr10:51450000-51600000_Activation	0.0338127	1.47092	150000	FAIL	NONE
chr10	51750000	51850000	0.106453	Activation	chr10:51750000-51850000_Activation	0.109211	0.961733	100000	FAIL	NONE
chr10	52000000	52800000	0.0230708	Activation	chr10:52000000-52800000_Activation	0.629227	0.201193	800000	FAIL	NONE
chr10	52800000	53000000	0.239597	Activation	chr10:52800000-53000000_Activation	0.0124368	1.90529	200000	FAIL	NONE
chr10	53000000	53200000	0.515272	Activation	chr10:53000000-53200000_Activation	0.000388651	3.41044	200000	FAIL	NONE
chr10	53200000	54000000	0.0908824	Activation	chr10:53200000-54000000_Activation	0.10377	0.983929	800000	FAIL	NONE
chr10	54000000	54050000	0.305949	Activation	chr10:54000000-54050000_Activation	0.00660707	2.17999	50000	FAIL	NONE
chr10	54050000	54350000	-0.114076	Inactivation	chr10:54050000-54350000_Inactivation	0.0753984	1.12264	300000	FAIL	NONE
chr10	54350000	54500000	0.301035	Activation	chr10:54350000-54500000_Activation	0.00699572	2.15517	150000	FAIL	NONE
chr10	54500000	55750000	-0.0298482	Inactivation	chr10:54500000-55750000_Inactivation	0.0843373	1.07398	1250000	FAIL	NONE
chr10	55750000	57700000	0.0208305	Activation	chr10:55750000-57700000_Activation	0.135639	0.867614	1950000	FAIL	NONE
chr10	57700000	59000000	-0.0329885	Inactivation	chr10:57700000-59000000_Inactivation	0.258453	0.587618	1300000	FAIL	NONE
chr10	59000000	59400000	0.00601319	Activation	chr10:59000000-59400000_Activation	0.899728	0.0458888	400000	FAIL	NONE
chr10	59400000	59700000	-0.112906	Inactivation	chr10:59400000-59700000_Inactivation	0.0101049	1.99547	300000	FAIL	NONE
chr10	59700000	60600000	0.08586	Activation	chr10:59700000-60600000_Activation	0.0773416	1.11159	900000	FAIL	NONE
chr10	60600000	60650000	-0.326174	Inactivation	chr10:60600000-60650000_Inactivation	0.00388651	2.41044	50000	FAIL	NONE
chr10	60650000	62750000	0.142777	Activation	chr10:60650000-62750000_Activation	0.00699572	2.15517	2100000	PASS	Activation	0.528185	0.474274	0.670963	Inactivation	Activation	0.407547	1.1424	-0.578202	-0.365738
chr10	62750000	63200000	-0.0473555	Inactivation	chr10:62750000-63200000_Inactivation	0.343179	0.464479	450000	FAIL	NONE
chr10	63200000	64400000	0.102992	Activation	chr10:63200000-64400000_Activation	0.0171007	1.76699	1200000	FAIL	NONE
chr10	64400000	64550000	-0.142532	Inactivation	chr10:64400000-64550000_Inactivation	0.0672367	1.17239	150000	FAIL	NONE
chr10	64550000	64900000	0.0464632	Activation	chr10:64550000-64900000_Activation	0.349398	0.45668	350000	FAIL	NONE
chr10	64900000	65200000	-0.0489073	Inactivation	chr10:64900000-65200000_Inactivation	0.323358	0.490316	300000	FAIL	NONE
chr10	65200000	66650000	0.0328614	Activation	chr10:65200000-66650000_Activation	0.359114	0.444768	1450000	FAIL	NONE
chr10	66650000	66800000	-0.00713824	Inactivation	chr10:66650000-66800000_Inactivation	0.884959	0.0530768	150000	FAIL	NONE
chr10	66800000	67300000	0.034967	Activation	chr10:66800000-67300000_Activation	0.0773416	1.11159	500000	FAIL	NONE
chr10	67300000	67450000	-0.13617	Inactivation	chr10:67300000-67450000_Inactivation	0.0773416	1.11159	150000	FAIL	NONE
chr10	67450000	69600000	0.0361125	Activation	chr10:67450000-69600000_Activation	0.0928877	1.03204	2150000	FAIL	NONE
chr10	69600000	71450000	-0.109077	Inactivation	chr10:69600000-71450000_Inactivation	0.00699572	2.15517	1850000	PASS	Inactivation	0.902252	0.888654	0.793176	Unchanged	Inactivation	-0.479067	-0.134563	0.396882	0.115696
chr10	71450000	71850000	0.0636832	Activation	chr10:71450000-71850000_Activation	0.0202099	1.69444	400000	FAIL	NONE
chr10	71850000	71900000	-0.23829	Inactivation	chr10:71850000-71900000_Inactivation	0.0124368	1.90529	50000	FAIL	NONE
chr10	71900000	72650000	0.0852657	Activation	chr10:71900000-72650000_Activation	0.0843373	1.07398	750000	FAIL	NONE
chr10	72650000	72700000	-0.2397	Inactivation	chr10:72650000-72700000_Inactivation	0.0124368	1.90529	50000	FAIL	NONE
chr10	72700000	73500000	0.0549383	Activation	chr10:72700000-73500000_Activation	0.00777303	2.10941	800000	FAIL	NONE
chr10	73500000	74100000	-0.0230355	Inactivation	chr10:73500000-74100000_Inactivation	0.624563	0.204424	600000	FAIL	NONE
chr10	74100000	74150000	0.135316	Activation	chr10:74100000-74150000_Activation	0.0773416	1.11159	50000	FAIL	NONE
chr10	74150000	75450000	-0.0888952	Inactivation	chr10:74150000-75450000_Inactivation	0.0544112	1.26431	1300000	FAIL	NONE
chr10	75450000	75500000	0.0485193	Activation	chr10:75450000-75500000_Activation	0.325301	0.487714	50000	FAIL	NONE
chr10	75500000	77750000	-0.0620518	Inactivation	chr10:75500000-77750000_Inactivation	0.00699572	2.15517	2250000	FAIL	NONE
chr10	77750000	78200000	0.105974	Activation	chr10:77750000-78200000_Activation	0.0171007	1.76699	450000	FAIL	NONE
chr10	78200000	78650000	-0.122398	Inactivation	chr10:78200000-78650000_Inactivation	0.0645161	1.19033	450000	FAIL	NONE
chr10	78650000	78850000	0.171796	Activation	chr10:78650000-78850000_Activation	0.041197	1.38513	200000	FAIL	NONE
chr10	78850000	78900000	-0.166042	Inactivation	chr10:78850000-78900000_Inactivation	0.0470268	1.32765	50000	FAIL	NONE
chr10	78900000	79800000	0.048334	Activation	chr10:78900000-79800000_Activation	0.0625729	1.20361	900000	FAIL	NONE
chr10	79800000	81100000	-0.0526793	Inactivation	chr10:79800000-81100000_Inactivation	0.0466382	1.33126	1300000	FAIL	NONE
chr10	81100000	81300000	0.0849864	Activation	chr10:81100000-81300000_Activation	0.15274	0.816047	200000	FAIL	NONE
chr10	81300000	81500000	-0.0882969	Inactivation	chr10:81300000-81500000_Inactivation	0.136417	0.865133	200000	FAIL	NONE
chr10	81500000	81600000	0.00261218	Activation	chr10:81500000-81600000_Activation	0.95375	0.0205652	100000	FAIL	NONE
chr10	81600000	81850000	-0.119617	Inactivation	chr10:81600000-81850000_Inactivation	0.0959969	1.01774	250000	FAIL	NONE
chr10	81850000	82000000	0.0471615	Activation	chr10:81850000-82000000_Activation	0.343179	0.464479	150000	FAIL	NONE
chr10	82000000	82150000	-0.255192	Inactivation	chr10:82000000-82150000_Inactivation	0.0101049	1.99547	150000	FAIL	NONE
chr10	82150000	82900000	0.063664	Activation	chr10:82150000-82900000_Activation	0.0672367	1.17239	750000	FAIL	NONE
chr10	82900000	84250000	-0.0495831	Inactivation	chr10:82900000-84250000_Inactivation	0.109211	0.961733	1350000	FAIL	NONE
chr10	84250000	84550000	0.0391181	Activation	chr10:84250000-84550000_Activation	0.418966	0.377821	300000	FAIL	NONE
chr10	84550000	85600000	-0.0246605	Inactivation	chr10:84550000-85600000_Inactivation	0.183443	0.736498	1050000	FAIL	NONE
chr10	85600000	86050000	0.0229076	Activation	chr10:85600000-86050000_Activation	0.475321	0.323013	450000	FAIL	NONE
chr10	86050000	86300000	-0.00944006	Inactivation	chr10:86050000-86300000_Inactivation	0.834435	0.0786077	250000	FAIL	NONE
chr10	86300000	86850000	0.030013	Activation	chr10:86300000-86850000_Activation	0.486203	0.313182	550000	FAIL	NONE
chr10	86850000	87350000	-0.0349994	Inactivation	chr10:86850000-87350000_Inactivation	0.174116	0.759162	500000	FAIL	NONE
chr10	87350000	87450000	0.0397388	Activation	chr10:87350000-87450000_Activation	0.413914	0.38309	100000	FAIL	NONE
chr10	87450000	87800000	-0.000931075	Inactivation	chr10:87450000-87800000_Inactivation	0.984065	0.00697608	350000	FAIL	NONE
chr10	87800000	87900000	0.216772	Activation	chr10:87800000-87900000_Activation	0.0151574	1.81938	100000	FAIL	NONE
chr10	87900000	88450000	-0.0526281	Inactivation	chr10:87900000-88450000_Inactivation	0.00777303	2.10941	550000	FAIL	NONE
chr10	88450000	88700000	0.0120652	Activation	chr10:88450000-88700000_Activation	0.769918	0.113555	250000	FAIL	NONE
chr10	88700000	88950000	-0.0243631	Inactivation	chr10:88700000-88950000_Inactivation	0.617178	0.209589	250000	FAIL	NONE
chr10	88950000	89200000	-0.25719	Inactivation	chr10:88950000-89200000_Inactivation	0.0101049	1.99547	250000	FAIL	NONE
chr10	89250000	91000000	-0.114608	Inactivation	chr10:89250000-91000000_Inactivation	0.00233191	2.63229	1750000	PASS	Inactivation	0.843018	0.782102	0.72841	Inactivation	Inactivation	-0.295096	0.547237	-0.648442	0.145294
chr10	91000000	91550000	0.05323	Activation	chr10:91000000-91550000_Activation	0.0567431	1.24609	550000	FAIL	NONE
chr10	91550000	91900000	0.374008	Activation	chr10:91550000-91900000_Activation	0.00155461	2.80838	350000	PASS	Activation	0.451351	0.353562	0.825359	Inactivation	Activation	-0.0757403	1.43372	-5.48327	-0.3036
chr10	91900000	92200000	0.111845	Activation	chr10:91900000-92200000_Activation	0.103381	0.985558	300000	FAIL	NONE
chr10	92200000	92600000	0.206893	Activation	chr10:92200000-92600000_Activation	0.0186553	1.7292	400000	FAIL	NONE
chr10	92600000	92700000	0.00959524	Activation	chr10:92600000-92700000_Activation	0.83288	0.0794176	100000	FAIL	NONE
chr10	92700000	93050000	-0.251063	Inactivation	chr10:92700000-93050000_Inactivation	0.00349786	2.4562	350000	PASS	Inactivation	0.797297	0.689974	0.546234	Inactivation	Inactivation	-1.23639	-1.27632	1.40507	0.152499
chr10	93050000	93400000	0.0249968	Activation	chr10:93050000-93400000_Activation	0.607851	0.216203	350000	FAIL	NONE
chr10	93400000	94100000	-0.125525	Inactivation	chr10:93400000-94100000_Inactivation	0.0365332	1.43731	700000	FAIL	NONE
chr10	94100000	94250000	-0.240864	Inactivation	chr10:94100000-94250000_Inactivation	0.0124368	1.90529	150000	FAIL	NONE
chr10	94250000	94450000	-0.169242	Inactivation	chr10:94250000-94450000_Inactivation	0.0439176	1.35736	200000	FAIL	NONE
chr10	94450000	95050000	-0.321986	Inactivation	chr10:94450000-95050000_Inactivation	0.00116595	2.93332	600000	PASS	Inactivation	0.741892	0.652595	0.419906	Inactivation	Inactivation	-0.367828	-0.919353	0.599585	0.285875
chr10	95050000	95300000	0.05925	Activation	chr10:95050000-95300000_Activation	0.0108822	1.96328	250000	FAIL	NONE
chr10	95300000	95650000	-0.340474	Inactivation	chr10:95300000-95650000_Inactivation	0.00233191	2.63229	350000	PASS	Inactivation	0.735135	0.662269	0.394661	Inactivation	Inactivation	-1.04771	-0.704492	0.107731	0.189397
chr10	95650000	95750000	0.109893	Activation	chr10:95650000-95750000_Activation	0.106879	0.971107	100000	FAIL	NONE
chr10	95750000	96700000	-0.100698	Inactivation	chr10:95750000-96700000_Inactivation	0.0112709	1.94804	950000	FAIL	NONE
chr10	96700000	96950000	0.0362214	Activation	chr10:96700000-96950000_Activation	0.469491	0.328373	250000	FAIL	NONE
chr10	96950000	97100000	-0.0172507	Inactivation	chr10:96950000-97100000_Inactivation	0.697629	0.156375	150000	FAIL	NONE
chr10	97100000	97150000	0.19356	Activation	chr10:97100000-97150000_Activation	0.0240964	1.61805	50000	FAIL	NONE
chr10	97150000	98550000	-0.0547283	Inactivation	chr10:97150000-98550000_Inactivation	0.00816168	2.08822	1400000	FAIL	NONE
chr10	98550000	98750000	0.0722488	Activation	chr10:98550000-98750000_Activation	0.185387	0.731921	200000	FAIL	NONE
chr10	98750000	99050000	-0.175805	Inactivation	chr10:98750000-99050000_Inactivation	0.0373105	1.42817	300000	FAIL	NONE
chr10	99050000	99150000	0.36008	Activation	chr10:99050000-99150000_Activation	0.00194326	2.71147	100000	FAIL	NONE
chr10	99150000	99650000	0.0307397	Activation	chr10:99150000-99650000_Activation	0.26506	0.576655	500000	FAIL	NONE
chr10	99650000	99900000	-0.096974	Inactivation	chr10:99650000-99900000_Inactivation	0.127089	0.895892	250000	FAIL	NONE
chr10	99900000	100450000	0.109702	Activation	chr10:99900000-100450000_Activation	0.0143801	1.84224	550000	FAIL	NONE
chr10	100450000	101000000	-0.00403466	Inactivation	chr10:100450000-101000000_Inactivation	0.936261	0.028603	550000	FAIL	NONE
chr10	101000000	101050000	-0.471602	Inactivation	chr10:101000000-101050000_Inactivation	0.000777303	3.10941	50000	FAIL	NONE
chr10	101050000	101350000	-0.148636	Inactivation	chr10:101050000-101350000_Inactivation	0.0645161	1.19033	300000	FAIL	NONE
chr10	101350000	101400000	0.241316	Activation	chr10:101350000-101400000_Activation	0.0124368	1.90529	50000	FAIL	NONE
chr10	101400000	101650000	-0.110575	Inactivation	chr10:101400000-101650000_Inactivation	0.0373105	1.42817	250000	FAIL	NONE
chr10	101650000	101800000	0.00182335	Activation	chr10:101650000-101800000_Activation	0.972017	0.0123261	150000	FAIL	NONE
chr10	101800000	102300000	-0.121496	Inactivation	chr10:101800000-102300000_Inactivation	0.0186553	1.7292	500000	FAIL	NONE
chr10	102300000	102350000	0.112518	Activation	chr10:102300000-102350000_Activation	0.103381	0.985558	50000	FAIL	NONE
chr10	102350000	102650000	-0.131501	Inactivation	chr10:102350000-102650000_Inactivation	0.0792849	1.10081	300000	FAIL	NONE
chr10	102650000	102850000	0.0069184	Activation	chr10:102650000-102850000_Activation	0.884959	0.0530768	200000	FAIL	NONE
chr10	102850000	103550000	-0.126074	Inactivation	chr10:102850000-103550000_Inactivation	0.0143801	1.84224	700000	FAIL	NONE
chr10	103550000	103850000	0.0721324	Activation	chr10:103550000-103850000_Activation	0.185387	0.731921	300000	FAIL	NONE
chr10	103850000	103950000	-0.00894866	Inactivation	chr10:103850000-103950000_Inactivation	0.840653	0.0753833	100000	FAIL	NONE
chr10	103950000	104650000	0.00540541	Activation	chr10:103950000-104650000_Activation	0.906335	0.0427112	700000	FAIL	NONE
chr10	104650000	105650000	-0.0907326	Inactivation	chr10:104650000-105650000_Inactivation	0.0186553	1.7292	1000000	FAIL	NONE
chr10	105650000	106100000	0.125166	Activation	chr10:105650000-106100000_Activation	0.0544112	1.26431	450000	FAIL	NONE
chr10	106100000	106150000	0.656097	Activation	chr10:106100000-106150000_Activation	0.000388651	3.41044	50000	FAIL	NONE
chr10	106150000	106400000	-0.0161516	Inactivation	chr10:106150000-106400000_Inactivation	0.706568	0.150846	250000	FAIL	NONE
chr10	106400000	106750000	0.0626406	Activation	chr10:106400000-106750000_Activation	0.24213	0.615952	350000	FAIL	NONE
chr10	106750000	107500000	-0.0494625	Inactivation	chr10:106750000-107500000_Inactivation	0.174116	0.759162	750000	FAIL	NONE
chr10	107500000	108000000	0.0762279	Activation	chr10:107500000-108000000_Activation	0.0715119	1.14562	500000	FAIL	NONE
chr10	108000000	108400000	-0.312078	Inactivation	chr10:108000000-108400000_Inactivation	0.00155461	2.80838	400000	PASS	Inactivation	0.431081	0.432718	0.119003	Unchanged	Inactivation	-1.62675	-1.96285	0.0711047	0.415633
chr10	108400000	109100000	0.0775147	Activation	chr10:108400000-109100000_Activation	0.155461	0.80838	700000	FAIL	NONE
chr10	109100000	109150000	-0.280034	Inactivation	chr10:109100000-109150000_Inactivation	0.00738438	2.13169	50000	FAIL	NONE
chr10	109150000	109550000	0.154177	Activation	chr10:109150000-109550000_Activation	0.0474155	1.32408	400000	FAIL	NONE
chr10	109550000	110350000	0.345639	Activation	chr10:109550000-110350000_Activation	0.000777303	3.10941	800000	PASS	Activation	0.331081	0.394459	0.67672	Activation	Activation	-0.724224	0.810921	-0.68446	-0.286878
chr10	110350000	110700000	0.0223624	Activation	chr10:110350000-110700000_Activation	0.600466	0.221511	350000	FAIL	NONE
chr10	110700000	111250000	-0.094892	Inactivation	chr10:110700000-111250000_Inactivation	0.0672367	1.17239	550000	FAIL	NONE
chr10	111250000	112800000	0.0607797	Activation	chr10:111250000-112800000_Activation	0.0645161	1.19033	1550000	FAIL	NONE
chr10	112800000	112900000	-0.381003	Inactivation	chr10:112800000-112900000_Inactivation	0.00155461	2.80838	100000	FAIL	NONE
chr10	112900000	113900000	0.0789021	Activation	chr10:112900000-113900000_Activation	0.00388651	2.41044	1000000	FAIL	NONE
chr10	113900000	114450000	-0.172121	Inactivation	chr10:113900000-114450000_Inactivation	0.0108822	1.96328	550000	FAIL	NONE
chr10	114450000	114900000	0.0682802	Activation	chr10:114450000-114900000_Activation	0.106879	0.971107	450000	FAIL	NONE
chr10	114900000	115400000	-0.0594853	Inactivation	chr10:114900000-115400000_Inactivation	0.256121	0.591554	500000	FAIL	NONE
chr10	115400000	115600000	0.08884	Activation	chr10:115400000-115600000_Activation	0.136417	0.865133	200000	FAIL	NONE
chr10	115600000	116000000	-0.128471	Inactivation	chr10:115600000-116000000_Inactivation	0.0672367	1.17239	400000	FAIL	NONE
chr10	116000000	116300000	0.0215699	Activation	chr10:116000000-116300000_Activation	0.652934	0.185131	300000	FAIL	NONE
chr10	116300000	118150000	-0.0766473	Inactivation	chr10:116300000-118150000_Inactivation	0.000777303	3.10941	1850000	FAIL	NONE
chr10	118150000	118400000	0.0301177	Activation	chr10:118150000-118400000_Activation	0.54178	0.266177	250000	FAIL	NONE
chr10	118400000	118800000	0.230042	Activation	chr10:118400000-118800000_Activation	0.000777303	3.10941	400000	PASS	Activation	0.217568	0.229551	0.447609	Unchanged	Activation	0.607679	0.92977	0.0882589	-0.367596
chr10	118800000	119000000	-0.0370231	Inactivation	chr10:118800000-119000000_Inactivation	0.453945	0.342997	200000	FAIL	NONE
chr10	119000000	119150000	0.058787	Activation	chr10:119000000-119150000_Activation	0.258065	0.588272	150000	FAIL	NONE
chr10	119150000	119250000	-0.230687	Inactivation	chr10:119150000-119250000_Inactivation	0.0143801	1.84224	100000	FAIL	NONE
chr10	119250000	119550000	0.094517	Activation	chr10:119250000-119550000_Activation	0.0781189	1.10724	300000	FAIL	NONE
chr10	119550000	120200000	-0.0711735	Inactivation	chr10:119550000-120200000_Inactivation	0.0466382	1.33126	650000	FAIL	NONE
chr10	120200000	120450000	0.0776775	Activation	chr10:120200000-120450000_Activation	0.0672367	1.17239	250000	FAIL	NONE
chr10	120450000	120750000	-0.0828139	Inactivation	chr10:120450000-120750000_Inactivation	0.0715119	1.14562	300000	FAIL	NONE
chr10	120750000	120800000	0.228191	Activation	chr10:120750000-120800000_Activation	0.0143801	1.84224	50000	FAIL	NONE
chr10	120800000	121300000	-0.0837553	Inactivation	chr10:120800000-121300000_Inactivation	0.0373105	1.42817	500000	FAIL	NONE
chr10	121300000	121700000	0.0292901	Activation	chr10:121300000-121700000_Activation	0.567431	0.246087	400000	FAIL	NONE
chr10	121700000	122100000	-0.0711367	Inactivation	chr10:121700000-122100000_Inactivation	0.185775	0.731012	400000	FAIL	NONE
chr10	122100000	122150000	0.371447	Activation	chr10:122100000-122150000_Activation	0.00155461	2.80838	50000	FAIL	NONE
chr10	122150000	123100000	-0.0468906	Inactivation	chr10:122150000-123100000_Inactivation	0.00155461	2.80838	950000	FAIL	NONE
chr10	123100000	123450000	0.0585247	Activation	chr10:123100000-123450000_Activation	0.0998834	1.00051	350000	FAIL	NONE
chr10	123450000	123500000	-0.193599	Inactivation	chr10:123450000-123500000_Inactivation	0.0240964	1.61805	50000	FAIL	NONE
chr10	123500000	123650000	0.282478	Activation	chr10:123500000-123650000_Activation	0.00738438	2.13169	150000	FAIL	NONE
chr10	123650000	123850000	0.00139661	Activation	chr10:123650000-123850000_Activation	0.977458	0.0099018	200000	FAIL	NONE
chr10	123850000	124050000	0.24421	Activation	chr10:123850000-124050000_Activation	0.00699572	2.15517	200000	FAIL	NONE
chr10	124050000	124350000	0.128152	Activation	chr10:124050000-124350000_Activation	0.0808395	1.09238	300000	FAIL	NONE
chr10	124350000	124600000	-0.0209492	Inactivation	chr10:124350000-124600000_Inactivation	0.663817	0.177952	250000	FAIL	NONE
chr10	124600000	124900000	0.1211	Activation	chr10:124600000-124900000_Activation	0.0536339	1.27056	300000	FAIL	NONE
chr10	124900000	124950000	-0.0150653	Inactivation	chr10:124900000-124950000_Inactivation	0.718616	0.143503	50000	FAIL	NONE
chr10	124950000	125900000	0.105722	Activation	chr10:124950000-125900000_Activation	0.0520793	1.28333	950000	FAIL	NONE
chr10	125900000	126050000	-0.0243028	Inactivation	chr10:125900000-126050000_Inactivation	0.230859	0.636653	150000	FAIL	NONE
chr10	126050000	126300000	0.0179878	Activation	chr10:126050000-126300000_Activation	0.687136	0.162958	250000	FAIL	NONE
chr10	126300000	126600000	-0.0536187	Inactivation	chr10:126300000-126600000_Inactivation	0.0777303	1.10941	300000	FAIL	NONE
chr10	126600000	127150000	0.0975042	Activation	chr10:126600000-127150000_Activation	0.0143801	1.84224	550000	FAIL	NONE
chr10	127150000	127400000	-0.061257	Inactivation	chr10:127150000-127400000_Inactivation	0.251846	0.598865	250000	FAIL	NONE
chr10	127400000	128200000	0.173055	Activation	chr10:127400000-128200000_Activation	0.0264283	1.57793	800000	FAIL	NONE
chr10	128200000	128350000	-0.314264	Inactivation	chr10:128200000-128350000_Inactivation	0.00544112	2.26431	150000	FAIL	NONE
chr10	128350000	128650000	0.0742187	Activation	chr10:128350000-128650000_Activation	0.174116	0.759162	300000	FAIL	NONE
chr10	128750000	129050000	0.0713598	Activation	chr10:128750000-129050000_Activation	0.0672367	1.17239	300000	FAIL	NONE
chr10	129050000	129250000	-0.0167852	Inactivation	chr10:129050000-129250000_Inactivation	0.699961	0.154926	200000	FAIL	NONE
chr10	129250000	129650000	0.0281521	Activation	chr10:129250000-129650000_Activation	0.0672367	1.17239	400000	FAIL	NONE
chr10	129650000	129700000	-0.356162	Inactivation	chr10:129650000-129700000_Inactivation	0.00310921	2.50735	50000	FAIL	NONE
chr10	129700000	129900000	0.225178	Activation	chr10:129700000-129900000_Activation	0.0143801	1.84224	200000	FAIL	NONE
chr10	129900000	129950000	-0.432717	Inactivation	chr10:129900000-129950000_Inactivation	0.00116595	2.93332	50000	FAIL	NONE
chr10	129950000	130350000	0.0564723	Activation	chr10:129950000-130350000_Activation	0.267003	0.573483	400000	FAIL	NONE
chr10	130350000	130800000	-0.0563171	Inactivation	chr10:130350000-130800000_Inactivation	0.267003	0.573483	450000	FAIL	NONE
chr10	130800000	130900000	0.118324	Activation	chr10:130800000-130900000_Activation	0.0959969	1.01774	100000	FAIL	NONE
chr10	130900000	131800000	-0.0533076	Inactivation	chr10:130900000-131800000_Inactivation	0.185387	0.731921	900000	FAIL	NONE
chr10	131800000	132300000	0.0601836	Activation	chr10:131800000-132300000_Activation	0.0104936	1.97908	500000	FAIL	NONE
chr10	132300000	133700000	-0.0945789	Inactivation	chr10:132300000-133700000_Inactivation	0.0843373	1.07398	1400000	FAIL	NONE
chr10	133700000	133850000	0.159938	Activation	chr10:133700000-133850000_Activation	0.0544112	1.26431	150000	FAIL	NONE
chr10	133850000	134050000	-0.0314496	Inactivation	chr10:133850000-134050000_Inactivation	0.530509	0.275307	200000	FAIL	NONE
chr10	134050000	134100000	0.164723	Activation	chr10:134050000-134100000_Activation	0.0474155	1.32408	50000	FAIL	NONE
chr10	134100000	134300000	-0.0217639	Inactivation	chr10:134100000-134300000_Inactivation	0.649048	0.187723	200000	FAIL	NONE
chr10	134300000	135250000	0.053856	Activation	chr10:134300000-135250000_Activation	0.109211	0.961733	950000	FAIL	NONE
chr10	135250000	135450000	-0.0341911	Inactivation	chr10:135250000-135450000_Inactivation	0.479596	0.319125	200000	FAIL	NONE
chr10	135450000	135534747	0.114134	Activation	chr10:135450000-135534747_Activation	0.102215	0.990484	84747	FAIL	NONE
chr11	200000	850000	0.0680972	Activation	chr11:200000-850000_Activation	0.193834	0.712569	650000	FAIL	NONE
chr11	900000	1150000	-0.0850184	Inactivation	chr11:900000-1150000_Inactivation	0.153372	0.814254	250000	FAIL	NONE
chr11	1200000	1450000	0.00742953	Activation	chr11:1200000-1450000_Activation	0.878613	0.0562025	250000	FAIL	NONE
chr11	1500000	1700000	0.0436964	Activation	chr11:1500000-1700000_Activation	0.184586	0.733802	200000	FAIL	NONE
chr11	1700000	1900000	-0.188266	Inactivation	chr11:1700000-1900000_Inactivation	0.0258189	1.58806	200000	FAIL	NONE
chr11	1900000	2000000	0.0304841	Activation	chr11:1900000-2000000_Activation	0.566859	0.246525	100000	FAIL	NONE
chr11	2000000	2300000	-0.0673509	Inactivation	chr11:2000000-2300000_Inactivation	0.159538	0.797137	300000	FAIL	NONE
chr11	2300000	2700000	0.0560662	Activation	chr11:2300000-2700000_Activation	0.0285164	1.54491	400000	FAIL	NONE
chr11	2700000	2750000	-0.0966605	Inactivation	chr11:2700000-2750000_Inactivation	0.121773	0.91445	50000	FAIL	NONE
chr11	2750000	2900000	0.00628064	Activation	chr11:2750000-2900000_Activation	0.901349	0.0451071	150000	FAIL	NONE
chr11	2900000	3200000	-0.0438113	Inactivation	chr11:2900000-3200000_Inactivation	0.408092	0.389241	300000	FAIL	NONE
chr11	3200000	3300000	0.0137102	Activation	chr11:3200000-3300000_Activation	0.77341	0.11159	100000	FAIL	NONE
chr11	3350000	3500000	0.0137102	Activation	chr11:3350000-3500000_Activation	0.77341	0.11159	150000	FAIL	NONE
chr11	3550000	3650000	0.0137102	Activation	chr11:3550000-3650000_Activation	0.77341	0.11159	100000	FAIL	NONE
chr11	3650000	3700000	-0.227175	Inactivation	chr11:3650000-3700000_Inactivation	0.0123314	1.90899	50000	FAIL	NONE
chr11	3700000	4250000	0.0938127	Activation	chr11:3700000-4250000_Activation	0.111368	0.95324	550000	FAIL	NONE
chr11	4350000	5550000	0.102415	Activation	chr11:4350000-5550000_Activation	0.0177264	1.75138	1200000	FAIL	NONE
chr11	5550000	5750000	-0.00704657	Inactivation	chr11:5550000-5750000_Inactivation	0.892871	0.0492113	200000	FAIL	NONE
chr11	5750000	5850000	-0.227635	Inactivation	chr11:5750000-5850000_Inactivation	0.0123314	1.90899	100000	FAIL	NONE
chr11	5850000	8200000	0.0779131	Activation	chr11:5850000-8200000_Activation	0.0258189	1.58806	2350000	FAIL	NONE
chr11	8200000	8400000	-0.0595895	Inactivation	chr11:8200000-8400000_Inactivation	0.0238921	1.62175	200000	FAIL	NONE
chr11	8400000	8600000	0.0585172	Activation	chr11:8400000-8600000_Activation	0.31869	0.496632	200000	FAIL	NONE
chr11	8600000	9150000	-0.046499	Inactivation	chr11:8600000-9150000_Inactivation	0.359923	0.44379	550000	FAIL	NONE
chr11	9150000	9200000	0.0338542	Activation	chr11:9150000-9200000_Activation	0.515992	0.287357	50000	FAIL	NONE
chr11	9200000	9400000	-0.0572917	Inactivation	chr11:9200000-9400000_Inactivation	0.326782	0.485742	200000	FAIL	NONE
chr11	9400000	9950000	0.0361659	Activation	chr11:9400000-9950000_Activation	0.0447013	1.34968	550000	FAIL	NONE
chr11	9950000	10800000	-0.117224	Inactivation	chr11:9950000-10800000_Inactivation	0.0381503	1.4185	850000	FAIL	NONE
chr11	10800000	11800000	0.0600107	Activation	chr11:10800000-11800000_Activation	0.111368	0.95324	1000000	FAIL	NONE
chr11	11800000	11850000	-0.2356	Inactivation	chr11:11800000-11850000_Inactivation	0.0111753	1.95174	50000	FAIL	NONE
chr11	11850000	11950000	0.320772	Activation	chr11:11850000-11950000_Activation	0.0026975	2.56904	100000	FAIL	NONE
chr11	11950000	12950000	-0.0248162	Inactivation	chr11:11950000-12950000_Inactivation	0.522543	0.281878	1000000	FAIL	NONE
chr11	12950000	13450000	0.0576746	Activation	chr11:12950000-13450000_Activation	0.217726	0.662089	500000	FAIL	NONE
chr11	13450000	13500000	0.475643	Activation	chr11:13450000-13500000_Activation	0.000770713	3.11311	50000	FAIL	NONE
chr11	13500000	13650000	-0.00719975	Inactivation	chr11:13500000-13650000_Inactivation	0.890173	0.0505254	150000	FAIL	NONE
chr11	13650000	14550000	0.0609001	Activation	chr11:13650000-14550000_Activation	0.0836224	1.07768	900000	FAIL	NONE
chr11	14550000	14850000	-0.0111826	Inactivation	chr11:14550000-14850000_Inactivation	0.820809	0.0857578	300000	FAIL	NONE
chr11	14850000	15100000	0.0231311	Activation	chr11:14850000-15100000_Activation	0.653565	0.184712	250000	FAIL	NONE
chr11	15100000	15600000	0.21731	Activation	chr11:15100000-15600000_Activation	0.00385356	2.41414	500000	PASS	Activation	0.195312	0.222656	0.412623	Unchanged	Activation	0.145001	0.0240876	2.16487	-2.01157
chr11	15600000	16050000	0.678734	Activation	chr11:15600000-16050000_Activation	0.000385356	3.41414	450000	PASS	Activation	0.229167	0.24349	0.907901	Unchanged	Activation	1.57655	3.70811	-0.384	-2.08364
chr11	16050000	16750000	0.315235	Activation	chr11:16050000-16750000_Activation	0.00192678	2.71517	700000	PASS	Activation	0.200521	0.211806	0.515756	Unchanged	Activation	0.369012	0.138794	1.26902	-3.04334
chr11	16750000	17000000	-0.137102	Inactivation	chr11:16750000-17000000_Inactivation	0.0635838	1.19665	250000	FAIL	NONE
chr11	17000000	17400000	0.0468941	Activation	chr11:17000000-17400000_Activation	0.370713	0.430962	400000	FAIL	NONE
chr11	17400000	17750000	-0.0437237	Inactivation	chr11:17400000-17750000_Inactivation	0.132177	0.878843	350000	FAIL	NONE
chr11	17750000	18050000	0.118617	Activation	chr11:17750000-18050000_Activation	0.0447013	1.34968	300000	FAIL	NONE
chr11	18050000	18300000	-0.0243566	Inactivation	chr11:18050000-18300000_Inactivation	0.642004	0.192462	250000	FAIL	NONE
chr11	18300000	18800000	0.139966	Activation	chr11:18300000-18800000_Activation	0.0447013	1.34968	500000	FAIL	NONE
chr11	18800000	19100000	-0.0400837	Inactivation	chr11:18800000-19100000_Inactivation	0.0258189	1.58806	300000	FAIL	NONE
chr11	19100000	19300000	0.167892	Activation	chr11:19100000-19300000_Activation	0.0400771	1.3971	200000	FAIL	NONE
chr11	19300000	19950000	-0.0395574	Inactivation	chr11:19300000-19950000_Inactivation	0.333333	0.477121	650000	FAIL	NONE
chr11	19950000	20500000	0.0515681	Activation	chr11:19950000-20500000_Activation	0.333333	0.477121	550000	FAIL	NONE
chr11	20500000	20650000	-0.0417177	Inactivation	chr11:20500000-20650000_Inactivation	0.14104	0.850656	150000	FAIL	NONE
chr11	20650000	21250000	0.022212	Activation	chr11:20650000-21250000_Activation	0.0323699	1.48986	600000	FAIL	NONE
chr11	21250000	21350000	-0.0191483	Inactivation	chr11:21250000-21350000_Inactivation	0.703661	0.152637	100000	FAIL	NONE
chr11	21350000	22850000	0.0446334	Activation	chr11:21350000-22850000_Activation	0.12948	0.887798	1500000	FAIL	NONE
chr11	22850000	25300000	-0.192705	Inactivation	chr11:22850000-25300000_Inactivation	0.00115607	2.93702	2450000	PASS	Inactivation	0.442419	0.451678	0.249714	Unchanged	Inactivation	0.805772	-0.630055	-0.155049	1.23764
chr11	25300000	25950000	0.0338542	Activation	chr11:25300000-25950000_Activation	0.515992	0.287357	650000	FAIL	NONE
chr11	25950000	26200000	-0.0226716	Inactivation	chr11:25950000-26200000_Inactivation	0.656647	0.182668	250000	FAIL	NONE
chr11	26200000	26650000	0.0663467	Activation	chr11:26200000-26650000_Activation	0.0258189	1.58806	450000	FAIL	NONE
chr11	26650000	26750000	-0.202359	Inactivation	chr11:26650000-26750000_Inactivation	0.0177264	1.75138	100000	FAIL	NONE
chr11	26750000	28200000	0.0918537	Activation	chr11:26750000-28200000_Activation	0.0165703	1.78067	1450000	FAIL	NONE
chr11	28200000	29350000	-0.154065	Inactivation	chr11:28200000-29350000_Inactivation	0.00423892	2.37274	1150000	PASS	Inactivation	0.690755	0.669922	0.53669	Unchanged	Inactivation	-1.51339	-1.72754	0.0326676	-0.322199
chr11	29350000	29400000	0.239583	Activation	chr11:29350000-29400000_Activation	0.0111753	1.95174	50000	FAIL	NONE
chr11	29400000	30250000	-0.0211577	Inactivation	chr11:29400000-30250000_Inactivation	0.00732177	2.13538	850000	FAIL	NONE
chr11	30250000	32150000	0.134058	Activation	chr11:30250000-32150000_Activation	0.00385356	2.41414	1900000	PASS	Activation	0.296875	0.272693	0.430933	Unchanged	Activation	-0.24871	-0.0382173	-0.215736	-0.816216
chr11	32150000	32200000	-0.153339	Inactivation	chr11:32150000-32200000_Inactivation	0.0485549	1.31377	50000	FAIL	NONE
chr11	32200000	33350000	0.0913323	Activation	chr11:32200000-33350000_Activation	0.0759152	1.11967	1150000	FAIL	NONE
chr11	33350000	33800000	-0.00432326	Inactivation	chr11:33350000-33800000_Inactivation	0.686705	0.16323	450000	FAIL	NONE
chr11	33800000	34050000	-0.287684	Inactivation	chr11:33800000-34050000_Inactivation	0.00423892	2.37274	250000	FAIL	NONE
chr11	34050000	34400000	0.0459996	Activation	chr11:34050000-34400000_Activation	0.221195	0.655225	350000	FAIL	NONE
chr11	34400000	34700000	-0.0790441	Inactivation	chr11:34400000-34700000_Inactivation	0.188054	0.725718	300000	FAIL	NONE
chr11	34700000	34900000	-0.304688	Inactivation	chr11:34700000-34900000_Inactivation	0.00308285	2.51105	200000	FAIL	NONE
chr11	34900000	35000000	0.0678615	Activation	chr11:34900000-35000000_Activation	0.224277	0.649214	100000	FAIL	NONE
chr11	35000000	35400000	-0.0206801	Inactivation	chr11:35000000-35400000_Inactivation	0.684778	0.16445	400000	FAIL	NONE
chr11	35400000	36550000	0.0827805	Activation	chr11:35400000-36550000_Activation	0.00732177	2.13538	1150000	FAIL	NONE
chr11	36550000	37600000	-0.0321108	Inactivation	chr11:36550000-37600000_Inactivation	0.0327553	1.48472	1050000	FAIL	NONE
chr11	37600000	38850000	-0.336311	Inactivation	chr11:37600000-38850000_Inactivation	0.000770713	3.11311	1250000	PASS	Inactivation	0.453125	0.4375	0.116814	Unchanged	Inactivation	0.914383	-1.09838	-0.0489508	2.31476
chr11	38850000	39300000	-0.0646446	Inactivation	chr11:38850000-39300000_Inactivation	0.256262	0.591316	450000	FAIL	NONE
chr11	39300000	40500000	0.0642106	Activation	chr11:39300000-40500000_Activation	0.0258189	1.58806	1200000	FAIL	NONE
chr11	40500000	41150000	-0.0438702	Inactivation	chr11:40500000-41150000_Inactivation	0.391522	0.407244	650000	FAIL	NONE
chr11	41150000	42350000	0.0271012	Activation	chr11:41150000-42350000_Activation	0.235453	0.628096	1200000	FAIL	NONE
chr11	42350000	42900000	-0.0649231	Inactivation	chr11:42350000-42900000_Inactivation	0.0265896	1.57529	550000	FAIL	NONE
chr11	42900000	42950000	0.0165441	Activation	chr11:42900000-42950000_Activation	0.740655	0.130384	50000	FAIL	NONE
chr11	42950000	43300000	-0.0537684	Inactivation	chr11:42950000-43300000_Inactivation	0.346821	0.459895	350000	FAIL	NONE
chr11	43300000	44250000	0.0429889	Activation	chr11:43300000-44250000_Activation	0.0543353	1.26492	950000	FAIL	NONE
chr11	44250000	44550000	-0.0715125	Inactivation	chr11:44250000-44550000_Inactivation	0.0250482	1.60122	300000	FAIL	NONE
chr11	44550000	45100000	0.0287433	Activation	chr11:44550000-45100000_Activation	0.105202	0.977975	550000	FAIL	NONE
chr11	45100000	45400000	-0.0243566	Inactivation	chr11:45100000-45400000_Inactivation	0.642004	0.192462	300000	FAIL	NONE
chr11	45400000	45850000	0.0429092	Activation	chr11:45400000-45850000_Activation	0.399229	0.398778	450000	FAIL	NONE
chr11	45850000	46450000	-0.0448325	Inactivation	chr11:45850000-46450000_Inactivation	0.253565	0.595911	600000	FAIL	NONE
chr11	46450000	46950000	0.0231771	Activation	chr11:46450000-46950000_Activation	0.582659	0.234586	500000	FAIL	NONE
chr11	46950000	47650000	-0.0100665	Inactivation	chr11:46950000-47650000_Inactivation	0.813873	0.0894434	700000	FAIL	NONE
chr11	47650000	47850000	0.0802696	Activation	chr11:47650000-47850000_Activation	0.181888	0.740195	200000	FAIL	NONE
chr11	47850000	48150000	-0.12117	Inactivation	chr11:47850000-48150000_Inactivation	0.0543353	1.26492	300000	FAIL	NONE
chr11	48150000	48200000	0.643229	Activation	chr11:48150000-48200000_Activation	0.000770713	3.11311	50000	FAIL	NONE
chr11	48200000	48700000	-0.133732	Inactivation	chr11:48200000-48700000_Inactivation	0.0689788	1.16128	500000	FAIL	NONE
chr11	48700000	48850000	0.0421773	Activation	chr11:48700000-48850000_Activation	0.315607	0.500853	150000	FAIL	NONE
chr11	48950000	49000000	0.00919118	Activation	chr11:48950000-49000000_Activation	0.838921	0.0762789	50000	FAIL	NONE
chr11	49000000	49800000	-0.0441176	Inactivation	chr11:49000000-49800000_Inactivation	0.408092	0.389241	800000	FAIL	NONE
chr11	49800000	50000000	0.0772059	Activation	chr11:49800000-50000000_Activation	0.191137	0.718656	200000	FAIL	NONE
chr11	50000000	50750000	-0.0867034	Inactivation	chr11:50000000-50750000_Inactivation	0.061657	1.21002	750000	FAIL	NONE
chr11	51200000	51550000	0.0447304	Activation	chr11:51200000-51550000_Activation	0.40501	0.392535	350000	FAIL	NONE
chr11	51550000	51600000	-0.0322457	Inactivation	chr11:51550000-51600000_Inactivation	0.536031	0.27081	50000	FAIL	NONE
chr11	54800000	54900000	-0.0322457	Inactivation	chr11:54800000-54900000_Inactivation	0.536031	0.27081	100000	FAIL	NONE
chr11	54900000	55050000	0.122702	Activation	chr11:54900000-55050000_Activation	0.0816956	1.0878	150000	FAIL	NONE
chr11	55050000	55400000	-0.00842525	Inactivation	chr11:55050000-55400000_Inactivation	0.852408	0.0693522	350000	FAIL	NONE
chr11	55400000	56200000	0.0242034	Activation	chr11:55400000-56200000_Activation	0.615029	0.211104	800000	FAIL	NONE
chr11	56200000	56600000	-0.0282437	Inactivation	chr11:56200000-56600000_Inactivation	0.129094	0.889093	400000	FAIL	NONE
chr11	56600000	57850000	0.0977512	Activation	chr11:56600000-57850000_Activation	0.0235067	1.62881	1250000	FAIL	NONE
chr11	57850000	58300000	-0.0758783	Inactivation	chr11:57850000-58300000_Inactivation	0.00385356	2.41414	450000	FAIL	NONE
chr11	58300000	58700000	0.0950329	Activation	chr11:58300000-58700000_Activation	0.0643545	1.19142	400000	FAIL	NONE
chr11	58700000	59300000	-0.0199142	Inactivation	chr11:58700000-59300000_Inactivation	0.569171	0.244757	600000	FAIL	NONE
chr11	59300000	61050000	0.0824842	Activation	chr11:59300000-61050000_Activation	0.00115607	2.93702	1750000	FAIL	NONE
chr11	61050000	61600000	-0.0562194	Inactivation	chr11:61050000-61600000_Inactivation	0.331021	0.480144	550000	FAIL	NONE
chr11	61600000	61750000	0.165135	Activation	chr11:61600000-61750000_Activation	0.0423892	1.37274	150000	FAIL	NONE
chr11	61750000	62150000	-0.289522	Inactivation	chr11:61750000-62150000_Inactivation	0.00115607	2.93702	400000	PASS	Inactivation	0.776042	0.619792	0.48652	Inactivation	Inactivation	-1.32211	-0.552239	0.353198	-0.133829
chr11	62150000	62650000	-0.0202206	Inactivation	chr11:62150000-62650000_Inactivation	0.689017	0.16177	500000	FAIL	NONE
chr11	62650000	62700000	0.448529	Activation	chr11:62650000-62700000_Activation	0.000770713	3.11311	50000	FAIL	NONE
chr11	62700000	63500000	-0.0376647	Inactivation	chr11:62700000-63500000_Inactivation	0.163776	0.785748	800000	FAIL	NONE
chr11	63500000	63550000	0.124234	Activation	chr11:63500000-63550000_Activation	0.0809249	1.09192	50000	FAIL	NONE
chr11	63550000	64100000	-0.0833194	Inactivation	chr11:63550000-64100000_Inactivation	0.0643545	1.19142	550000	FAIL	NONE
chr11	64100000	64150000	0.0949755	Activation	chr11:64100000-64150000_Activation	0.125241	0.902254	50000	FAIL	NONE
chr11	64150000	64500000	-0.19424	Inactivation	chr11:64150000-64500000_Inactivation	0.0235067	1.62881	350000	FAIL	NONE
chr11	64500000	65100000	0.115962	Activation	chr11:64500000-65100000_Activation	0.0485549	1.31377	600000	FAIL	NONE
chr11	65250000	65300000	0.0726869	Activation	chr11:65250000-65300000_Activation	0.201541	0.695636	50000	FAIL	NONE
chr11	65400000	67300000	0.133008	Activation	chr11:65400000-67300000_Activation	0.000770713	3.11311	1900000	PASS	Activation	0.754557	0.874349	0.887565	Activation	Activation	2.91272	1.20294	0.838868	0.0265779
chr11	67300000	67600000	-0.0119485	Inactivation	chr11:67300000-67600000_Inactivation	0.813873	0.0894434	300000	FAIL	NONE
chr11	67700000	69100000	-0.157027	Inactivation	chr11:67700000-69100000_Inactivation	0.00423892	2.37274	1400000	PASS	Inactivation	0.90842	0.777604	0.751393	Inactivation	Inactivation	0.47629	0.532025	0.872655	0.0105974
chr11	69150000	69700000	-0.138905	Inactivation	chr11:69150000-69700000_Inactivation	0.0485549	1.31377	550000	FAIL	NONE
chr11	69800000	70250000	-0.0929245	Inactivation	chr11:69800000-70250000_Inactivation	0.0578035	1.23805	450000	FAIL	NONE
chr11	70250000	70300000	0.221814	Activation	chr11:70250000-70300000_Activation	0.0123314	1.90899	50000	FAIL	NONE
chr11	70300000	71350000	-0.130759	Inactivation	chr11:70300000-71350000_Inactivation	0.0165703	1.78067	1050000	FAIL	NONE
chr11	71400000	71450000	-0.113281	Inactivation	chr11:71400000-71450000_Inactivation	0.0982659	1.0076	50000	FAIL	NONE
chr11	71450000	71500000	-0.432292	Inactivation	chr11:71450000-71500000_Inactivation	0.000770713	3.11311	50000	FAIL	NONE
chr11	71500000	72550000	0.0366042	Activation	chr11:71500000-72550000_Activation	0.445857	0.350804	1050000	FAIL	NONE
chr11	72550000	72850000	-0.139859	Inactivation	chr11:72550000-72850000_Inactivation	0.0585742	1.23229	300000	FAIL	NONE
chr11	72850000	74700000	0.0805636	Activation	chr11:72850000-74700000_Activation	0.00115607	2.93702	1850000	FAIL	NONE
chr11	74700000	76750000	-0.114023	Inactivation	chr11:74700000-76750000_Inactivation	0.0111753	1.95174	2050000	FAIL	NONE
chr11	76750000	76900000	0.0381434	Activation	chr11:76750000-76900000_Activation	0.47052	0.327422	150000	FAIL	NONE
chr11	76900000	76950000	-0.0165441	Inactivation	chr11:76900000-76950000_Inactivation	0.740655	0.130384	50000	FAIL	NONE
chr11	76950000	77350000	0.0275735	Activation	chr11:76950000-77350000_Activation	0.594605	0.225771	400000	FAIL	NONE
chr11	77350000	78200000	-0.105671	Inactivation	chr11:77350000-78200000_Inactivation	0.0262042	1.58163	850000	FAIL	NONE
chr11	78200000	78350000	0.0102635	Activation	chr11:78200000-78350000_Activation	0.83237	0.0796836	150000	FAIL	NONE
chr11	78350000	79200000	-0.166928	Inactivation	chr11:78350000-79200000_Inactivation	0.00385356	2.41414	850000	PASS	Inactivation	0.611111	0.595052	0.444183	Unchanged	Inactivation	-0.157439	-0.00988442	0.724582	0.0499275
chr11	79200000	79250000	0.245864	Activation	chr11:79200000-79250000_Activation	0.00924855	2.03393	50000	FAIL	NONE
chr11	79250000	79600000	-0.0507047	Inactivation	chr11:79250000-79600000_Inactivation	0.362235	0.44101	350000	FAIL	NONE
chr11	79600000	80950000	0.0308245	Activation	chr11:79600000-80950000_Activation	0.171484	0.765777	1350000	FAIL	NONE
chr11	80950000	82350000	-0.0287935	Inactivation	chr11:80950000-82350000_Inactivation	0.113295	0.94579	1400000	FAIL	NONE
chr11	82350000	82400000	0.131127	Activation	chr11:82350000-82400000_Activation	0.0701349	1.15407	50000	FAIL	NONE
chr11	82400000	82600000	-0.0615809	Inactivation	chr11:82400000-82600000_Inactivation	0.280154	0.552603	200000	FAIL	NONE
chr11	82600000	83550000	0.0866954	Activation	chr11:82600000-83550000_Activation	0.000770713	3.11311	950000	FAIL	NONE
chr11	83550000	84850000	-0.0228483	Inactivation	chr11:83550000-84850000_Inactivation	0.0543353	1.26492	1300000	FAIL	NONE
chr11	84850000	85650000	0.0862534	Activation	chr11:84850000-85650000_Activation	0.125241	0.902254	800000	FAIL	NONE
chr11	85650000	85950000	-0.0539216	Inactivation	chr11:85650000-85950000_Inactivation	0.346821	0.459895	300000	FAIL	NONE
chr11	85950000	86000000	0.110141	Activation	chr11:85950000-86000000_Activation	0.105202	0.977975	50000	FAIL	NONE
chr11	86000000	87700000	-0.103353	Inactivation	chr11:86000000-87700000_Inactivation	0.00423892	2.37274	1700000	PASS	Inactivation	0.620052	0.586155	0.516699	Unchanged	Inactivation	-0.066525	0.184883	-0.405053	0.122109
chr11	87750000	89350000	0.134117	Activation	chr11:87750000-89350000_Activation	0.00423892	2.37274	1600000	PASS	Activation	0.466927	0.465061	0.601044	Unchanged	Activation	0.803973	0.977931	-0.232196	-0.0585019
chr11	89350000	89400000	-0.113817	Inactivation	chr11:89350000-89400000_Inactivation	0.095183	1.02144	50000	FAIL	NONE
chr11	89400000	89500000	0.132276	Activation	chr11:89400000-89500000_Activation	0.0701349	1.15407	100000	FAIL	NONE
chr11	89800000	90000000	0.132276	Activation	chr11:89800000-90000000_Activation	0.0701349	1.15407	200000	FAIL	NONE
chr11	90000000	90850000	-0.0186887	Inactivation	chr11:90000000-90850000_Inactivation	0.695954	0.15742	850000	FAIL	NONE
chr11	90850000	91800000	0.035386	Activation	chr11:90850000-91800000_Activation	0.190751	0.719532	950000	FAIL	NONE
chr11	91800000	91950000	-0.136642	Inactivation	chr11:91800000-91950000_Inactivation	0.0643545	1.19142	150000	FAIL	NONE
chr11	91950000	93550000	0.0879768	Activation	chr11:91950000-93550000_Activation	0.0447013	1.34968	1600000	FAIL	NONE
chr11	93550000	93600000	-0.254136	Inactivation	chr11:93550000-93600000_Inactivation	0.00809249	2.09192	50000	FAIL	NONE
chr11	93600000	94100000	0.0536612	Activation	chr11:93600000-94100000_Activation	0.0123314	1.90899	500000	FAIL	NONE
chr11	94100000	94450000	-0.0120579	Inactivation	chr11:94100000-94450000_Inactivation	0.346435	0.460378	350000	FAIL	NONE
chr11	94450000	94900000	0.211329	Activation	chr11:94450000-94900000_Activation	0.000770713	3.11311	450000	PASS	Activation	0.549479	0.649306	0.760808	Activation	Activation	1.62745	2.57231	-0.122565	-0.0945047
chr11	94900000	95500000	-0.038054	Inactivation	chr11:94900000-95500000_Inactivation	0.0111753	1.95174	600000	FAIL	NONE
chr11	95500000	95800000	0.0294118	Activation	chr11:95500000-95800000_Activation	0.576493	0.239206	300000	FAIL	NONE
chr11	95800000	96100000	-0.0212929	Inactivation	chr11:95800000-96100000_Inactivation	0.680154	0.167393	300000	FAIL	NONE
chr11	96100000	96150000	0.761259	Activation	chr11:96100000-96150000_Activation	0.000385356	3.41414	50000	FAIL	NONE
chr11	96150000	96300000	-0.0880055	Inactivation	chr11:96150000-96300000_Inactivation	0.139114	0.85663	150000	FAIL	NONE
chr11	96400000	96700000	-0.0880055	Inactivation	chr11:96400000-96700000_Inactivation	0.139114	0.85663	300000	FAIL	NONE
chr11	96700000	96850000	0.0435049	Activation	chr11:96700000-96850000_Activation	0.408092	0.389241	150000	FAIL	NONE
chr11	96850000	98200000	-0.102289	Inactivation	chr11:96850000-98200000_Inactivation	0.0258189	1.58806	1350000	FAIL	NONE
chr11	98200000	98850000	0.0212104	Activation	chr11:98200000-98850000_Activation	0.171484	0.765777	650000	FAIL	NONE
chr11	98850000	100550000	-0.135336	Inactivation	chr11:98850000-100550000_Inactivation	0.0026975	2.56904	1700000	PASS	Inactivation	0.253646	0.265625	0.11831	Unchanged	Inactivation	-0.0513566	-0.672238	-0.423115	0.0708234
chr11	100550000	100850000	0.292586	Activation	chr11:100550000-100850000_Activation	0.00423892	2.37274	300000	PASS	Activation	0.401042	0.473958	0.693627	Activation	Activation	1.42468	2.13908	-0.65687	-0.394085
chr11	100850000	101700000	0.0352689	Activation	chr11:100850000-101700000_Activation	0.253565	0.595911	850000	FAIL	NONE
chr11	101700000	101950000	0.119179	Activation	chr11:101700000-101950000_Activation	0.0863198	1.06389	250000	FAIL	NONE
chr11	101950000	102500000	-0.0162377	Inactivation	chr11:101950000-102500000_Inactivation	0.743353	0.128805	550000	FAIL	NONE
chr11	102500000	102550000	-0.332414	Inactivation	chr11:102500000-102550000_Inactivation	0.00192678	2.71517	50000	FAIL	NONE
chr11	102550000	103000000	-0.0661254	Inactivation	chr11:102550000-103000000_Inactivation	0.0793834	1.10027	450000	FAIL	NONE
chr11	103000000	104600000	-0.336579	Inactivation	chr11:103000000-104600000_Inactivation	0.000770713	3.11311	1600000	PASS	Inactivation	0.654297	0.625	0.317718	Unchanged	Inactivation	-0.020282	-0.382345	-0.415364	0.635333
chr11	104600000	105200000	-0.188279	Inactivation	chr11:104600000-105200000_Inactivation	0.0123314	1.90899	600000	FAIL	NONE
chr11	105200000	105800000	-0.286612	Inactivation	chr11:105200000-105800000_Inactivation	0.00423892	2.37274	600000	PASS	Inactivation	0.622396	0.589844	0.335784	Unchanged	Inactivation	0.43704	-0.409412	-0.0690107	0.326686
chr11	105800000	105950000	-0.0782782	Inactivation	chr11:105800000-105950000_Inactivation	0.189981	0.72129	150000	FAIL	NONE
chr11	105950000	106600000	0.122796	Activation	chr11:105950000-106600000_Activation	0.00578035	2.23805	650000	PASS	Activation	0.53559	0.490451	0.658387	Unchanged	Activation	0.426086	1.16699	-0.352683	-0.156038
chr11	106600000	106650000	-0.128523	Inactivation	chr11:106600000-106650000_Inactivation	0.0759152	1.11967	50000	FAIL	NONE
chr11	106650000	107150000	0.114491	Activation	chr11:106650000-107150000_Activation	0.0115607	1.93702	500000	FAIL	NONE
chr11	107150000	107200000	-0.0972733	Inactivation	chr11:107150000-107200000_Inactivation	0.118304	0.926999	50000	FAIL	NONE
chr11	107200000	107300000	0.0718444	Activation	chr11:107200000-107300000_Activation	0.20501	0.688226	100000	FAIL	NONE
chr11	107300000	107750000	-0.187466	Inactivation	chr11:107300000-107750000_Inactivation	0.00192678	2.71517	450000	PASS	Inactivation	0.807292	0.575521	0.619826	Inactivation	Inactivation	0.450763	1.03097	-0.0254222	0.0830339
chr11	107750000	107900000	0.138634	Activation	chr11:107750000-107900000_Activation	0.061657	1.21002	150000	FAIL	NONE
chr11	107900000	108500000	-0.0750868	Inactivation	chr11:107900000-108500000_Inactivation	0.0485549	1.31377	600000	FAIL	NONE
chr11	108500000	108700000	0.0265012	Activation	chr11:108500000-108700000_Activation	0.612717	0.21274	200000	FAIL	NONE
chr11	108700000	109300000	-0.0759421	Inactivation	chr11:108700000-109300000_Inactivation	0.104046	0.982774	600000	FAIL	NONE
chr11	109300000	109800000	-0.244975	Inactivation	chr11:109300000-109800000_Inactivation	0.00192678	2.71517	500000	PASS	Inactivation	0.539062	0.561198	0.294087	Unchanged	Inactivation	-1.34048	-0.961359	1.24046	-0.173404
chr11	109800000	110200000	-0.130974	Inactivation	chr11:109800000-110200000_Inactivation	0.0701349	1.15407	400000	FAIL	NONE
chr11	110200000	110350000	-0.410386	Inactivation	chr11:110200000-110350000_Inactivation	0.000770713	3.11311	150000	FAIL	NONE
chr11	110350000	111100000	0.360692	Activation	chr11:110350000-111100000_Activation	0.000770713	3.11311	750000	PASS	Activation	0.0182292	0.169271	0.378922	Activation	Activation	-0.313019	0.0474849	2.03294	-2.15164
chr11	111100000	111950000	0.126847	Activation	chr11:111100000-111950000_Activation	0.0265896	1.57529	850000	FAIL	NONE
chr11	111950000	112150000	0.319393	Activation	chr11:111950000-112150000_Activation	0.0026975	2.56904	200000	FAIL	NONE
chr11	112150000	113000000	0.106293	Activation	chr11:112150000-113000000_Activation	0.0184971	1.7329	850000	FAIL	NONE
chr11	113000000	113150000	0.257966	Activation	chr11:113000000-113150000_Activation	0.00732177	2.13538	150000	FAIL	NONE
chr11	113150000	113400000	-0.00765931	Inactivation	chr11:113150000-113400000_Inactivation	0.878613	0.0562025	250000	FAIL	NONE
chr11	113400000	114350000	0.107908	Activation	chr11:113400000-114350000_Activation	0.0026975	2.56904	950000	PASS	Activation	0.44184	0.449653	0.549748	Unchanged	Activation	-0.203647	-0.186249	1.28217	-0.47
chr11	114350000	114950000	-0.074257	Inactivation	chr11:114350000-114950000_Inactivation	0.111368	0.95324	600000	FAIL	NONE
chr11	114950000	115050000	0.0784314	Activation	chr11:114950000-115050000_Activation	0.189981	0.72129	100000	FAIL	NONE
chr11	115050000	115400000	-0.0679709	Inactivation	chr11:115050000-115400000_Inactivation	0.219268	0.659025	350000	FAIL	NONE
chr11	115400000	115600000	0.0395221	Activation	chr11:115400000-115600000_Activation	0.447784	0.348931	200000	FAIL	NONE
chr11	115600000	115800000	-0.00796569	Inactivation	chr11:115600000-115800000_Inactivation	0.86975	0.0606058	200000	FAIL	NONE
chr11	115800000	117800000	0.0656327	Activation	chr11:115800000-117800000_Activation	0.0242775	1.6148	2000000	FAIL	NONE
chr11	117800000	118250000	-0.0124081	Inactivation	chr11:117800000-118250000_Inactivation	0.803468	0.0950313	450000	FAIL	NONE
chr11	118250000	118450000	0.13848	Activation	chr11:118250000-118450000_Activation	0.0165703	1.78067	200000	FAIL	NONE
chr11	118450000	118800000	-0.0909708	Inactivation	chr11:118450000-118800000_Inactivation	0.0181118	1.74204	350000	FAIL	NONE
chr11	118800000	119700000	0.0809164	Activation	chr11:118800000-119700000_Activation	0.0123314	1.90899	900000	FAIL	NONE
chr11	119700000	120200000	-0.0278799	Inactivation	chr11:119700000-120200000_Inactivation	0.58921	0.22973	500000	FAIL	NONE
chr11	120200000	120350000	0.132506	Activation	chr11:120200000-120350000_Activation	0.0701349	1.15407	150000	FAIL	NONE
chr11	120350000	120850000	-0.00765931	Inactivation	chr11:120350000-120850000_Inactivation	0.878613	0.0562025	500000	FAIL	NONE
chr11	120850000	121500000	0.0412189	Activation	chr11:120850000-121500000_Activation	0.00924855	2.03393	650000	FAIL	NONE
chr11	121500000	121950000	-0.0808824	Inactivation	chr11:121500000-121950000_Inactivation	0.171484	0.765777	450000	FAIL	NONE
chr11	121950000	122100000	0.147672	Activation	chr11:121950000-122100000_Activation	0.0543353	1.26492	150000	FAIL	NONE
chr11	122100000	122450000	-0.127145	Inactivation	chr11:122100000-122450000_Inactivation	0.0793834	1.10027	350000	FAIL	NONE
chr11	122450000	122500000	0.507659	Activation	chr11:122450000-122500000_Activation	0.000770713	3.11311	50000	FAIL	NONE
chr11	122500000	122900000	-0.0370711	Inactivation	chr11:122500000-122900000_Inactivation	0.420424	0.376313	400000	FAIL	NONE
chr11	122900000	123100000	0.099303	Activation	chr11:122900000-123100000_Activation	0.0447013	1.34968	200000	FAIL	NONE
chr11	123100000	123150000	-0.299632	Inactivation	chr11:123100000-123150000_Inactivation	0.00385356	2.41414	50000	FAIL	NONE
chr11	123150000	123300000	-0.0183824	Inactivation	chr11:123150000-123300000_Inactivation	0.711753	0.14767	150000	FAIL	NONE
chr11	123300000	124250000	0.0864051	Activation	chr11:123300000-124250000_Activation	0.095183	1.02144	950000	FAIL	NONE
chr11	124250000	124450000	-0.0235907	Inactivation	chr11:124250000-124450000_Inactivation	0.653565	0.184712	200000	FAIL	NONE
chr11	124450000	125550000	0.18899	Activation	chr11:124450000-125550000_Activation	0.0026975	2.56904	1100000	PASS	Activation	0.514974	0.558594	0.703964	Unchanged	Activation	0.347964	0.730411	0.336198	-0.0212176
chr11	125550000	125950000	-0.0803462	Inactivation	chr11:125550000-125950000_Inactivation	0.0543353	1.26492	400000	FAIL	NONE
chr11	125950000	126250000	0.0852226	Activation	chr11:125950000-126250000_Activation	0.00423892	2.37274	300000	FAIL	NONE
chr11	126250000	126300000	-0.121477	Inactivation	chr11:126250000-126300000_Inactivation	0.0836224	1.07768	50000	FAIL	NONE
chr11	126300000	126500000	0.0738358	Activation	chr11:126300000-126500000_Activation	0.199615	0.699808	200000	FAIL	NONE
chr11	126500000	126550000	-0.0438113	Inactivation	chr11:126500000-126550000_Inactivation	0.408092	0.389241	50000	FAIL	NONE
chr11	126550000	126900000	0.15671	Activation	chr11:126550000-126900000_Activation	0.0481696	1.31723	350000	FAIL	NONE
chr11	126900000	127350000	-0.0204419	Inactivation	chr11:126900000-127350000_Inactivation	0.0917148	1.03756	450000	FAIL	NONE
chr11	127350000	130300000	0.12945	Activation	chr11:127350000-130300000_Activation	0.00115607	2.93702	2950000	PASS	Activation	0.596354	0.625	0.725804	Unchanged	Activation	0.065547	0.898288	-0.411179	-0.0577437
chr11	130300000	130800000	-0.169577	Inactivation	chr11:130300000-130800000_Inactivation	0.0142582	1.84594	500000	FAIL	NONE
chr11	130800000	131100000	0.0804228	Activation	chr11:130800000-131100000_Activation	0.181888	0.740195	300000	FAIL	NONE
chr11	131100000	131450000	-0.0298713	Inactivation	chr11:131100000-131450000_Inactivation	0.569171	0.244757	350000	FAIL	NONE
chr11	131450000	131550000	0.29856	Activation	chr11:131450000-131550000_Activation	0.00385356	2.41414	100000	FAIL	NONE
chr11	131550000	131800000	-0.0816483	Inactivation	chr11:131550000-131800000_Inactivation	0.171484	0.765777	250000	FAIL	NONE
chr11	131800000	132200000	0.227099	Activation	chr11:131800000-132200000_Activation	0.00423892	2.37274	400000	PASS	Activation	0.55599	0.546875	0.783088	Unchanged	Activation	0.427432	1.48296	-0.896163	-0.16588
chr11	132200000	132250000	-0.0646446	Inactivation	chr11:132200000-132250000_Inactivation	0.256262	0.591316	50000	FAIL	NONE
chr11	132250000	132400000	0.0603554	Activation	chr11:132250000-132400000_Activation	0.294412	0.531044	150000	FAIL	NONE
chr11	132400000	132850000	-0.0520323	Inactivation	chr11:132400000-132850000_Inactivation	0.267437	0.572778	450000	FAIL	NONE
chr11	132850000	132950000	0.1875	Activation	chr11:132850000-132950000_Activation	0.0258189	1.58806	100000	FAIL	NONE
chr11	132950000	133200000	-0.00857843	Inactivation	chr11:132950000-133200000_Inactivation	0.852408	0.0693522	250000	FAIL	NONE
chr11	133200000	133800000	0.0474367	Activation	chr11:133200000-133800000_Activation	0.0890173	1.05053	600000	FAIL	NONE
chr11	133800000	134000000	-0.179381	Inactivation	chr11:133800000-134000000_Inactivation	0.0262042	1.58163	200000	FAIL	NONE
chr11	134000000	134450000	0.0969669	Activation	chr11:134000000-134450000_Activation	0.0489403	1.31033	450000	FAIL	NONE
chr11	134450000	134500000	-0.0332414	Inactivation	chr11:134450000-134500000_Inactivation	0.522543	0.281878	50000	FAIL	NONE
chr11	134500000	134950000	0.101426	Activation	chr11:134500000-134950000_Activation	0.0458574	1.33859	450000	FAIL	NONE
chr12	200000	400000	-0.169827	Inactivation	chr12:200000-400000_Inactivation	0.0460883	1.33641	200000	FAIL	NONE
chr12	400000	450000	0.205482	Activation	chr12:400000-450000_Activation	0.0274981	1.5607	50000	FAIL	NONE
chr12	450000	1100000	-0.0332512	Inactivation	chr12:450000-1100000_Inactivation	0.0592564	1.22726	650000	FAIL	NONE
chr12	1100000	6050000	0.11393	Activation	chr12:1100000-6050000_Activation	0.00774593	2.11093	4950000	PASS	Activation	0.4038	0.402959	0.51773	Unchanged	Activation	-0.170713	-0.0932408	0.944191	-0.496696
chr12	6050000	6150000	-0.249568	Inactivation	chr12:6050000-6150000_Inactivation	0.0112316	1.94956	100000	FAIL	NONE
chr12	6150000	6400000	0.251666	Activation	chr12:6150000-6400000_Activation	0.0112316	1.94956	250000	FAIL	NONE
chr12	6400000	6600000	-0.0566238	Inactivation	chr12:6400000-6600000_Inactivation	0.252905	0.597043	200000	FAIL	NONE
chr12	6600000	7100000	0.036303	Activation	chr12:6600000-7100000_Activation	0.00387297	2.41196	500000	FAIL	NONE
chr12	7100000	7200000	-0.0337651	Inactivation	chr12:7100000-7200000_Inactivation	0.444229	0.352393	100000	FAIL	NONE
chr12	7250000	7350000	-0.0337651	Inactivation	chr12:7250000-7350000_Inactivation	0.444229	0.352393	100000	FAIL	NONE
chr12	7350000	8350000	0.134869	Activation	chr12:7350000-8350000_Activation	0.0460883	1.33641	1000000	FAIL	NONE
chr12	8600000	9150000	0.060868	Activation	chr12:8600000-9150000_Activation	0.218435	0.660677	550000	FAIL	NONE
chr12	9150000	9450000	-0.0490133	Inactivation	chr12:9150000-9450000_Inactivation	0.0429899	1.36663	300000	FAIL	NONE
chr12	9450000	9550000	0.125002	Activation	chr12:9450000-9550000_Activation	0.0724245	1.14011	100000	FAIL	NONE
chr12	9750000	9850000	0.125002	Activation	chr12:9750000-9850000_Activation	0.0724245	1.14011	100000	FAIL	NONE
chr12	9850000	9900000	-0.0885786	Inactivation	chr12:9850000-9900000_Inactivation	0.12471	0.9041	50000	FAIL	NONE
chr12	9900000	12200000	0.109289	Activation	chr12:9900000-12200000_Activation	0.0263362	1.57945	2300000	FAIL	NONE
chr12	12200000	12850000	-0.141003	Inactivation	chr12:12200000-12850000_Inactivation	0.0112316	1.94956	650000	FAIL	NONE
chr12	12850000	16450000	0.116129	Activation	chr12:12850000-16450000_Activation	0.00387297	2.41196	3600000	PASS	Activation	0.396157	0.415381	0.512286	Unchanged	Activation	-0.0224394	0.0310088	-0.113753	-0.592197
chr12	16450000	19300000	-0.0783767	Inactivation	chr12:16450000-19300000_Inactivation	0.0193648	1.71299	2850000	FAIL	NONE
chr12	19300000	19700000	0.0744899	Activation	chr12:19300000-19700000_Activation	0.084818	1.07151	400000	FAIL	NONE
chr12	19700000	19850000	-0.0317981	Inactivation	chr12:19700000-19850000_Inactivation	0.465143	0.332413	150000	FAIL	NONE
chr12	19850000	20150000	0.0743747	Activation	chr12:19850000-20150000_Activation	0.178544	0.748255	300000	FAIL	NONE
chr12	20150000	20500000	-0.0413868	Inactivation	chr12:20150000-20500000_Inactivation	0.369868	0.431953	350000	FAIL	NONE
chr12	20500000	25000000	0.156093	Activation	chr12:20500000-25000000_Activation	0.00116189	2.93483	4500000	PASS	Activation	0.42265	0.412359	0.578743	Unchanged	Activation	-0.245514	0.55285	-1.15309	-0.40069
chr12	25000000	25550000	-0.0746033	Inactivation	chr12:25000000-25550000_Inactivation	0.0716499	1.14478	550000	FAIL	NONE
chr12	25550000	26100000	0.0962114	Activation	chr12:25550000-26100000_Activation	0.111929	0.951058	550000	FAIL	NONE
chr12	26100000	26500000	-0.0235607	Inactivation	chr12:26100000-26500000_Inactivation	0.599923	0.221905	400000	FAIL	NONE
chr12	26500000	26550000	0.0739589	Activation	chr12:26500000-26550000_Activation	0.178544	0.748255	50000	FAIL	NONE
chr12	26550000	27350000	-0.0956318	Inactivation	chr12:26550000-27350000_Inactivation	0.0759101	1.1197	800000	FAIL	NONE
chr12	27350000	27850000	0.0701433	Activation	chr12:27350000-27850000_Activation	0.0724245	1.14011	500000	FAIL	NONE
chr12	27850000	28100000	-0.0451289	Inactivation	chr12:27850000-28100000_Inactivation	0.334237	0.475945	250000	FAIL	NONE
chr12	28100000	28400000	-0.217968	Inactivation	chr12:28100000-28400000_Inactivation	0.0201394	1.69595	300000	FAIL	NONE
chr12	28400000	28750000	-0.0838547	Inactivation	chr12:28400000-28750000_Inactivation	0.145236	0.837925	350000	FAIL	NONE
chr12	28750000	29250000	-0.343827	Inactivation	chr12:28750000-29250000_Inactivation	0.00232378	2.6338	500000	PASS	Inactivation	0.632988	0.627285	0.289161	Unchanged	Inactivation	-0.199072	-1.03338	0.448125	0.0981071
chr12	29250000	29550000	-0.0911789	Inactivation	chr12:29250000-29550000_Inactivation	0.121611	0.915027	300000	FAIL	NONE
chr12	29550000	29950000	-0.345577	Inactivation	chr12:29550000-29950000_Inactivation	0.00309837	2.50887	400000	PASS	Inactivation	0.471503	0.48564	0.125926	Unchanged	Inactivation	-0.194482	-1.09979	-1.57035	1.1373
chr12	29950000	30000000	-0.177183	Inactivation	chr12:29950000-30000000_Inactivation	0.0429899	1.36663	50000	FAIL	NONE
chr12	30000000	30500000	-0.222801	Inactivation	chr12:30000000-30500000_Inactivation	0.0189775	1.72176	500000	FAIL	NONE
chr12	30500000	30950000	-0.062012	Inactivation	chr12:30500000-30950000_Inactivation	0.11464	0.940665	450000	FAIL	NONE
chr12	30950000	31000000	-0.286528	Inactivation	chr12:30950000-31000000_Inactivation	0.00813323	2.08974	50000	FAIL	NONE
chr12	31000000	31200000	0.034715	Activation	chr12:31000000-31200000_Activation	0.43261	0.363903	200000	FAIL	NONE
chr12	31250000	32850000	-0.0759589	Inactivation	chr12:31250000-32850000_Inactivation	0.0325329	1.48768	1600000	FAIL	NONE
chr12	32850000	32900000	0.238112	Activation	chr12:32850000-32900000_Activation	0.0139427	1.85565	50000	FAIL	NONE
chr12	32900000	34200000	-0.0830629	Inactivation	chr12:32900000-34200000_Inactivation	0.0406662	1.39077	1300000	FAIL	NONE
chr12	34200000	34450000	0.0568592	Activation	chr12:34200000-34450000_Activation	0.176607	0.752991	250000	FAIL	NONE
chr12	34450000	34600000	-0.000492548	Inactivation	chr12:34450000-34600000_Inactivation	0.974826	0.011073	150000	FAIL	NONE
chr12	34600000	34800000	0.0218128	Activation	chr12:34600000-34800000_Activation	0.616189	0.210286	200000	FAIL	NONE
chr12	37850000	38000000	0.0132956	Activation	chr12:37850000-38000000_Activation	0.749032	0.1255	150000	FAIL	NONE
chr12	38150000	38450000	0.0132956	Activation	chr12:38150000-38450000_Activation	0.749032	0.1255	300000	FAIL	NONE
chr12	38450000	38500000	-0.0398132	Inactivation	chr12:38450000-38500000_Inactivation	0.385747	0.413697	50000	FAIL	NONE
chr12	38500000	39050000	0.0220169	Activation	chr12:38500000-39050000_Activation	0.345856	0.461105	550000	FAIL	NONE
chr12	39050000	39700000	-0.0205005	Inactivation	chr12:39050000-39700000_Inactivation	0.166538	0.778488	650000	FAIL	NONE
chr12	39700000	39850000	0.137088	Activation	chr12:39700000-39850000_Activation	0.063904	1.19447	150000	FAIL	NONE
chr12	39850000	39900000	-0.0382204	Inactivation	chr12:39850000-39900000_Inactivation	0.400465	0.397436	50000	FAIL	NONE
chr12	39900000	40050000	0.15608	Activation	chr12:39900000-40050000_Activation	0.0503486	1.29801	150000	FAIL	NONE
chr12	40050000	40500000	-0.00935201	Inactivation	chr12:40050000-40500000_Inactivation	0.793958	0.100202	450000	FAIL	NONE
chr12	40500000	40800000	0.0807075	Activation	chr12:40500000-40800000_Activation	0.15182	0.81867	300000	FAIL	NONE
chr12	40800000	41100000	-0.0610567	Inactivation	chr12:40800000-41100000_Inactivation	0.192486	0.7156	300000	FAIL	NONE
chr12	41100000	41450000	0.00744579	Activation	chr12:41100000-41450000_Activation	0.828428	0.0817455	350000	FAIL	NONE
chr12	41450000	42100000	-0.0378297	Inactivation	chr12:41450000-42100000_Inactivation	0.180093	0.744503	650000	FAIL	NONE
chr12	42100000	44250000	0.0822979	Activation	chr12:42100000-44250000_Activation	0.0100697	1.99698	2150000	FAIL	NONE
chr12	44250000	44300000	-0.192042	Inactivation	chr12:44250000-44300000_Inactivation	0.0367932	1.43423	50000	FAIL	NONE
chr12	44300000	44750000	0.0178021	Activation	chr12:44300000-44750000_Activation	0.682029	0.166197	450000	FAIL	NONE
chr12	44750000	45550000	-0.036311	Inactivation	chr12:44750000-45550000_Inactivation	0.0441518	1.35505	800000	FAIL	NONE
chr12	45550000	46500000	0.086041	Activation	chr12:45550000-46500000_Activation	0.0441518	1.35505	950000	FAIL	NONE
chr12	46500000	46550000	-0.0331414	Inactivation	chr12:46500000-46550000_Inactivation	0.455461	0.341549	50000	FAIL	NONE
chr12	46550000	46750000	0.0458709	Activation	chr12:46550000-46750000_Activation	0.332688	0.477963	200000	FAIL	NONE
chr12	46750000	47000000	-0.0301542	Inactivation	chr12:46750000-47000000_Inactivation	0.489543	0.310209	250000	FAIL	NONE
chr12	47000000	47300000	0.0561121	Activation	chr12:47000000-47300000_Activation	0.25639	0.591098	300000	FAIL	NONE
chr12	47300000	47450000	-0.125235	Inactivation	chr12:47300000-47450000_Inactivation	0.0724245	1.14011	150000	FAIL	NONE
chr12	47450000	48100000	-0.364286	Inactivation	chr12:47450000-48100000_Inactivation	0.00232378	2.6338	650000	PASS	Inactivation	0.821244	0.77154	0.456958	Unchanged	Inactivation	-1.57997	-1.53643	0.14905	-0.274248
chr12	48100000	48300000	-0.153163	Inactivation	chr12:48100000-48300000_Inactivation	0.0507359	1.29468	200000	FAIL	NONE
chr12	48300000	48600000	0.0592721	Activation	chr12:48300000-48600000_Activation	0.238575	0.622376	300000	FAIL	NONE
chr12	48600000	49000000	-0.0294377	Inactivation	chr12:48600000-49000000_Inactivation	0.5	0.30103	400000	FAIL	NONE
chr12	49000000	49050000	0.731056	Activation	chr12:49000000-49050000_Activation	0.000387297	3.41196	50000	FAIL	NONE
chr12	49050000	49300000	0.0782064	Activation	chr12:49050000-49300000_Activation	0.157242	0.80343	250000	FAIL	NONE
chr12	49300000	49900000	0.00968624	Activation	chr12:49300000-49900000_Activation	0.616189	0.210286	600000	FAIL	NONE
chr12	49900000	50150000	0.0829847	Activation	chr12:49900000-50150000_Activation	0.147173	0.832173	250000	FAIL	NONE
chr12	50150000	50600000	0.00227794	Activation	chr12:50150000-50600000_Activation	0.950426	0.0220817	450000	FAIL	NONE
chr12	50600000	50750000	0.102859	Activation	chr12:50600000-50750000_Activation	0.0979861	1.00884	150000	FAIL	NONE
chr12	50750000	51200000	0.0329111	Activation	chr12:50750000-51200000_Activation	0.455461	0.341549	450000	FAIL	NONE
chr12	51200000	51400000	-0.0692845	Inactivation	chr12:51200000-51400000_Inactivation	0.0116189	1.93483	200000	FAIL	NONE
chr12	51400000	51550000	0.00470159	Activation	chr12:51400000-51550000_Activation	0.869868	0.0605465	150000	FAIL	NONE
chr12	51550000	51850000	-0.0160238	Inactivation	chr12:51550000-51850000_Inactivation	0.713013	0.146902	300000	FAIL	NONE
chr12	51850000	52200000	0.045584	Activation	chr12:51850000-52200000_Activation	0.322618	0.491311	350000	FAIL	NONE
chr12	52200000	52400000	-0.0662893	Inactivation	chr12:52200000-52400000_Inactivation	0.190163	0.720875	200000	FAIL	NONE
chr12	52400000	52700000	0.0189919	Activation	chr12:52400000-52700000_Activation	0.663826	0.177945	300000	FAIL	NONE
chr12	52700000	52750000	-0.314341	Inactivation	chr12:52700000-52750000_Inactivation	0.00387297	2.41196	50000	FAIL	NONE
chr12	52750000	53000000	0.0535342	Activation	chr12:52750000-53000000_Activation	0.268009	0.57185	250000	FAIL	NONE
chr12	53000000	53300000	-0.0663937	Inactivation	chr12:53000000-53300000_Inactivation	0.105345	0.977387	300000	FAIL	NONE
chr12	53300000	53400000	0.409326	Activation	chr12:53300000-53400000_Activation	0.00116189	2.93483	100000	FAIL	NONE
chr12	53400000	54150000	0.0388601	Activation	chr12:53400000-54150000_Activation	0.153757	0.813166	750000	FAIL	NONE
chr12	54150000	54200000	0.559585	Activation	chr12:54150000-54200000_Activation	0.000387297	3.41196	50000	FAIL	NONE
chr12	54200000	54350000	-0.0502911	Inactivation	chr12:54200000-54350000_Inactivation	0.29938	0.523777	150000	FAIL	NONE
chr12	54350000	54400000	0.0583509	Activation	chr12:54350000-54400000_Activation	0.242835	0.614689	50000	FAIL	NONE
chr12	54400000	54600000	-0.0115973	Inactivation	chr12:54400000-54600000_Inactivation	0.761813	0.118152	200000	FAIL	NONE
chr12	54600000	55050000	0.0354492	Activation	chr12:54600000-55050000_Activation	0.252905	0.597043	450000	FAIL	NONE
chr12	55050000	55500000	-0.0706007	Inactivation	chr12:55050000-55500000_Inactivation	0.181255	0.74171	450000	FAIL	NONE
chr12	55500000	56000000	0.0507132	Activation	chr12:55500000-56000000_Activation	0.294345	0.531143	500000	FAIL	NONE
chr12	56000000	56050000	0.761824	Activation	chr12:56000000-56050000_Activation	0.000387297	3.41196	50000	FAIL	NONE
chr12	56050000	57400000	-0.0803568	Inactivation	chr12:56050000-57400000_Inactivation	0.0251743	1.59904	1350000	FAIL	NONE
chr12	57400000	57450000	0.126342	Activation	chr12:57400000-57450000_Activation	0.0716499	1.14478	50000	FAIL	NONE
chr12	57450000	57650000	-0.0679588	Inactivation	chr12:57450000-57650000_Inactivation	0.189001	0.723536	200000	FAIL	NONE
chr12	57650000	57950000	0.00392759	Activation	chr12:57650000-57950000_Activation	0.900077	0.0457201	300000	FAIL	NONE
chr12	57950000	58350000	-0.0603915	Inactivation	chr12:57950000-58350000_Inactivation	0.221921	0.653802	400000	FAIL	NONE
chr12	58350000	59550000	0.131287	Activation	chr12:58350000-59550000_Activation	0.0274981	1.5607	1200000	FAIL	NONE
chr12	59550000	60950000	-0.0491878	Inactivation	chr12:59550000-60950000_Inactivation	0.185515	0.731621	1400000	FAIL	NONE
chr12	60950000	61600000	0.00604786	Activation	chr12:60950000-61600000_Activation	0.685515	0.163983	650000	FAIL	NONE
chr12	61600000	61800000	-0.0162349	Inactivation	chr12:61600000-61800000_Inactivation	0.713013	0.146902	200000	FAIL	NONE
chr12	61800000	62600000	0.0228723	Activation	chr12:61800000-62600000_Activation	0.181255	0.74171	800000	FAIL	NONE
chr12	62600000	62650000	-0.459035	Inactivation	chr12:62600000-62650000_Inactivation	0.000774593	3.11093	50000	FAIL	NONE
chr12	62650000	63000000	0.200224	Activation	chr12:62650000-63000000_Activation	0.0325329	1.48768	350000	FAIL	NONE
chr12	63000000	63500000	-0.0116945	Inactivation	chr12:63000000-63500000_Inactivation	0.723857	0.140347	500000	FAIL	NONE
chr12	63500000	64000000	0.115032	Activation	chr12:63500000-64000000_Activation	0.084818	1.07151	500000	FAIL	NONE
chr12	64000000	64200000	-0.180304	Inactivation	chr12:64000000-64200000_Inactivation	0.0429899	1.36663	200000	FAIL	NONE
chr12	64200000	65150000	0.0433627	Activation	chr12:64200000-65150000_Activation	0.00232378	2.6338	950000	FAIL	NONE
chr12	65150000	65550000	-0.00616644	Inactivation	chr12:65150000-65550000_Inactivation	0.839659	0.075897	400000	FAIL	NONE
chr12	65550000	65650000	0.379019	Activation	chr12:65550000-65650000_Activation	0.00232378	2.6338	100000	FAIL	NONE
chr12	65650000	65900000	-0.0743491	Inactivation	chr12:65650000-65900000_Inactivation	0.178544	0.748255	250000	FAIL	NONE
chr12	65900000	66500000	0.0383612	Activation	chr12:65900000-66500000_Activation	0.360186	0.443473	600000	FAIL	NONE
chr12	66500000	66550000	0.593629	Activation	chr12:66500000-66550000_Activation	0.000387297	3.41196	50000	FAIL	NONE
chr12	66550000	66850000	-0.0421736	Inactivation	chr12:66550000-66850000_Inactivation	0.0487994	1.31159	300000	FAIL	NONE
chr12	66850000	68200000	0.176057	Activation	chr12:66850000-68200000_Activation	0.0100697	1.99698	1350000	FAIL	NONE
chr12	68200000	68350000	-0.00847566	Inactivation	chr12:68200000-68350000_Inactivation	0.811387	0.0907722	150000	FAIL	NONE
chr12	68350000	69250000	0.111148	Activation	chr12:68350000-69250000_Activation	0.0344694	1.46257	900000	FAIL	NONE
chr12	69250000	69750000	-0.151311	Inactivation	chr12:69250000-69750000_Inactivation	0.0371805	1.42969	500000	FAIL	NONE
chr12	69750000	70400000	0.0890094	Activation	chr12:69750000-70400000_Activation	0.0178156	1.7492	650000	FAIL	NONE
chr12	70400000	70600000	-0.080522	Inactivation	chr12:70400000-70600000_Inactivation	0.15182	0.81867	200000	FAIL	NONE
chr12	70600000	70900000	0.0475191	Activation	chr12:70600000-70900000_Activation	0.0398916	1.39912	300000	FAIL	NONE
chr12	70900000	71800000	-0.111009	Inactivation	chr12:70900000-71800000_Inactivation	0.0112316	1.94956	900000	FAIL	NONE
chr12	71800000	71950000	0.018365	Activation	chr12:71800000-71950000_Activation	0.677769	0.168918	150000	FAIL	NONE
chr12	71950000	72150000	-0.0039084	Inactivation	chr12:71950000-72150000_Inactivation	0.900077	0.0457201	200000	FAIL	NONE
chr12	72150000	74650000	0.0554542	Activation	chr12:72150000-74650000_Activation	0.0344694	1.46257	2500000	FAIL	NONE
chr12	74650000	74900000	-0.166234	Inactivation	chr12:74650000-74900000_Inactivation	0.00348567	2.45771	250000	FAIL	NONE
chr12	74900000	75050000	0.0150003	Activation	chr12:74900000-75050000_Activation	0.729667	0.136875	150000	FAIL	NONE
chr12	75050000	75700000	-0.0685926	Inactivation	chr12:75050000-75700000_Inactivation	0.0654531	1.18407	650000	FAIL	NONE
chr12	75700000	76450000	0.0200286	Activation	chr12:75700000-76450000_Activation	0.269171	0.569971	750000	FAIL	NONE
chr12	76450000	76750000	-0.0169577	Inactivation	chr12:76450000-76750000_Inactivation	0.691712	0.160075	300000	FAIL	NONE
chr12	76750000	76950000	0.0584597	Activation	chr12:76750000-76950000_Activation	0.241286	0.617468	200000	FAIL	NONE
chr12	76950000	78300000	-0.15178	Inactivation	chr12:76950000-78300000_Inactivation	0.00387297	2.41196	1350000	PASS	Inactivation	0.697755	0.699304	0.545975	Unchanged	Inactivation	0.0222309	-0.453461	0.912486	-0.00303031
chr12	78300000	78600000	0.0267383	Activation	chr12:78300000-78600000_Activation	0.252905	0.597043	300000	FAIL	NONE
chr12	78600000	79050000	-0.0685814	Inactivation	chr12:78600000-79050000_Inactivation	0.181255	0.74171	450000	FAIL	NONE
chr12	79050000	79450000	0.0331031	Activation	chr12:79050000-79450000_Activation	0.30945	0.509409	400000	FAIL	NONE
chr12	79450000	79800000	-0.0346383	Inactivation	chr12:79450000-79800000_Inactivation	0.435321	0.36119	350000	FAIL	NONE
chr12	79800000	80150000	0.0352204	Activation	chr12:79800000-80150000_Activation	0.43261	0.363903	350000	FAIL	NONE
chr12	80150000	80200000	-0.0215698	Inactivation	chr12:80150000-80200000_Inactivation	0.619287	0.208108	50000	FAIL	NONE
chr12	80200000	80700000	0.0685857	Activation	chr12:80200000-80700000_Activation	0.0112316	1.94956	500000	FAIL	NONE
chr12	80700000	81050000	-0.107268	Inactivation	chr12:80700000-81050000_Inactivation	0.0611929	1.2133	350000	FAIL	NONE
chr12	81050000	81200000	0.0394038	Activation	chr12:81050000-81200000_Activation	0.390782	0.408065	150000	FAIL	NONE
chr12	81200000	85850000	-0.168348	Inactivation	chr12:81200000-85850000_Inactivation	0.00309837	2.50887	4650000	PASS	Inactivation	0.449364	0.420165	0.281017	Unchanged	Inactivation	0.507769	-0.684828	0.183993	0.962004
chr12	85850000	86300000	0.030378	Activation	chr12:85850000-86300000_Activation	0.269171	0.569971	450000	FAIL	NONE
chr12	86300000	88400000	-0.256823	Inactivation	chr12:86300000-88400000_Inactivation	0.00309837	2.50887	2100000	PASS	Inactivation	0.528066	0.461768	0.271243	Inactivation	Inactivation	0.933268	-0.755415	0.193702	1.01678
chr12	88400000	88450000	0.255754	Activation	chr12:88400000-88450000_Activation	0.0100697	1.99698	50000	FAIL	NONE
chr12	88450000	89400000	-0.097851	Inactivation	chr12:88450000-89400000_Inactivation	0.00387297	2.41196	950000	FAIL	NONE
chr12	89400000	89850000	0.0399156	Activation	chr12:89400000-89850000_Activation	0.383424	0.416321	450000	FAIL	NONE
chr12	89850000	89900000	-0.00699802	Inactivation	chr12:89850000-89900000_Inactivation	0.829202	0.0813396	50000	FAIL	NONE
chr12	89900000	90150000	0.0396341	Activation	chr12:89900000-90150000_Activation	0.385747	0.413697	250000	FAIL	NONE
chr12	90150000	90700000	-0.12559	Inactivation	chr12:90150000-90700000_Inactivation	0.0100697	1.99698	550000	FAIL	NONE
chr12	90700000	90750000	0.0364485	Activation	chr12:90700000-90750000_Activation	0.416344	0.380548	50000	FAIL	NONE
chr12	90750000	93050000	-0.132147	Inactivation	chr12:90750000-93050000_Inactivation	0.0178156	1.7492	2300000	FAIL	NONE
chr12	93050000	93300000	0.0317405	Activation	chr12:93050000-93300000_Activation	0.465143	0.332413	250000	FAIL	NONE
chr12	93300000	93850000	-0.0148148	Inactivation	chr12:93300000-93850000_Inactivation	0.73354	0.134576	550000	FAIL	NONE
chr12	93850000	94500000	0.167466	Activation	chr12:93850000-94500000_Activation	0.0460883	1.33641	650000	FAIL	NONE
chr12	94500000	94700000	-0.0450777	Inactivation	chr12:94500000-94700000_Inactivation	0.0530596	1.27524	200000	FAIL	NONE
chr12	94700000	95350000	0.0301837	Activation	chr12:94700000-95350000_Activation	0.273431	0.563152	650000	FAIL	NONE
chr12	95350000	95950000	-0.0486903	Inactivation	chr12:95350000-95950000_Inactivation	0.084818	1.07151	600000	FAIL	NONE
chr12	95950000	96450000	-0.253648	Inactivation	chr12:95950000-96450000_Inactivation	0.0100697	1.99698	500000	FAIL	NONE
chr12	96450000	97400000	0.0413969	Activation	chr12:96450000-97400000_Activation	0.190163	0.720875	950000	FAIL	NONE
chr12	97400000	97800000	0.291639	Activation	chr12:97400000-97800000_Activation	0.00774593	2.11093	400000	PASS	Activation	0.0466321	0.0261097	0.338272	Unchanged	Activation	0.121439	0.00157924	0.666097	-2.01398
chr12	97800000	97950000	0.102648	Activation	chr12:97800000-97950000_Activation	0.0979861	1.00884	150000	FAIL	NONE
chr12	97950000	98500000	-0.0244936	Inactivation	chr12:97950000-98500000_Inactivation	0.579009	0.237315	550000	FAIL	NONE
chr12	98500000	98700000	0.0558178	Activation	chr12:98500000-98700000_Activation	0.25639	0.591098	200000	FAIL	NONE
chr12	98700000	98850000	-0.208431	Inactivation	chr12:98700000-98850000_Inactivation	0.0267235	1.57311	150000	FAIL	NONE
chr12	98850000	99050000	0.124365	Activation	chr12:98850000-99050000_Activation	0.0728118	1.1378	200000	FAIL	NONE
chr12	99050000	99150000	0.29535	Activation	chr12:99050000-99150000_Activation	0.00774593	2.11093	100000	FAIL	NONE
chr12	99150000	99200000	0.621774	Activation	chr12:99150000-99200000_Activation	0.000387297	3.41196	50000	FAIL	NONE
chr12	99200000	99450000	0.0933794	Activation	chr12:99200000-99450000_Activation	0.11464	0.940665	250000	FAIL	NONE
chr12	99450000	100000000	-0.00542442	Inactivation	chr12:99450000-100000000_Inactivation	0.855151	0.0679572	550000	FAIL	NONE
chr12	100000000	100750000	0.0524199	Activation	chr12:100000000-100750000_Activation	0.0728118	1.1378	750000	FAIL	NONE
chr12	100750000	100950000	-0.0412141	Inactivation	chr12:100750000-100950000_Inactivation	0.371805	0.429685	200000	FAIL	NONE
chr12	100950000	101100000	0.0488838	Activation	chr12:100950000-101100000_Activation	0.318745	0.496556	150000	FAIL	NONE
chr12	101100000	101650000	-0.117376	Inactivation	chr12:101100000-101650000_Inactivation	0.0325329	1.48768	550000	FAIL	NONE
chr12	101650000	101850000	0.0729259	Activation	chr12:101650000-101850000_Activation	0.0267235	1.57311	200000	FAIL	NONE
chr12	101850000	102100000	-0.0799527	Inactivation	chr12:101850000-102100000_Inactivation	0.156081	0.806651	250000	FAIL	NONE
chr12	102100000	102150000	0.221282	Activation	chr12:102100000-102150000_Activation	0.0193648	1.71299	50000	FAIL	NONE
chr12	102150000	102300000	-0.0507388	Inactivation	chr12:102150000-102300000_Inactivation	0.294345	0.531143	150000	FAIL	NONE
chr12	102300000	102600000	0.135246	Activation	chr12:102300000-102600000_Activation	0.0309837	1.50887	300000	FAIL	NONE
chr12	102600000	102650000	-0.196853	Inactivation	chr12:102600000-102650000_Inactivation	0.0344694	1.46257	50000	FAIL	NONE
chr12	102650000	103400000	0.0147628	Activation	chr12:102650000-103400000_Activation	0.524012	0.280658	750000	FAIL	NONE
chr12	103400000	103900000	-0.0156656	Inactivation	chr12:103400000-103900000_Inactivation	0.718048	0.143847	500000	FAIL	NONE
chr12	103900000	104550000	0.0953363	Activation	chr12:103900000-104550000_Activation	0.084818	1.07151	650000	FAIL	NONE
chr12	104550000	104850000	-0.0529564	Inactivation	chr12:104550000-104850000_Inactivation	0.231603	0.635255	300000	FAIL	NONE
chr12	104850000	105800000	0.0866652	Activation	chr12:104850000-105800000_Activation	0.0716499	1.14478	950000	FAIL	NONE
chr12	105800000	106350000	0.477736	Activation	chr12:105800000-106350000_Activation	0.000774593	3.11093	550000	PASS	Activation	0.261658	0.36423	0.739394	Activation	Activation	-0.0338164	0.370835	-1.10803	-0.351241
chr12	106350000	106800000	0.222574	Activation	chr12:106350000-106800000_Activation	0.0116189	1.93483	450000	FAIL	NONE
chr12	106800000	107350000	0.027485	Activation	chr12:106800000-107350000_Activation	0.373741	0.427429	550000	FAIL	NONE
chr12	107350000	107650000	0.223601	Activation	chr12:107350000-107650000_Activation	0.0100697	1.99698	300000	FAIL	NONE
chr12	107650000	107700000	-0.0651954	Inactivation	chr12:107650000-107700000_Inactivation	0.192486	0.7156	50000	FAIL	NONE
chr12	107700000	108150000	0.189953	Activation	chr12:107700000-108150000_Activation	0.00309837	2.50887	450000	PASS	Activation	0.573834	0.558747	0.763787	Unchanged	Activation	0.896617	1.31897	-0.935356	-0.177546
chr12	108150000	108200000	-0.181238	Inactivation	chr12:108150000-108200000_Inactivation	0.0410534	1.38665	50000	FAIL	NONE
chr12	108200000	109600000	0.0850541	Activation	chr12:108200000-109600000_Activation	0.0518978	1.28485	1400000	FAIL	NONE
chr12	109600000	110550000	-0.0772415	Inactivation	chr12:109600000-110550000_Inactivation	0.00387297	2.41196	950000	FAIL	NONE
chr12	110550000	110800000	0.0042922	Activation	chr12:110550000-110800000_Activation	0.8811	0.0549748	250000	FAIL	NONE
chr12	110800000	110850000	-0.00558434	Inactivation	chr12:110800000-110850000_Inactivation	0.855151	0.0679572	50000	FAIL	NONE
chr12	110850000	111300000	0.131999	Activation	chr12:110850000-111300000_Activation	0.0534469	1.27208	450000	FAIL	NONE
chr12	111300000	111800000	-0.0716049	Inactivation	chr12:111300000-111800000_Inactivation	0.0429899	1.36663	500000	FAIL	NONE
chr12	111800000	112050000	0.142327	Activation	chr12:111800000-112050000_Activation	0.056158	1.25059	250000	FAIL	NONE
chr12	112050000	112900000	-0.0936338	Inactivation	chr12:112050000-112900000_Inactivation	0.0534469	1.27208	850000	FAIL	NONE
chr12	112900000	112950000	0.328504	Activation	chr12:112900000-112950000_Activation	0.00348567	2.45771	50000	FAIL	NONE
chr12	112950000	113600000	-0.0869354	Inactivation	chr12:112950000-113600000_Inactivation	0.0116189	1.93483	650000	FAIL	NONE
chr12	113600000	113750000	0.107401	Activation	chr12:113600000-113750000_Activation	0.0886909	1.05212	150000	FAIL	NONE
chr12	113750000	113800000	0.394966	Activation	chr12:113750000-113800000_Activation	0.00154919	2.8099	50000	FAIL	NONE
chr12	113800000	113900000	0.138176	Activation	chr12:113800000-113900000_Activation	0.0623548	1.20513	100000	FAIL	NONE
chr12	113900000	114200000	-0.045404	Inactivation	chr12:113900000-114200000_Inactivation	0.302866	0.518749	300000	FAIL	NONE
chr12	114200000	115900000	0.0572196	Activation	chr12:114200000-115900000_Activation	0.00309837	2.50887	1700000	FAIL	NONE
chr12	115900000	116050000	-0.00271861	Inactivation	chr12:115900000-116050000_Inactivation	0.937258	0.0281409	150000	FAIL	NONE
chr12	116050000	118250000	0.10991	Activation	chr12:116050000-118250000_Activation	0.0224632	1.64853	2200000	FAIL	NONE
chr12	118250000	118400000	-0.0473294	Inactivation	chr12:118250000-118400000_Inactivation	0.32378	0.48975	150000	FAIL	NONE
chr12	118400000	120350000	0.0980744	Activation	chr12:118400000-120350000_Activation	0.00232378	2.6338	1950000	FAIL	NONE
chr12	120350000	121200000	-0.123602	Inactivation	chr12:120350000-121200000_Inactivation	0.0158792	1.79917	850000	FAIL	NONE
chr12	121200000	121350000	0.158159	Activation	chr12:121200000-121350000_Activation	0.0491867	1.30815	150000	FAIL	NONE
chr12	121350000	122500000	-0.12607	Inactivation	chr12:121350000-122500000_Inactivation	0.0112316	1.94956	1150000	FAIL	NONE
chr12	122600000	122750000	-0.0553125	Inactivation	chr12:122600000-122750000_Inactivation	0.261425	0.582652	150000	FAIL	NONE
chr12	122800000	123300000	-0.0729559	Inactivation	chr12:122800000-123300000_Inactivation	0.0491867	1.30815	500000	FAIL	NONE
chr12	123300000	124200000	0.0757468	Activation	chr12:123300000-124200000_Activation	0.0681642	1.16644	900000	FAIL	NONE
chr12	124200000	124800000	-0.146018	Inactivation	chr12:124200000-124800000_Inactivation	0.0406662	1.39077	600000	FAIL	NONE
chr12	124850000	125450000	-0.130715	Inactivation	chr12:124850000-125450000_Inactivation	0.0251743	1.59904	600000	FAIL	NONE
chr12	125450000	125500000	0.182409	Activation	chr12:125450000-125500000_Activation	0.0410534	1.38665	50000	FAIL	NONE
chr12	125500000	125650000	-0.0966033	Inactivation	chr12:125500000-125650000_Inactivation	0.11464	0.940665	150000	FAIL	NONE
chr12	125650000	126750000	0.107935	Activation	chr12:125650000-126750000_Activation	0.000774593	3.11093	1100000	PASS	Activation	0.102332	0.171671	0.210266	Activation	Activation	-1.54843	-0.752655	0.805289	-0.934376
chr12	126750000	126800000	-0.223412	Inactivation	chr12:126750000-126800000_Inactivation	0.0189775	1.72176	50000	FAIL	NONE
chr12	126800000	127000000	0.166711	Activation	chr12:126800000-127000000_Activation	0.0464756	1.33277	200000	FAIL	NONE
chr12	127000000	127400000	-0.055466	Inactivation	chr12:127000000-127400000_Inactivation	0.259489	0.585881	400000	FAIL	NONE
chr12	127400000	127500000	-0.472564	Inactivation	chr12:127400000-127500000_Inactivation	0.000774593	3.11093	100000	FAIL	NONE
chr12	127500000	127800000	-0.181206	Inactivation	chr12:127500000-127800000_Inactivation	0.0410534	1.38665	300000	FAIL	NONE
chr12	127800000	127950000	-0.100243	Inactivation	chr12:127800000-127950000_Inactivation	0.105345	0.977387	150000	FAIL	NONE
chr12	127950000	128600000	0.122953	Activation	chr12:127950000-128600000_Activation	0.0460883	1.33641	650000	FAIL	NONE
chr12	128600000	128950000	-0.0392695	Inactivation	chr12:128600000-128950000_Inactivation	0.334237	0.475945	350000	FAIL	NONE
chr12	128950000	129250000	0.0243012	Activation	chr12:128950000-129250000_Activation	0.0708753	1.14951	300000	FAIL	NONE
chr12	129250000	131250000	-0.0635882	Inactivation	chr12:129250000-131250000_Inactivation	0.0518978	1.28485	2000000	FAIL	NONE
chr12	131250000	131750000	0.0748669	Activation	chr12:131250000-131750000_Activation	0.0925639	1.03356	500000	FAIL	NONE
chr12	131800000	132100000	0.103881	Activation	chr12:131800000-132100000_Activation	0.084818	1.07151	300000	FAIL	NONE
chr12	132150000	132350000	0.092874	Activation	chr12:132150000-132350000_Activation	0.117738	0.929083	200000	FAIL	NONE
chr12	132350000	132700000	-0.0909363	Inactivation	chr12:132350000-132700000_Inactivation	0.0708753	1.14951	350000	FAIL	NONE
chr12	132900000	132950000	-0.129032	Inactivation	chr12:132900000-132950000_Inactivation	0.0708753	1.14951	50000	FAIL	NONE
chr12	133150000	133250000	-0.12385	Inactivation	chr12:133150000-133250000_Inactivation	0.0735864	1.1332	100000	FAIL	NONE
chr12	133250000	133850000	0.073875	Activation	chr12:133250000-133850000_Activation	0.145236	0.837925	600000	FAIL	NONE
chr13	19450000	20100000	0.0473011	Activation	chr13:19450000-20100000_Activation	0.467827	0.329915	650000	FAIL	NONE
chr13	20100000	20150000	0.633382	Activation	chr13:20100000-20150000_Activation	0.00105485	2.97681	50000	FAIL	NONE
chr13	20150000	20450000	0.108853	Activation	chr13:20150000-20450000_Activation	0.12289	0.910482	300000	FAIL	NONE
chr13	20450000	20700000	0.0206096	Activation	chr13:20450000-20700000_Activation	0.60654	0.21714	250000	FAIL	NONE
chr13	20700000	20900000	-0.0345566	Inactivation	chr13:20700000-20900000_Inactivation	0.58808	0.230563	200000	FAIL	NONE
chr13	20900000	21550000	0.114714	Activation	chr13:20900000-21550000_Activation	0.0121308	1.91611	650000	FAIL	NONE
chr13	21550000	21750000	-0.0140023	Inactivation	chr13:21550000-21750000_Inactivation	0.837025	0.0772614	200000	FAIL	NONE
chr13	21750000	23400000	0.0662637	Activation	chr13:21750000-23400000_Activation	0.00474684	2.3236	1650000	FAIL	NONE
chr13	23400000	23450000	-0.0160757	Inactivation	chr13:23400000-23450000_Inactivation	0.802215	0.0957091	50000	FAIL	NONE
chr13	23450000	25300000	0.0864439	Activation	chr13:23450000-25300000_Activation	0.07173	1.1443	1850000	FAIL	NONE
chr13	25300000	25450000	-0.0632248	Inactivation	chr13:25300000-25450000_Inactivation	0.314346	0.502592	150000	FAIL	NONE
chr13	25450000	25600000	0.0432234	Activation	chr13:25450000-25600000_Activation	0.467827	0.329915	150000	FAIL	NONE
chr13	25600000	25750000	-0.00240514	Inactivation	chr13:25600000-25750000_Inactivation	0.975738	0.0106666	150000	FAIL	NONE
chr13	25750000	28850000	0.125605	Activation	chr13:25750000-28850000_Activation	0.0110759	1.95562	3100000	FAIL	NONE
chr13	28850000	28900000	-0.0118322	Inactivation	chr13:28850000-28900000_Inactivation	0.868671	0.0611447	50000	FAIL	NONE
chr13	28900000	32900000	0.122231	Activation	chr13:28900000-32900000_Activation	0.0021097	2.67578	4000000	PASS	Activation	0.488165	0.480162	0.610396	Unchanged	Activation	-0.478696	0.395247	0.0992885	-0.486182
chr13	32900000	33350000	-0.0666068	Inactivation	chr13:32900000-33350000_Inactivation	0.215717	0.666115	450000	FAIL	NONE
chr13	33350000	33650000	-0.376419	Inactivation	chr13:33350000-33650000_Inactivation	0.00421941	2.37475	300000	PASS	Inactivation	0.845283	0.842105	0.468864	Unchanged	Inactivation	-1.18264	-0.552589	0.792118	-0.0993607
chr13	33650000	33900000	-0.0226747	Inactivation	chr13:33650000-33900000_Inactivation	0.700949	0.154313	250000	FAIL	NONE
chr13	33900000	34400000	-0.299064	Inactivation	chr13:33900000-34400000_Inactivation	0.00369198	2.43274	500000	PASS	Inactivation	0.945283	0.836257	0.646219	Inactivation	Inactivation	-0.826832	-0.191099	1.04868	-0.243841
chr13	34400000	35050000	-0.0833644	Inactivation	chr13:34400000-35050000_Inactivation	0.215717	0.666115	650000	FAIL	NONE
chr13	35050000	35550000	-0.246961	Inactivation	chr13:35050000-35550000_Inactivation	0.0110759	1.95562	500000	FAIL	NONE
chr13	35550000	36300000	-0.110496	Inactivation	chr13:35550000-36300000_Inactivation	0.096519	1.01539	750000	FAIL	NONE
chr13	36300000	36550000	-0.564006	Inactivation	chr13:36300000-36550000_Inactivation	0.00105485	2.97681	250000	FAIL	NONE
chr13	36550000	36800000	-0.080904	Inactivation	chr13:36550000-36800000_Inactivation	0.174578	0.75801	250000	FAIL	NONE
chr13	36800000	36850000	0.206275	Activation	chr13:36800000-36850000_Activation	0.0290084	1.53748	50000	FAIL	NONE
chr13	36850000	37000000	-0.197498	Inactivation	chr13:36850000-37000000_Inactivation	0.0332278	1.4785	150000	FAIL	NONE
chr13	37000000	37300000	-0.0231668	Inactivation	chr13:37000000-37300000_Inactivation	0.707806	0.150086	300000	FAIL	NONE
chr13	37300000	37350000	-0.366563	Inactivation	chr13:37300000-37350000_Inactivation	0.00474684	2.3236	50000	FAIL	NONE
chr13	37350000	37650000	-0.0771857	Inactivation	chr13:37350000-37650000_Inactivation	0.241034	0.617922	300000	FAIL	NONE
chr13	37650000	38150000	-0.345316	Inactivation	chr13:37650000-38150000_Inactivation	0.00369198	2.43274	500000	PASS	Inactivation	0.575472	0.715789	0.230156	Activation	Inactivation	-0.672777	-0.358153	0.0786304	0.510615
chr13	38150000	38300000	-0.116829	Inactivation	chr13:38150000-38300000_Inactivation	0.113924	0.943385	150000	FAIL	NONE
chr13	38300000	39900000	0.11722	Activation	chr13:38300000-39900000_Activation	0.0110759	1.95562	1600000	FAIL	NONE
chr13	39900000	39950000	0.352229	Activation	chr13:39900000-39950000_Activation	0.00632911	2.19866	50000	FAIL	NONE
chr13	39950000	40250000	0.197512	Activation	chr13:39950000-40250000_Activation	0.0332278	1.4785	300000	FAIL	NONE
chr13	40250000	40300000	0.552823	Activation	chr13:40250000-40300000_Activation	0.0021097	2.67578	50000	FAIL	NONE
chr13	40300000	41200000	0.819065	Activation	chr13:40300000-41200000_Activation	0.000527426	3.27784	900000	PASS	Activation	0.141509	0.200877	0.960575	Activation	Activation	0.341967	1.41797	-0.192421	-1.72793
chr13	41200000	41500000	0.435497	Activation	chr13:41200000-41500000_Activation	0.00105485	2.97681	300000	PASS	Activation	0.388679	0.403509	0.824176	Unchanged	Activation	0.957841	0.709547	-0.446369	-0.461682
chr13	41500000	41900000	0.190449	Activation	chr13:41500000-41900000_Activation	0.0495781	1.30471	400000	FAIL	NONE
chr13	41900000	42000000	-0.00579169	Inactivation	chr13:41900000-42000000_Inactivation	0.94673	0.0237739	100000	FAIL	NONE
chr13	42000000	42800000	0.0680101	Activation	chr13:42000000-42800000_Activation	0.128692	0.890449	800000	FAIL	NONE
chr13	42800000	42900000	-0.147419	Inactivation	chr13:42800000-42900000_Inactivation	0.0770042	1.11349	100000	FAIL	NONE
chr13	42900000	43000000	0.512959	Activation	chr13:42900000-43000000_Activation	0.0021097	2.67578	100000	FAIL	NONE
chr13	43000000	43450000	0.246135	Activation	chr13:43000000-43450000_Activation	0.0121308	1.91611	450000	FAIL	NONE
chr13	43450000	43750000	0.0422006	Activation	chr13:43450000-43750000_Activation	0.514241	0.288834	300000	FAIL	NONE
chr13	43750000	44350000	-0.0385283	Inactivation	chr13:43750000-44350000_Inactivation	0.120781	0.918003	600000	FAIL	NONE
chr13	44350000	44450000	0.478319	Activation	chr13:44350000-44450000_Activation	0.00263713	2.57887	100000	FAIL	NONE
chr13	44450000	44800000	-0.208473	Inactivation	chr13:44450000-44800000_Inactivation	0.0263713	1.57887	350000	FAIL	NONE
chr13	44800000	44950000	0.069915	Activation	chr13:44800000-44950000_Activation	0.273207	0.563509	150000	FAIL	NONE
chr13	44950000	45100000	0.126523	Activation	chr13:44950000-45100000_Activation	0.0770042	1.11349	150000	FAIL	NONE
chr13	45100000	45900000	0.0185414	Activation	chr13:45100000-45900000_Activation	0.58808	0.230563	800000	FAIL	NONE
chr13	45900000	46700000	0.0989564	Activation	chr13:45900000-46700000_Activation	0.12289	0.910482	800000	FAIL	NONE
chr13	46700000	46900000	0.0347778	Activation	chr13:46700000-46900000_Activation	0.58808	0.230563	200000	FAIL	NONE
chr13	46900000	47050000	0.45236	Activation	chr13:46900000-47050000_Activation	0.00263713	2.57887	150000	FAIL	NONE
chr13	47050000	47400000	0.0216325	Activation	chr13:47050000-47400000_Activation	0.514768	0.288389	350000	FAIL	NONE
chr13	47400000	48500000	-0.296267	Inactivation	chr13:47400000-48500000_Inactivation	0.00263713	2.57887	1100000	PASS	Inactivation	0.79434	0.751754	0.498073	Unchanged	Inactivation	-0.554686	0.0576715	0.47032	-0.126988
chr13	48500000	48650000	0.0412744	Activation	chr13:48500000-48650000_Activation	0.514768	0.288389	150000	FAIL	NONE
chr13	48650000	49150000	-0.0419338	Inactivation	chr13:48650000-49150000_Inactivation	0.237869	0.623662	500000	FAIL	NONE
chr13	49150000	49350000	0.0356072	Activation	chr13:49150000-49350000_Activation	0.574367	0.24081	200000	FAIL	NONE
chr13	49350000	51850000	-0.0719267	Inactivation	chr13:49350000-51850000_Inactivation	0.0105485	1.97681	2500000	FAIL	NONE
chr13	51850000	51950000	0.173018	Activation	chr13:51850000-51950000_Activation	0.0611814	1.21338	100000	FAIL	NONE
chr13	51950000	52700000	-0.0752081	Inactivation	chr13:51950000-52700000_Inactivation	0.129747	0.886903	750000	FAIL	NONE
chr13	52700000	52800000	0.00867372	Activation	chr13:52700000-52800000_Activation	0.923523	0.0345522	100000	FAIL	NONE
chr13	52850000	53100000	0.0394429	Activation	chr13:52850000-53100000_Activation	0.200422	0.698055	250000	FAIL	NONE
chr13	53150000	53250000	0.0855968	Activation	chr13:53150000-53250000_Activation	0.200422	0.698055	100000	FAIL	NONE
chr13	53250000	53300000	0.708238	Activation	chr13:53250000-53300000_Activation	0.000527426	3.27784	50000	FAIL	NONE
chr13	53300000	53550000	0.303476	Activation	chr13:53300000-53550000_Activation	0.0110759	1.95562	250000	FAIL	NONE
chr13	53550000	54500000	0.104675	Activation	chr13:53550000-54500000_Activation	0.0843882	1.07372	950000	FAIL	NONE
chr13	54500000	54800000	-0.0648144	Inactivation	chr13:54500000-54800000_Inactivation	0.304852	0.51591	300000	FAIL	NONE
chr13	54800000	55850000	0.0331494	Activation	chr13:54800000-55850000_Activation	0.130274	0.885141	1050000	FAIL	NONE
chr13	55850000	57850000	-0.0976463	Inactivation	chr13:55850000-57850000_Inactivation	0.0770042	1.11349	2000000	FAIL	NONE
chr13	57850000	58000000	0.0452968	Activation	chr13:57850000-58000000_Activation	0.477848	0.32071	150000	FAIL	NONE
chr13	58000000	58650000	-0.070537	Inactivation	chr13:58000000-58650000_Inactivation	0.231013	0.636364	650000	FAIL	NONE
chr13	58650000	59000000	0	Inactivation	chr13:58650000-59000000_Inactivation	1	0	350000	FAIL	NONE
chr13	59000000	59200000	0.029304	Activation	chr13:59000000-59200000_Activation	0.638186	0.195053	200000	FAIL	NONE
chr13	59200000	59450000	-0.0876771	Inactivation	chr13:59200000-59450000_Inactivation	0.192511	0.715545	250000	FAIL	NONE
chr13	59450000	61100000	0.0708968	Activation	chr13:59450000-61100000_Activation	0.0163502	1.78648	1650000	FAIL	NONE
chr13	61100000	61200000	-0.234957	Inactivation	chr13:61100000-61200000_Inactivation	0.0163502	1.78648	100000	FAIL	NONE
chr13	61200000	61500000	0.00277835	Activation	chr13:61200000-61500000_Activation	0.967827	0.0142023	300000	FAIL	NONE
chr13	61500000	61950000	-0.0601147	Inactivation	chr13:61500000-61950000_Inactivation	0.115506	0.937394	450000	FAIL	NONE
chr13	61950000	62000000	0.00921971	Activation	chr13:61950000-62000000_Activation	0.9077	0.0420575	50000	FAIL	NONE
chr13	62000000	62400000	-0.0134218	Inactivation	chr13:62000000-62400000_Inactivation	0.841772	0.0748054	400000	FAIL	NONE
chr13	62400000	62900000	0.00874283	Activation	chr13:62400000-62900000_Activation	0.911392	0.0402946	500000	FAIL	NONE
chr13	62900000	63700000	-0.23173	Inactivation	chr13:62900000-63700000_Inactivation	0.00263713	2.57887	800000	PASS	Inactivation	0.423899	0.521053	0.192169	Activation	Inactivation	1.24655	-0.603985	0.15022	1.30559
chr13	63700000	64100000	0.1321	Activation	chr13:63700000-64100000_Activation	0.0743671	1.12862	400000	FAIL	NONE
chr13	64100000	64550000	-0.169879	Inactivation	chr13:64100000-64550000_Inactivation	0.0121308	1.91611	450000	FAIL	NONE
chr13	64550000	64750000	-0.346036	Inactivation	chr13:64550000-64750000_Inactivation	0.00632911	2.19866	200000	FAIL	NONE
chr13	64750000	64900000	-0.300753	Inactivation	chr13:64750000-64900000_Inactivation	0.0110759	1.95562	150000	FAIL	NONE
chr13	64900000	66350000	-0.464284	Inactivation	chr13:64900000-66350000_Inactivation	0.00263713	2.57887	1450000	PASS	Inactivation	0.553459	0.618129	0.0891752	Activation	Inactivation	1.24666	-0.881687	0.375797	1.57792
chr13	66350000	66550000	-0.0555256	Inactivation	chr13:66350000-66550000_Inactivation	0.368143	0.433983	200000	FAIL	NONE
chr13	66550000	66950000	-0.356445	Inactivation	chr13:66550000-66950000_Inactivation	0.00527426	2.27784	400000	PASS	Inactivation	0.788679	0.712281	0.432234	Inactivation	Inactivation	0.830903	-0.442469	0.156649	-0.07023
chr13	66950000	67450000	-0.0785307	Inactivation	chr13:66950000-67450000_Inactivation	0.0110759	1.95562	500000	FAIL	NONE
chr13	67450000	67500000	0.0827562	Activation	chr13:67450000-67500000_Activation	0.216772	0.663997	50000	FAIL	NONE
chr13	67500000	67800000	-0.158753	Inactivation	chr13:67500000-67800000_Inactivation	0.07173	1.1443	300000	FAIL	NONE
chr13	67800000	69550000	-0.383306	Inactivation	chr13:67800000-69550000_Inactivation	0.00263713	2.57887	1750000	PASS	Inactivation	0.445283	0.497544	0.0619772	Activation	Inactivation	1.3354	-0.818915	0.225998	1.77221
chr13	69550000	71150000	-0.0698692	Inactivation	chr13:69550000-71150000_Inactivation	0.07173	1.1443	1600000	FAIL	NONE
chr13	71150000	72800000	-0.476264	Inactivation	chr13:71150000-72800000_Inactivation	0.0021097	2.67578	1650000	PASS	Inactivation	0.601509	0.655439	0.125246	Activation	Inactivation	0.91095	-0.60357	0.225546	1.90776
chr13	72800000	73300000	-0.704596	Inactivation	chr13:72800000-73300000_Inactivation	0.000527426	3.27784	500000	PASS	Inactivation	0.89434	0.826316	0.189744	Inactivation	Inactivation	0.16677	-0.75529	0.310125	1.61001
chr13	73300000	75050000	-0.159932	Inactivation	chr13:73300000-75050000_Inactivation	0.0110759	1.95562	1750000	FAIL	NONE
chr13	75050000	75800000	-0.479138	Inactivation	chr13:75050000-75800000_Inactivation	0.00105485	2.97681	750000	PASS	Inactivation	0.91195	0.866667	0.432811	Unchanged	Inactivation	-0.139595	-0.425177	1.08537	0.0227361
chr13	75800000	76450000	-0.0394477	Inactivation	chr13:75800000-76450000_Inactivation	0.376582	0.42414	650000	FAIL	NONE
chr13	76450000	76950000	0.316297	Activation	chr13:76450000-76950000_Activation	0.00474684	2.3236	500000	PASS	Activation	0.618868	0.470175	0.935165	Inactivation	Activation	0.913644	1.63905	-4.20083	-0.619773
chr13	76950000	77600000	0.106163	Activation	chr13:76950000-77600000_Activation	0.118143	0.92759	650000	FAIL	NONE
chr13	77600000	77650000	0.369811	Activation	chr13:77600000-77650000_Activation	0.00474684	2.3236	50000	FAIL	NONE
chr13	77650000	77900000	0.175672	Activation	chr13:77650000-77900000_Activation	0.0559072	1.25253	250000	FAIL	NONE
chr13	77900000	78150000	0.385951	Activation	chr13:77900000-78150000_Activation	0.00263713	2.57887	250000	FAIL	NONE
chr13	78150000	79100000	0.0965985	Activation	chr13:78150000-79100000_Activation	0.0706751	1.15073	950000	FAIL	NONE
chr13	79100000	79150000	-0.0162969	Inactivation	chr13:79100000-79150000_Inactivation	0.789557	0.102617	50000	FAIL	NONE
chr13	79150000	80150000	0.17553	Activation	chr13:79150000-80150000_Activation	0.0121308	1.91611	1000000	FAIL	NONE
chr13	80150000	80500000	-0.350681	Inactivation	chr13:80150000-80500000_Inactivation	0.00632911	2.19866	350000	PASS	Inactivation	0.716981	0.712281	0.3663	Unchanged	Inactivation	-1.3441	-0.925602	0.58476	0.252589
chr13	80500000	81150000	0.0830571	Activation	chr13:80500000-81150000_Activation	0.212025	0.673612	650000	FAIL	NONE
chr13	81150000	81600000	0.287772	Activation	chr13:81150000-81600000_Activation	0.00685654	2.16389	450000	PASS	Activation	0.207547	0.182456	0.495319	Unchanged	Activation	-2.17772	0.124439	-0.167366	-0.691303
chr13	81600000	81750000	0.0588707	Activation	chr13:81600000-81750000_Activation	0.341772	0.466263	150000	FAIL	NONE
chr13	81750000	83150000	-0.188454	Inactivation	chr13:81750000-83150000_Inactivation	0.0121308	1.91611	1400000	FAIL	NONE
chr13	83150000	83350000	0.139595	Activation	chr13:83150000-83350000_Activation	0.0833333	1.07918	200000	FAIL	NONE
chr13	83350000	83750000	-0.0599903	Inactivation	chr13:83350000-83750000_Inactivation	0.333333	0.477121	400000	FAIL	NONE
chr13	83750000	84300000	0.0565673	Activation	chr13:83750000-84300000_Activation	0.129747	0.886903	550000	FAIL	NONE
chr13	84300000	84950000	-0.0958144	Inactivation	chr13:84300000-84950000_Inactivation	0.153481	0.813945	650000	FAIL	NONE
chr13	84950000	85300000	0.037805	Activation	chr13:84950000-85300000_Activation	0.547996	0.261223	350000	FAIL	NONE
chr13	85300000	86800000	-0.312706	Inactivation	chr13:85300000-86800000_Inactivation	0.00263713	2.57887	1500000	PASS	Inactivation	0.600629	0.642456	0.287923	Unchanged	Inactivation	-0.0583919	-1.08989	-0.240323	0.7233
chr13	86900000	87100000	-0.401237	Inactivation	chr13:86900000-87100000_Inactivation	0.00369198	2.43274	200000	FAIL	NONE
chr13	87100000	87300000	-0.135669	Inactivation	chr13:87100000-87300000_Inactivation	0.0864979	1.06299	200000	FAIL	NONE
chr13	87300000	87350000	-0.333472	Inactivation	chr13:87300000-87350000_Inactivation	0.00791139	2.10175	50000	FAIL	NONE
chr13	87350000	87500000	-0.152339	Inactivation	chr13:87350000-87500000_Inactivation	0.0748945	1.12555	150000	FAIL	NONE
chr13	87500000	87650000	0.0527887	Activation	chr13:87500000-87650000_Activation	0.387131	0.412142	150000	FAIL	NONE
chr13	87650000	87850000	-0.0847191	Inactivation	chr13:87650000-87850000_Inactivation	0.0833333	1.07918	200000	FAIL	NONE
chr13	87850000	87950000	0.178879	Activation	chr13:87850000-87950000_Activation	0.0527426	1.27784	100000	FAIL	NONE
chr13	87950000	91700000	-0.398973	Inactivation	chr13:87950000-91700000_Inactivation	0.0021097	2.67578	3750000	PASS	Inactivation	0.496662	0.488889	0.0976889	Unchanged	Inactivation	0.765595	-1.0653	-0.208127	2.54519
chr13	91700000	92100000	0.0971076	Activation	chr13:91700000-92100000_Activation	0.0527426	1.27784	400000	FAIL	NONE
chr13	92100000	92200000	0.230465	Activation	chr13:92100000-92200000_Activation	0.0163502	1.78648	100000	FAIL	NONE
chr13	92200000	92400000	0.450245	Activation	chr13:92200000-92400000_Activation	0.00263713	2.57887	200000	FAIL	NONE
chr13	92400000	93350000	-0.0680009	Inactivation	chr13:92400000-93350000_Inactivation	0.096519	1.01539	950000	FAIL	NONE
chr13	93350000	93700000	0.0134909	Activation	chr13:93350000-93700000_Activation	0.841772	0.0748054	350000	FAIL	NONE
chr13	93700000	93850000	-0.107803	Inactivation	chr13:93700000-93850000_Inactivation	0.128692	0.890449	150000	FAIL	NONE
chr13	93850000	94200000	0.0785818	Activation	chr13:93850000-94200000_Activation	0.215717	0.666115	350000	FAIL	NONE
chr13	94200000	94400000	-0.0233326	Inactivation	chr13:94200000-94400000_Inactivation	0.700949	0.154313	200000	FAIL	NONE
chr13	94400000	95050000	0.0597628	Activation	chr13:94400000-95050000_Activation	0.153481	0.813945	650000	FAIL	NONE
chr13	95050000	95600000	-0.173863	Inactivation	chr13:95050000-95600000_Inactivation	0.0152954	1.81544	550000	FAIL	NONE
chr13	95600000	95700000	0.0646762	Activation	chr13:95600000-95700000_Activation	0.304852	0.51591	100000	FAIL	NONE
chr13	95700000	96000000	-0.158166	Inactivation	chr13:95700000-96000000_Inactivation	0.0163502	1.78648	300000	FAIL	NONE
chr13	96000000	96300000	-0.361532	Inactivation	chr13:96000000-96300000_Inactivation	0.00474684	2.3236	300000	PASS	Inactivation	0.962264	0.982456	0.600733	Unchanged	Inactivation	-0.991813	0.0103204	0.713804	0.0107595
chr13	96300000	96500000	0.223512	Activation	chr13:96300000-96500000_Activation	0.0226793	1.64437	200000	FAIL	NONE
chr13	96500000	96800000	-0.12081	Inactivation	chr13:96500000-96800000_Inactivation	0.109177	0.961868	300000	FAIL	NONE
chr13	96800000	97600000	0.153736	Activation	chr13:96800000-97600000_Activation	0.0152954	1.81544	800000	FAIL	NONE
chr13	97600000	97750000	-0.422724	Inactivation	chr13:97600000-97750000_Inactivation	0.00369198	2.43274	150000	FAIL	NONE
chr13	97750000	99450000	0.124197	Activation	chr13:97750000-99450000_Activation	0.0527426	1.27784	1700000	FAIL	NONE
chr13	99450000	99500000	-0.148317	Inactivation	chr13:99450000-99500000_Inactivation	0.0770042	1.11349	50000	FAIL	NONE
chr13	99500000	104100000	0.175353	Activation	chr13:99500000-104100000_Activation	0.0021097	2.67578	4600000	PASS	Activation	0.415094	0.387203	0.590447	Unchanged	Activation	-0.406478	0.642827	0.453144	-0.73619
chr13	104100000	104450000	-0.042947	Inactivation	chr13:104100000-104450000_Inactivation	0.510021	0.292412	350000	FAIL	NONE
chr13	104450000	104900000	-0.396739	Inactivation	chr13:104450000-104900000_Inactivation	0.00369198	2.43274	450000	PASS	Inactivation	0.441509	0.311111	0.04477	Inactivation	Inactivation	-1.09042	-1.2094	-0.118063	2.51288
chr13	104900000	105600000	-0.308208	Inactivation	chr13:104900000-105600000_Inactivation	0.0110759	1.95562	700000	FAIL	NONE
chr13	105600000	105900000	-0.401548	Inactivation	chr13:105600000-105900000_Inactivation	0.00369198	2.43274	300000	PASS	Inactivation	0.45283	0.431579	0.0512821	Unchanged	Inactivation	-0.116897	-1.26302	-0.228998	2.40035
chr13	105900000	105950000	-0.192757	Inactivation	chr13:105900000-105950000_Inactivation	0.0437764	1.35876	50000	FAIL	NONE
chr13	105950000	106550000	-0.441814	Inactivation	chr13:105950000-106550000_Inactivation	0.00263713	2.57887	600000	PASS	Inactivation	0.701887	0.561404	0.260073	Inactivation	Inactivation	-0.504546	-1.12626	0.0642629	1.17414
chr13	106550000	106700000	0.0519179	Activation	chr13:106550000-106700000_Activation	0.392405	0.406265	150000	FAIL	NONE
chr13	106700000	107250000	-0.177611	Inactivation	chr13:106700000-107250000_Inactivation	0.0327004	1.48545	550000	FAIL	NONE
chr13	107250000	107800000	0.11412	Activation	chr13:107250000-107800000_Activation	0.115506	0.937394	550000	FAIL	NONE
chr13	107800000	108900000	0.311083	Activation	chr13:107800000-108900000_Activation	0.00263713	2.57887	1100000	PASS	Activation	0.474528	0.455263	0.785611	Unchanged	Activation	0.443835	1.29731	-1.36939	-0.643706
chr13	108900000	109500000	0.0612413	Activation	chr13:108900000-109500000_Activation	0.258439	0.587642	600000	FAIL	NONE
chr13	109500000	109750000	-0.0624508	Inactivation	chr13:109500000-109750000_Inactivation	0.318565	0.496801	250000	FAIL	NONE
chr13	109750000	109800000	0.0657544	Activation	chr13:109750000-109800000_Activation	0.287447	0.541442	50000	FAIL	NONE
chr13	109800000	110000000	-0.205944	Inactivation	chr13:109800000-110000000_Inactivation	0.0290084	1.53748	200000	FAIL	NONE
chr13	110000000	110100000	0.069528	Activation	chr13:110000000-110100000_Activation	0.273207	0.563509	100000	FAIL	NONE
chr13	110100000	110300000	-0.102633	Inactivation	chr13:110100000-110300000_Inactivation	0.136076	0.866219	200000	FAIL	NONE
chr13	110300000	110400000	0.135462	Activation	chr13:110300000-110400000_Activation	0.0896624	1.04739	100000	FAIL	NONE
chr13	110400000	110850000	-0.243591	Inactivation	chr13:110400000-110850000_Inactivation	0.0105485	1.97681	450000	FAIL	NONE
chr13	110850000	111300000	-0.0449037	Inactivation	chr13:110850000-111300000_Inactivation	0.467827	0.329915	450000	FAIL	NONE
chr13	111300000	111650000	0.0198869	Activation	chr13:111300000-111650000_Activation	0.341772	0.466263	350000	FAIL	NONE
chr13	111650000	111950000	0.232926	Activation	chr13:111650000-111950000_Activation	0.0163502	1.78648	300000	FAIL	NONE
chr13	111950000	112000000	-0.0308107	Inactivation	chr13:111950000-112000000_Inactivation	0.62289	0.205588	50000	FAIL	NONE
chr13	112000000	112350000	0.10553	Activation	chr13:112000000-112350000_Activation	0.0332278	1.4785	350000	FAIL	NONE
chr13	112500000	113300000	0.0407012	Activation	chr13:112500000-113300000_Activation	0.353903	0.451116	800000	FAIL	NONE
chr13	113300000	113600000	-0.0950722	Inactivation	chr13:113300000-113600000_Inactivation	0.136076	0.866219	300000	FAIL	NONE
chr13	113600000	113800000	0.00360771	Activation	chr13:113600000-113800000_Activation	0.96097	0.01729	200000	FAIL	NONE
chr13	113800000	114300000	-0.122365	Inactivation	chr13:113800000-114300000_Inactivation	0.0864979	1.06299	500000	FAIL	NONE
chr13	114450000	114500000	-0.370247	Inactivation	chr13:114450000-114500000_Inactivation	0.00474684	2.3236	50000	FAIL	NONE
chr14	19050000	19150000	0.0841063	Activation	chr14:19050000-19150000_Activation	0.16055	0.794388	100000	FAIL	NONE
chr14	19400000	19500000	0.0841063	Activation	chr14:19400000-19500000_Activation	0.16055	0.794388	100000	FAIL	NONE
chr14	20200000	20750000	-0.0297933	Inactivation	chr14:20200000-20750000_Inactivation	0.605505	0.217883	550000	FAIL	NONE
chr14	20750000	20800000	0.56094	Activation	chr14:20750000-20800000_Activation	0.00114679	2.94052	50000	FAIL	NONE
chr14	20800000	21200000	0.00685476	Activation	chr14:20800000-21200000_Activation	0.875	0.0579919	400000	FAIL	NONE
chr14	21200000	21400000	-0.00883149	Inactivation	chr14:21200000-21400000_Inactivation	0.854358	0.0683602	200000	FAIL	NONE
chr14	21400000	21600000	0.0396012	Activation	chr14:21400000-21600000_Activation	0.506881	0.295094	200000	FAIL	NONE
chr14	21600000	22000000	-0.0287726	Inactivation	chr14:21600000-22000000_Inactivation	0.626147	0.203324	400000	FAIL	NONE
chr14	22000000	22050000	0.737511	Activation	chr14:22000000-22050000_Activation	0.000573394	3.24155	50000	FAIL	NONE
chr14	22050000	22700000	0.200831	Activation	chr14:22050000-22700000_Activation	0.016055	1.79439	650000	FAIL	NONE
chr14	22700000	22750000	0.517434	Activation	chr14:22700000-22750000_Activation	0.00114679	2.94052	50000	FAIL	NONE
chr14	22750000	22850000	-0.107087	Inactivation	chr14:22750000-22850000_Inactivation	0.100344	0.998508	100000	FAIL	NONE
chr14	22850000	23600000	0.091096	Activation	chr14:22850000-23600000_Activation	0.00688073	2.16237	750000	FAIL	NONE
chr14	23600000	24800000	-0.0298463	Inactivation	chr14:23600000-24800000_Inactivation	0.290138	0.537396	1200000	FAIL	NONE
chr14	24800000	25600000	0.0984131	Activation	chr14:24800000-25600000_Activation	0.0280963	1.55135	800000	FAIL	NONE
chr14	25600000	26400000	-0.0918949	Inactivation	chr14:25600000-26400000_Inactivation	0.00974771	2.0111	800000	FAIL	NONE
chr14	26400000	27400000	0.0812364	Activation	chr14:26400000-27400000_Activation	0.159977	0.795942	1000000	FAIL	NONE
chr14	27400000	29050000	-0.0921907	Inactivation	chr14:27400000-29050000_Inactivation	0.00344037	2.4634	1650000	FAIL	NONE
chr14	29050000	29100000	0.0779745	Activation	chr14:29050000-29100000_Activation	0.192661	0.715207	50000	FAIL	NONE
chr14	29100000	29500000	-0.0858241	Inactivation	chr14:29100000-29500000_Inactivation	0.130161	0.885521	400000	FAIL	NONE
chr14	29500000	29650000	0.0564062	Activation	chr14:29500000-29650000_Activation	0.0510321	1.29216	150000	FAIL	NONE
chr14	29650000	31850000	-0.117119	Inactivation	chr14:29650000-31850000_Inactivation	0.00401376	2.39645	2200000	PASS	Inactivation	0.613506	0.595965	0.496387	Unchanged	Inactivation	0.247133	0.511017	-0.140061	0.0524125
chr14	31850000	31950000	0.101703	Activation	chr14:31850000-31950000_Activation	0.114106	0.942693	100000	FAIL	NONE
chr14	31950000	33350000	-0.0369268	Inactivation	chr14:31950000-33350000_Inactivation	0.135894	0.866798	1400000	FAIL	NONE
chr14	33350000	33850000	0.0486309	Activation	chr14:33350000-33850000_Activation	0.0183486	1.7364	500000	FAIL	NONE
chr14	33850000	33950000	-0.381662	Inactivation	chr14:33850000-33950000_Inactivation	0.00344037	2.4634	100000	FAIL	NONE
chr14	33950000	34250000	0.00443794	Activation	chr14:33950000-34250000_Activation	0.927179	0.0328365	300000	FAIL	NONE
chr14	34250000	34300000	-0.362357	Inactivation	chr14:34250000-34300000_Inactivation	0.00401376	2.39645	50000	FAIL	NONE
chr14	34300000	34750000	0.0569387	Activation	chr14:34300000-34750000_Activation	0.122706	0.911133	450000	FAIL	NONE
chr14	34750000	34800000	-0.204559	Inactivation	chr14:34750000-34800000_Inactivation	0.0154817	1.81018	50000	FAIL	NONE
chr14	34800000	36850000	0.0453546	Activation	chr14:34800000-36850000_Activation	0.0166284	1.77915	2050000	FAIL	NONE
chr14	36850000	38100000	-0.0841373	Inactivation	chr14:36850000-38100000_Inactivation	0.0366972	1.43537	1250000	FAIL	NONE
chr14	38100000	39500000	-0.258082	Inactivation	chr14:38100000-39500000_Inactivation	0.00114679	2.94052	1400000	PASS	Inactivation	0.530651	0.500787	0.27257	Unchanged	Inactivation	-0.0768958	-0.879637	0.322061	0.488699
chr14	39500000	39550000	0.139899	Activation	chr14:39500000-39550000_Activation	0.0510321	1.29216	50000	FAIL	NONE
chr14	39550000	45350000	-0.107732	Inactivation	chr14:39550000-45350000_Inactivation	0.00630734	2.20015	5800000	PASS	Inactivation	0.251916	0.24481	0.144184	Unchanged	Inactivation	-0.262157	-0.437791	-0.406923	-0.395433
chr14	45350000	45750000	0.0703413	Activation	chr14:45350000-45750000_Activation	0.233372	0.631952	400000	FAIL	NONE
chr14	45750000	46950000	-0.00583219	Inactivation	chr14:45750000-46950000_Inactivation	0.877294	0.056855	1200000	FAIL	NONE
chr14	46950000	47000000	0.0119676	Activation	chr14:46950000-47000000_Activation	0.809633	0.0917118	50000	FAIL	NONE
chr14	47000000	47150000	-0.110638	Inactivation	chr14:47000000-47150000_Inactivation	0.0951835	1.02144	150000	FAIL	NONE
chr14	47150000	47650000	0.00813622	Activation	chr14:47150000-47650000_Activation	0.859518	0.0657448	500000	FAIL	NONE
chr14	47650000	48000000	-0.0100149	Inactivation	chr14:47650000-48000000_Inactivation	0.831422	0.0801785	350000	FAIL	NONE
chr14	48000000	48200000	0.050696	Activation	chr14:48000000-48200000_Activation	0.366972	0.435367	200000	FAIL	NONE
chr14	48200000	49500000	-0.0196794	Inactivation	chr14:48200000-49500000_Inactivation	0.598624	0.222846	1300000	FAIL	NONE
chr14	49500000	49950000	0.0408159	Activation	chr14:49500000-49950000_Activation	0.15883	0.799067	450000	FAIL	NONE
chr14	49950000	50050000	0.691652	Activation	chr14:49950000-50050000_Activation	0.00114679	2.94052	100000	FAIL	NONE
chr14	50050000	50750000	-0.0576815	Inactivation	chr14:50050000-50750000_Inactivation	0.00974771	2.0111	700000	FAIL	NONE
chr14	50750000	50800000	0.0531369	Activation	chr14:50750000-50800000_Activation	0.345757	0.461229	50000	FAIL	NONE
chr14	50800000	51350000	-0.0405116	Inactivation	chr14:50800000-51350000_Inactivation	0.327982	0.48415	550000	FAIL	NONE
chr14	51350000	51500000	0.121629	Activation	chr14:51350000-51500000_Activation	0.0831422	1.08018	150000	FAIL	NONE
chr14	51500000	52150000	-0.0461705	Inactivation	chr14:51500000-52150000_Inactivation	0.385894	0.413531	650000	FAIL	NONE
chr14	52150000	52600000	0.014941	Activation	chr14:52150000-52600000_Activation	0.779243	0.108327	450000	FAIL	NONE
chr14	52600000	52950000	-0.133542	Inactivation	chr14:52600000-52950000_Inactivation	0.00974771	2.0111	350000	PASS	Inactivation	0.777778	0.740157	0.644236	Unchanged	Inactivation	-0.594342	0.472097	0.164596	-0.0645209
chr14	52950000	53450000	0.0248376	Activation	chr14:52950000-53450000_Activation	0.497706	0.303027	500000	FAIL	NONE
chr14	53450000	53500000	-0.333585	Inactivation	chr14:53450000-53500000_Inactivation	0.00516055	2.2873	50000	FAIL	NONE
chr14	53500000	53900000	0.0909444	Activation	chr14:53500000-53900000_Activation	0.0625	1.20412	400000	FAIL	NONE
chr14	53900000	54350000	-0.0252453	Inactivation	chr14:53900000-54350000_Inactivation	0.0108945	1.96279	450000	FAIL	NONE
chr14	54350000	54600000	0.000251483	Activation	chr14:54350000-54600000_Activation	0.985665	0.0062706	250000	FAIL	NONE
chr14	54600000	54850000	-0.0365834	Inactivation	chr14:54600000-54850000_Inactivation	0.541284	0.266574	250000	FAIL	NONE
chr14	54850000	54900000	0.0946907	Activation	chr14:54850000-54900000_Activation	0.132454	0.877935	50000	FAIL	NONE
chr14	54900000	55050000	-0.0853859	Inactivation	chr14:54900000-55050000_Inactivation	0.158257	0.800637	150000	FAIL	NONE
chr14	55050000	55250000	0.0265832	Activation	chr14:55050000-55250000_Activation	0.649083	0.1877	200000	FAIL	NONE
chr14	55250000	55450000	-0.0594831	Inactivation	chr14:55250000-55450000_Inactivation	0.295298	0.529739	200000	FAIL	NONE
chr14	55450000	55650000	0.0151777	Activation	chr14:55450000-55650000_Activation	0.779243	0.108327	200000	FAIL	NONE
chr14	55650000	55900000	-0.0439208	Inactivation	chr14:55650000-55900000_Inactivation	0.461009	0.33629	250000	FAIL	NONE
chr14	55900000	56200000	0.0786846	Activation	chr14:55900000-56200000_Activation	0.188647	0.724351	300000	FAIL	NONE
chr14	56200000	56800000	-0.0680853	Inactivation	chr14:56200000-56800000_Inactivation	0.0510321	1.29216	600000	FAIL	NONE
chr14	56800000	57100000	0.00260359	Activation	chr14:56800000-57100000_Activation	0.954128	0.0203932	300000	FAIL	NONE
chr14	57100000	57300000	-0.0219937	Inactivation	chr14:57100000-57300000_Inactivation	0.16055	0.794388	200000	FAIL	NONE
chr14	57300000	57350000	0.0670868	Activation	chr14:57300000-57350000_Activation	0.251147	0.600072	50000	FAIL	NONE
chr14	57350000	57650000	-0.0625848	Inactivation	chr14:57350000-57650000_Inactivation	0.00688073	2.16237	300000	FAIL	NONE
chr14	57650000	58500000	0.0464051	Activation	chr14:57650000-58500000_Activation	0.0303899	1.51727	850000	FAIL	NONE
chr14	58500000	58550000	-0.399725	Inactivation	chr14:58500000-58550000_Inactivation	0.00344037	2.4634	50000	FAIL	NONE
chr14	58550000	58950000	0.0288466	Activation	chr14:58550000-58950000_Activation	0.626147	0.203324	400000	FAIL	NONE
chr14	58950000	59950000	-0.0966124	Inactivation	chr14:58950000-59950000_Inactivation	0.0143349	1.84361	1000000	FAIL	NONE
chr14	59950000	60000000	0.546828	Activation	chr14:59950000-60000000_Activation	0.00114679	2.94052	50000	FAIL	NONE
chr14	60000000	61250000	-0.0723496	Inactivation	chr14:60000000-61250000_Inactivation	0.0969037	1.01366	1250000	FAIL	NONE
chr14	61250000	61500000	0.0357076	Activation	chr14:61250000-61500000_Activation	0.0493119	1.30705	250000	FAIL	NONE
chr14	61500000	61700000	-0.0125298	Inactivation	chr14:61500000-61700000_Inactivation	0.807339	0.0929438	200000	FAIL	NONE
chr14	61700000	61950000	-0.264501	Inactivation	chr14:61700000-61950000_Inactivation	0.00688073	2.16237	250000	FAIL	NONE
chr14	61950000	62700000	-0.0688265	Inactivation	chr14:61950000-62700000_Inactivation	0.0452982	1.34392	750000	FAIL	NONE
chr14	62700000	63100000	-0.547656	Inactivation	chr14:62700000-63100000_Inactivation	0.00114679	2.94052	400000	PASS	Inactivation	0.578544	0.48294	0.030888	Inactivation	Inactivation	-0.0288608	-1.2393	-0.0891138	1.24228
chr14	63100000	63250000	-0.342993	Inactivation	chr14:63100000-63250000_Inactivation	0.00516055	2.2873	150000	FAIL	NONE
chr14	63250000	63400000	-0.435657	Inactivation	chr14:63250000-63400000_Inactivation	0.00172018	2.76443	150000	FAIL	NONE
chr14	63400000	63850000	-0.303395	Inactivation	chr14:63400000-63850000_Inactivation	0.00516055	2.2873	450000	PASS	Inactivation	0.64751	0.559055	0.344114	Inactivation	Inactivation	-0.271561	-0.240904	0.00651222	0.415765
chr14	63850000	65300000	-0.0621928	Inactivation	chr14:63850000-65300000_Inactivation	0.122706	0.911133	1450000	FAIL	NONE
chr14	65300000	65500000	-0.189988	Inactivation	chr14:65300000-65500000_Inactivation	0.0172018	1.76443	200000	FAIL	NONE
chr14	65500000	65650000	-0.163168	Inactivation	chr14:65500000-65650000_Inactivation	0.0309633	1.50915	150000	FAIL	NONE
chr14	65650000	65950000	0.047762	Activation	chr14:65650000-65950000_Activation	0.16055	0.794388	300000	FAIL	NONE
chr14	65950000	66250000	-0.0979452	Inactivation	chr14:65950000-66250000_Inactivation	0.122706	0.911133	300000	FAIL	NONE
chr14	66250000	66300000	0.365656	Activation	chr14:66250000-66300000_Activation	0.00401376	2.39645	50000	FAIL	NONE
chr14	66300000	66550000	-0.0513321	Inactivation	chr14:66300000-66550000_Inactivation	0.353211	0.451966	250000	FAIL	NONE
chr14	66550000	66600000	0.0521162	Activation	chr14:66550000-66600000_Activation	0.349771	0.456217	50000	FAIL	NONE
chr14	66600000	66900000	-0.0893751	Inactivation	chr14:66600000-66900000_Inactivation	0.0493119	1.30705	300000	FAIL	NONE
chr14	66900000	67100000	0.0178405	Activation	chr14:66900000-67100000_Activation	0.750573	0.124607	200000	FAIL	NONE
chr14	67100000	68050000	-0.100406	Inactivation	chr14:67100000-68050000_Inactivation	0.037844	1.422	950000	FAIL	NONE
chr14	68050000	68300000	0.0371307	Activation	chr14:68050000-68300000_Activation	0.538417	0.268881	250000	FAIL	NONE
chr14	68300000	68650000	-0.0970576	Inactivation	chr14:68300000-68650000_Inactivation	0.130161	0.885521	350000	FAIL	NONE
chr14	68650000	68900000	0.0226335	Activation	chr14:68650000-68900000_Activation	0.694954	0.158044	250000	FAIL	NONE
chr14	68900000	68950000	-0.0233435	Inactivation	chr14:68900000-68950000_Inactivation	0.677752	0.168929	50000	FAIL	NONE
chr14	68950000	69350000	0.00802712	Activation	chr14:68950000-69350000_Activation	0.831422	0.0801785	400000	FAIL	NONE
chr14	69350000	69950000	-0.013119	Inactivation	chr14:69350000-69950000_Inactivation	0.767202	0.11509	600000	FAIL	NONE
chr14	69950000	70250000	0.130105	Activation	chr14:69950000-70250000_Activation	0.0493119	1.30705	300000	FAIL	NONE
chr14	70250000	70550000	0.354754	Activation	chr14:70250000-70550000_Activation	0.00516055	2.2873	300000	PASS	Activation	0.440613	0.413386	0.795367	Unchanged	Activation	2.16306	5.5053	-0.85698	-0.288856
chr14	70550000	71050000	0.0534564	Activation	chr14:70550000-71050000_Activation	0.224197	0.64937	500000	FAIL	NONE
chr14	71050000	71350000	-0.0491994	Inactivation	chr14:71050000-71350000_Inactivation	0.037844	1.422	300000	FAIL	NONE
chr14	71350000	71600000	0.100286	Activation	chr14:71350000-71600000_Activation	0.0894495	1.04842	250000	FAIL	NONE
chr14	71600000	71750000	-0.0953564	Inactivation	chr14:71600000-71750000_Inactivation	0.130161	0.885521	150000	FAIL	NONE
chr14	71750000	71800000	0.201941	Activation	chr14:71750000-71800000_Activation	0.0154817	1.81018	50000	FAIL	NONE
chr14	71800000	72200000	0.0831669	Activation	chr14:71800000-72200000_Activation	0.16055	0.794388	400000	FAIL	NONE
chr14	72200000	72250000	0.554431	Activation	chr14:72200000-72250000_Activation	0.00114679	2.94052	50000	FAIL	NONE
chr14	72250000	72900000	-0.0324732	Inactivation	chr14:72250000-72900000_Inactivation	0.582569	0.234653	650000	FAIL	NONE
chr14	72900000	72950000	0.527345	Activation	chr14:72900000-72950000_Activation	0.00114679	2.94052	50000	FAIL	NONE
chr14	72950000	75350000	-0.0741465	Inactivation	chr14:72950000-75350000_Inactivation	0.0103211	1.98627	2400000	FAIL	NONE
chr14	75350000	75800000	0.0727673	Activation	chr14:75350000-75800000_Activation	0.037844	1.422	450000	FAIL	NONE
chr14	75800000	76100000	-0.172399	Inactivation	chr14:75800000-76100000_Inactivation	0.0280963	1.55135	300000	FAIL	NONE
chr14	76100000	76900000	0.137567	Activation	chr14:76100000-76900000_Activation	0.00974771	2.0111	800000	PASS	Activation	0.537676	0.550197	0.675242	Unchanged	Activation	0.543999	1.24365	0.128792	0.00152804
chr14	76900000	77200000	-0.0197044	Inactivation	chr14:76900000-77200000_Inactivation	0.738532	0.131631	300000	FAIL	NONE
chr14	77200000	79200000	0.107267	Activation	chr14:77200000-79200000_Activation	0.00688073	2.16237	2000000	PASS	Activation	0.393541	0.470191	0.500809	Activation	Activation	0.334336	0.760539	0.797918	-0.271388
chr14	79200000	80100000	-0.0623744	Inactivation	chr14:79200000-80100000_Inactivation	0.0831422	1.08018	900000	FAIL	NONE
chr14	80100000	80250000	0.0276483	Activation	chr14:80100000-80250000_Activation	0.632454	0.198971	150000	FAIL	NONE
chr14	80250000	80600000	-0.0071007	Inactivation	chr14:80250000-80600000_Inactivation	0.877294	0.056855	350000	FAIL	NONE
chr14	80600000	81000000	-0.34666	Inactivation	chr14:80600000-81000000_Inactivation	0.00344037	2.4634	400000	PASS	Inactivation	0.438697	0.425197	0.0920372	Unchanged	Inactivation	-0.10725	-0.947417	-0.396826	1.36217
chr14	81000000	81350000	-0.0620571	Inactivation	chr14:81000000-81350000_Inactivation	0.278096	0.555805	350000	FAIL	NONE
chr14	81350000	81450000	-0.15086	Inactivation	chr14:81350000-81450000_Inactivation	0.037844	1.422	100000	FAIL	NONE
chr14	81450000	81600000	-0.00909777	Inactivation	chr14:81450000-81600000_Inactivation	0.850344	0.0704053	150000	FAIL	NONE
chr14	81600000	82550000	0.0975731	Activation	chr14:81600000-82550000_Activation	0.0303899	1.51727	950000	FAIL	NONE
chr14	82550000	84300000	-0.069094	Inactivation	chr14:82550000-84300000_Inactivation	0.0372706	1.42863	1750000	FAIL	NONE
chr14	84300000	84400000	0.0125594	Activation	chr14:84300000-84400000_Activation	0.807339	0.0929438	100000	FAIL	NONE
chr14	84400000	84900000	-0.0594535	Inactivation	chr14:84400000-84900000_Inactivation	0.122706	0.911133	500000	FAIL	NONE
chr14	84900000	85450000	0.00477818	Activation	chr14:84900000-85450000_Activation	0.924312	0.0341814	550000	FAIL	NONE
chr14	85450000	85900000	-0.0778102	Inactivation	chr14:85450000-85900000_Inactivation	0.169151	0.771724	450000	FAIL	NONE
chr14	85900000	85950000	0.403112	Activation	chr14:85900000-85950000_Activation	0.00344037	2.4634	50000	FAIL	NONE
chr14	85950000	86100000	0.0812734	Activation	chr14:85950000-86100000_Activation	0.16055	0.794388	150000	FAIL	NONE
chr14	86100000	87700000	-0.083962	Inactivation	chr14:86100000-87700000_Inactivation	0.0493119	1.30705	1600000	FAIL	NONE
chr14	87700000	88600000	0.0736475	Activation	chr14:87700000-88600000_Activation	0.159977	0.795942	900000	FAIL	NONE
chr14	88600000	88900000	0.254945	Activation	chr14:88600000-88900000_Activation	0.00688073	2.16237	300000	PASS	Activation	0.0153257	0.291339	0.27027	Activation	Activation	0.327718	0.639909	1.44432	-1.02608
chr14	88900000	88950000	0.675794	Activation	chr14:88900000-88950000_Activation	0.00114679	2.94052	50000	FAIL	NONE
chr14	88950000	89250000	0.038684	Activation	chr14:88950000-89250000_Activation	0.233372	0.631952	300000	FAIL	NONE
chr14	89250000	89350000	0.187961	Activation	chr14:89250000-89350000_Activation	0.0183486	1.7364	100000	FAIL	NONE
chr14	89350000	89850000	-0.0584062	Inactivation	chr14:89350000-89850000_Inactivation	0.270069	0.568526	500000	FAIL	NONE
chr14	89850000	90000000	0.0370272	Activation	chr14:89850000-90000000_Activation	0.538417	0.268881	150000	FAIL	NONE
chr14	90000000	90300000	-0.00158286	Inactivation	chr14:90000000-90300000_Inactivation	0.977638	0.0098221	300000	FAIL	NONE
chr14	90300000	90350000	-0.354073	Inactivation	chr14:90300000-90350000_Inactivation	0.00516055	2.2873	50000	FAIL	NONE
chr14	90350000	90500000	0.0165831	Activation	chr14:90350000-90500000_Activation	0.772936	0.111857	150000	FAIL	NONE
chr14	90500000	90700000	-0.215077	Inactivation	chr14:90500000-90700000_Inactivation	0.0108945	1.96279	200000	FAIL	NONE
chr14	90700000	91350000	0.121597	Activation	chr14:90700000-91350000_Activation	0.00688073	2.16237	650000	PASS	Activation	0.616858	0.663386	0.738455	Unchanged	Activation	1.21035	1.37698	0.12163	-0.0561658
chr14	91350000	91500000	-0.107975	Inactivation	chr14:91350000-91500000_Inactivation	0.0980505	1.00855	150000	FAIL	NONE
chr14	91500000	91550000	0.1816	Activation	chr14:91500000-91550000_Activation	0.021789	1.66176	50000	FAIL	NONE
chr14	91550000	92000000	-0.0327487	Inactivation	chr14:91550000-92000000_Inactivation	0.290138	0.537396	450000	FAIL	NONE
chr14	92000000	92050000	0.245581	Activation	chr14:92000000-92050000_Activation	0.00745413	2.1276	50000	FAIL	NONE
chr14	92050000	92300000	-0.0285507	Inactivation	chr14:92050000-92300000_Inactivation	0.626147	0.203324	250000	FAIL	NONE
chr14	92300000	92350000	0.218554	Activation	chr14:92300000-92350000_Activation	0.0103211	1.98627	50000	FAIL	NONE
chr14	92350000	92650000	-0.0395568	Inactivation	chr14:92350000-92650000_Inactivation	0.0768349	1.11444	300000	FAIL	NONE
chr14	92650000	93400000	0.105135	Activation	chr14:92650000-93400000_Activation	0.0166284	1.77915	750000	FAIL	NONE
chr14	93400000	93800000	-0.0853045	Inactivation	chr14:93400000-93800000_Inactivation	0.144495	0.840146	400000	FAIL	NONE
chr14	93800000	93850000	0.272933	Activation	chr14:93800000-93850000_Activation	0.00688073	2.16237	50000	FAIL	NONE
chr14	93850000	94100000	-0.0621488	Inactivation	chr14:93850000-94100000_Inactivation	0.138761	0.857731	250000	FAIL	NONE
chr14	94100000	94400000	0.00679004	Activation	chr14:94100000-94400000_Activation	0.882454	0.0543079	300000	FAIL	NONE
chr14	94400000	94600000	-0.0476338	Inactivation	chr14:94400000-94600000_Inactivation	0.413991	0.383009	200000	FAIL	NONE
chr14	94600000	94850000	0.0126629	Activation	chr14:94600000-94850000_Activation	0.807339	0.0929438	250000	FAIL	NONE
chr14	94850000	95550000	-0.0576625	Inactivation	chr14:94850000-95550000_Inactivation	0.0154817	1.81018	700000	FAIL	NONE
chr14	95550000	95600000	0.385671	Activation	chr14:95550000-95600000_Activation	0.00344037	2.4634	50000	FAIL	NONE
chr14	95600000	96500000	0.0947277	Activation	chr14:95600000-96500000_Activation	0.0625	1.20412	900000	FAIL	NONE
chr14	96500000	96750000	0.574591	Activation	chr14:96500000-96750000_Activation	0.00114679	2.94052	250000	FAIL	NONE
chr14	96750000	97050000	0.108152	Activation	chr14:96750000-97050000_Activation	0.0980505	1.00855	300000	FAIL	NONE
chr14	97050000	97100000	0.246084	Activation	chr14:97050000-97100000_Activation	0.00745413	2.1276	50000	FAIL	NONE
chr14	97100000	97400000	0.0144233	Activation	chr14:97100000-97400000_Activation	0.78555	0.104826	300000	FAIL	NONE
chr14	97400000	97650000	-0.00621311	Inactivation	chr14:97400000-97650000_Inactivation	0.896216	0.0475875	250000	FAIL	NONE
chr14	97650000	98000000	0.0587139	Activation	chr14:97650000-98000000_Activation	0.302752	0.518913	350000	FAIL	NONE
chr14	98000000	98050000	-0.0146452	Inactivation	chr14:98000000-98050000_Inactivation	0.779243	0.108327	50000	FAIL	NONE
chr14	98050000	99250000	0.06842	Activation	chr14:98050000-99250000_Activation	0.0309633	1.50915	1200000	FAIL	NONE
chr14	99250000	99300000	-0.167813	Inactivation	chr14:99250000-99300000_Inactivation	0.0303899	1.51727	50000	FAIL	NONE
chr14	99300000	99900000	0.0754301	Activation	chr14:99300000-99900000_Activation	0.202408	0.693772	600000	FAIL	NONE
chr14	99900000	99950000	0.542612	Activation	chr14:99900000-99950000_Activation	0.00114679	2.94052	50000	FAIL	NONE
chr14	99950000	100750000	-0.157784	Inactivation	chr14:99950000-100750000_Inactivation	0.0166284	1.77915	800000	FAIL	NONE
chr14	100750000	101000000	0.0643944	Activation	chr14:100750000-101000000_Activation	0.260321	0.584491	250000	FAIL	NONE
chr14	101000000	101350000	-0.124795	Inactivation	chr14:101000000-101350000_Inactivation	0.0711009	1.14812	350000	FAIL	NONE
chr14	101350000	101550000	0.140046	Activation	chr14:101350000-101550000_Activation	0.0510321	1.29216	200000	FAIL	NONE
chr14	101550000	101600000	-0.141807	Inactivation	chr14:101550000-101600000_Inactivation	0.0493119	1.30705	50000	FAIL	NONE
chr14	101600000	101900000	0.122561	Activation	chr14:101600000-101900000_Activation	0.078555	1.10483	300000	FAIL	NONE
chr14	101900000	102400000	-0.0199485	Inactivation	chr14:101900000-102400000_Inactivation	0.544151	0.26428	500000	FAIL	NONE
chr14	102400000	103600000	0.0326429	Activation	chr14:102400000-103600000_Activation	0.21789	0.661763	1200000	FAIL	NONE
chr14	103600000	104000000	-0.0932262	Inactivation	chr14:103600000-104000000_Inactivation	0.021789	1.66176	400000	FAIL	NONE
chr14	104000000	105100000	0.0258759	Activation	chr14:104000000-105100000_Activation	0.341743	0.4663	1100000	FAIL	NONE
chr14	105100000	105550000	-0.0276483	Inactivation	chr14:105100000-105550000_Inactivation	0.632454	0.198971	450000	FAIL	NONE
chr14	105550000	106900000	0.078683	Activation	chr14:105550000-106900000_Activation	0.00745413	2.1276	1350000	FAIL	NONE
chr14	106900000	107300000	-0.018447	Inactivation	chr14:106900000-107300000_Inactivation	0.75	0.124939	400000	FAIL	NONE
chr15	20000000	20150000	-0.125121	Inactivation	chr15:20000000-20150000_Inactivation	0.0633626	1.19817	150000	FAIL	NONE
chr15	20150000	20200000	0.0162719	Activation	chr15:20150000-20200000_Activation	0.686951	0.163074	50000	FAIL	NONE
chr15	20200000	20250000	0.231687	Activation	chr15:20200000-20250000_Activation	0.0112923	1.94722	50000	FAIL	NONE
chr15	20350000	20400000	0.231687	Activation	chr15:20350000-20400000_Activation	0.0112923	1.94722	50000	FAIL	NONE
chr15	20400000	20650000	-0.052898	Inactivation	chr15:20400000-20650000_Inactivation	0.333752	0.476577	250000	FAIL	NONE
chr15	20800000	20900000	-0.052898	Inactivation	chr15:20800000-20900000_Inactivation	0.333752	0.476577	100000	FAIL	NONE
chr15	20900000	20950000	0.239592	Activation	chr15:20900000-20950000_Activation	0.010665	1.97204	50000	FAIL	NONE
chr15	21100000	21150000	0.239592	Activation	chr15:21100000-21150000_Activation	0.010665	1.97204	50000	FAIL	NONE
chr15	21150000	21250000	-0.0399226	Inactivation	chr15:21150000-21250000_Inactivation	0.404642	0.392929	100000	FAIL	NONE
chr15	21850000	22050000	-0.0464265	Inactivation	chr15:21850000-22050000_Inactivation	0.333752	0.476577	200000	FAIL	NONE
chr15	22150000	22200000	-0.286132	Inactivation	chr15:22150000-22200000_Inactivation	0.00627353	2.20249	50000	FAIL	NONE
chr15	22250000	22600000	0.0273926	Activation	chr15:22250000-22600000_Activation	0.531368	0.274605	350000	FAIL	NONE
chr15	22650000	22850000	-0.294329	Inactivation	chr15:22650000-22850000_Inactivation	0.00376412	2.42434	200000	FAIL	NONE
chr15	22850000	23100000	0.355359	Activation	chr15:22850000-23100000_Activation	0.00188206	2.72537	250000	FAIL	NONE
chr15	23100000	23300000	0.0154377	Activation	chr15:23100000-23300000_Activation	0.718946	0.143304	200000	FAIL	NONE
chr15	23350000	23450000	0.0832145	Activation	chr15:23350000-23450000_Activation	0.183187	0.737105	100000	FAIL	NONE
chr15	23450000	23500000	-0.314019	Inactivation	chr15:23450000-23500000_Inactivation	0.00376412	2.42434	50000	FAIL	NONE
chr15	23600000	25550000	-0.05868	Inactivation	chr15:23600000-25550000_Inactivation	0.0326223	1.48648	1950000	FAIL	NONE
chr15	25550000	26400000	0.175002	Activation	chr15:25550000-26400000_Activation	0.00250941	2.60043	850000	PASS	Activation	0.240437	0.204167	0.415439	Unchanged	Activation	1.10933	1.0668	0.831154	0.1005
chr15	26400000	27050000	-0.0207049	Inactivation	chr15:26400000-27050000_Inactivation	0.351317	0.4543	650000	FAIL	NONE
chr15	27050000	28600000	0.0464244	Activation	chr15:27050000-28600000_Activation	0.164994	0.782533	1550000	FAIL	NONE
chr15	28650000	28700000	0.0562755	Activation	chr15:28650000-28700000_Activation	0.321832	0.492371	50000	FAIL	NONE
chr15	28700000	28750000	-0.139377	Inactivation	chr15:28700000-28750000_Inactivation	0.0508156	1.294	50000	FAIL	NONE
chr15	28800000	28850000	-0.139377	Inactivation	chr15:28800000-28850000_Inactivation	0.0508156	1.294	50000	FAIL	NONE
chr15	28850000	29500000	0.0450496	Activation	chr15:28850000-29500000_Activation	0.37202	0.429434	650000	FAIL	NONE
chr15	29500000	29950000	-0.0685274	Inactivation	chr15:29500000-29950000_Inactivation	0.0294856	1.53039	450000	FAIL	NONE
chr15	29950000	30150000	0.133302	Activation	chr15:29950000-30150000_Activation	0.0539523	1.26799	200000	FAIL	NONE
chr15	30150000	30200000	-0.234287	Inactivation	chr15:30150000-30200000_Inactivation	0.0112923	1.94722	50000	FAIL	NONE
chr15	30200000	30400000	0.0116147	Activation	chr15:30200000-30400000_Activation	0.776035	0.110119	200000	FAIL	NONE
chr15	30450000	30500000	0.0116147	Activation	chr15:30450000-30500000_Activation	0.776035	0.110119	50000	FAIL	NONE
chr15	30550000	30700000	0.0360429	Activation	chr15:30550000-30700000_Activation	0.18005	0.744606	150000	FAIL	NONE
chr15	30750000	30800000	0.0848992	Activation	chr15:30750000-30800000_Activation	0.18005	0.744606	50000	FAIL	NONE
chr15	30900000	31300000	0.0848992	Activation	chr15:30900000-31300000_Activation	0.18005	0.744606	400000	FAIL	NONE
chr15	31300000	31400000	-0.21352	Inactivation	chr15:31300000-31400000_Inactivation	0.0188206	1.72537	100000	FAIL	NONE
chr15	31400000	31800000	0.0938573	Activation	chr15:31400000-31800000_Activation	0.146801	0.833272	400000	FAIL	NONE
chr15	31800000	32250000	-0.0707566	Inactivation	chr15:31800000-32250000_Inactivation	0.104768	0.979772	450000	FAIL	NONE
chr15	32250000	32550000	0.038659	Activation	chr15:32250000-32550000_Activation	0.412798	0.384262	300000	FAIL	NONE
chr15	32600000	32650000	0.398343	Activation	chr15:32600000-32650000_Activation	0.00125471	2.90146	50000	FAIL	NONE
chr15	32700000	33100000	-0.0398497	Inactivation	chr15:32700000-33100000_Inactivation	0.410289	0.386911	400000	FAIL	NONE
chr15	33100000	33550000	0.123264	Activation	chr15:33100000-33550000_Activation	0.0294856	1.53039	450000	FAIL	NONE
chr15	33550000	33850000	-0.0608598	Inactivation	chr15:33550000-33850000_Inactivation	0.273526	0.563002	300000	FAIL	NONE
chr15	33850000	33900000	0.0260967	Activation	chr15:33850000-33900000_Activation	0.557089	0.254075	50000	FAIL	NONE
chr15	33900000	35100000	-0.0858287	Inactivation	chr15:33900000-35100000_Inactivation	0.0112923	1.94722	1200000	FAIL	NONE
chr15	35100000	35300000	0.126126	Activation	chr15:35100000-35300000_Activation	0.0608532	1.21572	200000	FAIL	NONE
chr15	35300000	35550000	-0.255103	Inactivation	chr15:35300000-35550000_Inactivation	0.0100376	1.99837	250000	FAIL	NONE
chr15	35550000	35750000	-0.0831659	Inactivation	chr15:35550000-35750000_Inactivation	0.147428	0.83142	200000	FAIL	NONE
chr15	35750000	36050000	-0.278932	Inactivation	chr15:35750000-36050000_Inactivation	0.00627353	2.20249	300000	PASS	Inactivation	0.618852	0.608333	0.339921	Unchanged	Inactivation	-0.189624	0.0894067	-0.449948	0.21159
chr15	36050000	36100000	-0.160079	Inactivation	chr15:36050000-36100000_Inactivation	0.0301129	1.52125	50000	FAIL	NONE
chr15	36100000	37250000	-0.288042	Inactivation	chr15:36100000-37250000_Inactivation	0.00125471	2.90146	1150000	PASS	Inactivation	0.489071	0.484375	0.201029	Unchanged	Inactivation	-0.358465	-0.746024	-0.632023	0.82132
chr15	37250000	37950000	-0.0845105	Inactivation	chr15:37250000-37950000_Inactivation	0.0947302	1.02351	700000	FAIL	NONE
chr15	37950000	38000000	-0.289364	Inactivation	chr15:37950000-38000000_Inactivation	0.00564617	2.24825	50000	FAIL	NONE
chr15	38000000	38250000	-0.0956878	Inactivation	chr15:38000000-38250000_Inactivation	0.135508	0.868035	250000	FAIL	NONE
chr15	38250000	38300000	-0.452245	Inactivation	chr15:38250000-38300000_Inactivation	0.00125471	2.90146	50000	FAIL	NONE
chr15	38300000	38750000	0.0702229	Activation	chr15:38300000-38750000_Activation	0.0112923	1.94722	450000	FAIL	NONE
chr15	38750000	40100000	-0.180502	Inactivation	chr15:38750000-40100000_Inactivation	0.00439147	2.35739	1350000	PASS	Inactivation	0.752049	0.756944	0.571547	Unchanged	Inactivation	-0.765937	-0.489713	0.124256	-0.200219
chr15	40100000	40300000	0.00233266	Activation	chr15:40100000-40300000_Activation	0.981179	0.00825157	200000	FAIL	NONE
chr15	40300000	40750000	-0.00468693	Inactivation	chr15:40300000-40750000_Inactivation	0.863237	0.0638699	450000	FAIL	NONE
chr15	40750000	41000000	0.0131698	Activation	chr15:40750000-41000000_Activation	0.754078	0.122584	250000	FAIL	NONE
chr15	41000000	41350000	-0.00659301	Inactivation	chr15:41000000-41350000_Inactivation	0.87202	0.0594735	350000	FAIL	NONE
chr15	41350000	41900000	0.1089	Activation	chr15:41350000-41900000_Activation	0.0470514	1.32743	550000	FAIL	NONE
chr15	41900000	42050000	-0.00547528	Inactivation	chr15:41900000-42050000_Inactivation	0.892095	0.0495887	150000	FAIL	NONE
chr15	42050000	42250000	0.115175	Activation	chr15:42050000-42250000_Activation	0.0884567	1.05327	200000	FAIL	NONE
chr15	42250000	42450000	-0.0998834	Inactivation	chr15:42250000-42450000_Inactivation	0.12798	0.892858	200000	FAIL	NONE
chr15	42450000	43400000	0.0936374	Activation	chr15:42450000-43400000_Activation	0.0583438	1.23401	950000	FAIL	NONE
chr15	43400000	43850000	-0.0085045	Inactivation	chr15:43400000-43850000_Inactivation	0.404642	0.392929	450000	FAIL	NONE
chr15	43850000	44050000	-0.237754	Inactivation	chr15:43850000-44050000_Inactivation	0.0112923	1.94722	200000	FAIL	NONE
chr15	44050000	44500000	0.01745	Activation	chr15:44050000-44500000_Activation	0.151819	0.818673	450000	FAIL	NONE
chr15	44500000	44550000	-0.00351519	Inactivation	chr15:44500000-44550000_Inactivation	0.941656	0.0261076	50000	FAIL	NONE
chr15	44550000	45100000	0.109676	Activation	chr15:44550000-45100000_Activation	0.00250941	2.60043	550000	PASS	Activation	0.628415	0.714583	0.738092	Activation	Activation	0.498525	0.94538	-0.359646	-0.0346757
chr15	45100000	45350000	-0.143264	Inactivation	chr15:45100000-45350000_Inactivation	0.0470514	1.32743	250000	FAIL	NONE
chr15	45350000	45500000	0.082032	Activation	chr15:45350000-45500000_Activation	0.186951	0.728272	150000	FAIL	NONE
chr15	45500000	45650000	-0.167126	Inactivation	chr15:45500000-45650000_Inactivation	0.0294856	1.53039	150000	FAIL	NONE
chr15	45650000	46000000	0.13327	Activation	chr15:45650000-46000000_Activation	0.0539523	1.26799	350000	FAIL	NONE
chr15	46000000	46650000	-0.016685	Inactivation	chr15:46000000-46650000_Inactivation	0.685696	0.163868	650000	FAIL	NONE
chr15	46650000	47550000	0.0234418	Activation	chr15:46650000-47550000_Activation	0.412798	0.384262	900000	FAIL	NONE
chr15	47550000	48650000	-0.0285287	Inactivation	chr15:47550000-48650000_Inactivation	0.00188206	2.72537	1100000	FAIL	NONE
chr15	48650000	50200000	0.0503373	Activation	chr15:48650000-50200000_Activation	0.186951	0.728272	1550000	FAIL	NONE
chr15	50200000	50600000	-0.0331554	Inactivation	chr15:50200000-50600000_Inactivation	0.199498	0.700061	400000	FAIL	NONE
chr15	50600000	51000000	0.0189853	Activation	chr15:50600000-51000000_Activation	0.643664	0.191341	400000	FAIL	NONE
chr15	51000000	51350000	-0.0719238	Inactivation	chr15:51000000-51350000_Inactivation	0.238394	0.622705	350000	FAIL	NONE
chr15	51350000	51550000	0.0532341	Activation	chr15:51350000-51550000_Activation	0.023212	1.63429	200000	FAIL	NONE
chr15	51550000	52000000	-0.159005	Inactivation	chr15:51550000-52000000_Inactivation	0.0301129	1.52125	450000	FAIL	NONE
chr15	52000000	53700000	0.061948	Activation	chr15:52000000-53700000_Activation	0.0476788	1.32167	1700000	FAIL	NONE
chr15	53700000	55450000	-0.0238482	Inactivation	chr15:53700000-55450000_Inactivation	0.0947302	1.02351	1750000	FAIL	NONE
chr15	55450000	55850000	0.0406677	Activation	chr15:55450000-55850000_Activation	0.26537	0.576148	400000	FAIL	NONE
chr15	55850000	58400000	-0.0662192	Inactivation	chr15:55850000-58400000_Inactivation	0.00439147	2.35739	2550000	FAIL	NONE
chr15	58400000	58500000	0.343177	Activation	chr15:58400000-58500000_Activation	0.00250941	2.60043	100000	FAIL	NONE
chr15	58500000	58850000	-0.0666591	Inactivation	chr15:58500000-58850000_Inactivation	0.25345	0.596107	350000	FAIL	NONE
chr15	58850000	59200000	0.0270362	Activation	chr15:58850000-59200000_Activation	0.531368	0.274605	350000	FAIL	NONE
chr15	59200000	59450000	-0.100013	Inactivation	chr15:59200000-59450000_Inactivation	0.12798	0.892858	250000	FAIL	NONE
chr15	59450000	59750000	0.0428249	Activation	chr15:59450000-59750000_Activation	0.0508156	1.294	300000	FAIL	NONE
chr15	59750000	60450000	-0.126007	Inactivation	chr15:59750000-60450000_Inactivation	0.00188206	2.72537	700000	PASS	Inactivation	0.538251	0.561111	0.412245	Unchanged	Inactivation	-0.561303	-0.521609	-0.502489	0.0233583
chr15	60450000	60600000	0.0129268	Activation	chr15:60450000-60600000_Activation	0.754078	0.122584	150000	FAIL	NONE
chr15	60600000	61350000	-0.0511599	Inactivation	chr15:60600000-61350000_Inactivation	0.0407779	1.38957	750000	FAIL	NONE
chr15	61350000	61400000	0.194	Activation	chr15:61350000-61400000_Activation	0.0225847	1.64619	50000	FAIL	NONE
chr15	61400000	62100000	-0.0703849	Inactivation	chr15:61400000-62100000_Inactivation	0.199498	0.700061	700000	FAIL	NONE
chr15	62100000	62150000	0.502138	Activation	chr15:62100000-62150000_Activation	0.00125471	2.90146	50000	FAIL	NONE
chr15	62150000	62450000	0.0595153	Activation	chr15:62150000-62450000_Activation	0.281054	0.55121	300000	FAIL	NONE
chr15	62450000	62650000	-0.134161	Inactivation	chr15:62450000-62650000_Inactivation	0.0539523	1.26799	200000	FAIL	NONE
chr15	62650000	63400000	0.0714605	Activation	chr15:62650000-63400000_Activation	0.0583438	1.23401	750000	FAIL	NONE
chr15	63400000	63600000	0	Inactivation	chr15:63400000-63600000_Inactivation	1	0	200000	FAIL	NONE
chr15	63600000	63800000	-0.0750988	Inactivation	chr15:63600000-63800000_Inactivation	0.216437	0.664669	200000	FAIL	NONE
chr15	63800000	64200000	0.0355569	Activation	chr15:63800000-64200000_Activation	0.234003	0.630779	400000	FAIL	NONE
chr15	64200000	64400000	-0.00440614	Inactivation	chr15:64200000-64400000_Inactivation	0.914053	0.0390288	200000	FAIL	NONE
chr15	64400000	64950000	0.016685	Activation	chr15:64400000-64950000_Activation	0.685696	0.163868	550000	FAIL	NONE
chr15	64950000	65750000	-0.104905	Inactivation	chr15:64950000-65750000_Inactivation	0.023212	1.63429	800000	FAIL	NONE
chr15	65750000	66200000	0.0936089	Activation	chr15:65750000-66200000_Activation	0.0583438	1.23401	450000	FAIL	NONE
chr15	66200000	66600000	-0.128092	Inactivation	chr15:66200000-66600000_Inactivation	0.00188206	2.72537	400000	PASS	Inactivation	0.612705	0.595833	0.484613	Unchanged	Inactivation	-0.553351	-0.686482	0.713459	0.217306
chr15	66600000	66850000	0.0916057	Activation	chr15:66600000-66850000_Activation	0.150565	0.822277	250000	FAIL	NONE
chr15	66850000	67300000	-0.0694507	Inactivation	chr15:66850000-67300000_Inactivation	0.238394	0.622705	450000	FAIL	NONE
chr15	67300000	67550000	0.0542992	Activation	chr15:67300000-67550000_Activation	0.324969	0.488159	250000	FAIL	NONE
chr15	67550000	67800000	-0.00649582	Inactivation	chr15:67550000-67800000_Inactivation	0.87202	0.0594735	250000	FAIL	NONE
chr15	67800000	68150000	0.013996	Activation	chr15:67800000-68150000_Activation	0.740903	0.130238	350000	FAIL	NONE
chr15	68150000	68350000	-0.239847	Inactivation	chr15:68150000-68350000_Inactivation	0.0100376	1.99837	200000	FAIL	NONE
chr15	68350000	68500000	0.0220469	Activation	chr15:68350000-68500000_Activation	0.607905	0.216165	150000	FAIL	NONE
chr15	68500000	68700000	-0.15138	Inactivation	chr15:68500000-68700000_Inactivation	0.0357591	1.44661	200000	FAIL	NONE
chr15	68700000	68850000	-0.372724	Inactivation	chr15:68700000-68850000_Inactivation	0.00188206	2.72537	150000	FAIL	NONE
chr15	68850000	68950000	-0.143475	Inactivation	chr15:68850000-68950000_Inactivation	0.0470514	1.32743	100000	FAIL	NONE
chr15	68950000	69000000	0.168	Activation	chr15:68950000-69000000_Activation	0.0294856	1.53039	50000	FAIL	NONE
chr15	69000000	72450000	-0.152397	Inactivation	chr15:69000000-72450000_Inactivation	0.00627353	2.20249	3450000	PASS	Inactivation	0.766393	0.752083	0.613997	Unchanged	Inactivation	-0.314939	-0.395212	0.0383451	-0.0701008
chr15	72450000	72600000	0.0596395	Activation	chr15:72450000-72600000_Activation	0.154329	0.811553	150000	FAIL	NONE
chr15	72600000	73100000	-0.0170252	Inactivation	chr15:72600000-73100000_Inactivation	0.68005	0.167459	500000	FAIL	NONE
chr15	73100000	73550000	0.0069062	Activation	chr15:73100000-73550000_Activation	0.801129	0.0962974	450000	FAIL	NONE
chr15	73550000	73850000	-0.0528089	Inactivation	chr15:73550000-73850000_Inactivation	0.333752	0.476577	300000	FAIL	NONE
chr15	73850000	74200000	0.02702	Activation	chr15:73850000-74200000_Activation	0.531368	0.274605	350000	FAIL	NONE
chr15	74200000	75100000	-0.109848	Inactivation	chr15:74200000-75100000_Inactivation	0.0100376	1.99837	900000	FAIL	NONE
chr15	75100000	75500000	0.0356359	Activation	chr15:75100000-75500000_Activation	0.422836	0.373828	400000	FAIL	NONE
chr15	75500000	76000000	-0.0686224	Inactivation	chr15:75500000-76000000_Inactivation	0.0238394	1.6227	500000	FAIL	NONE
chr15	76000000	76250000	0.144901	Activation	chr15:76000000-76250000_Activation	0.0439147	1.35739	250000	FAIL	NONE
chr15	76250000	76450000	-0.123064	Inactivation	chr15:76250000-76450000_Inactivation	0.065872	1.1813	200000	FAIL	NONE
chr15	76450000	76650000	0.0280406	Activation	chr15:76450000-76650000_Activation	0.517566	0.286034	200000	FAIL	NONE
chr15	76650000	77150000	-0.0323009	Inactivation	chr15:76650000-77150000_Inactivation	0.479925	0.318827	500000	FAIL	NONE
chr15	77150000	77200000	0.224616	Activation	chr15:77150000-77200000_Activation	0.0138018	1.86007	50000	FAIL	NONE
chr15	77200000	77450000	-0.226204	Inactivation	chr15:77200000-77450000_Inactivation	0.0138018	1.86007	250000	FAIL	NONE
chr15	77450000	77800000	0.034666	Activation	chr15:77450000-77800000_Activation	0.446675	0.350008	350000	FAIL	NONE
chr15	77800000	80150000	-0.0768831	Inactivation	chr15:77800000-80150000_Inactivation	0.00250941	2.60043	2350000	FAIL	NONE
chr15	80150000	80500000	0.10242	Activation	chr15:80150000-80500000_Activation	0.0357591	1.44661	350000	FAIL	NONE
chr15	80500000	81300000	-0.0803635	Inactivation	chr15:80500000-81300000_Inactivation	0.023212	1.63429	800000	FAIL	NONE
chr15	81300000	81400000	0.196349	Activation	chr15:81300000-81400000_Activation	0.0219573	1.65842	100000	FAIL	NONE
chr15	81400000	81700000	-0.0289477	Inactivation	chr15:81400000-81700000_Inactivation	0.513174	0.289735	300000	FAIL	NONE
chr15	81700000	82600000	0.113435	Activation	chr15:81700000-82600000_Activation	0.00627353	2.20249	900000	PASS	Activation	0.271858	0.277778	0.385293	Unchanged	Activation	-1.13397	-0.163983	-0.193585	-0.674054
chr15	82650000	82700000	0.243739	Activation	chr15:82650000-82700000_Activation	0.0100376	1.99837	50000	FAIL	NONE
chr15	83150000	83400000	-0.0511615	Inactivation	chr15:83150000-83400000_Inactivation	0.0169385	1.77112	250000	FAIL	NONE
chr15	83400000	83800000	0.0942947	Activation	chr15:83400000-83800000_Activation	0.0407779	1.38957	400000	FAIL	NONE
chr15	83800000	84050000	-0.013267	Inactivation	chr15:83800000-84050000_Inactivation	0.754078	0.122584	250000	FAIL	NONE
chr15	84050000	84100000	0.224438	Activation	chr15:84050000-84100000_Activation	0.0138018	1.86007	50000	FAIL	NONE
chr15	84100000	85000000	-0.0698512	Inactivation	chr15:84100000-85000000_Inactivation	0.0777917	1.10907	900000	FAIL	NONE
chr15	85050000	85100000	0.447588	Activation	chr15:85050000-85100000_Activation	0.00125471	2.90146	50000	FAIL	NONE
chr15	85100000	85350000	-0.0306616	Inactivation	chr15:85100000-85350000_Inactivation	0.464241	0.333257	250000	FAIL	NONE
chr15	85350000	85650000	0.0317501	Activation	chr15:85350000-85650000_Activation	0.489335	0.310394	300000	FAIL	NONE
chr15	85650000	85850000	-0.0872846	Inactivation	chr15:85650000-85850000_Inactivation	0.0188206	1.72537	200000	FAIL	NONE
chr15	85850000	87500000	0.0782905	Activation	chr15:85850000-87500000_Activation	0.0301129	1.52125	1650000	FAIL	NONE
chr15	87500000	88200000	-0.0418584	Inactivation	chr15:87500000-88200000_Inactivation	0.198871	0.701429	700000	FAIL	NONE
chr15	88200000	88400000	0.0968217	Activation	chr15:88200000-88400000_Activation	0.135508	0.868035	200000	FAIL	NONE
chr15	88400000	88450000	-0.227289	Inactivation	chr15:88400000-88450000_Inactivation	0.0131744	1.88027	50000	FAIL	NONE
chr15	88450000	89950000	0.0842021	Activation	chr15:88450000-89950000_Activation	0.0439147	1.35739	1500000	FAIL	NONE
chr15	89950000	90300000	-0.286091	Inactivation	chr15:89950000-90300000_Inactivation	0.00627353	2.20249	350000	PASS	Inactivation	0.709016	0.670833	0.422925	Unchanged	Inactivation	-0.764569	-0.343098	0.563042	-0.0196918
chr15	90300000	90450000	-0.0972105	Inactivation	chr15:90300000-90450000_Inactivation	0.135508	0.868035	150000	FAIL	NONE
chr15	90450000	90700000	-0.236419	Inactivation	chr15:90450000-90700000_Inactivation	0.00627353	2.20249	250000	FAIL	NONE
chr15	90700000	91550000	-0.022713	Inactivation	chr15:90700000-91550000_Inactivation	0.335006	0.474947	850000	FAIL	NONE
chr15	91550000	91600000	0.633626	Activation	chr15:91550000-91600000_Activation	0.000627353	3.20249	50000	FAIL	NONE
chr15	91600000	91850000	-0.0304056	Inactivation	chr15:91600000-91850000_Inactivation	0.499373	0.301575	250000	FAIL	NONE
chr15	91850000	91900000	0.0515616	Activation	chr15:91850000-91900000_Activation	0.335006	0.474947	50000	FAIL	NONE
chr15	91900000	92150000	0.418201	Activation	chr15:91900000-92150000_Activation	0.00125471	2.90146	250000	FAIL	NONE
chr15	92150000	92700000	0.21898	Activation	chr15:92150000-92700000_Activation	0.0112923	1.94722	550000	FAIL	NONE
chr15	92700000	92750000	-0.0594019	Inactivation	chr15:92700000-92750000_Inactivation	0.281054	0.55121	50000	FAIL	NONE
chr15	92750000	92900000	0.0553522	Activation	chr15:92750000-92900000_Activation	0.323714	0.489839	150000	FAIL	NONE
chr15	92900000	93550000	0.226334	Activation	chr15:92900000-93550000_Activation	0.0100376	1.99837	650000	FAIL	NONE
chr15	93550000	93600000	0.886995	Activation	chr15:93550000-93600000_Activation	0.000627353	3.20249	50000	FAIL	NONE
chr15	93600000	94300000	0.0492706	Activation	chr15:93600000-94300000_Activation	0.150565	0.822277	700000	FAIL	NONE
chr15	94300000	94350000	-0.0182887	Inactivation	chr15:94300000-94350000_Inactivation	0.649937	0.187129	50000	FAIL	NONE
chr15	94350000	94950000	0.0275748	Activation	chr15:94350000-94950000_Activation	0.386449	0.412908	600000	FAIL	NONE
chr15	94950000	95350000	-0.0518127	Inactivation	chr15:94950000-95350000_Inactivation	0.186951	0.728272	400000	FAIL	NONE
chr15	95350000	95550000	0.0017657	Activation	chr15:95350000-95550000_Activation	0.984316	0.00686537	200000	FAIL	NONE
chr15	95550000	96450000	-0.101654	Inactivation	chr15:95550000-96450000_Inactivation	0.0100376	1.99837	900000	FAIL	NONE
chr15	96450000	96550000	0.0220145	Activation	chr15:96450000-96550000_Activation	0.607905	0.216165	100000	FAIL	NONE
chr15	96550000	96750000	-0.11733	Inactivation	chr15:96550000-96750000_Inactivation	0.0777917	1.10907	200000	FAIL	NONE
chr15	96750000	98250000	0.0701738	Activation	chr15:96750000-98250000_Activation	0.0100376	1.99837	1500000	FAIL	NONE
chr15	98250000	98950000	-0.0226856	Inactivation	chr15:98250000-98950000_Inactivation	0.369511	0.432373	700000	FAIL	NONE
chr15	98950000	99950000	0.105623	Activation	chr15:98950000-99950000_Activation	0.0294856	1.53039	1000000	FAIL	NONE
chr15	99950000	100300000	-0.0606516	Inactivation	chr15:99950000-100300000_Inactivation	0.230238	0.637822	350000	FAIL	NONE
chr15	100300000	100700000	0.071286	Activation	chr15:100300000-100700000_Activation	0.0947302	1.02351	400000	FAIL	NONE
chr15	100700000	101100000	-0.0227273	Inactivation	chr15:100700000-101100000_Inactivation	0.412798	0.384262	400000	FAIL	NONE
chr15	101100000	101150000	0.42691	Activation	chr15:101100000-101150000_Activation	0.00125471	2.90146	50000	FAIL	NONE
chr15	101150000	101600000	-0.142762	Inactivation	chr15:101150000-101600000_Inactivation	0.0470514	1.32743	450000	FAIL	NONE
chr15	101600000	102200000	0.0666888	Activation	chr15:101600000-102200000_Activation	0.0928482	1.03223	600000	FAIL	NONE
chr15	102200000	102500000	0.281297	Activation	chr15:102200000-102500000_Activation	0.00627353	2.20249	300000	PASS	Activation	0.536885	0.6	0.818182	Activation	Activation	1.36988	1.65489	-1.11213	-0.349088
chr16	50000	850000	0.0907165	Activation	chr16:50000-850000_Activation	0.0161394	1.79211	800000	FAIL	NONE
chr16	850000	1300000	-0.126195	Inactivation	chr16:850000-1300000_Inactivation	0.0968367	1.01396	450000	FAIL	NONE
chr16	1300000	2750000	0.0562406	Activation	chr16:1300000-2750000_Activation	0.135571	0.867832	1450000	FAIL	NONE
chr16	2750000	3250000	-0.0396986	Inactivation	chr16:2750000-3250000_Inactivation	0.0284054	1.5466	500000	FAIL	NONE
chr16	3250000	3500000	0.0159374	Activation	chr16:3250000-3500000_Activation	0.768238	0.114504	250000	FAIL	NONE
chr16	3500000	4300000	-0.0890231	Inactivation	chr16:3500000-4300000_Inactivation	0.0251775	1.59899	800000	FAIL	NONE
chr16	4300000	5950000	0.0897588	Activation	chr16:4300000-5950000_Activation	0.0109748	1.9596	1650000	FAIL	NONE
chr16	5950000	6150000	-0.0770791	Inactivation	chr16:5950000-6150000_Inactivation	0.156875	0.804445	200000	FAIL	NONE
chr16	6150000	6800000	0.0762098	Activation	chr16:6150000-6800000_Activation	0.0774693	1.11087	650000	FAIL	NONE
chr16	6800000	7400000	-0.08541	Inactivation	chr16:6800000-7400000_Inactivation	0.0206585	1.6849	600000	FAIL	NONE
chr16	7400000	7550000	0.0341447	Activation	chr16:7400000-7550000_Activation	0.18399	0.735207	150000	FAIL	NONE
chr16	7550000	8600000	-0.0768238	Inactivation	chr16:7550000-8600000_Inactivation	0.0510006	1.29242	1050000	FAIL	NONE
chr16	8600000	9700000	0.09002	Activation	chr16:8600000-9700000_Activation	0.0180762	1.74289	1100000	FAIL	NONE
chr16	9700000	9900000	-0.0453492	Inactivation	chr16:9700000-9900000_Inactivation	0.460297	0.336962	200000	FAIL	NONE
chr16	9900000	10150000	0.00927267	Activation	chr16:9900000-10150000_Activation	0.855391	0.0678355	250000	FAIL	NONE
chr16	10150000	10300000	-0.00695451	Inactivation	chr16:10150000-10300000_Inactivation	0.887024	0.0520647	150000	FAIL	NONE
chr16	10300000	10600000	0.034193	Activation	chr16:10300000-10600000_Activation	0.577147	0.238714	300000	FAIL	NONE
chr16	10600000	10850000	-0.0902637	Inactivation	chr16:10600000-10850000_Inactivation	0.18399	0.735207	250000	FAIL	NONE
chr16	10850000	11500000	0.0573524	Activation	chr16:10850000-11500000_Activation	0.125242	0.90225	650000	FAIL	NONE
chr16	11500000	11750000	-0.339177	Inactivation	chr16:11500000-11750000_Inactivation	0.00193673	2.71293	250000	FAIL	NONE
chr16	11750000	12000000	0.00536076	Activation	chr16:11750000-12000000_Activation	0.903809	0.0439234	250000	FAIL	NONE
chr16	12000000	12150000	0.374819	Activation	chr16:12000000-12150000_Activation	0.00193673	2.71293	150000	FAIL	NONE
chr16	12150000	12550000	0.173138	Activation	chr16:12150000-12550000_Activation	0.0180762	1.74289	400000	FAIL	NONE
chr16	12550000	12750000	0.301797	Activation	chr16:12550000-12750000_Activation	0.00516462	2.28696	200000	FAIL	NONE
chr16	12750000	13000000	0.533324	Activation	chr16:12750000-13000000_Activation	0.000645578	3.19005	250000	FAIL	NONE
chr16	13000000	13950000	0.103471	Activation	chr16:13000000-13950000_Activation	0.0258231	1.58799	950000	FAIL	NONE
chr16	13950000	14000000	-0.268763	Inactivation	chr16:13950000-14000000_Inactivation	0.00516462	2.28696	50000	FAIL	NONE
chr16	14000000	14600000	0.10346	Activation	chr16:14000000-14600000_Activation	0.0729503	1.13697	600000	FAIL	NONE
chr16	14600000	14800000	-0.0296291	Inactivation	chr16:14600000-14800000_Inactivation	0.60878	0.21554	200000	FAIL	NONE
chr16	14850000	14900000	-0.0838163	Inactivation	chr16:14850000-14900000_Inactivation	0.200129	0.69869	50000	FAIL	NONE
chr16	14900000	15250000	0.124167	Activation	chr16:14900000-15250000_Activation	0.10071	0.996927	350000	FAIL	NONE
chr16	15250000	15450000	-0.0111562	Inactivation	chr16:15250000-15450000_Inactivation	0.83215	0.0797985	200000	FAIL	NONE
chr16	15450000	15800000	0.00318748	Activation	chr16:15450000-15800000_Activation	0.93867	0.027487	350000	FAIL	NONE
chr16	15800000	16350000	-0.142067	Inactivation	chr16:15800000-16350000_Inactivation	0.00516462	2.28696	550000	PASS	Inactivation	0.876847	0.786697	0.73478	Inactivation	Inactivation	0.335622	1.07996	-0.14726	0.148942
chr16	16500000	16750000	0.0172414	Activation	chr16:16500000-16750000_Activation	0.739832	0.130867	250000	FAIL	NONE
chr16	16750000	17200000	-0.0178209	Inactivation	chr16:16750000-17200000_Inactivation	0.739832	0.130867	450000	FAIL	NONE
chr16	17200000	17650000	0.100406	Activation	chr16:17200000-17650000_Activation	0.147837	0.830216	450000	FAIL	NONE
chr16	17650000	17700000	-0.147493	Inactivation	chr16:17650000-17700000_Inactivation	0.0426081	1.37051	50000	FAIL	NONE
chr16	17700000	18300000	0.054477	Activation	chr16:17700000-18300000_Activation	0.367334	0.434939	600000	FAIL	NONE
chr16	18300000	18350000	-0.364242	Inactivation	chr16:18300000-18350000_Inactivation	0.00193673	2.71293	50000	FAIL	NONE
chr16	18500000	18650000	-0.364242	Inactivation	chr16:18500000-18650000_Inactivation	0.00193673	2.71293	150000	FAIL	NONE
chr16	18700000	18750000	-0.364242	Inactivation	chr16:18700000-18750000_Inactivation	0.00193673	2.71293	50000	FAIL	NONE
chr16	18750000	19150000	0.295422	Activation	chr16:18750000-19150000_Activation	0.00516462	2.28696	400000	PASS	Activation	0.591133	0.724771	0.886555	Activation	Activation	2.3469	2.43776	-0.661404	-0.00785901
chr16	19150000	19200000	-0.162562	Inactivation	chr16:19150000-19200000_Inactivation	0.0258231	1.58799	50000	FAIL	NONE
chr16	19200000	19900000	0.0603966	Activation	chr16:19200000-19900000_Activation	0.24532	0.610268	700000	FAIL	NONE
chr16	19900000	19950000	-0.246885	Inactivation	chr16:19900000-19950000_Inactivation	0.00710136	2.14866	50000	FAIL	NONE
chr16	19950000	20750000	0.155661	Activation	chr16:19950000-20750000_Activation	0.00710136	2.14866	800000	PASS	Activation	0.137931	0.224771	0.293592	Activation	Activation	-1.15121	-0.576293	1.43523	-1.45459
chr16	20750000	20800000	-0.179513	Inactivation	chr16:20750000-20800000_Inactivation	0.0174306	1.75869	50000	FAIL	NONE
chr16	20800000	20950000	0.17763	Activation	chr16:20800000-20950000_Activation	0.0180762	1.74289	150000	FAIL	NONE
chr16	20950000	21300000	-0.0321646	Inactivation	chr16:20950000-21300000_Inactivation	0.587476	0.23101	350000	FAIL	NONE
chr16	21300000	21400000	0.159012	Activation	chr16:21300000-21400000_Activation	0.0258231	1.58799	100000	FAIL	NONE
chr16	21500000	21750000	0.179702	Activation	chr16:21500000-21750000_Activation	0.0116204	1.93478	250000	FAIL	NONE
chr16	21750000	21850000	-0.0122428	Inactivation	chr16:21750000-21850000_Inactivation	0.806327	0.093489	100000	FAIL	NONE
chr16	21900000	21950000	-0.0122428	Inactivation	chr16:21900000-21950000_Inactivation	0.806327	0.093489	50000	FAIL	NONE
chr16	21950000	22450000	0.0394451	Activation	chr16:21950000-22450000_Activation	0.477728	0.32082	500000	FAIL	NONE
chr16	22550000	22600000	0.391119	Activation	chr16:22550000-22600000_Activation	0.00193673	2.71293	50000	FAIL	NONE
chr16	22600000	23050000	-0.0143437	Inactivation	chr16:22600000-23050000_Inactivation	0.783086	0.106191	450000	FAIL	NONE
chr16	23050000	25100000	0.0562615	Activation	chr16:23050000-25100000_Activation	0.0271143	1.5668	2050000	FAIL	NONE
chr16	25100000	25300000	-0.0223124	Inactivation	chr16:25100000-25300000_Inactivation	0.680439	0.167211	200000	FAIL	NONE
chr16	25300000	25900000	0.0802666	Activation	chr16:25300000-25900000_Activation	0.221433	0.654757	600000	FAIL	NONE
chr16	25900000	26550000	-0.0499855	Inactivation	chr16:25900000-26550000_Inactivation	0.408651	0.388648	650000	FAIL	NONE
chr16	26550000	27850000	0.130715	Activation	chr16:26550000-27850000_Activation	0.00516462	2.28696	1300000	PASS	Activation	0.431034	0.488073	0.561749	Activation	Activation	0.000209699	0.679031	0.474406	-0.652428
chr16	27850000	28350000	-0.116198	Inactivation	chr16:27850000-28350000_Inactivation	0.0258231	1.58799	500000	FAIL	NONE
chr16	28450000	28650000	-0.268473	Inactivation	chr16:28450000-28650000_Inactivation	0.00516462	2.28696	200000	FAIL	NONE
chr16	28800000	29050000	-0.0654883	Inactivation	chr16:28800000-29050000_Inactivation	0.295029	0.530135	250000	FAIL	NONE
chr16	29050000	29450000	0.000362214	Activation	chr16:29050000-29450000_Activation	0.996772	0.00140412	400000	FAIL	NONE
chr16	29550000	29650000	0.0151405	Activation	chr16:29550000-29650000_Activation	0.783086	0.106191	100000	FAIL	NONE
chr16	29650000	29800000	-0.134019	Inactivation	chr16:29650000-29800000_Inactivation	0.0858618	1.0662	150000	FAIL	NONE
chr16	29800000	30150000	0.0658608	Activation	chr16:29800000-30150000_Activation	0.0116204	1.93478	350000	FAIL	NONE
chr16	30150000	30200000	-0.147711	Inactivation	chr16:30150000-30200000_Inactivation	0.0400258	1.39766	50000	FAIL	NONE
chr16	30300000	30350000	-0.147711	Inactivation	chr16:30300000-30350000_Inactivation	0.0400258	1.39766	50000	FAIL	NONE
chr16	30350000	32100000	0.0343006	Activation	chr16:30350000-32100000_Activation	0.0109748	1.9596	1750000	FAIL	NONE
chr16	32100000	32350000	-0.0615039	Inactivation	chr16:32100000-32350000_Inactivation	0.310523	0.507906	250000	FAIL	NONE
chr16	32350000	32700000	0.00499855	Activation	chr16:32350000-32700000_Activation	0.903809	0.0439234	350000	FAIL	NONE
chr16	32800000	33000000	0.00499855	Activation	chr16:32800000-33000000_Activation	0.903809	0.0439234	200000	FAIL	NONE
chr16	33000000	33100000	-0.150174	Inactivation	chr16:33000000-33100000_Inactivation	0.03357	1.47405	100000	FAIL	NONE
chr16	33200000	34050000	0.0203351	Activation	chr16:33200000-34050000_Activation	0.506779	0.295182	850000	FAIL	NONE
chr16	34150000	34500000	-0.0831643	Inactivation	chr16:34150000-34500000_Inactivation	0.207876	0.682196	350000	FAIL	NONE
chr16	34500000	35300000	0.0163449	Activation	chr16:34500000-35300000_Activation	0.693996	0.158643	800000	FAIL	NONE
chr16	46350000	46600000	0.0624457	Activation	chr16:46350000-46600000_Activation	0.310523	0.507906	250000	FAIL	NONE
chr16	46600000	47200000	-0.0645103	Inactivation	chr16:46600000-47200000_Inactivation	0.0606843	1.21692	600000	FAIL	NONE
chr16	47200000	47450000	0.0335845	Activation	chr16:47200000-47450000_Activation	0.186572	0.729154	250000	FAIL	NONE
chr16	47450000	47800000	-0.0702695	Inactivation	chr16:47450000-47800000_Inactivation	0.264041	0.578328	350000	FAIL	NONE
chr16	47800000	48050000	-0.309765	Inactivation	chr16:47800000-48050000_Inactivation	0.00387347	2.4119	250000	FAIL	NONE
chr16	48050000	48350000	-0.0853376	Inactivation	chr16:48050000-48350000_Inactivation	0.0948999	1.02273	300000	FAIL	NONE
chr16	48350000	48650000	0.179223	Activation	chr16:48350000-48650000_Activation	0.0174306	1.75869	300000	FAIL	NONE
chr16	48650000	48700000	-0.434222	Inactivation	chr16:48650000-48700000_Inactivation	0.00129116	2.88902	50000	FAIL	NONE
chr16	48700000	49100000	0.0830194	Activation	chr16:48700000-49100000_Activation	0.207876	0.682196	400000	FAIL	NONE
chr16	49100000	49450000	-0.0346276	Inactivation	chr16:49100000-49450000_Inactivation	0.560362	0.251532	350000	FAIL	NONE
chr16	49450000	50400000	0.116114	Activation	chr16:49450000-50400000_Activation	0.00193673	2.71293	950000	PASS	Activation	0.343186	0.363914	0.4593	Unchanged	Activation	0.663944	0.414561	1.42033	-0.594335
chr16	50400000	50750000	-0.0194147	Inactivation	chr16:50400000-50750000_Inactivation	0.715946	0.14512	350000	FAIL	NONE
chr16	50750000	51400000	0.138789	Activation	chr16:50750000-51400000_Activation	0.00193673	2.71293	650000	PASS	Activation	0.199507	0.233945	0.338297	Unchanged	Activation	-0.256101	-0.175767	-0.165147	-0.178357
chr16	51400000	51800000	-0.00144886	Inactivation	chr16:51400000-51800000_Inactivation	0.974177	0.0113622	400000	FAIL	NONE
chr16	51800000	52050000	0.0438134	Activation	chr16:51800000-52050000_Activation	0.0180762	1.74289	250000	FAIL	NONE
chr16	52050000	52300000	-0.0236163	Inactivation	chr16:52050000-52300000_Inactivation	0.655907	0.183158	250000	FAIL	NONE
chr16	52300000	53950000	0.0830019	Activation	chr16:52300000-53950000_Activation	0.0109748	1.9596	1650000	FAIL	NONE
chr16	53950000	55450000	-0.0515889	Inactivation	chr16:53950000-55450000_Inactivation	0.00387347	2.4119	1500000	FAIL	NONE
chr16	55450000	55500000	0.284845	Activation	chr16:55450000-55500000_Activation	0.00516462	2.28696	50000	FAIL	NONE
chr16	55500000	55900000	-0.019469	Inactivation	chr16:55500000-55900000_Inactivation	0.632021	0.199269	400000	FAIL	NONE
chr16	55900000	55950000	0.0166618	Activation	chr16:55900000-55950000_Activation	0.739832	0.130867	50000	FAIL	NONE
chr16	55950000	58500000	-0.116661	Inactivation	chr16:55950000-58500000_Inactivation	0.00193673	2.71293	2550000	PASS	Inactivation	0.758005	0.764089	0.641344	Unchanged	Inactivation	0.714867	0.619822	-0.469569	0.0298865
chr16	58500000	58750000	0.0398435	Activation	chr16:58500000-58750000_Activation	0.494513	0.305823	250000	FAIL	NONE
chr16	58750000	59450000	-0.115329	Inactivation	chr16:58750000-59450000_Inactivation	0.114913	0.939631	700000	FAIL	NONE
chr16	59450000	59750000	0.0628803	Activation	chr16:59450000-59750000_Activation	0.310523	0.507906	300000	FAIL	NONE
chr16	59750000	59800000	-0.0589684	Inactivation	chr16:59750000-59800000_Inactivation	0.331827	0.479088	50000	FAIL	NONE
chr16	59800000	60250000	0.0874948	Activation	chr16:59800000-60250000_Activation	0.0897353	1.04704	450000	FAIL	NONE
chr16	60250000	63300000	-0.0575172	Inactivation	chr16:60250000-63300000_Inactivation	0.0161394	1.79211	3050000	FAIL	NONE
chr16	63300000	63600000	0.0848305	Activation	chr16:63300000-63600000_Activation	0.186572	0.729154	300000	FAIL	NONE
chr16	63600000	64350000	-0.0634019	Inactivation	chr16:63600000-64350000_Inactivation	0.0251775	1.59899	750000	FAIL	NONE
chr16	64350000	65100000	0.0428668	Activation	chr16:64350000-65100000_Activation	0.397676	0.400471	750000	FAIL	NONE
chr16	65100000	65400000	-0.0197044	Inactivation	chr16:65100000-65400000_Inactivation	0.708844	0.149449	300000	FAIL	NONE
chr16	65400000	65500000	0	Inactivation	chr16:65400000-65500000_Inactivation	1	0	100000	FAIL	NONE
chr16	65500000	65950000	0.0364146	Activation	chr16:65500000-65950000_Activation	0.477728	0.32082	450000	FAIL	NONE
chr16	65950000	66350000	-0.133874	Inactivation	chr16:65950000-66350000_Inactivation	0.0858618	1.0662	400000	FAIL	NONE
chr16	66350000	66400000	0.735874	Activation	chr16:66350000-66400000_Activation	0.000645578	3.19005	50000	FAIL	NONE
chr16	66400000	67500000	0.0178802	Activation	chr16:66400000-67500000_Activation	0.553906	0.256564	1100000	FAIL	NONE
chr16	67500000	68900000	-0.0719201	Inactivation	chr16:67500000-68900000_Inactivation	0.0542285	1.26577	1400000	FAIL	NONE
chr16	68900000	69050000	0.103738	Activation	chr16:68900000-69050000_Activation	0.138799	0.857613	150000	FAIL	NONE
chr16	69050000	69100000	-0.0637496	Inactivation	chr16:69050000-69100000_Inactivation	0.310523	0.507906	50000	FAIL	NONE
chr16	69100000	69450000	0.0888976	Activation	chr16:69100000-69450000_Activation	0.17366	0.760299	350000	FAIL	NONE
chr16	69450000	70100000	-0.037191	Inactivation	chr16:69450000-70100000_Inactivation	0.295029	0.530135	650000	FAIL	NONE
chr16	70100000	70250000	-0.310779	Inactivation	chr16:70100000-70250000_Inactivation	0.00387347	2.4119	150000	FAIL	NONE
chr16	70250000	70850000	0.0389621	Activation	chr16:70250000-70850000_Activation	0.160749	0.793852	600000	FAIL	NONE
chr16	70850000	71700000	-0.0537611	Inactivation	chr16:70850000-71700000_Inactivation	0.18399	0.735207	850000	FAIL	NONE
chr16	71700000	72150000	0.116729	Activation	chr16:71700000-72150000_Activation	0.0897353	1.04704	450000	FAIL	NONE
chr16	72150000	72500000	-0.0211119	Inactivation	chr16:72150000-72500000_Inactivation	0.599742	0.222036	350000	FAIL	NONE
chr16	72500000	72800000	0.117937	Activation	chr16:72500000-72800000_Activation	0.113622	0.944539	300000	FAIL	NONE
chr16	72800000	72850000	-0.0840336	Inactivation	chr16:72800000-72850000_Inactivation	0.200129	0.69869	50000	FAIL	NONE
chr16	72850000	74750000	0.0815286	Activation	chr16:72850000-74750000_Activation	0.00193673	2.71293	1900000	FAIL	NONE
chr16	74750000	75000000	-0.129817	Inactivation	chr16:74750000-75000000_Inactivation	0.0897353	1.04704	250000	FAIL	NONE
chr16	75000000	75700000	0.151261	Activation	chr16:75000000-75700000_Activation	0.0109748	1.9596	700000	FAIL	NONE
chr16	75700000	76150000	-0.120835	Inactivation	chr16:75700000-76150000_Inactivation	0.103938	0.983226	450000	FAIL	NONE
chr16	76150000	77400000	0.0609852	Activation	chr16:76150000-77400000_Activation	0.253712	0.595659	1250000	FAIL	NONE
chr16	77400000	77650000	-0.0844683	Inactivation	chr16:77400000-77650000_Inactivation	0.200129	0.69869	250000	FAIL	NONE
chr16	77650000	78000000	0.0865381	Activation	chr16:77650000-78000000_Activation	0.18399	0.735207	350000	FAIL	NONE
chr16	78000000	78200000	-0.0395538	Inactivation	chr16:78000000-78200000_Inactivation	0.495804	0.30469	200000	FAIL	NONE
chr16	78200000	78250000	0.127934	Activation	chr16:78200000-78250000_Activation	0.0936088	1.02868	50000	FAIL	NONE
chr16	78250000	78750000	-0.011446	Inactivation	chr16:78250000-78750000_Inactivation	0.595868	0.22485	500000	FAIL	NONE
chr16	78750000	79000000	0.0738916	Activation	chr16:78750000-79000000_Activation	0.235636	0.627759	250000	FAIL	NONE
chr16	79000000	79350000	0.237157	Activation	chr16:79000000-79350000_Activation	0.00516462	2.28696	350000	PASS	Activation	0.0689655	0.0665138	0.306122	Unchanged	Activation	-0.929393	-0.73883	2.24875	-1.67611
chr16	79350000	79600000	0.0912779	Activation	chr16:79350000-79600000_Activation	0.17366	0.760299	250000	FAIL	NONE
chr16	79600000	79900000	0.303897	Activation	chr16:79600000-79900000_Activation	0.00387347	2.4119	300000	PASS	Activation	0.433498	0.444954	0.737395	Unchanged	Activation	1.32433	3.93115	-1.65996	-0.803009
chr16	79900000	80350000	0.0737467	Activation	chr16:79900000-80350000_Activation	0.235636	0.627759	450000	FAIL	NONE
chr16	80350000	80400000	0.265865	Activation	chr16:80350000-80400000_Activation	0.00516462	2.28696	50000	FAIL	NONE
chr16	80400000	80550000	0.0179658	Activation	chr16:80400000-80550000_Activation	0.739832	0.130867	150000	FAIL	NONE
chr16	80550000	81000000	-0.0404231	Inactivation	chr16:80550000-81000000_Inactivation	0.494513	0.305823	450000	FAIL	NONE
chr16	81000000	81150000	0.0673718	Activation	chr16:81000000-81150000_Activation	0.275016	0.560642	150000	FAIL	NONE
chr16	81150000	82600000	-0.0423615	Inactivation	chr16:81150000-82600000_Inactivation	0.166559	0.778432	1450000	FAIL	NONE
chr16	82600000	82650000	0.156187	Activation	chr16:82600000-82650000_Activation	0.0258231	1.58799	50000	FAIL	NONE
chr16	82650000	83800000	-0.181989	Inactivation	chr16:82650000-83800000_Inactivation	0.0135571	1.86783	1150000	FAIL	NONE
chr16	83800000	83850000	0.198493	Activation	chr16:83800000-83850000_Activation	0.0161394	1.79211	50000	FAIL	NONE
chr16	83850000	86600000	-0.11157	Inactivation	chr16:83850000-86600000_Inactivation	0.00516462	2.28696	2750000	PASS	Inactivation	0.678395	0.667759	0.566826	Unchanged	Inactivation	0.676118	0.12345	-0.323319	0.12275
chr16	86600000	87400000	0.016037	Activation	chr16:86600000-87400000_Activation	0.64816	0.188318	800000	FAIL	NONE
chr16	87400000	87750000	-0.0668957	Inactivation	chr16:87400000-87750000_Inactivation	0.231762	0.634957	350000	FAIL	NONE
chr16	87750000	88100000	0.0579128	Activation	chr16:87750000-88100000_Activation	0.310523	0.507906	350000	FAIL	NONE
chr16	88100000	88700000	-0.0521588	Inactivation	chr16:88100000-88700000_Inactivation	0.0606843	1.21692	600000	FAIL	NONE
chr16	88700000	88950000	0.0775138	Activation	chr16:88700000-88950000_Activation	0.186572	0.729154	250000	FAIL	NONE
chr16	88950000	89250000	-0.187917	Inactivation	chr16:88950000-89250000_Inactivation	0.0161394	1.79211	300000	FAIL	NONE
chr16	89250000	89300000	0.173428	Activation	chr16:89250000-89300000_Activation	0.0180762	1.74289	50000	FAIL	NONE
chr16	89300000	90200000	-0.00921231	Inactivation	chr16:89300000-90200000_Inactivation	0.784377	0.105475	900000	FAIL	NONE
chr17	0	300000	0.0797307	Activation	chr17:0-300000_Activation	0.0501629	1.29962	300000	FAIL	NONE
chr17	400000	700000	0.159176	Activation	chr17:400000-700000_Activation	0.0501629	1.29962	300000	FAIL	NONE
chr17	700000	900000	-0.0446055	Inactivation	chr17:700000-900000_Inactivation	0.508795	0.293457	200000	FAIL	NONE
chr17	900000	1700000	0.0782538	Activation	chr17:900000-1700000_Activation	0.0547231	1.26183	800000	FAIL	NONE
chr17	1700000	1950000	-0.051834	Inactivation	chr17:1700000-1950000_Inactivation	0.45342	0.343499	250000	FAIL	NONE
chr17	1950000	2650000	0.0493306	Activation	chr17:1950000-2650000_Activation	0.0175896	1.75474	700000	FAIL	NONE
chr17	2650000	3450000	-0.0273931	Inactivation	chr17:2650000-3450000_Inactivation	0.609121	0.215297	800000	FAIL	NONE
chr17	3450000	3500000	0.51382	Activation	chr17:3450000-3500000_Activation	0.000651466	3.18611	50000	FAIL	NONE
chr17	3500000	3800000	0.0446254	Activation	chr17:3500000-3800000_Activation	0.508795	0.293457	300000	FAIL	NONE
chr17	3800000	4000000	-0.0604166	Inactivation	chr17:3800000-4000000_Inactivation	0.366124	0.436372	200000	FAIL	NONE
chr17	4000000	4300000	0.0975347	Activation	chr17:4000000-4300000_Activation	0.151792	0.818752	300000	FAIL	NONE
chr17	4300000	4600000	-0.235606	Inactivation	chr17:4300000-4600000_Inactivation	0.00781759	2.10693	300000	PASS	Inactivation	0.703791	0.688053	0.468185	Unchanged	Inactivation	-0.0137684	-0.558163	0.010326	0.0221048
chr17	4600000	5450000	0.0706344	Activation	chr17:4600000-5450000_Activation	0.0547231	1.26183	850000	FAIL	NONE
chr17	5450000	5950000	-0.0303835	Inactivation	chr17:5450000-5950000_Inactivation	0.00781759	2.10693	500000	FAIL	NONE
chr17	5950000	6000000	0.00272811	Activation	chr17:5950000-6000000_Activation	0.944625	0.0247404	50000	FAIL	NONE
chr17	6000000	6300000	-0.00201123	Inactivation	chr17:6000000-6300000_Inactivation	0.960261	0.0176109	300000	FAIL	NONE
chr17	6300000	7850000	0.0905561	Activation	chr17:6300000-7850000_Activation	0.076873	1.11423	1550000	FAIL	NONE
chr17	7850000	8000000	-0.164244	Inactivation	chr17:7850000-8000000_Inactivation	0.0469055	1.32878	150000	FAIL	NONE
chr17	8000000	8650000	0.141259	Activation	chr17:8000000-8650000_Activation	0.00781759	2.10693	650000	PASS	Activation	0.490521	0.459071	0.631781	Unchanged	Activation	1.12005	0.0920535	-0.217208	-0.286218
chr17	8650000	8700000	-0.0857063	Inactivation	chr17:8650000-8700000_Inactivation	0.190879	0.719241	50000	FAIL	NONE
chr17	8700000	9500000	0.163471	Activation	chr17:8700000-9500000_Activation	0.00781759	2.10693	800000	PASS	Activation	0.0829384	0.126106	0.246409	Unchanged	Activation	-0.44809	-0.0523409	1.96164	-1.55902
chr17	9500000	10700000	-0.049773	Inactivation	chr17:9500000-10700000_Inactivation	0.207166	0.683681	1200000	FAIL	NONE
chr17	10700000	10750000	0.0133817	Activation	chr17:10700000-10750000_Activation	0.825407	0.0833318	50000	FAIL	NONE
chr17	10750000	11150000	-0.0812607	Inactivation	chr17:10750000-11150000_Inactivation	0.167427	0.776175	400000	FAIL	NONE
chr17	11150000	11250000	0.0281373	Activation	chr17:11150000-11250000_Activation	0.684691	0.164506	100000	FAIL	NONE
chr17	11250000	11850000	-0.0432913	Inactivation	chr17:11250000-11850000_Inactivation	0.536156	0.270709	600000	FAIL	NONE
chr17	11850000	12850000	0.0344598	Activation	chr17:11850000-12850000_Activation	0.157003	0.804091	1000000	FAIL	NONE
chr17	12850000	13200000	-0.0442158	Inactivation	chr17:12850000-13200000_Inactivation	0.405863	0.39162	350000	FAIL	NONE
chr17	13200000	15450000	0.0488408	Activation	chr17:13200000-15450000_Activation	0.00781759	2.10693	2250000	FAIL	NONE
chr17	15450000	15750000	-0.0229798	Inactivation	chr17:15450000-15750000_Inactivation	0.727687	0.138055	300000	FAIL	NONE
chr17	15750000	15800000	-0.430563	Inactivation	chr17:15750000-15800000_Inactivation	0.00260586	2.58405	50000	FAIL	NONE
chr17	15800000	16450000	0.0148154	Activation	chr17:15800000-16450000_Activation	0.811075	0.090939	650000	FAIL	NONE
chr17	16450000	16700000	-0.137373	Inactivation	chr17:16450000-16700000_Inactivation	0.0169381	1.77114	250000	FAIL	NONE
chr17	16700000	17200000	0.00722848	Activation	chr17:16700000-17200000_Activation	0.851466	0.0698328	500000	FAIL	NONE
chr17	17200000	17600000	-0.150409	Inactivation	chr17:17200000-17600000_Inactivation	0.00390879	2.40796	400000	PASS	Inactivation	0.812796	0.778761	0.662387	Unchanged	Inactivation	0.111364	-0.475966	0.0106499	0.012193
chr17	17600000	18300000	0.0137102	Activation	chr17:17600000-18300000_Activation	0.811075	0.090939	700000	FAIL	NONE
chr17	18400000	18850000	-0.136166	Inactivation	chr17:18400000-18850000_Inactivation	0.067101	1.17327	450000	FAIL	NONE
chr17	18850000	18950000	0.214674	Activation	chr17:18850000-18950000_Activation	0.0169381	1.77114	100000	FAIL	NONE
chr17	19100000	19300000	0.138252	Activation	chr17:19100000-19300000_Activation	0.0169381	1.77114	200000	FAIL	NONE
chr17	19300000	20350000	-0.0849468	Inactivation	chr17:19300000-20350000_Inactivation	0.0260586	1.58405	1050000	FAIL	NONE
chr17	20450000	20800000	-0.0424649	Inactivation	chr17:20450000-20800000_Inactivation	0.547883	0.261312	350000	FAIL	NONE
[truncated: 3,727 more rows]

## Sheet: Fig. 5a,b - RPE 20wT2 CoREs
chr	start	end	value	change_type	segment_id	empirical_pvalue	negLog10pvalue	region_size	FILTER	core_type	control_rank	wgd_rank	tumor_rank	wgd_change	tumor_change	delta_H3K4me3	delta_H3K27ac	delta_H3K27me3	delta_H3K9me3
chr1	700000	1850000	0.0964271	Activation	chr1:700000-1850000_Activation	0.0508094	1.29406	1150000	FAIL	NONE
chr1	1850000	2100000	-0.14982	Inactivation	chr1:1850000-2100000_Inactivation	0.0406924	1.39049	250000	FAIL	NONE
chr1	2100000	3350000	0.0547714	Activation	chr1:2100000-3350000_Activation	0.0067446	2.17104	1250000	FAIL	NONE
chr1	3350000	3550000	-0.170416	Inactivation	chr1:3350000-3550000_Inactivation	0.0321493	1.49283	200000	FAIL	NONE
chr1	3550000	3850000	0.105342	Activation	chr1:3550000-3850000_Activation	0.100719	0.996887	300000	FAIL	NONE
chr1	3950000	4200000	0.091397	Activation	chr1:3950000-4200000_Activation	0.134892	0.870014	250000	FAIL	NONE
chr1	4200000	4650000	-0.0310135	Inactivation	chr1:4200000-4650000_Inactivation	0.501799	0.299471	450000	FAIL	NONE
chr1	4650000	4850000	0.0687982	Activation	chr1:4650000-4850000_Activation	0.233813	0.631131	200000	FAIL	NONE
chr1	4850000	5000000	-0.0860298	Inactivation	chr1:4850000-5000000_Inactivation	0.157599	0.802447	150000	FAIL	NONE
chr1	5000000	5050000	0.00942476	Activation	chr1:5000000-5050000_Activation	0.822392	0.0849211	50000	FAIL	NONE
chr1	5050000	5300000	-0.015999	Inactivation	chr1:5050000-5300000_Inactivation	0.747752	0.126243	250000	FAIL	NONE
chr1	5300000	8450000	0.105161	Activation	chr1:5300000-8450000_Activation	0.00359712	2.44404	3150000	PASS	Activation	0.531145	0.533668	0.636305	Unchanged	Activation	-0.0496672	0.287227	1.00676	-0.393415
chr1	8450000	8900000	0	Inactivation	chr1:8450000-8900000_Inactivation	0.997752	0.000977481	450000	FAIL	NONE
chr1	8900000	8950000	0.0242424	Activation	chr1:8900000-8950000_Activation	0.632194	0.199149	50000	FAIL	NONE
chr1	8950000	9150000	-0.0407293	Inactivation	chr1:8950000-9150000_Inactivation	0.441097	0.355466	200000	FAIL	NONE
chr1	9150000	9650000	0.0589728	Activation	chr1:9150000-9650000_Activation	0.18143	0.741291	500000	FAIL	NONE
chr1	9650000	10500000	-0.011529	Inactivation	chr1:9650000-10500000_Inactivation	0.721223	0.14193	850000	FAIL	NONE
chr1	10500000	10550000	0.341423	Activation	chr1:10500000-10550000_Activation	0.00651978	2.18577	50000	FAIL	NONE
chr1	10550000	11050000	-0.147278	Inactivation	chr1:10550000-11050000_Inactivation	0.0415917	1.38099	500000	FAIL	NONE
chr1	11050000	12100000	0.0900237	Activation	chr1:11050000-12100000_Activation	0.0721673	1.14166	1050000	FAIL	NONE
chr1	12100000	12300000	-0.206677	Inactivation	chr1:12100000-12300000_Inactivation	0.0195594	1.70865	200000	FAIL	NONE
chr1	12300000	12450000	0.185131	Activation	chr1:12300000-12450000_Activation	0.0238309	1.62286	150000	FAIL	NONE
chr1	12450000	12700000	-0.00729327	Inactivation	chr1:12450000-12700000_Inactivation	0.858588	0.0662151	250000	FAIL	NONE
chr1	12700000	13000000	0.0602337	Activation	chr1:12700000-13000000_Activation	0.0591277	1.22821	300000	FAIL	NONE
chr1	13100000	13250000	0.0827684	Activation	chr1:13100000-13250000_Activation	0.0206835	1.68438	150000	FAIL	NONE
chr1	13750000	13850000	0.0269774	Activation	chr1:13750000-13850000_Activation	0.597797	0.223446	100000	FAIL	NONE
chr1	13850000	14150000	-0.114942	Inactivation	chr1:13850000-14150000_Inactivation	0.0377698	1.42286	300000	FAIL	NONE
chr1	14150000	14700000	0.0410632	Activation	chr1:14150000-14700000_Activation	0.0721673	1.14166	550000	FAIL	NONE
chr1	14700000	14900000	-0.11415	Inactivation	chr1:14700000-14900000_Inactivation	0.0829586	1.08114	200000	FAIL	NONE
chr1	14900000	16100000	0.119699	Activation	chr1:14900000-16100000_Activation	0.0107914	1.96692	1200000	FAIL	NONE
chr1	16100000	18000000	-0.0596653	Inactivation	chr1:16100000-18000000_Inactivation	0.0139388	1.85577	1900000	FAIL	NONE
chr1	18000000	18250000	0.139676	Activation	chr1:18000000-18250000_Activation	0.0505845	1.29598	250000	FAIL	NONE
chr1	18250000	18450000	-0.0312275	Inactivation	chr1:18250000-18450000_Inactivation	0.533498	0.272867	200000	FAIL	NONE
chr1	18450000	18850000	0.117257	Activation	chr1:18450000-18850000_Activation	0.0741906	1.12965	400000	FAIL	NONE
chr1	18850000	18900000	-0.0297124	Inactivation	chr1:18850000-18900000_Inactivation	0.550135	0.259531	50000	FAIL	NONE
chr1	18900000	19450000	0.0788813	Activation	chr1:18900000-19450000_Activation	0.172662	0.762804	550000	FAIL	NONE
chr1	19450000	20100000	-0.044291	Inactivation	chr1:19450000-20100000_Inactivation	0.323291	0.490406	650000	FAIL	NONE
chr1	20100000	20200000	-0.341988	Inactivation	chr1:20100000-20200000_Inactivation	0.00629496	2.20101	100000	FAIL	NONE
chr1	20200000	21000000	0.0901981	Activation	chr1:20200000-21000000_Activation	0.0139388	1.85577	800000	FAIL	NONE
chr1	21000000	22000000	-0.0219492	Inactivation	chr1:21000000-22000000_Inactivation	0.301259	0.52106	1000000	FAIL	NONE
chr1	22000000	22700000	0.051495	Activation	chr1:22000000-22700000_Activation	0.0292266	1.53422	700000	FAIL	NONE
chr1	22700000	23300000	-0.038906	Inactivation	chr1:22700000-23300000_Inactivation	0.414344	0.382639	600000	FAIL	NONE
chr1	23300000	23700000	0.0666153	Activation	chr1:23300000-23700000_Activation	0.0402428	1.39531	400000	FAIL	NONE
chr1	23700000	24050000	-0.0096302	Inactivation	chr1:23700000-24050000_Inactivation	0.819469	0.0864672	350000	FAIL	NONE
chr1	24050000	24150000	0.0676425	Activation	chr1:24050000-24150000_Activation	0.235612	0.627803	100000	FAIL	NONE
chr1	24150000	24950000	-0.0945926	Inactivation	chr1:24150000-24950000_Inactivation	0.0258543	1.58747	800000	FAIL	NONE
chr1	24950000	25600000	0.180127	Activation	chr1:24950000-25600000_Activation	0.0155126	1.80932	650000	FAIL	NONE
chr1	25650000	26500000	0.0915503	Activation	chr1:25650000-26500000_Activation	0.0044964	2.34713	850000	FAIL	NONE
chr1	26500000	26550000	-0.0879558	Inactivation	chr1:26500000-26550000_Inactivation	0.149955	0.824039	50000	FAIL	NONE
chr1	26550000	26800000	0.115434	Activation	chr1:26550000-26800000_Activation	0.0775629	1.11035	250000	FAIL	NONE
chr1	26800000	27450000	-0.0527854	Inactivation	chr1:26800000-27450000_Inactivation	0.0238309	1.62286	650000	FAIL	NONE
chr1	27450000	28000000	0.0717888	Activation	chr1:27450000-28000000_Activation	0.211781	0.674114	550000	FAIL	NONE
chr1	28000000	29250000	-0.0601109	Inactivation	chr1:28000000-29250000_Inactivation	0.0195594	1.70865	1250000	FAIL	NONE
chr1	29250000	29900000	0.08666	Activation	chr1:29250000-29900000_Activation	0.0402428	1.39531	650000	FAIL	NONE
chr1	30000000	31150000	0.170093	Activation	chr1:30000000-31150000_Activation	0.00989209	2.00471	1150000	PASS	Activation	0.265152	0.265664	0.435245	Unchanged	Activation	-0.716275	0.0150369	1.66501	-0.773265
chr1	31150000	32450000	-0.125174	Inactivation	chr1:31150000-32450000_Inactivation	0.00876799	2.0571	1300000	PASS	Inactivation	0.846465	0.869474	0.721291	Unchanged	Inactivation	-1.099	-0.685657	0.946711	-0.419683
chr1	32450000	32900000	0.00798665	Activation	chr1:32450000-32900000_Activation	0.846448	0.0723998	450000	FAIL	NONE
chr1	32900000	33300000	-0.072907	Inactivation	chr1:32900000-33300000_Inactivation	0.0591277	1.22821	400000	FAIL	NONE
chr1	33300000	33950000	0.141845	Activation	chr1:33300000-33950000_Activation	0.0155126	1.80932	650000	FAIL	NONE
chr1	33950000	34150000	-0.0672573	Inactivation	chr1:33950000-34150000_Inactivation	0.238984	0.621632	200000	FAIL	NONE
chr1	34150000	35200000	0.072084	Activation	chr1:34150000-35200000_Activation	0.0285522	1.54436	1050000	FAIL	NONE
chr1	35200000	35400000	-0.0553672	Inactivation	chr1:35200000-35400000_Inactivation	0.312275	0.505463	200000	FAIL	NONE
chr1	35400000	35850000	0.0817326	Activation	chr1:35400000-35850000_Activation	0.0523831	1.28081	450000	FAIL	NONE
chr1	35850000	35900000	-0.0384694	Inactivation	chr1:35850000-35900000_Inactivation	0.465153	0.332404	50000	FAIL	NONE
chr1	35900000	36900000	0.0444286	Activation	chr1:35900000-36900000_Activation	0.238984	0.621632	1000000	FAIL	NONE
chr1	36900000	36950000	0.699615	Activation	chr1:36900000-36950000_Activation	0.00022482	3.64816	50000	FAIL	NONE
chr1	36950000	37900000	-0.0512462	Inactivation	chr1:36950000-37900000_Inactivation	0.105441	0.976992	950000	FAIL	NONE
chr1	37900000	38100000	0.168618	Activation	chr1:37900000-38100000_Activation	0.0321493	1.49283	200000	FAIL	NONE
chr1	38100000	38250000	0.090678	Activation	chr1:38100000-38250000_Activation	0.136915	0.863547	150000	FAIL	NONE
chr1	38250000	38500000	0.182203	Activation	chr1:38250000-38500000_Activation	0.0238309	1.62286	250000	FAIL	NONE
chr1	38500000	38550000	0.479173	Activation	chr1:38500000-38550000_Activation	0.000899281	3.0461	50000	FAIL	NONE
chr1	38550000	38750000	0.0370827	Activation	chr1:38550000-38750000_Activation	0.479541	0.319174	200000	FAIL	NONE
chr1	38750000	39000000	-0.0658449	Inactivation	chr1:38750000-39000000_Inactivation	0.0602518	1.22003	250000	FAIL	NONE
chr1	39000000	40050000	0.0638369	Activation	chr1:39000000-40050000_Activation	0.0067446	2.17104	1050000	FAIL	NONE
chr1	40050000	40550000	-0.206626	Inactivation	chr1:40050000-40550000_Inactivation	0.0128147	1.89229	500000	FAIL	NONE
chr1	40550000	40850000	0.0980996	Activation	chr1:40550000-40850000_Activation	0.00876799	2.0571	300000	FAIL	NONE
chr1	40850000	41500000	-0.0706254	Inactivation	chr1:40850000-41500000_Inactivation	0.175585	0.755514	650000	FAIL	NONE
chr1	41500000	41950000	0.0985276	Activation	chr1:41500000-41950000_Activation	0.0829586	1.08114	450000	FAIL	NONE
chr1	41950000	42000000	-0.0305342	Inactivation	chr1:41950000-42000000_Inactivation	0.539344	0.268135	50000	FAIL	NONE
chr1	42000000	42950000	0.176973	Activation	chr1:42000000-42950000_Activation	0.0130396	1.88474	950000	FAIL	NONE
chr1	42950000	43100000	-0.0791731	Inactivation	chr1:42950000-43100000_Inactivation	0.18143	0.741291	150000	FAIL	NONE
chr1	43100000	43550000	0.100163	Activation	chr1:43100000-43550000_Activation	0.00741906	2.12965	450000	PASS	Activation	0.631818	0.774436	0.731981	Activation	Activation	-0.832489	-0.399978	-0.232415	-0.521639
chr1	43550000	44150000	-0.147092	Inactivation	chr1:43550000-44150000_Inactivation	0.0359712	1.44404	600000	FAIL	NONE
chr1	44150000	44550000	0.0327042	Activation	chr1:44150000-44550000_Activation	0.201439	0.695857	400000	FAIL	NONE
chr1	44550000	45300000	-0.0718764	Inactivation	chr1:44550000-45300000_Inactivation	0.0728417	1.13762	750000	FAIL	NONE
chr1	45300000	45700000	0.0451464	Activation	chr1:45300000-45700000_Activation	0.374101	0.427011	400000	FAIL	NONE
chr1	45700000	46450000	-0.0907036	Inactivation	chr1:45700000-46450000_Inactivation	0.0775629	1.11035	750000	FAIL	NONE
chr1	46450000	46800000	0.000821777	Activation	chr1:46450000-46800000_Activation	0.984712	0.00669067	350000	FAIL	NONE
chr1	46800000	47600000	-0.0507704	Inactivation	chr1:46800000-47600000_Inactivation	0.335432	0.474396	800000	FAIL	NONE
chr1	47600000	48750000	0.120851	Activation	chr1:47600000-48750000_Activation	0.0067446	2.17104	1150000	PASS	Activation	0.190606	0.196491	0.311458	Unchanged	Activation	-0.230765	0.177426	1.91205	-1.02615
chr1	48750000	48950000	-0.0240627	Inactivation	chr1:48750000-48950000_Inactivation	0.636691	0.196072	200000	FAIL	NONE
chr1	48950000	49600000	0.0510312	Activation	chr1:48950000-49600000_Activation	0.0946493	1.02388	650000	FAIL	NONE
chr1	49600000	50150000	-0.0126558	Inactivation	chr1:49600000-50150000_Inactivation	0.698291	0.155963	550000	FAIL	NONE
chr1	50150000	50800000	0.010768	Activation	chr1:50150000-50800000_Activation	0.525629	0.27932	650000	FAIL	NONE
chr1	50800000	50900000	-0.396507	Inactivation	chr1:50800000-50900000_Inactivation	0.0033723	2.47207	100000	FAIL	NONE
chr1	50900000	51300000	0.0512327	Activation	chr1:50900000-51300000_Activation	0.339928	0.468613	400000	FAIL	NONE
chr1	51300000	51650000	-0.167543	Inactivation	chr1:51300000-51650000_Inactivation	0.0321493	1.49283	350000	FAIL	NONE
chr1	51650000	51700000	0.1783	Activation	chr1:51650000-51700000_Activation	0.0283273	1.54779	50000	FAIL	NONE
chr1	51700000	52000000	-0.0429122	Inactivation	chr1:51700000-52000000_Inactivation	0.414344	0.382639	300000	FAIL	NONE
chr1	52000000	52350000	0.0218211	Activation	chr1:52000000-52350000_Activation	0.658948	0.181149	350000	FAIL	NONE
chr1	52350000	54550000	-0.165092	Inactivation	chr1:52350000-54550000_Inactivation	0.00854317	2.06838	2200000	PASS	Inactivation	0.855808	0.805075	0.690716	Inactivation	Inactivation	-0.670315	-0.482794	0.0385965	-0.227839
chr1	54550000	54900000	0.113519	Activation	chr1:54550000-54900000_Activation	0.0741906	1.12965	350000	FAIL	NONE
chr1	54900000	55300000	-0.0471366	Inactivation	chr1:54900000-55300000_Inactivation	0.0523831	1.28081	400000	FAIL	NONE
chr1	55300000	55550000	-0.20963	Inactivation	chr1:55300000-55550000_Inactivation	0.0184353	1.73435	250000	FAIL	NONE
chr1	55550000	55900000	-0.0180791	Inactivation	chr1:55550000-55900000_Inactivation	0.721223	0.14193	350000	FAIL	NONE
chr1	55900000	57050000	-0.322504	Inactivation	chr1:55900000-57050000_Inactivation	0.00359712	2.44404	1150000	PASS	Inactivation	0.463636	0.523684	0.141132	Activation	Inactivation	0.532418	-0.32491	-0.707223	0.600055
chr1	57050000	57250000	-0.0400039	Inactivation	chr1:57050000-57250000_Inactivation	0.435477	0.361035	200000	FAIL	NONE
chr1	57250000	57300000	-0.228891	Inactivation	chr1:57250000-57300000_Inactivation	0.0139388	1.85577	50000	FAIL	NONE
chr1	57300000	57800000	0.161004	Activation	chr1:57300000-57800000_Activation	0.0325989	1.4868	500000	FAIL	NONE
chr1	57800000	57850000	-0.0551618	Inactivation	chr1:57800000-57850000_Inactivation	0.313399	0.503902	50000	FAIL	NONE
chr1	57850000	58000000	0.125629	Activation	chr1:57850000-58000000_Activation	0.0658723	1.1813	150000	FAIL	NONE
chr1	58000000	58250000	-0.0247304	Inactivation	chr1:58000000-58250000_Inactivation	0.626799	0.202872	250000	FAIL	NONE
chr1	58250000	58400000	0.0856703	Activation	chr1:58250000-58400000_Activation	0.157824	0.801828	150000	FAIL	NONE
chr1	58400000	58850000	-0.0271443	Inactivation	chr1:58400000-58850000_Inactivation	0.596448	0.224428	450000	FAIL	NONE
chr1	58850000	59200000	0.295444	Activation	chr1:58850000-59200000_Activation	0.0044964	2.34713	350000	PASS	Activation	0.344697	0.464662	0.640141	Activation	Activation	-0.00706877	0.5623	-0.397081	-0.509513
chr1	59200000	59650000	0.120562	Activation	chr1:59200000-59650000_Activation	0.0721673	1.14166	450000	FAIL	NONE
chr1	59650000	60250000	0.414839	Activation	chr1:59650000-60250000_Activation	0.0011241	2.94919	600000	PASS	Activation	0.559091	0.553383	0.97393	Unchanged	Activation	0.0241993	2.05246	-1.04849	-0.690907
chr1	60250000	60450000	0.166307	Activation	chr1:60250000-60450000_Activation	0.0323741	1.4898	200000	FAIL	NONE
chr1	60450000	60750000	0.573138	Activation	chr1:60450000-60750000_Activation	0.00067446	3.17104	300000	PASS	Activation	0.00454545	0.00300752	0.577684	Unchanged	Activation	2.89014	1.8102	-0.790557	-3.34301
chr1	60750000	61550000	0.0303239	Activation	chr1:60750000-61550000_Activation	0.367581	0.434647	800000	FAIL	NONE
chr1	61550000	62600000	-0.0577678	Inactivation	chr1:61550000-62600000_Inactivation	0.263714	0.578867	1050000	FAIL	NONE
chr1	62600000	63650000	0.141771	Activation	chr1:62600000-63650000_Activation	0.0195594	1.70865	1050000	FAIL	NONE
chr1	63650000	63800000	-0.00503338	Inactivation	chr1:63650000-63800000_Inactivation	0.902878	0.0443711	150000	FAIL	NONE
chr1	63800000	64700000	0.119624	Activation	chr1:63800000-64700000_Activation	0.0121403	1.91577	900000	FAIL	NONE
chr1	64700000	64750000	-0.580534	Inactivation	chr1:64700000-64750000_Inactivation	0.00067446	3.17104	50000	FAIL	NONE
chr1	64750000	65300000	-0.210011	Inactivation	chr1:64750000-65300000_Inactivation	0.0184353	1.73435	550000	FAIL	NONE
chr1	65300000	65500000	-0.0754879	Inactivation	chr1:65300000-65500000_Inactivation	0.0980216	1.00868	200000	FAIL	NONE
chr1	65500000	65700000	0.180611	Activation	chr1:65500000-65700000_Activation	0.0258543	1.58747	200000	FAIL	NONE
chr1	65700000	66200000	0.0467488	Activation	chr1:65700000-66200000_Activation	0.241906	0.616353	500000	FAIL	NONE
chr1	66200000	66400000	0.242784	Activation	chr1:66200000-66400000_Activation	0.0121403	1.91577	200000	FAIL	NONE
chr1	66400000	66450000	0.078942	Activation	chr1:66400000-66450000_Activation	0.18143	0.741291	50000	FAIL	NONE
chr1	66450000	66650000	0.318336	Activation	chr1:66450000-66650000_Activation	0.00719424	2.14301	200000	FAIL	NONE
chr1	66650000	66700000	0.58246	Activation	chr1:66650000-66700000_Activation	0.00067446	3.17104	50000	FAIL	NONE
chr1	66700000	67200000	0.0536723	Activation	chr1:66700000-67200000_Activation	0.323291	0.490406	500000	FAIL	NONE
chr1	67200000	67350000	-0.0523112	Inactivation	chr1:67200000-67350000_Inactivation	0.33116	0.479962	150000	FAIL	NONE
chr1	67350000	67550000	0.00300462	Activation	chr1:67350000-67550000_Activation	0.935701	0.0288627	200000	FAIL	NONE
chr1	67550000	67800000	-0.2047	Inactivation	chr1:67550000-67800000_Inactivation	0.0195594	1.70865	250000	FAIL	NONE
chr1	67800000	68000000	0.0436569	Activation	chr1:67800000-68000000_Activation	0.410522	0.386664	200000	FAIL	NONE
chr1	68000000	68550000	-0.0276182	Inactivation	chr1:68000000-68550000_Inactivation	0.0775629	1.11035	550000	FAIL	NONE
chr1	68550000	68850000	0.0608115	Activation	chr1:68550000-68850000_Activation	0.268885	0.570434	300000	FAIL	NONE
chr1	68850000	69000000	0.469517	Activation	chr1:68850000-69000000_Activation	0.000899281	3.0461	150000	FAIL	NONE
chr1	69000000	69900000	0.00482794	Activation	chr1:69000000-69900000_Activation	0.902878	0.0443711	900000	FAIL	NONE
chr1	69900000	70400000	0.320223	Activation	chr1:69900000-70400000_Activation	0.00359712	2.44404	500000	PASS	Activation	0.0121212	0.0857143	0.332345	Activation	Activation	1.03727	-0.0070256	-0.430203	-3.10945
chr1	70400000	70650000	-0.0159219	Inactivation	chr1:70400000-70650000_Inactivation	0.749775	0.125069	250000	FAIL	NONE
chr1	70650000	71000000	0.154083	Activation	chr1:70650000-71000000_Activation	0.0402428	1.39531	350000	FAIL	NONE
chr1	71000000	71450000	-0.0234463	Inactivation	chr1:71000000-71450000_Inactivation	0.651304	0.186216	450000	FAIL	NONE
chr1	71450000	71600000	0.0778377	Activation	chr1:71450000-71600000_Activation	0.190647	0.719769	150000	FAIL	NONE
chr1	71600000	72000000	-0.0771764	Inactivation	chr1:71600000-72000000_Inactivation	0.0204586	1.68912	400000	FAIL	NONE
chr1	72000000	72150000	0.0788221	Activation	chr1:72000000-72150000_Activation	0.171538	0.76564	150000	FAIL	NONE
chr1	72150000	72400000	-0.0158192	Inactivation	chr1:72150000-72400000_Inactivation	0.749775	0.125069	250000	FAIL	NONE
chr1	72400000	72850000	0.0704931	Activation	chr1:72400000-72850000_Activation	0.0386691	1.41264	450000	FAIL	NONE
chr1	72850000	73150000	-0.130727	Inactivation	chr1:72850000-73150000_Inactivation	0.00876799	2.0571	300000	PASS	Inactivation	0.403788	0.403759	0.273061	Unchanged	Inactivation	0.504641	-0.827751	-0.716332	0.160639
chr1	73150000	74000000	0.0453412	Activation	chr1:73150000-74000000_Activation	0.367581	0.434647	850000	FAIL	NONE
chr1	74000000	74550000	-0.0173087	Inactivation	chr1:74000000-74550000_Inactivation	0.734038	0.134282	550000	FAIL	NONE
chr1	74550000	74700000	0.0305342	Activation	chr1:74550000-74700000_Activation	0.539344	0.268135	150000	FAIL	NONE
chr1	74700000	74750000	-0.0895223	Inactivation	chr1:74700000-74750000_Inactivation	0.145908	0.83592	50000	FAIL	NONE
chr1	74750000	75000000	0.00744735	Activation	chr1:74750000-75000000_Activation	0.857239	0.066898	250000	FAIL	NONE
chr1	75000000	75250000	0.211022	Activation	chr1:75000000-75250000_Activation	0.00741906	2.12965	250000	FAIL	NONE
chr1	75250000	76150000	-0.0189822	Inactivation	chr1:75250000-76150000_Inactivation	0.685701	0.163865	900000	FAIL	NONE
chr1	76150000	76650000	0.0629199	Activation	chr1:76150000-76650000_Activation	0.0316996	1.49895	500000	FAIL	NONE
chr1	76650000	77250000	-0.00626605	Inactivation	chr1:76650000-77250000_Inactivation	0.866682	0.0621404	600000	FAIL	NONE
chr1	77250000	77300000	0.0742424	Activation	chr1:77250000-77300000_Activation	0.201439	0.695857	50000	FAIL	NONE
chr1	77300000	77850000	-0.123993	Inactivation	chr1:77300000-77850000_Inactivation	0.0155126	1.80932	550000	FAIL	NONE
chr1	77850000	78400000	0.101977	Activation	chr1:77850000-78400000_Activation	0.107689	0.967829	550000	FAIL	NONE
chr1	78400000	79350000	-0.12677	Inactivation	chr1:78400000-79350000_Inactivation	0.00876799	2.0571	950000	PASS	Inactivation	0.851515	0.781203	0.724745	Inactivation	Inactivation	-0.426787	-0.291266	-0.805689	-0.512692
chr1	79350000	79650000	0.0455829	Activation	chr1:79350000-79650000_Activation	0.398381	0.399701	300000	FAIL	NONE
chr1	79650000	79800000	-0.152397	Inactivation	chr1:79650000-79800000_Inactivation	0.00876799	2.0571	150000	FAIL	NONE
chr1	79800000	79850000	0.0531587	Activation	chr1:79800000-79850000_Activation	0.328462	0.483515	50000	FAIL	NONE
chr1	79850000	82300000	-0.269993	Inactivation	chr1:79850000-82300000_Inactivation	0.0011241	2.94919	2450000	PASS	Inactivation	0.403367	0.380639	0.133374	Unchanged	Inactivation	1.52252	-0.365828	-0.291187	2.73953
chr1	82300000	82450000	0.156805	Activation	chr1:82300000-82450000_Activation	0.0395683	1.40265	150000	FAIL	NONE
chr1	82450000	82500000	-0.207601	Inactivation	chr1:82450000-82500000_Inactivation	0.0184353	1.73435	50000	FAIL	NONE
chr1	82500000	82700000	0.00906523	Activation	chr1:82500000-82700000_Activation	0.830486	0.0806679	200000	FAIL	NONE
chr1	82700000	83050000	-0.00288356	Inactivation	chr1:82700000-83050000_Inactivation	0.926259	0.0332676	350000	FAIL	NONE
chr1	83050000	83450000	0.0202619	Activation	chr1:83050000-83450000_Activation	0.697617	0.156383	400000	FAIL	NONE
chr1	83450000	83500000	-0.137314	Inactivation	chr1:83450000-83500000_Inactivation	0.0523831	1.28081	50000	FAIL	NONE
chr1	83500000	83650000	0.0321777	Activation	chr1:83500000-83650000_Activation	0.527878	0.277467	150000	FAIL	NONE
chr1	83650000	83700000	-0.0299692	Inactivation	chr1:83650000-83700000_Inactivation	0.550135	0.259531	50000	FAIL	NONE
chr1	83700000	84300000	0.037194	Activation	chr1:83700000-84300000_Activation	0.40625	0.391207	600000	FAIL	NONE
chr1	84300000	84350000	-0.346867	Inactivation	chr1:84300000-84350000_Inactivation	0.0056205	2.25022	50000	FAIL	NONE
chr1	84350000	85200000	0.160435	Activation	chr1:84350000-85200000_Activation	0.0067446	2.17104	850000	PASS	Activation	0.638384	0.699248	0.798819	Activation	Activation	0.218259	2.50264	-0.972106	-0.542021
chr1	85200000	85700000	-0.104132	Inactivation	chr1:85200000-85700000_Inactivation	0.0442896	1.3537	500000	FAIL	NONE
chr1	85700000	86100000	0.0708526	Activation	chr1:85700000-86100000_Activation	0.226169	0.645567	400000	FAIL	NONE
chr1	86100000	86150000	0.54358	Activation	chr1:86100000-86150000_Activation	0.00067446	3.17104	50000	FAIL	NONE
chr1	86150000	86800000	-0.0143752	Inactivation	chr1:86150000-86800000_Inactivation	0.73696	0.132556	650000	FAIL	NONE
chr1	86800000	87850000	0.104993	Activation	chr1:86800000-87850000_Activation	0.00651978	2.18577	1050000	PASS	Activation	0.374848	0.466165	0.479842	Activation	Activation	0.320889	0.578288	-0.727237	-0.185938
chr1	87850000	89100000	-0.0618644	Inactivation	chr1:87850000-89100000_Inactivation	0.0184353	1.73435	1250000	FAIL	NONE
chr1	89100000	90250000	0.158271	Activation	chr1:89100000-90250000_Activation	0.00157374	2.80307	1150000	PASS	Activation	0.271717	0.316992	0.429989	Unchanged	Activation	-0.0712821	0.379881	-1.19223	-0.283245
chr1	90250000	90300000	-0.0823575	Inactivation	chr1:90250000-90300000_Inactivation	0.171538	0.76564	50000	FAIL	NONE
chr1	90300000	90500000	0.0998459	Activation	chr1:90300000-90500000_Activation	0.116232	0.934674	200000	FAIL	NONE
chr1	90500000	90800000	-0.0253724	Inactivation	chr1:90500000-90800000_Inactivation	0.617581	0.209306	300000	FAIL	NONE
chr1	90800000	92350000	0.105071	Activation	chr1:90800000-92350000_Activation	0.0067446	2.17104	1550000	PASS	Activation	0.300909	0.333835	0.405981	Unchanged	Activation	-0.266318	0.111299	-1.29508	-0.305067
chr1	92350000	92400000	-0.131305	Inactivation	chr1:92350000-92400000_Inactivation	0.0602518	1.22003	50000	FAIL	NONE
chr1	92400000	92750000	0.0111197	Activation	chr1:92400000-92750000_Activation	0.798112	0.0979364	350000	FAIL	NONE
chr1	92750000	94050000	-0.0990054	Inactivation	chr1:92750000-94050000_Inactivation	0.0233813	1.63113	1300000	FAIL	NONE
chr1	94050000	94300000	0.0539548	Activation	chr1:94050000-94300000_Activation	0.323291	0.490406	250000	FAIL	NONE
chr1	94300000	95000000	-0.104083	Inactivation	chr1:94300000-95000000_Inactivation	0.0285522	1.54436	700000	FAIL	NONE
chr1	95000000	96450000	0.0474302	Activation	chr1:95000000-96450000_Activation	0.33116	0.479962	1450000	FAIL	NONE
chr1	96450000	96700000	-0.12848	Inactivation	chr1:96450000-96700000_Inactivation	0.0629496	1.20101	250000	FAIL	NONE
chr1	96700000	97500000	0.0922413	Activation	chr1:96700000-97500000_Activation	0.0276529	1.55826	800000	FAIL	NONE
chr1	97500000	97600000	-0.172111	Inactivation	chr1:97500000-97600000_Inactivation	0.0316996	1.49895	100000	FAIL	NONE
chr1	97600000	98550000	0.0665058	Activation	chr1:97600000-98550000_Activation	0.0669964	1.17395	950000	FAIL	NONE
chr1	98550000	98950000	-0.0773754	Inactivation	chr1:98550000-98950000_Inactivation	0.149056	0.826651	400000	FAIL	NONE
chr1	98950000	99500000	0.0383877	Activation	chr1:98950000-99500000_Activation	0.0741906	1.12965	550000	FAIL	NONE
chr1	99500000	100400000	-0.0604292	Inactivation	chr1:99500000-100400000_Inactivation	0.0669964	1.17395	900000	FAIL	NONE
chr1	100400000	101000000	0.0595211	Activation	chr1:100400000-101000000_Activation	0.0377698	1.42286	600000	FAIL	NONE
chr1	101000000	101050000	-0.118516	Inactivation	chr1:101000000-101050000_Inactivation	0.0741906	1.12965	50000	FAIL	NONE
chr1	101050000	101500000	0.104911	Activation	chr1:101050000-101500000_Activation	0.00876799	2.0571	450000	PASS	Activation	0.571717	0.598496	0.676628	Unchanged	Activation	-0.0504671	0.365749	-0.930493	-0.421473
chr1	101500000	101800000	-0.156497	Inactivation	chr1:101500000-101800000_Inactivation	0.0395683	1.40265	300000	FAIL	NONE
chr1	101800000	101850000	0.246533	Activation	chr1:101800000-101850000_Activation	0.0121403	1.91577	50000	FAIL	NONE
chr1	101850000	103800000	-0.0356367	Inactivation	chr1:101850000-103800000_Inactivation	0.0139388	1.85577	1950000	FAIL	NONE
chr1	103900000	103950000	-0.0248331	Inactivation	chr1:103900000-103950000_Inactivation	0.625225	0.203964	50000	FAIL	NONE
chr1	104000000	104200000	0.0567219	Activation	chr1:104000000-104200000_Activation	0.201439	0.695857	200000	FAIL	NONE
chr1	104250000	104600000	0.0749615	Activation	chr1:104250000-104600000_Activation	0.201439	0.695857	350000	FAIL	NONE
chr1	104600000	105150000	-0.0119029	Inactivation	chr1:104600000-105150000_Inactivation	0.791142	0.101746	550000	FAIL	NONE
chr1	105150000	105200000	0.079905	Activation	chr1:105150000-105200000_Activation	0.178732	0.747798	50000	FAIL	NONE
chr1	105200000	106350000	-0.266638	Inactivation	chr1:105200000-106350000_Inactivation	0.00651978	2.18577	1150000	PASS	Inactivation	0.369697	0.285564	0.103059	Inactivation	Inactivation	2.22959	-0.238546	-0.417443	2.94554
chr1	106350000	107050000	0.05434	Activation	chr1:106350000-107050000_Activation	0.321268	0.493133	700000	FAIL	NONE
chr1	107050000	107450000	-0.0425944	Inactivation	chr1:107050000-107450000_Inactivation	0.195144	0.709645	400000	FAIL	NONE
chr1	107450000	108050000	0.239736	Activation	chr1:107450000-108050000_Activation	0.00876799	2.0571	600000	PASS	Activation	0.234848	0.278947	0.474585	Unchanged	Activation	0.678091	2.24703	-1.2641	-0.595435
chr1	108050000	108300000	-0.00254237	Inactivation	chr1:108050000-108300000_Inactivation	0.954586	0.0201848	250000	FAIL	NONE
chr1	108300000	108800000	0.120683	Activation	chr1:108300000-108800000_Activation	0.0341727	1.46632	500000	FAIL	NONE
chr1	108850000	108950000	0.0323446	Activation	chr1:108850000-108950000_Activation	0.525629	0.27932	100000	FAIL	NONE
chr1	109000000	109300000	0.0466508	Activation	chr1:109000000-109300000_Activation	0.357239	0.447041	300000	FAIL	NONE
chr1	109300000	109550000	0.322111	Activation	chr1:109300000-109550000_Activation	0.0067446	2.17104	250000	FAIL	NONE
chr1	109550000	109950000	0.0496983	Activation	chr1:109550000-109950000_Activation	0.226844	0.644274	400000	FAIL	NONE
chr1	109950000	110050000	0.176541	Activation	chr1:109950000-110050000_Activation	0.0238309	1.62286	100000	FAIL	NONE
chr1	110050000	110600000	0.0196409	Activation	chr1:110050000-110600000_Activation	0.69402	0.158628	550000	FAIL	NONE
chr1	110600000	111050000	-0.149281	Inactivation	chr1:110600000-111050000_Inactivation	0.0285522	1.54436	450000	FAIL	NONE
chr1	111050000	111150000	0.287622	Activation	chr1:111050000-111150000_Activation	0.00876799	2.0571	100000	FAIL	NONE
chr1	111150000	111650000	-0.0857987	Inactivation	chr1:111150000-111650000_Inactivation	0.0811601	1.09066	500000	FAIL	NONE
chr1	111650000	112000000	0.0379558	Activation	chr1:111650000-112000000_Activation	0.4692	0.328642	350000	FAIL	NONE
chr1	112000000	112300000	0.391911	Activation	chr1:112000000-112300000_Activation	0.00359712	2.44404	300000	PASS	Activation	0.365152	0.524812	0.757062	Activation	Activation	0.223774	1.36137	-0.909917	-0.472773
chr1	112300000	112600000	0.0314073	Activation	chr1:112300000-112600000_Activation	0.533498	0.272867	300000	FAIL	NONE
chr1	112600000	112900000	-0.00282486	Inactivation	chr1:112600000-112900000_Inactivation	0.946268	0.0239859	300000	FAIL	NONE
chr1	112900000	113250000	0.222727	Activation	chr1:112900000-113250000_Activation	0.0139388	1.85577	350000	FAIL	NONE
chr1	113250000	113900000	-0.147215	Inactivation	chr1:113250000-113900000_Inactivation	0.00921763	2.03538	650000	PASS	Inactivation	0.509848	0.578947	0.362634	Activation	Inactivation	-0.669362	-0.682501	0.413506	-0.261115
chr1	113900000	114200000	0.102799	Activation	chr1:113900000-114200000_Activation	0.105441	0.976992	300000	FAIL	NONE
chr1	114200000	114500000	0.211531	Activation	chr1:114200000-114500000_Activation	0.0182104	1.73968	300000	FAIL	NONE
chr1	114500000	114550000	0.681228	Activation	chr1:114500000-114550000_Activation	0.00044964	3.34713	50000	FAIL	NONE
chr1	114550000	114900000	0.0726722	Activation	chr1:114550000-114900000_Activation	0.0499101	1.30181	350000	FAIL	NONE
chr1	114900000	115350000	0.199255	Activation	chr1:114900000-115350000_Activation	0.0202338	1.69392	450000	FAIL	NONE
chr1	115350000	115900000	-0.0676449	Inactivation	chr1:115350000-115900000_Inactivation	0.121403	0.915771	550000	FAIL	NONE
chr1	115900000	116050000	-0.368567	Inactivation	chr1:115900000-116050000_Inactivation	0.00494604	2.30574	150000	FAIL	NONE
chr1	116050000	116300000	0.0799178	Activation	chr1:116050000-116300000_Activation	0.178732	0.747798	250000	FAIL	NONE
chr1	116300000	116900000	-0.0389402	Inactivation	chr1:116300000-116900000_Inactivation	0.0197842	1.70368	600000	FAIL	NONE
chr1	116900000	117400000	0.387925	Activation	chr1:116900000-117400000_Activation	0.00269784	2.56898	500000	PASS	Activation	0.485606	0.562406	0.873531	Activation	Activation	-0.194829	-0.0766132	-0.894792	-0.552853
chr1	117400000	118050000	0.110061	Activation	chr1:117400000-118050000_Activation	0.0316996	1.49895	650000	FAIL	NONE
chr1	118050000	118100000	-0.00983564	Inactivation	chr1:118050000-118100000_Inactivation	0.816547	0.0880189	50000	FAIL	NONE
chr1	118100000	118500000	0.111553	Activation	chr1:118100000-118500000_Activation	0.0341727	1.46632	400000	FAIL	NONE
chr1	118500000	118700000	-0.098716	Inactivation	chr1:118500000-118700000_Inactivation	0.116457	0.933835	200000	FAIL	NONE
chr1	118700000	118800000	0.0164355	Activation	chr1:118700000-118800000_Activation	0.744604	0.128074	100000	FAIL	NONE
chr1	118800000	119400000	-0.00757576	Inactivation	chr1:118800000-119400000_Inactivation	0.854317	0.0683812	600000	FAIL	NONE
chr1	119400000	119850000	0.09346	Activation	chr1:119400000-119850000_Activation	0.0150629	1.82209	450000	FAIL	NONE
chr1	119850000	120450000	-0.0943182	Inactivation	chr1:119850000-120450000_Inactivation	0.116457	0.933835	600000	FAIL	NONE
chr1	120450000	120700000	0.0849512	Activation	chr1:120450000-120700000_Activation	0.161646	0.791436	250000	FAIL	NONE
chr1	120750000	120950000	0.0541217	Activation	chr1:120750000-120950000_Activation	0.161646	0.791436	200000	FAIL	NONE
chr1	121100000	121400000	0.0232922	Activation	chr1:121100000-121400000_Activation	0.651304	0.186216	300000	FAIL	NONE
chr1	121450000	121500000	0.0232922	Activation	chr1:121450000-121500000_Activation	0.651304	0.186216	50000	FAIL	NONE
chr1	142500000	142550000	-0.0183744	Inactivation	chr1:142500000-142550000_Inactivation	0.719424	0.143015	50000	FAIL	NONE
chr1	142600000	142650000	-0.0183744	Inactivation	chr1:142600000-142650000_Inactivation	0.719424	0.143015	50000	FAIL	NONE
chr1	143100000	143300000	-0.00469954	Inactivation	chr1:143100000-143300000_Inactivation	0.906924	0.0424289	200000	FAIL	NONE
chr1	143500000	143550000	-0.00469954	Inactivation	chr1:143500000-143550000_Inactivation	0.906924	0.0424289	50000	FAIL	NONE
chr1	143950000	144100000	0.0939651	Activation	chr1:143950000-144100000_Activation	0.125225	0.90231	150000	FAIL	NONE
chr1	144500000	144750000	0.040357	Activation	chr1:144500000-144750000_Activation	0.0316996	1.49895	250000	FAIL	NONE
chr1	144800000	145100000	0.0562661	Activation	chr1:144800000-145100000_Activation	0.310252	0.508286	300000	FAIL	NONE
chr1	145100000	145300000	-0.178428	Inactivation	chr1:145100000-145300000_Inactivation	0.0283273	1.54779	200000	FAIL	NONE
chr1	145350000	145850000	-0.0188945	Inactivation	chr1:145350000-145850000_Inactivation	0.0283273	1.54779	500000	FAIL	NONE
chr1	146300000	146400000	0.073472	Activation	chr1:146300000-146400000_Activation	0.20616	0.685795	100000	FAIL	NONE
chr1	146450000	147150000	0.0822272	Activation	chr1:146450000-147150000_Activation	0.00876799	2.0571	700000	FAIL	NONE
chr1	147150000	147200000	-0.00496918	Inactivation	chr1:147150000-147200000_Inactivation	0.902878	0.0443711	50000	FAIL	NONE
chr1	147200000	147450000	0.0760914	Activation	chr1:147200000-147450000_Activation	0.195144	0.709645	250000	FAIL	NONE
chr1	147700000	147850000	0.0760914	Activation	chr1:147700000-147850000_Activation	0.195144	0.709645	150000	FAIL	NONE
chr1	148000000	148050000	0.0297637	Activation	chr1:148000000-148050000_Activation	0.550135	0.259531	50000	FAIL	NONE
chr1	148150000	148200000	0.0297637	Activation	chr1:148150000-148200000_Activation	0.550135	0.259531	50000	FAIL	NONE
chr1	148200000	148250000	-0.252016	Inactivation	chr1:148200000-148250000_Inactivation	0.0116906	1.93216	50000	FAIL	NONE
chr1	148500000	148600000	-0.249743	Inactivation	chr1:148500000-148600000_Inactivation	0.0119155	1.92389	100000	FAIL	NONE
chr1	148650000	148700000	0.0207114	Activation	chr1:148650000-148700000_Activation	0.688624	0.162018	50000	FAIL	NONE
chr1	148800000	148950000	0.0207114	Activation	chr1:148800000-148950000_Activation	0.688624	0.162018	150000	FAIL	NONE
chr1	149000000	149400000	0.0393378	Activation	chr1:149000000-149400000_Activation	0.0321493	1.49283	400000	FAIL	NONE
chr1	149650000	149750000	0.169723	Activation	chr1:149650000-149750000_Activation	0.0321493	1.49283	100000	FAIL	NONE
chr1	149750000	150600000	-0.0415874	Inactivation	chr1:149750000-150600000_Inactivation	0.13107	0.882496	850000	FAIL	NONE
chr1	150600000	150800000	0.0285568	Activation	chr1:150600000-150800000_Activation	0.569245	0.244701	200000	FAIL	NONE
chr1	150800000	152000000	-0.0719879	Inactivation	chr1:150800000-152000000_Inactivation	0.0505845	1.29598	1200000	FAIL	NONE
chr1	152000000	152550000	0.0682075	Activation	chr1:152000000-152550000_Activation	0.235162	0.628633	550000	FAIL	NONE
chr1	152550000	152800000	-0.0302517	Inactivation	chr1:152550000-152800000_Inactivation	0.542716	0.265428	250000	FAIL	NONE
chr1	152800000	153250000	0.016718	Activation	chr1:152800000-153250000_Activation	0.741457	0.129914	450000	FAIL	NONE
chr1	153250000	153450000	-0.295403	Inactivation	chr1:153250000-153450000_Inactivation	0.00764388	2.11669	200000	FAIL	NONE
chr1	153450000	153500000	0.544992	Activation	chr1:153450000-153500000_Activation	0.00067446	3.17104	50000	FAIL	NONE
chr1	153500000	153700000	0.108423	Activation	chr1:153500000-153700000_Activation	0.076214	1.11797	200000	FAIL	NONE
chr1	153700000	153950000	-0.00128403	Inactivation	chr1:153700000-153950000_Inactivation	0.981565	0.00808105	250000	FAIL	NONE
chr1	153950000	154000000	0.303261	Activation	chr1:153950000-154000000_Activation	0.00741906	2.12965	50000	FAIL	NONE
chr1	154000000	154600000	-0.0521935	Inactivation	chr1:154000000-154600000_Inactivation	0.110836	0.955318	600000	FAIL	NONE
chr1	154600000	154650000	0.159091	Activation	chr1:154600000-154650000_Activation	0.0386691	1.41264	50000	FAIL	NONE
chr1	154650000	155150000	-0.110606	Inactivation	chr1:154650000-155150000_Inactivation	0.0445144	1.3515	500000	FAIL	NONE
chr1	155150000	155300000	0.0466102	Activation	chr1:155150000-155300000_Activation	0.376124	0.424669	150000	FAIL	NONE
chr1	155300000	155500000	-0.0107345	Inactivation	chr1:155300000-155500000_Inactivation	0.801034	0.096349	200000	FAIL	NONE
chr1	155500000	155800000	0.0592664	Activation	chr1:155500000-155800000_Activation	0.245279	0.61034	300000	FAIL	NONE
chr1	155800000	156300000	-0.154058	Inactivation	chr1:155800000-156300000_Inactivation	0.0238309	1.62286	500000	FAIL	NONE
chr1	156300000	156900000	0.0313859	Activation	chr1:156300000-156900000_Activation	0.51259	0.29023	600000	FAIL	NONE
chr1	156900000	157150000	-0.0231382	Inactivation	chr1:156900000-157150000_Inactivation	0.653777	0.18457	250000	FAIL	NONE
chr1	157150000	157550000	0.0396251	Activation	chr1:157150000-157550000_Activation	0.456385	0.340669	400000	FAIL	NONE
chr1	157550000	157900000	-0.023395	Inactivation	chr1:157550000-157900000_Inactivation	0.651304	0.186216	350000	FAIL	NONE
chr1	157900000	157950000	0.521803	Activation	chr1:157900000-157950000_Activation	0.00067446	3.17104	50000	FAIL	NONE
chr1	157950000	158100000	-0.0251669	Inactivation	chr1:157950000-158100000_Inactivation	0.61848	0.208674	150000	FAIL	NONE
chr1	158100000	160600000	0.085585	Activation	chr1:158100000-160600000_Activation	0.0067446	2.17104	2500000	FAIL	NONE
chr1	160600000	161000000	-0.00503338	Inactivation	chr1:160600000-161000000_Inactivation	0.902878	0.0443711	400000	FAIL	NONE
chr1	161000000	163050000	0.0422088	Activation	chr1:161000000-163050000_Activation	0.158723	0.79936	2050000	FAIL	NONE
chr1	163050000	163300000	-0.1783	Inactivation	chr1:163050000-163300000_Inactivation	0.0283273	1.54779	250000	FAIL	NONE
chr1	163300000	163350000	0.506549	Activation	chr1:163300000-163350000_Activation	0.00067446	3.17104	50000	FAIL	NONE
chr1	163350000	163550000	-0.0372368	Inactivation	chr1:163350000-163550000_Inactivation	0.476619	0.321829	200000	FAIL	NONE
chr1	163550000	164050000	0.00048793	Activation	chr1:163550000-164050000_Activation	0.986286	0.00599714	500000	FAIL	NONE
chr1	164050000	164450000	-0.000924499	Inactivation	chr1:164050000-164450000_Inactivation	0.984712	0.00669067	400000	FAIL	NONE
chr1	164450000	164500000	0.226477	Activation	chr1:164450000-164500000_Activation	0.0139388	1.85577	50000	FAIL	NONE
chr1	164500000	165050000	-0.0918756	Inactivation	chr1:164500000-165050000_Inactivation	0.040018	1.39774	550000	FAIL	NONE
chr1	165050000	167400000	0.110912	Activation	chr1:165050000-167400000_Activation	0.0139388	1.85577	2350000	FAIL	NONE
chr1	167400000	167900000	-0.0353107	Inactivation	chr1:167400000-167900000_Inactivation	0.365782	0.436777	500000	FAIL	NONE
chr1	167900000	168050000	0.0365434	Activation	chr1:167900000-168050000_Activation	0.480665	0.318157	150000	FAIL	NONE
chr1	168050000	168300000	-0.0552645	Inactivation	chr1:168050000-168300000_Inactivation	0.312275	0.505463	250000	FAIL	NONE
chr1	168300000	168550000	0.253826	Activation	chr1:168300000-168550000_Activation	0.0116906	1.93216	250000	FAIL	NONE
chr1	168550000	169050000	0.0577042	Activation	chr1:168550000-169050000_Activation	0.298112	0.525621	500000	FAIL	NONE
chr1	169050000	169400000	0.305984	Activation	chr1:169050000-169400000_Activation	0.00741906	2.12965	350000	PASS	Activation	0.340909	0.344361	0.646893	Unchanged	Activation	1.11522	0.98961	-0.947768	0.185595
chr1	169400000	169550000	-0.143169	Inactivation	chr1:169400000-169550000_Inactivation	0.0483363	1.31573	150000	FAIL	NONE
chr1	169550000	170050000	0.0714895	Activation	chr1:169550000-170050000_Activation	0.104317	0.981647	500000	FAIL	NONE
chr1	170050000	170150000	-0.0565229	Inactivation	chr1:170050000-170150000_Inactivation	0.307104	0.512714	100000	FAIL	NONE
chr1	170150000	170750000	0.0664869	Activation	chr1:170150000-170750000_Activation	0.0591277	1.22821	600000	FAIL	NONE
chr1	170750000	170800000	-0.160452	Inactivation	chr1:170750000-170800000_Inactivation	0.0377698	1.42286	50000	FAIL	NONE
chr1	170800000	171550000	0.0515631	Activation	chr1:170800000-171550000_Activation	0.113085	0.946597	750000	FAIL	NONE
chr1	171550000	172200000	-0.146423	Inactivation	chr1:171550000-172200000_Inactivation	0.0033723	2.47207	650000	PASS	Inactivation	0.690152	0.596491	0.543729	Inactivation	Inactivation	0.333621	0.629609	0.138572	0.093944
chr1	172200000	172350000	0.0417309	Activation	chr1:172200000-172350000_Activation	0.429182	0.367359	150000	FAIL	NONE
chr1	172350000	173150000	-0.105301	Inactivation	chr1:172350000-173150000_Inactivation	0.00741906	2.12965	800000	PASS	Inactivation	0.856061	0.773684	0.750759	Inactivation	Inactivation	-0.287996	-0.809213	-0.00990844	-0.263033
chr1	173150000	173500000	0.105327	Activation	chr1:173150000-173500000_Activation	0.0121403	1.91577	350000	FAIL	NONE
chr1	173500000	173750000	-0.107293	Inactivation	chr1:173500000-173750000_Inactivation	0.0980216	1.00868	250000	FAIL	NONE
chr1	173750000	174050000	0.0609142	Activation	chr1:173750000-174050000_Activation	0.268885	0.570434	300000	FAIL	NONE
chr1	174050000	174250000	-0.0120699	Inactivation	chr1:174050000-174250000_Inactivation	0.791142	0.101746	200000	FAIL	NONE
chr1	174250000	174650000	0.150953	Activation	chr1:174250000-174650000_Activation	0.0184353	1.73435	400000	FAIL	NONE
chr1	174650000	174700000	-0.157139	Inactivation	chr1:174650000-174700000_Inactivation	0.0395683	1.40265	50000	FAIL	NONE
chr1	174700000	175850000	0.0843628	Activation	chr1:174700000-175850000_Activation	0.00719424	2.14301	1150000	FAIL	NONE
chr1	175850000	175900000	-0.162583	Inactivation	chr1:175850000-175900000_Inactivation	0.0352968	1.45227	50000	FAIL	NONE
chr1	175900000	176200000	0.248433	Activation	chr1:175900000-176200000_Activation	0.0119155	1.92389	300000	FAIL	NONE
chr1	176200000	176250000	-0.0806626	Inactivation	chr1:176200000-176250000_Inactivation	0.177383	0.751088	50000	FAIL	NONE
chr1	176250000	177100000	0.114756	Activation	chr1:176250000-177100000_Activation	0.0316996	1.49895	850000	FAIL	NONE
chr1	177100000	177150000	-0.0193631	Inactivation	chr1:177100000-177150000_Inactivation	0.70054	0.154567	50000	FAIL	NONE
chr1	177150000	177300000	0.178377	Activation	chr1:177150000-177300000_Activation	0.0283273	1.54779	150000	FAIL	NONE
chr1	177300000	177350000	0.281407	Activation	chr1:177300000-177350000_Activation	0.00876799	2.0571	50000	FAIL	NONE
chr1	177350000	177750000	0.137339	Activation	chr1:177350000-177750000_Activation	0.0523831	1.28081	400000	FAIL	NONE
chr1	177750000	177900000	0.537057	Activation	chr1:177750000-177900000_Activation	0.00067446	3.17104	150000	FAIL	NONE
chr1	177900000	177950000	-0.137185	Inactivation	chr1:177900000-177950000_Inactivation	0.0523831	1.28081	50000	FAIL	NONE
chr1	177950000	179800000	0.0938984	Activation	chr1:177950000-179800000_Activation	0.00741906	2.12965	1850000	FAIL	NONE
chr1	179800000	180200000	-0.0419106	Inactivation	chr1:179800000-180200000_Inactivation	0.0829586	1.08114	400000	FAIL	NONE
chr1	180200000	180250000	0.0602979	Activation	chr1:180200000-180250000_Activation	0.274955	0.560738	50000	FAIL	NONE
chr1	180250000	180600000	-0.0801489	Inactivation	chr1:180250000-180600000_Inactivation	0.0856565	1.06724	350000	FAIL	NONE
chr1	180600000	181500000	0.0737787	Activation	chr1:180600000-181500000_Activation	0.0103417	1.98541	900000	FAIL	NONE
chr1	181500000	182050000	-0.01856	Inactivation	chr1:181500000-182050000_Inactivation	0.676034	0.170031	550000	FAIL	NONE
chr1	182050000	182400000	0.356171	Activation	chr1:182050000-182400000_Activation	0.0044964	2.34713	350000	PASS	Activation	0.109848	0.0819549	0.466019	Unchanged	Activation	1.38481	1.83967	1.44398	-1.84104
chr1	182400000	182550000	0.0344119	Activation	chr1:182400000-182550000_Activation	0.500674	0.300445	150000	FAIL	NONE
chr1	182550000	183450000	-0.0825615	Inactivation	chr1:182550000-183450000_Inactivation	0.0116906	1.93216	900000	FAIL	NONE
chr1	183450000	184650000	0.0484367	Activation	chr1:183450000-184650000_Activation	0.105441	0.976992	1200000	FAIL	NONE
chr1	184650000	184950000	-0.0110426	Inactivation	chr1:184650000-184950000_Inactivation	0.798112	0.0979364	300000	FAIL	NONE
chr1	184950000	185550000	0.0331471	Activation	chr1:184950000-185550000_Activation	0.222572	0.65253	600000	FAIL	NONE
chr1	185550000	186350000	-0.04783	Inactivation	chr1:185550000-186350000_Inactivation	0.191772	0.717216	800000	FAIL	NONE
chr1	186350000	186400000	0.0908064	Activation	chr1:186350000-186400000_Activation	0.136915	0.863547	50000	FAIL	NONE
chr1	186400000	187850000	-0.387347	Inactivation	chr1:186400000-187850000_Inactivation	0.000899281	3.0461	1450000	PASS	Inactivation	0.622121	0.546165	0.234774	Inactivation	Inactivation	1.44035	-0.423692	0.206369	1.14037
chr1	187850000	189350000	-0.168868	Inactivation	chr1:187850000-189350000_Inactivation	0.0204586	1.68912	1500000	FAIL	NONE
chr1	189350000	189450000	-0.266538	Inactivation	chr1:189350000-189450000_Inactivation	0.00966727	2.0147	100000	FAIL	NONE
chr1	189450000	190200000	-0.177716	Inactivation	chr1:189450000-190200000_Inactivation	0.0182104	1.73968	750000	FAIL	NONE
chr1	190200000	190250000	-0.232101	Inactivation	chr1:190200000-190250000_Inactivation	0.0139388	1.85577	50000	FAIL	NONE
chr1	190250000	190750000	-0.171936	Inactivation	chr1:190250000-190750000_Inactivation	0.0305755	1.51463	500000	FAIL	NONE
chr1	190750000	190800000	-0.256035	Inactivation	chr1:190750000-190800000_Inactivation	0.011241	1.94919	50000	FAIL	NONE
chr1	190800000	192100000	-0.150525	Inactivation	chr1:190800000-192100000_Inactivation	0.0204586	1.68912	1300000	FAIL	NONE
chr1	192100000	192200000	-0.231998	Inactivation	chr1:192100000-192200000_Inactivation	0.0139388	1.85577	100000	FAIL	NONE
chr1	192200000	192450000	-0.0949923	Inactivation	chr1:192200000-192450000_Inactivation	0.122977	0.910177	250000	FAIL	NONE
chr1	192450000	192600000	0.0133025	Activation	chr1:192450000-192600000_Activation	0.776304	0.109968	150000	FAIL	NONE
chr1	192600000	193400000	-0.222602	Inactivation	chr1:192600000-193400000_Inactivation	0.00876799	2.0571	800000	PASS	Inactivation	0.793939	0.694236	0.571337	Inactivation	Inactivation	1.43653	0.258155	-0.0554611	0.0539134
chr1	193400000	195450000	-0.424596	Inactivation	chr1:193400000-195450000_Inactivation	0.00067446	3.17104	2050000	PASS	Inactivation	0.529091	0.46297	0.104495	Inactivation	Inactivation	2.2953	-0.031272	0.299599	2.81292
chr1	195450000	195750000	-0.106587	Inactivation	chr1:195450000-195750000_Inactivation	0.0775629	1.11035	300000	FAIL	NONE
chr1	195750000	196100000	-0.38063	Inactivation	chr1:195750000-196100000_Inactivation	0.0011241	2.94919	350000	PASS	Inactivation	0.543939	0.47218	0.16331	Inactivation	Inactivation	2.06625	-0.263126	0.331903	2.21135
chr1	196100000	197000000	-0.085081	Inactivation	chr1:196100000-197000000_Inactivation	0.0195594	1.70865	900000	FAIL	NONE
chr1	197000000	197050000	0.0582178	Activation	chr1:197000000-197050000_Activation	0.292941	0.53322	50000	FAIL	NONE
chr1	197050000	197700000	-0.154567	Inactivation	chr1:197050000-197700000_Inactivation	0.0121403	1.91577	650000	FAIL	NONE
chr1	197700000	198250000	0.0193234	Activation	chr1:197700000-198250000_Activation	0.376124	0.424669	550000	FAIL	NONE
chr1	198250000	198400000	-0.224217	Inactivation	chr1:198250000-198400000_Inactivation	0.0139388	1.85577	150000	FAIL	NONE
chr1	198400000	198950000	0.0491059	Activation	chr1:198400000-198950000_Activation	0.357239	0.447041	550000	FAIL	NONE
chr1	198950000	200250000	-0.17327	Inactivation	chr1:198950000-200250000_Inactivation	0.00876799	2.0571	1300000	PASS	Inactivation	0.743939	0.680827	0.57067	Inactivation	Inactivation	-0.177351	-0.635857	-0.256562	-0.0552266
chr1	200250000	200850000	0.041641	Activation	chr1:200250000-200850000_Activation	0.392986	0.405623	600000	FAIL	NONE
chr1	200850000	201400000	-0.103488	Inactivation	chr1:200850000-201400000_Inactivation	0.0283273	1.54779	550000	FAIL	NONE
chr1	201400000	201950000	0.102958	Activation	chr1:201400000-201950000_Activation	0.0321493	1.49283	550000	FAIL	NONE
chr1	201950000	202950000	-0.13709	Inactivation	chr1:201950000-202950000_Inactivation	0.0139388	1.85577	1000000	FAIL	NONE
chr1	202950000	203000000	0.029661	Activation	chr1:202950000-203000000_Activation	0.550135	0.259531	50000	FAIL	NONE
chr1	203000000	204500000	-0.11052	Inactivation	chr1:203000000-204500000_Inactivation	0.00921763	2.03538	1500000	PASS	Inactivation	0.742045	0.681579	0.631525	Inactivation	Inactivation	-0.181711	-0.17624	-0.34824	-0.144684
chr1	204500000	205300000	0.0525584	Activation	chr1:204500000-205300000_Activation	0.00876799	2.0571	800000	FAIL	NONE
chr1	205300000	205950000	-0.179935	Inactivation	chr1:205300000-205950000_Inactivation	0.00741906	2.12965	650000	PASS	Inactivation	0.726515	0.721805	0.546581	Unchanged	Inactivation	-0.740052	-0.106477	-0.0982975	-0.0961269
chr1	206100000	206200000	0.0206086	Activation	chr1:206100000-206200000_Activation	0.688624	0.162018	100000	FAIL	NONE
chr1	206200000	206350000	-0.115871	Inactivation	chr1:206200000-206350000_Inactivation	0.0775629	1.11035	150000	FAIL	NONE
chr1	206500000	206950000	0.0944787	Activation	chr1:206500000-206950000_Activation	0.00741906	2.12965	450000	FAIL	NONE
chr1	206950000	207900000	-0.10838	Inactivation	chr1:206950000-207900000_Inactivation	0.00719424	2.14301	950000	PASS	Inactivation	0.498864	0.507519	0.390484	Unchanged	Inactivation	-0.205012	-0.272427	-0.499269	0.0324199
chr1	207900000	208850000	0.108802	Activation	chr1:207900000-208850000_Activation	0.00719424	2.14301	950000	PASS	Activation	0.410606	0.35188	0.519408	Inactivation	Activation	0.240683	0.698864	-0.261789	-0.284083
chr1	208850000	209100000	-0.00541859	Inactivation	chr1:208850000-209100000_Inactivation	0.890513	0.0503599	250000	FAIL	NONE
chr1	209100000	210600000	0.161241	Activation	chr1:209100000-210600000_Activation	0.00921763	2.03538	1500000	PASS	Activation	0.501263	0.499248	0.662504	Unchanged	Activation	-0.0248138	0.756267	-0.0813527	-0.357984
chr1	210600000	210900000	-0.001849	Inactivation	chr1:210600000-210900000_Inactivation	0.962455	0.0166196	300000	FAIL	NONE
chr1	210900000	211400000	0.0118901	Activation	chr1:210900000-211400000_Activation	0.550135	0.259531	500000	FAIL	NONE
chr1	211400000	211700000	-0.0688495	Inactivation	chr1:211400000-211700000_Inactivation	0.233813	0.631131	300000	FAIL	NONE
chr1	211700000	212150000	-0.219891	Inactivation	chr1:211700000-212150000_Inactivation	0.00741906	2.12965	450000	PASS	Inactivation	0.897727	0.82406	0.677836	Inactivation	Inactivation	0.062301	0.102722	1.32601	0.0129682
chr1	212150000	212550000	-0.0129944	Inactivation	chr1:212150000-212550000_Inactivation	0.778103	0.108963	400000	FAIL	NONE
chr1	212550000	213450000	0.120938	Activation	chr1:212550000-213450000_Activation	0.0184353	1.73435	900000	FAIL	NONE
chr1	213450000	214150000	-0.0498184	Inactivation	chr1:213450000-214150000_Inactivation	0.00876799	2.0571	700000	FAIL	NONE
chr1	214150000	214500000	0.181099	Activation	chr1:214150000-214500000_Activation	0.0258543	1.58747	350000	FAIL	NONE
chr1	214500000	214750000	-0.0723934	Inactivation	chr1:214500000-214750000_Inactivation	0.216052	0.665441	250000	FAIL	NONE
chr1	214750000	214800000	-0.404314	Inactivation	chr1:214750000-214800000_Inactivation	0.00292266	2.53422	50000	FAIL	NONE
chr1	214800000	215000000	-0.102799	Inactivation	chr1:214800000-215000000_Inactivation	0.105441	0.976992	200000	FAIL	NONE
chr1	215000000	215700000	-0.35175	Inactivation	chr1:215000000-215700000_Inactivation	0.0011241	2.94919	700000	PASS	Inactivation	0.788636	0.672932	0.436886	Inactivation	Inactivation	0.163521	-0.919076	0.58967	-0.0726113
chr1	215700000	215850000	-0.185824	Inactivation	chr1:215700000-215850000_Inactivation	0.0238309	1.62286	150000	FAIL	NONE
chr1	215850000	216350000	-0.358141	Inactivation	chr1:215850000-216350000_Inactivation	0.00539568	2.26795	500000	PASS	Inactivation	0.490909	0.383459	0.132768	Inactivation	Inactivation	1.4208	0.322997	0.501171	0.857798
chr1	216350000	216600000	-0.168747	Inactivation	chr1:216350000-216600000_Inactivation	0.0321493	1.49283	250000	FAIL	NONE
chr1	216600000	216750000	0.0897278	Activation	chr1:216600000-216750000_Activation	0.141637	0.848824	150000	FAIL	NONE
chr1	216750000	216950000	-0.0797637	Inactivation	chr1:216750000-216950000_Inactivation	0.178732	0.747798	200000	FAIL	NONE
chr1	216950000	217250000	0.141654	Activation	chr1:216950000-217250000_Activation	0.0485612	1.31371	300000	FAIL	NONE
chr1	217250000	217600000	-0.0999009	Inactivation	chr1:217250000-217600000_Inactivation	0.0964478	1.01571	350000	FAIL	NONE
chr1	217600000	217850000	0.0809605	Activation	chr1:217600000-217850000_Activation	0.0121403	1.91577	250000	FAIL	NONE
chr1	217850000	218450000	-0.316573	Inactivation	chr1:217850000-218450000_Inactivation	0.0044964	2.34713	600000	PASS	Inactivation	0.533333	0.502256	0.216761	Unchanged	Inactivation	-1.02383	0.0985511	0.703452	0.304786
chr1	218450000	218500000	0.124011	Activation	chr1:218450000-218500000_Activation	0.0672212	1.17249	50000	FAIL	NONE
chr1	218500000	219800000	-0.316368	Inactivation	chr1:218500000-219800000_Inactivation	0.00292266	2.53422	1300000	PASS	Inactivation	0.876768	0.834586	0.560399	Unchanged	Inactivation	-0.459561	-1.17245	0.273726	0.068655
chr1	219800000	220000000	-0.174782	Inactivation	chr1:219800000-220000000_Inactivation	0.0303507	1.51783	200000	FAIL	NONE
chr1	220000000	220150000	-0.239959	Inactivation	chr1:220000000-220150000_Inactivation	0.0121403	1.91577	150000	FAIL	NONE
chr1	220150000	220850000	-0.0368883	Inactivation	chr1:220150000-220850000_Inactivation	0.243705	0.613135	700000	FAIL	NONE
chr1	220850000	220900000	0.0394967	Activation	chr1:220850000-220900000_Activation	0.458183	0.338961	50000	FAIL	NONE
chr1	220900000	221400000	-0.176551	Inactivation	chr1:220900000-221400000_Inactivation	0.011241	1.94919	500000	FAIL	NONE
chr1	221400000	221600000	0.00934771	Activation	chr1:221400000-221600000_Activation	0.823516	0.0843279	200000	FAIL	NONE
chr1	221600000	222600000	-0.0926091	Inactivation	chr1:221600000-222600000_Inactivation	0.0195594	1.70865	1000000	FAIL	NONE
chr1	222600000	222700000	0.0993837	Activation	chr1:222600000-222700000_Activation	0.116232	0.934674	100000	FAIL	NONE
chr1	222700000	223200000	-0.11972	Inactivation	chr1:222700000-223200000_Inactivation	0.0328237	1.48381	500000	FAIL	NONE
chr1	223200000	223900000	0.0182203	Activation	chr1:223200000-223900000_Activation	0.713804	0.146421	700000	FAIL	NONE
chr1	223900000	224650000	-0.0974747	Inactivation	chr1:223900000-224650000_Inactivation	0.0413669	1.38335	750000	FAIL	NONE
chr1	224650000	225100000	0.0529789	Activation	chr1:224650000-225100000_Activation	0.330261	0.481143	450000	FAIL	NONE
chr1	225100000	225150000	-0.534592	Inactivation	chr1:225100000-225150000_Inactivation	0.00067446	3.17104	50000	FAIL	NONE
chr1	225150000	225600000	-0.0800462	Inactivation	chr1:225150000-225600000_Inactivation	0.178732	0.747798	450000	FAIL	NONE
chr1	225600000	225850000	-0.262789	Inactivation	chr1:225600000-225850000_Inactivation	0.0103417	1.98541	250000	FAIL	NONE
chr1	225850000	226300000	-0.0273212	Inactivation	chr1:225850000-226300000_Inactivation	0.18143	0.741291	450000	FAIL	NONE
chr1	226300000	226400000	0.211736	Activation	chr1:226300000-226400000_Activation	0.0182104	1.73968	100000	FAIL	NONE
chr1	226400000	226500000	-0.0538264	Inactivation	chr1:226400000-226500000_Inactivation	0.323291	0.490406	100000	FAIL	NONE
chr1	226500000	227600000	0.14227	Activation	chr1:226500000-227600000_Activation	0.0157374	1.80307	1100000	FAIL	NONE
chr1	227600000	227650000	-0.134643	Inactivation	chr1:227600000-227650000_Inactivation	0.0559802	1.25197	50000	FAIL	NONE
chr1	227650000	231750000	0.149105	Activation	chr1:227650000-231750000_Activation	0.0033723	2.47207	4100000	PASS	Activation	0.276162	0.290548	0.425267	Unchanged	Activation	-0.00982657	0.594337	-0.0276971	-0.348056
chr1	231750000	233000000	-0.105347	Inactivation	chr1:231750000-233000000_Inactivation	0.00876799	2.0571	1250000	PASS	Inactivation	0.243182	0.243008	0.137835	Unchanged	Inactivation	0.336634	0.512875	-1.33967	-0.152785
chr1	233000000	233500000	0.0773652	Activation	chr1:233000000-233500000_Activation	0.0107914	1.96692	500000	FAIL	NONE
chr1	233500000	233550000	-0.0460452	Inactivation	chr1:233500000-233550000_Inactivation	0.390737	0.408115	50000	FAIL	NONE
chr1	233550000	234250000	0.17092	Activation	chr1:233550000-234250000_Activation	0.0119155	1.92389	700000	FAIL	NONE
chr1	234250000	235250000	-0.138805	Inactivation	chr1:234250000-235250000_Inactivation	0.0139388	1.85577	1000000	FAIL	NONE
chr1	235250000	235650000	0.0251156	Activation	chr1:235250000-235650000_Activation	0.620054	0.207571	400000	FAIL	NONE
chr1	235650000	235850000	-0.0161017	Inactivation	chr1:235650000-235850000_Inactivation	0.746628	0.126896	200000	FAIL	NONE
chr1	235850000	237950000	0.116036	Activation	chr1:235850000-237950000_Activation	0.0067446	2.17104	2100000	PASS	Activation	0.274026	0.268528	0.390062	Unchanged	Activation	-0.584241	0.532316	-0.593699	-0.537229
chr1	237950000	238550000	-0.0304079	Inactivation	chr1:237950000-238550000_Inactivation	0.0125899	1.89998	600000	FAIL	NONE
chr1	238550000	238900000	0.0130714	Activation	chr1:238550000-238900000_Activation	0.778103	0.108963	350000	FAIL	NONE
chr1	238900000	240150000	-0.272416	Inactivation	chr1:238900000-240150000_Inactivation	0.00494604	2.30574	1250000	PASS	Inactivation	0.406061	0.354386	0.133645	Inactivation	Inactivation	0.462484	-0.115036	0.584235	1.4535
chr1	240150000	240200000	0.0137904	Activation	chr1:240150000-240200000_Activation	0.767311	0.115028	50000	FAIL	NONE
chr1	240200000	240600000	-0.075443	Inactivation	chr1:240200000-240600000_Inactivation	0.0233813	1.63113	400000	FAIL	NONE
chr1	240600000	240800000	0.359502	Activation	chr1:240600000-240800000_Activation	0.00517086	2.28644	200000	FAIL	NONE
chr1	240800000	241300000	-0.0797483	Inactivation	chr1:240800000-241300000_Inactivation	0.0303507	1.51783	500000	FAIL	NONE
chr1	241300000	241650000	0.0102979	Activation	chr1:241300000-241650000_Activation	0.809577	0.0917417	350000	FAIL	NONE
chr1	241650000	242050000	-0.0801233	Inactivation	chr1:241650000-242050000_Inactivation	0.178732	0.747798	400000	FAIL	NONE
chr1	242050000	242200000	0.436543	Activation	chr1:242050000-242200000_Activation	0.00134892	2.87001	150000	FAIL	NONE
chr1	242200000	242400000	0.130046	Activation	chr1:242200000-242400000_Activation	0.0611511	1.2136	200000	FAIL	NONE
chr1	242400000	243800000	0.0562734	Activation	chr1:242400000-243800000_Activation	0.170863	0.767351	1400000	FAIL	NONE
chr1	243800000	244000000	-0.053775	Inactivation	chr1:243800000-244000000_Inactivation	0.323291	0.490406	200000	FAIL	NONE
chr1	244000000	244450000	-0.326374	Inactivation	chr1:244000000-244450000_Inactivation	0.0067446	2.17104	450000	PASS	Inactivation	0.918182	0.959398	0.591808	Unchanged	Inactivation	0.127404	-0.788791	1.50271	0.0532222
chr1	244450000	244600000	-0.228916	Inactivation	chr1:244450000-244600000_Inactivation	0.0139388	1.85577	150000	FAIL	NONE
chr1	244600000	245300000	0.128715	Activation	chr1:244600000-245300000_Activation	0.00921763	2.03538	700000	PASS	Activation	0.475758	0.526316	0.604472	Activation	Activation	0.0543191	0.149005	0.317389	-0.0797185
chr1	245300000	245350000	-0.276271	Inactivation	chr1:245300000-245350000_Inactivation	0.00876799	2.0571	50000	FAIL	NONE
chr1	245350000	245850000	0.155547	Activation	chr1:245350000-245850000_Activation	0.0397932	1.40019	500000	FAIL	NONE
chr1	245850000	246150000	-0.133342	Inactivation	chr1:245850000-246150000_Inactivation	0.0404676	1.39289	300000	FAIL	NONE
chr1	246150000	247450000	0.143567	Activation	chr1:246150000-247450000_Activation	0.0121403	1.91577	1300000	FAIL	NONE
chr1	247450000	247600000	0.458937	Activation	chr1:247450000-247600000_Activation	0.0011241	2.94919	150000	FAIL	NONE
chr1	247600000	247650000	0.610452	Activation	chr1:247600000-247650000_Activation	0.00067446	3.17104	50000	FAIL	NONE
chr1	247650000	248000000	0.277119	Activation	chr1:247650000-248000000_Activation	0.00876799	2.0571	350000	PASS	Activation	0.0166667	0.0165414	0.293785	Unchanged	Activation	0.0163026	0.121762	1.52284	-2.53848
chr1	248000000	248400000	0.699435	Activation	chr1:248000000-248400000_Activation	0.00022482	3.64816	400000	PASS	Activation	0.0166667	0.0716792	0.716102	Activation	Activation	4.88324	4.36312	-0.432969	-2.68221
chr1	248400000	248600000	0.278531	Activation	chr1:248400000-248600000_Activation	0.00876799	2.0571	200000	FAIL	NONE
chr1	248600000	248950000	0.133733	Activation	chr1:248600000-248950000_Activation	0.0485612	1.31371	350000	FAIL	NONE
chr1	249050000	249250000	0.0979199	Activation	chr1:249050000-249250000_Activation	0.0485612	1.31371	200000	FAIL	NONE
chr10	50000	550000	-0.0624596	Inactivation	chr10:50000-550000_Inactivation	0.10377	0.983929	500000	FAIL	NONE
chr10	550000	1750000	0.0128944	Activation	chr10:550000-1750000_Activation	0.551885	0.258151	1200000	FAIL	NONE
chr10	1750000	2150000	-0.0805671	Inactivation	chr10:1750000-2150000_Inactivation	0.0831714	1.08003	400000	FAIL	NONE
chr10	2150000	2850000	0.0291663	Activation	chr10:2150000-2850000_Activation	0.0948309	1.02305	700000	FAIL	NONE
chr10	2850000	3100000	-0.0290961	Inactivation	chr10:2850000-3100000_Inactivation	0.56782	0.24579	250000	FAIL	NONE
chr10	3100000	3750000	0.160815	Activation	chr10:3100000-3750000_Activation	0.0136028	1.86637	650000	FAIL	NONE
chr10	3750000	3800000	-0.0552696	Inactivation	chr10:3750000-3800000_Inactivation	0.275942	0.559181	50000	FAIL	NONE
chr10	3800000	4850000	0.183121	Activation	chr10:3800000-4850000_Activation	0.0143801	1.84224	1050000	FAIL	NONE
chr10	4850000	5450000	-0.232536	Inactivation	chr10:4850000-5450000_Inactivation	0.00699572	2.15517	600000	PASS	Inactivation	0.65	0.614776	0.417464	Unchanged	Inactivation	-1.24412	-1.18002	1.26907	0.00207418
chr10	5450000	5500000	0.16546	Activation	chr10:5450000-5500000_Activation	0.0474155	1.32408	50000	FAIL	NONE
chr10	5500000	5700000	-0.0399457	Inactivation	chr10:5500000-5700000_Inactivation	0.411582	0.385544	200000	FAIL	NONE
chr10	5700000	6450000	0.0763981	Activation	chr10:5700000-6450000_Activation	0.0730665	1.13628	750000	FAIL	NONE
chr10	6450000	6550000	-0.135019	Inactivation	chr10:6450000-6550000_Inactivation	0.0773416	1.11159	100000	FAIL	NONE
chr10	6550000	6850000	0.0190353	Activation	chr10:6550000-6850000_Activation	0.68014	0.167402	300000	FAIL	NONE
chr10	6850000	7500000	-0.0378876	Inactivation	chr10:6850000-7500000_Inactivation	0.112709	0.948042	650000	FAIL	NONE
chr10	7500000	8550000	0.101865	Activation	chr10:7500000-8550000_Activation	0.00388651	2.41044	1050000	PASS	Activation	0.225225	0.260334	0.32709	Unchanged	Activation	-0.618999	-0.221302	0.731293	-0.607177
chr10	8550000	8650000	-0.0135264	Inactivation	chr10:8550000-8650000_Inactivation	0.74077	0.130317	100000	FAIL	NONE
chr10	8650000	9450000	0.00485905	Activation	chr10:8650000-9450000_Activation	0.790128	0.102302	800000	FAIL	NONE
chr10	9450000	10750000	-0.0432283	Inactivation	chr10:9450000-10750000_Inactivation	0.186553	0.729199	1300000	FAIL	NONE
chr10	10750000	11000000	0.054817	Activation	chr10:10750000-11000000_Activation	0.278663	0.554921	250000	FAIL	NONE
chr10	11000000	11500000	-0.082995	Inactivation	chr10:11000000-11500000_Inactivation	0.153129	0.814944	500000	FAIL	NONE
chr10	11500000	11700000	0.00951765	Activation	chr10:11500000-11700000_Activation	0.834435	0.0786077	200000	FAIL	NONE
chr10	11700000	12050000	-0.107707	Inactivation	chr10:11700000-12050000_Inactivation	0.107268	0.969531	350000	FAIL	NONE
chr10	12050000	13350000	0.109687	Activation	chr10:12050000-13350000_Activation	0.00155461	2.80838	1300000	PASS	Activation	0.657297	0.649604	0.766984	Unchanged	Activation	-0.494275	-0.0195079	-0.766774	-0.341584
chr10	13350000	13650000	-0.0679426	Inactivation	chr10:13350000-13650000_Inactivation	0.221531	0.654565	300000	FAIL	NONE
chr10	13650000	14150000	0.082563	Activation	chr10:13650000-14150000_Activation	0.0404197	1.39341	500000	FAIL	NONE
chr10	14150000	14400000	-0.349321	Inactivation	chr10:14150000-14400000_Inactivation	0.00349786	2.4562	250000	FAIL	NONE
chr10	14400000	14750000	-0.0183296	Inactivation	chr10:14400000-14750000_Inactivation	0.676253	0.169891	350000	FAIL	NONE
chr10	14750000	15000000	-0.141497	Inactivation	chr10:14750000-15000000_Inactivation	0.0707346	1.15037	250000	FAIL	NONE
chr10	15000000	15800000	-0.0424843	Inactivation	chr10:15000000-15800000_Inactivation	0.251846	0.598865	800000	FAIL	NONE
chr10	15800000	16500000	0.0566801	Activation	chr10:15800000-16500000_Activation	0.129421	0.887996	700000	FAIL	NONE
chr10	16500000	16600000	-0.164968	Inactivation	chr10:16500000-16600000_Inactivation	0.0474155	1.32408	100000	FAIL	NONE
chr10	16600000	17800000	0.108976	Activation	chr10:16600000-17800000_Activation	0.0237077	1.62511	1200000	FAIL	NONE
chr10	18200000	18550000	0.0154791	Activation	chr10:18200000-18550000_Activation	0.710843	0.148226	350000	FAIL	NONE
chr10	18550000	20050000	-0.0488323	Inactivation	chr10:18550000-20050000_Inactivation	0.197824	0.703722	1500000	FAIL	NONE
chr10	20050000	21350000	0.00916651	Activation	chr10:20050000-21350000_Activation	0.613681	0.212058	1300000	FAIL	NONE
chr10	21350000	21550000	-0.0375921	Inactivation	chr10:21350000-21550000_Inactivation	0.447338	0.349364	200000	FAIL	NONE
chr10	21550000	22500000	0.0464687	Activation	chr10:21550000-22500000_Activation	0.153129	0.814944	950000	FAIL	NONE
chr10	22500000	22850000	-0.0417302	Inactivation	chr10:22500000-22850000_Inactivation	0.391761	0.406979	350000	FAIL	NONE
chr10	22850000	23050000	0.017574	Activation	chr10:22850000-23050000_Activation	0.692188	0.159776	200000	FAIL	NONE
chr10	23050000	23150000	-0.21372	Inactivation	chr10:23050000-23150000_Inactivation	0.0171007	1.76699	100000	FAIL	NONE
chr10	23150000	23600000	0.0583517	Activation	chr10:23150000-23600000_Activation	0.0474155	1.32408	450000	FAIL	NONE
chr10	23600000	24000000	0.606711	Activation	chr10:23600000-24000000_Activation	0.000388651	3.41044	400000	PASS	Activation	0.148649	0.159631	0.75536	Unchanged	Activation	3.35935	2.10395	1.31907	-2.37687
chr10	24000000	24450000	0.246179	Activation	chr10:24000000-24450000_Activation	0.0108822	1.96328	450000	FAIL	NONE
chr10	24450000	24600000	0.102935	Activation	chr10:24450000-24600000_Activation	0.11232	0.949542	150000	FAIL	NONE
chr10	24600000	24650000	0.449825	Activation	chr10:24600000-24650000_Activation	0.000777303	3.10941	50000	FAIL	NONE
chr10	24650000	24900000	0.168744	Activation	chr10:24650000-24900000_Activation	0.0466382	1.33126	250000	FAIL	NONE
chr10	24900000	24950000	0.305108	Activation	chr10:24900000-24950000_Activation	0.00660707	2.17999	50000	FAIL	NONE
chr10	24950000	25300000	0.12673	Activation	chr10:24950000-25300000_Activation	0.0808395	1.09238	350000	FAIL	NONE
chr10	25300000	25400000	0.786189	Activation	chr10:25300000-25400000_Activation	0.000388651	3.41044	100000	FAIL	NONE
chr10	25400000	26100000	0.0715616	Activation	chr10:25400000-26100000_Activation	0.153129	0.814944	700000	FAIL	NONE
chr10	26100000	26600000	-0.0500711	Inactivation	chr10:26100000-26600000_Inactivation	0.258453	0.587618	500000	FAIL	NONE
chr10	26600000	27550000	0.0220293	Activation	chr10:26600000-27550000_Activation	0.351729	0.453791	950000	FAIL	NONE
chr10	27550000	27900000	-0.0425726	Inactivation	chr10:27550000-27900000_Inactivation	0.211815	0.674043	350000	FAIL	NONE
chr10	27900000	28800000	0.0562625	Activation	chr10:27900000-28800000_Activation	0.0373105	1.42817	900000	FAIL	NONE
chr10	28800000	28950000	-0.14561	Inactivation	chr10:28800000-28950000_Inactivation	0.0672367	1.17239	150000	FAIL	NONE
chr10	28950000	29700000	-0.479121	Inactivation	chr10:28950000-29700000_Inactivation	0.000388651	3.41044	750000	PASS	Inactivation	0.877027	0.907652	0.397906	Unchanged	Inactivation	-0.959381	-1.1856	0.420213	0.0244274
chr10	29700000	30150000	-0.0100996	Inactivation	chr10:29700000-30150000_Inactivation	0.822386	0.0849241	450000	FAIL	NONE
chr10	30150000	30300000	0.327738	Activation	chr10:30150000-30300000_Activation	0.00388651	2.41044	150000	FAIL	NONE
chr10	30300000	31700000	-0.0941452	Inactivation	chr10:30300000-31700000_Inactivation	0.0373105	1.42817	1400000	FAIL	NONE
chr10	31700000	31750000	0.0435665	Activation	chr10:31700000-31750000_Activation	0.374271	0.426813	50000	FAIL	NONE
chr10	31750000	31900000	-0.121505	Inactivation	chr10:31750000-31900000_Inactivation	0.0928877	1.03204	150000	FAIL	NONE
chr10	31900000	32350000	0.0601319	Activation	chr10:31900000-32350000_Activation	0.111543	0.952558	450000	FAIL	NONE
chr10	32350000	32750000	-0.132678	Inactivation	chr10:32350000-32750000_Inactivation	0.0781189	1.10724	400000	FAIL	NONE
chr10	32750000	33650000	0.0614703	Activation	chr10:32750000-33650000_Activation	0.136417	0.865133	900000	FAIL	NONE
chr10	33650000	34400000	-0.0850485	Inactivation	chr10:33650000-34400000_Inactivation	0.102215	0.990484	750000	FAIL	NONE
chr10	34400000	35100000	0.0468872	Activation	chr10:34400000-35100000_Activation	0.0843373	1.07398	700000	FAIL	NONE
chr10	35100000	35350000	-0.178947	Inactivation	chr10:35100000-35350000_Inactivation	0.016712	1.77697	250000	FAIL	NONE
chr10	35350000	35900000	0.0821521	Activation	chr10:35350000-35900000_Activation	0.120093	0.920481	550000	FAIL	NONE
chr10	35900000	36300000	-0.0161904	Inactivation	chr10:35900000-36300000_Inactivation	0.706568	0.150846	400000	FAIL	NONE
chr10	36300000	36400000	0.00543127	Activation	chr10:36300000-36400000_Activation	0.906335	0.0427112	100000	FAIL	NONE
chr10	36400000	36750000	-0.01479	Inactivation	chr10:36400000-36750000_Inactivation	0.4726	0.325506	350000	FAIL	NONE
chr10	36750000	37100000	0.0863701	Activation	chr10:36750000-37100000_Activation	0.146133	0.835252	350000	FAIL	NONE
chr10	37100000	37200000	-0.286836	Inactivation	chr10:37100000-37200000_Inactivation	0.00699572	2.15517	100000	FAIL	NONE
chr10	37200000	38400000	0.0497209	Activation	chr10:37200000-38400000_Activation	0.153129	0.814944	1200000	FAIL	NONE
chr10	38400000	38650000	-0.073467	Inactivation	chr10:38400000-38650000_Inactivation	0.0202099	1.69444	250000	FAIL	NONE
chr10	38650000	39150000	0.0210216	Activation	chr10:38650000-39150000_Activation	0.294986	0.530198	500000	FAIL	NONE
chr10	42350000	42550000	0.000866417	Activation	chr10:42350000-42550000_Activation	0.987952	0.00526424	200000	FAIL	NONE
chr10	42600000	42950000	-0.0691711	Inactivation	chr10:42600000-42950000_Inactivation	0.211815	0.674043	350000	FAIL	NONE
chr10	42950000	43250000	0.0270615	Activation	chr10:42950000-43250000_Activation	0.102215	0.990484	300000	FAIL	NONE
chr10	43250000	43550000	-0.0435795	Inactivation	chr10:43250000-43550000_Inactivation	0.374271	0.426813	300000	FAIL	NONE
chr10	43550000	43600000	0.210009	Activation	chr10:43550000-43600000_Activation	0.0186553	1.7292	50000	FAIL	NONE
chr10	43600000	43850000	-0.100802	Inactivation	chr10:43600000-43850000_Inactivation	0.112709	0.948042	250000	FAIL	NONE
chr10	43850000	44900000	0.220189	Activation	chr10:43850000-44900000_Activation	0.00699572	2.15517	1050000	PASS	Activation	0.618243	0.643799	0.838432	Unchanged	Activation	-2.4486	-0.100907	0.930669	-0.725743
chr10	44900000	45950000	-0.0801506	Inactivation	chr10:44900000-45950000_Inactivation	0.0959969	1.01774	1050000	FAIL	NONE
chr10	45950000	46300000	0.034241	Activation	chr10:45950000-46300000_Activation	0.398368	0.399716	350000	FAIL	NONE
chr10	46900000	46950000	0.0162615	Activation	chr10:46900000-46950000_Activation	0.706568	0.150846	50000	FAIL	NONE
chr10	46950000	47150000	-0.267231	Inactivation	chr10:46950000-47150000_Inactivation	0.00777303	2.10941	200000	FAIL	NONE
chr10	47500000	47750000	-0.160074	Inactivation	chr10:47500000-47750000_Inactivation	0.00777303	2.10941	250000	FAIL	NONE
chr10	47950000	48000000	-0.0831178	Inactivation	chr10:47950000-48000000_Inactivation	0.153129	0.814944	50000	FAIL	NONE
chr10	48300000	48700000	-0.0831178	Inactivation	chr10:48300000-48700000_Inactivation	0.153129	0.814944	400000	FAIL	NONE
chr10	49350000	49500000	-0.0930751	Inactivation	chr10:49350000-49500000_Inactivation	0.130587	0.884101	150000	FAIL	NONE
chr10	49500000	49550000	0.439222	Activation	chr10:49500000-49550000_Activation	0.00116595	2.93332	50000	FAIL	NONE
chr10	49550000	49850000	0.104086	Activation	chr10:49550000-49850000_Activation	0.111154	0.954074	300000	FAIL	NONE
chr10	49850000	49900000	0.501384	Activation	chr10:49850000-49900000_Activation	0.000388651	3.41044	50000	FAIL	NONE
chr10	49900000	51050000	-0.20264	Inactivation	chr10:49900000-51050000_Inactivation	0.00155461	2.80838	1150000	PASS	Inactivation	0.502027	0.486807	0.299387	Unchanged	Inactivation	-0.153922	-0.479512	-0.779555	0.0815948
chr10	51050000	51150000	0.00292254	Activation	chr10:51050000-51150000_Activation	0.945977	0.0241192	100000	FAIL	NONE
chr10	51450000	51600000	0.115453	Activation	chr10:51450000-51600000_Activation	0.0998834	1.00051	150000	FAIL	NONE
chr10	51750000	51850000	0.0370749	Activation	chr10:51750000-51850000_Activation	0.453945	0.342997	100000	FAIL	NONE
chr10	52000000	52250000	-0.0467089	Inactivation	chr10:52000000-52250000_Inactivation	0.346677	0.460075	250000	FAIL	NONE
chr10	52250000	52800000	0.0643582	Activation	chr10:52250000-52800000_Activation	0.0715119	1.14562	550000	FAIL	NONE
chr10	52800000	53000000	0.241989	Activation	chr10:52800000-53000000_Activation	0.0124368	1.90529	200000	FAIL	NONE
chr10	53000000	53200000	0.517665	Activation	chr10:53000000-53200000_Activation	0.000388651	3.41044	200000	FAIL	NONE
chr10	53200000	54000000	0.0686037	Activation	chr10:53200000-54000000_Activation	0.109211	0.961733	800000	FAIL	NONE
chr10	54000000	54050000	0.305949	Activation	chr10:54000000-54050000_Activation	0.00660707	2.17999	50000	FAIL	NONE
chr10	54050000	54350000	-0.120057	Inactivation	chr10:54050000-54350000_Inactivation	0.0645161	1.19033	300000	FAIL	NONE
chr10	54350000	54500000	0.289073	Activation	chr10:54350000-54500000_Activation	0.00699572	2.15517	150000	FAIL	NONE
chr10	54500000	55050000	0.0196078	Activation	chr10:54500000-55050000_Activation	0.63117	0.199854	550000	FAIL	NONE
chr10	55050000	56600000	-0.0317721	Inactivation	chr10:55050000-56600000_Inactivation	0.102215	0.990484	1550000	FAIL	NONE
chr10	56600000	57700000	0.0760342	Activation	chr10:56600000-57700000_Activation	0.120093	0.920481	1100000	FAIL	NONE
chr10	57700000	58000000	-0.00324583	Inactivation	chr10:57700000-58000000_Inactivation	0.941702	0.0260864	300000	FAIL	NONE
chr10	58000000	58200000	0.00170697	Activation	chr10:58000000-58200000_Activation	0.972017	0.0123261	200000	FAIL	NONE
chr10	58200000	59700000	-0.049784	Inactivation	chr10:58200000-59700000_Inactivation	0.00738438	2.13169	1500000	FAIL	NONE
chr10	59700000	60600000	0.0655251	Activation	chr10:59700000-60600000_Activation	0.0998834	1.00051	900000	FAIL	NONE
chr10	60600000	60650000	-0.292681	Inactivation	chr10:60600000-60650000_Inactivation	0.00699572	2.15517	50000	FAIL	NONE
chr10	60650000	62750000	0.17553	Activation	chr10:60650000-62750000_Activation	0.00194326	2.71147	2100000	PASS	Activation	0.528185	0.474274	0.703715	Inactivation	Activation	0.245926	1.13615	-0.417816	-0.325619
chr10	62750000	63250000	-0.016255	Inactivation	chr10:62750000-63250000_Inactivation	0.706568	0.150846	500000	FAIL	NONE
chr10	63250000	64400000	0.10516	Activation	chr10:63250000-64400000_Activation	0.068014	1.1674	1150000	FAIL	NONE
chr10	64400000	64550000	-0.144924	Inactivation	chr10:64400000-64550000_Inactivation	0.0672367	1.17239	150000	FAIL	NONE
chr10	64550000	67300000	0.0436646	Activation	chr10:64550000-67300000_Activation	0.120093	0.920481	2750000	FAIL	NONE
chr10	67300000	67450000	-0.131385	Inactivation	chr10:67300000-67450000_Inactivation	0.0792849	1.10081	150000	FAIL	NONE
chr10	67450000	69600000	0.0553626	Activation	chr10:67450000-69600000_Activation	0.0777303	1.10941	2150000	FAIL	NONE
chr10	69600000	70950000	-0.120024	Inactivation	chr10:69600000-70950000_Inactivation	0.00777303	2.10941	1350000	PASS	Inactivation	0.949324	0.961741	0.8293	Unchanged	Inactivation	-1.79714	-1.68392	-0.0551395	-0.0236361
chr10	70950000	71000000	0.00111212	Activation	chr10:70950000-71000000_Activation	0.982511	0.00766272	50000	FAIL	NONE
chr10	71000000	71450000	-0.0985775	Inactivation	chr10:71000000-71450000_Inactivation	0.0843373	1.07398	450000	FAIL	NONE
chr10	71450000	71850000	0.0600947	Activation	chr10:71450000-71850000_Activation	0.0182666	1.73834	400000	FAIL	NONE
chr10	71850000	71900000	-0.259822	Inactivation	chr10:71850000-71900000_Inactivation	0.0101049	1.99547	50000	FAIL	NONE
chr10	71900000	72700000	0.0671982	Activation	chr10:71900000-72700000_Activation	0.0928877	1.03204	800000	FAIL	NONE
chr10	72700000	72950000	-0.0271563	Inactivation	chr10:72700000-72950000_Inactivation	0.580645	0.236089	250000	FAIL	NONE
chr10	72950000	73500000	0.0752901	Activation	chr10:72950000-73500000_Activation	0.00855033	2.06802	550000	FAIL	NONE
chr10	73500000	74100000	-0.0493513	Inactivation	chr10:73500000-74100000_Inactivation	0.275942	0.559181	600000	FAIL	NONE
chr10	74100000	74150000	0.11857	Activation	chr10:74100000-74150000_Activation	0.0959969	1.01774	50000	FAIL	NONE
chr10	74150000	75450000	-0.0924838	Inactivation	chr10:74150000-75450000_Inactivation	0.0101049	1.99547	1300000	FAIL	NONE
chr10	75450000	75500000	0.0604811	Activation	chr10:75450000-75500000_Activation	0.253012	0.596859	50000	FAIL	NONE
chr10	75500000	76450000	-0.0621288	Inactivation	chr10:75500000-76450000_Inactivation	0.0959969	1.01774	950000	FAIL	NONE
chr10	76450000	77000000	0.00257339	Activation	chr10:76450000-77000000_Activation	0.957637	0.0187991	550000	FAIL	NONE
chr10	77000000	77750000	-0.0798405	Inactivation	chr10:77000000-77750000_Inactivation	0.00388651	2.41044	750000	FAIL	NONE
chr10	77750000	78200000	0.107569	Activation	chr10:77750000-78200000_Activation	0.0143801	1.84224	450000	FAIL	NONE
chr10	78200000	78650000	-0.108043	Inactivation	chr10:78200000-78650000_Inactivation	0.0773416	1.11159	450000	FAIL	NONE
chr10	78650000	79800000	0.0519558	Activation	chr10:78650000-79800000_Activation	0.0625729	1.20361	1150000	FAIL	NONE
chr10	79800000	81100000	-0.0775229	Inactivation	chr10:79800000-81100000_Inactivation	0.00699572	2.15517	1300000	FAIL	NONE
chr10	81100000	81300000	0.147187	Activation	chr10:81100000-81300000_Activation	0.0672367	1.17239	200000	FAIL	NONE
chr10	81300000	81850000	-0.0936165	Inactivation	chr10:81300000-81850000_Inactivation	0.0998834	1.00051	550000	FAIL	NONE
chr10	81850000	82000000	0.0567309	Activation	chr10:81850000-82000000_Activation	0.26506	0.576655	150000	FAIL	NONE
chr10	82000000	82150000	-0.288685	Inactivation	chr10:82000000-82150000_Inactivation	0.00699572	2.15517	150000	FAIL	NONE
chr10	82150000	82900000	0.0406974	Activation	chr10:82150000-82900000_Activation	0.0715119	1.14562	750000	FAIL	NONE
chr10	82900000	83550000	-0.0290921	Inactivation	chr10:82900000-83550000_Inactivation	0.372328	0.429074	650000	FAIL	NONE
chr10	83550000	83750000	0.00159059	Activation	chr10:83550000-83750000_Activation	0.972017	0.0123261	200000	FAIL	NONE
chr10	83750000	85400000	-0.0311361	Inactivation	chr10:83750000-85400000_Inactivation	0.11232	0.949542	1650000	FAIL	NONE
chr10	85400000	86050000	0.0118036	Activation	chr10:85400000-86050000_Activation	0.699961	0.154926	650000	FAIL	NONE
chr10	86050000	86100000	-0.23432	Inactivation	chr10:86050000-86100000_Inactivation	0.0136028	1.86637	50000	FAIL	NONE
chr10	86100000	86850000	0.0169404	Activation	chr10:86100000-86850000_Activation	0.318694	0.496626	750000	FAIL	NONE
chr10	86850000	87350000	-0.0464826	Inactivation	chr10:86850000-87350000_Inactivation	0.129421	0.887996	500000	FAIL	NONE
chr10	87350000	87900000	0.0503956	Activation	chr10:87350000-87900000_Activation	0.0240964	1.61805	550000	FAIL	NONE
chr10	87900000	88450000	-0.0819886	Inactivation	chr10:87900000-88450000_Inactivation	0.00660707	2.17999	550000	FAIL	NONE
chr10	88450000	88700000	0.0264192	Activation	chr10:88450000-88700000_Activation	0.590361	0.228882	250000	FAIL	NONE
chr10	88700000	89200000	-0.13647	Inactivation	chr10:88700000-89200000_Inactivation	0.00777303	2.10941	500000	PASS	Inactivation	0.929054	0.885884	0.792584	Unchanged	Inactivation	-0.553034	0.127533	-0.590431	0.0118074
chr10	89250000	91350000	-0.103778	Inactivation	chr10:89250000-91350000_Inactivation	0.0143801	1.84224	2100000	FAIL	NONE
chr10	91350000	91550000	0.0597827	Activation	chr10:91350000-91550000_Activation	0.246405	0.608351	200000	FAIL	NONE
chr10	91550000	91900000	0.393146	Activation	chr10:91550000-91900000_Activation	0.00155461	2.80838	350000	PASS	Activation	0.451351	0.353562	0.844498	Inactivation	Activation	-0.42803	1.72493	-5.70067	-0.343139
chr10	91900000	92200000	0.130984	Activation	chr10:91900000-92200000_Activation	0.0792849	1.10081	300000	FAIL	NONE
chr10	92200000	92600000	0.266701	Activation	chr10:92200000-92600000_Activation	0.00777303	2.10941	400000	PASS	Activation	0.510811	0.427441	0.777512	Inactivation	Activation	-0.684946	0.752913	-5.13609	-0.248229
chr10	92600000	92650000	0.0694039	Activation	chr10:92600000-92650000_Activation	0.205597	0.686984	50000	FAIL	NONE
chr10	92650000	93050000	-0.216687	Inactivation	chr10:92650000-93050000_Inactivation	0.0143801	1.84224	400000	FAIL	NONE
chr10	93050000	93400000	0.0560972	Activation	chr10:93050000-93400000_Activation	0.267003	0.573483	350000	FAIL	NONE
chr10	93400000	94450000	-0.127659	Inactivation	chr10:93400000-94450000_Inactivation	0.0264283	1.57793	1050000	FAIL	NONE
chr10	94450000	95050000	-0.317401	Inactivation	chr10:94450000-95050000_Inactivation	0.000777303	3.10941	600000	PASS	Inactivation	0.741892	0.652595	0.424491	Inactivation	Inactivation	-0.49654	-1.5201	0.423396	0.125208
chr10	95050000	95300000	0.0496806	Activation	chr10:95050000-95300000_Activation	0.0136028	1.86637	250000	FAIL	NONE
chr10	95300000	95650000	-0.314158	Inactivation	chr10:95300000-95650000_Inactivation	0.00388651	2.41044	350000	PASS	Inactivation	0.735135	0.662269	0.420977	Inactivation	Inactivation	-1.17584	-1.09719	-0.122675	-0.00943449
chr10	95650000	95750000	0.164917	Activation	chr10:95650000-95750000_Activation	0.0474155	1.32408	100000	FAIL	NONE
chr10	95750000	96000000	-0.00805638	Inactivation	chr10:95750000-96000000_Inactivation	0.868636	0.0611623	250000	FAIL	NONE
chr10	96000000	96200000	0.1487	Activation	chr10:96000000-96200000_Activation	0.0645161	1.19033	200000	FAIL	NONE
chr10	96200000	96700000	-0.167591	Inactivation	chr10:96200000-96700000_Inactivation	0.0171007	1.76699	500000	FAIL	NONE
chr10	96700000	96950000	0.0410061	Activation	chr10:96700000-96950000_Activation	0.398368	0.399716	250000	FAIL	NONE
chr10	96950000	97100000	-0.0124661	Inactivation	chr10:96950000-97100000_Inactivation	0.760591	0.118849	150000	FAIL	NONE
chr10	97100000	97150000	0.198345	Activation	chr10:97100000-97150000_Activation	0.0237077	1.62511	50000	FAIL	NONE
chr10	97150000	97300000	-0.119837	Inactivation	chr10:97150000-97300000_Inactivation	0.0959969	1.01774	150000	FAIL	NONE
chr10	97300000	97450000	0.0548041	Activation	chr10:97300000-97450000_Activation	0.278663	0.554921	150000	FAIL	NONE
chr10	97450000	97700000	-0.0486745	Inactivation	chr10:97450000-97700000_Inactivation	0.325301	0.487714	250000	FAIL	NONE
chr10	97700000	97900000	0.00803052	Activation	chr10:97700000-97900000_Activation	0.869024	0.060968	200000	FAIL	NONE
chr10	97900000	98100000	-0.0489331	Inactivation	chr10:97900000-98100000_Inactivation	0.323358	0.490316	200000	FAIL	NONE
chr10	98100000	98250000	-0.273257	Inactivation	chr10:98100000-98250000_Inactivation	0.00777303	2.10941	150000	FAIL	NONE
chr10	98250000	98400000	0.0473167	Activation	chr10:98250000-98400000_Activation	0.343179	0.464479	150000	FAIL	NONE
chr10	98400000	98550000	-0.0777835	Inactivation	chr10:98400000-98550000_Inactivation	0.174116	0.759162	150000	FAIL	NONE
chr10	98550000	98750000	0.0244019	Activation	chr10:98550000-98750000_Activation	0.614846	0.211233	200000	FAIL	NONE
chr10	98750000	99000000	-0.185374	Inactivation	chr10:98750000-99000000_Inactivation	0.0338127	1.47092	250000	FAIL	NONE
chr10	99000000	99150000	0.345726	Activation	chr10:99000000-99150000_Activation	0.00349786	2.4562	150000	FAIL	NONE
chr10	99150000	99650000	0.00562007	Activation	chr10:99150000-99650000_Activation	0.88768	0.0517437	500000	FAIL	NONE
chr10	99650000	99900000	-0.106543	Inactivation	chr10:99650000-99900000_Inactivation	0.109211	0.961733	250000	FAIL	NONE
chr10	99900000	100250000	0.0455081	Activation	chr10:99900000-100250000_Activation	0.220365	0.656857	350000	FAIL	NONE
chr10	100250000	101000000	-0.0112117	Inactivation	chr10:100250000-101000000_Inactivation	0.790128	0.102302	750000	FAIL	NONE
chr10	101000000	101050000	-0.478779	Inactivation	chr10:101000000-101050000_Inactivation	0.000388651	3.41044	50000	FAIL	NONE
chr10	101050000	101350000	-0.139066	Inactivation	chr10:101050000-101350000_Inactivation	0.0730665	1.13628	300000	FAIL	NONE
chr10	101350000	101400000	0.238924	Activation	chr10:101350000-101400000_Activation	0.0124368	1.90529	50000	FAIL	NONE
chr10	101400000	101650000	-0.112968	Inactivation	chr10:101400000-101650000_Inactivation	0.0365332	1.43731	250000	FAIL	NONE
chr10	101650000	101800000	0.0353162	Activation	chr10:101650000-101800000_Activation	0.475321	0.323013	150000	FAIL	NONE
chr10	101800000	102300000	-0.121257	Inactivation	chr10:101800000-102300000_Inactivation	0.0610183	1.21454	500000	FAIL	NONE
chr10	102300000	102350000	0.105341	Activation	chr10:102300000-102350000_Activation	0.109211	0.961733	50000	FAIL	NONE
chr10	102350000	103550000	-0.107757	Inactivation	chr10:102350000-103550000_Inactivation	0.0171007	1.76699	1200000	FAIL	NONE
chr10	103550000	104650000	0.010772	Activation	chr10:103550000-104650000_Activation	0.530509	0.275307	1100000	FAIL	NONE
chr10	104650000	105650000	-0.0778139	Inactivation	chr10:104650000-105650000_Inactivation	0.0928877	1.03204	1000000	FAIL	NONE
chr10	105650000	105700000	0.135756	Activation	chr10:105650000-105700000_Activation	0.0773416	1.11159	50000	FAIL	NONE
chr10	105700000	106100000	0.0514742	Activation	chr10:105700000-106100000_Activation	0.164011	0.785127	400000	FAIL	NONE
chr10	106100000	106150000	0.57715	Activation	chr10:106100000-106150000_Activation	0.000388651	3.41044	50000	FAIL	NONE
chr10	106150000	106400000	-0.0305056	Inactivation	chr10:106150000-106400000_Inactivation	0.54178	0.266177	250000	FAIL	NONE
chr10	106400000	106750000	0.0530713	Activation	chr10:106400000-106750000_Activation	0.290323	0.537119	350000	FAIL	NONE
chr10	106750000	107150000	-0.0540896	Inactivation	chr10:106750000-107150000_Inactivation	0.204042	0.69028	400000	FAIL	NONE
chr10	107150000	108000000	0.048463	Activation	chr10:107150000-108000000_Activation	0.0279829	1.55311	850000	FAIL	NONE
chr10	108000000	108400000	-0.295332	Inactivation	chr10:108000000-108400000_Inactivation	0.00194326	2.71147	400000	PASS	Inactivation	0.431081	0.432718	0.135749	Unchanged	Inactivation	-0.666863	-2.25258	0.399055	0.497332
chr10	108400000	109100000	0.0985332	Activation	chr10:108400000-109100000_Activation	0.0171007	1.76699	700000	FAIL	NONE
chr10	109100000	109150000	-0.277641	Inactivation	chr10:109100000-109150000_Inactivation	0.00738438	2.13169	50000	FAIL	NONE
chr10	109150000	110350000	0.292683	Activation	chr10:109150000-110350000_Activation	0.000388651	3.41044	1200000	PASS	Activation	0.373874	0.418646	0.666557	Unchanged	Activation	-0.268593	0.584971	-0.522934	-0.188858
chr10	110350000	110400000	-0.0200181	Inactivation	chr10:110350000-110400000_Inactivation	0.672367	0.172394	50000	FAIL	NONE
chr10	110400000	110700000	0.00430622	Activation	chr10:110400000-110700000_Activation	0.933152	0.0300476	300000	FAIL	NONE
chr10	110700000	111600000	-0.0840352	Inactivation	chr10:110700000-111600000_Inactivation	0.0338127	1.47092	900000	FAIL	NONE
chr10	111600000	112800000	0.0737192	Activation	chr10:111600000-112800000_Activation	0.0948309	1.02305	1200000	FAIL	NONE
chr10	112800000	112900000	-0.421673	Inactivation	chr10:112800000-112900000_Inactivation	0.00116595	2.93332	100000	FAIL	NONE
chr10	112900000	113900000	0.0730409	Activation	chr10:112900000-113900000_Activation	0.00349786	2.4562	1000000	FAIL	NONE
chr10	113900000	114200000	-0.23304	Inactivation	chr10:113900000-114200000_Inactivation	0.0136028	1.86637	300000	FAIL	NONE
chr10	114200000	114350000	0.0277253	Activation	chr10:114200000-114350000_Activation	0.574427	0.240765	150000	FAIL	NONE
chr10	114350000	114700000	-0.0128152	Inactivation	chr10:114350000-114700000_Inactivation	0.758647	0.11996	350000	FAIL	NONE
chr10	114700000	114900000	0.133764	Activation	chr10:114700000-114900000_Activation	0.0777303	1.10941	200000	FAIL	NONE
chr10	114900000	115400000	-0.0618777	Inactivation	chr10:114900000-115400000_Inactivation	0.246405	0.608351	500000	FAIL	NONE
chr10	115400000	115600000	0.081663	Activation	chr10:115400000-115600000_Activation	0.155849	0.807295	200000	FAIL	NONE
chr10	115600000	116250000	-0.0926618	Inactivation	chr10:115600000-116250000_Inactivation	0.0808395	1.09238	650000	FAIL	NONE
chr10	116250000	116300000	0.232096	Activation	chr10:116250000-116300000_Activation	0.0139914	1.85414	50000	FAIL	NONE
chr10	116300000	118150000	-0.0875745	Inactivation	chr10:116300000-118150000_Inactivation	0.000777303	3.10941	1850000	FAIL	NONE
chr10	118150000	118400000	0.00140954	Activation	chr10:118150000-118400000_Activation	0.972017	0.0123261	250000	FAIL	NONE
chr10	118400000	118800000	0.226453	Activation	chr10:118400000-118800000_Activation	0.000777303	3.10941	400000	PASS	Activation	0.217568	0.229551	0.444021	Unchanged	Activation	-0.233624	0.70694	-0.115769	-0.436671
chr10	118800000	119000000	-0.0394155	Inactivation	chr10:118800000-119000000_Inactivation	0.418966	0.377821	200000	FAIL	NONE
chr10	119000000	119200000	0.00376309	Activation	chr10:119000000-119200000_Activation	0.936261	0.028603	200000	FAIL	NONE
chr10	119200000	119250000	-0.247433	Inactivation	chr10:119200000-119250000_Inactivation	0.0108822	1.96328	50000	FAIL	NONE
chr10	119250000	119550000	0.0761757	Activation	chr10:119250000-119550000_Activation	0.102215	0.990484	300000	FAIL	NONE
chr10	119550000	120000000	-0.0516272	Inactivation	chr10:119550000-120000000_Inactivation	0.183443	0.736498	450000	FAIL	NONE
chr10	120000000	120450000	0.0836818	Activation	chr10:120000000-120450000_Activation	0.0101049	1.99547	450000	FAIL	NONE
chr10	120450000	120750000	-0.0915858	Inactivation	chr10:120450000-120750000_Inactivation	0.0831714	1.08003	300000	FAIL	NONE
chr10	120750000	120800000	0.287999	Activation	chr10:120750000-120800000_Activation	0.00699572	2.15517	50000	FAIL	NONE
chr10	120800000	121350000	-0.073261	Inactivation	chr10:120800000-121350000_Inactivation	0.0536339	1.27056	550000	FAIL	NONE
chr10	121350000	121700000	0.014936	Activation	chr10:121350000-121700000_Activation	0.725223	0.139528	350000	FAIL	NONE
chr10	121700000	123200000	-0.0630807	Inactivation	chr10:121700000-123200000_Inactivation	0.00155461	2.80838	1500000	FAIL	NONE
chr10	123200000	123450000	0.0326574	Activation	chr10:123200000-123450000_Activation	0.0998834	1.00051	250000	FAIL	NONE
chr10	123450000	123500000	-0.195991	Inactivation	chr10:123450000-123500000_Inactivation	0.0237077	1.62511	50000	FAIL	NONE
chr10	123500000	124350000	0.186784	Activation	chr10:123500000-124350000_Activation	0.00738438	2.13169	850000	PASS	Activation	0.623423	0.686016	0.810207	Activation	Activation	-0.508016	1.31772	-0.163701	-0.269039
chr10	124350000	124600000	-0.0640114	Inactivation	chr10:124350000-124600000_Inactivation	0.236689	0.625822	250000	FAIL	NONE
chr10	124600000	124900000	0.131866	Activation	chr10:124600000-124900000_Activation	0.041197	1.38513	300000	FAIL	NONE
chr10	124900000	124950000	-0.00549593	Inactivation	chr10:124900000-124950000_Inactivation	0.906335	0.0427112	50000	FAIL	NONE
chr10	124950000	125900000	0.0972857	Activation	chr10:124950000-125900000_Activation	0.102215	0.990484	950000	FAIL	NONE
chr10	125900000	126050000	-0.081719	Inactivation	chr10:125900000-126050000_Inactivation	0.0874466	1.05826	150000	FAIL	NONE
chr10	126050000	126300000	0.0203802	Activation	chr10:126050000-126300000_Activation	0.66848	0.174911	250000	FAIL	NONE
chr10	126300000	126600000	-0.0312901	Inactivation	chr10:126300000-126600000_Inactivation	0.0792849	1.10081	300000	FAIL	NONE
chr10	126600000	127150000	0.101201	Activation	chr10:126600000-127150000_Activation	0.0101049	1.99547	550000	FAIL	NONE
chr10	127150000	127400000	-0.0660416	Inactivation	chr10:127150000-127400000_Inactivation	0.228916	0.640324	250000	FAIL	NONE
chr10	127400000	128200000	0.0981451	Activation	chr10:127400000-128200000_Activation	0.0625729	1.20361	800000	FAIL	NONE
chr10	128200000	128350000	-0.232924	Inactivation	chr10:128200000-128350000_Inactivation	0.0136028	1.86637	150000	FAIL	NONE
chr10	128350000	128650000	0.0399284	Activation	chr10:128350000-128650000_Activation	0.0544112	1.26431	300000	FAIL	NONE
chr10	128750000	129650000	0.0238631	Activation	chr10:128750000-129650000_Activation	0.261562	0.582425	900000	FAIL	NONE
chr10	129650000	129700000	-0.358554	Inactivation	chr10:129650000-129700000_Inactivation	0.00233191	2.63229	50000	FAIL	NONE
chr10	129700000	130350000	0.093571	Activation	chr10:129700000-130350000_Activation	0.0365332	1.43731	650000	FAIL	NONE
chr10	130350000	131800000	-0.0771352	Inactivation	chr10:130350000-131800000_Inactivation	0.127089	0.895892	1450000	FAIL	NONE
chr10	131800000	132300000	0.0685568	Activation	chr10:131800000-132300000_Activation	0.00738438	2.13169	500000	FAIL	NONE
chr10	132300000	133200000	-0.0703809	Inactivation	chr10:132300000-133200000_Inactivation	0.0781189	1.10724	900000	FAIL	NONE
chr10	133200000	133850000	0.0600215	Activation	chr10:133200000-133850000_Activation	0.0672367	1.17239	650000	FAIL	NONE
chr10	133850000	134100000	-0.041019	Inactivation	chr10:133850000-134100000_Inactivation	0.398368	0.399716	250000	FAIL	NONE
chr10	134100000	135250000	0.0507942	Activation	chr10:134100000-135250000_Activation	0.0959969	1.01774	1150000	FAIL	NONE
chr10	135250000	135450000	-0.0413682	Inactivation	chr10:135250000-135450000_Inactivation	0.398368	0.399716	200000	FAIL	NONE
chr10	135450000	135534747	0.0854261	Activation	chr10:135450000-135534747_Activation	0.152351	0.817154	84747	FAIL	NONE
chr11	200000	350000	0.0504437	Activation	chr11:200000-350000_Activation	0.363006	0.440086	150000	FAIL	NONE
chr11	350000	400000	-0.0771605	Inactivation	chr11:350000-400000_Inactivation	0.191137	0.718656	50000	FAIL	NONE
chr11	400000	850000	0.058642	Activation	chr11:400000-850000_Activation	0.317534	0.49821	450000	FAIL	NONE
chr11	900000	1150000	-0.0743248	Inactivation	chr11:900000-1150000_Inactivation	0.199229	0.700647	250000	FAIL	NONE
chr11	1200000	1450000	0.0181231	Activation	chr11:1200000-1450000_Activation	0.715607	0.145325	250000	FAIL	NONE
chr11	1500000	1700000	0.0515577	Activation	chr11:1500000-1700000_Activation	0.153372	0.814254	200000	FAIL	NONE
chr11	1700000	1900000	-0.183237	Inactivation	chr11:1700000-1900000_Inactivation	0.0258189	1.58806	200000	FAIL	NONE
chr11	1900000	2000000	0.0355131	Activation	chr11:1900000-2000000_Activation	0.497495	0.303211	100000	FAIL	NONE
chr11	2000000	2300000	-0.0730517	Inactivation	chr11:2000000-2300000_Inactivation	0.132177	0.878843	300000	FAIL	NONE
chr11	2300000	2700000	0.029784	Activation	chr11:2300000-2700000_Activation	0.497495	0.303211	400000	FAIL	NONE
chr11	2700000	2900000	-0.0676119	Inactivation	chr11:2700000-2900000_Inactivation	0.0701349	1.15407	200000	FAIL	NONE
chr11	2900000	3300000	0.0656853	Activation	chr11:2900000-3300000_Activation	0.199615	0.699808	400000	FAIL	NONE
chr11	3350000	3650000	0.0434124	Activation	chr11:3350000-3650000_Activation	0.408092	0.389241	300000	FAIL	NONE
chr11	3650000	3700000	-0.197473	Inactivation	chr11:3650000-3700000_Inactivation	0.0184971	1.7329	50000	FAIL	NONE
chr11	3700000	4250000	0.0970039	Activation	chr11:3700000-4250000_Activation	0.0485549	1.31377	550000	FAIL	NONE
chr11	4350000	5750000	0.105218	Activation	chr11:4350000-5750000_Activation	0.0265896	1.57529	1400000	FAIL	NONE
chr11	5750000	5850000	-0.253125	Inactivation	chr11:5750000-5850000_Inactivation	0.00809249	2.09192	100000	FAIL	NONE
chr11	5850000	8200000	0.0804337	Activation	chr11:5850000-8200000_Activation	0.0793834	1.10027	2350000	FAIL	NONE
chr11	8200000	8400000	-0.0229745	Inactivation	chr11:8200000-8400000_Inactivation	0.653565	0.184712	200000	FAIL	NONE
chr11	8400000	8600000	0.10436	Activation	chr11:8400000-8600000_Activation	0.112139	0.950244	200000	FAIL	NONE
chr11	8600000	9150000	-0.010685	Inactivation	chr11:8600000-9150000_Inactivation	0.741426	0.129932	550000	FAIL	NONE
chr11	9150000	9200000	0.00823688	Activation	chr11:9150000-9200000_Activation	0.860501	0.0652486	50000	FAIL	NONE
chr11	9200000	9450000	-0.082909	Inactivation	chr11:9200000-9450000_Inactivation	0.168401	0.773656	250000	FAIL	NONE
chr11	9450000	9500000	0.00844907	Activation	chr11:9450000-9500000_Activation	0.852408	0.0693522	50000	FAIL	NONE
chr11	9500000	10800000	-0.0445038	Inactivation	chr11:9500000-10800000_Inactivation	0.221195	0.655225	1300000	FAIL	NONE
chr11	10800000	11950000	0.0759687	Activation	chr11:10800000-11950000_Activation	0.0165703	1.78067	1150000	FAIL	NONE
chr11	11950000	12700000	-0.0448688	Inactivation	chr11:11950000-12700000_Inactivation	0.221195	0.655225	750000	FAIL	NONE
chr11	12700000	13450000	0.0292245	Activation	chr11:12700000-13450000_Activation	0.333333	0.477121	750000	FAIL	NONE
chr11	13450000	13500000	0.461555	Activation	chr11:13450000-13500000_Activation	0.000770713	3.11311	50000	FAIL	NONE
chr11	13500000	15100000	0.0298587	Activation	chr11:13500000-15100000_Activation	0.193834	0.712569	1600000	FAIL	NONE
chr11	15100000	15250000	0.296933	Activation	chr11:15100000-15250000_Activation	0.00385356	2.41414	150000	FAIL	NONE
chr11	15250000	15600000	0.159356	Activation	chr11:15250000-15600000_Activation	0.0458574	1.33859	350000	FAIL	NONE
chr11	15600000	16050000	0.655768	Activation	chr11:15600000-16050000_Activation	0.000385356	3.41414	450000	PASS	Activation	0.229167	0.24349	0.884934	Unchanged	Activation	0.248498	3.14229	0.00630717	-2.03452
chr11	16050000	16100000	0.0903742	Activation	chr11:16050000-16100000_Activation	0.132177	0.878843	50000	FAIL	NONE
chr11	16100000	16750000	0.298708	Activation	chr11:16100000-16750000_Activation	0.00385356	2.41414	650000	PASS	Activation	0.0963542	0.15625	0.395062	Activation	Activation	0.158443	0.515654	1.67389	-2.79993
chr11	16750000	17100000	-0.0419037	Inactivation	chr11:16750000-17100000_Inactivation	0.408092	0.389241	350000	FAIL	NONE
chr11	17100000	17400000	0.0126543	Activation	chr11:17100000-17400000_Activation	0.801156	0.0962829	300000	FAIL	NONE
chr11	17400000	17700000	-0.0496624	Inactivation	chr11:17400000-17700000_Inactivation	0.112139	0.950244	300000	FAIL	NONE
chr11	17700000	18800000	0.105872	Activation	chr11:17700000-18800000_Activation	0.00809249	2.09192	1100000	PASS	Activation	0.516927	0.567708	0.622799	Activation	Activation	-0.279237	0.742478	-0.223008	-0.0994714
chr11	18800000	18850000	-0.148746	Inactivation	chr11:18800000-18850000_Inactivation	0.0539499	1.26801	50000	FAIL	NONE
chr11	18850000	19300000	0.109913	Activation	chr11:18850000-19300000_Activation	0.0142582	1.84594	450000	FAIL	NONE
chr11	19300000	19600000	-0.0621914	Inactivation	chr11:19300000-19600000_Inactivation	0.265896	0.575288	300000	FAIL	NONE
chr11	19600000	20500000	0.0566765	Activation	chr11:19600000-20500000_Activation	0.193834	0.712569	900000	FAIL	NONE
chr11	20500000	20650000	-0.0326582	Inactivation	chr11:20500000-20650000_Inactivation	0.191137	0.718656	150000	FAIL	NONE
chr11	20650000	20700000	0.18262	Activation	chr11:20650000-20700000_Activation	0.0258189	1.58806	50000	FAIL	NONE
chr11	20700000	21650000	-0.0196384	Inactivation	chr11:20700000-21650000_Inactivation	0.615029	0.211104	950000	FAIL	NONE
chr11	21650000	22250000	0.0450874	Activation	chr11:21650000-22250000_Activation	0.101349	0.994182	600000	FAIL	NONE
chr11	22250000	22300000	-0.101254	Inactivation	chr11:22250000-22300000_Inactivation	0.113295	0.94579	50000	FAIL	NONE
chr11	22300000	22850000	0.0476817	Activation	chr11:22300000-22850000_Activation	0.34027	0.468177	550000	FAIL	NONE
chr11	22850000	23050000	-0.0765239	Inactivation	chr11:22850000-23050000_Inactivation	0.125241	0.902254	200000	FAIL	NONE
chr11	23050000	23100000	0.0926119	Activation	chr11:23050000-23100000_Activation	0.128324	0.891693	50000	FAIL	NONE
chr11	23100000	25300000	-0.194558	Inactivation	chr11:23100000-25300000_Inactivation	0.0026975	2.56904	2200000	PASS	Inactivation	0.453125	0.459635	0.258567	Unchanged	Inactivation	1.62307	-0.12512	0.160412	1.39173
chr11	25300000	26650000	0.0444737	Activation	chr11:25300000-26650000_Activation	0.139114	0.85663	1350000	FAIL	NONE
chr11	26650000	26750000	-0.217573	Inactivation	chr11:26650000-26750000_Inactivation	0.0123314	1.90899	100000	FAIL	NONE
chr11	26750000	27500000	0.118625	Activation	chr11:26750000-27500000_Activation	0.0254335	1.59459	750000	FAIL	NONE
chr11	27500000	27700000	-0.0209491	Inactivation	chr11:27500000-27700000_Inactivation	0.68131	0.166655	200000	FAIL	NONE
chr11	27700000	28350000	0.0238589	Activation	chr11:27700000-28350000_Activation	0.566859	0.246525	650000	FAIL	NONE
chr11	28350000	29350000	-0.172426	Inactivation	chr11:28350000-29350000_Inactivation	0.0123314	1.90899	1000000	FAIL	NONE
chr11	29350000	29600000	0.0633488	Activation	chr11:29350000-29600000_Activation	0.0123314	1.90899	250000	FAIL	NONE
chr11	29600000	29650000	-0.247762	Inactivation	chr11:29600000-29650000_Inactivation	0.00924855	2.03393	50000	FAIL	NONE
chr11	29650000	33750000	0.0838624	Activation	chr11:29650000-33750000_Activation	0.0123314	1.90899	4100000	FAIL	NONE
chr11	33750000	33800000	-0.0109954	Inactivation	chr11:33750000-33800000_Inactivation	0.820809	0.0857578	50000	FAIL	NONE
chr11	33800000	34050000	-0.292477	Inactivation	chr11:33800000-34050000_Inactivation	0.00423892	2.37274	250000	FAIL	NONE
chr11	34050000	34400000	0.0335813	Activation	chr11:34050000-34400000_Activation	0.331792	0.479134	350000	FAIL	NONE
chr11	34400000	34900000	-0.162014	Inactivation	chr11:34400000-34900000_Inactivation	0.00423892	2.37274	500000	PASS	Inactivation	0.886719	0.74566	0.724705	Inactivation	Inactivation	-1.18013	-0.750545	-0.0360608	-0.319902
chr11	34900000	35000000	0.072473	Activation	chr11:34900000-35000000_Activation	0.201541	0.695636	100000	FAIL	NONE
chr11	35000000	35400000	-0.0160687	Inactivation	chr11:35000000-35400000_Inactivation	0.746435	0.127008	400000	FAIL	NONE
chr11	35400000	37450000	0.0694562	Activation	chr11:35400000-37450000_Activation	0.0123314	1.90899	2050000	FAIL	NONE
chr11	37450000	37600000	-0.188657	Inactivation	chr11:37450000-37600000_Inactivation	0.0258189	1.58806	150000	FAIL	NONE
chr11	37600000	38850000	-0.300983	Inactivation	chr11:37600000-38850000_Inactivation	0.00115607	2.93702	1250000	PASS	Inactivation	0.453125	0.4375	0.152142	Unchanged	Inactivation	1.81281	-0.466526	0.266596	2.38166
chr11	38850000	39300000	-0.00482253	Inactivation	chr11:38850000-39300000_Inactivation	0.927553	0.0326613	450000	FAIL	NONE
chr11	39300000	39650000	0.0697614	Activation	chr11:39300000-39650000_Activation	0.121773	0.91445	350000	FAIL	NONE
chr11	39650000	40300000	-0.0390892	Inactivation	chr11:39650000-40300000_Inactivation	0.421965	0.374723	650000	FAIL	NONE
chr11	40300000	40450000	0.247801	Activation	chr11:40300000-40450000_Activation	0.00924855	2.03393	150000	FAIL	NONE
chr11	40450000	41750000	-0.0411659	Inactivation	chr11:40450000-41750000_Inactivation	0.193834	0.712569	1300000	FAIL	NONE
chr11	41750000	42350000	0.0450231	Activation	chr11:41750000-42350000_Activation	0.112139	0.950244	600000	FAIL	NONE
chr11	42350000	42900000	-0.040141	Inactivation	chr11:42350000-42900000_Inactivation	0.0485549	1.31377	550000	FAIL	NONE
chr11	42900000	42950000	0.0417438	Activation	chr11:42900000-42950000_Activation	0.420424	0.376313	50000	FAIL	NONE
chr11	42950000	43300000	-0.0285687	Inactivation	chr11:42950000-43300000_Inactivation	0.584586	0.233152	350000	FAIL	NONE
chr11	43300000	44150000	0.088907	Activation	chr11:43300000-44150000_Activation	0.0127168	1.89562	850000	FAIL	NONE
chr11	44150000	44550000	-0.0546562	Inactivation	chr11:44150000-44550000_Inactivation	0.0894027	1.04865	400000	FAIL	NONE
chr11	44550000	45850000	0.0444749	Activation	chr11:44550000-45850000_Activation	0.0489403	1.31033	1300000	FAIL	NONE
chr11	45850000	46550000	-0.067306	Inactivation	chr11:45850000-46550000_Inactivation	0.0662813	1.17861	700000	FAIL	NONE
chr11	46550000	46950000	0.0189598	Activation	chr11:46550000-46950000_Activation	0.68131	0.166655	400000	FAIL	NONE
chr11	46950000	47150000	-0.0704668	Inactivation	chr11:46950000-47150000_Inactivation	0.211175	0.675357	200000	FAIL	NONE
chr11	47150000	47450000	0.00520833	Activation	chr11:47150000-47450000_Activation	0.922158	0.0351947	300000	FAIL	NONE
chr11	47450000	47650000	-0.0120756	Inactivation	chr11:47450000-47650000_Inactivation	0.803468	0.0950313	200000	FAIL	NONE
chr11	47650000	47850000	0.0500772	Activation	chr11:47650000-47850000_Activation	0.364547	0.438246	200000	FAIL	NONE
chr11	47850000	48800000	-0.0671631	Inactivation	chr11:47850000-48800000_Inactivation	0.193834	0.712569	950000	FAIL	NONE
chr11	48950000	49450000	-0.0440509	Inactivation	chr11:48950000-49450000_Inactivation	0.0998073	1.00084	500000	FAIL	NONE
chr11	49450000	50300000	0.0581881	Activation	chr11:49450000-50300000_Activation	0.201541	0.695636	850000	FAIL	NONE
chr11	50300000	50750000	-0.0865355	Inactivation	chr11:50300000-50750000_Inactivation	0.143353	0.843594	450000	FAIL	NONE
chr11	51200000	51500000	-0.0108796	Inactivation	chr11:51200000-51500000_Inactivation	0.821195	0.0855539	300000	FAIL	NONE
chr11	51500000	51550000	0.0989969	Activation	chr11:51500000-51550000_Activation	0.116378	0.93413	50000	FAIL	NONE
chr11	51550000	51600000	-0.0012635	Inactivation	chr11:51550000-51600000_Inactivation	0.974952	0.0110168	50000	FAIL	NONE
chr11	54800000	54900000	-0.0012635	Inactivation	chr11:54800000-54900000_Inactivation	0.974952	0.0110168	100000	FAIL	NONE
chr11	54900000	55050000	0.149981	Activation	chr11:54900000-55050000_Activation	0.0500963	1.30019	150000	FAIL	NONE
chr11	55050000	56600000	-0.00958532	Inactivation	chr11:55050000-56600000_Inactivation	0.184586	0.733802	1550000	FAIL	NONE
chr11	56600000	56800000	0.1326	Activation	chr11:56600000-56800000_Activation	0.0701349	1.15407	200000	FAIL	NONE
chr11	56800000	57050000	-0.0106289	Inactivation	chr11:56800000-57050000_Inactivation	0.82736	0.0823053	250000	FAIL	NONE
chr11	57050000	57600000	0.145109	Activation	chr11:57050000-57600000_Activation	0.0500963	1.30019	550000	FAIL	NONE
chr11	57600000	58250000	-0.0411814	Inactivation	chr11:57600000-58250000_Inactivation	0.395376	0.40299	650000	FAIL	NONE
chr11	58250000	58700000	0.0972887	Activation	chr11:58250000-58700000_Activation	0.0894027	1.04865	450000	FAIL	NONE
chr11	58700000	59000000	-0.0562886	Inactivation	chr11:58700000-59000000_Inactivation	0.117919	0.928416	300000	FAIL	NONE
chr11	59000000	59050000	0.14973	Activation	chr11:59000000-59050000_Activation	0.0500963	1.30019	50000	FAIL	NONE
chr11	59050000	59300000	-0.0329861	Inactivation	chr11:59050000-59300000_Inactivation	0.522543	0.281878	250000	FAIL	NONE
chr11	59300000	61050000	0.0691722	Activation	chr11:59300000-61050000_Activation	0.00154143	2.81208	1750000	FAIL	NONE
chr11	61050000	61600000	-0.0829177	Inactivation	chr11:61050000-61600000_Inactivation	0.161079	0.792961	550000	FAIL	NONE
chr11	61600000	61750000	0.137539	Activation	chr11:61600000-61750000_Activation	0.0635838	1.19665	150000	FAIL	NONE
chr11	61750000	62150000	-0.287153	Inactivation	chr11:61750000-62150000_Inactivation	0.00423892	2.37274	400000	PASS	Inactivation	0.776042	0.619792	0.488889	Inactivation	Inactivation	-2.09848	-0.765236	0.197378	-0.310357
chr11	62150000	62650000	0.0263117	Activation	chr11:62150000-62650000_Activation	0.615029	0.211104	500000	FAIL	NONE
chr11	62650000	62700000	0.495062	Activation	chr11:62650000-62700000_Activation	0.000770713	3.11311	50000	FAIL	NONE
chr11	62700000	63200000	-0.0371605	Inactivation	chr11:62700000-63200000_Inactivation	0.292486	0.533896	500000	FAIL	NONE
chr11	63200000	63550000	0.0150656	Activation	chr11:63200000-63550000_Activation	0.75684	0.120996	350000	FAIL	NONE
chr11	63550000	64100000	-0.0922997	Inactivation	chr11:63550000-64100000_Inactivation	0.0339114	1.46965	550000	FAIL	NONE
chr11	64100000	64150000	0.145756	Activation	chr11:64100000-64150000_Activation	0.0543353	1.26492	50000	FAIL	NONE
chr11	64150000	64550000	-0.13328	Inactivation	chr11:64150000-64550000_Inactivation	0.0123314	1.90899	400000	FAIL	NONE
chr11	64550000	65100000	0.15114	Activation	chr11:64550000-65100000_Activation	0.0258189	1.58806	550000	FAIL	NONE
chr11	65250000	65300000	0.0568191	Activation	chr11:65250000-65300000_Activation	0.327168	0.48523	50000	FAIL	NONE
chr11	65400000	65600000	-0.0863908	Inactivation	chr11:65400000-65600000_Inactivation	0.147206	0.832074	200000	FAIL	NONE
chr11	65600000	66350000	0.153829	Activation	chr11:65600000-66350000_Activation	0.00423892	2.37274	750000	PASS	Activation	0.791233	0.840278	0.945062	Unchanged	Activation	-0.824129	-0.86408	0.697558	-0.154871
chr11	66350000	66550000	-0.0836227	Inactivation	chr11:66350000-66550000_Inactivation	0.161079	0.792961	200000	FAIL	NONE
chr11	66550000	66650000	0.360995	Activation	chr11:66550000-66650000_Activation	0.00115607	2.93702	100000	FAIL	NONE
chr11	66650000	67050000	0.0667245	Activation	chr11:66650000-67050000_Activation	0.233141	0.632382	400000	FAIL	NONE
chr11	67050000	67250000	-0.0592014	Inactivation	chr11:67050000-67250000_Inactivation	0.306744	0.513224	200000	FAIL	NONE
chr11	67250000	67400000	0.0770705	Activation	chr11:67250000-67400000_Activation	0.0165703	1.78067	150000	FAIL	NONE
chr11	67400000	67600000	-0.0887731	Inactivation	chr11:67400000-67600000_Inactivation	0.134489	0.871312	200000	FAIL	NONE
chr11	67700000	69100000	-0.12682	Inactivation	chr11:67700000-69100000_Inactivation	0.00115607	2.93702	1400000	PASS	Inactivation	0.90842	0.777604	0.7816	Inactivation	Inactivation	-1.27789	-0.564012	0.610442	-0.213344
chr11	69150000	69700000	-0.123635	Inactivation	chr11:69150000-69700000_Inactivation	0.0701349	1.15407	550000	FAIL	NONE
chr11	69800000	70250000	-0.102042	Inactivation	chr11:69800000-70250000_Inactivation	0.0759152	1.11967	450000	FAIL	NONE
chr11	70250000	70300000	0.186265	Activation	chr11:70250000-70300000_Activation	0.0258189	1.58806	50000	FAIL	NONE
chr11	70300000	71350000	-0.134713	Inactivation	chr11:70300000-71350000_Inactivation	0.0381503	1.4185	1050000	FAIL	NONE
chr11	71400000	71450000	-0.155411	Inactivation	chr11:71400000-71450000_Inactivation	0.0485549	1.31377	50000	FAIL	NONE
chr11	71450000	71500000	-0.474421	Inactivation	chr11:71450000-71500000_Inactivation	0.000770713	3.11311	50000	FAIL	NONE
chr11	71500000	72550000	0.0880567	Activation	chr11:71500000-72550000_Activation	0.12948	0.887798	1050000	FAIL	NONE
chr11	72550000	72850000	-0.0726659	Inactivation	chr11:72550000-72850000_Inactivation	0.201541	0.695636	300000	FAIL	NONE
chr11	72850000	73500000	0.0730947	Activation	chr11:72850000-73500000_Activation	0.193834	0.712569	650000	FAIL	NONE
chr11	73500000	74150000	-0.0213111	Inactivation	chr11:73500000-74150000_Inactivation	0.660886	0.179873	650000	FAIL	NONE
chr11	74150000	74300000	0.0944637	Activation	chr11:74150000-74300000_Activation	0.125241	0.902254	150000	FAIL	NONE
chr11	74300000	74350000	-0.178974	Inactivation	chr11:74300000-74350000_Inactivation	0.0262042	1.58163	50000	FAIL	NONE
chr11	74350000	74750000	0.0420814	Activation	chr11:74350000-74750000_Activation	0.361079	0.442398	400000	FAIL	NONE
chr11	74750000	76050000	-0.130929	Inactivation	chr11:74750000-76050000_Inactivation	0.0123314	1.90899	1300000	FAIL	NONE
chr11	76050000	76300000	0.0273727	Activation	chr11:76050000-76300000_Activation	0.399229	0.398778	250000	FAIL	NONE
chr11	76300000	76750000	-0.0150699	Inactivation	chr11:76300000-76750000_Inactivation	0.522543	0.281878	450000	FAIL	NONE
chr11	76750000	77350000	0.0373601	Activation	chr11:76750000-77350000_Activation	0.445857	0.350804	600000	FAIL	NONE
chr11	77350000	78200000	-0.0324358	Inactivation	chr11:77350000-78200000_Inactivation	0.420424	0.376313	850000	FAIL	NONE
chr11	78200000	78300000	0.0571952	Activation	chr11:78200000-78300000_Activation	0.326782	0.485742	100000	FAIL	NONE
chr11	78300000	79200000	-0.190267	Inactivation	chr11:78300000-79200000_Inactivation	0.0123314	1.90899	900000	FAIL	NONE
chr11	79200000	79250000	0.243576	Activation	chr11:79200000-79250000_Activation	0.0111753	1.95174	50000	FAIL	NONE
chr11	79250000	79600000	-0.0107446	Inactivation	chr11:79250000-79600000_Inactivation	0.821195	0.0855539	350000	FAIL	NONE
chr11	79600000	80400000	0.0274691	Activation	chr11:79600000-80400000_Activation	0.539114	0.26832	800000	FAIL	NONE
chr11	80400000	81050000	-0.0236452	Inactivation	chr11:80400000-81050000_Inactivation	0.582659	0.234586	650000	FAIL	NONE
chr11	81050000	81750000	0.0621941	Activation	chr11:81050000-81750000_Activation	0.0447013	1.34968	700000	FAIL	NONE
chr11	81750000	82600000	-0.0429886	Inactivation	chr11:81750000-82600000_Inactivation	0.121773	0.91445	850000	FAIL	NONE
chr11	82600000	83000000	0.234428	Activation	chr11:82600000-83000000_Activation	0.000770713	3.11311	400000	PASS	Activation	0.434896	0.679688	0.669324	Activation	Activation	-1.07296	-0.070259	0.384133	-0.258781
chr11	83000000	84850000	-0.0250714	Inactivation	chr11:83000000-84850000_Inactivation	0.265511	0.575918	1850000	FAIL	NONE
chr11	84850000	85650000	0.076243	Activation	chr11:84850000-85650000_Activation	0.112524	0.948755	800000	FAIL	NONE
chr11	85650000	87100000	-0.0363439	Inactivation	chr11:85650000-87100000_Inactivation	0.303661	0.517611	1450000	FAIL	NONE
chr11	87100000	87200000	-0.488079	Inactivation	chr11:87100000-87200000_Inactivation	0.000770713	3.11311	100000	FAIL	NONE
chr11	87200000	87550000	-0.0844329	Inactivation	chr11:87200000-87550000_Inactivation	0.159538	0.797137	350000	FAIL	NONE
chr11	87550000	87700000	-0.244589	Inactivation	chr11:87550000-87700000_Inactivation	0.0111753	1.95174	150000	FAIL	NONE
chr11	87750000	88300000	0.0571943	Activation	chr11:87750000-88300000_Activation	0.104046	0.982774	550000	FAIL	NONE
chr11	88300000	88550000	-0.0011767	Inactivation	chr11:88300000-88550000_Inactivation	0.974952	0.0110168	250000	FAIL	NONE
chr11	88550000	89350000	0.204328	Activation	chr11:88550000-89350000_Activation	0.00385356	2.41414	800000	PASS	Activation	0.404514	0.422743	0.608842	Unchanged	Activation	1.12973	1.4929	-0.106434	-0.0907625
chr11	89350000	89400000	-0.138445	Inactivation	chr11:89350000-89400000_Inactivation	0.061657	1.21002	50000	FAIL	NONE
chr11	89400000	89500000	0.107649	Activation	chr11:89400000-89500000_Activation	0.106358	0.973228	100000	FAIL	NONE
chr11	89800000	90000000	0.107649	Activation	chr11:89800000-90000000_Activation	0.106358	0.973228	200000	FAIL	NONE
chr11	90000000	91000000	-0.0267959	Inactivation	chr11:90000000-91000000_Inactivation	0.576493	0.239206	1000000	FAIL	NONE
chr11	91000000	91800000	0.0730939	Activation	chr11:91000000-91800000_Activation	0.112139	0.950244	800000	FAIL	NONE
chr11	91800000	91950000	-0.0673611	Inactivation	chr11:91800000-91950000_Inactivation	0.230829	0.636711	150000	FAIL	NONE
chr11	91950000	93550000	0.095075	Activation	chr11:91950000-93550000_Activation	0.0458574	1.33859	1600000	FAIL	NONE
chr11	93550000	93600000	-0.224633	Inactivation	chr11:93550000-93600000_Inactivation	0.0123314	1.90899	50000	FAIL	NONE
chr11	93600000	94100000	0.0691223	Activation	chr11:93600000-94100000_Activation	0.0485549	1.31377	500000	FAIL	NONE
chr11	94100000	94150000	-0.0763696	Inactivation	chr11:94100000-94150000_Inactivation	0.193834	0.712569	50000	FAIL	NONE
chr11	94150000	94450000	0.00264275	Activation	chr11:94150000-94450000_Activation	0.95106	0.0217922	300000	FAIL	NONE
chr11	94450000	94900000	0.17987	Activation	chr11:94450000-94900000_Activation	0.000770713	3.11311	450000	PASS	Activation	0.549479	0.649306	0.729349	Activation	Activation	-0.43028	1.02515	-0.22597	-0.246649
chr11	94900000	96100000	-0.0307364	Inactivation	chr11:94900000-96100000_Inactivation	0.0111753	1.95174	1200000	FAIL	NONE
chr11	96100000	96150000	0.751128	Activation	chr11:96100000-96150000_Activation	0.000385356	3.41414	50000	FAIL	NONE
chr11	96150000	96300000	-0.126649	Inactivation	chr11:96150000-96300000_Inactivation	0.0793834	1.10027	150000	FAIL	NONE
chr11	96400000	96700000	-0.126649	Inactivation	chr11:96400000-96700000_Inactivation	0.0793834	1.10027	300000	FAIL	NONE
chr11	96700000	96900000	0.00486111	Activation	chr11:96700000-96900000_Activation	0.927553	0.0326613	200000	FAIL	NONE
chr11	96900000	98800000	-0.10024	Inactivation	chr11:96900000-98800000_Inactivation	0.0165703	1.78067	1900000	FAIL	NONE
chr11	98800000	98850000	0.119946	Activation	chr11:98800000-98850000_Activation	0.0836224	1.07768	50000	FAIL	NONE
chr11	98850000	100100000	-0.134654	Inactivation	chr11:98850000-100100000_Inactivation	0.0123314	1.90899	1250000	FAIL	NONE
chr11	100100000	100400000	0.0300154	Activation	chr11:100100000-100400000_Activation	0.569171	0.244757	300000	FAIL	NONE
chr11	100400000	100550000	-0.23561	Inactivation	chr11:100400000-100550000_Inactivation	0.0111753	1.95174	150000	FAIL	NONE
chr11	100550000	100800000	0.329823	Activation	chr11:100550000-100800000_Activation	0.00192678	2.71517	250000	FAIL	NONE
chr11	100800000	100850000	-0.252894	Inactivation	chr11:100800000-100850000_Inactivation	0.00809249	2.09192	50000	FAIL	NONE
chr11	100850000	101950000	0.0994423	Activation	chr11:100850000-101950000_Activation	0.0578035	1.23805	1100000	FAIL	NONE
chr11	101950000	102550000	-0.0899306	Inactivation	chr11:101950000-102550000_Inactivation	0.00809249	2.09192	600000	FAIL	NONE
chr11	102550000	102850000	0.0458333	Activation	chr11:102550000-102850000_Activation	0.399229	0.398778	300000	FAIL	NONE
chr11	102850000	105950000	-0.244312	Inactivation	chr11:102850000-105950000_Inactivation	0.000770713	3.11311	3100000	PASS	Inactivation	0.653646	0.646484	0.409334	Unchanged	Inactivation	0.549307	-0.0187077	-0.102133	0.415006
chr11	105950000	106600000	0.126571	Activation	chr11:105950000-106600000_Activation	0.00423892	2.37274	650000	PASS	Activation	0.53559	0.490451	0.662162	Unchanged	Activation	0.730486	1.26966	-0.105086	0.00644862
chr11	106600000	106650000	-0.0790316	Inactivation	chr11:106600000-106650000_Inactivation	0.188054	0.725718	50000	FAIL	NONE
chr11	106650000	107150000	0.167712	Activation	chr11:106650000-107150000_Activation	0.00423892	2.37274	500000	PASS	Activation	0.236979	0.1875	0.404691	Unchanged	Activation	0.507731	0.493713	-0.677644	-0.952502
chr11	107150000	107750000	-0.129297	Inactivation	chr11:107150000-107750000_Inactivation	0.0250482	1.60122	600000	FAIL	NONE
chr11	107750000	107900000	0.151215	Activation	chr11:107750000-107900000_Activation	0.0493256	1.30693	150000	FAIL	NONE
chr11	107900000	108300000	-0.0765914	Inactivation	chr11:107900000-108300000_Inactivation	0.139114	0.85663	400000	FAIL	NONE
chr11	108300000	108350000	0.00192901	Activation	chr11:108300000-108350000_Activation	0.961079	0.0172409	50000	FAIL	NONE
chr11	108350000	108500000	-0.0657793	Inactivation	chr11:108350000-108500000_Inactivation	0.246243	0.608637	150000	FAIL	NONE
chr11	108500000	108950000	0.0104381	Activation	chr11:108500000-108950000_Activation	0.75684	0.120996	450000	FAIL	NONE
chr11	108950000	110350000	-0.169318	Inactivation	chr11:108950000-110350000_Inactivation	0.0026975	2.56904	1400000	PASS	Inactivation	0.621094	0.65625	0.451776	Unchanged	Inactivation	-0.761741	-0.921241	0.930252	-0.148664
chr11	110350000	110450000	0.517573	Activation	chr11:110350000-110450000_Activation	0.000770713	3.11311	100000	FAIL	NONE
chr11	110450000	110650000	0.342265	Activation	chr11:110450000-110650000_Activation	0.00115607	2.93702	200000	FAIL	NONE
chr11	110650000	110900000	0.576833	Activation	chr11:110650000-110900000_Activation	0.000770713	3.11311	250000	FAIL	NONE
chr11	110900000	111100000	0.324981	Activation	chr11:110900000-111100000_Activation	0.0026975	2.56904	200000	FAIL	NONE
chr11	111100000	111950000	0.144784	Activation	chr11:111100000-111950000_Activation	0.0458574	1.33859	850000	FAIL	NONE
chr11	111950000	112150000	0.299441	Activation	chr11:111950000-112150000_Activation	0.00385356	2.41414	200000	FAIL	NONE
chr11	112150000	112450000	0.137731	Activation	chr11:112150000-112450000_Activation	0.0635838	1.19665	300000	FAIL	NONE
chr11	112450000	112550000	0.29919	Activation	chr11:112450000-112550000_Activation	0.00385356	2.41414	100000	FAIL	NONE
chr11	112550000	113000000	0.115003	Activation	chr11:112550000-113000000_Activation	0.0381503	1.4185	450000	FAIL	NONE
chr11	113000000	113050000	-0.0858796	Inactivation	chr11:113000000-113050000_Inactivation	0.148748	0.82755	50000	FAIL	NONE
chr11	113050000	113150000	0.301775	Activation	chr11:113050000-113150000_Activation	0.00346821	2.45989	100000	FAIL	NONE
chr11	113150000	113400000	0.0361497	Activation	chr11:113150000-113400000_Activation	0.490559	0.309309	250000	FAIL	NONE
chr11	113400000	113650000	-0.00335648	Inactivation	chr11:113400000-113650000_Inactivation	0.940655	0.0265696	250000	FAIL	NONE
chr11	113650000	114350000	0.144927	Activation	chr11:113650000-114350000_Activation	0.00539499	2.26801	700000	PASS	Activation	0.36849	0.449653	0.513416	Activation	Activation	-0.502803	-0.435184	1.58506	-0.603196
chr11	114350000	115400000	-0.0423106	Inactivation	chr11:114350000-115400000_Inactivation	0.171484	0.765777	1050000	FAIL	NONE
chr11	115400000	115600000	0.0434799	Activation	chr11:115400000-115600000_Activation	0.408092	0.389241	200000	FAIL	NONE
chr11	115600000	116050000	-0.0360918	Inactivation	chr11:115600000-116050000_Inactivation	0.399229	0.398778	450000	FAIL	NONE
chr11	116050000	117800000	0.0989975	Activation	chr11:116050000-117800000_Activation	0.0381503	1.4185	1750000	FAIL	NONE
chr11	117800000	118250000	-0.00445602	Inactivation	chr11:117800000-118250000_Inactivation	0.931407	0.0308607	450000	FAIL	NONE
chr11	118250000	119700000	0.0555349	Activation	chr11:118250000-119700000_Activation	0.0111753	1.95174	1450000	FAIL	NONE
chr11	119700000	120200000	-0.0390818	Inactivation	chr11:119700000-120200000_Inactivation	0.458574	0.33859	500000	FAIL	NONE
chr11	120200000	121500000	0.0440876	Activation	chr11:120200000-121500000_Activation	0.00732177	2.13538	1300000	FAIL	NONE
chr11	121500000	121900000	-0.0691358	Inactivation	chr11:121500000-121900000_Inactivation	0.219268	0.659025	400000	FAIL	NONE
chr11	121900000	122100000	0.0860532	Activation	chr11:121900000-122100000_Activation	0.0578035	1.23805	200000	FAIL	NONE
chr11	122100000	122700000	-0.0719843	Inactivation	chr11:122100000-122700000_Inactivation	0.197688	0.70402	600000	FAIL	NONE
chr11	122700000	123100000	0.0800227	Activation	chr11:122700000-123100000_Activation	0.0123314	1.90899	400000	FAIL	NONE
chr11	123100000	123150000	-0.318133	Inactivation	chr11:123100000-123150000_Inactivation	0.0026975	2.56904	50000	FAIL	NONE
chr11	123150000	123300000	-0.0368827	Inactivation	chr11:123150000-123300000_Inactivation	0.477071	0.321417	150000	FAIL	NONE
chr11	123300000	124250000	0.0498812	Activation	chr11:123300000-124250000_Activation	0.113295	0.94579	950000	FAIL	NONE
chr11	124250000	124450000	-0.017091	Inactivation	chr11:124250000-124450000_Inactivation	0.739499	0.131062	200000	FAIL	NONE
chr11	124450000	125550000	0.202688	Activation	chr11:124450000-125550000_Activation	0.00539499	2.26801	1100000	PASS	Activation	0.514974	0.558594	0.717662	Unchanged	Activation	-0.841112	0.0784897	0.299785	-0.126671
chr11	125550000	125950000	-0.0751447	Inactivation	chr11:125550000-125950000_Inactivation	0.0836224	1.07768	400000	FAIL	NONE
chr11	125950000	126150000	0.141069	Activation	chr11:125950000-126150000_Activation	0.0578035	1.23805	200000	FAIL	NONE
chr11	126150000	126300000	-0.025598	Inactivation	chr11:126150000-126300000_Inactivation	0.62158	0.206503	150000	FAIL	NONE
chr11	126300000	126500000	0.0116898	Activation	chr11:126300000-126500000_Activation	0.817726	0.087392	200000	FAIL	NONE
chr11	126500000	126550000	-0.0697917	Inactivation	chr11:126500000-126550000_Inactivation	0.214258	0.669063	50000	FAIL	NONE
chr11	126550000	126900000	0.130729	Activation	chr11:126550000-126900000_Activation	0.0701349	1.15407	350000	FAIL	NONE
chr11	126900000	126950000	-0.10137	Inactivation	chr11:126900000-126950000_Inactivation	0.113295	0.94579	50000	FAIL	NONE
chr11	126950000	130300000	0.115736	Activation	chr11:126950000-130300000_Activation	0.00115607	2.93702	3350000	PASS	Activation	0.562973	0.586884	0.678709	Unchanged	Activation	-0.631329	0.237202	-0.514709	-0.179067
chr11	130300000	130800000	-0.211825	Inactivation	chr11:130300000-130800000_Inactivation	0.00732177	2.13538	500000	PASS	Inactivation	0.966146	0.877604	0.754321	Inactivation	Inactivation	-1.26798	-1.70278	1.4616	-0.27431
chr11	130800000	131100000	0.0835455	Activation	chr11:130800000-131100000_Activation	0.163776	0.785748	300000	FAIL	NONE
chr11	131100000	131500000	-0.034973	Inactivation	chr11:131100000-131500000_Inactivation	0.503276	0.298194	400000	FAIL	NONE
chr11	131500000	131550000	0.281076	Activation	chr11:131500000-131550000_Activation	0.00423892	2.37274	50000	FAIL	NONE
chr11	131550000	131750000	-0.0991319	Inactivation	chr11:131550000-131750000_Inactivation	0.116378	0.93413	200000	FAIL	NONE
chr11	131750000	132200000	0.20122	Activation	chr11:131750000-132200000_Activation	0.00423892	2.37274	450000	PASS	Activation	0.55599	0.546875	0.757209	Unchanged	Activation	0.0943412	0.354676	-0.85604	-0.26213
chr11	132200000	132250000	-0.0424769	Inactivation	chr11:132200000-132250000_Inactivation	0.41657	0.380312	50000	FAIL	NONE
chr11	132250000	132400000	0.0825231	Activation	chr11:132250000-132400000_Activation	0.168401	0.773656	150000	FAIL	NONE
chr11	132400000	132650000	-0.0398727	Inactivation	chr11:132400000-132650000_Inactivation	0.445857	0.350804	250000	FAIL	NONE
chr11	132650000	132700000	0.187288	Activation	chr11:132650000-132700000_Activation	0.0258189	1.58806	50000	FAIL	NONE
chr11	132700000	132850000	-0.0522955	Inactivation	chr11:132700000-132850000_Inactivation	0.354913	0.449878	150000	FAIL	NONE
chr11	132850000	133050000	0.0989198	Activation	chr11:132850000-133050000_Activation	0.116378	0.93413	200000	FAIL	NONE
chr11	133050000	133200000	-0.0591049	Inactivation	chr11:133050000-133200000_Inactivation	0.306744	0.513224	150000	FAIL	NONE
chr11	133200000	133350000	0.000790895	Activation	chr11:133200000-133350000_Activation	0.974952	0.0110168	150000	FAIL	NONE
chr11	133350000	133750000	-0.00167824	Inactivation	chr11:133350000-133750000_Inactivation	0.966859	0.0146367	400000	FAIL	NONE
chr11	133750000	133800000	0.156346	Activation	chr11:133750000-133800000_Activation	0.0481696	1.31723	50000	FAIL	NONE
chr11	133800000	134000000	-0.140529	Inactivation	chr11:133800000-134000000_Inactivation	0.0578035	1.23805	200000	FAIL	NONE
chr11	134000000	134400000	0.065408	Activation	chr11:134000000-134400000_Activation	0.0485549	1.31377	400000	FAIL	NONE
chr11	134400000	134500000	-0.0243634	Inactivation	chr11:134400000-134500000_Inactivation	0.642004	0.192462	100000	FAIL	NONE
chr11	134500000	134950000	0.094378	Activation	chr11:134500000-134950000_Activation	0.0589595	1.22945	450000	FAIL	NONE
chr12	200000	350000	-0.148576	Inactivation	chr12:200000-350000_Inactivation	0.0507359	1.29468	150000	FAIL	NONE
chr12	350000	450000	0.140764	Activation	chr12:350000-450000_Activation	0.0611929	1.2133	100000	FAIL	NONE
chr12	450000	850000	-0.108912	Inactivation	chr12:450000-850000_Inactivation	0.0274981	1.5607	400000	FAIL	NONE
chr12	850000	1700000	0.0184233	Activation	chr12:850000-1700000_Activation	0.615802	0.210559	850000	FAIL	NONE
chr12	1700000	1750000	-0.165829	Inactivation	chr12:1700000-1750000_Inactivation	0.0464756	1.33277	50000	FAIL	NONE
chr12	1750000	2200000	0.136772	Activation	chr12:1750000-2200000_Activation	0.0491867	1.30815	450000	FAIL	NONE
chr12	2250000	3900000	0.149405	Activation	chr12:2250000-3900000_Activation	0.00387297	2.41196	1650000	PASS	Activation	0.402418	0.428198	0.551823	Unchanged	Activation	-0.104266	0.295846	0.849771	-0.350043
chr12	3900000	3950000	-0.00949475	Inactivation	chr12:3900000-3950000_Inactivation	0.790473	0.102113	50000	FAIL	NONE
chr12	3950000	6050000	0.138199	Activation	chr12:3950000-6050000_Activation	0.0441518	1.35505	2100000	FAIL	NONE
chr12	6050000	6100000	-0.372242	Inactivation	chr12:6050000-6100000_Inactivation	0.00232378	2.6338	50000	FAIL	NONE
chr12	6100000	6400000	0.208977	Activation	chr12:6100000-6400000_Activation	0.0267235	1.57311	300000	FAIL	NONE
chr12	6400000	7050000	-0.0370767	Inactivation	chr12:6400000-7050000_Inactivation	0.105345	0.977387	650000	FAIL	NONE
chr12	7050000	7100000	0.287216	Activation	chr12:7050000-7100000_Activation	0.00774593	2.11093	50000	FAIL	NONE
chr12	7100000	7200000	0.0296021	Activation	chr12:7100000-7200000_Activation	0.498451	0.302378	100000	FAIL	NONE
chr12	7250000	8350000	0.120526	Activation	chr12:7250000-8350000_Activation	0.0398916	1.39912	1100000	FAIL	NONE
chr12	8600000	9550000	0.0596765	Activation	chr12:8600000-9550000_Activation	0.178544	0.748255	950000	FAIL	NONE
chr12	9750000	9850000	0.0744062	Activation	chr12:9750000-9850000_Activation	0.178544	0.748255	100000	FAIL	NONE
chr12	9850000	9900000	-0.0359998	Inactivation	chr12:9850000-9900000_Inactivation	0.42409	0.372542	50000	FAIL	NONE
chr12	9900000	10350000	0.167368	Activation	chr12:9900000-10350000_Activation	0.0460883	1.33641	450000	FAIL	NONE
chr12	10350000	10450000	-0.0295232	Inactivation	chr12:10350000-10450000_Inactivation	0.5	0.30103	100000	FAIL	NONE
chr12	10450000	12200000	0.132839	Activation	chr12:10450000-12200000_Activation	0.0344694	1.46257	1750000	FAIL	NONE
chr12	12200000	13100000	-0.0372966	Inactivation	chr12:12200000-13100000_Inactivation	0.020914	1.67956	900000	FAIL	NONE
chr12	13100000	13400000	0.252873	Activation	chr12:13100000-13400000_Activation	0.0112316	1.94956	300000	FAIL	NONE
chr12	13400000	13750000	-0.0849531	Inactivation	chr12:13400000-13750000_Inactivation	0.140589	0.85205	350000	FAIL	NONE
chr12	13750000	16200000	0.127916	Activation	chr12:13750000-16200000_Activation	0.00232378	2.6338	2450000	PASS	Activation	0.327864	0.317668	0.45578	Unchanged	Activation	0.0467391	0.453825	-0.102598	-0.625787
chr12	16200000	16450000	-0.0345598	Inactivation	chr12:16200000-16450000_Inactivation	0.437258	0.359262	250000	FAIL	NONE
chr12	16450000	16600000	0.0400568	Activation	chr12:16450000-16600000_Activation	0.382649	0.417199	150000	FAIL	NONE
chr12	16600000	18500000	-0.0688439	Inactivation	chr12:16600000-18500000_Inactivation	0.0251743	1.59904	1900000	FAIL	NONE
chr12	18500000	18650000	0.0180821	Activation	chr12:18500000-18650000_Activation	0.679706	0.167679	150000	FAIL	NONE
chr12	18650000	19250000	-0.115209	Inactivation	chr12:18650000-19250000_Inactivation	0.0445391	1.35126	600000	FAIL	NONE
chr12	19250000	19300000	0.0518398	Activation	chr12:19250000-19300000_Activation	0.28079	0.551618	50000	FAIL	NONE
chr12	19300000	19500000	-0.0155177	Inactivation	chr12:19300000-19500000_Inactivation	0.720759	0.14221	200000	FAIL	NONE
chr12	19500000	19700000	0.0570211	Activation	chr12:19500000-19700000_Activation	0.252905	0.597043	200000	FAIL	NONE
chr12	19700000	19850000	-0.0522343	Inactivation	chr12:19700000-19850000_Inactivation	0.277692	0.556437	150000	FAIL	NONE
chr12	19850000	20150000	0.102588	Activation	chr12:19850000-20150000_Activation	0.0979861	1.00884	300000	FAIL	NONE
chr12	20150000	20500000	-0.0220536	Inactivation	chr12:20150000-20500000_Inactivation	0.615802	0.210559	350000	FAIL	NONE
chr12	20500000	20800000	0.216525	Activation	chr12:20500000-20800000_Activation	0.020914	1.67956	300000	FAIL	NONE
chr12	20800000	22150000	0.109828	Activation	chr12:20800000-22150000_Activation	0.063904	1.19447	1350000	FAIL	NONE
chr12	22150000	22650000	0.304607	Activation	chr12:22150000-22650000_Activation	0.00232378	2.6338	500000	PASS	Activation	0.410622	0.370757	0.715228	Unchanged	Activation	0.488612	1.76285	-0.984451	-0.284376
chr12	22650000	22800000	0.190724	Activation	chr12:22650000-22800000_Activation	0.0371805	1.42969	150000	FAIL	NONE
chr12	22800000	23800000	0.311476	Activation	chr12:22800000-23800000_Activation	0.00232378	2.6338	1000000	PASS	Activation	0.420553	0.432768	0.732029	Unchanged	Activation	-0.324272	1.49262	-2.21711	-0.52909
chr12	23800000	24050000	0.122261	Activation	chr12:23800000-24050000_Activation	0.0759101	1.1197	250000	FAIL	NONE
chr12	24050000	24450000	0.206139	Activation	chr12:24050000-24450000_Activation	0.0178156	1.7492	400000	FAIL	NONE
chr12	24450000	25000000	0.0877266	Activation	chr12:24450000-25000000_Activation	0.0406662	1.39077	550000	FAIL	NONE
chr12	25000000	25550000	-0.0697892	Inactivation	chr12:25000000-25550000_Inactivation	0.0867545	1.06171	550000	FAIL	NONE
chr12	25550000	26100000	0.0183248	Activation	chr12:25550000-26100000_Activation	0.628582	0.201638	550000	FAIL	NONE
chr12	26100000	27400000	-0.0765746	Inactivation	chr12:26100000-27400000_Inactivation	0.0817196	1.08767	1300000	FAIL	NONE
chr12	27400000	27850000	0.0675957	Activation	chr12:27400000-27850000_Activation	0.0793958	1.1002	450000	FAIL	NONE
chr12	27850000	28100000	-0.0133873	Inactivation	chr12:27850000-28100000_Inactivation	0.749032	0.1255	250000	FAIL	NONE
chr12	28100000	28400000	-0.226585	Inactivation	chr12:28100000-28400000_Inactivation	0.0178156	1.7492	300000	FAIL	NONE
chr12	28400000	28800000	-0.06862	Inactivation	chr12:28400000-28800000_Inactivation	0.185515	0.731621	400000	FAIL	NONE
chr12	28800000	29250000	-0.406081	Inactivation	chr12:28800000-29250000_Inactivation	0.000774593	3.11093	450000	PASS	Inactivation	0.632988	0.619669	0.226907	Unchanged	Inactivation	0.418354	-0.687268	0.62476	0.161251
chr12	29250000	29550000	-0.0776676	Inactivation	chr12:29250000-29550000_Inactivation	0.160728	0.793908	300000	FAIL	NONE
chr12	29550000	29950000	-0.306528	Inactivation	chr12:29550000-29950000_Inactivation	0.00387297	2.41196	400000	PASS	Inactivation	0.471503	0.48564	0.164975	Unchanged	Inactivation	0.536571	-0.31419	-1.43635	1.0589
chr12	29950000	30200000	-0.174682	Inactivation	chr12:29950000-30200000_Inactivation	0.0406662	1.39077	250000	FAIL	NONE
chr12	30200000	30300000	-0.186358	Inactivation	chr12:30200000-30300000_Inactivation	0.0398916	1.39912	100000	FAIL	NONE
chr12	30300000	30950000	-0.116367	Inactivation	chr12:30300000-30950000_Inactivation	0.0406662	1.39077	650000	FAIL	NONE
chr12	30950000	31000000	-0.319777	Inactivation	chr12:30950000-31000000_Inactivation	0.00387297	2.41196	50000	FAIL	NONE
chr12	31000000	31200000	0.00146629	Activation	chr12:31000000-31200000_Activation	0.968242	0.0140162	200000	FAIL	NONE
chr12	31250000	31400000	-0.00112438	Inactivation	chr12:31250000-31400000_Inactivation	0.971727	0.0124556	150000	FAIL	NONE
chr12	31400000	31450000	0.299637	Activation	chr12:31400000-31450000_Activation	0.00580945	2.23586	50000	FAIL	NONE
chr12	31450000	32850000	-0.0980628	Inactivation	chr12:31450000-32850000_Inactivation	0.0309837	1.50887	1400000	FAIL	NONE
chr12	32850000	32900000	0.234502	Activation	chr12:32850000-32900000_Activation	0.0158792	1.79917	50000	FAIL	NONE
chr12	32900000	33150000	-0.115752	Inactivation	chr12:32900000-33150000_Inactivation	0.084818	1.07151	250000	FAIL	NONE
chr12	33150000	33600000	0.0516922	Activation	chr12:33150000-33600000_Activation	0.087529	1.05785	450000	FAIL	NONE
chr12	33600000	34200000	-0.0697674	Inactivation	chr12:33600000-34200000_Inactivation	0.123548	0.908166	600000	FAIL	NONE
chr12	34200000	34550000	0.104995	Activation	chr12:34200000-34550000_Activation	0.0654531	1.18407	350000	FAIL	NONE
chr12	34550000	34800000	-0.0131953	Inactivation	chr12:34550000-34800000_Inactivation	0.252905	0.597043	250000	FAIL	NONE
chr12	37850000	38000000	0.0589871	Activation	chr12:37850000-38000000_Activation	0.241286	0.617468	150000	FAIL	NONE
chr12	38150000	38450000	0.0336064	Activation	chr12:38150000-38450000_Activation	0.241286	0.617468	300000	FAIL	NONE
chr12	38450000	39050000	-0.058791	Inactivation	chr12:38450000-39050000_Inactivation	0.173122	0.761649	600000	FAIL	NONE
chr12	39050000	39350000	0.030733	Activation	chr12:39050000-39350000_Activation	0.473277	0.324885	300000	FAIL	NONE
chr12	39350000	39700000	-0.0340996	Inactivation	chr12:39350000-39700000_Inactivation	0.443455	0.353151	350000	FAIL	NONE
chr12	39700000	39850000	0.150036	Activation	chr12:39700000-39850000_Activation	0.0507359	1.29468	150000	FAIL	NONE
chr12	39850000	39900000	-0.0758528	Inactivation	chr12:39850000-39900000_Inactivation	0.168474	0.773467	50000	FAIL	NONE
chr12	39900000	40800000	0.0616436	Activation	chr12:39900000-40800000_Activation	0.0793958	1.1002	900000	FAIL	NONE
chr12	40800000	41100000	-0.0404075	Inactivation	chr12:40800000-41100000_Inactivation	0.334237	0.475945	300000	FAIL	NONE
chr12	41100000	41450000	0.0217906	Activation	chr12:41100000-41450000_Activation	0.616189	0.210286	350000	FAIL	NONE
chr12	41450000	41850000	-0.0534244	Inactivation	chr12:41450000-41850000_Inactivation	0.195198	0.709526	400000	FAIL	NONE
chr12	41850000	44300000	0.0786083	Activation	chr12:41850000-44300000_Activation	0.0441518	1.35505	2450000	FAIL	NONE
chr12	44300000	45550000	-0.0379175	Inactivation	chr12:44300000-45550000_Inactivation	0.0441518	1.35505	1250000	FAIL	NONE
chr12	45550000	46500000	0.0903981	Activation	chr12:45550000-46500000_Activation	0.00309837	2.50887	950000	FAIL	NONE
chr12	46500000	46550000	-0.0230267	Inactivation	chr12:46500000-46550000_Inactivation	0.613091	0.212475	50000	FAIL	NONE
chr12	46550000	47300000	0.0452294	Activation	chr12:46550000-47300000_Activation	0.185515	0.731621	750000	FAIL	NONE
chr12	47300000	47450000	-0.122998	Inactivation	chr12:47300000-47450000_Inactivation	0.0759101	1.1197	150000	FAIL	NONE
chr12	47450000	48100000	-0.378426	Inactivation	chr12:47450000-48100000_Inactivation	0.00232378	2.6338	650000	PASS	Inactivation	0.821244	0.77154	0.442817	Unchanged	Inactivation	-1.21108	-2.10628	0.169527	-0.320335
chr12	48100000	48600000	-0.0831251	Inactivation	chr12:48100000-48600000_Inactivation	0.0759101	1.1197	500000	FAIL	NONE
chr12	48600000	49000000	0.00996818	Activation	chr12:48600000-49000000_Activation	0.780403	0.107681	400000	FAIL	NONE
chr12	49000000	49050000	0.672405	Activation	chr12:49000000-49050000_Activation	0.000387297	3.41196	50000	FAIL	NONE
chr12	49050000	49300000	0.019555	Activation	chr12:49050000-49300000_Activation	0.654919	0.183813	250000	FAIL	NONE
chr12	49300000	49750000	-0.0360634	Inactivation	chr12:49300000-49750000_Inactivation	0.273431	0.563152	450000	FAIL	NONE
chr12	49750000	51200000	0.0444029	Activation	chr12:49750000-51200000_Activation	0.0728118	1.1378	1450000	FAIL	NONE
chr12	51200000	51400000	-0.105695	Inactivation	chr12:51200000-51400000_Inactivation	0.00813323	2.08974	200000	FAIL	NONE
chr12	51400000	52400000	0.096306	Activation	chr12:51400000-52400000_Activation	0.00309837	2.50887	1000000	FAIL	NONE
chr12	52400000	52700000	-0.0341259	Inactivation	chr12:52400000-52700000_Inactivation	0.443455	0.353151	300000	FAIL	NONE
chr12	52700000	52750000	-0.323466	Inactivation	chr12:52700000-52750000_Inactivation	0.00387297	2.41196	50000	FAIL	NONE
chr12	52750000	53000000	0.0444097	Activation	chr12:52750000-53000000_Activation	0.334237	0.475945	250000	FAIL	NONE
chr12	53000000	53200000	-0.10844	Inactivation	chr12:53000000-53200000_Inactivation	0.0879163	1.05593	200000	FAIL	NONE
chr12	53200000	53400000	0.401712	Activation	chr12:53200000-53400000_Activation	0.00154919	2.8099	200000	FAIL	NONE
chr12	53400000	54150000	0.0312459	Activation	chr12:53400000-54150000_Activation	0.180093	0.744503	750000	FAIL	NONE
chr12	54150000	54200000	0.551971	Activation	chr12:54150000-54200000_Activation	0.000387297	3.41196	50000	FAIL	NONE
chr12	54200000	54350000	-0.0368612	Inactivation	chr12:54200000-54350000_Inactivation	0.407049	0.390354	150000	FAIL	NONE
chr12	54350000	54400000	0.0392809	Activation	chr12:54350000-54400000_Activation	0.391944	0.406776	50000	FAIL	NONE
chr12	54400000	54600000	-0.0306673	Inactivation	chr12:54400000-54600000_Inactivation	0.476762	0.321698	200000	FAIL	NONE
chr12	54600000	54850000	0.0273796	Activation	chr12:54600000-54850000_Activation	0.53873	0.268629	250000	FAIL	NONE
chr12	54850000	55500000	-0.06382	Inactivation	chr12:54850000-55500000_Inactivation	0.135554	0.867888	650000	FAIL	NONE
chr12	55500000	56000000	0.0151364	Activation	chr12:55500000-56000000_Activation	0.723857	0.140347	500000	FAIL	NONE
chr12	56000000	56050000	0.78671	Activation	chr12:56000000-56050000_Activation	0.000387297	3.41196	50000	FAIL	NONE
chr12	56050000	56350000	0.0172799	Activation	chr12:56050000-56350000_Activation	0.685515	0.163983	300000	FAIL	NONE
chr12	56350000	57400000	-0.0650787	Inactivation	chr12:56350000-57400000_Inactivation	0.0178156	1.7492	1050000	FAIL	NONE
chr12	57400000	57450000	0.193341	Activation	chr12:57400000-57450000_Activation	0.0348567	1.45771	50000	FAIL	NONE
chr12	57450000	58700000	-0.0127719	Inactivation	chr12:57450000-58700000_Inactivation	0.599923	0.221905	1250000	FAIL	NONE
chr12	58700000	59550000	0.133955	Activation	chr12:58700000-59550000_Activation	0.0507359	1.29468	850000	FAIL	NONE
chr12	59550000	61800000	-0.0433936	Inactivation	chr12:59550000-61800000_Inactivation	0.149884	0.824245	2250000	FAIL	NONE
chr12	61800000	62600000	0.0315147	Activation	chr12:61800000-62600000_Activation	0.149884	0.824245	800000	FAIL	NONE
chr12	62600000	62650000	-0.451145	Inactivation	chr12:62600000-62650000_Inactivation	0.000774593	3.11093	50000	FAIL	NONE
chr12	62650000	63000000	0.147839	Activation	chr12:62650000-63000000_Activation	0.0507359	1.29468	350000	FAIL	NONE
chr12	63000000	63200000	-0.0208963	Inactivation	chr12:63000000-63200000_Inactivation	0.637878	0.195263	200000	FAIL	NONE
chr12	63200000	63350000	0.418755	Activation	chr12:63200000-63350000_Activation	0.00116189	2.93483	150000	FAIL	NONE
chr12	63350000	63500000	-0.114239	Inactivation	chr12:63350000-63500000_Inactivation	0.084818	1.07151	150000	FAIL	NONE
chr12	63500000	64000000	0.0101128	Activation	chr12:63500000-64000000_Activation	0.780403	0.107681	500000	FAIL	NONE
chr12	64000000	64250000	-0.0314168	Inactivation	chr12:64000000-64250000_Inactivation	0.469791	0.328095	250000	FAIL	NONE
chr12	64250000	64800000	0.013703	Activation	chr12:64250000-64800000_Activation	0.65763	0.182019	550000	FAIL	NONE
chr12	64800000	65550000	-0.016739	Inactivation	chr12:64800000-65550000_Inactivation	0.615802	0.210559	750000	FAIL	NONE
chr12	65550000	65650000	0.39661	Activation	chr12:65550000-65650000_Activation	0.00154919	2.8099	100000	FAIL	NONE
chr12	65650000	65900000	-0.0567581	Inactivation	chr12:65650000-65900000_Inactivation	0.252905	0.597043	250000	FAIL	NONE
chr12	65900000	66500000	0.0432305	Activation	chr12:65900000-66500000_Activation	0.332688	0.477963	600000	FAIL	NONE
chr12	66500000	66550000	0.598498	Activation	chr12:66500000-66550000_Activation	0.000387297	3.41196	50000	FAIL	NONE
chr12	66550000	66850000	-0.0368656	Inactivation	chr12:66550000-66850000_Inactivation	0.0460883	1.33641	300000	FAIL	NONE
chr12	66850000	69250000	0.143288	Activation	chr12:66850000-69250000_Activation	0.00813323	2.08974	2400000	PASS	Activation	0.390544	0.412906	0.533832	Unchanged	Activation	-0.285105	0.0354045	0.0355138	-0.895561
chr12	69250000	69750000	-0.124799	Inactivation	chr12:69250000-69750000_Inactivation	0.0507359	1.29468	500000	FAIL	NONE
chr12	69750000	70400000	0.0883914	Activation	chr12:69750000-70400000_Activation	0.0178156	1.7492	650000	FAIL	NONE
chr12	70400000	70600000	-0.12021	Inactivation	chr12:70400000-70600000_Inactivation	0.0790085	1.10233	200000	FAIL	NONE
chr12	70600000	70900000	0.0431867	Activation	chr12:70600000-70900000_Activation	0.147173	0.832173	300000	FAIL	NONE
chr12	70900000	71950000	-0.151614	Inactivation	chr12:70900000-71950000_Inactivation	0.0100697	1.99698	1050000	FAIL	NONE
chr12	71950000	74650000	0.0807901	Activation	chr12:71950000-74650000_Activation	0.0441518	1.35505	2700000	FAIL	NONE
chr12	74650000	74900000	-0.159738	Inactivation	chr12:74650000-74900000_Inactivation	0.00774593	2.11093	250000	FAIL	NONE
chr12	74900000	75050000	0.0143736	Activation	chr12:74900000-75050000_Activation	0.7378	0.132061	150000	FAIL	NONE
[truncated: 4,746 more rows]

## Sheet: Fig. 5a,b - RPE 20wT3 CoREs
chr	start	end	value	change_type	segment_id	empirical_pvalue	negLog10pvalue	region_size	FILTER	core_type	control_rank	wgd_rank	tumor_rank	wgd_change	tumor_change	delta_H3K4me3	delta_H3K27ac	delta_H3K27me3	delta_H3K9me3
[truncated: 5,992 more rows]

[truncated: 4 more sheets: Fig. 5c - covered genome, Fig. 5f - DEGs on CoREs, Fig. 5l - Merged CoREs traces, SAMPLE_NAMES]
