# Supplementary material for: Whole-genome doubling drives oncogenic loss of chromatin segregation
Source: Nature. 2023 Mar 15;615(7954):925–33. doi: 10.1038/s41586-023-05794-2 (PMC10060163; doi:10.1038/s41586-023-05794-2)
Supplement: Supplementary file 15 — Source Data Fig. 6 [file 41586_2023_5794_MOESM15_ESM.xlsx]

## Sheet: README
Sheet	description
Fig. 6cd - colony CoREs	For each CP-A TP53-/- colony derived from WGD cells, its CoREs, with info about WGD compartment status
Fig. 6e - colony (cons.) join	Intersections between CoREs of CP-A TP53-/- colonies based on the initial clone (3/19). Intersections between the whole set and only the consistent (cons.) sets are reported

## Sheet: Fig. 6cd - 6wColony1 CoREs
chr	start	end	value	empirical_pvalue	region_size	change_type	segment_id	FILTER	control_rank	wgd_rank	colony_rank	tumor_change	wgd_change	trace_type
chr1	700000	2550000	0.116329	0.236322	1850000	Activation	chr1:700000-2550000_Activation	FAIL	0.82894	0.853772	0.945269	Activation	Activation	consistent
chr1	2550000	2600000	-0.542513	0.0274305	50000	Inactivation	chr1:2550000-2600000_Inactivation	FAIL	0.868195	0.226337	0.325681	Inactivation	Inactivation	consistent
chr1	2600000	3300000	0.0935898	0.432261	700000	Activation	chr1:2600000-3300000_Activation	FAIL	0.232092	0.20439	0.325681	Activation	Inactivation	inconsistent
chr1	3300000	3800000	-0.0848919	0.350033	500000	Inactivation	chr1:3300000-3800000_Inactivation	FAIL	0.630372	0.522634	0.545481	Inactivation	Inactivation	consistent
chr1	3800000	3850000	0.490059	0.0414958	50000	Activation	chr1:3800000-3850000_Activation	FAIL	0.0709169	0.109053	0.560976	Activation	Activation	consistent
chr1	3950000	5450000	-0.0544782	0.2522	1500000	Inactivation	chr1:3950000-5450000_Inactivation	FAIL	0.116225	0.113717	0.0617467	Inactivation	Inactivation	consistent
chr1	5450000	6000000	0.0393455	0.517729	550000	Activation	chr1:5450000-6000000_Activation	FAIL	0.227316	0.286237	0.266662	Activation	Activation	consistent
chr1	6000000	6050000	-0.344791	0.102558	50000	Inactivation	chr1:6000000-6050000_Inactivation	FAIL	0.680516	0.765432	0.335725	Inactivation	Activation	inconsistent
chr1	6050000	6250000	0.0268013	0.765666	200000	Activation	chr1:6050000-6250000_Activation	FAIL	0.680516	0.765432	0.707317	Activation	Activation	consistent
chr1	6250000	6700000	-0.0421242	0.494136	450000	Inactivation	chr1:6250000-6700000_Inactivation	FAIL	0.972779	0.99177	0.930655	Inactivation	Activation	inconsistent
chr1	6700000	8000000	0.16329	0.153018	1300000	Activation	chr1:6700000-8000000_Activation	FAIL	0.529799	0.595336	0.69309	Activation	Activation	consistent
chr1	8000000	8450000	-0.0460666	0.545222	450000	Inactivation	chr1:8000000-8450000_Inactivation	FAIL	0.864613	0.841564	0.818547	Inactivation	Inactivation	consistent
chr1	8450000	9500000	0.0256515	0.631339	1050000	Activation	chr1:8450000-9500000_Activation	FAIL	0.969914	0.878601	0.995566	Activation	Inactivation	inconsistent
chr1	9500000	9650000	-0.315655	0.115211	150000	Inactivation	chr1:9500000-9650000_Inactivation	FAIL	0.988539	0.853224	0.672884	Inactivation	Inactivation	consistent
chr1	9650000	9700000	-0.0516664	0.616811	50000	Inactivation	chr1:9650000-9700000_Inactivation	FAIL	0.988539	0.853224	0.936872	Inactivation	Inactivation	consistent
chr1	9700000	10100000	0.0994798	0.354983	400000	Activation	chr1:9700000-10100000_Activation	FAIL	0.856734	0.903064	0.956213	Activation	Activation	consistent
chr1	10100000	10500000	-0.0674591	0.395717	400000	Inactivation	chr1:10100000-10500000_Inactivation	FAIL	0.856017	0.961591	0.788558	Inactivation	Activation	inconsistent
chr1	10500000	10550000	0.180512	0.236322	50000	Activation	chr1:10500000-10550000_Activation	FAIL	0.816619	0.961591	0.997131	Activation	Activation	consistent
chr1	10550000	11100000	0.0487065	0.631351	550000	Activation	chr1:10550000-11100000_Activation	FAIL	0.948424	0.962277	0.997131	Activation	Activation	consistent
chr1	11100000	11200000	0.332374	0.107772	100000	Activation	chr1:11100000-11200000_Activation	FAIL	0.664756	0.807956	0.997131	Activation	Activation	consistent
chr1	11200000	11350000	-0.0449573	0.652305	150000	Inactivation	chr1:11200000-11350000_Inactivation	FAIL	0.664756	0.652949	0.619799	Inactivation	Inactivation	consistent
chr1	11350000	13000000	0.0934252	0.179773	1650000	Activation	chr1:11350000-13000000_Activation	FAIL	0.52808	0.466278	0.621505	Activation	Inactivation	inconsistent
chr1	13100000	13250000	0.0381835	0.692401	150000	Activation	chr1:13100000-13250000_Activation	FAIL	0.113897	0.189986	0.15208	Activation	Activation	consistent
chr1	13750000	14000000	0.025271	0.775655	250000	Activation	chr1:13750000-14000000_Activation	FAIL	0.113897	0.079561	0.139168	Activation	Inactivation	inconsistent
chr1	14000000	14150000	-0.10725	0.387102	150000	Inactivation	chr1:14000000-14150000_Inactivation	FAIL	0.246418	0.300412	0.139168	Inactivation	Activation	inconsistent
chr1	14150000	14800000	0.0101637	0.322702	650000	Activation	chr1:14150000-14800000_Activation	FAIL	0.00716332	0.0164609	0.017327	Activation	Activation	consistent
chr1	14800000	15000000	-0.0315083	0.73576	200000	Inactivation	chr1:14800000-15000000_Inactivation	FAIL	0.0386819	0.0603567	0.0071736	Inactivation	Activation	inconsistent
chr1	15000000	15150000	0.0918776	0.439588	150000	Activation	chr1:15000000-15150000_Activation	FAIL	0.0386819	0.104252	0.13056	Activation	Activation	consistent
chr1	15150000	15200000	-0.0886382	0.454016	50000	Inactivation	chr1:15150000-15200000_Inactivation	FAIL	0.219198	0.104252	0.13056	Inactivation	Inactivation	consistent
chr1	15200000	15450000	0.113657	0.368799	250000	Activation	chr1:15200000-15450000_Activation	FAIL	0.219198	0.348422	0.332855	Activation	Activation	consistent
chr1	15450000	15850000	-0.0886711	0.338543	400000	Inactivation	chr1:15450000-15850000_Inactivation	FAIL	0.696275	0.729081	0.607604	Inactivation	Activation	inconsistent
chr1	15850000	16450000	0.0299366	0.567076	600000	Activation	chr1:15850000-16450000_Activation	FAIL	0.956065	0.932785	0.986002	Activation	Inactivation	inconsistent
chr1	16450000	16800000	-0.0387601	0.689263	350000	Inactivation	chr1:16450000-16800000_Inactivation	FAIL	0.984241	0.921811	0.945481	Inactivation	Inactivation	consistent
chr1	16800000	16850000	0.123131	0.345044	50000	Activation	chr1:16800000-16850000_Activation	FAIL	0.82235	0.888889	0.945481	Activation	Activation	consistent
chr1	16850000	17100000	-0.0016896	0.981709	250000	Inactivation	chr1:16850000-17100000_Inactivation	FAIL	0.82235	0.888889	0.82066	Inactivation	Activation	inconsistent
chr1	17100000	17200000	-0.285764	0.131701	100000	Inactivation	chr1:17100000-17200000_Inactivation	FAIL	0.82235	0.562414	0.536585	Inactivation	Inactivation	consistent
chr1	17200000	17250000	0.0714811	0.519041	50000	Activation	chr1:17200000-17250000_Activation	FAIL	0.82235	0.562414	0.893831	Activation	Inactivation	inconsistent
chr1	17250000	18000000	-0.0415318	0.645967	750000	Inactivation	chr1:17250000-18000000_Inactivation	FAIL	0.846705	0.863512	0.805173	Inactivation	Activation	inconsistent
chr1	18000000	18250000	0.0865334	0.46058	250000	Activation	chr1:18000000-18250000_Activation	FAIL	0.313754	0.224966	0.400287	Activation	Inactivation	inconsistent
chr1	18250000	20000000	-0.0821887	0.178161	1750000	Inactivation	chr1:18250000-20000000_Inactivation	FAIL	0.601003	0.639003	0.518814	Inactivation	Activation	inconsistent
chr1	20000000	20450000	0.0423619	0.649342	450000	Activation	chr1:20000000-20450000_Activation	FAIL	0.748567	0.655007	0.790929	Activation	Inactivation	inconsistent
chr1	20450000	22000000	-0.0517704	0.233384	1550000	Inactivation	chr1:20450000-22000000_Inactivation	FAIL	0.818768	0.849383	0.766998	Inactivation	Activation	inconsistent
chr1	22000000	22450000	0.0846627	0.142904	450000	Activation	chr1:22000000-22450000_Activation	FAIL	0.706304	0.757202	0.790966	Activation	Activation	consistent
chr1	22450000	23000000	-0.00696151	0.920022	550000	Inactivation	chr1:22450000-23000000_Inactivation	FAIL	0.602436	0.548697	0.595474	Inactivation	Inactivation	consistent
chr1	23000000	23050000	0.0252556	0.775655	50000	Activation	chr1:23000000-23050000_Activation	FAIL	0.603152	0.69273	0.628407	Activation	Activation	consistent
chr1	23050000	24050000	-0.0505275	0.290246	1000000	Inactivation	chr1:23050000-24050000_Inactivation	FAIL	0.813754	0.819845	0.763226	Inactivation	Activation	inconsistent
chr1	24050000	24100000	0.0657279	0.547322	50000	Activation	chr1:24050000-24100000_Activation	FAIL	0.812321	0.851852	0.878049	Activation	Activation	consistent
chr1	24100000	24400000	-0.00600815	0.939238	300000	Inactivation	chr1:24100000-24400000_Inactivation	FAIL	0.812321	0.916324	0.806313	Inactivation	Activation	inconsistent
chr1	24400000	24550000	0.233313	0.15248	150000	Activation	chr1:24400000-24550000_Activation	FAIL	0.618911	0.980796	0.852224	Activation	Activation	consistent
chr1	24550000	24750000	-0.0245341	0.781269	200000	Inactivation	chr1:24550000-24750000_Inactivation	FAIL	0.899713	0.980796	0.875179	Inactivation	Activation	inconsistent
chr1	24750000	25000000	-0.231134	0.174747	250000	Inactivation	chr1:24750000-25000000_Inactivation	FAIL	0.899713	0.980796	0.66858	Inactivation	Activation	inconsistent
chr1	25000000	25150000	-0.030273	0.743924	150000	Inactivation	chr1:25000000-25150000_Inactivation	FAIL	0.899713	0.835391	0.86944	Inactivation	Inactivation	consistent
chr1	25150000	25600000	0.217896	0.114823	450000	Activation	chr1:25150000-25600000_Activation	FAIL	0.650907	0.692044	0.868804	Activation	Activation	consistent
chr1	25600000	25750000	-0.0750371	0.504263	150000	Inactivation	chr1:25600000-25750000_Inactivation	FAIL	0.69914	0.563786	0.624103	Inactivation	Inactivation	consistent
chr1	25750000	26150000	0.197397	0.175598	400000	Activation	chr1:25750000-26150000_Activation	FAIL	0.596944	0.701417	0.794341	Activation	Activation	consistent
chr1	26150000	27750000	-0.148732	0.207667	1600000	Inactivation	chr1:26150000-27750000_Inactivation	FAIL	0.95702	0.882716	0.808288	Inactivation	Inactivation	consistent
chr1	27750000	27950000	0.0313336	0.736997	200000	Activation	chr1:27750000-27950000_Activation	FAIL	0.839542	0.832647	0.870875	Activation	Inactivation	inconsistent
chr1	27950000	28600000	-0.0109321	0.340093	650000	Inactivation	chr1:27950000-28600000_Inactivation	FAIL	0.995702	0.844536	0.98477	Inactivation	Inactivation	consistent
chr1	28600000	29100000	0.0538518	0.337205	500000	Activation	chr1:28600000-29100000_Activation	FAIL	0.907593	0.888889	0.961445	Activation	Inactivation	inconsistent
chr1	29100000	29650000	-0.147974	0.290496	550000	Inactivation	chr1:29100000-29650000_Inactivation	FAIL	0.862464	0.67284	0.714491	Inactivation	Inactivation	consistent
chr1	29650000	29900000	0.118095	0.356859	250000	Activation	chr1:29650000-29900000_Activation	FAIL	0.312321	0.303841	0.430416	Activation	Inactivation	inconsistent
chr1	30000000	31150000	0.0952449	0.417071	1150000	Activation	chr1:30000000-31150000_Activation	FAIL	0.309456	0.313169	0.4047	Activation	Activation	consistent
chr1	31150000	31200000	-0.445096	0.0583242	50000	Inactivation	chr1:31150000-31200000_Inactivation	FAIL	0.767908	0.780521	0.322812	Inactivation	Activation	inconsistent
chr1	31200000	31400000	0.0398392	0.683512	200000	Activation	chr1:31200000-31400000_Activation	FAIL	0.767908	0.780521	0.807747	Activation	Activation	consistent
chr1	31400000	31850000	-0.0330171	0.72537	450000	Inactivation	chr1:31400000-31850000_Inactivation	FAIL	0.987106	0.993141	0.954089	Inactivation	Activation	inconsistent
chr1	31850000	32200000	0.037577	0.631701	350000	Activation	chr1:31850000-32200000_Activation	FAIL	0.905444	0.859625	0.943021	Activation	Inactivation	inconsistent
chr1	32200000	32850000	-0.034883	0.607772	650000	Inactivation	chr1:32200000-32850000_Inactivation	FAIL	0.994269	0.899406	0.959386	Inactivation	Inactivation	consistent
chr1	32850000	33550000	0.0722167	0.254526	700000	Activation	chr1:32850000-33550000_Activation	FAIL	0.910697	0.928669	0.982914	Activation	Activation	consistent
chr1	33550000	33950000	-0.0247294	0.780456	400000	Inactivation	chr1:33550000-33950000_Inactivation	FAIL	0.76361	0.836763	0.738881	Inactivation	Activation	inconsistent
chr1	33950000	34200000	0.090447	0.446702	250000	Activation	chr1:33950000-34200000_Activation	FAIL	0.0415473	0.0452675	0.131994	Activation	Activation	consistent
chr1	34200000	35200000	-0.094341	0.0893929	1000000	Inactivation	chr1:34200000-35200000_Inactivation	FAIL	0.148997	0.178326	0.0546562	Inactivation	Activation	inconsistent
chr1	35200000	35450000	0.0263594	0.768704	250000	Activation	chr1:35200000-35450000_Activation	FAIL	0.372493	0.437586	0.398852	Activation	Activation	consistent
chr1	35450000	35550000	0.337694	0.105534	100000	Activation	chr1:35450000-35550000_Activation	FAIL	0.372493	0.794239	0.710187	Activation	Activation	consistent
chr1	35550000	35800000	0.0439974	0.658057	250000	Activation	chr1:35550000-35800000_Activation	FAIL	0.666189	0.794239	0.710187	Activation	Activation	consistent
chr1	35800000	36300000	0.206813	0.129288	500000	Activation	chr1:35800000-36300000_Activation	FAIL	0.712034	0.794239	0.918847	Activation	Activation	consistent
chr1	36300000	36550000	-0.0247356	0.780369	250000	Inactivation	chr1:36300000-36550000_Inactivation	FAIL	0.759312	0.793553	0.734577	Inactivation	Activation	inconsistent
chr1	36550000	36600000	0.145996	0.295572	50000	Activation	chr1:36550000-36600000_Activation	FAIL	0.759312	0.783265	0.905308	Activation	Activation	consistent
chr1	36600000	36950000	-0.015895	0.848795	350000	Inactivation	chr1:36600000-36950000_Inactivation	FAIL	0.921203	0.864883	0.905308	Inactivation	Inactivation	consistent
chr1	36950000	37150000	0.105063	0.394904	200000	Activation	chr1:36950000-37150000_Activation	FAIL	0.229226	0.186557	0.33429	Activation	Inactivation	inconsistent
chr1	37150000	37300000	-0.100102	0.410395	150000	Inactivation	chr1:37150000-37300000_Inactivation	FAIL	0.229226	0.186557	0.129125	Inactivation	Inactivation	consistent
chr1	37300000	37900000	0.0610722	0.566201	600000	Activation	chr1:37300000-37900000_Activation	FAIL	0.0673352	0.138089	0.128407	Activation	Activation	consistent
chr1	37900000	38750000	-0.039922	0.574952	850000	Inactivation	chr1:37900000-38750000_Inactivation	FAIL	0.46084	0.540466	0.420918	Inactivation	Activation	inconsistent
chr1	38750000	38800000	0.0561144	0.592519	50000	Activation	chr1:38750000-38800000_Activation	FAIL	0.111748	0.115226	0.167862	Activation	Activation	consistent
chr1	38800000	39500000	-0.044291	0.554173	700000	Inactivation	chr1:38800000-39500000_Inactivation	FAIL	0.296562	0.318701	0.252271	Inactivation	Activation	inconsistent
chr1	39500000	39550000	0.299365	0.1234	50000	Activation	chr1:39500000-39550000_Activation	FAIL	0.657593	0.647462	0.956958	Activation	Inactivation	inconsistent
chr1	39550000	40250000	-0.0602706	0.428323	700000	Inactivation	chr1:39550000-40250000_Inactivation	FAIL	0.991404	0.912209	0.931133	Inactivation	Inactivation	consistent
chr1	40250000	40950000	0.0641648	0.240911	700000	Activation	chr1:40250000-40950000_Activation	FAIL	0.837631	0.826132	0.901796	Activation	Inactivation	inconsistent
chr1	40950000	41150000	-0.11477	0.167333	200000	Inactivation	chr1:40950000-41150000_Inactivation	FAIL	0.804441	0.786694	0.689671	Inactivation	Inactivation	consistent
chr1	41150000	42650000	0.0984837	0.0629626	1500000	Activation	chr1:41150000-42650000_Activation	FAIL	0.638109	0.685871	0.736593	Activation	Activation	consistent
chr1	42650000	42800000	-0.092227	0.437688	150000	Inactivation	chr1:42650000-42800000_Inactivation	FAIL	0.717765	0.561043	0.625538	Inactivation	Inactivation	consistent
chr1	42800000	43150000	0.166684	0.210242	350000	Activation	chr1:42800000-43150000_Activation	FAIL	0.464183	0.583905	0.630867	Activation	Activation	consistent
chr1	43150000	43300000	-0.0506263	0.622525	150000	Inactivation	chr1:43150000-43300000_Inactivation	FAIL	0.713467	0.706447	0.662841	Inactivation	Inactivation	consistent
chr1	43300000	43350000	0.0713249	0.519504	50000	Activation	chr1:43300000-43350000_Activation	FAIL	0.713467	0.706447	0.784792	Activation	Inactivation	inconsistent
chr1	43350000	44550000	-0.0693044	0.216706	1200000	Inactivation	chr1:43350000-44550000_Inactivation	FAIL	0.920726	0.925469	0.851421	Inactivation	Activation	inconsistent
chr1	44550000	44700000	0.17592	0.243336	150000	Activation	chr1:44550000-44700000_Activation	FAIL	0.616046	0.699588	0.791966	Activation	Activation	consistent
chr1	44700000	45250000	-0.0939377	0.22572	550000	Inactivation	chr1:44700000-45250000_Inactivation	FAIL	0.979943	0.813443	0.886005	Inactivation	Inactivation	consistent
chr1	45250000	45950000	0.0752592	0.110797	700000	Activation	chr1:45250000-45950000_Activation	FAIL	0.513849	0.557842	0.589108	Activation	Activation	consistent
chr1	45950000	47650000	-0.107186	0.294121	1700000	Inactivation	chr1:45950000-47650000_Inactivation	FAIL	0.697708	0.733608	0.590522	Inactivation	Activation	inconsistent
chr1	47650000	47850000	0.128447	0.331479	200000	Activation	chr1:47650000-47850000_Activation	FAIL	0.527221	0.628258	0.655667	Activation	Activation	consistent
chr1	47850000	47900000	-0.197235	0.212417	50000	Inactivation	chr1:47850000-47900000_Inactivation	FAIL	0.527221	0.628258	0.329986	Inactivation	Activation	inconsistent
chr1	47900000	48900000	0.0500551	0.427223	1000000	Activation	chr1:47900000-48900000_Activation	FAIL	0.166189	0.134431	0.216244	Activation	Inactivation	inconsistent
chr1	48900000	49400000	-0.0409097	0.631539	500000	Inactivation	chr1:48900000-49400000_Inactivation	FAIL	0.0859599	0.100137	0.0450502	Inactivation	Activation	inconsistent
chr1	49400000	50550000	0.00505351	0.56015	1150000	Activation	chr1:49400000-50550000_Activation	FAIL	0.000716332	0.0201189	0.00576985	Activation	Activation	consistent
chr1	50550000	50800000	-0.0412357	0.586792	250000	Inactivation	chr1:50550000-50800000_Inactivation	FAIL	0.0587393	0.0521262	0.0175036	Inactivation	Inactivation	consistent
chr1	50800000	51400000	0.151236	0.284419	600000	Activation	chr1:50800000-51400000_Activation	FAIL	0.411175	0.314129	0.56241	Activation	Inactivation	inconsistent
chr1	51400000	51650000	-0.113807	0.368449	250000	Inactivation	chr1:51400000-51650000_Inactivation	FAIL	0.676218	0.534979	0.56241	Inactivation	Inactivation	consistent
chr1	51650000	51700000	0.224787	0.180911	50000	Activation	chr1:51650000-51700000_Activation	FAIL	0.676218	0.875171	0.901004	Activation	Activation	consistent
chr1	51700000	52200000	-0.0184446	0.791658	500000	Inactivation	chr1:51700000-52200000_Inactivation	FAIL	0.94914	0.932785	0.930696	Inactivation	Inactivation	consistent
chr1	52200000	52800000	0.0422451	0.631439	600000	Activation	chr1:52200000-52800000_Activation	FAIL	0.955946	0.957476	0.998191	Activation	Activation	consistent
chr1	52800000	53150000	-0.0287355	0.753226	350000	Inactivation	chr1:52800000-53150000_Inactivation	FAIL	0.971347	0.877229	0.942611	Inactivation	Inactivation	consistent
chr1	53150000	53700000	0.0540724	0.272642	550000	Activation	chr1:53150000-53700000_Activation	FAIL	0.777221	0.780521	0.831293	Activation	Activation	consistent
chr1	53700000	54300000	0.328098	0.0863048	600000	Activation	chr1:53700000-54300000_Activation	FAIL	0.527221	0.710105	0.855319	Activation	Activation	consistent
chr1	54300000	54500000	0.13881	0.308924	200000	Activation	chr1:54300000-54500000_Activation	FAIL	0.750716	0.843621	0.889527	Activation	Activation	consistent
chr1	54500000	54850000	0.216585	0.182074	350000	Activation	chr1:54500000-54850000_Activation	FAIL	0.675501	0.805213	0.892087	Activation	Activation	consistent
chr1	54850000	55600000	-0.0618956	0.3145	750000	Inactivation	chr1:54850000-55600000_Inactivation	FAIL	0.858166	0.876543	0.796271	Inactivation	Activation	inconsistent
chr1	55600000	57050000	0.0986772	0.197227	1450000	Activation	chr1:55600000-57050000_Activation	FAIL	0.374284	0.343759	0.472961	Activation	Inactivation	inconsistent
chr1	57050000	58750000	-0.0891703	0.192351	1700000	Inactivation	chr1:57050000-58750000_Inactivation	FAIL	0.14255	0.0993141	0.0533799	Inactivation	Inactivation	consistent
chr1	58750000	58950000	0.0187089	0.824315	200000	Activation	chr1:58750000-58950000_Activation	FAIL	0.0401146	0.0178326	0.0588235	Activation	Inactivation	inconsistent
chr1	58950000	59400000	-0.141489	0.222545	450000	Inactivation	chr1:58950000-59400000_Inactivation	FAIL	0.727794	0.828532	0.586305	Inactivation	Activation	inconsistent
chr1	59400000	59600000	0.0311178	0.739035	200000	Activation	chr1:59400000-59600000_Activation	FAIL	0.689112	0.816187	0.72023	Activation	Activation	consistent
chr1	59600000	59800000	-0.0951787	0.42676	200000	Inactivation	chr1:59600000-59800000_Inactivation	FAIL	0.660458	0.776406	0.56528	Inactivation	Activation	inconsistent
chr1	59800000	59950000	0.000945518	0.990073	150000	Activation	chr1:59800000-59950000_Activation	FAIL	0.659026	0.790123	0.659971	Activation	Activation	consistent
chr1	59950000	60000000	-0.00191981	0.979821	50000	Inactivation	chr1:59950000-60000000_Inactivation	FAIL	0.661891	0.790123	0.659971	Inactivation	Activation	inconsistent
chr1	60000000	60450000	-0.226959	0.171409	450000	Inactivation	chr1:60000000-60450000_Inactivation	FAIL	0.452722	0.51166	0.225763	Inactivation	Activation	inconsistent
chr1	60450000	61300000	-0.0486038	0.573652	850000	Inactivation	chr1:60450000-61300000_Inactivation	FAIL	0.0592168	0.0772748	0.010613	Inactivation	Activation	inconsistent
chr1	61300000	61800000	-0.198564	0.200953	500000	Inactivation	chr1:61300000-61800000_Inactivation	FAIL	0.559456	0.572016	0.360892	Inactivation	Activation	inconsistent
chr1	61800000	61850000	-0.0837256	0.471469	50000	Inactivation	chr1:61800000-61850000_Inactivation	FAIL	0.643266	0.626886	0.559541	Inactivation	Inactivation	consistent
chr1	61850000	62650000	-0.313171	0.08768	800000	Inactivation	chr1:61850000-62650000_Inactivation	FAIL	0.65437	0.660494	0.341199	Inactivation	Activation	inconsistent
chr1	62650000	62900000	0.0807127	0.448702	250000	Activation	chr1:62650000-62900000_Activation	FAIL	0.670487	0.646091	0.7512	Activation	Inactivation	inconsistent
chr1	62900000	63250000	-0.116652	0.360585	350000	Inactivation	chr1:62900000-63250000_Inactivation	FAIL	0.69341	0.641975	0.576758	Inactivation	Inactivation	consistent
chr1	63250000	66700000	0.138787	0.103008	3450000	Activation	chr1:63250000-66700000_Activation	FAIL	0.464343	0.427485	0.603129	Activation	Inactivation	inconsistent
chr1	66700000	67200000	-0.196377	0.206279	500000	Inactivation	chr1:66700000-67200000_Inactivation	FAIL	0.925501	0.793553	0.729125	Inactivation	Inactivation	consistent
chr1	67200000	67300000	0.0264971	0.767866	100000	Activation	chr1:67200000-67300000_Activation	FAIL	0.468481	0.526749	0.494978	Activation	Activation	consistent
chr1	67300000	67400000	0.230227	0.17586	100000	Activation	chr1:67300000-67400000_Activation	FAIL	0.468481	0.582305	0.698709	Activation	Activation	consistent
chr1	67400000	67750000	0.023364	0.658132	350000	Activation	chr1:67400000-67750000_Activation	FAIL	0.580946	0.562414	0.60431	Activation	Inactivation	inconsistent
chr1	67750000	68050000	0.1756	0.0798285	300000	Activation	chr1:67750000-68050000_Activation	FAIL	0.638968	0.623457	0.814569	Activation	Inactivation	inconsistent
chr1	68050000	68300000	-0.0273604	0.76224	250000	Inactivation	chr1:68050000-68300000_Inactivation	FAIL	0.929799	0.950617	0.902439	Inactivation	Activation	inconsistent
chr1	68300000	68450000	0.172929	0.248112	150000	Activation	chr1:68300000-68450000_Activation	FAIL	0.531519	0.59808	0.704448	Activation	Activation	consistent
chr1	68450000	68950000	0.0313236	0.730646	500000	Activation	chr1:68450000-68950000_Activation	FAIL	0.532235	0.617284	0.563559	Activation	Activation	consistent
chr1	68950000	69000000	0.53949	0.0279681	50000	Activation	chr1:68950000-69000000_Activation	FAIL	0.0243553	0.0205761	0.563845	Activation	Inactivation	inconsistent
chr1	69000000	69200000	0.0215557	0.802048	200000	Activation	chr1:69000000-69200000_Activation	FAIL	0.0243553	0.0205761	0.045911	Activation	Inactivation	inconsistent
chr1	69200000	70100000	-0.01933	0.473482	900000	Inactivation	chr1:69200000-70100000_Inactivation	FAIL	0.0401146	0.0452675	0.0207846	Inactivation	Activation	inconsistent
chr1	70100000	70950000	0.179222	0.159694	850000	Activation	chr1:70100000-70950000_Activation	FAIL	0.202961	0.197531	0.382183	Activation	Inactivation	inconsistent
chr1	70950000	71000000	-0.401128	0.0778656	50000	Inactivation	chr1:70950000-71000000_Inactivation	FAIL	0.41404	0.445816	0.0129125	Inactivation	Activation	inconsistent
chr1	71000000	71450000	0.0100472	0.898942	450000	Activation	chr1:71000000-71450000_Activation	FAIL	0.00286533	0.00137174	0.0129125	Activation	Inactivation	inconsistent
chr1	71450000	71550000	-0.0157408	0.850183	100000	Inactivation	chr1:71450000-71550000_Inactivation	FAIL	0.0286533	0.131687	0.0129125	Inactivation	Activation	inconsistent
chr1	71550000	72100000	0.106229	0.354408	550000	Activation	chr1:71550000-72100000_Activation	FAIL	0.0522923	0.0544124	0.158521	Activation	Activation	consistent
chr1	72100000	73050000	0.295211	0.0878301	950000	Activation	chr1:72100000-73050000_Activation	FAIL	0.120344	0.0977366	0.415555	Activation	Inactivation	inconsistent
chr1	73050000	73300000	0.0187994	0.823815	250000	Activation	chr1:73050000-73300000_Activation	FAIL	0.103152	0.085048	0.121951	Activation	Inactivation	inconsistent
chr1	73300000	73500000	-0.0786218	0.489385	200000	Inactivation	chr1:73300000-73500000_Inactivation	FAIL	0.200573	0.167353	0.121951	Inactivation	Inactivation	consistent
chr1	73500000	74000000	0.00346799	0.715206	500000	Activation	chr1:73500000-74000000_Activation	FAIL	0.017192	0.0631001	0.02066	Activation	Activation	consistent
chr1	74000000	74550000	-0.113544	0.221307	550000	Inactivation	chr1:74000000-74550000_Inactivation	FAIL	0.137536	0.160494	0.0239915	Inactivation	Activation	inconsistent
chr1	74550000	75050000	0.0124901	0.848495	500000	Activation	chr1:74550000-75050000_Activation	FAIL	0.103868	0.139003	0.116358	Activation	Activation	consistent
chr1	75050000	75700000	-0.0625046	0.351745	650000	Inactivation	chr1:75050000-75700000_Inactivation	FAIL	0.127985	0.118427	0.0654802	Inactivation	Inactivation	consistent
chr1	75700000	76150000	0.0501832	0.511165	450000	Activation	chr1:75700000-76150000_Activation	FAIL	0.0888252	0.0809328	0.139008	Activation	Inactivation	inconsistent
chr1	76150000	76250000	-0.200341	0.208167	100000	Inactivation	chr1:76150000-76250000_Inactivation	FAIL	0.362464	0.433471	0.162123	Inactivation	Activation	inconsistent
chr1	76250000	76300000	0.141123	0.304948	50000	Activation	chr1:76250000-76300000_Activation	FAIL	0.362464	0.433471	0.503587	Activation	Activation	consistent
chr1	76300000	76700000	0.283852	0.0711642	400000	Activation	chr1:76300000-76700000_Activation	FAIL	0.205349	0.207133	0.4892	Activation	Activation	consistent
chr1	76700000	77350000	0.0738451	0.49855	650000	Activation	chr1:76700000-77350000_Activation	FAIL	0.0859599	0.0644719	0.159805	Activation	Inactivation	inconsistent
chr1	77350000	77550000	-0.0795859	0.485622	200000	Inactivation	chr1:77350000-77550000_Inactivation	FAIL	0.528653	0.536351	0.449067	Inactivation	Activation	inconsistent
chr1	77550000	78000000	0.283232	0.133614	450000	Activation	chr1:77550000-78000000_Activation	FAIL	0.412607	0.322359	0.695839	Activation	Inactivation	inconsistent
chr1	78000000	78500000	0.0199813	0.813875	500000	Activation	chr1:78000000-78500000_Activation	FAIL	0.926934	0.875857	0.946915	Activation	Inactivation	inconsistent
chr1	78500000	78650000	-0.110267	0.179011	150000	Inactivation	chr1:78500000-78650000_Inactivation	FAIL	0.839542	0.816187	0.729274	Inactivation	Inactivation	consistent
chr1	78650000	79050000	0.13118	0.24795	400000	Activation	chr1:78650000-79050000_Activation	FAIL	0.696275	0.640604	0.827455	Activation	Inactivation	inconsistent
chr1	79050000	79700000	-0.0610904	0.557336	650000	Inactivation	chr1:79050000-79700000_Inactivation	FAIL	0.648042	0.624143	0.586952	Inactivation	Inactivation	consistent
chr1	79700000	79850000	0.093968	0.431274	150000	Activation	chr1:79700000-79850000_Activation	FAIL	0.495702	0.493827	0.58967	Activation	Inactivation	inconsistent
chr1	79850000	81500000	-0.153611	0.129351	1650000	Inactivation	chr1:79850000-81500000_Inactivation	FAIL	0.38276	0.37668	0.22915	Inactivation	Inactivation	consistent
chr1	81500000	81550000	0.231298	0.174622	50000	Activation	chr1:81500000-81550000_Activation	FAIL	0.2149	0.237311	0.446198	Activation	Activation	consistent
chr1	81550000	82450000	-0.0577435	0.455741	900000	Inactivation	chr1:81550000-82450000_Inactivation	FAIL	0.510984	0.543667	0.45324	Inactivation	Activation	inconsistent
chr1	82450000	82750000	0.106465	0.38964	300000	Activation	chr1:82450000-82750000_Activation	FAIL	0.206304	0.238683	0.312769	Activation	Activation	consistent
chr1	82750000	82900000	-0.0456151	0.648955	150000	Inactivation	chr1:82750000-82900000_Inactivation	FAIL	0.206304	0.238683	0.160689	Inactivation	Activation	inconsistent
chr1	82900000	83250000	0.0661328	0.545009	350000	Activation	chr1:82900000-83250000_Activation	FAIL	0.0945559	0.0864198	0.160689	Activation	Inactivation	inconsistent
chr1	83250000	83950000	0.299397	0.114298	700000	Activation	chr1:83250000-83950000_Activation	FAIL	0.110315	0.104252	0.409712	Activation	Inactivation	inconsistent
chr1	83950000	84300000	0.143493	0.30051	350000	Activation	chr1:83950000-84300000_Activation	FAIL	0.0143266	0.0246914	0.157819	Activation	Activation	consistent
chr1	84300000	84400000	-0.261952	0.148967	100000	Inactivation	chr1:84300000-84400000_Inactivation	FAIL	0.419771	0.48834	0.157819	Inactivation	Activation	inconsistent
chr1	84400000	84550000	0.168465	0.255814	150000	Activation	chr1:84400000-84550000_Activation	FAIL	0.419771	0.48834	0.588235	Activation	Activation	consistent
chr1	84550000	84650000	-0.0851171	0.466368	100000	Inactivation	chr1:84550000-84650000_Inactivation	FAIL	0.673352	0.485597	0.588235	Inactivation	Inactivation	consistent
chr1	84650000	84800000	0.0210522	0.806174	150000	Activation	chr1:84650000-84800000_Activation	FAIL	0.673352	0.507545	0.694405	Activation	Inactivation	inconsistent
chr1	84800000	86100000	-0.105566	0.262615	1300000	Inactivation	chr1:84800000-86100000_Inactivation	FAIL	0.774117	0.75583	0.668551	Inactivation	Inactivation	consistent
chr1	86100000	86850000	0.115916	0.36051	750000	Activation	chr1:86100000-86850000_Activation	FAIL	0.326648	0.316872	0.442563	Activation	Inactivation	inconsistent
chr1	86850000	87900000	-0.184689	0.115136	1050000	Inactivation	chr1:86850000-87900000_Inactivation	FAIL	0.598854	0.541152	0.414165	Inactivation	Inactivation	consistent
chr1	87900000	88500000	0.194348	0.165833	600000	Activation	chr1:87900000-88500000_Activation	FAIL	0.210602	0.276406	0.40495	Activation	Activation	consistent
chr1	88500000	88550000	-0.0986935	0.41487	50000	Inactivation	chr1:88500000-88550000_Inactivation	FAIL	0.210602	0.320988	0.111908	Inactivation	Activation	inconsistent
chr1	88550000	89100000	0.062494	0.41382	550000	Activation	chr1:88550000-89100000_Activation	FAIL	0.012894	0.00274348	0.075388	Activation	Inactivation	inconsistent
chr1	89100000	90000000	-0.0905434	0.164495	900000	Inactivation	chr1:89100000-90000000_Inactivation	FAIL	0.418816	0.465021	0.328272	Inactivation	Activation	inconsistent
chr1	90000000	90050000	0.0924038	0.436987	50000	Activation	chr1:90000000-90050000_Activation	FAIL	0.405444	0.436214	0.497848	Activation	Activation	consistent
chr1	90050000	90450000	-0.119544	0.23746	400000	Inactivation	chr1:90050000-90450000_Inactivation	FAIL	0.67765	0.598765	0.558106	Inactivation	Inactivation	consistent
chr1	90450000	90500000	0.598365	0.0188413	50000	Activation	chr1:90450000-90500000_Activation	FAIL	0.0601719	0.761317	0.658537	Activation	Activation	consistent
chr1	90500000	91950000	-0.0487436	0.502938	1450000	Inactivation	chr1:90500000-91950000_Inactivation	FAIL	0.203916	0.207476	0.155172	Inactivation	Activation	inconsistent
chr1	91950000	92500000	0.213062	0.16207	550000	Activation	chr1:91950000-92500000_Activation	FAIL	0.32235	0.490398	0.535412	Activation	Activation	consistent
chr1	92500000	92750000	-0.0681204	0.535632	250000	Inactivation	chr1:92500000-92750000_Inactivation	FAIL	0.520057	0.489712	0.451937	Inactivation	Inactivation	consistent
chr1	92750000	93150000	0.0167665	0.840643	400000	Activation	chr1:92750000-93150000_Activation	FAIL	0.686246	0.802469	0.703013	Activation	Activation	consistent
chr1	93150000	94000000	-0.0858395	0.139628	850000	Inactivation	chr1:93150000-94000000_Inactivation	FAIL	0.936963	0.8738	0.851123	Inactivation	Inactivation	consistent
chr1	94000000	94300000	0.0657957	0.506089	300000	Activation	chr1:94000000-94300000_Activation	FAIL	0.859599	0.862826	0.925395	Activation	Activation	consistent
chr1	94300000	95250000	-0.0192869	0.629188	950000	Inactivation	chr1:94300000-95250000_Inactivation	FAIL	0.877507	0.900892	0.85822	Inactivation	Activation	inconsistent
chr1	95250000	95300000	0.107398	0.386577	50000	Activation	chr1:95250000-95300000_Activation	FAIL	0.856734	0.871056	0.964132	Activation	Activation	consistent
chr1	95300000	95750000	-0.117022	0.269441	450000	Inactivation	chr1:95300000-95750000_Inactivation	FAIL	0.633238	0.602195	0.516216	Inactivation	Inactivation	consistent
chr1	95750000	96700000	0.0214453	0.792108	950000	Activation	chr1:95750000-96700000_Activation	FAIL	0.0682904	0.0246914	0.0897356	Activation	Inactivation	inconsistent
chr1	96700000	96750000	-0.0986915	0.41487	50000	Inactivation	chr1:96700000-96750000_Inactivation	FAIL	0.212034	0.0438957	0.113343	Inactivation	Inactivation	consistent
chr1	96750000	97500000	0.28186	0.133977	750000	Activation	chr1:96750000-97500000_Activation	FAIL	0.169771	0.271148	0.45163	Activation	Activation	consistent
chr1	97500000	97950000	0.0643898	0.403468	450000	Activation	chr1:97500000-97950000_Activation	FAIL	0.43171	0.380658	0.496099	Activation	Inactivation	inconsistent
chr1	97950000	98300000	0.254345	0.082379	350000	Activation	chr1:97950000-98300000_Activation	FAIL	0.421203	0.432099	0.675548	Activation	Activation	consistent
chr1	98300000	98700000	0.0965877	0.266041	400000	Activation	chr1:98300000-98700000_Activation	FAIL	0.587393	0.5631	0.68398	Activation	Inactivation	inconsistent
chr1	98700000	98900000	-0.0622068	0.5642	200000	Inactivation	chr1:98700000-98900000_Inactivation	FAIL	0.641834	0.635117	0.579627	Inactivation	Inactivation	consistent
chr1	98900000	99200000	0.117382	0.146717	300000	Activation	chr1:98900000-99200000_Activation	FAIL	0.315186	0.319616	0.432568	Activation	Activation	consistent
chr1	99200000	99250000	-0.171714	0.2495	50000	Inactivation	chr1:99200000-99250000_Inactivation	FAIL	0.315186	0.319616	0.143472	Inactivation	Activation	inconsistent
chr1	99250000	99450000	0.0130995	0.870874	200000	Activation	chr1:99250000-99450000_Activation	FAIL	0.130372	0.128944	0.143472	Activation	Inactivation	inconsistent
chr1	99450000	99900000	-0.0456285	0.447715	450000	Inactivation	chr1:99450000-99900000_Inactivation	FAIL	0.105301	0.105624	0.0596723	Inactivation	Activation	inconsistent
chr1	99900000	99950000	0.327231	0.110697	50000	Activation	chr1:99900000-99950000_Activation	FAIL	0.0802292	0.0823045	0.407461	Activation	Activation	consistent
chr1	99950000	100850000	-0.129866	0.165746	900000	Inactivation	chr1:99950000-100850000_Inactivation	FAIL	0.567335	0.487311	0.437469	Inactivation	Inactivation	consistent
chr1	100850000	101050000	0.0313049	0.353133	200000	Activation	chr1:100850000-101050000_Activation	FAIL	0.319484	0.331962	0.350789	Activation	Activation	consistent
chr1	101050000	102300000	-0.116786	0.0995824	1250000	Inactivation	chr1:101050000-102300000_Inactivation	FAIL	0.340974	0.344993	0.224188	Inactivation	Activation	inconsistent
chr1	102300000	103100000	0.0548028	0.439975	800000	Activation	chr1:102300000-103100000_Activation	FAIL	0.0100287	0.0771605	0.0648314	Activation	Activation	consistent
chr1	103100000	103450000	-0.0328095	0.726195	350000	Inactivation	chr1:103100000-103450000_Inactivation	FAIL	0.131805	0.167353	0.0989957	Inactivation	Activation	inconsistent
chr1	103450000	103800000	0.0250503	0.539045	350000	Activation	chr1:103450000-103800000_Activation	FAIL	0.0315186	0.0342936	0.056569	Activation	Activation	consistent
chr1	103900000	103950000	0.0179792	0.831216	50000	Activation	chr1:103900000-103950000_Activation	FAIL	0.0315186	0.0342936	0.0494978	Activation	Activation	consistent
chr1	104000000	104150000	0.274077	0.139628	150000	Activation	chr1:104000000-104150000_Activation	FAIL	0.0315186	0.0655007	0.305595	Activation	Activation	consistent
chr1	104150000	104200000	0.0288064	0.752851	50000	Activation	chr1:104150000-104200000_Activation	FAIL	0.0780802	0.0967078	0.106887	Activation	Activation	consistent
chr1	104300000	105500000	0.0593228	0.344094	1200000	Activation	chr1:104300000-105500000_Activation	FAIL	0.0422636	0.039952	0.101586	Activation	Inactivation	inconsistent
chr1	105500000	106250000	-0.0410471	0.580604	750000	Inactivation	chr1:105500000-106250000_Inactivation	FAIL	0.056829	0.0310928	0.0157819	Inactivation	Inactivation	consistent
chr1	106250000	106450000	0.0352483	0.681299	200000	Activation	chr1:106250000-106450000_Activation	FAIL	0.0680516	0.0658436	0.1033	Activation	Inactivation	inconsistent
chr1	106450000	107150000	-0.0451476	0.397217	700000	Inactivation	chr1:106450000-107150000_Inactivation	FAIL	0.133954	0.104252	0.0888066	Inactivation	Inactivation	consistent
chr1	107150000	107450000	-0.218506	0.150005	300000	Inactivation	chr1:107150000-107450000_Inactivation	FAIL	0.386819	0.309328	0.168313	Inactivation	Inactivation	consistent
chr1	107450000	107700000	-0.059427	0.425185	250000	Inactivation	chr1:107450000-107700000_Inactivation	FAIL	0.370344	0.377915	0.310917	Inactivation	Activation	inconsistent
chr1	107700000	108250000	-0.265212	0.0841918	550000	Inactivation	chr1:107700000-108250000_Inactivation	FAIL	0.394938	0.454733	0.129726	Inactivation	Activation	inconsistent
chr1	108250000	108750000	-0.0577547	0.557311	500000	Inactivation	chr1:108250000-108750000_Inactivation	FAIL	0.523878	0.542753	0.466123	Inactivation	Activation	inconsistent
chr1	108750000	108800000	0.0163564	0.844744	50000	Activation	chr1:108750000-108800000_Activation	FAIL	0.40043	0.47668	0.416786	Activation	Activation	consistent
chr1	108850000	108950000	0.0163564	0.844744	100000	Activation	chr1:108850000-108950000_Activation	FAIL	0.40043	0.47668	0.416786	Activation	Activation	consistent
chr1	109000000	109100000	-0.112576	0.371899	100000	Inactivation	chr1:109000000-109100000_Inactivation	FAIL	0.534384	0.55144	0.421808	Inactivation	Activation	inconsistent
chr1	109100000	109250000	0.36949	0.0908807	150000	Activation	chr1:109100000-109250000_Activation	FAIL	0.534384	0.753086	0.903874	Activation	Activation	consistent
chr1	109250000	109650000	-0.0402523	0.681299	400000	Inactivation	chr1:109250000-109650000_Inactivation	FAIL	0.944126	0.954733	0.903874	Inactivation	Activation	inconsistent
chr1	109650000	110000000	0.167551	0.203378	350000	Activation	chr1:109650000-110000000_Activation	FAIL	0.850287	0.928669	1.01784	Activation	Activation	consistent
chr1	110000000	110600000	-0.0599998	0.336517	600000	Inactivation	chr1:110000000-110600000_Inactivation	FAIL	0.929083	0.91861	0.869083	Inactivation	Inactivation	consistent
chr1	110600000	111050000	0.030904	0.739885	450000	Activation	chr1:110600000-111050000_Activation	FAIL	0.540115	0.657064	0.571019	Activation	Activation	consistent
chr1	111050000	111150000	-0.482726	0.0441963	100000	Inactivation	chr1:111050000-111150000_Inactivation	FAIL	0.540115	0.419067	0.0573888	Inactivation	Inactivation	consistent
chr1	111150000	111650000	-0.095878	0.283232	500000	Inactivation	chr1:111150000-111650000_Inactivation	FAIL	0.16404	0.179012	0.0681622	Inactivation	Activation	inconsistent
chr1	111650000	111950000	-0.214698	0.191101	300000	Inactivation	chr1:111650000-111950000_Inactivation	FAIL	0.355301	0.434842	0.140603	Inactivation	Activation	inconsistent
chr1	111950000	112300000	0.0438021	0.659019	350000	Activation	chr1:111950000-112300000_Activation	FAIL	0.530086	0.61454	0.573888	Activation	Activation	consistent
chr1	112300000	113700000	-0.146954	0.0987573	1400000	Inactivation	chr1:112300000-113700000_Inactivation	FAIL	0.557665	0.540466	0.41071	Inactivation	Inactivation	consistent
chr1	113700000	114200000	0.114873	0.246349	500000	Activation	chr1:113700000-114200000_Activation	FAIL	0.456304	0.453361	0.571176	Activation	Inactivation	inconsistent
chr1	114200000	114300000	-0.0335515	0.722194	100000	Inactivation	chr1:114200000-114300000_Inactivation	FAIL	0.614613	0.772291	0.581062	Inactivation	Activation	inconsistent
chr1	114300000	114900000	0.11279	0.371524	600000	Activation	chr1:114300000-114900000_Activation	FAIL	0.614613	0.604481	0.727403	Activation	Inactivation	inconsistent
chr1	114900000	115900000	-0.0921699	0.0877175	1000000	Inactivation	chr1:114900000-115900000_Inactivation	FAIL	0.778892	0.752812	0.686722	Inactivation	Inactivation	consistent
chr1	115900000	116350000	0.0287211	0.378988	450000	Activation	chr1:115900000-116350000_Activation	FAIL	0.762178	0.882716	0.790899	Activation	Activation	consistent
chr1	116350000	117650000	-0.137026	0.195164	1300000	Inactivation	chr1:116350000-117650000_Inactivation	FAIL	0.796562	0.850137	0.659536	Inactivation	Activation	inconsistent
chr1	117650000	117700000	0.339153	0.104883	50000	Activation	chr1:117650000-117700000_Activation	FAIL	0.389685	0.510288	0.728838	Activation	Activation	consistent
chr1	117700000	117900000	0.0134716	0.741123	200000	Activation	chr1:117700000-117900000_Activation	FAIL	0.389685	0.510288	0.403156	Activation	Activation	consistent
chr1	117900000	118050000	-0.0724636	0.515128	150000	Inactivation	chr1:117900000-118050000_Inactivation	FAIL	0.492837	0.537723	0.420373	Inactivation	Activation	inconsistent
chr1	118050000	118250000	0.026382	0.768579	200000	Activation	chr1:118050000-118250000_Activation	FAIL	0.388252	0.44856	0.414634	Activation	Activation	consistent
chr1	118250000	118300000	-0.0825005	0.475658	50000	Inactivation	chr1:118250000-118300000_Inactivation	FAIL	0.497135	0.44856	0.414634	Inactivation	Inactivation	consistent
chr1	118300000	118500000	0.00788685	0.918734	200000	Activation	chr1:118300000-118500000_Activation	FAIL	0.497135	0.304527	0.505022	Activation	Inactivation	inconsistent
chr1	118500000	118800000	-0.100079	0.410432	300000	Inactivation	chr1:118500000-118800000_Inactivation	FAIL	0.244986	0.160494	0.144907	Inactivation	Inactivation	consistent
chr1	118800000	119350000	0.139967	0.119749	550000	Activation	chr1:118800000-119350000_Activation	FAIL	0.0114613	0.0836763	0.151428	Activation	Activation	consistent
chr1	119350000	119450000	-0.131647	0.323265	100000	Inactivation	chr1:119350000-119450000_Inactivation	FAIL	0.24212	0.0912209	0.110473	Inactivation	Inactivation	consistent
chr1	119450000	119750000	0.184261	0.202616	300000	Activation	chr1:119450000-119750000_Activation	FAIL	0.305874	0.175583	0.490135	Activation	Inactivation	inconsistent
chr1	119750000	120100000	-0.0252947	0.77548	350000	Inactivation	chr1:119750000-120100000_Inactivation	FAIL	0.369628	0.345679	0.344333	Inactivation	Inactivation	consistent
chr1	120100000	120200000	-0.507386	0.0355946	100000	Inactivation	chr1:120100000-120200000_Inactivation	FAIL	0.851719	0.899177	0.344333	Inactivation	Activation	inconsistent
chr1	120200000	120700000	-0.130055	0.32624	500000	Inactivation	chr1:120200000-120700000_Inactivation	FAIL	0.851719	0.899177	0.721664	Inactivation	Activation	inconsistent
chr1	120750000	120850000	-0.416282	0.0697264	100000	Inactivation	chr1:120750000-120850000_Inactivation	FAIL	0.851719	0.899177	0.435438	Inactivation	Activation	inconsistent
chr1	120850000	120950000	-0.0667114	0.542871	100000	Inactivation	chr1:120850000-120950000_Inactivation	FAIL	0.502149	0.341564	0.435438	Inactivation	Inactivation	consistent
chr1	121100000	121150000	-0.0667114	0.542871	50000	Inactivation	chr1:121100000-121150000_Inactivation	FAIL	0.502149	0.341564	0.435438	Inactivation	Inactivation	consistent
chr1	121150000	121400000	0.027828	0.758877	250000	Activation	chr1:121150000-121400000_Activation	FAIL	0.396132	0.341564	0.42396	Activation	Inactivation	inconsistent
chr1	121450000	121500000	0.027828	0.758877	50000	Activation	chr1:121450000-121500000_Activation	FAIL	0.396132	0.341564	0.42396	Activation	Inactivation	inconsistent
chr1	142500000	142550000	0.096526	0.422072	50000	Activation	chr1:142500000-142550000_Activation	FAIL	0.278653	0.251715	0.375179	Activation	Inactivation	inconsistent
chr1	142600000	142650000	0.096526	0.422072	50000	Activation	chr1:142600000-142650000_Activation	FAIL	0.278653	0.251715	0.375179	Activation	Inactivation	inconsistent
chr1	143100000	143150000	0.00614484	0.937813	50000	Activation	chr1:143100000-143150000_Activation	FAIL	0.282951	0.251715	0.289096	Activation	Inactivation	inconsistent
chr1	143450000	143550000	0.270851	0.142841	100000	Activation	chr1:143450000-143550000_Activation	FAIL	0.282951	0.251715	0.553802	Activation	Inactivation	inconsistent
chr1	143950000	144100000	-0.142473	0.30246	150000	Inactivation	chr1:143950000-144100000_Inactivation	FAIL	0.696275	0.703704	0.553802	Inactivation	Activation	inconsistent
chr1	144500000	144600000	0.254227	0.153981	100000	Activation	chr1:144500000-144600000_Activation	FAIL	0.696275	0.608711	0.950502	Activation	Inactivation	inconsistent
chr1	144650000	144700000	0.254227	0.153981	50000	Activation	chr1:144650000-144700000_Activation	FAIL	0.696275	0.513717	0.950502	Activation	Inactivation	inconsistent
chr1	144800000	145100000	-0.0394692	0.685175	300000	Inactivation	chr1:144800000-145100000_Inactivation	FAIL	0.989971	0.997257	0.950502	Inactivation	Activation	inconsistent
chr1	145100000	145300000	0.201255	0.207517	200000	Activation	chr1:145100000-145300000_Activation	FAIL	0.775072	0.941701	0.976327	Activation	Activation	consistent
chr1	145350000	145850000	0.057989	0.584292	500000	Activation	chr1:145350000-145850000_Activation	FAIL	0.918338	0.941701	0.976327	Activation	Activation	consistent
chr1	146300000	146400000	-0.0196472	0.817138	100000	Inactivation	chr1:146300000-146400000_Inactivation	FAIL	0.305874	0.412209	0.286227	Inactivation	Activation	inconsistent
chr1	146450000	146950000	-0.0985569	0.1885	500000	Inactivation	chr1:146450000-146950000_Inactivation	FAIL	0.305874	0.343278	0.207317	Inactivation	Activation	inconsistent
chr1	146950000	147000000	0.0477846	0.63734	50000	Activation	chr1:146950000-147000000_Activation	FAIL	0.305874	0.741427	0.353659	Activation	Activation	consistent
chr1	147000000	147450000	-0.22872	0.17716	450000	Inactivation	chr1:147000000-147450000_Inactivation	FAIL	0.582378	0.741427	0.353659	Inactivation	Activation	inconsistent
chr1	147700000	147850000	-0.22872	0.17716	150000	Inactivation	chr1:147700000-147850000_Inactivation	FAIL	0.582378	0.741427	0.353659	Inactivation	Activation	inconsistent
chr1	148000000	148050000	0.0788685	0.48851	50000	Activation	chr1:148000000-148050000_Activation	FAIL	0.471347	0.461591	0.550215	Activation	Inactivation	inconsistent
chr1	148200000	148250000	0.0788685	0.48851	50000	Activation	chr1:148200000-148250000_Activation	FAIL	0.471347	0.461591	0.550215	Activation	Inactivation	inconsistent
chr1	148500000	148550000	-0.203771	0.204616	50000	Inactivation	chr1:148500000-148550000_Inactivation	FAIL	0.471347	0.140604	0.267575	Inactivation	Inactivation	consistent
chr1	148550000	148600000	0.0935066	0.432562	50000	Activation	chr1:148550000-148600000_Activation	FAIL	0.174069	0.140604	0.267575	Activation	Inactivation	inconsistent
chr1	148800000	148950000	0.0935066	0.432562	150000	Activation	chr1:148800000-148950000_Activation	FAIL	0.174069	0.140604	0.267575	Activation	Inactivation	inconsistent
chr1	149000000	149400000	0.0935066	0.432562	400000	Activation	chr1:149000000-149400000_Activation	FAIL	0.174069	0.427984	0.267575	Activation	Activation	consistent
chr1	149650000	150850000	0.108167	0.150643	1200000	Activation	chr1:149650000-150850000_Activation	FAIL	0.665186	0.827846	0.773354	Activation	Activation	consistent
chr1	150850000	152000000	-0.0620894	0.290746	1150000	Inactivation	chr1:150850000-152000000_Inactivation	FAIL	0.980659	0.878829	0.91857	Inactivation	Inactivation	consistent
chr1	152000000	153250000	-0.271185	0.107334	1250000	Inactivation	chr1:152000000-153250000_Inactivation	FAIL	0.508118	0.563512	0.236933	Inactivation	Activation	inconsistent
chr1	153250000	153500000	-0.102496	0.403368	250000	Inactivation	chr1:153250000-153500000_Inactivation	FAIL	0.560172	0.556927	0.457676	Inactivation	Inactivation	consistent
chr1	153500000	154000000	0.177624	0.0668634	500000	Activation	chr1:153500000-154000000_Activation	FAIL	0.734002	0.733425	0.911626	Activation	Inactivation	inconsistent
chr1	154000000	154150000	-0.000633086	0.992511	150000	Inactivation	chr1:154000000-154150000_Inactivation	FAIL	0.558739	0.565158	0.558106	Inactivation	Activation	inconsistent
chr1	154150000	155300000	0.103165	0.288945	1150000	Activation	chr1:154150000-155300000_Activation	FAIL	0.777937	0.73011	0.881102	Activation	Inactivation	inconsistent
chr1	155300000	155550000	-0.00166082	0.982121	250000	Inactivation	chr1:155300000-155550000_Inactivation	FAIL	0.842407	0.875629	0.840746	Inactivation	Activation	inconsistent
chr1	155550000	155650000	0.272184	0.141553	100000	Activation	chr1:155550000-155650000_Activation	FAIL	0.712034	0.998628	0.984218	Activation	Activation	consistent
chr1	155650000	156000000	0.0229	0.793071	350000	Activation	chr1:155650000-156000000_Activation	FAIL	0.961318	0.998628	0.984218	Activation	Activation	consistent
chr1	156000000	156050000	-0.0344888	0.715043	50000	Inactivation	chr1:156000000-156050000_Inactivation	FAIL	0.961318	0.998628	0.926829	Inactivation	Activation	inconsistent
chr1	156050000	156950000	0.0410878	0.166358	900000	Activation	chr1:156050000-156950000_Activation	FAIL	0.873209	0.888889	0.914297	Activation	Activation	consistent
chr1	156950000	157150000	-0.11804	0.356921	200000	Inactivation	chr1:156950000-157150000_Inactivation	FAIL	0.726361	0.668038	0.608321	Inactivation	Inactivation	consistent
chr1	157150000	157900000	0.0262539	0.724282	750000	Activation	chr1:157150000-157900000_Activation	FAIL	0.102436	0.18107	0.128689	Activation	Activation	consistent
chr1	157900000	158100000	-0.154212	0.278293	200000	Inactivation	chr1:157900000-158100000_Inactivation	FAIL	0.514327	0.466392	0.360115	Inactivation	Inactivation	consistent
chr1	158100000	158150000	-0.511457	0.0346944	50000	Inactivation	chr1:158100000-158150000_Inactivation	FAIL	0.514327	0.466392	0.00286944	Inactivation	Inactivation	consistent
chr1	158150000	158950000	-0.0256943	0.654918	800000	Inactivation	chr1:158150000-158950000_Inactivation	FAIL	0.0336676	0.0500686	0.00797331	Inactivation	Activation	inconsistent
chr1	158950000	159750000	0.272084	0.0788783	800000	Activation	chr1:158950000-159750000_Activation	FAIL	0.205349	0.22085	0.477432	Activation	Activation	consistent
chr1	159750000	161150000	-0.0633983	0.322489	1400000	Inactivation	chr1:159750000-161150000_Inactivation	FAIL	0.590616	0.628258	0.527218	Inactivation	Activation	inconsistent
chr1	161150000	161200000	0.052801	0.608809	50000	Activation	chr1:161150000-161200000_Activation	FAIL	0.802292	0.925926	0.855093	Activation	Activation	consistent
chr1	161200000	162900000	-0.131737	0.185512	1700000	Inactivation	chr1:161200000-162900000_Inactivation	FAIL	0.67383	0.565158	0.542093	Inactivation	Inactivation	consistent
chr1	162900000	163050000	0.164107	0.261827	150000	Activation	chr1:162900000-163050000_Activation	FAIL	0.382521	0.418381	0.546628	Activation	Activation	consistent
chr1	163050000	163550000	-0.101159	0.352133	500000	Inactivation	chr1:163050000-163550000_Inactivation	FAIL	0.269341	0.288752	0.168182	Inactivation	Activation	inconsistent
chr1	163550000	163650000	0.0302052	0.744324	100000	Activation	chr1:163550000-163650000_Activation	FAIL	0.0530086	0.0603567	0.0832138	Activation	Activation	consistent
chr1	163650000	163900000	-0.0300531	0.745562	250000	Inactivation	chr1:163650000-163900000_Inactivation	FAIL	0.0530086	0.0603567	0.0229555	Inactivation	Activation	inconsistent
chr1	163900000	164750000	0.0461224	0.48826	850000	Activation	chr1:163900000-164750000_Activation	FAIL	0.246418	0.229081	0.292541	Activation	Inactivation	inconsistent
chr1	164750000	165900000	-0.101757	0.316513	1150000	Inactivation	chr1:164750000-165900000_Inactivation	FAIL	0.287966	0.314472	0.186208	Inactivation	Activation	inconsistent
chr1	165900000	166250000	0.0263089	0.762365	350000	Activation	chr1:165900000-166250000_Activation	FAIL	0.0515759	0.170782	0.0778848	Activation	Activation	consistent
chr1	166250000	166450000	-0.0944531	0.429773	200000	Inactivation	chr1:166250000-166450000_Inactivation	FAIL	0.166189	0.144033	0.071736	Inactivation	Inactivation	consistent
chr1	166450000	166800000	0.020156	0.81235	350000	Activation	chr1:166450000-166800000_Activation	FAIL	0.0487106	0.0754458	0.0688666	Activation	Activation	consistent
chr1	166800000	168300000	-0.0671367	0.276955	1500000	Inactivation	chr1:166800000-168300000_Inactivation	FAIL	0.761891	0.740466	0.694754	Inactivation	Inactivation	consistent
chr1	168300000	168500000	0.0354898	0.709029	200000	Activation	chr1:168300000-168500000_Activation	FAIL	0.73639	0.743484	0.771879	Activation	Activation	consistent
chr1	168500000	169100000	-0.170193	0.218781	600000	Inactivation	chr1:168500000-169100000_Inactivation	FAIL	0.875358	0.649749	0.705165	Inactivation	Inactivation	consistent
chr1	169100000	169350000	-0.271341	0.142178	250000	Inactivation	chr1:169100000-169350000_Inactivation	FAIL	0.875358	0.706447	0.604017	Inactivation	Inactivation	consistent
chr1	169350000	169500000	-0.51393	0.0341068	150000	Inactivation	chr1:169350000-169500000_Inactivation	FAIL	0.790831	0.748971	0.276901	Inactivation	Inactivation	consistent
chr1	169500000	169750000	-0.227397	0.178298	250000	Inactivation	chr1:169500000-169750000_Inactivation	FAIL	0.504298	0.54321	0.276901	Inactivation	Activation	inconsistent
chr1	169750000	170050000	-0.135124	0.278293	300000	Inactivation	chr1:169750000-170050000_Inactivation	FAIL	0.489971	0.458848	0.354847	Inactivation	Inactivation	consistent
chr1	170050000	170800000	0.032052	0.669659	750000	Activation	chr1:170050000-170800000_Activation	FAIL	0.339542	0.380887	0.371593	Activation	Activation	consistent
chr1	170800000	171400000	-0.0717196	0.363635	600000	Inactivation	chr1:170800000-171400000_Inactivation	FAIL	0.268863	0.282579	0.197144	Inactivation	Activation	inconsistent
chr1	171400000	171550000	0.00945723	0.903456	150000	Activation	chr1:171400000-171550000_Activation	FAIL	0.591691	0.609053	0.601148	Activation	Activation	consistent
chr1	171550000	171800000	-0.0494835	0.627175	250000	Inactivation	chr1:171550000-171800000_Inactivation	FAIL	0.510029	0.609053	0.460545	Inactivation	Activation	inconsistent
chr1	171800000	172100000	-0.24604	0.160695	300000	Inactivation	chr1:171800000-172100000_Inactivation	FAIL	0.510029	0.374486	0.263989	Inactivation	Inactivation	consistent
chr1	172100000	172400000	-0.0400653	0.668796	300000	Inactivation	chr1:172100000-172400000_Inactivation	FAIL	0.574499	0.540466	0.534433	Inactivation	Inactivation	consistent
chr1	172400000	172800000	-0.269774	0.110572	400000	Inactivation	chr1:172400000-172800000_Inactivation	FAIL	0.832378	0.793553	0.562604	Inactivation	Inactivation	consistent
chr1	172800000	172850000	-0.107902	0.38529	50000	Inactivation	chr1:172800000-172850000_Inactivation	FAIL	0.792264	0.665295	0.684362	Inactivation	Inactivation	consistent
chr1	172850000	173750000	-0.267371	0.0788783	900000	Inactivation	chr1:172850000-173750000_Inactivation	FAIL	0.745941	0.694102	0.47857	Inactivation	Inactivation	consistent
chr1	173750000	174000000	-0.0921016	0.438538	250000	Inactivation	chr1:173750000-174000000_Inactivation	FAIL	0.805158	0.8107	0.713056	Inactivation	Activation	inconsistent
chr1	174000000	174250000	-0.323092	0.112197	250000	Inactivation	chr1:174000000-174250000_Inactivation	FAIL	0.805158	0.659808	0.482066	Inactivation	Inactivation	consistent
chr1	174250000	174650000	-0.0612839	0.568201	400000	Inactivation	chr1:174250000-174650000_Inactivation	FAIL	0.2851	0.290809	0.223816	Inactivation	Activation	inconsistent
chr1	174650000	175250000	-0.199197	0.099845	600000	Inactivation	chr1:174650000-175250000_Inactivation	FAIL	0.477077	0.517833	0.27788	Inactivation	Activation	inconsistent
chr1	175250000	175900000	-0.0677435	0.38684	650000	Inactivation	chr1:175250000-175900000_Inactivation	FAIL	0.17192	0.174897	0.104176	Inactivation	Activation	inconsistent
chr1	175900000	176800000	0.0610284	0.160132	900000	Activation	chr1:175900000-176800000_Activation	FAIL	0.22063	0.184728	0.281659	Activation	Inactivation	inconsistent
chr1	176800000	177350000	-0.0685506	0.268066	550000	Inactivation	chr1:176800000-177350000_Inactivation	FAIL	0.223018	0.188386	0.154468	Inactivation	Inactivation	consistent
chr1	177350000	177950000	0.0360879	0.706341	600000	Activation	chr1:177350000-177950000_Activation	FAIL	0.153295	0.237997	0.189383	Activation	Activation	consistent
chr1	177950000	178000000	-0.770502	0.00952691	50000	Inactivation	chr1:177950000-178000000_Inactivation	FAIL	0.959885	0.271605	0.189383	Inactivation	Inactivation	consistent
chr1	178000000	178450000	-0.0676488	0.428161	450000	Inactivation	chr1:178000000-178450000_Inactivation	FAIL	0.959885	0.969822	0.892237	Inactivation	Activation	inconsistent
chr1	178450000	178550000	0.0512512	0.619199	100000	Activation	chr1:178450000-178550000_Activation	FAIL	0.722063	0.813443	0.773314	Activation	Activation	consistent
chr1	178550000	179100000	-0.0717041	0.400005	550000	Inactivation	chr1:178550000-179100000_Inactivation	FAIL	0.829513	0.750343	0.757809	Inactivation	Inactivation	consistent
chr1	179100000	179350000	0.129737	0.219769	250000	Activation	chr1:179100000-179350000_Activation	FAIL	0.641834	0.44513	0.77157	Activation	Inactivation	inconsistent
chr1	179350000	180200000	-0.0797514	0.26429	850000	Inactivation	chr1:179350000-180200000_Inactivation	FAIL	0.386819	0.493827	0.307068	Inactivation	Activation	inconsistent
chr1	180200000	180800000	0.043452	0.503038	600000	Activation	chr1:180200000-180800000_Activation	FAIL	0.468481	0.596708	0.511933	Activation	Activation	consistent
chr1	180800000	181150000	-0.0921416	0.360597	350000	Inactivation	chr1:180800000-181150000_Inactivation	FAIL	0.619628	0.529035	0.527486	Inactivation	Inactivation	consistent
chr1	181150000	181350000	0.0475554	0.638415	200000	Activation	chr1:181150000-181350000_Activation	FAIL	0.146132	0.208505	0.193687	Activation	Activation	consistent
chr1	181350000	182150000	-0.0854825	0.148905	800000	Inactivation	chr1:181350000-182150000_Inactivation	FAIL	0.209169	0.223937	0.123687	Inactivation	Activation	inconsistent
chr1	182150000	182800000	0.0344806	0.660632	650000	Activation	chr1:182150000-182800000_Activation	FAIL	0.340974	0.333333	0.375455	Activation	Inactivation	inconsistent
chr1	182800000	183600000	-0.0273289	0.680974	800000	Inactivation	chr1:182800000-183600000_Inactivation	FAIL	0.944842	0.897577	0.917513	Inactivation	Inactivation	consistent
chr1	183600000	184300000	0.128718	0.0841918	700000	Activation	chr1:183600000-184300000_Activation	FAIL	0.430516	0.428669	0.559233	Activation	Inactivation	inconsistent
chr1	184300000	184700000	-0.0686227	0.121849	400000	Inactivation	chr1:184300000-184700000_Inactivation	FAIL	0.645415	0.546639	0.576793	Inactivation	Inactivation	consistent
chr1	184700000	186100000	0.12209	0.191201	1400000	Activation	chr1:184700000-186100000_Activation	FAIL	0.686963	0.573114	0.809053	Activation	Inactivation	inconsistent
chr1	186100000	193100000	-0.173792	0.135165	7000000	Inactivation	chr1:186100000-193100000_Inactivation	FAIL	0.511516	0.475414	0.337725	Inactivation	Inactivation	consistent
chr1	193100000	193300000	0.0453293	0.650305	200000	Activation	chr1:193100000-193300000_Activation	FAIL	0.594556	0.510288	0.639885	Activation	Inactivation	inconsistent
chr1	193300000	193750000	-0.0844843	0.448702	450000	Inactivation	chr1:193300000-193750000_Inactivation	FAIL	0.336676	0.328532	0.252192	Inactivation	Inactivation	consistent
chr1	193750000	194050000	0.0601151	0.408332	300000	Activation	chr1:193750000-194050000_Activation	FAIL	0.233524	0.31893	0.293639	Activation	Activation	consistent
chr1	194050000	194600000	-0.0622121	0.555036	550000	Inactivation	chr1:194050000-194600000_Inactivation	FAIL	0.274117	0.23594	0.211904	Inactivation	Inactivation	consistent
chr1	194600000	194750000	0.037685	0.695864	150000	Activation	chr1:194600000-194750000_Activation	FAIL	0.266476	0.215364	0.304161	Activation	Inactivation	inconsistent
chr1	194750000	197600000	-0.174265	0.112648	2850000	Inactivation	chr1:194750000-197600000_Inactivation	FAIL	0.437106	0.397653	0.262841	Inactivation	Inactivation	consistent
chr1	197600000	197650000	0.0252104	0.775743	50000	Activation	chr1:197600000-197650000_Activation	FAIL	0.571633	0.718793	0.596844	Activation	Activation	consistent
chr1	197650000	198450000	-0.11742	0.284707	800000	Inactivation	chr1:197650000-198450000_Inactivation	FAIL	0.706304	0.641975	0.588884	Inactivation	Inactivation	consistent
chr1	198450000	198750000	0.185741	0.228546	300000	Activation	chr1:198450000-198750000_Activation	FAIL	0.461318	0.503429	0.647059	Activation	Activation	consistent
chr1	198750000	199550000	-0.166828	0.0520979	800000	Inactivation	chr1:198750000-199550000_Inactivation	FAIL	0.588109	0.505258	0.42128	Inactivation	Inactivation	consistent
chr1	199550000	199600000	0.0365011	0.704066	50000	Activation	chr1:199550000-199600000_Activation	FAIL	0.441261	0.348422	0.477762	Activation	Inactivation	inconsistent
chr1	199600000	200200000	-0.0918418	0.436987	600000	Inactivation	chr1:199600000-200200000_Inactivation	FAIL	0.569484	0.590535	0.477642	Inactivation	Activation	inconsistent
chr1	200200000	200550000	0.0951731	0.129363	350000	Activation	chr1:200200000-200550000_Activation	FAIL	0.683381	0.752401	0.778554	Activation	Activation	consistent
chr1	200550000	200850000	-0.0646816	0.552836	300000	Inactivation	chr1:200550000-200850000_Inactivation	FAIL	0.916905	0.815729	0.852224	Inactivation	Inactivation	consistent
chr1	200850000	201150000	0.00549017	0.945514	300000	Activation	chr1:200850000-201150000_Activation	FAIL	0.826648	0.872428	0.832138	Activation	Activation	consistent
chr1	201150000	201450000	-0.225812	0.128738	300000	Inactivation	chr1:201150000-201450000_Inactivation	FAIL	0.896132	0.939643	0.67032	Inactivation	Activation	inconsistent
chr1	201450000	201800000	0.00712427	0.927623	350000	Activation	chr1:201450000-201800000_Activation	FAIL	0.965616	0.924554	0.97274	Activation	Inactivation	inconsistent
chr1	201800000	202100000	-0.0312771	0.354396	300000	Inactivation	chr1:201800000-202100000_Inactivation	FAIL	0.90616	0.841335	0.874883	Inactivation	Inactivation	consistent
chr1	202100000	202300000	0.00684678	0.931211	200000	Activation	chr1:202100000-202300000_Activation	FAIL	0.772206	0.806584	0.779053	Activation	Activation	consistent
chr1	202300000	202600000	-0.132697	0.258389	300000	Inactivation	chr1:202300000-202600000_Inactivation	FAIL	0.84384	0.910837	0.711143	Inactivation	Activation	inconsistent
chr1	202600000	203000000	0.0112409	0.827641	400000	Activation	chr1:202600000-203000000_Activation	FAIL	0.836676	0.910837	0.847917	Activation	Activation	consistent
chr1	203000000	203500000	0.204633	0.132389	500000	Activation	chr1:203000000-203500000_Activation	FAIL	0.62894	0.781893	0.833572	Activation	Activation	consistent
chr1	203500000	204000000	0.0294488	0.582942	500000	Activation	chr1:203500000-204000000_Activation	FAIL	0.767908	0.799726	0.797357	Activation	Activation	consistent
chr1	204000000	204050000	-0.238279	0.167396	50000	Inactivation	chr1:204000000-204050000_Inactivation	FAIL	0.919771	0.66118	0.681492	Inactivation	Inactivation	consistent
chr1	204050000	204450000	-0.0747206	0.504901	400000	Inactivation	chr1:204050000-204450000_Inactivation	FAIL	0.919771	0.775034	0.84505	Inactivation	Inactivation	consistent
chr1	204450000	204500000	-0.444878	0.0583492	50000	Inactivation	chr1:204450000-204500000_Inactivation	FAIL	0.919771	0.825789	0.474892	Inactivation	Inactivation	consistent
chr1	204500000	204900000	-0.00218497	0.977445	400000	Inactivation	chr1:204500000-204900000_Inactivation	FAIL	0.477077	0.414266	0.474892	Inactivation	Inactivation	consistent
chr1	204900000	205200000	0.17309	0.095194	300000	Activation	chr1:204900000-205200000_Activation	FAIL	0.477077	0.543896	0.650167	Activation	Activation	consistent
chr1	205200000	205950000	-0.083261	0.329053	750000	Inactivation	chr1:205200000-205950000_Inactivation	FAIL	0.967049	0.96845	0.883788	Inactivation	Activation	inconsistent
chr1	206050000	206350000	-0.016379	0.778206	300000	Inactivation	chr1:206050000-206350000_Inactivation	FAIL	0.583811	0.689643	0.567432	Inactivation	Activation	inconsistent
chr1	206450000	207600000	-0.0849579	0.279931	1150000	Inactivation	chr1:206450000-207600000_Inactivation	FAIL	0.773639	0.816415	0.688681	Inactivation	Activation	inconsistent
chr1	207600000	207800000	0.102595	0.402906	200000	Activation	chr1:207600000-207800000_Activation	FAIL	0.508596	0.727023	0.611191	Activation	Activation	consistent
chr1	207800000	208050000	-0.157408	0.13849	250000	Inactivation	chr1:207800000-208050000_Inactivation	FAIL	0.886819	0.736626	0.729412	Inactivation	Inactivation	consistent
chr1	208050000	209450000	0.151359	0.122274	1400000	Activation	chr1:208050000-209450000_Activation	FAIL	0.407736	0.386488	0.559095	Activation	Inactivation	inconsistent
chr1	209450000	209750000	-0.0175209	0.835167	300000	Inactivation	chr1:209450000-209750000_Inactivation	FAIL	0.787966	0.753086	0.770445	Inactivation	Inactivation	consistent
chr1	209750000	210000000	0.0385689	0.689813	250000	Activation	chr1:209750000-210000000_Activation	FAIL	0.882521	0.924554	0.92109	Activation	Activation	consistent
chr1	210000000	210100000	0.5443	0.0271054	100000	Activation	chr1:210000000-210100000_Activation	FAIL	0.376791	0.598765	0.92109	Activation	Activation	consistent
chr1	210100000	210300000	0.0851891	0.466068	200000	Activation	chr1:210100000-210300000_Activation	FAIL	0.376791	0.272977	0.46198	Activation	Inactivation	inconsistent
chr1	210300000	210550000	0.16112	0.266966	250000	Activation	chr1:210300000-210550000_Activation	FAIL	0.30086	0.320302	0.46198	Activation	Activation	consistent
chr1	210550000	210600000	-0.102868	0.40208	50000	Inactivation	chr1:210550000-210600000_Inactivation	FAIL	0.30086	0.146776	0.197991	Inactivation	Inactivation	consistent
chr1	210600000	211850000	0.130781	0.238185	1250000	Activation	chr1:210600000-211850000_Activation	FAIL	0.327006	0.370027	0.457787	Activation	Activation	consistent
chr1	211850000	212100000	-0.100522	0.385127	250000	Inactivation	chr1:211850000-212100000_Inactivation	FAIL	0.734241	0.814815	0.633719	Inactivation	Activation	inconsistent
chr1	212100000	213500000	0.144879	0.0646004	1400000	Activation	chr1:212100000-213500000_Activation	FAIL	0.544413	0.57284	0.689291	Activation	Activation	consistent
chr1	213500000	213650000	-0.0829979	0.473907	150000	Inactivation	chr1:213500000-213650000_Inactivation	FAIL	0.15043	0.0260631	0.0674319	Inactivation	Inactivation	consistent
chr1	213650000	214050000	0.0516808	0.530844	400000	Activation	chr1:213650000-214050000_Activation	FAIL	0.02149	0.0260631	0.0731707	Activation	Activation	consistent
chr1	214050000	215000000	-0.12463	0.265753	950000	Inactivation	chr1:214050000-215000000_Inactivation	FAIL	0.506686	0.415638	0.382056	Inactivation	Inactivation	consistent
chr1	215000000	215050000	0.0578698	0.584517	50000	Activation	chr1:215000000-215050000_Activation	FAIL	0.335244	0.588477	0.393113	Activation	Activation	consistent
chr1	215050000	215200000	-0.0954253	0.425635	150000	Inactivation	chr1:215050000-215200000_Inactivation	FAIL	0.488539	0.588477	0.393113	Inactivation	Activation	inconsistent
chr1	215200000	215250000	0.0550045	0.598657	50000	Activation	chr1:215200000-215250000_Activation	FAIL	0.338109	0.403292	0.393113	Activation	Activation	consistent
chr1	215250000	216050000	-0.0741486	0.424935	800000	Inactivation	chr1:215250000-216050000_Inactivation	FAIL	0.30659	0.340192	0.232442	Inactivation	Activation	inconsistent
chr1	216050000	216800000	0.073315	0.225333	750000	Activation	chr1:216050000-216800000_Activation	FAIL	0.238777	0.233196	0.312092	Activation	Inactivation	inconsistent
chr1	216800000	218050000	-0.145257	0.104458	1250000	Inactivation	chr1:216800000-218050000_Inactivation	FAIL	0.355587	0.315729	0.210331	Inactivation	Inactivation	consistent
chr1	218050000	218900000	0.0625346	0.374362	850000	Activation	chr1:218050000-218900000_Activation	FAIL	0.487822	0.435757	0.550357	Activation	Inactivation	inconsistent
chr1	218900000	219450000	-0.261655	0.103008	550000	Inactivation	chr1:218900000-219450000_Inactivation	FAIL	0.808023	0.601509	0.546368	Inactivation	Inactivation	consistent
chr1	219450000	219650000	0.171153	0.250613	200000	Activation	chr1:219450000-219650000_Activation	FAIL	0.293696	0.375857	0.464849	Activation	Activation	consistent
chr1	219650000	220150000	-0.0422864	0.555336	500000	Inactivation	chr1:219650000-220150000_Inactivation	FAIL	0.320917	0.388203	0.27863	Inactivation	Activation	inconsistent
chr1	220150000	220350000	0.0539171	0.603646	200000	Activation	chr1:220150000-220350000_Activation	FAIL	0.580229	0.617284	0.634146	Activation	Activation	consistent
chr1	220350000	220450000	-0.231592	0.174197	100000	Inactivation	chr1:220350000-220450000_Inactivation	FAIL	0.580229	0.524005	0.348637	Inactivation	Inactivation	consistent
chr1	220450000	220700000	0.00193214	0.979683	250000	Activation	chr1:220450000-220700000_Activation	FAIL	0.346705	0.47668	0.348637	Activation	Activation	consistent
chr1	220700000	220800000	-0.0712386	0.519854	100000	Inactivation	chr1:220700000-220800000_Inactivation	FAIL	0.346705	0.393004	0.275466	Inactivation	Activation	inconsistent
chr1	220800000	221600000	0.0893405	0.33918	800000	Activation	chr1:220800000-221600000_Activation	FAIL	0.270774	0.33642	0.360114	Activation	Activation	consistent
chr1	221600000	221850000	0.307826	0.119174	250000	Activation	chr1:221600000-221850000_Activation	FAIL	0.554441	0.624143	0.862267	Activation	Activation	consistent
chr1	221850000	222150000	-0.00879331	0.910445	300000	Inactivation	chr1:221850000-222150000_Inactivation	FAIL	0.87106	0.965706	0.862267	Inactivation	Activation	inconsistent
chr1	222150000	222250000	0.531321	0.0291933	100000	Activation	chr1:222150000-222250000_Activation	FAIL	0.330946	0.459534	0.862267	Activation	Activation	consistent
chr1	222250000	222700000	0.274985	0.115636	450000	Activation	chr1:222250000-222700000_Activation	FAIL	0.330946	0.434842	0.60593	Activation	Activation	consistent
chr1	222700000	222900000	-0.000363819	0.994686	200000	Inactivation	chr1:222700000-222900000_Inactivation	FAIL	0.746418	0.677641	0.746055	Inactivation	Inactivation	consistent
chr1	222900000	223700000	0.0814363	0.341643	800000	Activation	chr1:222900000-223700000_Activation	FAIL	0.639446	0.586648	0.720882	Activation	Inactivation	inconsistent
chr1	223700000	224850000	-0.0917198	0.0977445	1150000	Inactivation	chr1:223700000-224850000_Inactivation	FAIL	0.747564	0.675171	0.655845	Inactivation	Inactivation	consistent
chr1	224850000	225150000	0.340401	0.104333	300000	Activation	chr1:224850000-225150000_Activation	FAIL	0.259312	0.246914	0.599713	Activation	Inactivation	inconsistent
chr1	225150000	226000000	0.0403192	0.518454	850000	Activation	chr1:225150000-226000000_Activation	FAIL	0.661891	0.6262	0.70221	Activation	Inactivation	inconsistent
chr1	226000000	226200000	-0.0790329	0.48746	200000	Inactivation	chr1:226000000-226200000_Inactivation	FAIL	0.91404	0.816187	0.835007	Inactivation	Inactivation	consistent
chr1	226200000	226300000	0.00131139	0.98671	100000	Activation	chr1:226200000-226300000_Activation	FAIL	0.91404	0.735254	0.915352	Activation	Inactivation	inconsistent
chr1	226300000	226400000	0.207615	0.199815	100000	Activation	chr1:226300000-226400000_Activation	FAIL	0.707736	0.683128	0.915352	Activation	Inactivation	inconsistent
chr1	226400000	227200000	-0.178848	0.218494	800000	Inactivation	chr1:226400000-227200000_Inactivation	FAIL	0.719198	0.600823	0.540349	Inactivation	Inactivation	consistent
chr1	227200000	227250000	-0.239917	0.165833	50000	Inactivation	chr1:227200000-227250000_Inactivation	FAIL	0.777937	0.750343	0.53802	Inactivation	Inactivation	consistent
chr1	227250000	227600000	-0.140921	0.305699	350000	Inactivation	chr1:227250000-227600000_Inactivation	FAIL	0.777937	0.750343	0.637016	Inactivation	Inactivation	consistent
chr1	227600000	227650000	-0.578511	0.0218169	50000	Inactivation	chr1:227600000-227650000_Inactivation	FAIL	0.777937	0.750343	0.199426	Inactivation	Inactivation	consistent
chr1	227650000	227900000	-0.0656169	0.547997	250000	Inactivation	chr1:227650000-227900000_Inactivation	FAIL	0.265043	0.26749	0.199426	Inactivation	Activation	inconsistent
chr1	227900000	228200000	-0.32771	0.110385	300000	Inactivation	chr1:227900000-228200000_Inactivation	FAIL	0.58596	0.59808	0.25825	Inactivation	Activation	inconsistent
chr1	228200000	228400000	0.0438823	0.658444	200000	Activation	chr1:228200000-228400000_Activation	FAIL	0.58596	0.680384	0.629842	Activation	Activation	consistent
chr1	228400000	228750000	-0.154076	0.278906	350000	Inactivation	chr1:228400000-228750000_Inactivation	FAIL	0.608883	0.538409	0.454806	Inactivation	Inactivation	consistent
chr1	228750000	233400000	0.252134	0.03767	4650000	Activation	chr1:228750000-233400000_Activation	FAIL	0.432545	0.518633	0.684679	Activation	Activation	consistent
chr1	233400000	233850000	-0.137414	0.217644	450000	Inactivation	chr1:233400000-233850000_Inactivation	FAIL	0.555874	0.566529	0.41846	Inactivation	Activation	inconsistent
chr1	233850000	234200000	0.0556111	0.21248	350000	Activation	chr1:233850000-234200000_Activation	FAIL	0.332378	0.438957	0.387989	Activation	Activation	consistent
chr1	234200000	234600000	-0.201249	0.207529	400000	Inactivation	chr1:234200000-234600000_Inactivation	FAIL	0.729226	0.676269	0.527977	Inactivation	Inactivation	consistent
chr1	234600000	234650000	0.18756	0.22617	50000	Activation	chr1:234600000-234650000_Activation	FAIL	0.729226	0.676269	0.916786	Activation	Inactivation	inconsistent
chr1	234650000	234850000	-0.0416665	0.672735	200000	Inactivation	chr1:234650000-234850000_Inactivation	FAIL	0.958453	0.919753	0.916786	Inactivation	Inactivation	consistent
chr1	234850000	235050000	0.0401126	0.682011	200000	Activation	chr1:234850000-235050000_Activation	FAIL	0.958453	0.916324	0.998565	Activation	Inactivation	inconsistent
chr1	235050000	235300000	0.0830925	0.473482	250000	Activation	chr1:235050000-235300000_Activation	FAIL	0.915473	0.936214	0.998565	Activation	Activation	consistent
chr1	235300000	235650000	0.0157203	0.673072	350000	Activation	chr1:235300000-235650000_Activation	FAIL	0.95702	0.967078	0.97274	Activation	Activation	consistent
chr1	235650000	236150000	0.075884	0.5001	500000	Activation	chr1:235650000-236150000_Activation	FAIL	0.891117	0.829904	0.967001	Activation	Inactivation	inconsistent
chr1	236150000	236200000	0.588778	0.0200915	50000	Activation	chr1:236150000-236200000_Activation	FAIL	0.378223	0.829904	0.967001	Activation	Activation	consistent
chr1	236200000	236750000	-0.0984531	0.415496	550000	Inactivation	chr1:236200000-236750000_Inactivation	FAIL	0.378223	0.412894	0.27977	Inactivation	Activation	inconsistent
chr1	236750000	237100000	0.0209682	0.432499	350000	Activation	chr1:236750000-237100000_Activation	FAIL	0.186246	0.278464	0.207215	Activation	Activation	consistent
chr1	237100000	237300000	-0.0643322	0.554673	200000	Inactivation	chr1:237100000-237300000_Inactivation	FAIL	0.160458	0.24417	0.0961263	Inactivation	Activation	inconsistent
chr1	237300000	237800000	0.0620502	0.214668	500000	Activation	chr1:237300000-237800000_Activation	FAIL	0.0501433	0.0548697	0.112193	Activation	Activation	consistent
chr1	237800000	238300000	-0.0839936	0.236322	500000	Inactivation	chr1:237800000-238300000_Inactivation	FAIL	0.256447	0.335391	0.172453	Inactivation	Activation	inconsistent
chr1	238300000	238450000	0.0217921	0.800735	150000	Activation	chr1:238300000-238450000_Activation	FAIL	0.189112	0.211248	0.210904	Activation	Activation	consistent
chr1	238450000	238850000	-0.0852001	0.431274	400000	Inactivation	chr1:238450000-238850000_Inactivation	FAIL	0.390401	0.361225	0.305201	Inactivation	Inactivation	consistent
chr1	238850000	238900000	0.11518	0.365098	50000	Activation	chr1:238850000-238900000_Activation	FAIL	0.280802	0.465021	0.395983	Activation	Activation	consistent
chr1	238900000	239050000	-0.0455082	0.649567	150000	Inactivation	chr1:238900000-239050000_Inactivation	FAIL	0.280802	0.266118	0.235294	Inactivation	Inactivation	consistent
chr1	239050000	239500000	0.142758	0.204516	450000	Activation	chr1:239050000-239500000_Activation	FAIL	0.169054	0.162323	0.311813	Activation	Inactivation	inconsistent
chr1	239500000	240150000	0.387142	0.0655881	650000	Activation	chr1:239500000-240150000_Activation	FAIL	0.0952722	0.0631001	0.482414	Activation	Inactivation	inconsistent
chr1	240150000	240450000	0.130516	0.314625	300000	Activation	chr1:240150000-240450000_Activation	FAIL	0.136103	0.0624143	0.266619	Activation	Inactivation	inconsistent
chr1	240450000	240600000	-0.0125548	0.874875	150000	Inactivation	chr1:240450000-240600000_Inactivation	FAIL	0.249284	0.0672154	0.236729	Inactivation	Inactivation	consistent
chr1	240600000	241200000	0.112492	0.297009	600000	Activation	chr1:240600000-241200000_Activation	FAIL	0.162369	0.172382	0.274861	Activation	Activation	consistent
chr1	241200000	241750000	0.360608	0.0909807	550000	Activation	chr1:241200000-241750000_Activation	FAIL	0.161891	0.35711	0.522499	Activation	Activation	consistent
chr1	241750000	241950000	0.0251343	0.776568	200000	Activation	chr1:241750000-241950000_Activation	FAIL	0.518625	0.603567	0.543759	Activation	Activation	consistent
chr1	241950000	242000000	0.209948	0.196589	50000	Activation	chr1:241950000-242000000_Activation	FAIL	0.333811	0.373114	0.543759	Activation	Activation	consistent
chr1	242000000	242650000	0.0621947	0.316538	650000	Activation	chr1:242000000-242650000_Activation	FAIL	0.194126	0.239598	0.256321	Activation	Activation	consistent
chr1	242650000	243150000	-0.00537301	0.946777	500000	Inactivation	chr1:242650000-243150000_Inactivation	FAIL	0.255014	0.365569	0.249641	Inactivation	Activation	inconsistent
chr1	243150000	243300000	0.215574	0.190051	150000	Activation	chr1:243150000-243300000_Activation	FAIL	0.255014	0.360768	0.470588	Activation	Activation	consistent
chr1	243300000	243600000	-0.0499966	0.373337	300000	Inactivation	chr1:243300000-243600000_Inactivation	FAIL	0.84384	0.917695	0.793843	Inactivation	Activation	inconsistent
chr1	243600000	244000000	0.0245249	0.754338	400000	Activation	chr1:243600000-244000000_Activation	FAIL	0.80659	0.917695	0.831115	Activation	Activation	consistent
chr1	244000000	244100000	-0.129306	0.328491	100000	Inactivation	chr1:244000000-244100000_Inactivation	FAIL	0.873926	0.917695	0.74462	Inactivation	Activation	inconsistent
chr1	244100000	245550000	0.0808406	0.0282807	1450000	Activation	chr1:244100000-245550000_Activation	FAIL	0.466332	0.392547	0.547173	Activation	Inactivation	inconsistent
chr1	245550000	245900000	-0.0629304	0.561012	350000	Inactivation	chr1:245550000-245900000_Inactivation	FAIL	0.137536	0.0768176	0.0746055	Inactivation	Inactivation	consistent
chr1	245900000	247450000	0.0964073	0.256051	1550000	Activation	chr1:245900000-247450000_Activation	FAIL	0.383668	0.399863	0.480075	Activation	Activation	consistent
chr1	247450000	247650000	-0.207338	0.199915	200000	Inactivation	chr1:247450000-247650000_Inactivation	FAIL	0.485673	0.363512	0.278336	Inactivation	Inactivation	consistent
chr1	247650000	248600000	0.0374664	0.566651	950000	Activation	chr1:247650000-248600000_Activation	FAIL	0.0114613	0.116872	0.0489277	Activation	Activation	consistent
chr1	248600000	248750000	-0.134636	0.317576	150000	Inactivation	chr1:248600000-248750000_Inactivation	FAIL	0.159026	0.155007	0.0243902	Inactivation	Inactivation	consistent
chr1	248750000	248950000	0.0862836	0.461442	200000	Activation	chr1:248750000-248950000_Activation	FAIL	0.139685	0.135117	0.225968	Activation	Inactivation	inconsistent
chr1	249050000	249250000	0.144653	0.261827	200000	Activation	chr1:249050000-249250000_Activation	FAIL	0.261819	0.341907	0.406472	Activation	Activation	consistent
chr10	50000	900000	0.141594	0.0206081	850000	Activation	chr10:50000-900000_Activation	FAIL	0.679768	0.734177	0.821362	Activation	Activation	consistent
chr10	900000	1150000	-0.0264192	0.670119	250000	Inactivation	chr10:900000-1150000_Inactivation	FAIL	0.775773	0.891139	0.749354	Inactivation	Activation	inconsistent
chr10	1150000	1450000	0.0731639	0.339829	300000	Activation	chr10:1150000-1450000_Activation	FAIL	0.314433	0.34557	0.387597	Activation	Activation	consistent
chr10	1450000	2300000	-0.0647636	0.211195	850000	Inactivation	chr10:1450000-2300000_Inactivation	FAIL	0.349871	0.3173	0.285108	Inactivation	Inactivation	consistent
chr10	2300000	2850000	0.0262793	0.671241	550000	Activation	chr10:2300000-2850000_Activation	FAIL	0.170103	0.24557	0.196382	Activation	Activation	consistent
chr10	2850000	4350000	-0.0315234	0.302777	1500000	Inactivation	chr10:2850000-4350000_Inactivation	FAIL	0.81701	0.776203	0.785487	Inactivation	Inactivation	consistent
chr10	4350000	5150000	0.0373944	0.278134	800000	Activation	chr10:4350000-5150000_Activation	FAIL	0.819588	0.760338	0.856982	Activation	Inactivation	inconsistent
chr10	5150000	5750000	-0.029143	0.571028	600000	Inactivation	chr10:5150000-5750000_Inactivation	FAIL	0.82732	0.846414	0.798177	Inactivation	Activation	inconsistent
chr10	5750000	5950000	0.035936	0.578796	200000	Activation	chr10:5750000-5950000_Activation	FAIL	0.907216	0.896203	0.943152	Activation	Inactivation	inconsistent
chr10	5950000	8450000	-0.109644	0.0269955	2500000	Inactivation	chr10:5950000-8450000_Inactivation	FAIL	0.501473	0.499367	0.391829	Inactivation	Inactivation	consistent
chr10	8450000	8550000	0.0373678	0.568309	100000	Activation	chr10:8450000-8550000_Activation	FAIL	0.46134	0.578481	0.498708	Activation	Activation	consistent
chr10	8550000	9350000	-0.131114	0.0614143	800000	Inactivation	chr10:8550000-9350000_Inactivation	FAIL	0.446521	0.48038	0.315407	Inactivation	Activation	inconsistent
chr10	9350000	9400000	0.183942	0.0766276	50000	Activation	chr10:9350000-9400000_Activation	FAIL	0.185567	0.41519	0.369509	Activation	Activation	consistent
chr10	9400000	9900000	-0.0597432	0.211951	500000	Inactivation	chr10:9400000-9900000_Inactivation	FAIL	0.302835	0.318987	0.243092	Inactivation	Activation	inconsistent
chr10	9900000	10750000	0.111358	0.0181697	850000	Activation	chr10:9900000-10750000_Activation	FAIL	0.128866	0.139241	0.240224	Activation	Activation	consistent
chr10	10750000	10800000	-0.0737766	0.336764	50000	Inactivation	chr10:10750000-10800000_Inactivation	FAIL	0.448454	0.207595	0.374677	Inactivation	Inactivation	consistent
chr10	10800000	11550000	0.039455	0.494184	750000	Activation	chr10:10800000-11550000_Activation	FAIL	0.33634	0.454852	0.375795	Activation	Activation	consistent
chr10	11550000	11850000	-0.086177	0.281587	300000	Inactivation	chr10:11550000-11850000_Inactivation	FAIL	0.649485	0.724051	0.563307	Inactivation	Activation	inconsistent
chr10	11850000	12500000	0.040355	0.366069	650000	Activation	chr10:11850000-12500000_Activation	FAIL	0.640464	0.673418	0.680819	Activation	Activation	consistent
chr10	12500000	12900000	-0.0557953	0.267862	400000	Inactivation	chr10:12500000-12900000_Inactivation	FAIL	0.407216	0.317722	0.351421	Inactivation	Inactivation	consistent
chr10	12900000	13100000	0.111817	0.199154	200000	Activation	chr10:12900000-13100000_Activation	FAIL	0.273196	0.278481	0.385013	Activation	Activation	consistent
chr10	13100000	13850000	-0.0612132	0.269718	750000	Inactivation	chr10:13100000-13850000_Inactivation	FAIL	0.699742	0.531646	0.638529	Inactivation	Inactivation	consistent
chr10	13850000	14500000	0.0262988	0.526337	650000	Activation	chr10:13850000-14500000_Activation	FAIL	0.652062	0.678481	0.678361	Activation	Activation	consistent
chr10	14500000	14950000	-0.173406	0.0304914	450000	Inactivation	chr10:14500000-14950000_Inactivation	FAIL	0.780928	0.698734	0.607522	Inactivation	Inactivation	consistent
chr10	14950000	15000000	0.00449532	0.936061	50000	Activation	chr10:14950000-15000000_Activation	FAIL	0.739691	0.797468	0.744186	Activation	Activation	consistent
chr10	15000000	15250000	-0.153127	0.113183	250000	Inactivation	chr10:15000000-15250000_Inactivation	FAIL	0.739691	0.797468	0.586563	Inactivation	Activation	inconsistent
chr10	15250000	15900000	0.0442473	0.312294	650000	Activation	chr10:15250000-15900000_Activation	FAIL	0.341495	0.321519	0.385742	Activation	Inactivation	inconsistent
chr10	15900000	15950000	-0.0977384	0.239378	50000	Inactivation	chr10:15900000-15950000_Inactivation	FAIL	0.175258	0.212658	0.0775194	Inactivation	Activation	inconsistent
chr10	15950000	17300000	0.0328636	0.121901	1350000	Activation	chr10:15950000-17300000_Activation	FAIL	0.432474	0.486709	0.465338	Activation	Activation	consistent
chr10	17300000	17800000	-0.181545	0.0790876	500000	Inactivation	chr10:17300000-17800000_Inactivation	FAIL	0.742268	0.794937	0.560724	Inactivation	Activation	inconsistent
chr10	18200000	19650000	0.0865686	0.0438704	1450000	Activation	chr10:18200000-19650000_Activation	FAIL	0.199742	0.19038	0.286311	Activation	Inactivation	inconsistent
chr10	19650000	21100000	-0.0898277	0.0884746	1450000	Inactivation	chr10:19650000-21100000_Inactivation	FAIL	0.186856	0.164557	0.0970279	Inactivation	Inactivation	consistent
chr10	21100000	21150000	0.426816	0.00252476	50000	Activation	chr10:21100000-21150000_Activation	FAIL	0.177835	0.182278	0.604651	Activation	Activation	consistent
chr10	21150000	21550000	0.0324862	0.611338	400000	Activation	chr10:21150000-21550000_Activation	FAIL	0.572165	0.597468	0.604651	Activation	Activation	consistent
chr10	21550000	22050000	-0.0619755	0.284219	500000	Inactivation	chr10:21550000-22050000_Inactivation	FAIL	0.809278	0.731646	0.747303	Inactivation	Inactivation	consistent
chr10	22050000	22300000	0.0350769	0.586349	250000	Activation	chr10:22050000-22300000_Activation	FAIL	0.574742	0.658228	0.609819	Activation	Activation	consistent
chr10	22300000	22850000	-0.0650657	0.353855	550000	Inactivation	chr10:22300000-22850000_Inactivation	FAIL	0.600515	0.6	0.53545	Inactivation	Inactivation	consistent
chr10	22850000	23050000	0.00965662	0.871	200000	Activation	chr10:22850000-23050000_Activation	FAIL	0.737113	0.665823	0.74677	Activation	Inactivation	inconsistent
chr10	23050000	23150000	-0.0193266	0.751581	100000	Inactivation	chr10:23050000-23150000_Inactivation	FAIL	0.520619	0.508861	0.501292	Inactivation	Inactivation	consistent
chr10	23150000	23250000	0.0425291	0.526596	100000	Activation	chr10:23150000-23250000_Activation	FAIL	0.458763	0.508861	0.501292	Activation	Activation	consistent
chr10	23250000	23400000	-0.00915048	0.87592	150000	Inactivation	chr10:23250000-23400000_Inactivation	FAIL	0.458763	0.508861	0.449612	Inactivation	Activation	inconsistent
chr10	23400000	24250000	0.0394229	0.305798	850000	Activation	chr10:23400000-24250000_Activation	FAIL	0.249141	0.262447	0.288564	Activation	Activation	consistent
chr10	24250000	24500000	-0.0202723	0.740877	250000	Inactivation	chr10:24250000-24500000_Inactivation	FAIL	0.154639	0.146835	0.134367	Inactivation	Inactivation	consistent
chr10	24500000	24650000	-0.285123	0.0214713	150000	Inactivation	chr10:24500000-24650000_Inactivation	FAIL	0.657216	0.660759	0.372093	Inactivation	Activation	inconsistent
chr10	24650000	24900000	-0.0861571	0.281802	250000	Inactivation	chr10:24650000-24900000_Inactivation	FAIL	0.657216	0.660759	0.571059	Inactivation	Activation	inconsistent
chr10	24900000	24950000	-0.271724	0.0251397	50000	Inactivation	chr10:24900000-24950000_Inactivation	FAIL	0.842784	0.855696	0.571059	Inactivation	Activation	inconsistent
chr10	24950000	25300000	-0.0701737	0.35543	350000	Inactivation	chr10:24950000-25300000_Inactivation	FAIL	0.842784	0.855696	0.77261	Inactivation	Activation	inconsistent
chr10	25300000	25400000	-0.648985	0.000280529	100000	Inactivation	chr10:25300000-25400000_Inactivation	FAIL	0.842784	0.855696	0.193798	Inactivation	Activation	inconsistent
chr10	25400000	25650000	0.0417366	0.534473	250000	Activation	chr10:25400000-25650000_Activation	FAIL	0.152062	0.167089	0.193798	Activation	Activation	consistent
chr10	25650000	25900000	-0.155055	0.077685	250000	Inactivation	chr10:25650000-25900000_Inactivation	FAIL	0.186856	0.175949	0.0318009	Inactivation	Inactivation	consistent
chr10	25900000	26100000	0.0666307	0.273904	200000	Activation	chr10:25900000-26100000_Activation	FAIL	0.0360825	0.122785	0.102713	Activation	Activation	consistent
chr10	26100000	26650000	-0.0221921	0.448976	550000	Inactivation	chr10:26100000-26650000_Inactivation	FAIL	0.0579897	0.0708861	0.0357976	Inactivation	Activation	inconsistent
chr10	26650000	26950000	0.147626	0.0621264	300000	Activation	chr10:26650000-26950000_Activation	FAIL	0.157216	0.0734177	0.304843	Activation	Inactivation	inconsistent
chr10	26950000	27000000	-0.249281	0.0315487	50000	Inactivation	chr10:26950000-27000000_Inactivation	FAIL	0.528351	0.655696	0.27907	Inactivation	Activation	inconsistent
chr10	27000000	27150000	0.029789	0.636003	150000	Activation	chr10:27000000-27150000_Activation	FAIL	0.528351	0.655696	0.55814	Activation	Activation	consistent
chr10	27150000	27850000	-0.0761151	0.112363	700000	Inactivation	chr10:27150000-27850000_Inactivation	FAIL	0.536082	0.56962	0.459967	Inactivation	Activation	inconsistent
chr10	27850000	28050000	0.0500613	0.475907	200000	Activation	chr10:27850000-28050000_Activation	FAIL	0.373711	0.46962	0.423773	Activation	Activation	consistent
chr10	28050000	28250000	-0.0624517	0.218705	200000	Inactivation	chr10:28050000-28250000_Inactivation	FAIL	0.345361	0.331646	0.282909	Inactivation	Inactivation	consistent
chr10	28250000	28300000	0.0499148	0.47636	50000	Activation	chr10:28250000-28300000_Activation	FAIL	0.31701	0.420253	0.366925	Activation	Activation	consistent
chr10	28300000	28800000	-0.0476584	0.268466	500000	Inactivation	chr10:28300000-28800000_Inactivation	FAIL	0.456186	0.481013	0.408527	Inactivation	Activation	inconsistent
chr10	28800000	29700000	0.0294201	0.244924	900000	Activation	chr10:28800000-29700000_Activation	FAIL	0.414948	0.451477	0.444369	Activation	Activation	consistent
chr10	29700000	30200000	-0.0297357	0.0794113	500000	Inactivation	chr10:29700000-30200000_Inactivation	FAIL	0.992268	0.989873	0.962532	Inactivation	Inactivation	consistent
chr10	30200000	32350000	0.127997	0.0400725	2150000	Activation	chr10:30200000-32350000_Activation	FAIL	0.695232	0.693309	0.823229	Activation	Inactivation	inconsistent
chr10	32350000	32650000	-0.0702736	0.354891	300000	Inactivation	chr10:32350000-32650000_Inactivation	FAIL	0.804124	0.744304	0.73385	Inactivation	Inactivation	consistent
chr10	32650000	32750000	0.239005	0.0358214	100000	Activation	chr10:32650000-32750000_Activation	FAIL	0.494845	0.639241	0.73385	Activation	Activation	consistent
chr10	32750000	33150000	-0.106222	0.12859	400000	Inactivation	chr10:32750000-33150000_Inactivation	FAIL	0.524485	0.534177	0.418263	Inactivation	Activation	inconsistent
chr10	33150000	33200000	0.296005	0.0183207	50000	Activation	chr10:33150000-33200000_Activation	FAIL	0.554124	0.534177	0.850129	Activation	Inactivation	inconsistent
chr10	33200000	33500000	-0.0931365	0.215511	300000	Inactivation	chr10:33200000-33500000_Inactivation	FAIL	0.956186	0.962025	0.863049	Inactivation	Activation	inconsistent
chr10	33500000	34200000	0.075404	0.16398	700000	Activation	chr10:33500000-34200000_Activation	FAIL	0.732818	0.812658	0.808222	Activation	Activation	consistent
chr10	34200000	34450000	-0.0318069	0.615848	250000	Inactivation	chr10:34200000-34450000_Inactivation	FAIL	0.690722	0.648101	0.658915	Inactivation	Inactivation	consistent
chr10	34450000	34500000	0.190415	0.0701754	50000	Activation	chr10:34450000-34500000_Activation	FAIL	0.690722	0.622785	0.881137	Activation	Inactivation	inconsistent
chr10	34500000	35350000	-0.0114093	0.764981	850000	Inactivation	chr10:34500000-35350000_Inactivation	FAIL	0.940722	0.818565	0.929312	Inactivation	Inactivation	consistent
chr10	35350000	35600000	0.0255001	0.681902	250000	Activation	chr10:35350000-35600000_Activation	FAIL	0.868557	0.805063	0.894057	Activation	Inactivation	inconsistent
chr10	35600000	35850000	-0.0518394	0.463003	250000	Inactivation	chr10:35600000-35850000_Inactivation	FAIL	0.938144	0.860759	0.886305	Inactivation	Inactivation	consistent
chr10	35850000	36050000	0.140654	0.132237	200000	Activation	chr10:35850000-36050000_Activation	FAIL	0.43299	0.389873	0.573643	Activation	Inactivation	inconsistent
chr10	36050000	36900000	0.0143651	0.489631	850000	Activation	chr10:36050000-36900000_Activation	FAIL	0.54768	0.48481	0.562045	Activation	Inactivation	inconsistent
chr10	36900000	37200000	0.295293	0.0183423	300000	Activation	chr10:36900000-37200000_Activation	FAIL	0.278351	0.210127	0.573643	Activation	Inactivation	inconsistent
chr10	37200000	38450000	-0.0502829	0.286787	1250000	Inactivation	chr10:37200000-38450000_Inactivation	FAIL	0.14433	0.123207	0.094047	Inactivation	Inactivation	consistent
chr10	38450000	38700000	0.000306348	0.991973	250000	Activation	chr10:38450000-38700000_Activation	FAIL	0.118557	0.121519	0.118863	Activation	Activation	consistent
chr10	38700000	39150000	-0.0578213	0.0995447	450000	Inactivation	chr10:38700000-39150000_Inactivation	FAIL	0.215206	0.108861	0.157385	Inactivation	Inactivation	consistent
chr10	42350000	42850000	-0.0229202	0.626767	500000	Inactivation	chr10:42350000-42850000_Inactivation	FAIL	0.128866	0.122785	0.105946	Inactivation	Inactivation	consistent
chr10	42850000	43250000	0.0237819	0.699899	400000	Activation	chr10:42850000-43250000_Activation	FAIL	0.203608	0.235443	0.22739	Activation	Activation	consistent
chr10	43250000	43600000	-0.141113	0.131762	350000	Inactivation	chr10:43250000-43600000_Inactivation	FAIL	0.389175	0.419409	0.248062	Inactivation	Activation	inconsistent
chr10	43600000	44250000	0.11059	0.160851	650000	Activation	chr10:43600000-44250000_Activation	FAIL	0.429553	0.44557	0.540143	Activation	Activation	consistent
chr10	44250000	44400000	0.318808	0.0135949	150000	Activation	chr10:44250000-44400000_Activation	FAIL	0.378866	0.362025	0.697674	Activation	Inactivation	inconsistent
chr10	44400000	44550000	0.166354	0.0935025	150000	Activation	chr10:44400000-44550000_Activation	FAIL	0.378866	0.483544	0.54522	Activation	Activation	consistent
chr10	44550000	45300000	0.397023	0.00211476	750000	Activation	chr10:44550000-45300000_Activation	PASS	0.200172	0.192405	0.597195	Activation	Inactivation	inconsistent
chr10	45300000	46250000	0.0757584	0.259468	950000	Activation	chr10:45300000-46250000_Activation	FAIL	0.496564	0.488608	0.572322	Activation	Inactivation	inconsistent
chr10	46900000	47150000	-0.108747	0.208692	250000	Inactivation	chr10:46900000-47150000_Inactivation	FAIL	0.914948	0.843038	0.806202	Inactivation	Inactivation	consistent
chr10	47350000	47400000	-0.183	0.0775987	50000	Inactivation	chr10:47350000-47400000_Inactivation	FAIL	0.679124	0.489873	0.496124	Inactivation	Inactivation	consistent
chr10	47500000	47750000	-0.0576068	0.0942794	250000	Inactivation	chr10:47500000-47750000_Inactivation	FAIL	0.746778	0.688608	0.689172	Inactivation	Inactivation	consistent
chr10	47950000	48000000	0.0214843	0.724542	50000	Activation	chr10:47950000-48000000_Activation	FAIL	0.814433	-1	0.835917	Activation	Inactivation	inconsistent
chr10	48300000	48700000	0.0214843	0.724542	400000	Activation	chr10:48300000-48700000_Activation	FAIL	0.814433	0.887342	0.835917	Activation	Activation	consistent
chr10	49350000	49750000	-0.0507039	0.271703	400000	Inactivation	chr10:49350000-49750000_Inactivation	FAIL	0.752577	0.573418	0.701873	Inactivation	Inactivation	consistent
chr10	49750000	49950000	0.280062	0.0228092	200000	Activation	chr10:49750000-49950000_Activation	FAIL	0.384021	0.36962	0.664083	Activation	Inactivation	inconsistent
chr10	49950000	50250000	0.0432417	0.413004	300000	Activation	chr10:49950000-50250000_Activation	FAIL	0.409794	0.413924	0.453036	Activation	Activation	consistent
chr10	50250000	50600000	0.272443	0.0249671	350000	Activation	chr10:50250000-50600000_Activation	FAIL	0.435567	0.432911	0.70801	Activation	Inactivation	inconsistent
chr10	50600000	51150000	-0.069831	0.0157528	550000	Inactivation	chr10:50600000-51150000_Inactivation	FAIL	0.623711	0.546835	0.55388	Inactivation	Inactivation	consistent
chr10	51450000	51600000	0.0454727	0.503873	150000	Activation	chr10:51450000-51600000_Activation	FAIL	0.597938	0.670886	0.643411	Activation	Activation	consistent
chr10	51700000	51850000	0.0300854	0.632766	150000	Activation	chr10:51700000-51850000_Activation	FAIL	0.643041	0.644304	0.673127	Activation	Activation	consistent
chr10	52000000	52500000	0.0300854	0.632766	500000	Activation	chr10:52000000-52500000_Activation	FAIL	0.643041	0.644304	0.673127	Activation	Activation	consistent
chr10	52500000	52550000	-0.247692	0.0320882	50000	Inactivation	chr10:52500000-52550000_Inactivation	FAIL	0.643041	0.644304	0.395349	Inactivation	Activation	inconsistent
chr10	52550000	52950000	0.0371014	0.570424	400000	Activation	chr10:52550000-52950000_Activation	FAIL	0.358247	0.253165	0.395349	Activation	Inactivation	inconsistent
chr10	52950000	53200000	0.181431	0.0790876	250000	Activation	chr10:52950000-53200000_Activation	FAIL	0.213918	0.224051	0.395349	Activation	Activation	consistent
chr10	53200000	53550000	0.0976594	0.199413	350000	Activation	chr10:53200000-53550000_Activation	FAIL	0.22079	0.295359	0.31845	Activation	Activation	consistent
chr10	53550000	53800000	0.301315	0.0071427	250000	Activation	chr10:53550000-53800000_Activation	FAIL	0.208763	0.316456	0.510078	Activation	Activation	consistent
chr10	53800000	54250000	-0.106218	0.200298	450000	Inactivation	chr10:53800000-54250000_Inactivation	FAIL	0.69201	0.627848	0.585792	Inactivation	Inactivation	consistent
chr10	54250000	54350000	0.0406377	0.542241	100000	Activation	chr10:54250000-54350000_Activation	FAIL	0.726804	0.767089	0.767442	Activation	Activation	consistent
chr10	54350000	55200000	-0.112218	0.0822813	850000	Inactivation	chr10:54350000-55200000_Inactivation	FAIL	0.496134	0.452321	0.383916	Inactivation	Inactivation	consistent
chr10	55200000	55550000	0.0450484	0.253512	350000	Activation	chr10:55200000-55550000_Activation	FAIL	0.284794	0.272152	0.329842	Activation	Inactivation	inconsistent
chr10	55550000	55750000	-0.0867564	0.279191	200000	Inactivation	chr10:55550000-55750000_Inactivation	FAIL	0.425258	0.337975	0.338501	Inactivation	Inactivation	consistent
chr10	55750000	55900000	0.0728975	0.341533	150000	Activation	chr10:55750000-55900000_Activation	FAIL	0.21134	0.318987	0.284238	Activation	Activation	consistent
chr10	55900000	56100000	-0.0482365	0.487452	200000	Inactivation	chr10:55900000-56100000_Inactivation	FAIL	0.332474	0.320253	0.284238	Inactivation	Inactivation	consistent
chr10	56100000	57800000	0.134166	0.0257871	1700000	Activation	chr10:56100000-57800000_Activation	FAIL	0.223122	0.20211	0.357289	Activation	Inactivation	inconsistent
chr10	57800000	58150000	-0.0410173	0.539328	350000	Inactivation	chr10:57800000-58150000_Inactivation	FAIL	0.126289	0.0936709	0.0852713	Inactivation	Inactivation	consistent
chr10	58150000	58400000	0.0182011	0.76442	250000	Activation	chr10:58150000-58400000_Activation	FAIL	0.0438144	0.0278481	0.0620155	Activation	Inactivation	inconsistent
chr10	58400000	58650000	-0.052524	0.3449	250000	Inactivation	chr10:58400000-58650000_Inactivation	FAIL	0.068299	0.0405063	0.0157749	Inactivation	Inactivation	consistent
chr10	58650000	59400000	0.0449612	0.134654	750000	Activation	chr10:58650000-59400000_Activation	FAIL	0	0.0468354	0.0449612	Activation	Activation	consistent
chr10	59400000	59950000	-0.145868	0.0430073	550000	Inactivation	chr10:59400000-59950000_Inactivation	FAIL	0.367268	0.364557	0.2214	Inactivation	Inactivation	consistent
chr10	59950000	61300000	0.114648	0.0616517	1350000	Activation	chr10:59950000-61300000_Activation	FAIL	0.315979	0.329114	0.430627	Activation	Activation	consistent
chr10	61300000	61550000	-0.141333	0.13146	250000	Inactivation	chr10:61300000-61550000_Inactivation	FAIL	0.304124	0.183544	0.162791	Inactivation	Inactivation	consistent
chr10	61550000	61600000	0.0498815	0.476576	50000	Activation	chr10:61550000-61600000_Activation	FAIL	0.304124	0.635443	0.354005	Activation	Activation	consistent
chr10	61600000	61850000	-0.261974	0.0268876	250000	Inactivation	chr10:61600000-61850000_Inactivation	FAIL	0.615979	0.635443	0.354005	Inactivation	Activation	inconsistent
chr10	61850000	62200000	-0.15053	0.115794	350000	Inactivation	chr10:61850000-62200000_Inactivation	FAIL	0.744845	0.675949	0.594315	Inactivation	Inactivation	consistent
chr10	62200000	62800000	-0.321176	0.010768	600000	Inactivation	chr10:62200000-62800000_Inactivation	FAIL	0.770619	0.735443	0.449443	Inactivation	Inactivation	consistent
chr10	62800000	63100000	-0.0326727	0.610108	300000	Inactivation	chr10:62800000-63100000_Inactivation	FAIL	0.35567	0.412658	0.322997	Inactivation	Activation	inconsistent
chr10	63100000	63400000	0.127534	0.160441	300000	Activation	chr10:63100000-63400000_Activation	FAIL	0.35567	0.412658	0.483204	Activation	Activation	consistent
chr10	63400000	63500000	-0.0477237	0.490969	100000	Inactivation	chr10:63400000-63500000_Inactivation	FAIL	0.530928	0.412658	0.483204	Inactivation	Inactivation	consistent
chr10	63500000	63600000	0.360545	0.00856693	100000	Activation	chr10:63500000-63600000_Activation	FAIL	0.530928	0.626582	0.891473	Activation	Activation	consistent
chr10	63600000	63800000	0.0203388	0.739604	200000	Activation	chr10:63600000-63800000_Activation	FAIL	0.871134	0.840506	0.891473	Activation	Inactivation	inconsistent
chr10	63800000	63850000	0.229102	0.0415399	50000	Activation	chr10:63800000-63850000_Activation	FAIL	0.662371	0.840506	0.891473	Activation	Activation	consistent
chr10	63850000	64100000	-0.0396321	0.549643	250000	Inactivation	chr10:63850000-64100000_Inactivation	FAIL	0.662371	0.736709	0.622739	Inactivation	Activation	inconsistent
chr10	64100000	64350000	0.0197994	0.746315	250000	Activation	chr10:64100000-64350000_Activation	FAIL	0.662371	0.632911	0.682171	Activation	Inactivation	inconsistent
chr10	64350000	64600000	0.298736	0.0175654	250000	Activation	chr10:64350000-64600000_Activation	FAIL	0.610825	0.670886	0.909561	Activation	Activation	consistent
chr10	64600000	64950000	0.151829	0.114866	350000	Activation	chr10:64600000-64950000_Activation	FAIL	0.757732	0.882278	0.909561	Activation	Activation	consistent
chr10	64950000	65550000	-0.0491289	0.285579	600000	Inactivation	chr10:64950000-65550000_Inactivation	FAIL	0.987113	0.982278	0.937984	Inactivation	Inactivation	consistent
chr10	65550000	65600000	-0.984529	2.15792e-05	50000	Inactivation	chr10:65550000-65600000_Inactivation	FAIL	0.987113	0.982278	0.00258398	Inactivation	Inactivation	consistent
chr10	65600000	65950000	-0.0231892	0.705013	350000	Inactivation	chr10:65600000-65950000_Inactivation	FAIL	0.0257732	0.0455696	0.00258398	Inactivation	Activation	inconsistent
chr10	65950000	66850000	0.0175203	0.285579	900000	Activation	chr10:65950000-66850000_Activation	FAIL	0.00257732	0.0227848	0.0200976	Activation	Activation	consistent
chr10	66850000	67250000	-0.0532446	0.142638	400000	Inactivation	chr10:66850000-67250000_Inactivation	FAIL	0.14433	0.124051	0.0910853	Inactivation	Inactivation	consistent
chr10	67250000	67300000	0.0907723	0.262877	50000	Activation	chr10:67250000-67300000_Activation	FAIL	0.128866	0.124051	0.219638	Activation	Inactivation	inconsistent
chr10	67300000	67700000	-0.0342444	0.310136	400000	Inactivation	chr10:67300000-67700000_Inactivation	FAIL	0.247423	0.306329	0.213178	Inactivation	Activation	inconsistent
chr10	67700000	67900000	0.0655119	0.37032	200000	Activation	chr10:67700000-67900000_Activation	FAIL	0.103093	0.0987342	0.168605	Activation	Inactivation	inconsistent
chr10	67900000	68200000	-0.0743027	0.333981	300000	Inactivation	chr10:67900000-68200000_Inactivation	FAIL	0.244845	0.349367	0.170543	Inactivation	Activation	inconsistent
chr10	68200000	68300000	-0.329457	0.0122785	100000	Inactivation	chr10:68200000-68300000_Inactivation	FAIL	0.5	0.349367	0.170543	Inactivation	Inactivation	consistent
chr10	68300000	68400000	-0.0813953	0.301914	100000	Inactivation	chr10:68300000-68400000_Inactivation	FAIL	0.5	0.518987	0.418605	Inactivation	Activation	inconsistent
chr10	68400000	68700000	-0.244788	0.0072506	300000	Inactivation	chr10:68400000-68700000_Inactivation	PASS	0.600515	0.518987	0.355728	Inactivation	Inactivation	consistent
chr10	68700000	69250000	0.156958	0.0504952	550000	Activation	chr10:68700000-69250000_Activation	FAIL	0.0154639	0.0177215	0.172422	Activation	Activation	consistent
chr10	69250000	69350000	-0.125962	0.164002	100000	Inactivation	chr10:69250000-69350000_Inactivation	FAIL	0.252577	0.311392	0.126615	Inactivation	Activation	inconsistent
chr10	69350000	71400000	0.0762992	0.0599685	2050000	Activation	chr10:69350000-71400000_Activation	FAIL	0.77651	0.72616	0.852809	Activation	Inactivation	inconsistent
chr10	71400000	71700000	-0.049695	0.477784	300000	Inactivation	chr10:71400000-71700000_Inactivation	FAIL	0.768041	0.736709	0.718346	Inactivation	Inactivation	consistent
chr10	71700000	71850000	0.107022	0.213375	150000	Activation	chr10:71700000-71850000_Activation	FAIL	0.417526	0.463291	0.524548	Activation	Activation	consistent
chr10	71850000	71900000	-0.264112	0.0264776	50000	Inactivation	chr10:71850000-71900000_Inactivation	FAIL	0.78866	0.463291	0.524548	Inactivation	Inactivation	consistent
chr10	71900000	72700000	0.141568	0.0122785	800000	Activation	chr10:71900000-72700000_Activation	FAIL	0.679553	0.860759	0.821121	Activation	Activation	consistent
chr10	72700000	74300000	-0.0440775	0.0338577	1600000	Inactivation	chr10:72700000-74300000_Inactivation	FAIL	0.779897	0.706751	0.735819	Inactivation	Inactivation	consistent
chr10	74300000	74450000	0.0379938	0.563993	150000	Activation	chr10:74300000-74450000_Activation	FAIL	0.703608	0.748101	0.741602	Activation	Activation	consistent
chr10	74450000	74550000	-0.0547897	0.443603	100000	Inactivation	chr10:74450000-74550000_Inactivation	FAIL	0.796392	0.868354	0.741602	Inactivation	Activation	inconsistent
chr10	74550000	74950000	0.0575168	0.224251	400000	Activation	chr10:74550000-74950000_Activation	FAIL	0.772337	0.74346	0.829854	Activation	Inactivation	inconsistent
chr10	74950000	75500000	-0.0623031	0.246693	550000	Inactivation	chr10:74950000-75500000_Inactivation	FAIL	0.851804	0.852321	0.789501	Inactivation	Activation	inconsistent
chr10	75500000	75850000	0.0231692	0.70538	350000	Activation	chr10:75500000-75850000_Activation	FAIL	0.966495	0.997468	0.989664	Activation	Activation	consistent
chr10	75850000	77000000	-0.0450752	0.307266	1150000	Inactivation	chr10:75850000-77000000_Inactivation	FAIL	0.990979	0.974684	0.945904	Inactivation	Inactivation	consistent
chr10	77000000	77250000	0.246271	0.0326493	250000	Activation	chr10:77000000-77250000_Activation	FAIL	0.306701	0.475949	0.552972	Activation	Activation	consistent
chr10	77250000	77400000	-0.0689749	0.362336	150000	Inactivation	chr10:77250000-77400000_Inactivation	FAIL	0.306701	0.134177	0.237726	Inactivation	Inactivation	consistent
chr10	77400000	77900000	0.0508704	0.355344	500000	Activation	chr10:77400000-77900000_Activation	FAIL	0.186856	0.153165	0.237726	Activation	Inactivation	inconsistent
chr10	77900000	78650000	-0.104565	0.0596448	750000	Inactivation	chr10:77900000-78650000_Inactivation	FAIL	0.243127	0.231646	0.138562	Inactivation	Inactivation	consistent
chr10	78650000	79550000	0.151646	0.0133791	900000	Activation	chr10:78650000-79550000_Activation	FAIL	0.56701	0.556962	0.718656	Activation	Inactivation	inconsistent
chr10	79550000	79800000	-0.0232825	0.704711	250000	Inactivation	chr10:79550000-79800000_Inactivation	FAIL	0.989691	0.967089	0.966408	Inactivation	Inactivation	consistent
chr10	79800000	81000000	0.0118446	0.805895	1200000	Activation	chr10:79800000-81000000_Activation	FAIL	0.80799	0.607595	0.819834	Activation	Inactivation	inconsistent
chr10	81000000	81300000	-0.0311476	0.623228	300000	Inactivation	chr10:81000000-81300000_Inactivation	FAIL	0.945876	0.924051	0.914729	Inactivation	Inactivation	consistent
chr10	81300000	81450000	-0.540192	0.000712112	150000	Inactivation	chr10:81300000-81450000_Inactivation	FAIL	0.945876	0.465823	0.405685	Inactivation	Inactivation	consistent
chr10	81450000	81600000	-0.063161	0.396668	150000	Inactivation	chr10:81450000-81600000_Inactivation	FAIL	0.556701	0.526582	0.49354	Inactivation	Inactivation	consistent
chr10	81600000	82300000	-0.236446	0.0229602	700000	Inactivation	chr10:81600000-82300000_Inactivation	FAIL	0.773196	0.774684	0.536749	Inactivation	Activation	inconsistent
chr10	82300000	82900000	-0.0104774	0.828791	600000	Inactivation	chr10:82300000-82900000_Inactivation	FAIL	0.0296392	0.249789	0.0191617	Inactivation	Activation	inconsistent
chr10	82900000	83250000	0.0229675	0.704365	350000	Activation	chr10:82900000-83250000_Activation	FAIL	0.0322165	0.00253165	0.055184	Activation	Inactivation	inconsistent
chr10	83250000	83900000	-0.0122585	0.735224	650000	Inactivation	chr10:83250000-83900000_Inactivation	FAIL	0.0257732	0.0139241	0.0135147	Inactivation	Inactivation	consistent
chr10	83900000	83950000	0.134414	0.146976	50000	Activation	chr10:83900000-83950000_Activation	FAIL	0.0180412	0.0253165	0.152455	Activation	Activation	consistent
chr10	83950000	84150000	-0.00476171	0.933191	200000	Inactivation	chr10:83950000-84150000_Inactivation	FAIL	0.157216	0.149367	0.152455	Inactivation	Inactivation	consistent
chr10	84150000	85100000	0.0635507	0.134481	950000	Activation	chr10:84150000-85100000_Activation	FAIL	0.0154639	0.0113924	0.0790147	Activation	Inactivation	inconsistent
chr10	85100000	85250000	-0.0231093	0.706372	150000	Inactivation	chr10:85100000-85250000_Inactivation	FAIL	0.056701	0	0.0335917	Inactivation	Inactivation	consistent
chr10	85250000	86100000	0.0235281	0.0181697	850000	Activation	chr10:85250000-86100000_Activation	FAIL	0.137457	0.11308	0.160985	Activation	Inactivation	inconsistent
chr10	86100000	88450000	-0.0568103	0.0126238	2350000	Inactivation	chr10:86100000-88450000_Inactivation	FAIL	0.368041	0.386835	0.311231	Inactivation	Activation	inconsistent
chr10	88450000	88950000	0.0384933	0.498565	500000	Activation	chr10:88450000-88950000_Activation	FAIL	0.896907	0.935443	0.935401	Activation	Activation	consistent
chr10	88950000	89000000	-0.0318236	0.615632	50000	Inactivation	chr10:88950000-89000000_Inactivation	FAIL	0.684278	0.601266	0.652455	Inactivation	Inactivation	consistent
chr10	89050000	89150000	-0.0318236	0.615632	100000	Inactivation	chr10:89050000-89150000_Inactivation	FAIL	0.684278	0.601266	0.652455	Inactivation	Inactivation	consistent
chr10	89150000	89200000	0.182647	0.0779224	50000	Activation	chr10:89150000-89200000_Activation	FAIL	0.684278	0.748101	0.866925	Activation	Activation	consistent
chr10	89250000	89500000	-0.0248275	0.689476	250000	Inactivation	chr10:89250000-89500000_Inactivation	FAIL	0.891753	0.748101	0.866925	Inactivation	Inactivation	consistent
chr10	89500000	89750000	0.0539905	0.449429	250000	Activation	chr10:89500000-89750000_Activation	FAIL	0.89433	0.906329	0.94832	Activation	Activation	consistent
chr10	89750000	90050000	-0.0183609	0.762111	300000	Inactivation	chr10:89750000-90050000_Inactivation	FAIL	0.89433	0.906329	0.875969	Inactivation	Activation	inconsistent
chr10	90050000	90600000	0.10566	0.091733	550000	Activation	chr10:90050000-90600000_Activation	FAIL	0.708763	0.806329	0.814423	Activation	Activation	consistent
chr10	90600000	91500000	-0.104363	0.186552	900000	Inactivation	chr10:90600000-91500000_Inactivation	FAIL	0.940722	0.93038	0.836358	Inactivation	Inactivation	consistent
chr10	91500000	91900000	-0.238181	0.0261755	400000	Inactivation	chr10:91500000-91900000_Inactivation	FAIL	0.939433	0.987342	0.701252	Inactivation	Activation	inconsistent
chr10	91900000	92300000	-0.10878	0.208692	400000	Inactivation	chr10:91900000-92300000_Inactivation	FAIL	0.902062	0.686076	0.793282	Inactivation	Inactivation	consistent
chr10	92300000	92650000	-0.38785	0.00580479	350000	Inactivation	chr10:92300000-92650000_Inactivation	PASS	0.902062	0.63038	0.514212	Inactivation	Inactivation	consistent
chr10	92650000	93300000	-0.0713069	0.128784	650000	Inactivation	chr10:92650000-93300000_Inactivation	FAIL	0.563144	0.581435	0.491837	Inactivation	Activation	inconsistent
chr10	93300000	93550000	-0.168245	0.0901146	250000	Inactivation	chr10:93300000-93550000_Inactivation	FAIL	0.889175	0.875949	0.72093	Inactivation	Inactivation	consistent
chr10	93550000	93950000	-0.105508	0.184567	400000	Inactivation	chr10:93550000-93950000_Inactivation	FAIL	0.761598	0.743038	0.65609	Inactivation	Inactivation	consistent
chr10	93950000	94850000	0.150157	0.0175654	900000	Activation	chr10:93950000-94850000_Activation	FAIL	0.623711	0.708861	0.773869	Activation	Activation	consistent
chr10	94850000	95100000	-0.104331	0.219978	250000	Inactivation	chr10:94850000-95100000_Inactivation	FAIL	0.623711	0.686076	0.51938	Inactivation	Activation	inconsistent
chr10	95100000	95500000	0.0405254	0.0671544	400000	Activation	chr10:95100000-95500000_Activation	FAIL	0.828608	0.875949	0.869134	Activation	Activation	consistent
chr10	95500000	96400000	-0.193497	0.0349367	900000	Inactivation	chr10:95500000-96400000_Inactivation	FAIL	0.725515	0.529114	0.532019	Inactivation	Inactivation	consistent
chr10	96400000	96950000	0.0465249	0.497745	550000	Activation	chr10:96400000-96950000_Activation	FAIL	0.00515464	0.0101266	0.0516796	Activation	Activation	consistent
chr10	96950000	97100000	-0.0294427	0.63829	150000	Inactivation	chr10:96950000-97100000_Inactivation	FAIL	0.60567	0.640506	0.576227	Inactivation	Activation	inconsistent
chr10	97100000	97950000	0.0317207	0.0342246	850000	Activation	chr10:97100000-97950000_Activation	FAIL	0.298969	0.402532	0.33069	Activation	Activation	consistent
chr10	97950000	98250000	-0.182344	0.0081785	300000	Inactivation	chr10:97950000-98250000_Inactivation	PASS	0.505155	0.505485	0.322811	Inactivation	Activation	inconsistent
chr10	98250000	98400000	-0.0113349	0.848363	150000	Inactivation	chr10:98250000-98400000_Inactivation	FAIL	0.613402	0.703797	0.602067	Inactivation	Activation	inconsistent
chr10	98400000	98600000	0.12784	0.159578	200000	Activation	chr10:98400000-98600000_Activation	FAIL	0.474227	0.468354	0.602067	Activation	Inactivation	inconsistent
chr10	98600000	99000000	-0.0575601	0.252735	400000	Inactivation	chr10:98600000-99000000_Inactivation	FAIL	0.724227	0.635443	0.666667	Inactivation	Inactivation	consistent
chr10	99000000	99050000	0.273189	0.0249671	50000	Activation	chr10:99000000-99050000_Activation	FAIL	0.724227	0.579747	0.997416	Activation	Inactivation	inconsistent
chr10	99050000	99500000	-0.00258398	0.961999	450000	Inactivation	chr10:99050000-99500000_Inactivation	FAIL	1	0.994937	0.997416	Inactivation	Inactivation	consistent
chr10	99500000	99650000	0.220877	0.0465463	150000	Activation	chr10:99500000-99650000_Activation	FAIL	0.479381	0.567089	0.700258	Activation	Activation	consistent
chr10	99650000	99900000	-0.0581928	0.425217	250000	Inactivation	chr10:99650000-99900000_Inactivation	FAIL	0.479381	0.567089	0.421189	Inactivation	Activation	inconsistent
chr10	99900000	100200000	0.0349969	0.58663	300000	Activation	chr10:99900000-100200000_Activation	FAIL	0.543814	0.564557	0.578811	Activation	Activation	consistent
chr10	100200000	100250000	-0.435287	0.00235213	50000	Inactivation	chr10:100200000-100250000_Inactivation	FAIL	0.543814	0.564557	0.108527	Inactivation	Activation	inconsistent
chr10	100250000	100450000	0.100795	0.229279	200000	Activation	chr10:100250000-100450000_Activation	FAIL	0.00773196	0.00506329	0.108527	Activation	Inactivation	inconsistent
chr10	100450000	101000000	-0.00773196	0.894974	550000	Inactivation	chr10:100450000-101000000_Inactivation	FAIL	0.00773196	0.00506329	9.97466e-17	Inactivation	Inactivation	consistent
chr10	101000000	101100000	-0.440722	0.00209318	100000	Inactivation	chr10:101000000-101100000_Inactivation	FAIL	0.440722	0.362025	0	Inactivation	Inactivation	consistent
chr10	101100000	101400000	-0.0091971	0.875639	300000	Inactivation	chr10:101100000-101400000_Inactivation	FAIL	0.440722	0.362025	0.431525	Inactivation	Inactivation	consistent
chr10	101400000	102650000	0.0761528	0.0842235	1250000	Activation	chr10:101400000-102650000_Activation	FAIL	0.81701	0.843038	0.893163	Activation	Activation	consistent
chr10	102650000	103050000	-0.00275047	0.958827	400000	Inactivation	chr10:102650000-103050000_Inactivation	FAIL	0.935567	0.905063	0.932817	Inactivation	Inactivation	consistent
chr10	103050000	103550000	0.0803591	0.147925	500000	Activation	chr10:103050000-103550000_Activation	FAIL	0.798969	0.883544	0.879328	Activation	Activation	consistent
chr10	103550000	103900000	-0.0853512	0.285363	350000	Inactivation	chr10:103550000-103900000_Inactivation	FAIL	0.969072	0.901266	0.883721	Inactivation	Inactivation	consistent
chr10	103900000	104850000	0.0801559	0.0384109	950000	Activation	chr10:103900000-104850000_Activation	FAIL	0.841495	0.910549	0.921651	Activation	Activation	consistent
chr10	104850000	105200000	-0.0259131	0.676032	350000	Inactivation	chr10:104850000-105200000_Inactivation	FAIL	0.971649	0.956962	0.945736	Inactivation	Inactivation	consistent
chr10	105200000	105650000	0.00510802	0.8639	450000	Activation	chr10:105200000-105650000_Activation	FAIL	0.975515	0.905063	0.980623	Activation	Inactivation	inconsistent
chr10	105650000	106850000	-0.0799613	0.155305	1200000	Inactivation	chr10:105650000-106850000_Inactivation	FAIL	0.679381	0.541266	0.59942	Inactivation	Inactivation	consistent
chr10	106850000	107550000	-0.2383	0.015947	700000	Inactivation	chr10:106850000-107550000_Inactivation	FAIL	0.434708	0.335865	0.196408	Inactivation	Inactivation	consistent
chr10	107550000	107900000	-0.146348	0.122397	350000	Inactivation	chr10:107550000-107900000_Inactivation	FAIL	0.363402	0.351899	0.217054	Inactivation	Inactivation	consistent
chr10	107900000	108100000	-0.24037	0.0275997	200000	Inactivation	chr10:107900000-108100000_Inactivation	FAIL	0.476804	0.351899	0.236434	Inactivation	Inactivation	consistent
chr10	108100000	108150000	-0.0607835	0.410414	50000	Inactivation	chr10:108100000-108150000_Inactivation	FAIL	0.476804	0.351899	0.416021	Inactivation	Inactivation	consistent
chr10	108150000	108400000	-0.406144	0.0042511	250000	Inactivation	chr10:108150000-108400000_Inactivation	FAIL	0.822165	0.713924	0.416021	Inactivation	Inactivation	consistent
chr10	108400000	108600000	-0.113022	0.196521	200000	Inactivation	chr10:108400000-108600000_Inactivation	FAIL	0.260309	0.260759	0.147287	Inactivation	Activation	inconsistent
chr10	108600000	109650000	0.0830815	0.066507	1050000	Activation	chr10:108600000-109650000_Activation	FAIL	0.0893471	0.0822785	0.172429	Activation	Inactivation	inconsistent
chr10	109650000	110750000	-0.190554	0.0170907	1100000	Inactivation	chr10:109650000-110750000_Inactivation	FAIL	0.240722	0.214177	0.0501677	Inactivation	Inactivation	consistent
chr10	110750000	110850000	0.00798503	0.889774	100000	Activation	chr10:110750000-110850000_Activation	FAIL	0.0902062	0.0632911	0.0981912	Activation	Inactivation	inconsistent
chr10	110850000	111600000	-0.0327473	0.286636	750000	Inactivation	chr10:110850000-111600000_Inactivation	FAIL	0.0790378	0.0683544	0.0462905	Inactivation	Inactivation	consistent
chr10	111600000	111650000	0.568595	0.000539479	50000	Activation	chr10:111600000-111650000_Activation	FAIL	0.0463918	0.0379747	0.614987	Activation	Inactivation	inconsistent
chr10	111650000	112050000	-0.209755	0.0544874	400000	Inactivation	chr10:111650000-112050000_Inactivation	FAIL	0.824742	0.918987	0.614987	Inactivation	Activation	inconsistent
chr10	112050000	112350000	0.00245744	0.96502	300000	Activation	chr10:112050000-112350000_Activation	FAIL	0.951031	0.949367	0.953488	Activation	Inactivation	inconsistent
chr10	112350000	112550000	-0.00619356	0.910835	200000	Inactivation	chr10:112350000-112550000_Inactivation	FAIL	0.603093	0.572152	0.596899	Inactivation	Inactivation	consistent
chr10	112550000	112750000	0.0144783	0.807082	200000	Activation	chr10:112550000-112750000_Activation	FAIL	0.603093	0.572152	0.617571	Activation	Inactivation	inconsistent
chr10	112750000	112900000	-0.0329258	0.607863	150000	Inactivation	chr10:112750000-112900000_Inactivation	FAIL	0.257732	0.411392	0.224806	Inactivation	Activation	inconsistent
chr10	112900000	114700000	0.0500653	0.0526532	1800000	Activation	chr10:112900000-114700000_Activation	FAIL	0.460481	0.439662	0.510546	Activation	Inactivation	inconsistent
chr10	114700000	114900000	-0.0287901	0.645454	200000	Inactivation	chr10:114700000-114900000_Inactivation	FAIL	0.858247	0.921519	0.829457	Inactivation	Activation	inconsistent
chr10	114900000	115600000	0.143336	0.00241687	700000	Activation	chr10:114900000-115600000_Activation	PASS	0.399485	0.553165	0.54282	Activation	Activation	consistent
chr10	115600000	116200000	-0.0906513	0.155478	600000	Inactivation	chr10:115600000-116200000_Inactivation	FAIL	0.732818	0.76962	0.642167	Inactivation	Activation	inconsistent
chr10	116200000	116600000	0.0509936	0.468872	400000	Activation	chr10:116200000-116600000_Activation	FAIL	0.734536	0.707595	0.78553	Activation	Inactivation	inconsistent
chr10	116600000	116650000	-0.406371	0.0042511	50000	Inactivation	chr10:116600000-116650000_Inactivation	FAIL	0.734536	0.827848	0.328165	Inactivation	Activation	inconsistent
chr10	116650000	116950000	0.00857775	0.882199	300000	Activation	chr10:116650000-116950000_Activation	FAIL	0.319588	0.344304	0.328165	Activation	Activation	consistent
chr10	116950000	117800000	-0.00939807	0.865497	850000	Inactivation	chr10:116950000-117800000_Inactivation	FAIL	0.068299	0.0877637	0.0589009	Inactivation	Activation	inconsistent
chr10	117800000	118150000	0.00534111	0.922509	350000	Activation	chr10:117800000-118150000_Activation	FAIL	0.0670103	0.0810127	0.0723514	Activation	Activation	consistent
chr10	118150000	118950000	-0.130733	0.0498047	800000	Inactivation	chr10:118150000-118950000_Inactivation	FAIL	0.39433	0.434177	0.263597	Inactivation	Activation	inconsistent
chr10	118950000	119250000	0.0328991	0.608036	300000	Activation	chr10:118950000-119250000_Activation	FAIL	0.731959	0.76962	0.764858	Activation	Activation	consistent
chr10	119250000	119700000	-0.0679693	0.231868	450000	Inactivation	chr10:119250000-119700000_Inactivation	FAIL	0.346649	0.411392	0.27868	Inactivation	Activation	inconsistent
chr10	119700000	120000000	0.0589687	0.304137	300000	Activation	chr10:119700000-120000000_Activation	FAIL	0.320876	0.394937	0.379845	Activation	Activation	consistent
chr10	120000000	120200000	-0.0219971	0.719557	200000	Inactivation	chr10:120000000-120200000_Inactivation	FAIL	0.487113	0.592405	0.465116	Inactivation	Activation	inconsistent
chr10	120200000	120450000	0.204066	0.0198313	250000	Activation	chr10:120200000-120450000_Activation	FAIL	0.541237	0.592405	0.745304	Activation	Activation	consistent
chr10	120450000	120800000	-0.075315	0.328241	350000	Inactivation	chr10:120450000-120800000_Inactivation	FAIL	0.853093	0.835443	0.777778	Inactivation	Inactivation	consistent
chr10	120800000	121700000	0.0483826	0.217281	900000	Activation	chr10:120800000-121700000_Activation	FAIL	0.885739	0.974684	0.934121	Activation	Activation	consistent
chr10	121700000	122100000	-0.00983644	0.869187	400000	Inactivation	chr10:121700000-122100000_Inactivation	FAIL	0.193299	0.141772	0.183463	Inactivation	Inactivation	consistent
chr10	122100000	122300000	0.121064	0.0229387	200000	Activation	chr10:122100000-122300000_Activation	FAIL	0.298969	0.273418	0.420033	Activation	Inactivation	inconsistent
chr10	122300000	123500000	-0.0626826	0.211454	1200000	Inactivation	chr10:122300000-123500000_Inactivation	FAIL	0.289519	0.291646	0.226836	Inactivation	Activation	inconsistent
chr10	123500000	123800000	0.0443583	0.165836	300000	Activation	chr10:123500000-123800000_Activation	FAIL	0.516753	0.587342	0.561111	Activation	Activation	consistent
chr10	123800000	126200000	-0.112439	0.0183423	2400000	Inactivation	chr10:123800000-126200000_Inactivation	FAIL	0.675994	0.626582	0.563555	Inactivation	Inactivation	consistent
chr10	126200000	126250000	0.0175484	0.773484	50000	Activation	chr10:126200000-126250000_Activation	FAIL	0.791237	0.825316	0.808786	Activation	Activation	consistent
chr10	126250000	126550000	-0.173173	0.0857556	300000	Inactivation	chr10:126250000-126550000_Inactivation	FAIL	0.981959	0.853165	0.808786	Inactivation	Inactivation	consistent
chr10	126550000	126750000	-0.149917	0.116743	200000	Inactivation	chr10:126550000-126750000_Inactivation	FAIL	0.981959	0.96962	0.832041	Inactivation	Inactivation	consistent
chr10	126750000	127400000	-0.327884	0.00157528	650000	Inactivation	chr10:126750000-127400000_Inactivation	PASS	0.835052	0.797468	0.507167	Inactivation	Inactivation	consistent
chr10	127400000	128200000	-0.0105003	0.530481	800000	Inactivation	chr10:127400000-128200000_Inactivation	FAIL	0.725515	0.735443	0.715015	Inactivation	Activation	inconsistent
chr10	128200000	128650000	0.132915	0.107702	450000	Activation	chr10:128200000-128650000_Activation	FAIL	0.38982	0.425949	0.522735	Activation	Activation	consistent
chr10	128750000	128950000	0.156254	0.107702	200000	Activation	chr10:128750000-128950000_Activation	FAIL	0.470361	0.522785	0.626615	Activation	Activation	consistent
chr10	128950000	129000000	-0.0285004	0.650353	50000	Inactivation	chr10:128950000-129000000_Inactivation	FAIL	0.470361	0.339241	0.44186	Inactivation	Inactivation	consistent
chr10	129000000	129250000	0.0964996	0.244103	250000	Activation	chr10:129000000-129250000_Activation	FAIL	0.345361	0.339241	0.44186	Activation	Inactivation	inconsistent
chr10	129250000	129300000	-0.164482	0.096092	50000	Inactivation	chr10:129250000-129300000_Inactivation	FAIL	0.345361	0.339241	0.180879	Inactivation	Inactivation	consistent
chr10	129300000	129650000	0.0700538	0.355819	350000	Activation	chr10:129300000-129650000_Activation	FAIL	0.110825	0.136709	0.180879	Activation	Activation	consistent
chr10	129650000	130550000	-0.0699443	0.170454	900000	Inactivation	chr10:129650000-130550000_Inactivation	FAIL	0.38488	0.376371	0.314935	Inactivation	Inactivation	consistent
chr10	130550000	130600000	0.0777658	0.316761	50000	Activation	chr10:130550000-130600000_Activation	FAIL	0.0953608	0.0759494	0.173127	Activation	Inactivation	inconsistent
chr10	130600000	131250000	-0.072145	0.275868	650000	Inactivation	chr10:130600000-131250000_Inactivation	FAIL	0.0786082	0.0624473	0.00646328	Inactivation	Inactivation	consistent
chr10	131250000	131650000	0.0376209	0.162297	400000	Activation	chr10:131250000-131650000_Activation	FAIL	0.0592784	0.078481	0.0968992	Activation	Activation	consistent
chr10	131650000	132000000	-0.164469	0.096092	350000	Inactivation	chr10:131650000-132000000_Inactivation	FAIL	0.350515	0.324051	0.186047	Inactivation	Inactivation	consistent
chr10	132000000	132300000	0.0170489	0.273235	300000	Activation	chr10:132000000-132300000_Activation	FAIL	0.0979381	0.0556962	0.114987	Activation	Inactivation	inconsistent
chr10	132300000	132750000	-0.0333387	0.603116	450000	Inactivation	chr10:132300000-132750000_Inactivation	FAIL	0.0979381	0.107595	0.0645995	Inactivation	Activation	inconsistent
chr10	132750000	132950000	-0.412191	0.00390583	200000	Inactivation	chr10:132750000-132950000_Inactivation	FAIL	0.481959	0.486076	0.0697674	Inactivation	Activation	inconsistent
chr10	132950000	133700000	-0.048736	0.360178	750000	Inactivation	chr10:132950000-133700000_Inactivation	FAIL	0.139175	0.242194	0.0904393	Inactivation	Activation	inconsistent
chr10	133700000	134500000	0.0309928	0.53935	800000	Activation	chr10:133700000-134500000_Activation	FAIL	0.703608	0.665823	0.734601	Activation	Inactivation	inconsistent
chr10	134500000	134700000	-0.133671	0.0410004	200000	Inactivation	chr10:134500000-134700000_Inactivation	FAIL	0.76933	0.764557	0.635659	Inactivation	Inactivation	consistent
chr10	134700000	135050000	0.0146581	0.80555	350000	Activation	chr10:134700000-135050000_Activation	FAIL	0.67268	0.678481	0.687339	Activation	Activation	consistent
chr10	135050000	135450000	-0.134071	0.143933	400000	Inactivation	chr10:135050000-135450000_Inactivation	FAIL	0.614691	0.555696	0.48062	Inactivation	Inactivation	consistent
chr10	135450000	135534747	0.00101228	0.982866	84747	Activation	chr10:135450000-135534747_Activation	FAIL	0.391753	0.331646	0.392765	Activation	Inactivation	inconsistent
chr11	200000	400000	-0.0484949	0.501552	200000	Inactivation	chr11:200000-400000_Inactivation	FAIL	0.783163	0.77458	0.734668	Inactivation	Inactivation	consistent
chr11	400000	850000	0.0172697	0.765348	450000	Activation	chr11:400000-850000_Activation	FAIL	0.880102	0.913669	0.897372	Activation	Activation	consistent
chr11	850000	900000	-0.149188	0.124714	50000	Inactivation	chr11:850000-900000_Inactivation	FAIL	0.880102	0.859712	0.730914	Inactivation	Inactivation	consistent
chr11	900000	1150000	0.0497912	0.493308	250000	Activation	chr11:900000-1150000_Activation	FAIL	0.681122	0.859712	0.730914	Activation	Activation	consistent
chr11	1200000	1450000	-0.051688	0.452579	250000	Inactivation	chr11:1200000-1450000_Inactivation	FAIL	0.766582	0.859712	0.714894	Inactivation	Activation	inconsistent
chr11	1500000	2200000	-0.0640749	0.119853	700000	Inactivation	chr11:1500000-2200000_Inactivation	FAIL	0.813138	0.683453	0.749063	Inactivation	Inactivation	consistent
chr11	2200000	2700000	0.053088	0.461166	500000	Activation	chr11:2200000-2700000_Activation	FAIL	0.607143	0.631894	0.660231	Activation	Activation	consistent
chr11	2700000	2750000	-0.0589033	0.435106	50000	Inactivation	chr11:2700000-2750000_Inactivation	FAIL	0.670918	0.611511	0.612015	Inactivation	Inactivation	consistent
chr11	2750000	3300000	0.0626876	0.0535343	550000	Activation	chr11:2750000-3300000_Activation	FAIL	0.772321	0.79976	0.835009	Activation	Activation	consistent
chr11	3350000	3650000	0.117003	0.0921861	300000	Activation	chr11:3350000-3650000_Activation	FAIL	0.760842	0.683453	0.877844	Activation	Inactivation	inconsistent
chr11	3650000	4150000	-0.0286589	0.514294	500000	Inactivation	chr11:3650000-4150000_Inactivation	FAIL	0.820153	0.732614	0.791494	Inactivation	Inactivation	consistent
chr11	4150000	4200000	0.429103	0.00334054	50000	Activation	chr11:4150000-4200000_Activation	FAIL	0.343112	0.717026	0.772215	Activation	Activation	consistent
chr11	4200000	4250000	-0.08529	0.306431	50000	Inactivation	chr11:4200000-4250000_Inactivation	FAIL	0.343112	0.286571	0.257822	Inactivation	Inactivation	consistent
chr11	4350000	4700000	-0.0874766	0.29007	350000	Inactivation	chr11:4350000-4700000_Inactivation	FAIL	0.345026	0.286571	0.257549	Inactivation	Inactivation	consistent
chr11	4700000	5250000	0.0655861	0.33883	550000	Activation	chr11:4700000-5250000_Activation	FAIL	0.197704	0.283373	0.26329	Activation	Activation	consistent
chr11	5250000	5550000	-0.118812	0.195293	300000	Inactivation	chr11:5250000-5550000_Inactivation	FAIL	0.395408	0.366906	0.276596	Inactivation	Inactivation	consistent
chr11	5550000	6200000	0.113244	0.159939	650000	Activation	chr11:5550000-6200000_Activation	FAIL	0.27551	0.2506	0.388754	Activation	Inactivation	inconsistent
chr11	6200000	6250000	-0.187259	0.0737275	50000	Inactivation	chr11:6200000-6250000_Inactivation	FAIL	0.441327	0.472422	0.254068	Inactivation	Activation	inconsistent
chr11	6250000	6400000	0.0930915	0.275295	150000	Activation	chr11:6250000-6400000_Activation	FAIL	0.441327	0.472422	0.534418	Activation	Activation	consistent
chr11	6400000	6750000	-0.0319085	0.626823	350000	Inactivation	chr11:6400000-6750000_Inactivation	FAIL	0.566327	0.563549	0.534418	Inactivation	Inactivation	consistent
chr11	6750000	7100000	0.0553785	0.142658	350000	Activation	chr11:6750000-7100000_Activation	FAIL	0.145408	0.129496	0.200787	Activation	Inactivation	inconsistent
chr11	7100000	7700000	-0.038178	0.378595	600000	Inactivation	chr11:7100000-7700000_Inactivation	FAIL	0.316327	0.330935	0.278148	Inactivation	Activation	inconsistent
chr11	7700000	7750000	0.0657838	0.396283	50000	Activation	chr11:7700000-7750000_Activation	FAIL	0.295918	0.290168	0.361702	Activation	Inactivation	inconsistent
chr11	7750000	8400000	-0.0576488	0.393542	650000	Inactivation	chr11:7750000-8400000_Inactivation	FAIL	0.446429	0.452438	0.38878	Inactivation	Activation	inconsistent
chr11	8400000	9500000	0.0850464	0.157991	1100000	Activation	chr11:8400000-9500000_Activation	FAIL	0.688138	0.714628	0.773184	Activation	Activation	consistent
chr11	9500000	9600000	-0.104378	0.233966	100000	Inactivation	chr11:9500000-9600000_Inactivation	FAIL	0.826531	0.918465	0.722153	Inactivation	Activation	inconsistent
chr11	9600000	9750000	0.000753493	0.985974	150000	Activation	chr11:9600000-9750000_Activation	FAIL	0.826531	0.918465	0.827284	Activation	Activation	consistent
chr11	9750000	10450000	-0.0890207	0.282554	700000	Inactivation	chr11:9750000-10450000_Inactivation	FAIL	0.913265	0.867306	0.824245	Inactivation	Inactivation	consistent
chr11	10450000	11050000	0.0687435	0.0811581	600000	Activation	chr11:10450000-11050000_Activation	FAIL	0.661565	0.702038	0.730308	Activation	Activation	consistent
chr11	11050000	11850000	-0.056245	0.0972826	800000	Inactivation	chr11:11050000-11850000_Inactivation	FAIL	0.62415	0.632294	0.567905	Inactivation	Activation	inconsistent
chr11	11850000	12300000	0.0876925	0.0619713	450000	Activation	chr11:11850000-12300000_Activation	FAIL	0.834184	0.85012	0.921876	Activation	Activation	consistent
chr11	12300000	12650000	-0.097539	0.258442	350000	Inactivation	chr11:12300000-12650000_Inactivation	FAIL	0.862245	0.7506	0.764706	Inactivation	Inactivation	consistent
chr11	12650000	12950000	0.0826464	0.306816	300000	Activation	chr11:12650000-12950000_Activation	FAIL	0.86352	0.922062	0.946167	Activation	Activation	consistent
chr11	12950000	13400000	-0.00404843	0.938821	450000	Inactivation	chr11:12950000-13400000_Inactivation	FAIL	0.94898	0.961631	0.944931	Inactivation	Activation	inconsistent
chr11	13400000	13500000	-0.487152	0.00197006	100000	Inactivation	chr11:13400000-13500000_Inactivation	FAIL	0.94898	0.961631	0.461827	Inactivation	Activation	inconsistent
chr11	13500000	13700000	-0.0534788	0.466434	200000	Inactivation	chr11:13500000-13700000_Inactivation	FAIL	0.515306	0.48801	0.461827	Inactivation	Inactivation	consistent
chr11	13700000	14550000	-0.0241217	0.662777	850000	Inactivation	chr11:13700000-14550000_Inactivation	FAIL	0.700255	0.718225	0.676133	Inactivation	Activation	inconsistent
chr11	14550000	15100000	0.0531831	0.297244	550000	Activation	chr11:14550000-15100000_Activation	FAIL	0.283163	0.342926	0.336346	Activation	Activation	consistent
chr11	15100000	15250000	-0.0954446	0.26628	150000	Inactivation	chr11:15100000-15250000_Inactivation	FAIL	0.617347	0.589928	0.521902	Inactivation	Inactivation	consistent
chr11	15250000	15850000	0.0413969	0.239834	600000	Activation	chr11:15250000-15850000_Activation	FAIL	0.255102	0.363709	0.296499	Activation	Activation	consistent
chr11	15850000	16250000	-0.0679532	0.316474	400000	Inactivation	chr11:15850000-16250000_Inactivation	FAIL	0.419643	0.460432	0.35169	Inactivation	Activation	inconsistent
chr11	16250000	17200000	0.0526808	0.273946	950000	Activation	chr11:16250000-17200000_Activation	FAIL	0.447704	0.506595	0.500385	Activation	Activation	consistent
chr11	17200000	17600000	-0.0401123	0.349686	400000	Inactivation	chr11:17200000-17600000_Inactivation	FAIL	0.630102	0.592326	0.58999	Inactivation	Inactivation	consistent
chr11	17600000	17950000	0.0632113	0.335767	350000	Activation	chr11:17600000-17950000_Activation	FAIL	0.432398	0.461631	0.495609	Activation	Activation	consistent
chr11	17950000	19050000	-0.0281869	0.40185	1100000	Inactivation	chr11:17950000-19050000_Inactivation	FAIL	0.591837	0.576739	0.56365	Inactivation	Inactivation	consistent
chr11	19050000	19100000	0.0932352	0.274867	50000	Activation	chr11:19050000-19100000_Activation	FAIL	0.433673	0.386091	0.526909	Activation	Inactivation	inconsistent
chr11	19100000	20150000	-0.115868	0.0987816	1050000	Inactivation	chr11:19100000-20150000_Inactivation	FAIL	0.720238	0.730616	0.60437	Inactivation	Activation	inconsistent
chr11	20150000	20350000	0.0782515	0.335082	200000	Activation	chr11:20150000-20350000_Activation	FAIL	0.298469	0.306954	0.376721	Activation	Activation	consistent
chr11	20350000	21100000	-0.0392268	0.202167	750000	Inactivation	chr11:20350000-21100000_Inactivation	FAIL	0.229592	0.18705	0.190365	Inactivation	Inactivation	consistent
chr11	21100000	22350000	0.0364076	0.132487	1250000	Activation	chr11:21100000-22350000_Activation	FAIL	0.0267857	0.0119904	0.0631933	Activation	Inactivation	inconsistent
chr11	22350000	22850000	-0.317008	0.0113279	500000	Inactivation	chr11:22350000-22850000_Inactivation	FAIL	0.485969	0.448441	0.168961	Inactivation	Inactivation	consistent
chr11	22850000	23200000	-0.0480192	0.504593	350000	Inactivation	chr11:22850000-23200000_Inactivation	FAIL	0.22449	0.208633	0.176471	Inactivation	Inactivation	consistent
chr11	23200000	23400000	0.0284891	0.653975	200000	Activation	chr11:23200000-23400000_Activation	FAIL	0.415816	0.486811	0.444305	Activation	Activation	consistent
chr11	23400000	25950000	-0.119975	0.015889	2550000	Inactivation	chr11:23400000-25950000_Inactivation	FAIL	0.280612	0.289102	0.160638	Inactivation	Activation	inconsistent
chr11	25950000	26550000	0.0699397	0.0978822	600000	Activation	chr11:25950000-26550000_Activation	FAIL	0.276786	0.332534	0.346725	Activation	Activation	consistent
chr11	26550000	26750000	-0.051659	0.480417	200000	Inactivation	chr11:26550000-26750000_Inactivation	FAIL	0.418367	0.389688	0.366708	Inactivation	Inactivation	consistent
chr11	26750000	27200000	0.0627705	0.129853	450000	Activation	chr11:26750000-27200000_Activation	FAIL	0.219388	0.33693	0.282158	Activation	Activation	consistent
chr11	27200000	27800000	-0.0626165	0.320778	600000	Inactivation	chr11:27200000-27800000_Inactivation	FAIL	0.602041	0.617106	0.539424	Inactivation	Activation	inconsistent
chr11	27800000	27850000	0.111871	0.21266	50000	Activation	chr11:27800000-27850000_Activation	FAIL	0.507653	0.484412	0.619524	Activation	Inactivation	inconsistent
chr11	27850000	28300000	-0.0738927	0.151588	450000	Inactivation	chr11:27850000-28300000_Inactivation	FAIL	0.69898	0.543165	0.625087	Inactivation	Inactivation	consistent
chr11	28300000	28550000	0.0694401	0.297501	250000	Activation	chr11:28300000-28550000_Activation	FAIL	0.47449	0.414868	0.54393	Activation	Inactivation	inconsistent
chr11	28550000	29350000	-0.119517	0.0328701	800000	Inactivation	chr11:28550000-29350000_Inactivation	FAIL	0.693027	0.720224	0.57351	Inactivation	Activation	inconsistent
chr11	29350000	32200000	0.0758278	0.00890811	2850000	Activation	chr11:29350000-32200000_Activation	FAIL	0.181851	0.187317	0.257679	Activation	Activation	consistent
chr11	32200000	33350000	-0.0602592	0.0179447	1150000	Inactivation	chr11:32200000-33350000_Inactivation	FAIL	0.596429	0.55012	0.536169	Inactivation	Inactivation	consistent
chr11	33350000	33600000	0.00671758	0.900576	250000	Activation	chr11:33350000-33600000_Activation	FAIL	0.77551	0.757794	0.782228	Activation	Inactivation	inconsistent
chr11	33600000	33800000	-0.108557	0.159661	200000	Inactivation	chr11:33600000-33800000_Inactivation	FAIL	0.915816	0.908873	0.807259	Inactivation	Inactivation	consistent
chr11	33800000	34400000	0.110292	0.117776	600000	Activation	chr11:33800000-34400000_Activation	FAIL	0.794643	0.848921	0.904935	Activation	Activation	consistent
chr11	34400000	34900000	-0.0643384	0.143279	500000	Inactivation	chr11:34400000-34900000_Inactivation	FAIL	0.862245	0.896882	0.797907	Inactivation	Activation	inconsistent
chr11	34900000	35450000	0.143112	0.0499797	550000	Activation	chr11:34900000-35450000_Activation	FAIL	0.820153	0.877098	0.963265	Activation	Activation	consistent
chr11	35450000	36300000	-0.11353	0.0715433	850000	Inactivation	chr11:35450000-36300000_Inactivation	FAIL	0.909439	0.88729	0.795908	Inactivation	Inactivation	consistent
chr11	36300000	36500000	0.106316	0.226472	200000	Activation	chr11:36300000-36500000_Activation	FAIL	0.803571	0.841727	0.909887	Activation	Activation	consistent
chr11	36500000	36550000	-0.439366	0.00301934	50000	Inactivation	chr11:36500000-36550000_Inactivation	FAIL	0.803571	0.841727	0.364205	Inactivation	Activation	inconsistent
chr11	36550000	36850000	-0.107734	0.221889	300000	Inactivation	chr11:36550000-36850000_Inactivation	FAIL	0.471939	0.371703	0.364205	Inactivation	Inactivation	consistent
chr11	36850000	36900000	0.213695	0.0512217	50000	Activation	chr11:36850000-36900000_Activation	FAIL	0.15051	0.371703	0.364205	Activation	Activation	consistent
chr11	36900000	37400000	-0.0867915	0.143686	500000	Inactivation	chr11:36900000-37400000_Inactivation	FAIL	0.188776	0.214628	0.101984	Inactivation	Activation	inconsistent
chr11	37400000	37600000	0.0420455	0.548299	200000	Activation	chr11:37400000-37600000_Activation	FAIL	0.227041	0.296163	0.269086	Activation	Activation	consistent
chr11	37600000	38850000	-0.168128	0.0188227	1250000	Inactivation	chr11:37600000-38850000_Inactivation	FAIL	0.246811	0.257194	0.0786832	Inactivation	Activation	inconsistent
chr11	38850000	39700000	0.0425785	0.471017	850000	Activation	chr11:38850000-39700000_Activation	FAIL	0.057398	0.0671463	0.0999765	Activation	Activation	consistent
chr11	39700000	40000000	-0.0361389	0.518726	300000	Inactivation	chr11:39700000-40000000_Inactivation	FAIL	0.125	0.057554	0.0888611	Inactivation	Inactivation	consistent
chr11	40000000	40300000	0.00231795	0.968693	300000	Activation	chr11:40000000-40300000_Activation	FAIL	0.0765306	0.0647482	0.0788486	Activation	Inactivation	inconsistent
chr11	40300000	40450000	-0.0267362	0.66783	150000	Inactivation	chr11:40300000-40450000_Inactivation	FAIL	0.290816	0.127098	0.26408	Inactivation	Inactivation	consistent
chr11	40450000	40500000	0.111019	0.214309	50000	Activation	chr11:40450000-40500000_Activation	FAIL	0.153061	0.127098	0.26408	Activation	Inactivation	inconsistent
chr11	40500000	41150000	-0.0643392	0.210947	650000	Inactivation	chr11:40500000-41150000_Inactivation	FAIL	0.164966	0.167066	0.100627	Inactivation	Activation	inconsistent
chr11	41150000	41500000	0.0602954	0.0679458	350000	Activation	chr11:41150000-41500000_Activation	FAIL	0.0739796	0.0767386	0.134275	Activation	Activation	consistent
chr11	41500000	41900000	-0.0598153	0.420502	400000	Inactivation	chr11:41500000-41900000_Inactivation	FAIL	0.13648	0.0751399	0.0766643	Inactivation	Inactivation	consistent
chr11	41900000	42400000	0.037068	0.486499	500000	Activation	chr11:41900000-42400000_Activation	FAIL	0.0255102	0.00239808	0.0625782	Activation	Inactivation	inconsistent
chr11	42400000	42650000	-0.0702294	0.333176	250000	Inactivation	chr11:42400000-42650000_Inactivation	FAIL	0.127551	0.0935252	0.0573217	Inactivation	Inactivation	consistent
chr11	42650000	43300000	0.0546373	0.358423	650000	Activation	chr11:42650000-43300000_Activation	FAIL	0.0178571	0.0347722	0.0724945	Activation	Activation	consistent
chr11	43300000	44100000	-0.0392822	0.0990385	800000	Inactivation	chr11:43300000-44100000_Inactivation	FAIL	0.600765	0.583533	0.561483	Inactivation	Inactivation	consistent
chr11	44100000	44800000	0.113339	0.141866	700000	Activation	chr11:44100000-44800000_Activation	FAIL	0.534864	0.556355	0.648203	Activation	Activation	consistent
chr11	44800000	45850000	0.291026	0.0020343	1050000	Activation	chr11:44800000-45850000_Activation	PASS	0.489796	0.503597	0.780821	Activation	Activation	consistent
chr11	45850000	46200000	-0.0631657	0.409816	350000	Inactivation	chr11:45850000-46200000_Inactivation	FAIL	0.897959	0.930456	0.834793	Inactivation	Activation	inconsistent
chr11	46200000	46300000	0.0945314	0.269492	100000	Activation	chr11:46200000-46300000_Activation	FAIL	0.897959	0.930456	0.992491	Activation	Activation	consistent
chr11	46300000	46950000	-0.0250313	0.184094	650000	Inactivation	chr11:46300000-46950000_Inactivation	FAIL	1	0.997602	0.974969	Inactivation	Inactivation	consistent
chr11	46950000	47600000	0.0830097	0.0326774	650000	Activation	chr11:46950000-47600000_Activation	FAIL	0.880102	0.872902	0.963112	Activation	Inactivation	inconsistent
chr11	47600000	47650000	-0.0197856	0.740358	50000	Inactivation	chr11:47600000-47650000_Inactivation	FAIL	0.987245	0.973621	0.967459	Inactivation	Inactivation	consistent
chr11	47650000	48150000	0.129984	0.0916508	500000	Activation	chr11:47650000-48150000_Activation	FAIL	0.769133	0.790168	0.899117	Activation	Activation	consistent
chr11	48150000	48200000	-0.595202	0.000770894	50000	Inactivation	chr11:48150000-48200000_Inactivation	FAIL	0.637755	0.606715	0.0425532	Inactivation	Inactivation	consistent
chr11	48200000	48800000	-0.0263244	0.650913	600000	Inactivation	chr11:48200000-48800000_Inactivation	FAIL	0.0695153	0.073741	0.0431909	Inactivation	Activation	inconsistent
chr11	48950000	49000000	-0.0250488	0.683291	50000	Inactivation	chr11:48950000-49000000_Inactivation	FAIL	0.067602	0.142686	0.0425532	Inactivation	Activation	inconsistent
chr11	49000000	50000000	0.0500549	0.358466	1000000	Activation	chr11:49000000-50000000_Activation	FAIL	0.0204082	0.0495604	0.0704631	Activation	Activation	consistent
chr11	50000000	50600000	-0.0338633	0.499411	600000	Inactivation	chr11:50000000-50600000_Inactivation	FAIL	0.137117	0.0821343	0.103254	Inactivation	Inactivation	consistent
chr11	50650000	50750000	-0.0187367	0.749823	100000	Inactivation	chr11:50650000-50750000_Inactivation	FAIL	0.131378	0.0803357	0.112641	Inactivation	Inactivation	consistent
chr11	51200000	51600000	0.05262	0.472344	400000	Activation	chr11:51200000-51600000_Activation	FAIL	0.0637755	0.104916	0.116395	Activation	Activation	consistent
chr11	54800000	55350000	-0.0454545	0.289642	550000	Inactivation	chr11:54800000-55350000_Inactivation	FAIL	0.0491071	0.0847322	0.0036526	Inactivation	Activation	inconsistent
chr11	55450000	55600000	-0.00892857	0.871411	150000	Inactivation	chr11:55450000-55600000_Inactivation	FAIL	0.00892857	0.0395683	0	Inactivation	Activation	inconsistent
chr11	55600000	56600000	0.055653	0.420566	1000000	Activation	chr11:55600000-56600000_Activation	FAIL	0.00722789	0.0683453	0.0628809	Activation	Activation	consistent
chr11	56600000	59050000	-0.105776	0.0532988	2450000	Inactivation	chr11:56600000-59050000_Inactivation	FAIL	0.533528	0.552625	0.427752	Inactivation	Activation	inconsistent
chr11	59050000	59600000	0.0120808	0.694041	550000	Activation	chr11:59050000-59600000_Activation	FAIL	0.369898	0.434053	0.381979	Activation	Activation	consistent
chr11	59600000	59650000	-0.496041	0.00182017	50000	Inactivation	chr11:59600000-59650000_Inactivation	FAIL	0.622449	0.714628	0.126408	Inactivation	Activation	inconsistent
chr11	59650000	60250000	-0.100804	0.220326	600000	Inactivation	chr11:59650000-60250000_Inactivation	FAIL	0.235969	0.193445	0.135165	Inactivation	Inactivation	consistent
chr11	60250000	60500000	0.0217683	0.720701	250000	Activation	chr11:60250000-60500000_Activation	FAIL	0.107143	0.103118	0.128911	Activation	Inactivation	inconsistent
chr11	60500000	60550000	-0.718028	0.000235551	50000	Inactivation	chr11:60500000-60550000_Inactivation	FAIL	0.846939	0.923261	0.128911	Inactivation	Activation	inconsistent
chr11	60550000	61050000	-0.0421828	0.547571	500000	Inactivation	chr11:60550000-61050000_Inactivation	FAIL	0.846939	0.923261	0.804756	Inactivation	Activation	inconsistent
chr11	61050000	61900000	0.0564859	0.0155035	850000	Activation	chr11:61050000-61900000_Activation	FAIL	0.833333	0.894484	0.889819	Activation	Activation	consistent
chr11	61900000	62150000	-0.0409983	0.555622	250000	Inactivation	chr11:61900000-62150000_Inactivation	FAIL	0.65051	0.573141	0.609512	Inactivation	Inactivation	consistent
chr11	62150000	62250000	0.34949	0.00989315	100000	Activation	chr11:62150000-62250000_Activation	FAIL	0.65051	0.607914	1	Activation	Inactivation	inconsistent
chr11	62250000	62650000	0.0484694	0.501552	400000	Activation	chr11:62250000-62650000_Activation	FAIL	0.951531	0.817746	1	Activation	Inactivation	inconsistent
chr11	62650000	63200000	-0.0347852	0.60134	550000	Inactivation	chr11:62650000-63200000_Inactivation	FAIL	0.186224	0.151079	0.151439	Inactivation	Inactivation	consistent
chr11	63200000	63750000	0.0327528	0.0499797	550000	Activation	chr11:63200000-63750000_Activation	FAIL	0.840561	0.823741	0.873314	Activation	Inactivation	inconsistent
chr11	63750000	63950000	-0.0940174	0.271783	200000	Inactivation	chr11:63750000-63950000_Inactivation	FAIL	0.941327	0.88729	0.847309	Inactivation	Inactivation	consistent
chr11	63950000	66650000	0.0546563	0.140645	2700000	Activation	chr11:63950000-66650000_Activation	FAIL	0.826895	0.868405	0.881551	Activation	Activation	consistent
chr11	66650000	67200000	-0.0313434	0.630849	550000	Inactivation	chr11:66650000-67200000_Inactivation	FAIL	0.936224	0.803357	0.904881	Inactivation	Inactivation	consistent
chr11	67200000	67550000	0.0839059	0.0402364	350000	Activation	chr11:67200000-67550000_Activation	FAIL	0.673469	0.71223	0.757375	Activation	Activation	consistent
chr11	67750000	67800000	-0.0567291	0.446926	50000	Inactivation	chr11:67750000-67800000_Inactivation	FAIL	0.755102	0.868106	0.698373	Inactivation	Activation	inconsistent
chr11	67800000	68350000	0.143149	0.135142	550000	Activation	chr11:67800000-68350000_Activation	FAIL	0.756378	0.868106	0.899527	Activation	Activation	consistent
chr11	68350000	69100000	-0.0755078	0.0619713	750000	Inactivation	chr11:68350000-69100000_Inactivation	FAIL	0.845026	0.803757	0.769518	Inactivation	Inactivation	consistent
chr11	69150000	69500000	-0.0762321	0.345275	350000	Inactivation	chr11:69150000-69500000_Inactivation	FAIL	0.927296	0.864508	0.851064	Inactivation	Inactivation	consistent
chr11	69500000	69700000	0.0262749	0.671942	200000	Activation	chr11:69500000-69700000_Activation	FAIL	0.667092	0.953237	0.693367	Activation	Activation	consistent
chr11	69750000	70300000	0.070223	0.00708795	550000	Activation	chr11:69750000-70300000_Activation	FAIL	0.73682	0.819544	0.807043	Activation	Activation	consistent
chr11	70300000	71350000	-0.131694	0.0892739	1050000	Inactivation	chr11:70300000-71350000_Inactivation	FAIL	0.607781	0.643285	0.476087	Inactivation	Activation	inconsistent
chr11	71400000	71450000	0.253862	0.0315853	50000	Activation	chr11:71400000-71450000_Activation	FAIL	0.610969	0.760192	0.864831	Activation	Activation	consistent
chr11	71450000	72550000	-0.0753397	0.322555	1100000	Inactivation	chr11:71450000-72550000_Inactivation	FAIL	0.946429	0.808153	0.871089	Inactivation	Inactivation	consistent
chr11	72550000	72850000	0.0439165	0.535558	300000	Activation	chr11:72550000-72850000_Activation	FAIL	0.660714	0.640288	0.704631	Activation	Inactivation	inconsistent
chr11	72850000	73100000	-0.0227325	0.70993	250000	Inactivation	chr11:72850000-73100000_Inactivation	FAIL	0.877551	0.756595	0.854819	Inactivation	Inactivation	consistent
chr11	73100000	73450000	0.0639064	0.405276	350000	Activation	chr11:73100000-73450000_Activation	FAIL	0.795918	0.769784	0.859825	Activation	Inactivation	inconsistent
chr11	73450000	74450000	-0.107212	0.0444977	1000000	Inactivation	chr11:73450000-74450000_Inactivation	FAIL	0.9375	0.895284	0.830288	Inactivation	Inactivation	consistent
chr11	74450000	74500000	0.079021	0.331613	50000	Activation	chr11:74450000-74500000_Activation	FAIL	0.790816	0.906475	0.869837	Activation	Activation	consistent
chr11	74500000	74750000	-0.0736699	0.357459	250000	Inactivation	chr11:74500000-74750000_Inactivation	FAIL	0.790816	0.683453	0.717146	Inactivation	Inactivation	consistent
chr11	74750000	75100000	0.101584	0.0604938	350000	Activation	chr11:74750000-75100000_Activation	FAIL	0.655612	0.630695	0.757196	Activation	Inactivation	inconsistent
chr11	75100000	75550000	-0.0965297	0.252768	450000	Inactivation	chr11:75100000-75550000_Inactivation	FAIL	0.956633	0.904077	0.860103	Inactivation	Inactivation	consistent
chr11	75550000	76500000	0.111622	0.0544765	950000	Activation	chr11:75550000-76500000_Activation	FAIL	0.707908	0.757794	0.81953	Activation	Activation	consistent
chr11	76500000	79400000	-0.122118	0.0118418	2900000	Inactivation	chr11:76500000-79400000_Inactivation	FAIL	0.754009	0.705995	0.63189	Inactivation	Inactivation	consistent
chr11	79400000	79450000	0.100527	0.248142	50000	Activation	chr11:79400000-79450000_Activation	FAIL	0.178571	0.148681	0.279099	Activation	Inactivation	inconsistent
chr11	79450000	80750000	-0.0895878	0.136448	1300000	Inactivation	chr11:79450000-80750000_Inactivation	FAIL	0.332908	0.342126	0.24332	Inactivation	Activation	inconsistent
chr11	80750000	80950000	0.00193482	0.972783	200000	Activation	chr11:80750000-80950000_Activation	FAIL	0.0969388	0.115108	0.0988736	Activation	Activation	consistent
chr11	80950000	81000000	-0.090681	0.283582	50000	Inactivation	chr11:80950000-81000000_Inactivation	FAIL	0.0969388	0.0311751	0.00625782	Inactivation	Inactivation	consistent
chr11	81000000	81550000	0.00757527	0.812501	550000	Activation	chr11:81000000-81550000_Activation	FAIL	0.00255102	0.0311751	0.0101263	Activation	Activation	consistent
chr11	81550000	81750000	-0.276953	0.0237264	200000	Inactivation	chr11:81550000-81750000_Inactivation	FAIL	0.285714	0.215827	0.00876095	Inactivation	Inactivation	consistent
chr11	81750000	81950000	-0.0258933	0.585109	200000	Inactivation	chr11:81750000-81950000_Inactivation	FAIL	0.0459184	0.0215827	0.020025	Inactivation	Inactivation	consistent
chr11	81950000	82050000	0.126312	0.1757	100000	Activation	chr11:81950000-82050000_Activation	FAIL	0.00510204	0.0215827	0.131414	Activation	Activation	consistent
chr11	82050000	82600000	-0.0330849	0.370693	550000	Inactivation	chr11:82050000-82600000_Inactivation	FAIL	0.131378	0.145084	0.0982927	Inactivation	Activation	inconsistent
chr11	82600000	83900000	0.0334786	0.00552474	1300000	Activation	chr11:82600000-83900000_Activation	FAIL	0.233163	0.255396	0.266642	Activation	Activation	consistent
chr11	83900000	84450000	-0.0388101	0.427846	550000	Inactivation	chr11:83900000-84450000_Inactivation	FAIL	0.065051	0.0659472	0.0262409	Inactivation	Activation	inconsistent
chr11	84450000	84500000	0.0222951	0.714512	50000	Activation	chr11:84450000-84500000_Activation	FAIL	0.0790816	0.0359712	0.101377	Activation	Inactivation	inconsistent
chr11	84500000	84650000	-0.143521	0.137262	150000	Inactivation	chr11:84500000-84650000_Inactivation	FAIL	0.244898	0.266187	0.101377	Inactivation	Activation	inconsistent
chr11	84650000	84700000	0.00698897	0.897086	50000	Activation	chr11:84650000-84700000_Activation	FAIL	0.0943878	0.100719	0.101377	Activation	Activation	consistent
chr11	84700000	85300000	-0.0457087	0.313904	600000	Inactivation	chr11:84700000-85300000_Inactivation	FAIL	0.0663265	0.0767386	0.0206178	Inactivation	Activation	inconsistent
chr11	85300000	85650000	0.102925	0.238271	350000	Activation	chr11:85300000-85650000_Activation	FAIL	0.584184	0.705036	0.687109	Activation	Activation	consistent
chr11	85650000	86150000	-0.0324024	0.444699	500000	Inactivation	chr11:85650000-86150000_Inactivation	FAIL	0.835459	0.781775	0.803057	Inactivation	Inactivation	consistent
chr11	86150000	86200000	0.233244	0.0388017	50000	Activation	chr11:86150000-86200000_Activation	FAIL	0.709184	0.673861	0.942428	Activation	Inactivation	inconsistent
chr11	86200000	86550000	0.0521219	0.477483	350000	Activation	chr11:86200000-86550000_Activation	FAIL	0.890306	0.940048	0.942428	Activation	Activation	consistent
chr11	86550000	86950000	0.291832	0.0191225	400000	Activation	chr11:86550000-86950000_Activation	FAIL	0.255102	0.280576	0.546934	Activation	Activation	consistent
chr11	86950000	87550000	-0.0655624	0.120516	600000	Inactivation	chr11:86950000-87550000_Inactivation	FAIL	0.169218	0.154676	0.103655	Inactivation	Inactivation	consistent
chr11	87550000	87600000	0.139565	0.145549	50000	Activation	chr11:87550000-87600000_Activation	FAIL	0.165816	0.351319	0.305382	Activation	Activation	consistent
chr11	87600000	87700000	-0.107884	0.221375	100000	Inactivation	chr11:87600000-87700000_Inactivation	FAIL	0.413265	0.351319	0.305382	Inactivation	Inactivation	consistent
chr11	87750000	87800000	-0.107884	0.221375	50000	Inactivation	chr11:87750000-87800000_Inactivation	FAIL	0.413265	0.351319	0.305382	Inactivation	Inactivation	consistent
chr11	87800000	88050000	-0.271149	0.0259106	250000	Inactivation	chr11:87800000-88050000_Inactivation	FAIL	0.576531	0.577938	0.305382	Inactivation	Activation	inconsistent
chr11	88050000	88250000	-0.179711	0.0841346	200000	Inactivation	chr11:88050000-88250000_Inactivation	FAIL	0.839286	0.803357	0.659574	Inactivation	Inactivation	consistent
chr11	88250000	88300000	-0.605243	0.00068524	50000	Inactivation	chr11:88250000-88300000_Inactivation	FAIL	0.839286	0.354916	0.234043	Inactivation	Inactivation	consistent
chr11	88300000	89000000	-0.055355	0.327009	700000	Inactivation	chr11:88300000-89000000_Inactivation	FAIL	0.276786	0.309353	0.221431	Inactivation	Activation	inconsistent
chr11	89000000	89500000	-0.168324	0.0968757	500000	Inactivation	chr11:89000000-89500000_Inactivation	FAIL	0.366071	0.351918	0.197747	Inactivation	Inactivation	consistent
chr11	89800000	90000000	-0.210424	0.0444335	200000	Inactivation	chr11:89800000-90000000_Inactivation	FAIL	0.461097	0.447842	0.250672	Inactivation	Inactivation	consistent
chr11	90000000	90200000	0.0433993	0.540504	200000	Activation	chr11:90000000-90200000_Activation	FAIL	0.288265	0.263789	0.331665	Activation	Inactivation	inconsistent
chr11	90200000	90650000	-0.118226	0.126684	450000	Inactivation	chr11:90200000-90650000_Inactivation	FAIL	0.390306	0.364508	0.27208	Inactivation	Inactivation	consistent
chr11	90650000	91250000	0.164924	0.0475385	600000	Activation	chr11:90650000-91250000_Activation	FAIL	0.326531	0.297362	0.491455	Activation	Inactivation	inconsistent
chr11	91250000	92150000	0.418433	0.00119917	900000	Activation	chr11:91250000-92150000_Activation	PASS	0.103316	0.103118	0.521749	Activation	Inactivation	inconsistent
chr11	92150000	92200000	0.254428	0.0314354	50000	Activation	chr11:92150000-92200000_Activation	FAIL	0.247449	0.16307	0.501877	Activation	Inactivation	inconsistent
chr11	92200000	92250000	-0.00840017	0.87897	50000	Inactivation	chr11:92200000-92250000_Inactivation	FAIL	0.247449	0.16307	0.239049	Inactivation	Inactivation	consistent
chr11	92250000	92350000	0.0579264	0.439838	100000	Activation	chr11:92250000-92350000_Activation	FAIL	0.181122	0.16307	0.239049	Activation	Inactivation	inconsistent
chr11	92350000	92650000	-0.084578	0.263667	300000	Inactivation	chr11:92350000-92650000_Inactivation	FAIL	0.215561	0.170264	0.130983	Inactivation	Inactivation	consistent
chr11	92650000	93400000	0.0828544	0.223388	750000	Activation	chr11:92650000-93400000_Activation	FAIL	0.327806	0.322142	0.410661	Activation	Inactivation	inconsistent
chr11	93400000	94100000	-0.0461957	0.34838	700000	Inactivation	chr11:93400000-94100000_Inactivation	FAIL	0.720238	0.730216	0.674042	Inactivation	Activation	inconsistent
chr11	94100000	94150000	0.107248	0.223581	50000	Activation	chr11:94100000-94150000_Activation	FAIL	0.487245	0.534772	0.594493	Activation	Activation	consistent
chr11	94150000	94900000	-0.117438	0.050151	750000	Inactivation	chr11:94150000-94900000_Inactivation	FAIL	0.80102	0.743405	0.683582	Inactivation	Inactivation	consistent
chr11	94900000	95000000	0.09532	0.266558	100000	Activation	chr11:94900000-95000000_Activation	FAIL	0.589286	0.619904	0.684606	Activation	Activation	consistent
chr11	95000000	95500000	-0.0777624	0.307865	500000	Inactivation	chr11:95000000-95500000_Inactivation	FAIL	0.580357	0.468825	0.502595	Inactivation	Inactivation	consistent
chr11	95500000	95600000	0.360987	0.00875822	100000	Activation	chr11:95500000-95600000_Activation	FAIL	0.571429	0.808153	0.932416	Activation	Activation	consistent
chr11	95600000	95800000	0.131395	0.164565	200000	Activation	chr11:95600000-95800000_Activation	FAIL	0.80102	0.808153	0.932416	Activation	Activation	consistent
chr11	95800000	96100000	-0.0288541	0.647509	300000	Inactivation	chr11:95800000-96100000_Inactivation	FAIL	0.959184	0.968825	0.93033	Inactivation	Activation	inconsistent
chr11	96100000	96150000	-0.528646	0.00130624	50000	Inactivation	chr11:96100000-96150000_Inactivation	FAIL	0.959184	0.118705	0.430538	Inactivation	Inactivation	consistent
chr11	96150000	96300000	0.319569	0.0132979	150000	Activation	chr11:96150000-96300000_Activation	FAIL	0.110969	0.118705	0.430538	Activation	Activation	consistent
chr11	96400000	97800000	0.124955	0.0132979	1400000	Activation	chr11:96400000-97800000_Activation	FAIL	0.117602	0.145384	0.242557	Activation	Activation	consistent
chr11	97800000	98800000	-0.0394905	0.207007	1000000	Inactivation	chr11:97800000-98800000_Inactivation	FAIL	0.345238	0.328537	0.305748	Inactivation	Inactivation	consistent
chr11	98800000	98950000	0.0354589	0.59648	150000	Activation	chr11:98800000-98950000_Activation	FAIL	0.311224	0.273381	0.346683	Activation	Inactivation	inconsistent
chr11	98950000	99650000	-0.159189	0.0746055	700000	Inactivation	chr11:98950000-99650000_Inactivation	FAIL	0.517857	0.431655	0.358669	Inactivation	Inactivation	consistent
chr11	99650000	100450000	0.0857547	0.087882	800000	Activation	chr11:99650000-100450000_Activation	FAIL	0.144133	0.244604	0.229887	Activation	Activation	consistent
chr11	100450000	100550000	-0.10207	0.240605	100000	Inactivation	chr11:100450000-100550000_Inactivation	FAIL	0.303571	0.347722	0.201502	Inactivation	Activation	inconsistent
chr11	100550000	100700000	0.141334	0.142316	150000	Activation	chr11:100550000-100700000_Activation	FAIL	0.538265	0.522782	0.679599	Activation	Inactivation	inconsistent
chr11	100700000	100750000	-0.33426	0.0113279	50000	Inactivation	chr11:100700000-100750000_Inactivation	FAIL	0.538265	0.522782	0.204005	Inactivation	Inactivation	consistent
chr11	100750000	101450000	0.0844478	0.24114	700000	Activation	chr11:100750000-101450000_Activation	FAIL	0.201531	0.298161	0.285978	Activation	Activation	consistent
chr11	101450000	101950000	-0.0937275	0.11557	500000	Inactivation	chr11:101450000-101950000_Inactivation	FAIL	0.566327	0.539568	0.472599	Inactivation	Inactivation	consistent
chr11	101950000	102500000	0.0207434	0.287908	550000	Activation	chr11:101950000-102500000_Activation	FAIL	0.934949	0.871303	0.955692	Activation	Inactivation	inconsistent
chr11	102500000	102600000	-0.250805	0.0326559	100000	Inactivation	chr11:102500000-102600000_Inactivation	FAIL	0.892857	0.810552	0.642053	Inactivation	Inactivation	consistent
chr11	102600000	103250000	0.0318049	0.568727	650000	Activation	chr11:102600000-103250000_Activation	FAIL	0.696429	0.667866	0.728233	Activation	Inactivation	inconsistent
chr11	103250000	103300000	-0.00394307	0.940234	50000	Inactivation	chr11:103250000-103300000_Inactivation	FAIL	0.543367	0.52518	0.539424	Inactivation	Inactivation	consistent
chr11	103300000	103500000	0.0260945	0.67389	200000	Activation	chr11:103300000-103500000_Activation	FAIL	0.543367	0.529976	0.569462	Activation	Inactivation	inconsistent
chr11	103500000	103550000	-0.234231	0.0380308	50000	Inactivation	chr11:103500000-103550000_Inactivation	FAIL	0.543367	0.338129	0.309136	Inactivation	Inactivation	consistent
chr11	103550000	103800000	0.000462951	0.991049	250000	Activation	chr11:103550000-103800000_Activation	FAIL	0.308673	0.338129	0.309136	Activation	Activation	consistent
chr11	103800000	106200000	-0.15218	0.0353112	2400000	Inactivation	chr11:103800000-106200000_Inactivation	FAIL	0.483236	0.469681	0.331056	Inactivation	Inactivation	consistent
chr11	106200000	106600000	0.0493841	0.262639	400000	Activation	chr11:106200000-106600000_Activation	FAIL	0.469388	0.436451	0.518772	Activation	Inactivation	inconsistent
chr11	106600000	107100000	0.341146	0.0101929	500000	Activation	chr11:106600000-107100000_Activation	FAIL	0.0816327	0.135492	0.422778	Activation	Activation	consistent
chr11	107100000	107200000	0.156471	0.114563	100000	Activation	chr11:107100000-107200000_Activation	FAIL	0.265306	0.158273	0.421777	Activation	Inactivation	inconsistent
chr11	107200000	107300000	-0.0320522	0.625517	100000	Inactivation	chr11:107200000-107300000_Inactivation	FAIL	0.57398	0.544365	0.541927	Inactivation	Inactivation	consistent
chr11	107300000	108150000	0.0751519	0.0516713	850000	Activation	chr11:107300000-108150000_Activation	FAIL	0.715136	0.690647	0.790288	Activation	Inactivation	inconsistent
chr11	108150000	110350000	-0.117836	0.00113493	2200000	Inactivation	chr11:108150000-110350000_Inactivation	PASS	0.654337	0.547029	0.536501	Inactivation	Inactivation	consistent
chr11	110350000	111100000	0.0972078	0.217092	750000	Activation	chr11:110350000-111100000_Activation	FAIL	0.230867	0.296163	0.328075	Activation	Activation	consistent
chr11	111100000	111150000	-0.150622	0.12208	50000	Inactivation	chr11:111100000-111150000_Inactivation	FAIL	0.489796	0.508393	0.339174	Inactivation	Activation	inconsistent
chr11	111150000	111950000	0.0651987	0.00357609	800000	Activation	chr11:111150000-111950000_Activation	FAIL	0.737245	0.772182	0.802444	Activation	Activation	consistent
chr11	111950000	112150000	-0.135517	0.155507	200000	Inactivation	chr11:111950000-112150000_Inactivation	FAIL	0.885204	0.985612	0.749687	Inactivation	Activation	inconsistent
chr11	112150000	112200000	0.374687	0.00738774	50000	Activation	chr11:112150000-112200000_Activation	FAIL	0.375	0.441247	0.749687	Activation	Activation	consistent
chr11	112200000	112600000	0.0572687	0.315746	400000	Activation	chr11:112200000-112600000_Activation	FAIL	0.34949	0.378897	0.406758	Activation	Activation	consistent
chr11	112600000	112750000	-0.00483066	0.928692	150000	Inactivation	chr11:112600000-112750000_Inactivation	FAIL	0.32398	0.376499	0.319149	Inactivation	Activation	inconsistent
chr11	112750000	113100000	0.0493761	0.266558	350000	Activation	chr11:112750000-113100000_Activation	FAIL	0.350765	0.371703	0.400141	Activation	Activation	consistent
chr11	113100000	113200000	0.362124	0.0084156	100000	Activation	chr11:113100000-113200000_Activation	FAIL	0.377551	0.496403	0.739675	Activation	Activation	consistent
chr11	113200000	113400000	-0.00267235	0.958457	200000	Inactivation	chr11:113200000-113400000_Inactivation	FAIL	0.742347	0.733813	0.739675	Inactivation	Inactivation	consistent
chr11	113400000	114400000	0.144166	0.0308144	1000000	Activation	chr11:113400000-114400000_Activation	FAIL	0.497449	0.577938	0.641615	Activation	Activation	consistent
chr11	114400000	114450000	-0.340668	0.0103642	50000	Inactivation	chr11:114400000-114450000_Inactivation	FAIL	0.479592	0.609113	0.138924	Inactivation	Activation	inconsistent
chr11	114450000	115350000	0.0964203	0.112165	900000	Activation	chr11:114450000-115350000_Activation	FAIL	0.116071	0.100719	0.212492	Activation	Inactivation	inconsistent
chr11	115350000	115400000	-0.066103	0.394398	50000	Inactivation	chr11:115350000-115400000_Inactivation	FAIL	0.387755	0.453237	0.321652	Inactivation	Activation	inconsistent
chr11	115400000	116300000	0.251079	0.00993597	900000	Activation	chr11:115400000-116300000_Activation	PASS	0.27466	0.351719	0.525739	Activation	Activation	consistent
chr11	116300000	117000000	0.0097799	0.745947	700000	Activation	chr11:116300000-117000000_Activation	FAIL	0.683673	0.717026	0.693453	Activation	Activation	consistent
chr11	117000000	117200000	-0.0472721	0.510846	200000	Inactivation	chr11:117000000-117200000_Inactivation	FAIL	0.984694	0.827338	0.937422	Inactivation	Inactivation	consistent
chr11	117200000	117250000	0.322626	0.0126555	50000	Activation	chr11:117200000-117250000_Activation	FAIL	0.614796	0.827338	0.937422	Activation	Activation	consistent
chr11	117250000	118950000	-0.0915111	0.0017131	1700000	Inactivation	chr11:117250000-118950000_Inactivation	FAIL	0.827551	0.80048	0.73604	Inactivation	Inactivation	consistent
chr11	118950000	119650000	0.0552707	0.0367031	700000	Activation	chr11:118950000-119650000_Activation	FAIL	0.783163	0.811751	0.838434	Activation	Activation	consistent
chr11	119650000	119950000	-0.0226623	0.710422	300000	Inactivation	chr11:119650000-119950000_Inactivation	FAIL	0.607143	0.613909	0.584481	Inactivation	Activation	inconsistent
chr11	119950000	120200000	0.0657723	0.366261	250000	Activation	chr11:119950000-120200000_Activation	FAIL	0.778061	0.846523	0.843833	Activation	Activation	consistent
chr11	120200000	121500000	-0.0389681	0.483608	1300000	Inactivation	chr11:120200000-121500000_Inactivation	FAIL	0.480102	0.458034	0.441134	Inactivation	Inactivation	consistent
chr11	121500000	121900000	0.0789412	0.144564	400000	Activation	chr11:121500000-121900000_Activation	FAIL	0.461735	0.468825	0.540676	Activation	Activation	consistent
chr11	121900000	121950000	-0.114834	0.205422	50000	Inactivation	chr11:121900000-121950000_Inactivation	FAIL	0.716837	0.503597	0.602003	Inactivation	Inactivation	consistent
chr11	121950000	122100000	0.025341	0.680593	150000	Activation	chr11:121950000-122100000_Activation	FAIL	0.716837	0.764988	0.742178	Activation	Activation	consistent
chr11	122100000	122750000	-0.0920904	0.189426	650000	Inactivation	chr11:122100000-122750000_Inactivation	FAIL	0.746173	0.68705	0.654083	Inactivation	Inactivation	consistent
chr11	122750000	123600000	0.0763071	0.124242	850000	Activation	chr11:122750000-123600000_Activation	FAIL	0.689626	0.689049	0.765933	Activation	Inactivation	inconsistent
chr11	123600000	124100000	-0.060078	0.108332	500000	Inactivation	chr11:123600000-124100000_Inactivation	FAIL	0.320153	0.296163	0.260075	Inactivation	Inactivation	consistent
chr11	124100000	124200000	0.145344	0.1333	100000	Activation	chr11:124100000-124200000_Activation	FAIL	0.191327	0.235012	0.336671	Activation	Activation	consistent
chr11	124200000	124450000	-0.0423904	0.54665	250000	Inactivation	chr11:124200000-124450000_Inactivation	FAIL	0.191327	0.239808	0.148936	Inactivation	Activation	inconsistent
chr11	124450000	124700000	0.0183935	0.752222	250000	Activation	chr11:124450000-124700000_Activation	FAIL	0.553571	0.413669	0.571965	Activation	Inactivation	inconsistent
chr11	124700000	124850000	-0.0224228	0.713013	150000	Inactivation	chr11:124700000-124850000_Inactivation	FAIL	0.594388	0.697842	0.571965	Inactivation	Activation	inconsistent
chr11	124850000	126300000	0.0710147	0.0595302	1450000	Activation	chr11:124850000-126300000_Activation	FAIL	0.516156	0.56235	0.587171	Activation	Activation	consistent
chr11	126300000	126350000	-0.325049	0.0123771	50000	Inactivation	chr11:126300000-126350000_Inactivation	FAIL	0.714286	0.829736	0.389237	Inactivation	Activation	inconsistent
chr11	126350000	127000000	0.0780121	0.0615431	650000	Activation	chr11:126350000-127000000_Activation	FAIL	0.255102	0.326139	0.333114	Activation	Activation	consistent
chr11	127000000	127300000	-0.052355	0.4747	300000	Inactivation	chr11:127000000-127300000_Inactivation	FAIL	0.188776	0.230216	0.136421	Inactivation	Activation	inconsistent
chr11	127300000	127400000	0.0477702	0.506628	100000	Activation	chr11:127300000-127400000_Activation	FAIL	0.188776	0.230216	0.236546	Activation	Activation	consistent
chr11	127400000	128000000	-0.152981	0.0182659	600000	Inactivation	chr11:127400000-128000000_Inactivation	FAIL	0.64966	0.695444	0.496679	Inactivation	Activation	inconsistent
chr11	128000000	128250000	0.029498	0.645731	250000	Activation	chr11:128000000-128250000_Activation	FAIL	0.895408	0.835731	0.924906	Activation	Inactivation	inconsistent
chr11	128250000	128500000	-0.0419306	0.54862	250000	Inactivation	chr11:128250000-128500000_Inactivation	FAIL	0.966837	0.882494	0.924906	Inactivation	Inactivation	consistent
chr11	128500000	128750000	-0.317275	0.0138119	250000	Inactivation	chr11:128500000-128750000_Inactivation	FAIL	0.966837	0.788969	0.649562	Inactivation	Inactivation	consistent
chr11	128750000	129150000	-0.0466659	0.512152	400000	Inactivation	chr11:128750000-129150000_Inactivation	FAIL	0.968112	0.866906	0.921446	Inactivation	Inactivation	consistent
chr11	129150000	129200000	0.169852	0.0946273	50000	Activation	chr11:129150000-129200000_Activation	FAIL	0.752551	0.741007	0.922403	Activation	Inactivation	inconsistent
chr11	129200000	129650000	-0.251632	0.00331913	450000	Inactivation	chr11:129200000-129650000_Inactivation	PASS	0.867347	0.860911	0.615715	Inactivation	Inactivation	consistent
chr11	129650000	130050000	0.00283837	0.954603	400000	Activation	chr11:129650000-130050000_Activation	FAIL	0.982143	0.980815	0.984981	Activation	Inactivation	inconsistent
chr11	130050000	130300000	-0.131181	0.164843	250000	Inactivation	chr11:130050000-130300000_Inactivation	FAIL	0.920918	0.81295	0.789737	Inactivation	Inactivation	consistent
chr11	130300000	130350000	0.0390316	0.571447	50000	Activation	chr11:130300000-130350000_Activation	FAIL	0.920918	0.81295	0.95995	Activation	Inactivation	inconsistent
chr11	130350000	130800000	-0.0145399	0.800595	450000	Inactivation	chr11:130350000-130800000_Inactivation	FAIL	0.97449	0.8753	0.95995	Inactivation	Inactivation	consistent
chr11	130800000	130850000	-0.580247	0.000856549	50000	Inactivation	chr11:130800000-130850000_Inactivation	FAIL	0.97449	0.935252	0.394243	Inactivation	Inactivation	consistent
chr11	130850000	131400000	-0.173952	0.0890383	550000	Inactivation	chr11:130850000-131400000_Inactivation	FAIL	0.568878	0.656275	0.394925	Inactivation	Activation	inconsistent
chr11	131400000	131600000	0.0606594	0.42457	200000	Activation	chr11:131400000-131600000_Activation	FAIL	0.568878	0.594724	0.629537	Activation	Activation	consistent
chr11	131600000	132000000	-0.070252	0.155292	400000	Inactivation	chr11:131600000-132000000_Inactivation	FAIL	0.542092	0.558753	0.47184	Inactivation	Activation	inconsistent
chr11	132000000	132050000	0.173035	0.0903874	50000	Activation	chr11:132000000-132050000_Activation	FAIL	0.316327	0.59952	0.489362	Activation	Activation	consistent
chr11	132050000	132450000	-0.109324	0.111416	400000	Inactivation	chr11:132050000-132450000_Inactivation	FAIL	0.344388	0.305755	0.235063	Inactivation	Inactivation	consistent
chr11	132450000	132850000	0.0142844	0.804386	400000	Activation	chr11:132450000-132850000_Activation	FAIL	0.372449	0.413669	0.386733	Activation	Activation	consistent
chr11	132850000	132950000	-0.214998	0.0499797	100000	Inactivation	chr11:132850000-132950000_Inactivation	FAIL	0.318878	0.0983213	0.10388	Inactivation	Inactivation	consistent
chr11	132950000	133200000	0.00903936	0.832844	250000	Activation	chr11:132950000-133200000_Activation	FAIL	0.0918367	0.0983213	0.100876	Activation	Activation	consistent
chr11	133200000	133750000	-0.0576994	0.397032	550000	Inactivation	chr11:133200000-133750000_Inactivation	FAIL	0.0880102	0.0743405	0.0303108	Inactivation	Inactivation	consistent
chr11	133750000	134600000	0.06508	0.0449474	850000	Activation	chr11:133750000-134600000_Activation	FAIL	0.341837	0.306355	0.406917	Activation	Inactivation	inconsistent
chr11	134600000	134950000	-0.014939	0.795456	350000	Inactivation	chr11:134600000-134950000_Inactivation	FAIL	0.329082	0.292566	0.314143	Inactivation	Inactivation	consistent
chr12	200000	850000	0.058822	0.0822077	650000	Activation	chr12:200000-850000_Activation	FAIL	0.71358	0.818482	0.772402	Activation	Activation	consistent
chr12	850000	1750000	-0.159829	0.0476323	900000	Inactivation	chr12:850000-1750000_Inactivation	FAIL	0.933333	0.815182	0.773504	Inactivation	Inactivation	consistent
chr12	1750000	6400000	0.0898911	0.0155696	4650000	Activation	chr12:1750000-6400000_Activation	FAIL	0.425185	0.446535	0.515076	Activation	Activation	consistent
chr12	6400000	6500000	-0.057635	0.428648	100000	Inactivation	chr12:6400000-6500000_Inactivation	FAIL	0.938272	0.908416	0.880637	Inactivation	Inactivation	consistent
chr12	6500000	7000000	0.0131788	0.769569	500000	Activation	chr12:6500000-7000000_Activation	FAIL	0.940741	0.977723	0.95392	Activation	Activation	consistent
chr12	7000000	7050000	-0.0267643	0.66827	50000	Inactivation	chr12:7000000-7050000_Inactivation	FAIL	0.94321	0.872525	0.916446	Inactivation	Inactivation	consistent
chr12	7050000	7200000	0.137433	0.137872	150000	Activation	chr12:7050000-7200000_Activation	FAIL	0.779012	0.872525	0.916446	Activation	Activation	consistent
chr12	7250000	7350000	0.137433	0.137872	100000	Activation	chr12:7250000-7350000_Activation	FAIL	0.779012	0.872525	0.916446	Activation	Activation	consistent
chr12	7350000	7700000	-0.125153	0.0923226	350000	Inactivation	chr12:7350000-7700000_Inactivation	FAIL	0.320988	0.34901	0.195835	Inactivation	Activation	inconsistent
chr12	7700000	8000000	0.00631038	0.886138	300000	Activation	chr12:7700000-8000000_Activation	FAIL	0.248148	0.237624	0.254459	Activation	Inactivation	inconsistent
chr12	8000000	8300000	0.365635	0.00728015	300000	Activation	chr12:8000000-8300000_Activation	PASS	0.244444	0.350248	0.61008	Activation	Activation	consistent
chr12	8300000	8400000	0.00356617	0.943842	100000	Activation	chr12:8300000-8400000_Activation	FAIL	0.244444	0.246287	0.248011	Activation	Activation	consistent
chr12	8600000	9450000	-0.0993878	0.193751	850000	Inactivation	chr12:8600000-9450000_Inactivation	FAIL	0.325926	0.402228	0.226538	Inactivation	Activation	inconsistent
chr12	9450000	9550000	0.0176638	0.759927	100000	Activation	chr12:9450000-9550000_Activation	FAIL	0.559259	0.637376	0.576923	Activation	Activation	consistent
chr12	9750000	10350000	0.0339277	0.230259	600000	Activation	chr12:9750000-10350000_Activation	FAIL	0.553704	0.637376	0.587631	Activation	Activation	consistent
chr12	10350000	10600000	-0.00692275	0.894277	250000	Inactivation	chr12:10350000-10600000_Inactivation	FAIL	0.65679	0.652228	0.649867	Inactivation	Inactivation	consistent
chr12	10600000	10900000	0.061712	0.174315	300000	Activation	chr12:10600000-10900000_Activation	FAIL	0.598765	0.726485	0.660477	Activation	Activation	consistent
chr12	10900000	11700000	-0.0626842	0.0632879	800000	Inactivation	chr12:10900000-11700000_Inactivation	FAIL	0.490535	0.384901	0.427851	Inactivation	Inactivation	consistent
chr12	11700000	12450000	0.0580131	0.0707398	750000	Activation	chr12:11700000-12450000_Activation	FAIL	0.699588	0.709158	0.757602	Activation	Activation	consistent
chr12	12450000	12950000	-0.0873236	0.254741	500000	Inactivation	chr12:12450000-12950000_Inactivation	FAIL	0.945679	0.826733	0.858355	Inactivation	Inactivation	consistent
chr12	12950000	13100000	0.0982022	0.242092	150000	Activation	chr12:12950000-13100000_Activation	FAIL	0.822222	0.844059	0.920424	Activation	Activation	consistent
chr12	13100000	13800000	-0.10471	0.174315	700000	Inactivation	chr12:13100000-13800000_Inactivation	FAIL	0.635802	0.500825	0.531092	Inactivation	Inactivation	consistent
chr12	13800000	13850000	-0.268291	0.0232363	50000	Inactivation	chr12:13800000-13850000_Inactivation	FAIL	0.387654	0.235149	0.119363	Inactivation	Inactivation	consistent
chr12	13850000	14300000	-0.119259	0.174315	450000	Inactivation	chr12:13850000-14300000_Inactivation	FAIL	0.239506	0.235149	0.120248	Inactivation	Inactivation	consistent
chr12	14300000	14500000	-0.37428	0.0030495	200000	Inactivation	chr12:14300000-14500000_Inactivation	FAIL	0.496296	0.545792	0.122016	Inactivation	Activation	inconsistent
chr12	14500000	14650000	-0.113403	0.192591	150000	Inactivation	chr12:14500000-14650000_Inactivation	FAIL	0.580247	0.668317	0.466844	Inactivation	Activation	inconsistent
chr12	14650000	15150000	-0.223398	0.0359927	500000	Inactivation	chr12:14650000-15150000_Inactivation	FAIL	0.545679	0.625	0.322281	Inactivation	Activation	inconsistent
chr12	15150000	16000000	-0.0699699	0.199485	850000	Inactivation	chr12:15150000-16000000_Inactivation	FAIL	0.558025	0.552805	0.488055	Inactivation	Inactivation	consistent
chr12	16000000	16150000	-0.475646	0.00257704	150000	Inactivation	chr12:16000000-16150000_Inactivation	FAIL	0.881481	0.893564	0.405836	Inactivation	Activation	inconsistent
chr12	16150000	16550000	0.0144775	0.262214	400000	Activation	chr12:16150000-16550000_Activation	FAIL	0.358025	0.485149	0.372502	Activation	Activation	consistent
chr12	16550000	17450000	-0.0612838	0.297197	900000	Inactivation	chr12:16550000-17450000_Inactivation	FAIL	0.218107	0.240099	0.156823	Inactivation	Activation	inconsistent
chr12	17450000	18300000	0.0303863	0.328315	850000	Activation	chr12:17450000-18300000_Activation	FAIL	0.165432	0.160066	0.195818	Activation	Inactivation	inconsistent
chr12	18300000	19050000	-0.182169	0.0394717	750000	Inactivation	chr12:18300000-19050000_Inactivation	FAIL	0.480247	0.55033	0.298078	Inactivation	Activation	inconsistent
chr12	19050000	19100000	0.135835	0.140685	50000	Activation	chr12:19050000-19100000_Activation	FAIL	0.54321	0.529703	0.679045	Activation	Inactivation	inconsistent
chr12	19100000	19450000	-0.0527725	0.452658	350000	Inactivation	chr12:19100000-19450000_Inactivation	FAIL	0.733333	0.657178	0.680561	Inactivation	Inactivation	consistent
chr12	19450000	19700000	0.00570456	0.911973	250000	Activation	chr12:19450000-19700000_Activation	FAIL	0.683951	0.637376	0.689655	Activation	Inactivation	inconsistent
chr12	19700000	20100000	-0.264977	0.0241813	400000	Inactivation	chr12:19700000-20100000_Inactivation	FAIL	0.503704	0.490099	0.238727	Inactivation	Inactivation	consistent
chr12	20100000	22500000	0.15462	0.00878342	2400000	Activation	chr12:20100000-22500000_Activation	PASS	0.362414	0.377063	0.517034	Activation	Activation	consistent
chr12	22500000	22550000	-0.00154567	0.97584	50000	Inactivation	chr12:22500000-22550000_Inactivation	FAIL	0.550617	0.584158	0.549072	Inactivation	Activation	inconsistent
chr12	22550000	23050000	0.0663621	0.0241168	500000	Activation	chr12:22550000-23050000_Activation	FAIL	0.418519	0.439356	0.484881	Activation	Activation	consistent
chr12	23050000	23300000	-0.052998	0.460067	250000	Inactivation	chr12:23050000-23300000_Inactivation	FAIL	0.28642	0.294554	0.233422	Inactivation	Activation	inconsistent
chr12	23300000	24800000	0.14061	0.0242027	1500000	Activation	chr12:23300000-24800000_Activation	FAIL	0.091358	0.140594	0.231968	Activation	Activation	consistent
chr12	24800000	25000000	-0.10821	0.209535	200000	Inactivation	chr12:24800000-25000000_Inactivation	FAIL	0.471605	0.334158	0.363395	Inactivation	Inactivation	consistent
chr12	25000000	25900000	0.0860184	0.166649	900000	Activation	chr12:25000000-25900000_Activation	FAIL	0.525103	0.494554	0.611121	Activation	Inactivation	inconsistent
chr12	25900000	26150000	-0.045512	0.512638	250000	Inactivation	chr12:25900000-26150000_Inactivation	FAIL	0.708642	0.587871	0.66313	Inactivation	Inactivation	consistent
chr12	26150000	26300000	0.081809	0.301364	150000	Activation	chr12:26150000-26300000_Activation	FAIL	0.708642	0.737624	0.790451	Activation	Activation	consistent
chr12	26300000	26550000	-0.00954907	0.855449	250000	Inactivation	chr12:26300000-26550000_Inactivation	FAIL	0.8	0.886139	0.790451	Inactivation	Activation	inconsistent
chr12	26550000	26850000	0.124786	0.163492	300000	Activation	chr12:26550000-26850000_Activation	FAIL	0.644444	0.727723	0.769231	Activation	Activation	consistent
chr12	26850000	27600000	-0.00996955	0.806614	750000	Inactivation	chr12:26850000-27600000_Inactivation	FAIL	0.88642	0.85396	0.87645	Inactivation	Inactivation	consistent
chr12	27600000	28300000	0.0751748	0.261011	700000	Activation	chr12:27600000-28300000_Activation	FAIL	0.84856	0.900165	0.923735	Activation	Activation	consistent
chr12	28300000	28400000	-0.317962	0.0129926	100000	Inactivation	chr12:28300000-28400000_Inactivation	FAIL	0.861728	0.606436	0.543767	Inactivation	Inactivation	consistent
chr12	28400000	28700000	0.0474703	0.498529	300000	Activation	chr12:28400000-28700000_Activation	FAIL	0.496296	0.606436	0.543767	Activation	Activation	consistent
chr12	28700000	29200000	-0.0068769	0.895136	500000	Inactivation	chr12:28700000-29200000_Inactivation	FAIL	0.407407	0.423267	0.400531	Inactivation	Activation	inconsistent
chr12	29200000	29450000	0.02477	0.687512	250000	Activation	chr12:29200000-29450000_Activation	FAIL	0.404938	0.437294	0.429708	Activation	Activation	consistent
chr12	29450000	29700000	-0.0443659	0.522195	250000	Inactivation	chr12:29450000-29700000_Inactivation	FAIL	0.474074	0.480198	0.429708	Inactivation	Activation	inconsistent
chr12	29700000	29950000	0.192328	0.0205949	250000	Activation	chr12:29700000-29950000_Activation	FAIL	0.528395	0.540842	0.720723	Activation	Activation	consistent
chr12	29950000	30000000	-0.105262	0.218318	50000	Inactivation	chr12:29950000-30000000_Inactivation	FAIL	0.582716	0.240099	0.477454	Inactivation	Inactivation	consistent
chr12	30000000	30550000	0.172174	0.0320842	550000	Activation	chr12:30000000-30550000_Activation	FAIL	0.237037	0.32797	0.409211	Activation	Activation	consistent
chr12	30550000	30800000	-0.147631	0.118029	250000	Inactivation	chr12:30550000-30800000_Inactivation	FAIL	0.476543	0.415842	0.328912	Inactivation	Inactivation	consistent
chr12	30800000	30850000	0.226375	0.0366155	50000	Activation	chr12:30800000-30850000_Activation	FAIL	0.476543	0.415842	0.702918	Activation	Inactivation	inconsistent
chr12	30850000	30950000	-0.0699217	0.354236	100000	Inactivation	chr12:30850000-30950000_Inactivation	FAIL	0.77284	0.798267	0.702918	Inactivation	Activation	inconsistent
chr12	30950000	31200000	0.130078	0.152518	250000	Activation	chr12:30950000-31200000_Activation	FAIL	0.57284	0.798267	0.702918	Activation	Activation	consistent
chr12	31350000	31750000	-0.162367	0.0405884	400000	Inactivation	chr12:31350000-31750000_Inactivation	FAIL	0.920988	0.816213	0.758621	Inactivation	Inactivation	consistent
chr12	31750000	32250000	0.0294849	0.63726	500000	Activation	chr12:31750000-32250000_Activation	FAIL	0.72963	0.887376	0.759115	Activation	Activation	consistent
chr12	32250000	34200000	-0.153479	0.0178031	1950000	Inactivation	chr12:32250000-34200000_Inactivation	FAIL	0.497942	0.535891	0.344464	Inactivation	Activation	inconsistent
chr12	34200000	34550000	0.0521709	0.368603	350000	Activation	chr12:34200000-34550000_Activation	FAIL	0.0493827	0.0371287	0.101554	Activation	Inactivation	inconsistent
chr12	34600000	34700000	0.0337197	0.609063	100000	Activation	chr12:34600000-34700000_Activation	FAIL	0.0790123	0.0816832	0.112732	Activation	Activation	consistent
chr12	34750000	34800000	0.0337197	0.609063	50000	Activation	chr12:34750000-34800000_Activation	FAIL	0.0790123	0.0816832	0.112732	Activation	Activation	consistent
chr12	37900000	38000000	0.0148705	0.792011	100000	Activation	chr12:37900000-38000000_Activation	FAIL	0.0395062	0.0433168	0.0543767	Activation	Activation	consistent
chr12	38150000	38200000	0.0148705	0.792011	50000	Activation	chr12:38150000-38200000_Activation	FAIL	0.0395062	0.0433168	0.0543767	Activation	Activation	consistent
chr12	38250000	38300000	0.0148705	0.792011	50000	Activation	chr12:38250000-38300000_Activation	FAIL	0.0395062	0.0618812	0.0543767	Activation	Activation	consistent
chr12	38400000	38450000	0.0148705	0.792011	50000	Activation	chr12:38400000-38450000_Activation	FAIL	0.0395062	0.0618812	0.0543767	Activation	Activation	consistent
chr12	38450000	40450000	-0.0876373	0.140406	2000000	Inactivation	chr12:38450000-40450000_Inactivation	FAIL	0.284774	0.321782	0.197136	Inactivation	Activation	inconsistent
chr12	40450000	40500000	0.241504	0.0318265	50000	Activation	chr12:40450000-40500000_Activation	FAIL	0.180247	0.5	0.421751	Activation	Activation	consistent
chr12	40500000	41300000	-0.130417	0.00773113	800000	Inactivation	chr12:40500000-41300000_Inactivation	PASS	0.32428	0.333333	0.193863	Inactivation	Activation	inconsistent
chr12	41300000	41600000	0.0336903	0.609149	300000	Activation	chr12:41300000-41600000_Activation	FAIL	0.167901	0.178218	0.201592	Activation	Activation	consistent
chr12	41600000	42400000	-0.127219	0.141265	800000	Inactivation	chr12:41600000-42400000_Inactivation	FAIL	0.21358	0.358911	0.0863612	Inactivation	Activation	inconsistent
chr12	42400000	42500000	-0.542647	0.00115967	100000	Inactivation	chr12:42400000-42500000_Inactivation	FAIL	0.622222	0.611386	0.0795756	Inactivation	Inactivation	consistent
chr12	42500000	42800000	0.00907751	0.862193	300000	Activation	chr12:42500000-42800000_Activation	FAIL	0.622222	0.611386	0.6313	Activation	Inactivation	inconsistent
chr12	42800000	42850000	-0.0492779	0.485064	50000	Inactivation	chr12:42800000-42850000_Inactivation	FAIL	0.622222	0.611386	0.572944	Inactivation	Inactivation	consistent
chr12	42850000	43150000	0.200105	0.0323204	300000	Activation	chr12:42850000-43150000_Activation	FAIL	0.392593	0.433168	0.592697	Activation	Activation	consistent
chr12	43150000	43450000	-0.0448669	0.31616	300000	Inactivation	chr12:43150000-43450000_Inactivation	FAIL	0.485185	0.450495	0.440318	Inactivation	Inactivation	consistent
chr12	43450000	43800000	0.12568	0.0379255	350000	Activation	chr12:43450000-43800000_Activation	FAIL	0.274074	0.435644	0.399754	Activation	Activation	consistent
chr12	43800000	44300000	-0.0288778	0.578589	500000	Inactivation	chr12:43800000-44300000_Inactivation	FAIL	0.37037	0.336634	0.341493	Inactivation	Inactivation	consistent
chr12	44300000	44350000	0.444903	0.00315688	50000	Activation	chr12:44300000-44350000_Activation	FAIL	0.0617284	0.180693	0.506631	Activation	Activation	consistent
chr12	44350000	44550000	0.121295	0.172791	200000	Activation	chr12:44350000-44550000_Activation	FAIL	0.0617284	0.180693	0.183024	Activation	Activation	consistent
chr12	44550000	45000000	-0.0166356	0.769569	450000	Inactivation	chr12:44550000-45000000_Inactivation	FAIL	0.0617284	0.0965347	0.0450928	Inactivation	Activation	inconsistent
chr12	45000000	45550000	0.0243377	0.431848	550000	Activation	chr12:45000000-45550000_Activation	FAIL	0.0444444	0.0643564	0.0687821	Activation	Activation	consistent
chr12	45550000	49050000	-0.0816264	0.0177172	3500000	Inactivation	chr12:45550000-49050000_Inactivation	FAIL	0.701684	0.702351	0.620057	Inactivation	Activation	inconsistent
chr12	49050000	49650000	0.105345	0.0838613	600000	Activation	chr12:49050000-49650000_Activation	FAIL	0.854321	0.966584	0.959666	Activation	Activation	consistent
chr12	49650000	50750000	-0.0456662	0.102717	1100000	Inactivation	chr12:49650000-50750000_Inactivation	FAIL	0.95679	0.895421	0.911124	Inactivation	Inactivation	consistent
chr12	50750000	51150000	0.0963217	0.0287985	400000	Activation	chr12:50750000-51150000_Activation	FAIL	0.803704	0.938119	0.900025	Activation	Activation	consistent
chr12	51150000	51200000	-0.126332	0.160314	50000	Inactivation	chr12:51150000-51200000_Inactivation	FAIL	0.906173	0.923267	0.779841	Inactivation	Activation	inconsistent
chr12	51200000	51400000	0.120582	0.174144	200000	Activation	chr12:51200000-51400000_Activation	FAIL	0.659259	0.579208	0.779841	Activation	Inactivation	inconsistent
chr12	51400000	51800000	-0.0378524	0.481198	400000	Inactivation	chr12:51400000-51800000_Inactivation	FAIL	0.82963	0.861386	0.791777	Inactivation	Activation	inconsistent
chr12	51800000	52200000	0.0717687	0.345603	400000	Activation	chr12:51800000-52200000_Activation	FAIL	0.323457	0.60396	0.395225	Activation	Activation	consistent
chr12	52200000	52250000	-0.422058	0.00382261	50000	Inactivation	chr12:52200000-52250000_Inactivation	FAIL	0.817284	0.809406	0.395225	Inactivation	Inactivation	consistent
chr12	52250000	52500000	-0.0321381	0.620659	250000	Inactivation	chr12:52250000-52500000_Inactivation	FAIL	0.817284	0.809406	0.785146	Inactivation	Inactivation	consistent
chr12	52500000	52750000	0.0291155	0.647224	250000	Activation	chr12:52500000-52750000_Activation	FAIL	0.909877	0.962871	0.938992	Activation	Activation	consistent
chr12	52800000	52950000	-0.132688	0.146806	150000	Inactivation	chr12:52800000-52950000_Inactivation	FAIL	0.909877	0.962871	0.777188	Inactivation	Activation	inconsistent
chr12	52950000	53000000	0.0142254	0.799205	50000	Activation	chr12:52950000-53000000_Activation	FAIL	0.762963	0.962871	0.777188	Activation	Activation	consistent
chr12	53000000	53300000	-0.03352	0.610136	300000	Inactivation	chr12:53000000-53300000_Inactivation	FAIL	0.762963	0.962871	0.729443	Inactivation	Activation	inconsistent
chr12	53300000	53500000	0.081583	0.142811	200000	Activation	chr12:53300000-53500000_Activation	FAIL	0.723457	0.857673	0.80504	Activation	Activation	consistent
chr12	53500000	53950000	-0.0355831	0.21325	450000	Inactivation	chr12:53500000-53950000_Inactivation	FAIL	0.985185	0.941832	0.949602	Inactivation	Inactivation	consistent
chr12	53950000	54850000	0.0202821	0.442113	900000	Activation	chr12:53950000-54850000_Activation	FAIL	0.893004	0.872525	0.913286	Activation	Inactivation	inconsistent
chr12	54850000	55050000	-0.195278	0.0552561	200000	Inactivation	chr12:54850000-55050000_Inactivation	FAIL	0.51358	0.559406	0.318302	Inactivation	Activation	inconsistent
chr12	55050000	55250000	0.145463	0.122087	200000	Activation	chr12:55050000-55250000_Activation	FAIL	0.17284	0.15099	0.318302	Activation	Inactivation	inconsistent
chr12	55250000	55500000	-0.0773488	0.321679	250000	Inactivation	chr12:55250000-55500000_Inactivation	FAIL	0.17284	0.15099	0.0954907	Inactivation	Inactivation	consistent
chr12	55500000	56500000	0.0226348	0.695716	1000000	Activation	chr12:55500000-56500000_Activation	FAIL	0.481481	0.391089	0.504116	Activation	Inactivation	inconsistent
chr12	56500000	57400000	-0.0296416	0.417223	900000	Inactivation	chr12:56500000-57400000_Inactivation	FAIL	0.885185	0.924092	0.855544	Inactivation	Activation	inconsistent
chr12	57400000	57450000	0.197799	0.0536454	50000	Activation	chr12:57400000-57450000_Activation	FAIL	0.77037	0.955446	0.96817	Activation	Activation	consistent
chr12	57450000	58300000	0.00616841	0.853774	850000	Activation	chr12:57450000-58300000_Activation	FAIL	0.98107	0.976485	0.987238	Activation	Inactivation	inconsistent
chr12	58300000	58350000	0.552903	0.00111672	50000	Activation	chr12:58300000-58350000_Activation	FAIL	0.444444	0.44802	0.997347	Activation	Activation	consistent
chr12	58350000	58700000	-0.0890068	0.274863	350000	Inactivation	chr12:58350000-58700000_Inactivation	FAIL	0.444444	0.44802	0.355438	Inactivation	Activation	inconsistent
chr12	58700000	59200000	0.118672	0.0711908	500000	Activation	chr12:58700000-59200000_Activation	FAIL	0.47284	0.472772	0.591512	Activation	Inactivation	inconsistent
chr12	59200000	62400000	-0.061848	0.0721357	3200000	Inactivation	chr12:59200000-62400000_Inactivation	FAIL	0.207407	0.22401	0.145559	Inactivation	Activation	inconsistent
chr12	62400000	62450000	0.0664964	0.373564	50000	Activation	chr12:62400000-62450000_Activation	FAIL	0.00246914	0.116337	0.0689655	Activation	Activation	consistent
chr12	62450000	62600000	-0.0470839	0.500891	150000	Inactivation	chr12:62450000-62600000_Inactivation	FAIL	0.116049	0.116337	0.0689655	Inactivation	Activation	inconsistent
chr12	62600000	62650000	-0.419923	0.00390851	50000	Inactivation	chr12:62600000-62650000_Inactivation	FAIL	0.488889	0.50495	0.0689655	Inactivation	Activation	inconsistent
chr12	62650000	63200000	0.0472774	0.285515	550000	Activation	chr12:62650000-63200000_Activation	FAIL	0.537037	0.57797	0.584314	Activation	Activation	consistent
chr12	63200000	63550000	-0.013518	0.805562	350000	Inactivation	chr12:63200000-63550000_Inactivation	FAIL	0.103704	0.121287	0.0901857	Inactivation	Activation	inconsistent
chr12	63550000	63950000	0.0226872	0.708171	400000	Activation	chr12:63550000-63950000_Activation	FAIL	0.0197531	0.019802	0.0424403	Activation	Activation	consistent
chr12	63950000	64000000	-0.189658	0.0606894	50000	Inactivation	chr12:63950000-64000000_Inactivation	FAIL	0.232099	0.269802	0.0424403	Inactivation	Activation	inconsistent
chr12	64000000	64250000	0.176389	0.0768603	250000	Activation	chr12:64000000-64250000_Activation	FAIL	0.232099	0.584158	0.408488	Activation	Activation	consistent
chr12	64250000	64600000	-0.0339457	0.607538	350000	Inactivation	chr12:64250000-64600000_Inactivation	FAIL	0.935802	0.898515	0.901857	Inactivation	Inactivation	consistent
chr12	64600000	64650000	-0.349596	0.00919145	50000	Inactivation	chr12:64600000-64650000_Inactivation	FAIL	0.935802	0.898515	0.586207	Inactivation	Inactivation	consistent
chr12	64650000	64800000	0.11954	0.175776	150000	Activation	chr12:64650000-64800000_Activation	FAIL	0.466667	0.443069	0.586207	Activation	Inactivation	inconsistent
chr12	64800000	66800000	-0.0930258	0.0212821	2000000	Inactivation	chr12:64800000-66800000_Inactivation	FAIL	0.732346	0.665134	0.63932	Inactivation	Inactivation	consistent
chr12	66800000	67100000	0.459266	0.00300655	300000	Activation	chr12:66800000-67100000_Activation	PASS	0.0765432	0.173267	0.535809	Activation	Activation	consistent
chr12	67100000	68000000	0.16691	0.037904	900000	Activation	chr12:67100000-68000000_Activation	FAIL	0.262963	0.30033	0.429873	Activation	Activation	consistent
chr12	68000000	68350000	-0.0907648	0.237109	350000	Inactivation	chr12:68000000-68350000_Inactivation	FAIL	0.619753	0.576733	0.528988	Inactivation	Inactivation	consistent
chr12	68350000	68400000	0.0729803	0.341544	50000	Activation	chr12:68350000-68400000_Activation	FAIL	0.446914	0.534653	0.519894	Activation	Activation	consistent
chr12	68400000	68850000	-0.0820302	0.208762	450000	Inactivation	chr12:68400000-68850000_Inactivation	FAIL	0.618519	0.654703	0.536488	Inactivation	Activation	inconsistent
chr12	68850000	69300000	0.129906	0.120928	450000	Activation	chr12:68850000-69300000_Activation	FAIL	0.8	0.87995	0.929906	Activation	Activation	consistent
chr12	69300000	69450000	-0.030206	0.637539	150000	Inactivation	chr12:69300000-69450000_Inactivation	FAIL	0.879012	0.985149	0.848806	Inactivation	Activation	inconsistent
chr12	69450000	69500000	0.108066	0.21005	50000	Activation	chr12:69450000-69500000_Activation	FAIL	0.740741	0.792079	0.848806	Activation	Activation	consistent
chr12	69500000	70000000	-0.0482418	0.306775	500000	Inactivation	chr12:69500000-70000000_Inactivation	FAIL	0.797531	0.792079	0.749289	Inactivation	Inactivation	consistent
chr12	70000000	70050000	0.167692	0.0880704	50000	Activation	chr12:70000000-70050000_Activation	FAIL	0.68642	0.792079	0.854111	Activation	Activation	consistent
chr12	70050000	70600000	-0.373334	0.0057554	550000	Inactivation	chr12:70050000-70600000_Inactivation	PASS	0.598765	0.65099	0.225431	Inactivation	Activation	inconsistent
chr12	70600000	70750000	-0.0369453	0.578482	150000	Inactivation	chr12:70600000-70750000_Inactivation	FAIL	0.538272	0.690594	0.501326	Inactivation	Activation	inconsistent
chr12	70750000	70950000	-0.339333	0.0103726	200000	Inactivation	chr12:70750000-70950000_Inactivation	FAIL	0.538272	0.667079	0.198939	Inactivation	Activation	inconsistent
chr12	70950000	71150000	-0.119173	0.176957	200000	Inactivation	chr12:70950000-71150000_Inactivation	FAIL	0.538272	0.643564	0.419098	Inactivation	Activation	inconsistent
chr12	71150000	71250000	-0.37912	0.00631375	100000	Inactivation	chr12:71150000-71250000_Inactivation	FAIL	0.538272	0.414604	0.159151	Inactivation	Inactivation	consistent
chr12	71250000	72350000	0.111084	0.0192204	1100000	Activation	chr12:71250000-72350000_Activation	FAIL	0.31358	0.368317	0.424664	Activation	Activation	consistent
chr12	72350000	72650000	-0.0916986	0.264254	300000	Inactivation	chr12:72350000-72650000_Inactivation	FAIL	0.22963	0.361386	0.137931	Inactivation	Activation	inconsistent
chr12	72650000	72800000	0.079032	0.311371	150000	Activation	chr12:72650000-72800000_Activation	FAIL	0.528395	0.331683	0.607427	Activation	Inactivation	inconsistent
chr12	72800000	72950000	-0.180915	0.0711908	150000	Inactivation	chr12:72800000-72950000_Inactivation	FAIL	0.528395	0.30198	0.34748	Inactivation	Inactivation	consistent
chr12	72950000	73050000	0.142542	0.127972	100000	Activation	chr12:72950000-73050000_Activation	FAIL	0.204938	0.30198	0.34748	Activation	Activation	consistent
chr12	73050000	75900000	-0.132458	0.0110598	2850000	Inactivation	chr12:73050000-75900000_Inactivation	FAIL	0.289947	0.376513	0.157489	Inactivation	Activation	inconsistent
chr12	75900000	76750000	0.0204504	0.159046	850000	Activation	chr12:75900000-76750000_Activation	FAIL	0.930864	0.900165	0.951315	Activation	Inactivation	inconsistent
chr12	76750000	77550000	-0.0182758	0.716074	800000	Inactivation	chr12:76750000-77550000_Inactivation	FAIL	0.779012	0.690594	0.760737	Inactivation	Inactivation	consistent
chr12	77550000	78300000	0.314779	0.00697949	750000	Activation	chr12:77550000-78300000_Activation	PASS	0.150617	0.210396	0.465396	Activation	Activation	consistent
chr12	78300000	78850000	-0.0468868	0.295887	550000	Inactivation	chr12:78300000-78850000_Inactivation	FAIL	0.51358	0.459571	0.466693	Inactivation	Inactivation	consistent
chr12	78850000	79050000	0.139365	0.134672	200000	Activation	chr12:78850000-79050000_Activation	FAIL	0.340741	0.321782	0.480106	Activation	Inactivation	inconsistent
chr12	79050000	79400000	-0.060194	0.123891	350000	Inactivation	chr12:79050000-79400000_Inactivation	FAIL	0.592593	0.542079	0.532399	Inactivation	Inactivation	consistent
chr12	79400000	79900000	0.100618	0.058864	500000	Activation	chr12:79400000-79900000_Activation	FAIL	0.509877	0.480817	0.610494	Activation	Inactivation	inconsistent
chr12	79900000	80150000	-0.0193274	0.344186	250000	Inactivation	chr12:79900000-80150000_Inactivation	FAIL	0.846914	0.759901	0.827586	Inactivation	Inactivation	consistent
chr12	80150000	80650000	0.169104	0.0293568	500000	Activation	chr12:80150000-80650000_Activation	FAIL	0.596708	0.759901	0.765812	Activation	Activation	consistent
chr12	80650000	80900000	-0.0384976	0.566606	250000	Inactivation	chr12:80650000-80900000_Inactivation	FAIL	0.553086	0.580446	0.514589	Inactivation	Activation	inconsistent
chr12	80900000	82700000	0.144598	0.028777	1800000	Activation	chr12:80900000-82700000_Activation	FAIL	0.280494	0.238449	0.425092	Activation	Inactivation	inconsistent
chr12	82700000	83600000	-0.140623	0.033158	900000	Inactivation	chr12:82700000-83600000_Inactivation	FAIL	0.262551	0.24835	0.121928	Inactivation	Inactivation	consistent
chr12	83600000	83650000	0.0377837	0.57176	50000	Activation	chr12:83600000-83650000_Activation	FAIL	0.0444444	0.0767327	0.0822281	Activation	Activation	consistent
chr12	83650000	84150000	-0.0311818	0.628541	500000	Inactivation	chr12:83650000-84150000_Inactivation	FAIL	0.0444444	0.0717822	0.0132626	Inactivation	Activation	inconsistent
chr12	84150000	84200000	0.085529	0.28704	50000	Activation	chr12:84150000-84200000_Activation	FAIL	0.0444444	0.272277	0.129973	Activation	Activation	consistent
chr12	84200000	84900000	-0.228137	0.0354988	700000	Inactivation	chr12:84200000-84900000_Inactivation	FAIL	0.354321	0.376238	0.126184	Inactivation	Activation	inconsistent
chr12	84900000	85050000	-0.504961	0.00191131	150000	Inactivation	chr12:84900000-85050000_Inactivation	FAIL	0.62963	0.544554	0.124668	Inactivation	Inactivation	consistent
chr12	85050000	85750000	-0.0658386	0.174144	700000	Inactivation	chr12:85050000-85750000_Inactivation	FAIL	0.503704	0.518152	0.437865	Inactivation	Activation	inconsistent
chr12	85750000	86250000	0.0523607	0.450166	500000	Activation	chr12:85750000-86250000_Activation	FAIL	0.379012	0.391089	0.431373	Activation	Activation	consistent
chr12	86250000	86700000	-0.137951	0.0487491	450000	Inactivation	chr12:86250000-86700000_Inactivation	FAIL	0.392593	0.293317	0.254642	Inactivation	Inactivation	consistent
chr12	86700000	86950000	0.0495399	0.461097	250000	Activation	chr12:86700000-86950000_Activation	FAIL	0.209877	0.282178	0.259416	Activation	Activation	consistent
chr12	86950000	87050000	-0.122586	0.169505	100000	Inactivation	chr12:86950000-87050000_Inactivation	FAIL	0.385185	0.282178	0.262599	Inactivation	Inactivation	consistent
chr12	87050000	87450000	0.0613354	0.342532	400000	Activation	chr12:87050000-87450000_Activation	FAIL	0.290123	0.358911	0.351459	Activation	Activation	consistent
chr12	87450000	89850000	-0.149406	0.022227	2400000	Inactivation	chr12:87450000-89850000_Inactivation	FAIL	0.614403	0.588861	0.464998	Inactivation	Inactivation	consistent
chr12	89850000	90200000	0.0469978	0.0692795	350000	Activation	chr12:89850000-90200000_Activation	FAIL	0.691358	0.732673	0.738356	Activation	Activation	consistent
chr12	90200000	90700000	-0.0420971	0.197573	500000	Inactivation	chr12:90200000-90700000_Inactivation	FAIL	0.692181	0.685644	0.650084	Inactivation	Inactivation	consistent
chr12	90700000	91250000	0.0972918	0.24512	550000	Activation	chr12:90700000-91250000_Activation	FAIL	0.345679	0.462871	0.442971	Activation	Activation	consistent
chr12	91250000	91350000	-0.0656712	0.377644	100000	Inactivation	chr12:91250000-91350000_Inactivation	FAIL	0.508642	0.537129	0.442971	Inactivation	Activation	inconsistent
chr12	91350000	91750000	0.231411	0.0353914	400000	Activation	chr12:91350000-91750000_Activation	FAIL	0.508642	0.537129	0.740053	Activation	Activation	consistent
chr12	91750000	92050000	-0.0269706	0.667025	300000	Inactivation	chr12:91750000-92050000_Inactivation	FAIL	0.565432	0.545792	0.538462	Inactivation	Inactivation	consistent
chr12	92050000	92400000	0.0987271	0.107441	350000	Activation	chr12:92050000-92400000_Activation	FAIL	0.603704	0.654703	0.702431	Activation	Activation	consistent
chr12	92400000	93200000	-0.280831	0.00682916	800000	Inactivation	chr12:92400000-93200000_Inactivation	PASS	0.930864	0.766089	0.650033	Inactivation	Inactivation	consistent
chr12	93200000	93300000	0.139516	0.13435	100000	Activation	chr12:93200000-93300000_Activation	FAIL	0.664198	0.710396	0.803714	Activation	Activation	consistent
chr12	93300000	94550000	-0.123277	0.0197144	1250000	Inactivation	chr12:93300000-94550000_Inactivation	FAIL	0.924691	0.767327	0.801414	Inactivation	Inactivation	consistent
chr12	94550000	94600000	0.0789469	0.311951	50000	Activation	chr12:94550000-94600000_Activation	FAIL	0.562963	0.576733	0.64191	Activation	Activation	consistent
chr12	94600000	94900000	-0.0298065	0.640975	300000	Inactivation	chr12:94600000-94900000_Inactivation	FAIL	0.562963	0.519802	0.533156	Inactivation	Inactivation	consistent
chr12	94900000	94950000	0.267276	0.0233437	50000	Activation	chr12:94900000-94950000_Activation	FAIL	0.562963	0.846535	0.830239	Activation	Activation	consistent
chr12	94950000	95150000	-0.0339588	0.607538	200000	Inactivation	chr12:94950000-95150000_Inactivation	FAIL	0.864198	0.846535	0.830239	Inactivation	Inactivation	consistent
chr12	95150000	95350000	0.0639487	0.389091	200000	Activation	chr12:95150000-95350000_Activation	FAIL	0.575309	0.574257	0.639257	Activation	Inactivation	inconsistent
chr12	95350000	95400000	-0.0274094	0.663223	50000	Inactivation	chr12:95350000-95400000_Inactivation	FAIL	0.666667	0.574257	0.639257	Inactivation	Inactivation	consistent
chr12	95400000	95450000	0.261715	0.0252765	50000	Activation	chr12:95400000-95450000_Activation	FAIL	0.666667	0.574257	0.928382	Activation	Inactivation	inconsistent
chr12	95450000	95700000	-0.0513344	0.465822	250000	Inactivation	chr12:95450000-95700000_Inactivation	FAIL	0.980247	0.935644	0.928912	Inactivation	Inactivation	consistent
chr12	95700000	96000000	0.0643678	0.385569	300000	Activation	chr12:95700000-96000000_Activation	FAIL	0.866667	0.883663	0.931034	Activation	Activation	consistent
chr12	96000000	96200000	-0.0373465	0.561452	200000	Inactivation	chr12:96000000-96200000_Inactivation	FAIL	0.97037	0.904703	0.933024	Inactivation	Inactivation	consistent
chr12	96200000	96250000	0.0892426	0.27366	50000	Activation	chr12:96200000-96250000_Activation	FAIL	0.844444	0.925743	0.933687	Activation	Activation	consistent
chr12	96250000	98850000	-0.0474885	0.00730162	2600000	Inactivation	chr12:96250000-98850000_Inactivation	FAIL	0.388395	0.368193	0.340907	Inactivation	Inactivation	consistent
chr12	98850000	100950000	0.0840426	0.0296145	2100000	Activation	chr12:98850000-100950000_Activation	FAIL	0.153086	0.140028	0.237129	Activation	Inactivation	inconsistent
chr12	100950000	101800000	-0.0443924	0.25356	850000	Inactivation	chr12:100950000-101800000_Inactivation	FAIL	0.255556	0.351485	0.211163	Inactivation	Activation	inconsistent
chr12	101800000	103150000	0.0764731	0.122903	1350000	Activation	chr12:101800000-103150000_Activation	FAIL	0.16	0.217203	0.236473	Activation	Activation	consistent
chr12	103150000	103850000	-0.00311847	0.900075	700000	Inactivation	chr12:103150000-103850000_Inactivation	FAIL	0.0333333	0.019802	0.0302149	Inactivation	Inactivation	consistent
chr12	103850000	104150000	0.07579	0.328702	300000	Activation	chr12:103850000-104150000_Activation	FAIL	0.306173	0.199257	0.381963	Activation	Inactivation	inconsistent
chr12	104150000	104250000	-0.339025	0.0103726	100000	Inactivation	chr12:104150000-104250000_Inactivation	FAIL	0.720988	0.571782	0.381963	Inactivation	Inactivation	consistent
chr12	104250000	104550000	0.103946	0.222485	300000	Activation	chr12:104250000-104550000_Activation	FAIL	0.720988	0.757426	0.824934	Activation	Activation	consistent
chr12	104550000	105450000	-0.0686937	0.26477	900000	Inactivation	chr12:104550000-105450000_Inactivation	FAIL	0.84856	0.809406	0.779866	Inactivation	Inactivation	consistent
chr12	105450000	107350000	0.134669	0.0124772	1900000	Activation	chr12:105450000-107350000_Activation	FAIL	0.518166	0.522587	0.652835	Activation	Activation	consistent
chr12	107350000	108100000	-0.136385	0.0653925	750000	Inactivation	chr12:107350000-108100000_Inactivation	FAIL	0.704938	0.715347	0.568553	Inactivation	Activation	inconsistent
chr12	108100000	108150000	0.334905	0.0108451	50000	Activation	chr12:108100000-108150000_Activation	FAIL	0.259259	0.658416	0.594164	Activation	Activation	consistent
chr12	108150000	108350000	-0.110718	0.200215	200000	Inactivation	chr12:108150000-108350000_Inactivation	FAIL	0.259259	0.111386	0.148541	Inactivation	Inactivation	consistent
chr12	108350000	108600000	0.0670596	0.369892	250000	Activation	chr12:108350000-108600000_Activation	FAIL	0.0814815	0.111386	0.148541	Activation	Activation	consistent
chr12	108600000	108650000	-0.150224	0.113884	50000	Inactivation	chr12:108600000-108650000_Inactivation	FAIL	0.298765	0.351485	0.148541	Inactivation	Activation	inconsistent
chr12	108650000	109900000	0.0874884	0.146312	1250000	Activation	chr12:108650000-109900000_Activation	FAIL	0.497531	0.570792	0.585019	Activation	Activation	consistent
chr12	109900000	110050000	-0.0336182	0.609449	150000	Inactivation	chr12:109900000-110050000_Inactivation	FAIL	0.725926	0.767327	0.692308	Inactivation	Activation	inconsistent
chr12	110050000	110250000	0.0305793	0.633888	200000	Activation	chr12:110050000-110250000_Activation	FAIL	0.661728	0.767327	0.692308	Activation	Activation	consistent
chr12	110250000	110300000	-0.275594	0.0215613	50000	Inactivation	chr12:110250000-110300000_Inactivation	FAIL	0.967901	0.938119	0.692308	Inactivation	Inactivation	consistent
chr12	110300000	111000000	0.0856862	0.0755718	700000	Activation	chr12:110300000-111000000_Activation	FAIL	0.893004	0.921617	0.97869	Activation	Activation	consistent
chr12	111000000	111500000	-0.124725	0.0496725	500000	Inactivation	chr12:111000000-111500000_Inactivation	FAIL	0.832099	0.85396	0.707374	Inactivation	Activation	inconsistent
chr12	111500000	111800000	-0.3389	0.0103726	300000	Inactivation	chr12:111500000-111800000_Inactivation	FAIL	0.901235	0.821782	0.562334	Inactivation	Inactivation	consistent
chr12	111800000	111850000	0.0218424	0.715924	50000	Activation	chr12:111800000-111850000_Activation	FAIL	0.901235	0.908416	0.923077	Activation	Activation	consistent
chr12	111850000	112050000	-0.0300095	0.638849	200000	Inactivation	chr12:111850000-112050000_Inactivation	FAIL	0.953086	0.908416	0.923077	Inactivation	Inactivation	consistent
chr12	112050000	112650000	0.0912336	0.241555	600000	Activation	chr12:112050000-112650000_Activation	FAIL	0.81358	0.844884	0.904814	Activation	Activation	consistent
chr12	112650000	112900000	-0.0726594	0.342661	250000	Inactivation	chr12:112650000-112900000_Inactivation	FAIL	0.807407	0.866337	0.734748	Inactivation	Activation	inconsistent
chr12	112900000	112950000	-0.42014	0.00390851	50000	Inactivation	chr12:112900000-112950000_Inactivation	FAIL	0.807407	0.472772	0.387268	Inactivation	Inactivation	consistent
chr12	112950000	113350000	-0.183102	0.068399	400000	Inactivation	chr12:112950000-113350000_Inactivation	FAIL	0.57037	0.65099	0.387268	Inactivation	Activation	inconsistent
chr12	113350000	113400000	-0.454707	0.00307098	50000	Inactivation	chr12:113350000-113400000_Inactivation	FAIL	0.841975	0.829208	0.387268	Inactivation	Inactivation	consistent
chr12	113400000	113600000	-0.147015	0.119553	200000	Inactivation	chr12:113400000-113600000_Inactivation	FAIL	0.841975	0.829208	0.69496	Inactivation	Inactivation	consistent
chr12	113600000	113850000	0.0802698	0.0232793	250000	Activation	chr12:113600000-113850000_Activation	FAIL	0.724691	0.695545	0.804961	Activation	Inactivation	inconsistent
chr12	113850000	114400000	-0.100053	0.111543	550000	Inactivation	chr12:113850000-114400000_Inactivation	FAIL	0.607407	0.592822	0.507355	Inactivation	Inactivation	consistent
chr12	114400000	115100000	0.0925968	0.102373	700000	Activation	chr12:114400000-115100000_Activation	FAIL	0.222222	0.262376	0.314819	Activation	Activation	consistent
chr12	115100000	115800000	0.450351	0.00191131	700000	Activation	chr12:115100000-115800000_Activation	PASS	0.190123	0.168317	0.640474	Activation	Inactivation	inconsistent
chr12	115800000	115850000	0.157285	0.102309	50000	Activation	chr12:115800000-115850000_Activation	FAIL	0.296296	0.257426	0.453581	Activation	Inactivation	inconsistent
chr12	115850000	116400000	0.333708	0.00384409	550000	Activation	chr12:115850000-116400000_Activation	PASS	0.0320988	0.0594059	0.365807	Activation	Activation	consistent
chr12	116400000	116700000	0.148574	0.116762	300000	Activation	chr12:116400000-116700000_Activation	FAIL	0.679012	0.678218	0.827586	Activation	Inactivation	inconsistent
chr12	116700000	117000000	0.271946	0.0222914	300000	Activation	chr12:116700000-117000000_Activation	FAIL	0.590123	0.653465	0.862069	Activation	Activation	consistent
chr12	117000000	117150000	0.560834	0.00103082	150000	Activation	chr12:117000000-117150000_Activation	FAIL	0.301235	0.460396	0.862069	Activation	Activation	consistent
chr12	117150000	117650000	0.269057	0.0229572	500000	Activation	chr12:117150000-117650000_Activation	FAIL	0.301235	0.460396	0.570292	Activation	Activation	consistent
chr12	117650000	118200000	0.232313	0.0303662	550000	Activation	chr12:117650000-118200000_Activation	FAIL	0.0740741	0.0742574	0.306387	Activation	Activation	consistent
chr12	118200000	118450000	0.328618	0.00143885	250000	Activation	chr12:118200000-118450000_Activation	FAIL	0.0888889	0.0519802	0.417507	Activation	Inactivation	inconsistent
chr12	118450000	118850000	0.0389757	0.309954	400000	Activation	chr12:118450000-118850000_Activation	FAIL	0.560494	0.606436	0.599469	Activation	Activation	consistent
chr12	118850000	121400000	-0.0478139	0.101772	2550000	Inactivation	chr12:118850000-121400000_Inactivation	FAIL	0.43351	0.460396	0.385696	Inactivation	Activation	inconsistent
chr12	121400000	121650000	0.0384648	0.566821	250000	Activation	chr12:121400000-121650000_Activation	FAIL	0.767901	0.960396	0.806366	Activation	Activation	consistent
chr12	121650000	121700000	-0.0207944	0.728251	50000	Inactivation	chr12:121650000-121700000_Inactivation	FAIL	0.82716	0.960396	0.806366	Inactivation	Activation	inconsistent
chr12	121700000	122500000	0.0850781	0.0357565	800000	Activation	chr12:121700000-122500000_Activation	FAIL	0.829877	0.923577	0.914955	Activation	Activation	consistent
chr12	122600000	122800000	0.0467236	0.502588	200000	Activation	chr12:122600000-122800000_Activation	FAIL	0.914815	0.969059	0.961538	Activation	Activation	consistent
chr12	122800000	123250000	-0.0106275	0.726554	450000	Inactivation	chr12:122800000-123250000_Inactivation	FAIL	0.905556	0.975866	0.894928	Inactivation	Activation	inconsistent
chr12	123250000	124550000	0.0920427	0.0540749	1300000	Activation	chr12:123250000-124550000_Activation	FAIL	0.808466	0.868317	0.900508	Activation	Activation	consistent
chr12	124550000	124800000	-0.108524	0.207967	250000	Inactivation	chr12:124550000-124800000_Inactivation	FAIL	0.753086	0.715347	0.644562	Inactivation	Inactivation	consistent
chr12	124800000	125000000	0.0291515	0.647224	200000	Activation	chr12:124800000-125000000_Activation	FAIL	0.85679	0.990099	0.885942	Activation	Activation	consistent
chr12	125000000	125050000	-0.0967744	0.246687	50000	Inactivation	chr12:125000000-125050000_Inactivation	FAIL	0.982716	0.990099	0.885942	Inactivation	Activation	inconsistent
chr12	125050000	125450000	0.00402135	0.939268	400000	Activation	chr12:125050000-125450000_Activation	FAIL	0.982716	0.990099	0.986737	Activation	Activation	consistent
chr12	125450000	125650000	-0.14934	0.114936	200000	Inactivation	chr12:125450000-125650000_Inactivation	FAIL	0.632099	0.665842	0.482759	Inactivation	Activation	inconsistent
chr12	125650000	125950000	0.396339	0.00485343	300000	Activation	chr12:125650000-125950000_Activation	PASS	0.0864198	0.360149	0.482759	Activation	Activation	consistent
chr12	125950000	126250000	0.019681	0.740062	300000	Activation	chr12:125950000-126250000_Activation	FAIL	0.0864198	0.0544554	0.106101	Activation	Inactivation	inconsistent
chr12	126250000	127500000	-0.0949068	0.0876409	1250000	Inactivation	chr12:126250000-127500000_Inactivation	FAIL	0.190123	0.259901	0.0952167	Inactivation	Activation	inconsistent
chr12	127500000	127600000	0.00219406	0.967594	100000	Activation	chr12:127500000-127600000_Activation	FAIL	0.493827	0.215347	0.496021	Activation	Inactivation	inconsistent
chr12	127600000	127800000	-0.00592069	0.909503	200000	Inactivation	chr12:127600000-127800000_Inactivation	FAIL	0.634568	0.675743	0.628647	Inactivation	Activation	inconsistent
chr12	127800000	128500000	0.0411959	0.359519	700000	Activation	chr12:127800000-128500000_Activation	FAIL	0.197531	0.191419	0.238727	Activation	Inactivation	inconsistent
chr12	128500000	129350000	-0.0277357	0.415548	850000	Inactivation	chr12:128500000-129350000_Inactivation	FAIL	0.171193	0.131188	0.143458	Inactivation	Inactivation	consistent
chr12	129350000	130000000	0.0843375	0.174187	650000	Activation	chr12:129350000-130000000_Activation	FAIL	0.118519	0.167698	0.202856	Activation	Activation	consistent
chr12	130000000	130350000	0.352995	0.00876195	350000	Activation	chr12:130000000-130350000_Activation	PASS	0.145679	0.226485	0.498674	Activation	Activation	consistent
chr12	130350000	130500000	0.167318	0.0885214	150000	Activation	chr12:130350000-130500000_Activation	FAIL	0.145679	0.220297	0.312997	Activation	Activation	consistent
chr12	130500000	130900000	-0.129189	0.0379255	400000	Inactivation	chr12:130500000-130900000_Inactivation	FAIL	0.412346	0.42203	0.283156	Inactivation	Activation	inconsistent
chr12	130900000	131750000	0.0777489	0.0159132	850000	Activation	chr12:130900000-131750000_Activation	FAIL	0.224383	0.229208	0.302132	Activation	Activation	consistent
chr12	131800000	132100000	0.277673	0.0157414	300000	Activation	chr12:131800000-132100000_Activation	FAIL	0.149383	0.10396	0.427056	Activation	Inactivation	inconsistent
chr12	132150000	132200000	-0.225615	0.0371309	50000	Inactivation	chr12:132150000-132200000_Inactivation	FAIL	0.676543	0.769802	0.450928	Inactivation	Activation	inconsistent
chr12	132200000	132700000	0.194178	0.0330291	500000	Activation	chr12:132200000-132700000_Activation	FAIL	0.712963	0.745668	0.907141	Activation	Activation	consistent
chr12	132800000	133000000	0.0636146	0.39098	200000	Activation	chr12:132800000-133000000_Activation	FAIL	0.749383	0.721535	0.812997	Activation	Inactivation	inconsistent
chr12	133000000	133050000	-0.0215706	0.718458	50000	Inactivation	chr12:133000000-133050000_Inactivation	FAIL	0.834568	0.80198	0.812997	Inactivation	Inactivation	consistent
chr12	133050000	133400000	0.0566788	0.434318	350000	Activation	chr12:133050000-133400000_Activation	FAIL	0.834568	0.814356	0.891247	Activation	Inactivation	inconsistent
chr12	133400000	133450000	0.469024	0.00289917	50000	Activation	chr12:133400000-133450000_Activation	FAIL	0.422222	0.826733	0.891247	Activation	Activation	consistent
chr12	133450000	133850000	0.0393162	0.561495	400000	Activation	chr12:133450000-133850000_Activation	FAIL	0.422222	0.363861	0.461538	Activation	Inactivation	inconsistent
chr13	19450000	19700000	0.0504478	0.517464	250000	Activation	chr13:19450000-19700000_Activation	FAIL	0.0865385	0.133758	0.136986	Activation	Activation	consistent
chr13	19700000	20150000	-0.000922023	0.985613	450000	Inactivation	chr13:19700000-20150000_Inactivation	FAIL	0.0865385	0.119958	0.0856164	Inactivation	Activation	inconsistent
chr13	20150000	20200000	0.680585	0.000380919	50000	Activation	chr13:20150000-20200000_Activation	FAIL	0.0865385	0.869427	0.767123	Activation	Activation	consistent
chr13	20200000	20800000	-0.0497234	0.357243	600000	Inactivation	chr13:20200000-20800000_Inactivation	FAIL	0.884615	0.890127	0.834892	Inactivation	Activation	inconsistent
chr13	20800000	21000000	0.0297682	0.675223	200000	Activation	chr13:20800000-21000000_Activation	FAIL	0.884615	0.914013	0.914384	Activation	Activation	consistent
chr13	21000000	21100000	-0.0216017	0.749853	100000	Inactivation	chr13:21000000-21100000_Inactivation	FAIL	0.884615	0.907643	0.863014	Inactivation	Activation	inconsistent
chr13	21100000	21200000	0.0969881	0.283697	100000	Activation	chr13:21100000-21200000_Activation	FAIL	0.766026	0.898089	0.863014	Activation	Activation	consistent
chr13	21200000	21550000	-0.014144	0.609265	350000	Inactivation	chr13:21200000-21550000_Inactivation	FAIL	0.900641	0.898089	0.886497	Inactivation	Inactivation	consistent
chr13	21550000	22300000	0.163614	0.0437178	750000	Activation	chr13:21550000-22300000_Activation	FAIL	0.633547	0.650743	0.797161	Activation	Activation	consistent
chr13	22300000	23900000	0.377038	0.00389709	1600000	Activation	chr13:22300000-23900000_Activation	PASS	0.15438	0.131369	0.531418	Activation	Inactivation	inconsistent
chr13	23900000	24300000	0.207378	0.044128	400000	Activation	chr13:23900000-24300000_Activation	FAIL	0.549679	0.692675	0.757058	Activation	Activation	consistent
chr13	24300000	24500000	-0.0237531	0.636428	200000	Inactivation	chr13:24300000-24500000_Inactivation	FAIL	0.753205	0.808917	0.729452	Inactivation	Activation	inconsistent
chr13	24500000	24800000	0.103793	0.242528	300000	Activation	chr13:24500000-24800000_Activation	FAIL	0.61859	0.769108	0.722383	Activation	Activation	consistent
chr13	24800000	25500000	-0.170863	0.0386193	700000	Inactivation	chr13:24800000-25500000_Inactivation	FAIL	0.676282	0.77707	0.505419	Inactivation	Activation	inconsistent
chr13	25500000	25750000	0.0442571	0.559834	250000	Activation	chr13:25500000-25750000_Activation	FAIL	0.346154	0.617834	0.390411	Activation	Activation	consistent
chr13	25750000	26300000	-0.0341228	0.0508087	550000	Inactivation	chr13:25750000-26300000_Inactivation	FAIL	0.43109	0.509554	0.396967	Inactivation	Activation	inconsistent
chr13	26300000	26400000	0.0986565	0.278803	100000	Activation	chr13:26300000-26400000_Activation	FAIL	0.240385	0.286624	0.339041	Activation	Activation	consistent
chr13	26400000	27050000	-0.098214	0.160631	650000	Inactivation	chr13:26400000-27050000_Inactivation	FAIL	0.481838	0.530786	0.383624	Inactivation	Activation	inconsistent
chr13	27050000	27200000	0.123507	0.0453	150000	Activation	chr13:27050000-27200000_Activation	FAIL	0.253205	0.519108	0.376712	Activation	Activation	consistent
chr13	27200000	27500000	-0.0169038	0.801541	300000	Inactivation	chr13:27200000-27500000_Inactivation	FAIL	0.253205	0.33121	0.236301	Inactivation	Activation	inconsistent
chr13	27500000	27550000	0.572137	0.000966948	50000	Activation	chr13:27500000-27550000_Activation	FAIL	0.253205	0.33121	0.825342	Activation	Activation	consistent
chr13	27550000	28250000	-0.0829068	0.242323	700000	Inactivation	chr13:27550000-28250000_Inactivation	FAIL	0.80609	0.847134	0.723183	Inactivation	Activation	inconsistent
chr13	28250000	29400000	0.108444	0.086117	1150000	Activation	chr13:28250000-29400000_Activation	FAIL	0.42735	0.398726	0.535794	Activation	Inactivation	inconsistent
chr13	29400000	29950000	-0.0623463	0.443741	550000	Inactivation	chr13:29400000-29950000_Inactivation	FAIL	0.0897436	0.106688	0.0273973	Inactivation	Activation	inconsistent
chr13	29950000	30000000	0.550667	0.00114276	50000	Activation	chr13:29950000-30000000_Activation	FAIL	0.0897436	0.703822	0.640411	Activation	Activation	consistent
chr13	30000000	31750000	0.0728009	0.124648	1750000	Activation	chr13:30000000-31750000_Activation	FAIL	0.790293	0.804368	0.863094	Activation	Activation	consistent
chr13	31750000	31800000	0.494643	0.0019339	50000	Activation	chr13:31750000-31800000_Activation	FAIL	0.371795	0.799363	0.866438	Activation	Activation	consistent
chr13	31800000	32000000	0.104233	0.259787	200000	Activation	chr13:31800000-32000000_Activation	FAIL	0.371795	0.283439	0.476027	Activation	Inactivation	inconsistent
chr13	32000000	32250000	0.318361	0.0155005	250000	Activation	chr13:32000000-32250000_Activation	FAIL	0.298077	0.291401	0.616438	Activation	Inactivation	inconsistent
chr13	32250000	32300000	0.170926	0.115418	50000	Activation	chr13:32250000-32300000_Activation	FAIL	0.445513	0.299363	0.616438	Activation	Inactivation	inconsistent
chr13	32300000	33050000	0.378916	0.00345757	750000	Activation	chr13:32300000-33050000_Activation	PASS	0.445513	0.534236	0.824429	Activation	Activation	consistent
chr13	33050000	33300000	-0.0627766	0.279536	250000	Inactivation	chr13:33050000-33300000_Inactivation	FAIL	0.913462	0.792994	0.850685	Inactivation	Inactivation	consistent
chr13	33300000	33950000	0.102662	0.0419597	650000	Activation	chr13:33300000-33950000_Activation	FAIL	0.827991	0.796178	0.930653	Activation	Inactivation	inconsistent
chr13	33950000	34150000	-0.111345	0.23995	200000	Inactivation	chr13:33950000-34150000_Inactivation	FAIL	0.724359	0.742038	0.613014	Inactivation	Activation	inconsistent
chr13	34150000	34400000	0.0924218	0.302684	250000	Activation	chr13:34150000-34400000_Activation	FAIL	0.599359	0.742038	0.691781	Activation	Activation	consistent
chr13	34400000	35050000	-0.127064	0.0881974	650000	Inactivation	chr13:34400000-35050000_Inactivation	FAIL	0.737179	0.740446	0.610116	Inactivation	Activation	inconsistent
chr13	35050000	36350000	0.174364	0.0202766	1300000	Activation	chr13:35050000-36350000_Activation	FAIL	0.32265	0.307325	0.497013	Activation	Inactivation	inconsistent
chr13	36350000	36600000	-0.0674833	0.416227	250000	Inactivation	chr13:36350000-36600000_Inactivation	FAIL	0.464744	0.343949	0.39726	Inactivation	Inactivation	consistent
chr13	36600000	36850000	0.15569	0.139827	250000	Activation	chr13:36600000-36850000_Activation	FAIL	0.173077	0.191083	0.328767	Activation	Activation	consistent
chr13	36850000	37050000	-0.0806112	0.351002	200000	Inactivation	chr13:36850000-37050000_Inactivation	FAIL	0.173077	0.191083	0.0924658	Inactivation	Activation	inconsistent
chr13	37050000	37250000	0.0155427	0.815547	200000	Activation	chr13:37050000-37250000_Activation	FAIL	0.0769231	0.140127	0.0924658	Activation	Activation	consistent
chr13	37250000	37350000	-0.343432	0.00996249	100000	Inactivation	chr13:37250000-37350000_Inactivation	FAIL	0.435897	0.254777	0.0924658	Inactivation	Inactivation	consistent
chr13	37350000	37650000	0.13602	0.178094	300000	Activation	chr13:37350000-37650000_Activation	FAIL	0.435897	0.542994	0.571918	Activation	Activation	consistent
chr13	37650000	37900000	-0.0547067	0.487811	250000	Inactivation	chr13:37650000-37900000_Inactivation	FAIL	0.301282	0.378981	0.246575	Inactivation	Activation	inconsistent
chr13	37900000	37950000	0.0925536	0.302127	50000	Activation	chr13:37900000-37950000_Activation	FAIL	0.301282	0.378981	0.393836	Activation	Activation	consistent
chr13	37950000	39700000	-0.123328	0.0384728	1750000	Inactivation	chr13:37950000-39700000_Inactivation	FAIL	0.357772	0.358053	0.234445	Inactivation	Activation	inconsistent
chr13	39700000	39750000	0.0309536	0.663268	50000	Activation	chr13:39700000-39750000_Activation	FAIL	0.201923	0.203822	0.232877	Activation	Activation	consistent
chr13	39750000	39950000	-0.0409642	0.583714	200000	Inactivation	chr13:39750000-39950000_Inactivation	FAIL	0.201923	0.203822	0.160959	Inactivation	Activation	inconsistent
chr13	39950000	40000000	0.185063	0.0977496	50000	Activation	chr13:39950000-40000000_Activation	FAIL	0.201923	0.203822	0.386986	Activation	Activation	consistent
chr13	40000000	40600000	-0.113559	0.137072	600000	Inactivation	chr13:40000000-40600000_Inactivation	FAIL	0.620192	0.613057	0.506633	Inactivation	Inactivation	consistent
chr13	40600000	40650000	0.0720056	0.395042	50000	Activation	chr13:40600000-40650000_Activation	FAIL	0.801282	0.821656	0.873288	Activation	Activation	consistent
chr13	40650000	41900000	-0.111024	0.160631	1250000	Inactivation	chr13:40650000-41900000_Inactivation	FAIL	0.988782	0.933121	0.877758	Inactivation	Inactivation	consistent
chr13	41900000	42150000	0.18581	0.0971636	250000	Activation	chr13:41900000-42150000_Activation	FAIL	0.762821	0.828025	0.94863	Activation	Activation	consistent
chr13	42150000	42850000	-0.0427267	0.28944	700000	Inactivation	chr13:42150000-42850000_Inactivation	FAIL	0.929487	0.889597	0.88676	Inactivation	Inactivation	consistent
chr13	42850000	43250000	0.0740363	0.212758	400000	Activation	chr13:42850000-43250000_Activation	FAIL	0.738782	0.800425	0.812818	Activation	Activation	consistent
chr13	43250000	43400000	-0.0127327	0.84731	150000	Inactivation	chr13:43250000-43400000_Inactivation	FAIL	0.814103	0.923567	0.80137	Inactivation	Activation	inconsistent
chr13	43400000	44650000	0.108736	0.0117206	1250000	Activation	chr13:43400000-44650000_Activation	FAIL	0.748932	0.807325	0.857667	Activation	Activation	consistent
chr13	44650000	45650000	-0.0207302	0.143226	1000000	Inactivation	chr13:44650000-45650000_Inactivation	FAIL	0.950321	0.886412	0.92959	Inactivation	Inactivation	consistent
chr13	45650000	45950000	0.00487355	0.932109	300000	Activation	chr13:45650000-45950000_Activation	FAIL	0.971154	0.961783	0.976027	Activation	Inactivation	inconsistent
chr13	45950000	46100000	-0.0259923	0.710355	150000	Inactivation	chr13:45950000-46100000_Inactivation	FAIL	0.820513	0.840764	0.794521	Inactivation	Activation	inconsistent
chr13	46100000	46550000	0.0993687	0.239686	450000	Activation	chr13:46100000-46550000_Activation	FAIL	0.532051	0.601911	0.63142	Activation	Activation	consistent
chr13	46550000	46700000	0.221681	0.0574895	150000	Activation	chr13:46550000-46700000_Activation	FAIL	0.586538	0.563694	0.808219	Activation	Inactivation	inconsistent
chr13	46700000	47100000	0.444349	0.00266643	400000	Activation	chr13:46700000-47100000_Activation	PASS	0.375	0.454352	0.819349	Activation	Activation	consistent
chr13	47100000	47300000	0.0450474	0.555263	200000	Activation	chr13:47100000-47300000_Activation	FAIL	0.807692	0.815287	0.85274	Activation	Activation	consistent
chr13	47300000	47350000	-0.109062	0.246132	50000	Inactivation	chr13:47300000-47350000_Inactivation	FAIL	0.807692	0.566879	0.69863	Inactivation	Inactivation	consistent
chr13	47350000	47400000	0.224271	0.0549402	50000	Activation	chr13:47350000-47400000_Activation	FAIL	0.474359	0.566879	0.69863	Activation	Activation	consistent
chr13	47400000	48100000	0.107105	0.0830403	700000	Activation	chr13:47400000-48100000_Activation	FAIL	0.544872	0.56051	0.651977	Activation	Activation	consistent
chr13	48100000	48500000	0.380576	0.00676864	400000	Activation	chr13:48100000-48500000_Activation	PASS	0.25641	0.270701	0.636986	Activation	Activation	consistent
chr13	48500000	48600000	-0.071347	0.398031	100000	Inactivation	chr13:48500000-48600000_Inactivation	FAIL	0.708333	0.754777	0.636986	Inactivation	Activation	inconsistent
chr13	48600000	49300000	0.222273	0.0225914	700000	Activation	chr13:48600000-49300000_Activation	FAIL	0.595353	0.650743	0.817626	Activation	Activation	consistent
chr13	49300000	49350000	0.0438181	0.563672	50000	Activation	chr13:49300000-49350000_Activation	FAIL	0.589744	0.407643	0.633562	Activation	Inactivation	inconsistent
chr13	49350000	49550000	0.307517	0.0185478	200000	Activation	chr13:49350000-49550000_Activation	FAIL	0.589744	0.681529	0.89726	Activation	Activation	consistent
chr13	49550000	50200000	0.0579389	0.326506	650000	Activation	chr13:49550000-50200000_Activation	FAIL	0.867521	0.821656	0.92546	Activation	Inactivation	inconsistent
chr13	50200000	50250000	0.120478	0.2173	50000	Activation	chr13:50200000-50250000_Activation	FAIL	0.858974	0.850318	0.979452	Activation	Inactivation	inconsistent
chr13	50250000	50950000	0.0170417	0.688145	700000	Activation	chr13:50250000-50950000_Activation	FAIL	0.969551	0.968153	0.986593	Activation	Inactivation	inconsistent
chr13	50950000	51150000	0.140587	0.168718	200000	Activation	chr13:50950000-51150000_Activation	FAIL	0.852564	0.907643	0.993151	Activation	Activation	consistent
chr13	51150000	51350000	-0.0132157	0.841626	200000	Inactivation	chr13:51150000-51350000_Inactivation	FAIL	0.907051	0.907643	0.893836	Inactivation	Activation	inconsistent
chr13	51350000	52400000	0.0375395	0.0254337	1050000	Activation	chr13:51350000-52400000_Activation	FAIL	0.827991	0.812898	0.865531	Activation	Inactivation	inconsistent
chr13	52400000	52800000	-0.181397	0.104167	400000	Inactivation	chr13:52400000-52800000_Inactivation	FAIL	0.876603	0.761146	0.695205	Inactivation	Inactivation	consistent
chr13	52850000	53050000	-0.150575	0.150522	200000	Inactivation	chr13:52850000-53050000_Inactivation	FAIL	0.876603	0.805732	0.726027	Inactivation	Inactivation	consistent
chr13	53050000	53100000	0.0706665	0.401723	50000	Activation	chr13:53050000-53100000_Activation	FAIL	0.0817308	0.549363	0.152397	Activation	Activation	consistent
chr13	53150000	53650000	0.0706665	0.401723	500000	Activation	chr13:53150000-53650000_Activation	FAIL	0.0817308	0.294586	0.152397	Activation	Activation	consistent
chr13	53650000	53950000	-0.0372102	0.612488	300000	Inactivation	chr13:53650000-53950000_Inactivation	FAIL	0.0817308	0.0509554	0.0445205	Inactivation	Inactivation	consistent
chr13	53950000	54050000	0.00285388	0.96308	100000	Activation	chr13:53950000-54050000_Activation	FAIL	0.0416667	0.0509554	0.0445205	Activation	Activation	consistent
chr13	54050000	55000000	-0.0159702	0.231101	950000	Inactivation	chr13:54050000-55000000_Inactivation	FAIL	0.0555556	0.0305732	0.0395854	Inactivation	Inactivation	consistent
chr13	55000000	55150000	0.0955392	0.28944	150000	Activation	chr13:55000000-55150000_Activation	FAIL	0.0448718	0.00318471	0.140411	Activation	Inactivation	inconsistent
chr13	55150000	55400000	-0.0768704	0.295857	250000	Inactivation	chr13:55150000-55400000_Inactivation	FAIL	0.0972222	0.0143312	0.0203518	Inactivation	Inactivation	consistent
chr13	55400000	55650000	0.0180014	0.788385	250000	Activation	chr13:55400000-55650000_Activation	FAIL	0.0128205	0.0254777	0.0308219	Activation	Activation	consistent
chr13	55650000	56200000	-0.0225796	0.582337	550000	Inactivation	chr13:55650000-56200000_Inactivation	FAIL	0.0267094	0.0812102	0.00412981	Inactivation	Activation	inconsistent
chr13	56200000	56650000	0.0606633	0.406939	450000	Activation	chr13:56200000-56650000_Activation	FAIL	0.0272436	0.0652866	0.0879069	Activation	Activation	consistent
chr13	56650000	57150000	-0.00959782	0.718267	500000	Inactivation	chr13:56650000-57150000_Inactivation	FAIL	0.025641	0.0329087	0.0160432	Inactivation	Activation	inconsistent
chr13	57150000	57700000	0.0314206	0.588402	550000	Activation	chr13:57150000-57700000_Activation	FAIL	0.0240385	0.0774947	0.0554591	Activation	Activation	consistent
chr13	57750000	59200000	0.0398423	0.377168	1450000	Activation	chr13:57750000-59200000_Activation	FAIL	0.0240385	0.037155	0.0638808	Activation	Activation	consistent
chr13	59200000	60250000	-0.020734	0.586146	1050000	Inactivation	chr13:59200000-60250000_Inactivation	FAIL	0.0555556	0.066879	0.0348215	Inactivation	Activation	inconsistent
chr13	60250000	60950000	0.0569585	0.410103	700000	Activation	chr13:60250000-60950000_Activation	FAIL	0.418803	0.444798	0.475762	Activation	Activation	consistent
chr13	60950000	61200000	-0.116956	0.171296	250000	Inactivation	chr13:60950000-61200000_Inactivation	FAIL	0.272436	0.286624	0.155479	Inactivation	Activation	inconsistent
chr13	61200000	61250000	0.0630488	0.440459	50000	Activation	chr13:61200000-61250000_Activation	FAIL	0.0705128	0.101911	0.133562	Activation	Activation	consistent
chr13	61250000	61950000	-0.0451666	0.402631	700000	Inactivation	chr13:61250000-61950000_Inactivation	FAIL	0.0480769	0.0605096	0.00291033	Inactivation	Activation	inconsistent
chr13	61950000	62550000	0.047433	0.281353	600000	Activation	chr13:61950000-62550000_Activation	FAIL	0.0630342	0.0907643	0.110467	Activation	Activation	consistent
chr13	62550000	62750000	-0.0944415	0.294362	200000	Inactivation	chr13:62550000-62750000_Inactivation	FAIL	0.221154	0.267516	0.126712	Inactivation	Activation	inconsistent
chr13	62750000	62850000	-0.267518	0.0327004	100000	Inactivation	chr13:62750000-62850000_Inactivation	FAIL	0.394231	0.267516	0.126712	Inactivation	Inactivation	consistent
chr13	62850000	62950000	-0.225105	0.0544714	100000	Inactivation	chr13:62850000-62950000_Inactivation	FAIL	0.413462	0.512739	0.188356	Inactivation	Activation	inconsistent
chr13	62950000	63400000	-0.457231	0.000849742	450000	Inactivation	chr13:62950000-63400000_Inactivation	PASS	0.673077	0.640127	0.215846	Inactivation	Inactivation	consistent
chr13	63400000	64950000	-0.149114	0.0358943	1550000	Inactivation	chr13:63400000-64950000_Inactivation	FAIL	0.629274	0.598195	0.480159	Inactivation	Inactivation	consistent
chr13	64950000	66250000	-0.406155	0.00131857	1300000	Inactivation	chr13:64950000-66250000_Inactivation	PASS	0.665751	0.642402	0.259596	Inactivation	Inactivation	consistent
chr13	66250000	66300000	-0.236872	0.0469409	50000	Inactivation	chr13:66250000-66300000_Inactivation	FAIL	0.541667	0.640127	0.304795	Inactivation	Activation	inconsistent
chr13	66300000	66600000	-0.360028	0.0079993	300000	Inactivation	chr13:66300000-66600000_Inactivation	PASS	0.660256	0.643312	0.300228	Inactivation	Inactivation	consistent
chr13	66600000	67600000	-0.202362	0.0451535	1000000	Inactivation	chr13:66600000-67600000_Inactivation	FAIL	0.633013	0.644904	0.430651	Inactivation	Activation	inconsistent
chr13	67600000	68000000	-0.291447	0.0236463	400000	Inactivation	chr13:67600000-68000000_Inactivation	FAIL	0.794872	0.767516	0.503425	Inactivation	Inactivation	consistent
chr13	68000000	68250000	-0.194898	0.0854137	250000	Inactivation	chr13:68000000-68250000_Inactivation	FAIL	0.554487	0.546178	0.359589	Inactivation	Inactivation	consistent
chr13	68250000	68850000	-0.391435	0.00421941	600000	Inactivation	chr13:68250000-68850000_Inactivation	PASS	0.632479	0.564756	0.241043	Inactivation	Inactivation	consistent
chr13	68850000	69500000	-0.119643	0.185508	650000	Inactivation	chr13:68850000-69500000_Inactivation	FAIL	0.407051	0.401274	0.287408	Inactivation	Inactivation	consistent
chr13	69500000	69550000	0.0177819	0.79111	50000	Activation	chr13:69500000-69550000_Activation	FAIL	0.259615	0.33758	0.277397	Activation	Activation	consistent
chr13	69550000	69750000	-0.21167	0.0669831	200000	Inactivation	chr13:69550000-69750000_Inactivation	FAIL	0.259615	0.262739	0.0479452	Inactivation	Activation	inconsistent
chr13	69750000	70100000	-0.354069	0.00858533	350000	Inactivation	chr13:69750000-70100000_Inactivation	PASS	0.402244	0.261146	0.0481741	Inactivation	Inactivation	consistent
chr13	70100000	70150000	-0.304751	0.0196027	50000	Inactivation	chr13:70100000-70150000_Inactivation	FAIL	0.400641	0.468153	0.0958904	Inactivation	Activation	inconsistent
chr13	70150000	70850000	-0.462486	0.00105485	700000	Inactivation	chr13:70150000-70850000_Inactivation	PASS	0.644231	0.537155	0.181745	Inactivation	Inactivation	consistent
chr13	70850000	71500000	-0.255502	0.0151782	650000	Inactivation	chr13:70850000-71500000_Inactivation	FAIL	0.546474	0.60828	0.290973	Inactivation	Activation	inconsistent
chr13	71500000	71550000	0.0212504	0.756358	50000	Activation	chr13:71500000-71550000_Activation	FAIL	0.410256	0.544586	0.431507	Activation	Activation	consistent
chr13	71550000	71800000	-0.197928	0.0817218	250000	Inactivation	chr13:71550000-71800000_Inactivation	FAIL	0.410256	0.350318	0.212329	Inactivation	Inactivation	consistent
chr13	71800000	73300000	0.124517	0.0285396	1500000	Activation	chr13:71800000-73300000_Activation	FAIL	0.408654	0.408439	0.533171	Activation	Inactivation	inconsistent
chr13	73300000	73600000	-0.052687	0.502959	300000	Inactivation	chr13:73300000-73600000_Inactivation	FAIL	0.980769	0.926752	0.928082	Inactivation	Inactivation	consistent
chr13	73600000	73650000	0.0158061	0.812412	50000	Activation	chr13:73600000-73650000_Activation	FAIL	0.980769	0.974522	0.996575	Activation	Inactivation	inconsistent
chr13	73650000	74600000	-0.00399081	0.931786	950000	Inactivation	chr13:73650000-74600000_Inactivation	FAIL	0.988782	0.93949	0.984791	Inactivation	Inactivation	consistent
chr13	74600000	74900000	0.0142694	0.828176	300000	Activation	chr13:74600000-74900000_Activation	FAIL	0.958333	0.920382	0.972603	Activation	Inactivation	inconsistent
chr13	74900000	75400000	-0.00893045	0.882062	500000	Inactivation	chr13:74900000-75400000_Inactivation	FAIL	0.759615	0.68949	0.750685	Inactivation	Inactivation	consistent
chr13	75400000	75750000	0.0955705	0.255743	350000	Activation	chr13:75400000-75750000_Activation	FAIL	0.586538	0.613057	0.682109	Activation	Activation	consistent
chr13	75750000	75850000	-0.090007	0.311621	100000	Inactivation	chr13:75750000-75850000_Inactivation	FAIL	0.685897	0.538217	0.59589	Inactivation	Inactivation	consistent
chr13	75850000	75900000	0.201089	0.0777954	50000	Activation	chr13:75850000-75900000_Activation	FAIL	0.685897	0.538217	0.886986	Activation	Inactivation	inconsistent
chr13	75900000	76450000	-0.0454027	0.307372	550000	Inactivation	chr13:75900000-76450000_Inactivation	FAIL	0.88141	0.88535	0.836008	Inactivation	Activation	inconsistent
chr13	76450000	77500000	0.174626	0.0079993	1050000	Activation	chr13:76450000-77500000_Activation	PASS	0.323718	0.361996	0.498344	Activation	Activation	consistent
chr13	77500000	77850000	-0.136221	0.173699	350000	Inactivation	chr13:77500000-77850000_Inactivation	FAIL	0.839744	0.735669	0.703523	Inactivation	Inactivation	consistent
chr13	77850000	77900000	0.00654197	0.916462	50000	Activation	chr13:77850000-77900000_Activation	FAIL	0.695513	0.773885	0.702055	Activation	Activation	consistent
chr13	77900000	79100000	-0.156678	0.00996249	1200000	Inactivation	chr13:77900000-79100000_Inactivation	PASS	0.490385	0.473885	0.333707	Inactivation	Inactivation	consistent
chr13	79100000	79150000	0.0246751	0.720757	50000	Activation	chr13:79100000-79150000_Activation	FAIL	0.160256	0.184713	0.184932	Activation	Activation	consistent
chr13	79150000	79600000	-0.140138	0.0395863	450000	Inactivation	chr13:79150000-79600000_Inactivation	FAIL	0.260684	0.27707	0.120546	Inactivation	Activation	inconsistent
chr13	79600000	79900000	0.0317878	0.654067	300000	Activation	chr13:79600000-79900000_Activation	FAIL	0.314103	0.324841	0.34589	Activation	Activation	consistent
chr13	79900000	80200000	-0.203591	0.00591889	300000	Inactivation	chr13:79900000-80200000_Inactivation	PASS	0.935897	0.914013	0.732306	Inactivation	Inactivation	consistent
chr13	80200000	80700000	0.077687	0.0232654	500000	Activation	chr13:80200000-80700000_Activation	FAIL	0.594551	0.681529	0.672238	Activation	Activation	consistent
chr13	80700000	80900000	-0.0535652	0.495575	200000	Inactivation	chr13:80700000-80900000_Inactivation	FAIL	0.717949	0.592357	0.664384	Inactivation	Inactivation	consistent
chr13	80900000	80950000	0.440025	0.00419011	50000	Activation	chr13:80900000-80950000_Activation	FAIL	0.224359	0.592357	0.664384	Activation	Activation	consistent
chr13	80950000	81650000	0.116363	0.146654	700000	Activation	chr13:80950000-81650000_Activation	FAIL	0.149573	0.198514	0.265936	Activation	Activation	consistent
chr13	81650000	82450000	0.432964	0.00187529	800000	Activation	chr13:81650000-82450000_Activation	PASS	0.108974	0.155255	0.541938	Activation	Activation	consistent
chr13	82450000	82550000	0.0864506	0.326096	100000	Activation	chr13:82450000-82550000_Activation	FAIL	0.112179	0.230892	0.19863	Activation	Activation	consistent
chr13	82550000	83100000	-0.0948287	0.197316	550000	Inactivation	chr13:82550000-83100000_Inactivation	FAIL	0.323718	0.294586	0.228889	Inactivation	Inactivation	consistent
chr13	83100000	83150000	0.131542	0.189024	50000	Activation	chr13:83100000-83150000_Activation	FAIL	0.320513	0.343949	0.452055	Activation	Activation	consistent
chr13	83150000	83300000	-0.0767914	0.368495	150000	Inactivation	chr13:83150000-83300000_Inactivation	FAIL	0.528846	0.535032	0.452055	Inactivation	Activation	inconsistent
chr13	83300000	83750000	0.0258362	0.684746	450000	Activation	chr13:83300000-83750000_Activation	FAIL	0.421474	0.492038	0.447311	Activation	Activation	consistent
chr13	83750000	84400000	-0.0675542	0.212758	650000	Inactivation	chr13:83750000-84400000_Inactivation	FAIL	0.608974	0.636943	0.54142	Inactivation	Activation	inconsistent
chr13	84400000	84600000	0.00711275	0.803329	200000	Activation	chr13:84400000-84600000_Activation	FAIL	0.650641	0.665605	0.657754	Activation	Activation	consistent
chr13	84600000	84900000	-0.0962856	0.286598	300000	Inactivation	chr13:84600000-84900000_Inactivation	FAIL	0.644231	0.531847	0.547945	Inactivation	Inactivation	consistent
chr13	84900000	85300000	0.00489002	0.841479	400000	Activation	chr13:84900000-85300000_Activation	FAIL	0.649038	0.66879	0.653928	Activation	Activation	consistent
chr13	85300000	85450000	-0.36275	0.0079993	150000	Inactivation	chr13:85300000-85450000_Inactivation	FAIL	0.653846	0.605096	0.291096	Inactivation	Inactivation	consistent
chr13	85450000	86050000	-0.48775	0.00222691	600000	Inactivation	chr13:85450000-86050000_Inactivation	PASS	0.778846	0.748408	0.291096	Inactivation	Inactivation	consistent
chr13	86050000	86150000	-0.258518	0.0358943	100000	Inactivation	chr13:86050000-86150000_Inactivation	FAIL	0.775641	0.89172	0.517123	Inactivation	Activation	inconsistent
chr13	86150000	86400000	-0.345056	0.00984529	250000	Inactivation	chr13:86150000-86400000_Inactivation	FAIL	0.862179	0.89172	0.517123	Inactivation	Activation	inconsistent
chr13	86400000	86450000	-0.00851774	0.893987	50000	Inactivation	chr13:86400000-86450000_Inactivation	FAIL	0.525641	0.43949	0.517123	Inactivation	Inactivation	consistent
chr13	86450000	86650000	-0.321874	0.0145921	200000	Inactivation	chr13:86450000-86650000_Inactivation	FAIL	0.525641	0.43949	0.203767	Inactivation	Inactivation	consistent
chr13	86650000	86750000	-0.131169	0.19043	100000	Inactivation	chr13:86650000-86750000_Inactivation	FAIL	0.334936	0.433917	0.203767	Inactivation	Activation	inconsistent
chr13	86900000	87850000	-0.173131	0.0191925	950000	Inactivation	chr13:86900000-87850000_Inactivation	FAIL	0.483013	0.538747	0.309882	Inactivation	Activation	inconsistent
chr13	87850000	87900000	0.0747278	0.379688	50000	Activation	chr13:87850000-87900000_Activation	FAIL	0.391026	0.461783	0.465753	Activation	Activation	consistent
chr13	87900000	88300000	-0.175272	0.110613	400000	Inactivation	chr13:87900000-88300000_Inactivation	FAIL	0.391026	0.417197	0.215753	Inactivation	Activation	inconsistent
chr13	88300000	89150000	0.0715769	0.028188	850000	Activation	chr13:88300000-89150000_Activation	FAIL	0.294872	0.312102	0.366449	Activation	Activation	consistent
chr13	89150000	89300000	-0.0195381	0.773763	150000	Inactivation	chr13:89150000-89300000_Inactivation	FAIL	0.214744	0.235669	0.195205	Inactivation	Activation	inconsistent
chr13	89300000	89450000	0.0660783	0.423523	150000	Activation	chr13:89300000-89450000_Activation	FAIL	0.214744	0.315287	0.280822	Activation	Activation	consistent
chr13	89450000	89600000	-0.0737179	0.383878	150000	Inactivation	chr13:89450000-89600000_Inactivation	FAIL	0.323718	0.340764	0.25	Inactivation	Activation	inconsistent
chr13	89600000	89800000	0.0461451	0.549168	200000	Activation	chr13:89600000-89800000_Activation	FAIL	0.323718	0.393312	0.369863	Activation	Activation	consistent
chr13	89800000	91700000	-0.202266	0.00638772	1900000	Inactivation	chr13:89800000-91700000_Inactivation	PASS	0.502671	0.544131	0.300405	Inactivation	Activation	inconsistent
chr13	91700000	91750000	0.0270899	0.699689	50000	Activation	chr13:91700000-91750000_Activation	FAIL	0.195513	0.257962	0.222603	Activation	Activation	consistent
chr13	91750000	92050000	-0.0893484	0.314346	300000	Inactivation	chr13:91750000-92050000_Inactivation	FAIL	0.195513	0.257962	0.106164	Inactivation	Activation	inconsistent
chr13	92050000	92700000	0.0479013	0.264797	650000	Activation	chr13:92050000-92700000_Activation	FAIL	0.00320513	0.00636943	0.0511064	Activation	Activation	consistent
chr13	92700000	93100000	0.286661	0.015354	400000	Activation	chr13:92700000-93100000_Activation	FAIL	0.0288462	0.0721868	0.315508	Activation	Activation	consistent
chr13	93100000	93950000	0.452313	0.000644632	850000	Activation	chr13:93100000-93950000_Activation	PASS	0.171795	0.240446	0.624108	Activation	Activation	consistent
chr13	93950000	94000000	0.312478	0.0169948	50000	Activation	chr13:93950000-94000000_Activation	FAIL	0.362179	0.480892	0.674658	Activation	Activation	consistent
chr13	94000000	94050000	0.543247	0.00123066	50000	Activation	chr13:94000000-94050000_Activation	FAIL	0.13141	0.0987261	0.674658	Activation	Inactivation	inconsistent
chr13	94050000	94850000	0.641756	0.000322316	800000	Activation	chr13:94050000-94850000_Activation	PASS	0.0876068	0.129512	0.729362	Activation	Activation	consistent
chr13	94850000	95100000	0.532622	0.00131857	250000	Activation	chr13:94850000-95100000_Activation	FAIL	0.176282	0.213376	0.708904	Activation	Activation	consistent
chr13	95100000	95150000	0.563444	0.000996249	50000	Activation	chr13:95100000-95150000_Activation	FAIL	0.176282	0.213376	0.739726	Activation	Activation	consistent
chr13	95150000	95650000	0.390367	0.00627051	500000	Activation	chr13:95150000-95650000_Activation	PASS	0.349359	0.41879	0.739726	Activation	Activation	consistent
chr13	95650000	96450000	0.16356	0.0622656	800000	Activation	chr13:95650000-96450000_Activation	FAIL	0.611111	0.654459	0.774671	Activation	Activation	consistent
chr13	96450000	96500000	0.373639	0.00720816	50000	Activation	chr13:96450000-96500000_Activation	FAIL	0.455128	0.751592	0.828767	Activation	Activation	consistent
chr13	96500000	96750000	0.0756937	0.374473	250000	Activation	chr13:96500000-96750000_Activation	FAIL	0.455128	0.394904	0.530822	Activation	Inactivation	inconsistent
chr13	96750000	96850000	-0.386635	0.00635842	100000	Inactivation	chr13:96750000-96850000_Inactivation	FAIL	0.455128	0.394904	0.0684932	Inactivation	Inactivation	consistent
chr13	96850000	97050000	-0.0981735	0.280298	200000	Inactivation	chr13:96850000-97050000_Inactivation	FAIL	0.166667	0.200637	0.0684932	Inactivation	Activation	inconsistent
chr13	97050000	97450000	-0.282139	0.0243495	400000	Inactivation	chr13:97050000-97450000_Inactivation	FAIL	0.355769	0.356688	0.0736301	Inactivation	Activation	inconsistent
chr13	97450000	97650000	-0.134001	0.182841	200000	Inactivation	chr13:97450000-97650000_Inactivation	FAIL	0.24359	0.280255	0.109589	Inactivation	Activation	inconsistent
chr13	97650000	98500000	-0.228915	0.0358943	850000	Inactivation	chr13:97650000-98500000_Inactivation	FAIL	0.695513	0.604034	0.466598	Inactivation	Inactivation	consistent
chr13	98500000	99750000	-0.0436442	0.240096	1250000	Inactivation	chr13:98500000-99750000_Inactivation	FAIL	0.738248	0.751592	0.694604	Inactivation	Activation	inconsistent
chr13	99750000	99800000	0.00421496	0.939698	50000	Activation	chr13:99750000-99800000_Activation	FAIL	0.961538	0.977707	0.965753	Activation	Activation	consistent
chr13	99800000	100050000	-0.0540042	0.491444	250000	Inactivation	chr13:99800000-100050000_Inactivation	FAIL	0.961538	0.93949	0.907534	Inactivation	Inactivation	consistent
chr13	100050000	100250000	0.0127766	0.846636	200000	Activation	chr13:100050000-100250000_Activation	FAIL	0.836538	0.901274	0.849315	Activation	Activation	consistent
chr13	100250000	100750000	0.373569	0.0020804	500000	Activation	chr13:100250000-100750000_Activation	PASS	0.427885	0.616773	0.801453	Activation	Activation	consistent
chr13	100750000	101000000	0.232657	0.049285	250000	Activation	chr13:100750000-101000000_Activation	FAIL	0.496795	0.474522	0.729452	Activation	Inactivation	inconsistent
chr13	101000000	101250000	0.299965	0.0217124	250000	Activation	chr13:101000000-101250000_Activation	FAIL	0.429487	0.474522	0.729452	Activation	Activation	consistent
chr13	101250000	101400000	-0.0151036	0.818829	150000	Inactivation	chr13:101250000-101400000_Inactivation	FAIL	0.429487	0.366242	0.414384	Inactivation	Inactivation	consistent
chr13	101400000	101800000	0.234896	0.0485525	400000	Activation	chr13:101400000-101800000_Activation	FAIL	0.179487	0.286624	0.414384	Activation	Activation	consistent
chr13	101800000	101850000	-0.0856164	0.329671	50000	Inactivation	chr13:101800000-101850000_Inactivation	FAIL	0.5	0.598726	0.414384	Inactivation	Activation	inconsistent
chr13	101850000	102400000	0.266086	0.00471753	550000	Activation	chr13:101850000-102400000_Activation	PASS	0.305556	0.492038	0.571641	Activation	Activation	consistent
chr13	102400000	102800000	-0.00360028	0.949162	400000	Inactivation	chr13:102400000-102800000_Inactivation	FAIL	0.147436	0.146497	0.143836	Inactivation	Inactivation	consistent
chr13	102800000	102850000	-0.208728	0.069884	50000	Inactivation	chr13:102800000-102850000_Inactivation	FAIL	0.352564	0.388535	0.143836	Inactivation	Activation	inconsistent
chr13	102850000	103000000	-0.0374956	0.610437	150000	Inactivation	chr13:102850000-103000000_Inactivation	FAIL	0.352564	0.388535	0.315068	Inactivation	Activation	inconsistent
chr13	103000000	103050000	-0.174482	0.111287	50000	Inactivation	chr13:103000000-103050000_Inactivation	FAIL	0.352564	0.388535	0.178082	Inactivation	Activation	inconsistent
chr13	103050000	103200000	-0.027046	0.700598	150000	Inactivation	chr13:103050000-103200000_Inactivation	FAIL	0.205128	0.27707	0.178082	Inactivation	Activation	inconsistent
chr13	103200000	103250000	-0.520636	0.00140647	50000	Inactivation	chr13:103200000-103250000_Inactivation	FAIL	0.698718	0.27707	0.178082	Inactivation	Inactivation	consistent
chr13	103250000	103800000	-0.0160536	0.797879	550000	Inactivation	chr13:103250000-103800000_Inactivation	FAIL	0.442308	0.509554	0.426254	Inactivation	Activation	inconsistent
chr13	103800000	104050000	0.204206	0.0574895	250000	Activation	chr13:103800000-104050000_Activation	FAIL	0.174679	0.183121	0.378886	Activation	Activation	consistent
chr13	104050000	104100000	-0.0162013	0.809277	50000	Inactivation	chr13:104050000-104100000_Inactivation	FAIL	0.163462	0.0636943	0.14726	Inactivation	Inactivation	consistent
chr13	104100000	104450000	0.0603517	0.142024	350000	Activation	chr13:104100000-104450000_Activation	FAIL	0.102564	0.0636943	0.162916	Activation	Inactivation	inconsistent
chr13	104450000	105200000	-0.0146294	0.745898	750000	Inactivation	chr13:104450000-105200000_Inactivation	FAIL	0.275641	0.340764	0.261012	Inactivation	Activation	inconsistent
chr13	105200000	105800000	0.11593	0.212641	600000	Activation	chr13:105200000-105800000_Activation	FAIL	0.299679	0.345541	0.415609	Activation	Activation	consistent
chr13	105800000	106300000	-0.131779	0.0518636	500000	Inactivation	chr13:105800000-106300000_Inactivation	FAIL	0.641026	0.598726	0.509247	Inactivation	Inactivation	consistent
chr13	106300000	106500000	0.0439059	0.56332	200000	Activation	chr13:106300000-106500000_Activation	FAIL	0.641026	0.735669	0.684932	Activation	Activation	consistent
chr13	106500000	106550000	-0.158017	0.136369	50000	Inactivation	chr13:106500000-106550000_Inactivation	FAIL	0.842949	0.856688	0.684932	Inactivation	Activation	inconsistent
chr13	106550000	106750000	0.0885581	0.316749	200000	Activation	chr13:106550000-106750000_Activation	FAIL	0.842949	0.856688	0.931507	Activation	Activation	consistent
chr13	106750000	107500000	-0.0795662	0.241854	750000	Inactivation	chr13:106750000-107500000_Inactivation	FAIL	0.637821	0.600318	0.558254	Inactivation	Inactivation	consistent
chr13	107500000	107600000	0.00478574	0.933456	100000	Activation	chr13:107500000-107600000_Activation	FAIL	0.169872	0.210191	0.174658	Activation	Activation	consistent
chr13	107600000	107850000	-0.00548823	0.92701	250000	Inactivation	chr13:107600000-107850000_Inactivation	FAIL	0.169872	0.210191	0.164384	Inactivation	Activation	inconsistent
chr13	107850000	108050000	0.0727081	0.391204	200000	Activation	chr13:107850000-108050000_Activation	FAIL	0.461538	0.484076	0.534247	Activation	Activation	consistent
chr13	108050000	108150000	0.390016	0.00627051	100000	Activation	chr13:108050000-108150000_Activation	FAIL	0.144231	0.159236	0.534247	Activation	Activation	consistent
chr13	108150000	108400000	0.119468	0.220054	250000	Activation	chr13:108150000-108400000_Activation	FAIL	0.144231	0.159236	0.263699	Activation	Activation	consistent
chr13	108400000	108600000	0.0169038	0.801541	200000	Activation	chr13:108400000-108600000_Activation	FAIL	0.246795	0.235669	0.263699	Activation	Inactivation	inconsistent
chr13	108600000	108800000	0.126098	0.202209	200000	Activation	chr13:108600000-108800000_Activation	FAIL	0.141026	0.171975	0.267123	Activation	Activation	consistent
chr13	108800000	108850000	0.0363541	0.618642	50000	Activation	chr13:108800000-108850000_Activation	FAIL	0.230769	0.238854	0.267123	Activation	Activation	consistent
chr13	108850000	109200000	-0.062961	0.44084	350000	Inactivation	chr13:108850000-109200000_Inactivation	FAIL	0.230769	0.238854	0.167808	Inactivation	Activation	inconsistent
chr13	109200000	109250000	0.0397787	0.59271	50000	Activation	chr13:109200000-109250000_Activation	FAIL	0.230769	0.238854	0.270548	Activation	Activation	consistent
chr13	109250000	109550000	-0.0691956	0.409224	300000	Inactivation	chr13:109250000-109550000_Inactivation	FAIL	0.339744	0.503185	0.270548	Inactivation	Activation	inconsistent
chr13	109550000	109800000	0.0184405	0.784605	250000	Activation	chr13:109550000-109800000_Activation	FAIL	0.769231	0.783439	0.787671	Activation	Activation	consistent
chr13	109800000	110800000	-0.0180782	0.482273	1000000	Inactivation	chr13:109800000-110800000_Inactivation	FAIL	0.913462	0.928875	0.895383	Inactivation	Activation	inconsistent
chr13	110800000	111100000	0.0666491	0.35487	300000	Activation	chr13:110800000-111100000_Activation	FAIL	0.948718	0.97293	1.01537	Activation	Activation	consistent
chr13	111100000	111650000	-0.0427803	0.41989	550000	Inactivation	chr13:111100000-111650000_Inactivation	FAIL	0.860577	0.89172	0.817797	Inactivation	Activation	inconsistent
chr13	111650000	112050000	0.171145	0.114715	400000	Activation	chr13:111650000-112050000_Activation	FAIL	0.448718	0.520701	0.619863	Activation	Activation	consistent
chr13	112050000	112200000	-0.114814	0.231804	150000	Inactivation	chr13:112050000-112200000_Inactivation	FAIL	0.448718	0.328025	0.333904	Inactivation	Inactivation	consistent
chr13	112200000	112350000	0.197686	0.0819562	150000	Activation	chr13:112200000-112350000_Activation	FAIL	0.136218	0.119427	0.333904	Activation	Inactivation	inconsistent
chr13	112500000	113100000	0.0706884	0.0819562	600000	Activation	chr13:112500000-113100000_Activation	FAIL	0.136218	0.158439	0.206906	Activation	Activation	consistent
chr13	113100000	113550000	-0.123815	0.0888713	450000	Inactivation	chr13:113100000-113550000_Inactivation	FAIL	0.692308	0.710191	0.568493	Inactivation	Activation	inconsistent
chr13	113550000	113700000	0.1232	0.194737	150000	Activation	chr13:113550000-113700000_Activation	FAIL	0.697115	0.984076	0.820315	Activation	Activation	consistent
chr13	113750000	114150000	-0.0542896	0.280356	400000	Inactivation	chr13:113750000-114150000_Inactivation	FAIL	0.919872	0.984076	0.865582	Inactivation	Activation	inconsistent
chr13	114150000	114300000	0.0164867	0.806757	150000	Activation	chr13:114150000-114300000_Activation	FAIL	0.940705	0.984076	0.957192	Activation	Activation	consistent
chr13	114450000	114600000	0.0164867	0.806757	150000	Activation	chr13:114450000-114600000_Activation	FAIL	0.940705	0.968949	0.957192	Activation	Activation	consistent
chr13	114800000	114850000	0.011679	0.859324	50000	Activation	chr13:114800000-114850000_Activation	FAIL	0.945513	0.953822	0.957192	Activation	Activation	consistent
chr13	114900000	115100000	0.011679	0.859324	200000	Activation	chr13:114900000-115100000_Activation	FAIL	0.945513	0.953822	0.957192	Activation	Activation	consistent
chr14	19000000	19150000	0.151763	0.0887523	150000	Activation	chr14:19000000-19150000_Activation	FAIL	0.150198	0.117647	0.301961	Activation	Inactivation	inconsistent
chr14	19400000	19500000	-0.028629	0.637093	100000	Inactivation	chr14:19400000-19500000_Inactivation	FAIL	0.150198	0.117647	0.121569	Inactivation	Inactivation	consistent
chr14	20200000	21450000	-0.0711655	0.114451	1250000	Inactivation	chr14:20200000-21450000_Inactivation	FAIL	0.391304	0.504575	0.320139	Inactivation	Activation	inconsistent
chr14	21450000	21650000	0.0172053	0.761639	200000	Activation	chr14:21450000-21650000_Activation	FAIL	0.806324	0.894118	0.823529	Activation	Activation	consistent
chr14	21650000	23000000	-0.0983142	0.00417171	1350000	Inactivation	chr14:21650000-23000000_Inactivation	FAIL	0.562253	0.624314	0.463939	Inactivation	Activation	inconsistent
chr14	23000000	23600000	0.0418417	0.06455	600000	Activation	chr14:23000000-23600000_Activation	FAIL	0.873518	0.898039	0.915359	Activation	Activation	consistent
chr14	23600000	23650000	-0.117244	0.149131	50000	Inactivation	chr14:23600000-23650000_Inactivation	FAIL	0.948617	0.992157	0.831373	Inactivation	Activation	inconsistent
chr14	23650000	23800000	0.0527164	0.414814	150000	Activation	chr14:23650000-23800000_Activation	FAIL	0.778656	0.756863	0.831373	Activation	Inactivation	inconsistent
chr14	23800000	24400000	-0.0918262	0.00573212	600000	Inactivation	chr14:23800000-24400000_Inactivation	FAIL	0.624506	0.590196	0.53268	Inactivation	Inactivation	consistent
chr14	24400000	24450000	0.431605	0.00292975	50000	Activation	chr14:24400000-24450000_Activation	FAIL	0.470356	0.984314	0.901961	Activation	Activation	consistent
chr14	24450000	27600000	-0.0869765	0.0164321	3150000	Inactivation	chr14:24450000-27600000_Inactivation	FAIL	0.277866	0.285403	0.190889	Inactivation	Activation	inconsistent
chr14	27600000	27800000	0.211579	0.0384052	200000	Activation	chr14:27600000-27800000_Activation	FAIL	0.0237154	0.0823529	0.235294	Activation	Activation	consistent
chr14	27800000	28450000	0.337371	0.00337558	650000	Activation	chr14:27800000-28450000_Activation	PASS	0.0237154	0.143791	0.361086	Activation	Activation	consistent
chr14	28450000	28750000	0.129515	0.120438	300000	Activation	chr14:28450000-28750000_Activation	FAIL	0.320158	0.301961	0.449673	Activation	Inactivation	inconsistent
chr14	28750000	29250000	-0.0659196	0.0851857	500000	Inactivation	chr14:28750000-29250000_Inactivation	FAIL	0.604743	0.584314	0.538824	Inactivation	Inactivation	consistent
chr14	29250000	29450000	0.0411222	0.513789	200000	Activation	chr14:29250000-29450000_Activation	FAIL	0.256917	0.215686	0.298039	Activation	Inactivation	inconsistent
chr14	29450000	29650000	-0.0537394	0.40905	200000	Inactivation	chr14:29450000-29650000_Inactivation	FAIL	0.351779	0.341176	0.298039	Inactivation	Inactivation	consistent
chr14	29650000	29850000	0.0952802	0.200306	200000	Activation	chr14:29650000-29850000_Activation	FAIL	0.351779	0.454902	0.447059	Activation	Activation	consistent
chr14	29850000	30050000	-0.0969077	0.196389	200000	Inactivation	chr14:29850000-30050000_Inactivation	FAIL	0.355731	0.454902	0.258824	Inactivation	Activation	inconsistent
chr14	30050000	30650000	0.0368751	0.469906	600000	Activation	chr14:30050000-30650000_Activation	FAIL	0.215415	0.196078	0.25229	Activation	Inactivation	inconsistent
chr14	30650000	31850000	-0.0987096	0.160467	1200000	Inactivation	chr14:30650000-31850000_Inactivation	FAIL	0.720685	0.726471	0.621976	Inactivation	Activation	inconsistent
chr14	31850000	31950000	0.24988	0.02261	100000	Activation	chr14:31850000-31950000_Activation	FAIL	0.640316	0.74902	0.890196	Activation	Activation	consistent
chr14	31950000	33050000	-0.232979	0.002261	1100000	Inactivation	chr14:31950000-33050000_Inactivation	PASS	0.732543	0.7	0.499564	Inactivation	Inactivation	consistent
chr14	33050000	33150000	-0.0349376	0.578116	100000	Inactivation	chr14:33050000-33150000_Inactivation	FAIL	0.454545	0.539216	0.419608	Inactivation	Activation	inconsistent
chr14	33150000	33650000	-0.162472	0.0419082	500000	Inactivation	chr14:33150000-33650000_Inactivation	FAIL	0.466403	0.405882	0.303931	Inactivation	Inactivation	consistent
chr14	33650000	34200000	-0.0188582	0.622827	550000	Inactivation	chr14:33650000-34200000_Inactivation	FAIL	0.527668	0.504575	0.50881	Inactivation	Inactivation	consistent
chr14	34200000	35000000	-0.255884	0.002261	800000	Inactivation	chr14:34200000-35000000_Inactivation	PASS	0.741107	0.717647	0.485222	Inactivation	Inactivation	consistent
chr14	35000000	36350000	-0.0463303	0.127985	1350000	Inactivation	chr14:35000000-36350000_Inactivation	FAIL	0.88274	0.898039	0.83641	Inactivation	Activation	inconsistent
chr14	36350000	36550000	0.0119662	0.822113	200000	Activation	chr14:36350000-36550000_Activation	FAIL	0.474308	0.462745	0.486275	Activation	Inactivation	inconsistent
chr14	36550000	36600000	-0.0433698	0.489332	50000	Inactivation	chr14:36550000-36600000_Inactivation	FAIL	0.529644	0.462745	0.486275	Inactivation	Inactivation	consistent
chr14	36600000	36850000	0.00368906	0.947137	250000	Activation	chr14:36600000-36850000_Activation	FAIL	0.529644	0.492157	0.533333	Activation	Inactivation	inconsistent
chr14	36850000	37400000	-0.0639626	0.282498	550000	Inactivation	chr14:36850000-37400000_Inactivation	FAIL	0.519763	0.478431	0.4558	Inactivation	Inactivation	consistent
chr14	37400000	37650000	0.0258545	0.664225	250000	Activation	chr14:37400000-37650000_Activation	FAIL	0.703557	0.678431	0.729412	Activation	Inactivation	inconsistent
chr14	37650000	38400000	-0.18179	0.0052226	750000	Inactivation	chr14:37650000-38400000_Inactivation	PASS	0.520422	0.440784	0.338631	Inactivation	Inactivation	consistent
chr14	38400000	38550000	0.02587	0.664225	150000	Activation	chr14:38400000-38550000_Activation	FAIL	0.201581	0.207843	0.227451	Activation	Activation	consistent
chr14	38550000	38700000	-0.0373712	0.548054	150000	Inactivation	chr14:38550000-38700000_Inactivation	FAIL	0.264822	0.207843	0.227451	Inactivation	Inactivation	consistent
chr14	38700000	39900000	0.116899	0.0829883	1200000	Activation	chr14:38700000-39900000_Activation	FAIL	0.243742	0.254902	0.36064	Activation	Activation	consistent
chr14	39900000	40500000	-0.0397117	0.524043	600000	Inactivation	chr14:39900000-40500000_Inactivation	FAIL	0.0632411	0.0588235	0.0235294	Inactivation	Inactivation	consistent
chr14	40500000	41400000	0.0245111	0.656837	900000	Activation	chr14:40500000-41400000_Activation	FAIL	0.130435	0.132026	0.154946	Activation	Activation	consistent
chr14	41400000	42550000	-0.175067	0.0271002	1150000	Inactivation	chr14:41400000-42550000_Inactivation	FAIL	0.277668	0.273529	0.102601	Inactivation	Inactivation	consistent
chr14	42550000	43250000	0.0950842	0.00710146	700000	Activation	chr14:42550000-43250000_Activation	FAIL	0.160738	0.194771	0.255822	Activation	Activation	consistent
chr14	43250000	44100000	-0.0148958	0.642666	850000	Inactivation	chr14:43250000-44100000_Inactivation	FAIL	0.0513834	0.11634	0.0364876	Inactivation	Activation	inconsistent
chr14	44100000	44800000	0.0318398	0.574836	700000	Activation	chr14:44100000-44800000_Activation	FAIL	0.0118577	0.054902	0.0436975	Activation	Activation	consistent
chr14	44800000	45400000	-0.0616368	0.298134	600000	Inactivation	chr14:44800000-45400000_Inactivation	FAIL	0.108696	0.240523	0.0470588	Inactivation	Activation	inconsistent
chr14	45400000	45700000	0.0739363	0.289663	300000	Activation	chr14:45400000-45700000_Activation	FAIL	0.573123	0.54902	0.647059	Activation	Inactivation	inconsistent
chr14	45700000	45750000	0.540339	0.00136934	50000	Activation	chr14:45700000-45750000_Activation	FAIL	0.106719	0.133333	0.647059	Activation	Activation	consistent
chr14	45750000	46100000	0.0473423	0.408254	350000	Activation	chr14:45750000-46100000_Activation	FAIL	0.106719	0.154902	0.154062	Activation	Activation	consistent
chr14	46100000	46450000	-0.0506593	0.226865	350000	Inactivation	chr14:46100000-46450000_Inactivation	FAIL	0.171937	0.109804	0.121277	Inactivation	Inactivation	consistent
chr14	46450000	46950000	0.0276261	0.328228	500000	Activation	chr14:46450000-46950000_Activation	FAIL	0.027668	0.0529412	0.0552941	Activation	Activation	consistent
chr14	46950000	47650000	-0.0722999	0.279027	700000	Inactivation	chr14:46950000-47650000_Inactivation	FAIL	0.156126	0.0843137	0.0838266	Inactivation	Inactivation	consistent
chr14	47650000	48150000	0.0703402	0.308611	500000	Activation	chr14:47650000-48150000_Activation	FAIL	0.0316206	0.0666667	0.101961	Activation	Activation	consistent
chr14	48150000	49150000	-0.111243	0.0507929	1000000	Inactivation	chr14:48150000-49150000_Inactivation	FAIL	0.299078	0.330719	0.187835	Inactivation	Activation	inconsistent
chr14	49150000	49200000	0.0581415	0.377396	50000	Activation	chr14:49150000-49200000_Activation	FAIL	0.0869565	0.0705882	0.145098	Activation	Inactivation	inconsistent
chr14	49200000	50050000	-0.0910331	0.154321	850000	Inactivation	chr14:49200000-50050000_Inactivation	FAIL	0.104084	0.1	0.0130512	Inactivation	Inactivation	consistent
chr14	50050000	50600000	0.0422241	0.227183	550000	Activation	chr14:50050000-50600000_Activation	FAIL	0.949934	0.903922	0.992158	Activation	Inactivation	inconsistent
chr14	50600000	51500000	-0.0637724	0.00385326	900000	Inactivation	chr14:50600000-51500000_Inactivation	FAIL	0.992095	0.764706	0.928322	Inactivation	Inactivation	consistent
chr14	51500000	52150000	0.0898765	0.00331189	650000	Activation	chr14:51500000-52150000_Activation	FAIL	0.689723	0.75098	0.7796	Activation	Activation	consistent
chr14	52150000	52250000	-0.0725878	0.294217	100000	Inactivation	chr14:52150000-52250000_Inactivation	FAIL	0.754941	0.682353	0.682353	Inactivation	Inactivation	consistent
chr14	52250000	54550000	0.16032	0.0124833	2300000	Activation	chr14:52250000-54550000_Activation	FAIL	0.462451	0.457516	0.622771	Activation	Inactivation	inconsistent
chr14	54550000	54600000	-0.137859	0.108401	50000	Inactivation	chr14:54550000-54600000_Inactivation	FAIL	0.577075	0.6	0.439216	Inactivation	Activation	inconsistent
chr14	54600000	56150000	0.104302	0.0198713	1550000	Activation	chr14:54600000-56150000_Activation	FAIL	0.755599	0.739216	0.859902	Activation	Inactivation	inconsistent
chr14	56150000	56200000	-0.0321321	0.601586	50000	Inactivation	chr14:56150000-56200000_Inactivation	FAIL	0.596838	0.603922	0.564706	Inactivation	Activation	inconsistent
chr14	56200000	56350000	0.125971	0.129641	150000	Activation	chr14:56200000-56350000_Activation	FAIL	0.438735	0.462745	0.564706	Activation	Activation	consistent
chr14	56350000	56400000	-0.0544215	0.405961	50000	Inactivation	chr14:56350000-56400000_Inactivation	FAIL	0.438735	0.321569	0.384314	Inactivation	Inactivation	consistent
chr14	56400000	57150000	0.162833	0.0271002	750000	Activation	chr14:56400000-57150000_Activation	FAIL	0.235178	0.288889	0.398011	Activation	Activation	consistent
chr14	57150000	57600000	-0.0527784	0.414464	450000	Inactivation	chr14:57150000-57600000_Inactivation	FAIL	0.229249	0.27451	0.176471	Inactivation	Activation	inconsistent
chr14	57600000	57900000	0.0517089	0.420069	300000	Activation	chr14:57600000-57900000_Activation	FAIL	0.407115	0.392157	0.458824	Activation	Inactivation	inconsistent
chr14	57900000	57950000	-0.12084	0.138558	50000	Inactivation	chr14:57900000-57950000_Inactivation	FAIL	0.407115	0.231373	0.286275	Inactivation	Inactivation	consistent
chr14	57950000	58900000	0.0511639	0.293771	950000	Activation	chr14:57950000-58900000_Activation	FAIL	0.421937	0.422549	0.473101	Activation	Activation	consistent
chr14	58900000	58950000	-0.190018	0.0514935	50000	Inactivation	chr14:58900000-58950000_Inactivation	FAIL	0.727273	0.752941	0.537255	Inactivation	Activation	inconsistent
chr14	58950000	59600000	0.137741	0.0683078	650000	Activation	chr14:58950000-59600000_Activation	FAIL	0.397233	0.42549	0.534975	Activation	Activation	consistent
chr14	59600000	59950000	-0.00165853	0.970766	350000	Inactivation	chr14:59600000-59950000_Inactivation	FAIL	0.711462	0.57451	0.709804	Inactivation	Inactivation	consistent
chr14	59950000	60000000	-0.464404	0.002261	50000	Inactivation	chr14:59950000-60000000_Inactivation	FAIL	0.711462	0.666667	0.247059	Inactivation	Inactivation	consistent
chr14	60000000	60500000	-0.0598279	0.256608	500000	Inactivation	chr14:60000000-60500000_Inactivation	FAIL	0.328063	0.34902	0.268235	Inactivation	Activation	inconsistent
chr14	60500000	60800000	-0.137983	0.0161455	300000	Inactivation	chr14:60500000-60800000_Inactivation	FAIL	0.592885	0.65098	0.454902	Inactivation	Activation	inconsistent
chr14	60800000	61050000	-0.085329	0.238233	250000	Inactivation	chr14:60800000-61050000_Inactivation	FAIL	0.379447	0.372549	0.294118	Inactivation	Inactivation	consistent
chr14	61050000	61100000	-0.448965	0.00245207	50000	Inactivation	chr14:61050000-61100000_Inactivation	FAIL	0.743083	0.662745	0.294118	Inactivation	Inactivation	consistent
chr14	61100000	61300000	-0.0372007	0.550061	200000	Inactivation	chr14:61100000-61300000_Inactivation	FAIL	0.743083	0.662745	0.705882	Inactivation	Inactivation	consistent
chr14	61300000	61350000	0.0181353	0.753232	50000	Activation	chr14:61300000-61350000_Activation	FAIL	0.687747	0.662745	0.705882	Activation	Inactivation	inconsistent
chr14	61350000	61700000	-0.0951916	0.19002	350000	Inactivation	chr14:61350000-61700000_Inactivation	FAIL	0.794466	0.731373	0.699275	Inactivation	Inactivation	consistent
chr14	61700000	61900000	-0.304673	0.0102541	200000	Inactivation	chr14:61700000-61900000_Inactivation	FAIL	0.84585	0.796078	0.541176	Inactivation	Inactivation	consistent
chr14	61900000	61950000	0.0482678	0.448475	50000	Activation	chr14:61900000-61950000_Activation	FAIL	0.84585	0.792157	0.894118	Activation	Inactivation	inconsistent
chr14	61950000	62250000	-0.0940246	0.20642	300000	Inactivation	chr14:61950000-62250000_Inactivation	FAIL	0.988142	0.960784	0.894118	Inactivation	Inactivation	consistent
chr14	62250000	62300000	0.305185	0.0102223	50000	Activation	chr14:62250000-62300000_Activation	FAIL	0.588933	0.580392	0.894118	Activation	Inactivation	inconsistent
chr14	62300000	62700000	-0.258612	0.00461754	400000	Inactivation	chr14:62300000-62700000_Inactivation	PASS	0.482213	0.580392	0.223601	Inactivation	Activation	inconsistent
chr14	62700000	63050000	-0.0461177	0.338577	350000	Inactivation	chr14:62700000-63050000_Inactivation	FAIL	0.237154	0.25098	0.191036	Inactivation	Activation	inconsistent
chr14	63050000	63250000	-0.334577	0.00509522	200000	Inactivation	chr14:63050000-63250000_Inactivation	FAIL	0.533597	0.494118	0.19902	Inactivation	Inactivation	consistent
chr14	63250000	64500000	-0.0873484	0.160467	1250000	Inactivation	chr14:63250000-64500000_Inactivation	FAIL	0.509881	0.436601	0.422533	Inactivation	Inactivation	consistent
chr14	64500000	65150000	0.0319866	0.0704095	650000	Activation	chr14:64500000-65150000_Activation	FAIL	0.786561	0.796078	0.818548	Activation	Activation	consistent
chr14	65150000	65250000	-0.0387197	0.537482	100000	Inactivation	chr14:65150000-65250000_Inactivation	FAIL	0.936759	0.909804	0.898039	Inactivation	Inactivation	consistent
chr14	65250000	65850000	0.0518923	0.226705	600000	Activation	chr14:65250000-65850000_Activation	FAIL	0.800395	0.762745	0.852288	Activation	Inactivation	inconsistent
chr14	65850000	66050000	-0.00458808	0.924272	200000	Inactivation	chr14:65850000-66050000_Inactivation	FAIL	0.58498	0.545098	0.580392	Inactivation	Inactivation	consistent
chr14	66050000	66300000	0.149562	0.0912999	250000	Activation	chr14:66050000-66300000_Activation	FAIL	0.43083	0.445098	0.580392	Activation	Activation	consistent
chr14	66300000	67600000	-0.132002	0.022419	1300000	Inactivation	chr14:66300000-67600000_Inactivation	FAIL	0.378458	0.337255	0.246456	Inactivation	Inactivation	consistent
chr14	67600000	68800000	0.079406	0.0675435	1200000	Activation	chr14:67600000-68800000_Activation	FAIL	0.712451	0.743137	0.791857	Activation	Activation	consistent
chr14	68800000	69350000	-0.0999922	0.17432	550000	Inactivation	chr14:68800000-69350000_Inactivation	FAIL	0.976285	0.890196	0.876292	Inactivation	Inactivation	consistent
chr14	69350000	69550000	0.028753	0.635724	200000	Activation	chr14:69350000-69550000_Activation	FAIL	0.833992	0.917647	0.862745	Activation	Activation	consistent
chr14	69550000	70200000	-0.0477706	0.271607	650000	Inactivation	chr14:69550000-70200000_Inactivation	FAIL	0.8083	0.809804	0.76053	Inactivation	Activation	inconsistent
chr14	70200000	70250000	0.0455243	0.469333	50000	Activation	chr14:70200000-70250000_Activation	FAIL	0.695652	0.764706	0.741176	Activation	Activation	consistent
chr14	70250000	70500000	-0.257723	0.0111458	250000	Inactivation	chr14:70250000-70500000_Inactivation	FAIL	0.749012	0.764706	0.491289	Inactivation	Activation	inconsistent
chr14	70500000	70550000	0.0355576	0.564232	50000	Activation	chr14:70500000-70550000_Activation	FAIL	0.466403	0.431373	0.501961	Activation	Inactivation	inconsistent
chr14	70550000	71500000	-0.08885	0.194669	950000	Inactivation	chr14:70550000-71500000_Inactivation	FAIL	0.681818	0.696732	0.592968	Inactivation	Activation	inconsistent
chr14	71500000	71800000	0.0172983	0.761002	300000	Activation	chr14:71500000-71800000_Activation	FAIL	0.794466	0.776471	0.811765	Activation	Inactivation	inconsistent
chr14	71800000	72200000	-0.0854995	0.237787	400000	Inactivation	chr14:71800000-72200000_Inactivation	FAIL	0.901186	0.815686	0.815686	Inactivation	Inactivation	consistent
chr14	72200000	72250000	0.673394	9.55353e-05	50000	Activation	chr14:72200000-72250000_Activation	FAIL	0.142292	0.266667	0.815686	Activation	Activation	consistent
chr14	72250000	72900000	0.0537859	0.408827	650000	Activation	chr14:72250000-72900000_Activation	FAIL	0.142292	0.207843	0.196078	Activation	Activation	consistent
chr14	72900000	73400000	0.164256	0.0449971	500000	Activation	chr14:72900000-73400000_Activation	FAIL	0.551383	0.733333	0.71564	Activation	Activation	consistent
chr14	73400000	73950000	0.0239014	0.684192	550000	Activation	chr14:73400000-73950000_Activation	FAIL	0.952569	0.882353	0.976471	Activation	Inactivation	inconsistent
chr14	73950000	74100000	-0.199628	0.0449971	150000	Inactivation	chr14:73950000-74100000_Inactivation	FAIL	0.952569	0.839216	0.752941	Inactivation	Inactivation	consistent
chr14	74100000	74550000	0.111204	0.0646137	450000	Activation	chr14:74100000-74550000_Activation	FAIL	0.895916	0.830065	1.00712	Activation	Inactivation	inconsistent
chr14	74550000	76150000	-0.0539003	0.131998	1600000	Inactivation	chr14:74550000-76150000_Inactivation	FAIL	0.934783	0.879739	0.880882	Inactivation	Inactivation	consistent
chr14	76150000	76700000	0.098748	0.138399	550000	Activation	chr14:76150000-76700000_Activation	FAIL	0.671937	0.711765	0.770685	Activation	Activation	consistent
chr14	76700000	76750000	-0.0631946	0.346602	50000	Inactivation	chr14:76700000-76750000_Inactivation	FAIL	0.557312	0.509804	0.494118	Inactivation	Inactivation	consistent
chr14	76750000	77550000	0.0199217	0.484969	800000	Activation	chr14:76750000-77550000_Activation	FAIL	0.687747	0.719608	0.707669	Activation	Activation	consistent
chr14	77550000	77800000	-0.00209254	0.965225	250000	Inactivation	chr14:77550000-77800000_Inactivation	FAIL	0.766798	0.737255	0.764706	Inactivation	Inactivation	consistent
chr14	77800000	78200000	0.159529	0.0700592	400000	Activation	chr14:77800000-78200000_Activation	FAIL	0.660079	0.711765	0.819608	Activation	Activation	consistent
chr14	78200000	78300000	-0.299295	0.0113687	100000	Inactivation	chr14:78200000-78300000_Inactivation	FAIL	0.660079	0.686275	0.360784	Inactivation	Activation	inconsistent
chr14	78300000	78500000	0.269875	0.0178014	200000	Activation	chr14:78300000-78500000_Activation	FAIL	0.0909091	0.0784314	0.360784	Activation	Inactivation	inconsistent
chr14	78500000	79150000	-0.0181484	0.640182	650000	Inactivation	chr14:78500000-79150000_Inactivation	FAIL	0.0533597	0.0490196	0.0352113	Inactivation	Inactivation	consistent
chr14	79150000	79400000	0.054778	0.402872	250000	Activation	chr14:79150000-79400000_Activation	FAIL	0.0158103	0.0470588	0.0705882	Activation	Activation	consistent
chr14	79400000	79950000	-0.039947	0.416375	550000	Inactivation	chr14:79400000-79950000_Inactivation	FAIL	0.243083	0.239216	0.203136	Inactivation	Inactivation	consistent
chr14	79950000	80250000	0.0094655	0.795682	300000	Activation	chr14:79950000-80250000_Activation	FAIL	0.126482	0.160784	0.135948	Activation	Activation	consistent
chr14	80250000	80800000	-0.083159	0.0307624	550000	Inactivation	chr14:80250000-80800000_Inactivation	FAIL	0.27668	0.330719	0.193521	Inactivation	Activation	inconsistent
chr14	80800000	80850000	0.0363636	0.556716	50000	Activation	chr14:80800000-80850000_Activation	FAIL	0.363636	0.329412	0.4	Activation	Inactivation	inconsistent
chr14	80850000	81450000	-0.109197	0.155213	600000	Inactivation	chr14:80850000-81450000_Inactivation	FAIL	0.505929	0.394118	0.396732	Inactivation	Inactivation	consistent
chr14	81450000	81950000	0.101669	0.0696452	500000	Activation	chr14:81450000-81950000_Activation	FAIL	0.409091	0.439216	0.51076	Activation	Activation	consistent
chr14	81950000	82000000	-0.537642	0.00143303	50000	Inactivation	chr14:81950000-82000000_Inactivation	FAIL	0.549407	0.596078	0.0117647	Inactivation	Activation	inconsistent
chr14	82000000	82350000	0.00385957	0.94494	350000	Activation	chr14:82000000-82350000_Activation	FAIL	0.00790514	0.00784314	0.0117647	Activation	Inactivation	inconsistent
chr14	82350000	82550000	-0.0910021	0.214763	200000	Inactivation	chr14:82350000-82550000_Inactivation	FAIL	0.102767	0.054902	0.0117647	Inactivation	Inactivation	consistent
chr14	82550000	83200000	0.053997	0.233234	650000	Activation	chr14:82550000-83200000_Activation	FAIL	0	0.020915	0.053997	Activation	Activation	consistent
chr14	83200000	83300000	0	0.992962	100000	Inactivation	chr14:83200000-83300000_Inactivation	FAIL	0	0	0	Inactivation	Inactivation	consistent
chr14	83300000	84250000	-0.0114416	0.52554	950000	Inactivation	chr14:83300000-84250000_Inactivation	FAIL	0.0217391	0.0196078	0.0102975	Inactivation	Inactivation	consistent
chr14	84250000	84850000	0.0409375	0.111394	600000	Activation	chr14:84250000-84850000_Activation	FAIL	0.0612648	0.0470588	0.102202	Activation	Inactivation	inconsistent
chr14	84850000	85200000	-0.11038	0.0704095	350000	Inactivation	chr14:84850000-85200000_Inactivation	FAIL	0.22332	0.2	0.112941	Inactivation	Inactivation	consistent
chr14	85200000	85500000	0.0839805	0.0428635	300000	Activation	chr14:85200000-85500000_Activation	FAIL	0.245059	0.278431	0.32904	Activation	Activation	consistent
chr14	85500000	86000000	-0.0787646	0.236768	500000	Inactivation	chr14:85500000-86000000_Inactivation	FAIL	0.555336	0.543137	0.476571	Inactivation	Inactivation	consistent
chr14	86000000	86100000	-0.409006	0.00369403	100000	Inactivation	chr14:86000000-86100000_Inactivation	FAIL	0.648221	0.643137	0.239216	Inactivation	Inactivation	consistent
chr14	86100000	86850000	0.0544184	0.0422266	750000	Activation	chr14:86100000-86850000_Activation	FAIL	0.12253	0.103922	0.176948	Activation	Inactivation	inconsistent
chr14	86850000	87550000	-0.046647	0.244507	700000	Inactivation	chr14:86850000-87550000_Inactivation	FAIL	0.0849802	0.193464	0.0383333	Inactivation	Activation	inconsistent
chr14	87550000	88400000	-0.244662	0.0102541	850000	Inactivation	chr14:87550000-88400000_Inactivation	FAIL	0.29776	0.309804	0.0530985	Inactivation	Activation	inconsistent
chr14	88400000	89100000	-0.03863	0.198108	700000	Inactivation	chr14:88400000-89100000_Inactivation	FAIL	0.33498	0.410458	0.29635	Inactivation	Activation	inconsistent
chr14	89100000	89250000	0.0831745	0.245589	150000	Activation	chr14:89100000-89250000_Activation	FAIL	0.395257	0.360784	0.478431	Activation	Inactivation	inconsistent
chr14	89250000	89350000	-0.0275905	0.646137	100000	Inactivation	chr14:89250000-89350000_Inactivation	FAIL	0.517787	0.411765	0.490196	Inactivation	Inactivation	consistent
chr14	89350000	90900000	0.136541	0.0228648	1550000	Activation	chr14:89350000-90900000_Activation	FAIL	0.47747	0.493333	0.614011	Activation	Activation	consistent
chr14	90900000	91250000	-0.0711307	0.299567	350000	Inactivation	chr14:90900000-91250000_Inactivation	FAIL	0.56917	0.615686	0.498039	Inactivation	Activation	inconsistent
chr14	91250000	91450000	0.0386732	0.537928	200000	Activation	chr14:91250000-91450000_Activation	FAIL	0.56917	0.615686	0.607843	Activation	Activation	consistent
chr14	91450000	91600000	-0.0759513	0.277275	150000	Inactivation	chr14:91450000-91600000_Inactivation	FAIL	0.683794	0.747059	0.607843	Inactivation	Activation	inconsistent
chr14	91600000	91650000	0.084833	0.240112	50000	Activation	chr14:91600000-91650000_Activation	FAIL	0.683794	0.878431	0.768627	Activation	Activation	consistent
chr14	91650000	91950000	-0.100938	0.186071	300000	Inactivation	chr14:91650000-91950000_Inactivation	FAIL	0.869565	0.878431	0.768627	Inactivation	Activation	inconsistent
chr14	91950000	92000000	0.0532124	0.411184	50000	Activation	chr14:91950000-92000000_Activation	FAIL	0.715415	0.670588	0.768627	Activation	Inactivation	inconsistent
chr14	92000000	92400000	-0.350709	0.00547736	400000	Inactivation	chr14:92000000-92400000_Inactivation	PASS	0.715415	0.707843	0.364706	Inactivation	Inactivation	consistent
chr14	92400000	92600000	-0.107851	0.141583	200000	Inactivation	chr14:92400000-92600000_Inactivation	FAIL	0.73913	0.745098	0.63128	Inactivation	Activation	inconsistent
chr14	92600000	92650000	0.0265365	0.660499	50000	Activation	chr14:92600000-92650000_Activation	FAIL	0.616601	0.568627	0.643137	Activation	Inactivation	inconsistent
chr14	92650000	92850000	-0.208758	0.0390739	200000	Inactivation	chr14:92650000-92850000_Inactivation	FAIL	0.616601	0.568627	0.407843	Inactivation	Inactivation	consistent
chr14	92850000	92950000	0.155948	0.0830202	100000	Activation	chr14:92850000-92950000_Activation	FAIL	0.616601	0.882353	0.772549	Activation	Activation	consistent
chr14	92950000	94000000	-0.0496171	0.315967	1050000	Inactivation	chr14:92950000-94000000_Inactivation	FAIL	0.66996	0.681569	0.620343	Inactivation	Activation	inconsistent
chr14	94000000	94100000	0.0448578	0.475193	100000	Activation	chr14:94000000-94100000_Activation	FAIL	0.280632	0.337255	0.32549	Activation	Activation	consistent
chr14	94100000	95550000	-0.114868	0.00375772	1450000	Inactivation	chr14:94100000-95550000_Inactivation	PASS	0.566008	0.622222	0.45114	Inactivation	Activation	inconsistent
chr14	95550000	95600000	0.0908626	0.215114	50000	Activation	chr14:95550000-95600000_Activation	FAIL	0.41502	0.760784	0.505882	Activation	Activation	consistent
chr14	95600000	96000000	-0.134651	0.0749315	400000	Inactivation	chr14:95600000-96000000_Inactivation	FAIL	0.667984	0.760784	0.533333	Inactivation	Activation	inconsistent
chr14	96000000	96050000	0.212524	0.0379912	50000	Activation	chr14:96000000-96050000_Activation	FAIL	0.403162	0.760784	0.615686	Activation	Activation	consistent
chr14	96050000	96250000	-0.0815934	0.255079	200000	Inactivation	chr14:96050000-96250000_Inactivation	FAIL	0.403162	0.262745	0.321569	Inactivation	Inactivation	consistent
chr14	96250000	96550000	0.0725568	0.294504	300000	Activation	chr14:96250000-96550000_Activation	FAIL	0.249012	0.262745	0.321569	Activation	Activation	consistent
chr14	96550000	96950000	-0.0245369	0.676486	400000	Inactivation	chr14:96550000-96950000_Inactivation	FAIL	0.628458	0.698039	0.603922	Inactivation	Activation	inconsistent
chr14	96950000	98050000	0.0808846	0.0222597	1100000	Activation	chr14:96950000-98050000_Activation	FAIL	0.56917	0.590196	0.650055	Activation	Activation	consistent
chr14	98050000	98450000	-0.0958924	0.147952	400000	Inactivation	chr14:98050000-98450000_Inactivation	FAIL	0.469038	0.505882	0.373146	Inactivation	Activation	inconsistent
chr14	98450000	98900000	0.0196853	0.729954	450000	Activation	chr14:98450000-98900000_Activation	FAIL	0.490119	0.509804	0.509804	Activation	Activation	consistent
chr14	98900000	99050000	-0.0127412	0.812655	150000	Inactivation	chr14:98900000-99050000_Inactivation	FAIL	0.624506	0.592157	0.611765	Inactivation	Inactivation	consistent
chr14	99050000	99950000	0.03669	0.130151	900000	Activation	chr14:99050000-99950000_Activation	FAIL	0.62253	0.691503	0.65922	Activation	Activation	consistent
chr14	99950000	100150000	-0.026459	0.661104	200000	Inactivation	chr14:99950000-100150000_Inactivation	FAIL	0.873518	0.870588	0.847059	Inactivation	Inactivation	consistent
chr14	100150000	100450000	0.0657212	0.332431	300000	Activation	chr14:100150000-100450000_Activation	FAIL	0.620553	0.752941	0.686275	Activation	Activation	consistent
chr14	100450000	100700000	-0.143827	0.101236	250000	Inactivation	chr14:100450000-100700000_Inactivation	FAIL	0.837945	0.87451	0.694118	Inactivation	Activation	inconsistent
chr14	100700000	101250000	0.0769645	0.169511	550000	Activation	chr14:100700000-101250000_Activation	FAIL	0.789196	0.852941	0.866161	Activation	Activation	consistent
chr14	101250000	101400000	-0.0402852	0.52089	150000	Inactivation	chr14:101250000-101400000_Inactivation	FAIL	0.636364	0.639216	0.596078	Inactivation	Activation	inconsistent
chr14	101400000	101900000	0.0804945	0.201707	500000	Activation	chr14:101400000-101900000_Activation	FAIL	0.529644	0.605882	0.610139	Activation	Activation	consistent
chr14	101900000	102400000	-0.0547857	0.289886	500000	Inactivation	chr14:101900000-102400000_Inactivation	FAIL	0.735178	0.698039	0.680392	Inactivation	Inactivation	consistent
chr14	102400000	102900000	0.0680462	0.280906	500000	Activation	chr14:102400000-102900000_Activation	FAIL	0.920949	0.952941	0.988995	Activation	Activation	consistent
chr14	102900000	103000000	-0.175882	0.0633718	100000	Inactivation	chr14:102900000-103000000_Inactivation	FAIL	0.924901	0.94902	0.74902	Inactivation	Activation	inconsistent
chr14	103000000	103550000	0.0475985	0.0746131	550000	Activation	chr14:103000000-103550000_Activation	FAIL	0.849802	0.972549	0.897401	Activation	Activation	consistent
chr14	103550000	103950000	-0.0623111	0.356124	400000	Inactivation	chr14:103550000-103950000_Inactivation	FAIL	0.944664	0.996078	0.882353	Inactivation	Activation	inconsistent
chr14	103950000	104150000	0.00908316	0.863289	200000	Activation	chr14:103950000-104150000_Activation	FAIL	0.841897	0.996078	0.85098	Activation	Activation	consistent
chr14	104150000	104400000	-0.128885	0.104802	250000	Inactivation	chr14:104150000-104400000_Inactivation	FAIL	0.932806	0.911765	0.803922	Inactivation	Inactivation	consistent
chr14	104400000	104450000	0.100457	0.18674	50000	Activation	chr14:104400000-104450000_Activation	FAIL	0.6917	0.827451	0.792157	Activation	Activation	consistent
chr14	104450000	105150000	-0.0660079	0.00496784	700000	Inactivation	chr14:104450000-105150000_Inactivation	FAIL	0.756258	0.730719	0.69025	Inactivation	Inactivation	consistent
chr14	105150000	106550000	0.0586231	0.178906	1400000	Activation	chr14:105150000-106550000_Activation	FAIL	0.743083	0.734902	0.801706	Activation	Inactivation	inconsistent
chr14	106550000	106600000	-0.288693	0.0128336	50000	Inactivation	chr14:106550000-106600000_Inactivation	FAIL	0.3083	0.298039	0.0196078	Inactivation	Inactivation	consistent
chr14	106600000	106900000	-0.000155003	0.990988	300000	Inactivation	chr14:106600000-106900000_Inactivation	FAIL	0.0197628	0.0235294	0.0196078	Inactivation	Activation	inconsistent
chr14	106900000	107300000	0.0586685	0.375167	400000	Activation	chr14:106900000-107300000_Activation	FAIL	0.0197628	0.0235294	0.0784314	Activation	Activation	consistent
chr15	20000000	20150000	-0.138159	0.110245	150000	Inactivation	chr15:20000000-20150000_Inactivation	FAIL	0.282787	0.129555	0.144628	Inactivation	Inactivation	consistent
chr15	20150000	20250000	0.0544642	0.431967	100000	Activation	chr15:20150000-20250000_Activation	FAIL	0.0901639	0.223684	0.144628	Activation	Activation	consistent
chr15	20350000	20650000	0.0544642	0.431967	300000	Activation	chr15:20350000-20650000_Activation	FAIL	0.0901639	0.184211	0.144628	Activation	Activation	consistent
chr15	20800000	20900000	0.0544642	0.431967	100000	Activation	chr15:20800000-20900000_Activation	FAIL	0.0901639	0.0506073	0.144628	Activation	Inactivation	inconsistent
chr15	20900000	21000000	-0.107726	0.178557	100000	Inactivation	chr15:20900000-21000000_Inactivation	FAIL	0.465164	0.3583	0.357438	Inactivation	Inactivation	consistent
chr15	21100000	21150000	-0.107726	0.178557	50000	Inactivation	chr15:21100000-21150000_Inactivation	FAIL	0.465164	0.3583	0.357438	Inactivation	Inactivation	consistent
chr15	21150000	21200000	0.0807987	0.285078	50000	Activation	chr15:21150000-21200000_Activation	FAIL	0.276639	0.338057	0.357438	Activation	Activation	consistent
chr15	21200000	21250000	-0.0493666	0.470768	50000	Inactivation	chr15:21200000-21250000_Inactivation	FAIL	0.276639	0.338057	0.227273	Inactivation	Activation	inconsistent
chr15	21850000	21950000	-0.0493666	0.470768	100000	Inactivation	chr15:21850000-21950000_Inactivation	FAIL	0.276639	0.338057	0.227273	Inactivation	Activation	inconsistent
chr15	21950000	22100000	0.181107	0.0608992	150000	Activation	chr15:21950000-22100000_Activation	FAIL	0.163934	0.256073	0.345041	Activation	Activation	consistent
chr15	22150000	22200000	0.181107	0.0608992	50000	Activation	chr15:22150000-22200000_Activation	FAIL	0.163934	0.174089	0.345041	Activation	Activation	consistent
chr15	22250000	22600000	-0.126744	0.133178	350000	Inactivation	chr15:22250000-22600000_Inactivation	FAIL	0.163934	0.174089	0.0371901	Inactivation	Activation	inconsistent
chr15	22650000	22700000	0.149793	0.0910704	50000	Activation	chr15:22650000-22700000_Activation	FAIL	0.375	0.174089	0.524793	Activation	Inactivation	inconsistent
chr15	22750000	23300000	0.0424909	0.0910704	550000	Activation	chr15:22750000-23300000_Activation	FAIL	0.440574	0.417004	0.483065	Activation	Inactivation	inconsistent
chr15	23450000	23500000	-0.239619	0.0212625	50000	Inactivation	chr15:23450000-23500000_Inactivation	FAIL	0.506148	0.465587	0.266529	Inactivation	Inactivation	consistent
chr15	23600000	24500000	0.119498	0.0222021	900000	Activation	chr15:23600000-24500000_Activation	FAIL	0.0286885	0.0121457	0.148186	Activation	Inactivation	inconsistent
chr15	24500000	24650000	-0.0395272	0.547014	150000	Inactivation	chr15:24500000-24650000_Inactivation	FAIL	0.217213	0.0647773	0.177686	Inactivation	Inactivation	consistent
chr15	24650000	25550000	0.0819032	0.111881	900000	Activation	chr15:24650000-25550000_Activation	FAIL	0.0491803	0.0668016	0.131084	Activation	Activation	consistent
chr15	25550000	26400000	-0.0197765	0.587347	850000	Inactivation	chr15:25550000-26400000_Inactivation	FAIL	0.226434	0.211876	0.206658	Inactivation	Inactivation	consistent
chr15	26400000	26450000	0.132706	0.119536	50000	Activation	chr15:26400000-26450000_Activation	FAIL	0.057377	0.0161943	0.190083	Activation	Inactivation	inconsistent
chr15	26450000	28350000	-0.0364102	0.226963	1900000	Inactivation	chr15:26450000-28350000_Inactivation	FAIL	0.0727459	0.0647773	0.0363357	Inactivation	Inactivation	consistent
chr15	28350000	28400000	0.283972	0.00887389	50000	Activation	chr15:28350000-28400000_Activation	FAIL	0.110656	0.277328	0.394628	Activation	Activation	consistent
chr15	28400000	28600000	-0.00906043	0.871972	200000	Inactivation	chr15:28400000-28600000_Inactivation	FAIL	0.403689	0.277328	0.394628	Inactivation	Inactivation	consistent
chr15	28650000	28800000	-0.0674536	0.0828229	150000	Inactivation	chr15:28650000-28800000_Inactivation	FAIL	0.417008	0.248988	0.349555	Inactivation	Inactivation	consistent
chr15	28900000	29200000	-0.0838301	0.270079	300000	Inactivation	chr15:28900000-29200000_Inactivation	FAIL	0.356557	0.220648	0.272727	Inactivation	Inactivation	consistent
chr15	29200000	29300000	0.11699	0.153779	100000	Activation	chr15:29200000-29300000_Activation	FAIL	0.155738	0.220648	0.272727	Activation	Activation	consistent
chr15	29300000	29950000	-0.0984388	0.133039	650000	Inactivation	chr15:29300000-29950000_Inactivation	FAIL	0.135246	0.158907	0.0368071	Inactivation	Activation	inconsistent
chr15	29950000	30400000	0.0167491	0.777039	450000	Activation	chr15:29950000-30400000_Activation	FAIL	0.526639	0.569838	0.543388	Activation	Activation	consistent
chr15	30550000	30600000	0.0167491	0.777039	50000	Activation	chr15:30550000-30600000_Activation	FAIL	0.526639	0.38664	0.543388	Activation	Inactivation	inconsistent
chr15	30600000	30700000	-0.0638294	0.375835	100000	Inactivation	chr15:30600000-30700000_Inactivation	FAIL	0.526639	0.38664	0.46281	Inactivation	Inactivation	consistent
chr15	30750000	30800000	-0.092518	0.2326	50000	Inactivation	chr15:30750000-30800000_Inactivation	FAIL	0.555328	0.552632	0.46281	Inactivation	Inactivation	consistent
chr15	30900000	31350000	-0.092518	0.2326	450000	Inactivation	chr15:30900000-31350000_Inactivation	FAIL	0.555328	0.552632	0.46281	Inactivation	Inactivation	consistent
chr15	31350000	31800000	0.114366	0.13892	450000	Activation	chr15:31350000-31800000_Activation	FAIL	0.440574	0.505398	0.55494	Activation	Activation	consistent
chr15	31800000	32550000	-0.00951768	0.865883	750000	Inactivation	chr15:31800000-32550000_Inactivation	FAIL	0.0983607	0.154858	0.088843	Inactivation	Activation	inconsistent
chr15	32700000	32800000	-0.312695	0.00605512	100000	Inactivation	chr15:32700000-32800000_Inactivation	FAIL	0.663934	0.748988	0.35124	Inactivation	Activation	inconsistent
chr15	32800000	33150000	0.104661	0.189101	350000	Activation	chr15:32800000-33150000_Activation	FAIL	0.663934	0.748988	0.768595	Activation	Activation	consistent
chr15	33150000	33450000	-0.0100935	0.860871	300000	Inactivation	chr15:33150000-33450000_Inactivation	FAIL	0.778689	0.748988	0.768595	Inactivation	Inactivation	consistent
chr15	33450000	35700000	0.141279	0.000974388	2250000	Activation	chr15:33450000-35700000_Activation	PASS	0.377732	0.470445	0.519011	Activation	Activation	consistent
chr15	35700000	35750000	-0.0833898	0.271854	50000	Inactivation	chr15:35700000-35750000_Inactivation	FAIL	0.409836	0.230769	0.326446	Inactivation	Inactivation	consistent
chr15	35750000	36850000	0.0646208	0.142887	1100000	Activation	chr15:35750000-36850000_Activation	FAIL	0.248975	0.269231	0.313596	Activation	Activation	consistent
chr15	36850000	37850000	-0.0342704	0.221534	1000000	Inactivation	chr15:36850000-37850000_Inactivation	FAIL	0.307377	0.271255	0.273107	Inactivation	Inactivation	consistent
chr15	37850000	37950000	0.116007	0.15545	100000	Activation	chr15:37850000-37950000_Activation	FAIL	0.0368852	0.0404858	0.152893	Activation	Activation	consistent
chr15	37950000	38250000	-0.105304	0.185342	300000	Inactivation	chr15:37950000-38250000_Inactivation	FAIL	0.258197	0.153846	0.152893	Inactivation	Inactivation	consistent
chr15	38250000	38700000	0.0845527	0.164289	450000	Activation	chr15:38250000-38700000_Activation	FAIL	0.567623	0.568826	0.652176	Activation	Activation	consistent
chr15	38700000	38750000	-0.0776995	0.298685	50000	Inactivation	chr15:38700000-38750000_Inactivation	FAIL	0.598361	0.603239	0.520661	Inactivation	Activation	inconsistent
chr15	38750000	39000000	0.0444316	0.498747	250000	Activation	chr15:38750000-39000000_Activation	FAIL	0.477459	0.510121	0.521891	Activation	Activation	consistent
chr15	39000000	39400000	-0.000169354	0.993214	400000	Inactivation	chr15:39000000-39400000_Inactivation	FAIL	0.479508	0.433198	0.479339	Inactivation	Inactivation	consistent
chr15	39400000	39700000	0.00287901	0.960607	300000	Activation	chr15:39400000-39700000_Activation	FAIL	0.848361	0.894737	0.85124	Activation	Activation	consistent
chr15	39700000	40300000	-0.0615177	0.104433	600000	Inactivation	chr15:39700000-40300000_Inactivation	FAIL	0.871585	0.90081	0.810067	Inactivation	Activation	inconsistent
chr15	40300000	40500000	0.0572754	0.411435	200000	Activation	chr15:40300000-40500000_Activation	FAIL	0.930328	0.979757	0.987603	Activation	Activation	consistent
chr15	40500000	40550000	-0.00829833	0.881264	50000	Inactivation	chr15:40500000-40550000_Inactivation	FAIL	0.995902	0.979757	0.987603	Inactivation	Inactivation	consistent
chr15	40550000	41200000	0.0196138	0.504594	650000	Activation	chr15:40550000-41200000_Activation	FAIL	0.936475	0.960864	0.956089	Activation	Activation	consistent
chr15	41200000	41650000	-0.00870478	0.876114	450000	Inactivation	chr15:41200000-41650000_Inactivation	FAIL	0.946721	0.920378	0.938017	Inactivation	Inactivation	consistent
chr15	41650000	42050000	0.117172	0.0182698	400000	Activation	chr15:41650000-42050000_Activation	FAIL	0.776639	0.91498	0.893811	Activation	Activation	consistent
chr15	42050000	42400000	-0.106732	0.146889	350000	Inactivation	chr15:42050000-42400000_Inactivation	FAIL	0.942623	0.951417	0.835891	Inactivation	Activation	inconsistent
chr15	42400000	42500000	0.179718	0.062326	100000	Activation	chr15:42400000-42500000_Activation	FAIL	0.745902	0.880567	0.92562	Activation	Activation	consistent
chr15	42500000	42950000	-0.000609673	0.985419	450000	Inactivation	chr15:42500000-42950000_Inactivation	FAIL	0.92623	0.860324	0.92562	Inactivation	Inactivation	consistent
chr15	42950000	43250000	0.104819	0.101197	300000	Activation	chr15:42950000-43250000_Activation	FAIL	0.868852	0.910931	0.973671	Activation	Activation	consistent
chr15	43250000	43600000	-0.00447094	0.932489	350000	Inactivation	chr15:43250000-43600000_Inactivation	FAIL	0.959016	0.906883	0.954545	Inactivation	Inactivation	consistent
chr15	43600000	44100000	0.157414	0.0291272	500000	Activation	chr15:43600000-44100000_Activation	FAIL	0.797131	0.773279	0.954545	Activation	Inactivation	inconsistent
chr15	44100000	44400000	-0.100596	0.203229	300000	Inactivation	chr15:44100000-44400000_Inactivation	FAIL	0.827869	0.801619	0.727273	Inactivation	Inactivation	consistent
chr15	44400000	45150000	0.0552025	0.0696339	750000	Activation	chr15:44400000-45150000_Activation	FAIL	0.786885	0.758435	0.842088	Activation	Inactivation	inconsistent
chr15	45150000	45300000	-0.242311	0.0193138	150000	Inactivation	chr15:45150000-45300000_Inactivation	FAIL	0.680328	0.45749	0.438017	Inactivation	Inactivation	consistent
chr15	45300000	45500000	0.00149031	0.97397	200000	Activation	chr15:45300000-45500000_Activation	FAIL	0.680328	0.712551	0.681818	Activation	Activation	consistent
chr15	45500000	46000000	-0.096762	0.148629	500000	Inactivation	chr15:45500000-46000000_Inactivation	FAIL	0.581967	0.643725	0.485205	Inactivation	Activation	inconsistent
chr15	46000000	46250000	0.0336675	0.605338	250000	Activation	chr15:46000000-46250000_Activation	FAIL	0.0737705	0.149798	0.107438	Activation	Activation	consistent
chr15	46250000	48100000	-0.094157	0.049137	1850000	Inactivation	chr15:46250000-48100000_Inactivation	FAIL	0.146956	0.133603	0.0527985	Inactivation	Inactivation	consistent
chr15	48100000	49550000	0.086931	0.0594028	1450000	Activation	chr15:48100000-49550000_Activation	FAIL	0.510246	0.490891	0.597177	Activation	Inactivation	inconsistent
chr15	49550000	49600000	-0.172368	0.0685203	50000	Inactivation	chr15:49550000-49600000_Inactivation	FAIL	0.643443	0.441296	0.471074	Inactivation	Inactivation	consistent
chr15	49600000	49750000	0.0735334	0.318486	150000	Activation	chr15:49600000-49750000_Activation	FAIL	0.397541	0.441296	0.471074	Activation	Activation	consistent
chr15	49750000	50000000	-0.108285	0.177095	250000	Inactivation	chr15:49750000-50000000_Inactivation	FAIL	0.397541	0.340081	0.289256	Inactivation	Inactivation	consistent
chr15	50000000	50400000	0.08151	0.0077603	400000	Activation	chr15:50000000-50400000_Activation	FAIL	0.237705	0.238866	0.319215	Activation	Activation	consistent
chr15	50400000	50650000	-0.0653367	0.36717	250000	Inactivation	chr15:50400000-50650000_Inactivation	FAIL	0.594262	0.605263	0.528926	Inactivation	Activation	inconsistent
chr15	50650000	51250000	0.0885043	0.217984	600000	Activation	chr15:50650000-51250000_Activation	FAIL	0.706967	0.736842	0.795471	Activation	Activation	consistent
chr15	51250000	51450000	-0.0180192	0.759535	200000	Inactivation	chr15:51250000-51450000_Inactivation	FAIL	0.819672	0.773279	0.801653	Inactivation	Inactivation	consistent
chr15	51450000	51500000	0.0844398	0.267852	50000	Activation	chr15:51450000-51500000_Activation	FAIL	0.717213	0.773279	0.801653	Activation	Activation	consistent
chr15	51500000	52450000	-0.0874097	0.129385	950000	Inactivation	chr15:51500000-52450000_Inactivation	FAIL	0.808743	0.757085	0.721333	Inactivation	Inactivation	consistent
chr15	52450000	52500000	0.0972429	0.21621	50000	Activation	chr15:52450000-52500000_Activation	FAIL	0.766393	0.777328	0.863636	Activation	Activation	consistent
chr15	52500000	52850000	-0.0928397	0.231765	350000	Inactivation	chr15:52500000-52850000_Inactivation	FAIL	0.766393	0.777328	0.673554	Inactivation	Activation	inconsistent
chr15	52850000	54000000	0.0277873	0.423719	1150000	Activation	chr15:52850000-54000000_Activation	FAIL	0.29235	0.280702	0.320137	Activation	Inactivation	inconsistent
chr15	54000000	54050000	-0.0806463	0.285322	50000	Inactivation	chr15:54000000-54050000_Inactivation	FAIL	0.241803	0.0890688	0.161157	Inactivation	Inactivation	consistent
chr15	54050000	54100000	0.00951768	0.865883	50000	Activation	chr15:54050000-54100000_Activation	FAIL	0.151639	0.0890688	0.161157	Activation	Inactivation	inconsistent
chr15	54100000	54250000	-0.151639	0.0889825	150000	Inactivation	chr15:54100000-54250000_Inactivation	FAIL	0.151639	0.0890688	0	Inactivation	Inactivation	consistent
chr15	54250000	54650000	0	0.995998	400000	Inactivation	chr15:54250000-54650000_Inactivation	FAIL	0	0.0384615	0	Inactivation	Activation	inconsistent
chr15	54650000	55450000	-0.00917897	0.833136	800000	Inactivation	chr15:54650000-55450000_Inactivation	FAIL	0.0143443	0	0.00516529	Inactivation	Inactivation	consistent
chr15	55450000	55800000	0.0367836	0.574088	350000	Activation	chr15:55450000-55800000_Activation	FAIL	0.45082	0.439271	0.487603	Activation	Inactivation	inconsistent
chr15	55800000	56100000	-0.081335	0.0783686	300000	Inactivation	chr15:55800000-56100000_Inactivation	FAIL	0.47541	0.425101	0.394075	Inactivation	Inactivation	consistent
chr15	56100000	56150000	0.194215	0.0477798	50000	Activation	chr15:56100000-56150000_Activation	FAIL	0.5	0.425101	0.694215	Activation	Inactivation	inconsistent
chr15	56150000	56400000	-0.0961116	0.0652144	250000	Inactivation	chr15:56150000-56400000_Inactivation	FAIL	0.770492	0.724696	0.67438	Inactivation	Inactivation	consistent
chr15	56400000	58500000	0.0609948	0.12065	2100000	Activation	chr15:56400000-58500000_Activation	FAIL	0.651639	0.625506	0.712634	Activation	Inactivation	inconsistent
chr15	58500000	60250000	-0.0504403	0.0228981	1750000	Inactivation	chr15:58500000-60250000_Inactivation	FAIL	0.85082	0.807692	0.800379	Inactivation	Inactivation	consistent
chr15	60250000	60300000	0.0581899	0.406633	50000	Activation	chr15:60250000-60300000_Activation	FAIL	0.540984	0.623482	0.599174	Activation	Activation	consistent
chr15	60300000	60600000	-0.106354	0.149882	300000	Inactivation	chr15:60300000-60600000_Inactivation	FAIL	0.631148	0.672065	0.524793	Inactivation	Activation	inconsistent
chr15	60600000	60650000	0.207187	0.0387667	50000	Activation	chr15:60600000-60650000_Activation	FAIL	0.569672	0.919028	0.77686	Activation	Activation	consistent
chr15	60650000	60800000	-0.112485	0.163802	150000	Inactivation	chr15:60650000-60800000_Inactivation	FAIL	0.889344	0.919028	0.77686	Inactivation	Activation	inconsistent
chr15	60800000	61300000	0.151267	0.0894001	500000	Activation	chr15:60800000-61300000_Activation	FAIL	0.303279	0.323887	0.454545	Activation	Activation	consistent
chr15	61300000	61500000	-0.0677415	0.352485	200000	Inactivation	chr15:61300000-61500000_Inactivation	FAIL	0.303279	0.323887	0.235537	Inactivation	Activation	inconsistent
chr15	61500000	61950000	0.0800592	0.179044	450000	Activation	chr15:61500000-61950000_Activation	FAIL	0.0204918	0.00809717	0.100551	Activation	Inactivation	inconsistent
chr15	61950000	62100000	-0.171488	0.0692511	150000	Inactivation	chr15:61950000-62100000_Inactivation	FAIL	0.25	0.105263	0.0785124	Inactivation	Inactivation	consistent
chr15	62100000	63400000	0.157689	0.0232461	1300000	Activation	chr15:62100000-63400000_Activation	FAIL	0.523224	0.458165	0.680913	Activation	Inactivation	inconsistent
chr15	63400000	63800000	-0.0130487	0.68931	400000	Inactivation	chr15:63400000-63800000_Inactivation	FAIL	0.983607	0.959514	0.970558	Inactivation	Inactivation	consistent
chr15	63800000	64400000	0.154033	0.0804914	600000	Activation	chr15:63800000-64400000_Activation	FAIL	0.815574	0.896761	0.969607	Activation	Activation	consistent
chr15	64400000	64900000	-0.0600122	0.163976	500000	Inactivation	chr15:64400000-64900000_Inactivation	FAIL	0.938525	0.882591	0.878512	Inactivation	Inactivation	consistent
chr15	64900000	65100000	0.200413	0.0428035	200000	Activation	chr15:64900000-65100000_Activation	FAIL	0.75	0.959514	0.950413	Activation	Activation	consistent
chr15	65100000	65400000	-0.00450481	0.93235	300000	Inactivation	chr15:65100000-65400000_Inactivation	FAIL	0.954918	0.88664	0.950413	Inactivation	Inactivation	consistent
chr15	65400000	65600000	-0.219381	0.0318068	200000	Inactivation	chr15:65400000-65600000_Inactivation	FAIL	0.954918	0.817814	0.735537	Inactivation	Inactivation	consistent
chr15	65600000	65900000	0.0300998	0.62594	300000	Activation	chr15:65600000-65900000_Activation	FAIL	0.811475	0.797571	0.841575	Activation	Inactivation	inconsistent
chr15	65900000	66600000	-0.0451497	0.268757	700000	Inactivation	chr15:65900000-66600000_Inactivation	FAIL	0.696721	0.659919	0.651572	Inactivation	Inactivation	consistent
chr15	66600000	66850000	0.0396965	0.546492	250000	Activation	chr15:66600000-66850000_Activation	FAIL	0.803279	0.870445	0.842975	Activation	Activation	consistent
chr15	66850000	67500000	-0.084161	0.0910008	650000	Inactivation	chr15:66850000-67500000_Inactivation	FAIL	0.854508	0.919028	0.770347	Inactivation	Activation	inconsistent
chr15	67500000	67550000	0.137075	0.111533	50000	Activation	chr15:67500000-67550000_Activation	FAIL	0.586066	0.975709	0.72314	Activation	Activation	consistent
chr15	67550000	67800000	-0.0282143	0.65792	250000	Inactivation	chr15:67550000-67800000_Inactivation	FAIL	0.586066	0.530364	0.557851	Inactivation	Inactivation	consistent
chr15	67800000	68500000	0.0446683	0.491718	700000	Activation	chr15:67800000-68500000_Activation	FAIL	0.584016	0.603239	0.628685	Activation	Activation	consistent
chr15	68500000	68700000	-0.0802398	0.287131	200000	Inactivation	chr15:68500000-68700000_Inactivation	FAIL	0.790984	0.680162	0.710744	Inactivation	Inactivation	consistent
chr15	68700000	69050000	0.14517	0.0977867	350000	Activation	chr15:68700000-69050000_Activation	FAIL	0.565574	0.680162	0.710744	Activation	Activation	consistent
chr15	69050000	69300000	-0.0118548	0.838982	250000	Inactivation	chr15:69050000-69300000_Inactivation	FAIL	0.565574	0.558704	0.553719	Inactivation	Inactivation	consistent
chr15	69300000	69750000	0.0928736	0.231695	450000	Activation	chr15:69300000-69750000_Activation	FAIL	0.737705	0.692308	0.830579	Activation	Inactivation	inconsistent
chr15	69750000	70300000	-0.0858408	0.232287	550000	Inactivation	chr15:69750000-70300000_Inactivation	FAIL	0.795082	0.639676	0.709241	Inactivation	Inactivation	consistent
chr15	70300000	70950000	0.13467	0.116439	650000	Activation	chr15:70300000-70950000_Activation	FAIL	0.795082	0.825911	0.929752	Activation	Activation	consistent
chr15	70950000	72500000	-0.0836739	0.172327	1550000	Inactivation	chr15:70950000-72500000_Inactivation	FAIL	0.765574	0.810526	0.6819	Inactivation	Activation	inconsistent
chr15	72500000	72600000	0.102984	0.135753	100000	Activation	chr15:72500000-72600000_Activation	FAIL	0.711066	0.771255	0.81405	Activation	Activation	consistent
chr15	72600000	73000000	-0.0191031	0.748469	400000	Inactivation	chr15:72600000-73000000_Inactivation	FAIL	0.688525	0.611336	0.669421	Inactivation	Inactivation	consistent
chr15	73000000	73050000	0.456307	0.00107879	50000	Activation	chr15:73000000-73050000_Activation	FAIL	0.213115	0.522267	0.669421	Activation	Activation	consistent
chr15	73050000	73550000	0.00176128	0.97129	500000	Activation	chr15:73050000-73550000_Activation	FAIL	0.213115	0.338731	0.214876	Activation	Activation	consistent
chr15	73550000	73850000	-0.0881317	0.25348	300000	Inactivation	chr15:73550000-73850000_Inactivation	FAIL	0.336066	0.311741	0.247934	Inactivation	Inactivation	consistent
chr15	73850000	74650000	0.0226257	0.581396	800000	Activation	chr15:73850000-74650000_Activation	FAIL	0.737705	0.681511	0.760331	Activation	Inactivation	inconsistent
chr15	74650000	75050000	-0.0225029	0.68837	400000	Inactivation	chr15:74650000-75050000_Inactivation	FAIL	0.965164	0.97166	0.942661	Inactivation	Activation	inconsistent
chr15	75050000	75700000	0.0854012	0.115152	650000	Activation	chr15:75050000-75700000_Activation	FAIL	0.93306	0.895749	1.01846	Activation	Inactivation	inconsistent
chr15	75700000	76650000	-0.0525317	0.136066	950000	Inactivation	chr15:75700000-76650000_Inactivation	FAIL	0.821038	0.812753	0.768507	Inactivation	Inactivation	consistent
chr15	76650000	77050000	0.12848	0.00396715	400000	Activation	chr15:76650000-77050000_Activation	PASS	0.233607	0.267206	0.362087	Activation	Activation	consistent
chr15	77050000	77200000	-0.181717	0.060412	150000	Inactivation	chr15:77050000-77200000_Inactivation	FAIL	0.512295	0.423077	0.330579	Inactivation	Inactivation	consistent
chr15	77200000	79250000	0.125834	0.0076907	2050000	Activation	chr15:77200000-79250000_Activation	PASS	0.56733	0.578369	0.693164	Activation	Activation	consistent
chr15	79250000	79300000	-0.333458	0.00483714	50000	Inactivation	chr15:79250000-79300000_Inactivation	FAIL	0.651639	0.732794	0.318182	Inactivation	Activation	inconsistent
chr15	79300000	79600000	0.0312966	0.626949	300000	Activation	chr15:79300000-79600000_Activation	FAIL	0.286885	0.368421	0.318182	Activation	Activation	consistent
chr15	79600000	80100000	-0.067877	0.350884	500000	Inactivation	chr15:79600000-80100000_Inactivation	FAIL	0.286885	0.315789	0.219008	Inactivation	Activation	inconsistent
chr15	80100000	80150000	0.213115	0.0362611	50000	Activation	chr15:80100000-80150000_Activation	FAIL	0.286885	0.263158	0.5	Activation	Inactivation	inconsistent
chr15	80150000	80300000	-0.159836	0.080387	150000	Inactivation	chr15:80150000-80300000_Inactivation	FAIL	0.659836	0.736842	0.5	Inactivation	Activation	inconsistent
chr15	80300000	80500000	0.00545319	0.919126	200000	Activation	chr15:80300000-80500000_Activation	FAIL	0.659836	0.736842	0.665289	Activation	Activation	consistent
chr15	80500000	80700000	-0.0711963	0.331953	200000	Inactivation	chr15:80500000-80700000_Inactivation	FAIL	0.385246	0.449393	0.31405	Inactivation	Activation	inconsistent
chr15	80700000	80800000	0.189134	0.0520949	100000	Activation	chr15:80700000-80800000_Activation	FAIL	0.385246	0.449393	0.57438	Activation	Activation	consistent
chr15	80800000	82350000	-0.0768145	0.0554009	1550000	Inactivation	chr15:80800000-82350000_Inactivation	FAIL	0.440984	0.473684	0.364169	Inactivation	Activation	inconsistent
chr15	82350000	82400000	0.250542	0.0157642	50000	Activation	chr15:82350000-82400000_Activation	FAIL	0.315574	0.364372	0.566116	Activation	Activation	consistent
chr15	82400000	82600000	-0.130606	0.122947	200000	Inactivation	chr15:82400000-82600000_Inactivation	FAIL	0.696721	0.728745	0.566116	Inactivation	Activation	inconsistent
chr15	83150000	83450000	0.0428183	0.181445	300000	Activation	chr15:83150000-83450000_Activation	FAIL	0.389344	0.453441	0.432163	Activation	Activation	consistent
chr15	83450000	83900000	-0.0825317	0.150334	450000	Inactivation	chr15:83450000-83900000_Inactivation	FAIL	0.463115	0.534413	0.380583	Inactivation	Activation	inconsistent
chr15	83900000	84450000	0.0601852	0.202847	550000	Activation	chr15:83900000-84450000_Activation	FAIL	0.364754	0.459514	0.424939	Activation	Activation	consistent
chr15	84450000	84750000	-0.0313643	0.626705	300000	Inactivation	chr15:84450000-84750000_Inactivation	FAIL	0.204918	0.259109	0.173554	Inactivation	Activation	inconsistent
chr15	84750000	84850000	-0.314151	0.00588112	100000	Inactivation	chr15:84750000-84850000_Inactivation	FAIL	0.487705	0.425101	0.173554	Inactivation	Inactivation	consistent
chr15	84850000	85000000	0.0205595	0.730338	150000	Activation	chr15:84850000-85000000_Activation	FAIL	0.487705	0.591093	0.508264	Activation	Activation	consistent
chr15	85050000	85700000	-0.055436	0.383178	650000	Inactivation	chr15:85050000-85700000_Inactivation	FAIL	0.907787	0.937247	0.852351	Inactivation	Activation	inconsistent
chr15	85700000	85850000	0.187339	0.0543221	150000	Activation	chr15:85700000-85850000_Activation	FAIL	0.668033	0.933198	0.855372	Activation	Activation	consistent
chr15	85850000	86350000	-0.0256402	0.683115	500000	Inactivation	chr15:85850000-86350000_Inactivation	FAIL	0.897541	0.927126	0.871901	Inactivation	Activation	inconsistent
chr15	86350000	86400000	-0.56283	0.000208797	50000	Inactivation	chr15:86350000-86400000_Inactivation	FAIL	0.897541	0.927126	0.334711	Inactivation	Activation	inconsistent
chr15	86400000	87600000	0.107737	0.0114491	1200000	Activation	chr15:86400000-87600000_Activation	FAIL	0.13832	0.123482	0.246057	Activation	Inactivation	inconsistent
chr15	87600000	88050000	-0.11192	0.0850849	450000	Inactivation	chr15:87600000-88050000_Inactivation	FAIL	0.181694	0.14305	0.0697737	Inactivation	Inactivation	consistent
chr15	88050000	88200000	0.00464029	0.930853	150000	Activation	chr15:88050000-88200000_Activation	FAIL	0.0614754	0.186235	0.0661157	Activation	Activation	consistent
chr15	88200000	88400000	-0.0284176	0.656633	200000	Inactivation	chr15:88200000-88400000_Inactivation	FAIL	0.0614754	0.105263	0.0330579	Inactivation	Activation	inconsistent
chr15	88400000	89150000	0.0852956	0.019105	750000	Activation	chr15:88400000-89150000_Activation	FAIL	0.166667	0.236167	0.251962	Activation	Activation	consistent
chr15	89150000	89400000	-0.0441675	0.507552	250000	Inactivation	chr15:89150000-89400000_Inactivation	FAIL	0.655738	0.562753	0.61157	Inactivation	Inactivation	consistent
chr15	89400000	89600000	0.100461	0.204065	200000	Activation	chr15:89400000-89600000_Activation	FAIL	0.655738	0.742915	0.756198	Activation	Activation	consistent
chr15	89600000	89800000	-0.0543626	0.43235	200000	Inactivation	chr15:89600000-89800000_Inactivation	FAIL	0.922131	0.923077	0.867769	Inactivation	Activation	inconsistent
chr15	89800000	89850000	0.0530755	0.442964	50000	Activation	chr15:89800000-89850000_Activation	FAIL	0.922131	0.923077	0.975207	Activation	Activation	consistent
chr15	89850000	90300000	-0.0192837	0.690249	450000	Inactivation	chr15:89850000-90300000_Inactivation	FAIL	1	0.989879	0.980716	Inactivation	Inactivation	consistent
chr15	90300000	90450000	0.11052	0.150334	150000	Activation	chr15:90300000-90450000_Activation	FAIL	0.872951	0.983806	0.983471	Activation	Activation	consistent
chr15	90450000	91050000	-0.0211156	0.408721	600000	Inactivation	chr15:90450000-91050000_Inactivation	FAIL	0.985656	0.991903	0.96454	Inactivation	Activation	inconsistent
chr15	91050000	92150000	0.0418442	0.110245	1100000	Activation	chr15:91050000-92150000_Activation	FAIL	0.467213	0.548583	0.509057	Activation	Activation	consistent
chr15	92150000	92350000	-0.0228966	0.709493	200000	Inactivation	chr15:92150000-92350000_Inactivation	FAIL	0.229508	0.307692	0.206612	Inactivation	Activation	inconsistent
chr15	92350000	92400000	-0.285192	0.00887389	50000	Inactivation	chr15:92350000-92400000_Inactivation	FAIL	0.491803	0.574899	0.206612	Inactivation	Activation	inconsistent
chr15	92400000	92650000	0.0855169	0.0887041	250000	Activation	chr15:92400000-92650000_Activation	FAIL	0.436475	0.439271	0.521992	Activation	Activation	consistent
chr15	92650000	92700000	-0.124949	0.136762	50000	Inactivation	chr15:92650000-92700000_Inactivation	FAIL	0.381148	0.303644	0.256198	Inactivation	Inactivation	consistent
chr15	92700000	93150000	0.0758705	0.307419	450000	Activation	chr15:92700000-93150000_Activation	FAIL	0.180328	0.303644	0.256198	Activation	Activation	consistent
chr15	93150000	93350000	-0.186425	0.0554009	200000	Inactivation	chr15:93150000-93350000_Inactivation	FAIL	0.442623	0.303644	0.256198	Inactivation	Inactivation	consistent
chr15	93350000	94100000	0.05721	0.392469	750000	Activation	chr15:93350000-94100000_Activation	FAIL	0.553279	0.625506	0.610489	Activation	Activation	consistent
chr15	94100000	94500000	-0.0642951	0.355338	400000	Inactivation	chr15:94100000-94500000_Inactivation	FAIL	0.346311	0.406883	0.282016	Inactivation	Activation	inconsistent
chr15	94500000	94700000	0.104119	0.133039	200000	Activation	chr15:94500000-94700000_Activation	FAIL	0.348361	0.408907	0.452479	Activation	Activation	consistent
chr15	94700000	96900000	-0.0847962	0.0428035	2200000	Inactivation	chr15:94700000-96900000_Inactivation	FAIL	0.330943	0.342394	0.246146	Inactivation	Activation	inconsistent
chr15	96900000	97150000	0.0392223	0.550494	250000	Activation	chr15:96900000-97150000_Activation	FAIL	0.245902	0.210526	0.285124	Activation	Inactivation	inconsistent
chr15	97150000	97450000	-0.0113806	0.84636	300000	Inactivation	chr15:97150000-97450000_Inactivation	FAIL	0.122951	0.174089	0.11157	Inactivation	Activation	inconsistent
chr15	97450000	98400000	0.0588674	0.179357	950000	Activation	chr15:97450000-98400000_Activation	FAIL	0.0184426	0.0222672	0.07731	Activation	Activation	consistent
chr15	98400000	99150000	-0.103484	0.0318068	750000	Inactivation	chr15:98400000-99150000_Inactivation	FAIL	0.385246	0.208502	0.281762	Inactivation	Inactivation	consistent
chr15	99150000	99200000	0.293151	0.0077255	50000	Activation	chr15:99150000-99200000_Activation	FAIL	0.471311	0.396761	0.764463	Activation	Inactivation	inconsistent
chr15	99200000	99450000	-0.0183241	0.756751	250000	Inactivation	chr15:99200000-99450000_Inactivation	FAIL	0.782787	0.850202	0.764463	Inactivation	Activation	inconsistent
chr15	99450000	99500000	0.202987	0.0406807	50000	Activation	chr15:99450000-99500000_Activation	FAIL	0.561475	0.566802	0.764463	Activation	Activation	consistent
chr15	99500000	100500000	-0.0559748	0.268026	1000000	Inactivation	chr15:99500000-100500000_Inactivation	FAIL	0.538251	0.547571	0.482277	Inactivation	Activation	inconsistent
chr15	100500000	100700000	0.13467	0.116439	200000	Activation	chr15:100500000-100700000_Activation	FAIL	0.295082	0.331984	0.429752	Activation	Activation	consistent
chr15	100700000	102500000	-0.0968581	0.033686	1800000	Inactivation	chr15:100700000-102500000_Inactivation	FAIL	0.53791	0.539136	0.441052	Inactivation	Activation	inconsistent
chr16	50000	2300000	-0.132386	0.0384877	2250000	Inactivation	chr16:50000-2300000_Inactivation	FAIL	0.742857	0.715861	0.610471	Inactivation	Inactivation	consistent
chr16	2300000	3350000	0.0655771	0.0251692	1050000	Activation	chr16:2300000-3350000_Activation	FAIL	0.697479	0.764706	0.763056	Activation	Activation	consistent
chr16	3350000	3450000	-0.0327233	0.614407	100000	Inactivation	chr16:3350000-3450000_Inactivation	FAIL	0.638655	0.760504	0.605932	Inactivation	Activation	inconsistent
chr16	3450000	4750000	0.0956964	0.0227704	1300000	Activation	chr16:3450000-4750000_Activation	FAIL	0.787395	0.794118	0.883091	Activation	Activation	consistent
chr16	4750000	5000000	-0.0980986	0.216713	250000	Inactivation	chr16:4750000-5000000_Inactivation	FAIL	0.92437	0.878151	0.826271	Inactivation	Inactivation	consistent
chr16	5000000	6350000	0.0541959	0.120905	1350000	Activation	chr16:5000000-6350000_Activation	FAIL	0.2507	0.191877	0.304896	Activation	Inactivation	inconsistent
chr16	6350000	7950000	-0.0493853	0.102825	1600000	Inactivation	chr16:6350000-7950000_Inactivation	FAIL	0.109244	0.0157563	0.0598584	Inactivation	Inactivation	consistent
chr16	7950000	8600000	0.0773202	0.178153	650000	Activation	chr16:7950000-8600000_Activation	FAIL	0.00840336	0.012605	0.0857236	Activation	Activation	consistent
chr16	8600000	10250000	-0.0766877	0.0545272	1650000	Inactivation	chr16:8600000-10250000_Inactivation	FAIL	0.301681	0.30084	0.224993	Inactivation	Inactivation	consistent
chr16	10250000	10300000	0.0902649	0.244209	50000	Activation	chr16:10250000-10300000_Activation	FAIL	0.151261	0.117647	0.241525	Activation	Inactivation	inconsistent
chr16	10300000	10600000	-0.0778023	0.294082	300000	Inactivation	chr16:10300000-10600000_Inactivation	FAIL	0.319328	0.22479	0.241525	Inactivation	Inactivation	consistent
chr16	10600000	13950000	0.12877	0.00332963	3350000	Activation	chr16:10600000-13950000_Activation	PASS	0.532353	0.555882	0.661123	Activation	Activation	consistent
chr16	13950000	14000000	-0.447764	0.00121729	50000	Inactivation	chr16:13950000-14000000_Inactivation	FAIL	0.663866	0.109244	0.216102	Inactivation	Inactivation	consistent
chr16	14000000	14400000	0.0141006	0.809101	400000	Activation	chr16:14000000-14400000_Activation	FAIL	0.663866	0.647059	0.677966	Activation	Inactivation	inconsistent
chr16	14400000	14800000	-0.066675	0.351509	400000	Inactivation	chr16:14400000-14800000_Inactivation	FAIL	0.882353	0.903361	0.815678	Inactivation	Activation	inconsistent
chr16	14900000	15050000	0.10865	0.017042	150000	Activation	chr16:14900000-15050000_Activation	FAIL	0.487395	0.663866	0.596045	Activation	Activation	consistent
chr16	15050000	15200000	-0.0316194	0.626401	150000	Inactivation	chr16:15050000-15200000_Inactivation	FAIL	0.768908	0.663866	0.737288	Inactivation	Inactivation	consistent
chr16	15200000	15250000	0.254095	0.0158605	50000	Activation	chr16:15200000-15250000_Activation	FAIL	0.483193	0.663866	0.737288	Activation	Activation	consistent
chr16	15250000	15450000	-0.0128543	0.825534	200000	Inactivation	chr16:15250000-15450000_Inactivation	FAIL	0.483193	0.657563	0.470339	Inactivation	Activation	inconsistent
chr16	15450000	15800000	0.0279875	0.662346	350000	Activation	chr16:15450000-15800000_Activation	FAIL	0.802521	0.651261	0.830508	Activation	Inactivation	inconsistent
chr16	15800000	15950000	-0.0578621	0.40575	150000	Inactivation	chr16:15800000-15950000_Inactivation	FAIL	0.672269	0.592437	0.614407	Inactivation	Inactivation	consistent
chr16	15950000	16350000	0.0108959	0.848627	400000	Activation	chr16:15950000-16350000_Activation	FAIL	0.785714	0.781513	0.79661	Activation	Inactivation	inconsistent
chr16	16500000	16750000	0.200612	0.0411371	250000	Activation	chr16:16500000-16750000_Activation	FAIL	0.172269	0.147059	0.372881	Activation	Inactivation	inconsistent
chr16	16750000	17800000	-0.175599	0.00461852	1050000	Inactivation	chr16:16750000-17800000_Inactivation	PASS	0.301471	0.298319	0.125872	Inactivation	Inactivation	consistent
chr16	17800000	18200000	0.0398091	0.551967	400000	Activation	chr16:17800000-18200000_Activation	FAIL	0.197479	0.184874	0.237288	Activation	Inactivation	inconsistent
chr16	18200000	18350000	-0.128258	0.130071	150000	Inactivation	chr16:18200000-18350000_Inactivation	FAIL	0.365546	0.308824	0.237288	Inactivation	Inactivation	consistent
chr16	18550000	18650000	0.0115724	0.839676	100000	Activation	chr16:18550000-18650000_Activation	FAIL	0.365546	0.403361	0.377119	Activation	Activation	consistent
chr16	18700000	18750000	0.0115724	0.839676	50000	Activation	chr16:18700000-18750000_Activation	FAIL	0.365546	0.403361	0.377119	Activation	Activation	consistent
chr16	18750000	18800000	0.299708	0.00791236	50000	Activation	chr16:18750000-18800000_Activation	FAIL	0.365546	0.403361	0.665254	Activation	Activation	consistent
chr16	18800000	19550000	-0.0760718	0.137267	750000	Inactivation	chr16:18800000-19550000_Inactivation	FAIL	0.593838	0.612045	0.517766	Inactivation	Activation	inconsistent
chr16	19550000	19650000	0.117647	0.157459	100000	Activation	chr16:19550000-19650000_Activation	FAIL	0.382353	0.352941	0.5	Activation	Inactivation	inconsistent
chr16	19650000	19950000	-0.030658	0.640077	300000	Inactivation	chr16:19650000-19950000_Inactivation	FAIL	0.382353	0.352941	0.351695	Inactivation	Inactivation	consistent
chr16	19950000	20000000	0.284468	0.00945186	50000	Activation	chr16:19950000-20000000_Activation	FAIL	0.0672269	0.0294118	0.351695	Activation	Inactivation	inconsistent
chr16	20000000	20350000	-0.024854	0.688912	350000	Inactivation	chr16:20000000-20350000_Inactivation	FAIL	0.0672269	0.0294118	0.0423729	Inactivation	Inactivation	consistent
chr16	20350000	20450000	0.0556545	0.421252	100000	Activation	chr16:20350000-20450000_Activation	FAIL	0.0672269	0.0294118	0.122881	Activation	Inactivation	inconsistent
chr16	20450000	20750000	-0.0241775	0.694927	300000	Inactivation	chr16:20450000-20750000_Inactivation	FAIL	0.147059	0.0294118	0.122881	Inactivation	Inactivation	consistent
chr16	20750000	20800000	-0.38132	0.00261358	50000	Inactivation	chr16:20750000-20800000_Inactivation	FAIL	0.504202	0.0294118	0.122881	Inactivation	Inactivation	consistent
chr16	20800000	21000000	0.00532332	0.885325	200000	Activation	chr16:20800000-21000000_Activation	FAIL	0.502101	0.558824	0.507424	Activation	Activation	consistent
chr16	21000000	21150000	-0.0932203	0.233074	150000	Inactivation	chr16:21000000-21150000_Inactivation	FAIL	0.5	0.428571	0.40678	Inactivation	Inactivation	consistent
chr16	21150000	21400000	0.0377119	0.0643013	250000	Activation	chr16:21150000-21400000_Activation	FAIL	0.5	0.428571	0.537712	Activation	Inactivation	inconsistent
chr16	21500000	21850000	-0.0853689	0.0436433	350000	Inactivation	chr16:21500000-21850000_Inactivation	FAIL	0.712185	0.576681	0.626816	Inactivation	Inactivation	consistent
chr16	21900000	22450000	-0.109485	0.0436433	550000	Inactivation	chr16:21900000-22450000_Inactivation	FAIL	0.789916	0.642857	0.680431	Inactivation	Inactivation	consistent
chr16	22550000	22600000	-0.465105	0.00107408	50000	Inactivation	chr16:22550000-22600000_Inactivation	FAIL	0.867647	0.787815	0.402542	Inactivation	Inactivation	consistent
chr16	22600000	23050000	0.0285928	0.657621	450000	Activation	chr16:22600000-23050000_Activation	FAIL	0.37395	0.315126	0.402542	Activation	Inactivation	inconsistent
chr16	23050000	23400000	-0.0541233	0.433031	350000	Inactivation	chr16:23050000-23400000_Inactivation	FAIL	0.613445	0.621849	0.559322	Inactivation	Activation	inconsistent
chr16	23400000	24500000	0.0850889	0.0785149	1100000	Activation	chr16:23400000-24500000_Activation	FAIL	0.414916	0.40021	0.500005	Activation	Inactivation	inconsistent
chr16	24500000	24550000	-0.312491	0.00655186	50000	Inactivation	chr16:24500000-24550000_Inactivation	FAIL	0.62605	0.617647	0.313559	Inactivation	Inactivation	consistent
chr16	24550000	27200000	0.0672578	0.059289	2650000	Activation	chr16:24550000-27200000_Activation	FAIL	0.310084	0.216387	0.377342	Activation	Inactivation	inconsistent
chr16	27200000	27500000	-0.0290557	0.653181	300000	Inactivation	chr16:27200000-27500000_Inactivation	FAIL	0.571429	0.584034	0.542373	Inactivation	Activation	inconsistent
chr16	27500000	28100000	0.0724434	0.318714	600000	Activation	chr16:27500000-28100000_Activation	FAIL	0.548319	0.497899	0.620763	Activation	Inactivation	inconsistent
chr16	28100000	28350000	-0.0349345	0.357918	250000	Inactivation	chr16:28100000-28350000_Inactivation	FAIL	0.784664	0.884454	0.749729	Inactivation	Activation	inconsistent
chr16	28450000	28650000	-0.0652863	0.357918	200000	Inactivation	chr16:28450000-28650000_Inactivation	FAIL	0.796218	0.884454	0.730932	Inactivation	Activation	inconsistent
chr16	28800000	29350000	0.0316372	0.52286	550000	Activation	chr16:28800000-29350000_Activation	FAIL	0.718487	0.665266	0.750125	Activation	Inactivation	inconsistent
chr16	29350000	29450000	0.377777	0.00264939	100000	Activation	chr16:29350000-29450000_Activation	FAIL	0.577731	0.548319	0.955508	Activation	Inactivation	inconsistent
chr16	29550000	29600000	0.377777	0.00264939	50000	Activation	chr16:29550000-29600000_Activation	FAIL	0.577731	0.548319	0.955508	Activation	Inactivation	inconsistent
chr16	29600000	30150000	0.00592864	0.914718	550000	Activation	chr16:29600000-30150000_Activation	FAIL	0.94958	0.798319	0.955508	Activation	Inactivation	inconsistent
chr16	30150000	30200000	-0.000373878	0.99062	50000	Inactivation	chr16:30150000-30200000_Inactivation	FAIL	0.955882	0.993697	0.955508	Inactivation	Activation	inconsistent
chr16	30300000	30750000	0.00598205	0.913537	450000	Activation	chr16:30300000-30750000_Activation	FAIL	0.955882	0.993697	0.961864	Activation	Activation	consistent
chr16	30750000	30950000	-0.0731021	0.318571	200000	Inactivation	chr16:30750000-30950000_Inactivation	FAIL	0.87395	0.944328	0.800847	Inactivation	Activation	inconsistent
chr16	30950000	32000000	0.0285521	0.4031	1050000	Activation	chr16:30950000-32000000_Activation	FAIL	0.507003	0.515406	0.535555	Activation	Activation	consistent
chr16	32000000	32200000	-0.149694	0.0912248	200000	Inactivation	chr16:32000000-32200000_Inactivation	FAIL	0.336134	0.319328	0.186441	Inactivation	Inactivation	consistent
chr16	32250000	32700000	0.00366757	0.946797	450000	Activation	chr16:32250000-32700000_Activation	FAIL	0.182773	0.136555	0.186441	Activation	Inactivation	inconsistent
chr16	32800000	32950000	0.00366757	0.946797	150000	Activation	chr16:32800000-32950000_Activation	FAIL	0.182773	0.136555	0.186441	Activation	Inactivation	inconsistent
chr16	32950000	33000000	-0.0111629	0.844044	50000	Inactivation	chr16:32950000-33000000_Inactivation	FAIL	0.182773	0.136555	0.17161	Inactivation	Inactivation	consistent
chr16	33050000	33100000	-0.158222	0.0784791	50000	Inactivation	chr16:33050000-33100000_Inactivation	FAIL	0.329832	0.128151	0.17161	Inactivation	Inactivation	consistent
chr16	33250000	33300000	-0.158222	0.0784791	50000	Inactivation	chr16:33250000-33300000_Inactivation	FAIL	0.329832	0.128151	0.17161	Inactivation	Inactivation	consistent
chr16	33300000	33650000	0.00354294	0.949626	350000	Activation	chr16:33300000-33650000_Activation	FAIL	0.168067	0.128151	0.17161	Activation	Inactivation	inconsistent
chr16	33650000	33800000	-0.00559037	0.919337	150000	Inactivation	chr16:33650000-33800000_Inactivation	FAIL	0.340336	0.235294	0.334746	Inactivation	Inactivation	consistent
chr16	33800000	34050000	0.09906	0.215066	250000	Activation	chr16:33800000-34050000_Activation	FAIL	0.189076	0.222689	0.288136	Activation	Activation	consistent
chr16	34150000	34500000	-0.204992	0.0111704	350000	Inactivation	chr16:34150000-34500000_Inactivation	FAIL	0.310924	0.348739	0.105932	Inactivation	Activation	inconsistent
chr16	34500000	34850000	-0.540496	0.000501235	350000	Inactivation	chr16:34500000-34850000_Inactivation	PASS	0.584034	0.467787	0.0435378	Inactivation	Inactivation	consistent
chr16	34850000	35300000	-0.171948	0.0641223	450000	Inactivation	chr16:34850000-35300000_Inactivation	FAIL	0.210084	0.397059	0.0381356	Inactivation	Activation	inconsistent
chr16	46350000	46550000	0.199829	0.0414951	200000	Activation	chr16:46350000-46550000_Activation	FAIL	0.0798319	0.277311	0.279661	Activation	Activation	consistent
[truncated: 3,978 more rows]

## Sheet: Fig. 6cd - 6wColony2 CoREs
chr	start	end	value	empirical_pvalue	region_size	change_type	segment_id	FILTER	control_rank	wgd_rank	colony_rank	tumor_change	wgd_change	trace_type
chr1	700000	1550000	0.0636833	0.493699	850000	Activation	chr1:700000-1550000_Activation	FAIL	0.82808	0.922497	0.891764	Activation	Activation	consistent
chr1	1550000	1850000	-0.0535178	0.477908	300000	Inactivation	chr1:1550000-1850000_Inactivation	FAIL	0.904011	0.921811	0.850494	Inactivation	Activation	inconsistent
chr1	1850000	2050000	0.0100428	0.899005	200000	Activation	chr1:1850000-2050000_Activation	FAIL	0.716332	0.781893	0.726375	Activation	Activation	consistent
chr1	2050000	2600000	-0.160668	0.249987	550000	Inactivation	chr1:2050000-2600000_Inactivation	FAIL	0.868195	0.597622	0.707527	Inactivation	Inactivation	consistent
chr1	2600000	3300000	0.143891	0.195227	700000	Activation	chr1:2600000-3300000_Activation	FAIL	0.232092	0.20439	0.375982	Activation	Inactivation	inconsistent
chr1	3300000	3350000	-0.187495	0.226195	50000	Inactivation	chr1:3300000-3350000_Inactivation	FAIL	0.630372	0.451303	0.442877	Inactivation	Inactivation	consistent
chr1	3350000	3800000	0.0649731	0.551285	450000	Activation	chr1:3350000-3800000_Activation	FAIL	0.630372	0.522634	0.695346	Activation	Inactivation	inconsistent
chr1	3800000	3850000	-0.0532864	0.606871	50000	Inactivation	chr1:3800000-3850000_Inactivation	FAIL	0.0709169	0.109053	0.0176305	Inactivation	Activation	inconsistent
chr1	3950000	4950000	-0.0741005	0.192764	1000000	Inactivation	chr1:3950000-4950000_Inactivation	FAIL	0.133477	0.114026	0.0593761	Inactivation	Inactivation	consistent
chr1	4950000	8850000	0.0795478	0.116361	3900000	Activation	chr1:4950000-8850000_Activation	FAIL	0.554544	0.601705	0.634091	Activation	Activation	consistent
chr1	8850000	9700000	-0.119543	0.233997	850000	Inactivation	chr1:8850000-9700000_Inactivation	FAIL	0.988539	0.890718	0.868995	Inactivation	Inactivation	consistent
chr1	9700000	10000000	0.0648821	0.551498	300000	Activation	chr1:9700000-10000000_Activation	FAIL	0.818052	0.8738	0.882934	Activation	Activation	consistent
chr1	10000000	10300000	-0.0599665	0.469119	300000	Inactivation	chr1:10000000-10300000_Inactivation	FAIL	0.895415	0.927984	0.835449	Inactivation	Activation	inconsistent
chr1	10300000	10550000	0.0677252	0.537583	250000	Activation	chr1:10300000-10550000_Activation	FAIL	0.816619	0.961591	0.884344	Activation	Activation	consistent
chr1	10550000	11100000	-0.0556173	0.555249	550000	Inactivation	chr1:10550000-11100000_Inactivation	FAIL	0.948424	0.962277	0.892807	Inactivation	Activation	inconsistent
chr1	11100000	12300000	0.089823	0.181511	1200000	Activation	chr1:11100000-12300000_Activation	FAIL	0.640974	0.697668	0.730797	Activation	Activation	consistent
chr1	12300000	12700000	-0.0491834	0.628988	400000	Inactivation	chr1:12300000-12700000_Inactivation	FAIL	0.624642	0.62963	0.575458	Inactivation	Activation	inconsistent
chr1	12700000	13000000	0.101406	0.406631	300000	Activation	chr1:12700000-13000000_Activation	FAIL	0.100287	0.147805	0.201693	Activation	Activation	consistent
chr1	13100000	13250000	0.156672	0.155706	150000	Activation	chr1:13100000-13250000_Activation	FAIL	0.113897	0.189986	0.270569	Activation	Activation	consistent
chr1	13750000	14350000	0.156064	0.155706	600000	Activation	chr1:13750000-14350000_Activation	FAIL	0.122493	0.132144	0.278556	Activation	Activation	consistent
chr1	14350000	15250000	-0.0429799	0.186525	900000	Inactivation	chr1:14350000-15250000_Inactivation	FAIL	0.0883477	0.0603567	0.0453677	Inactivation	Inactivation	consistent
chr1	15250000	15450000	0.110845	0.376325	200000	Activation	chr1:15250000-15450000_Activation	FAIL	0.219198	0.348422	0.330042	Activation	Activation	consistent
chr1	15450000	15850000	-0.0933132	0.272054	400000	Inactivation	chr1:15450000-15850000_Inactivation	FAIL	0.696275	0.729081	0.602962	Inactivation	Activation	inconsistent
chr1	15850000	16450000	0.02794	0.589705	600000	Activation	chr1:15850000-16450000_Activation	FAIL	0.956065	0.932785	0.984005	Activation	Inactivation	inconsistent
chr1	16450000	16800000	-0.00821812	0.916346	350000	Inactivation	chr1:16450000-16800000_Inactivation	FAIL	0.984241	0.921811	0.976023	Inactivation	Inactivation	consistent
chr1	16800000	16850000	0.153673	0.279706	50000	Activation	chr1:16800000-16850000_Activation	FAIL	0.82235	0.888889	0.976023	Activation	Activation	consistent
chr1	16850000	17650000	-0.0294707	0.419571	800000	Inactivation	chr1:16850000-17650000_Inactivation	FAIL	0.876791	0.799726	0.84732	Inactivation	Inactivation	consistent
chr1	17650000	18300000	0.0385789	0.322902	650000	Activation	chr1:17650000-18300000_Activation	FAIL	0.43362	0.650663	0.472199	Activation	Activation	consistent
chr1	18300000	19450000	-0.0380829	0.258564	1150000	Inactivation	chr1:18300000-19450000_Inactivation	FAIL	0.485673	0.480567	0.44759	Inactivation	Inactivation	consistent
chr1	19450000	20050000	0.0384546	0.186025	600000	Activation	chr1:19450000-20050000_Activation	FAIL	0.848138	0.797439	0.886592	Activation	Inactivation	inconsistent
chr1	20050000	20200000	-0.0356024	0.708442	150000	Inactivation	chr1:20050000-20200000_Inactivation	FAIL	0.749284	0.729767	0.713681	Inactivation	Inactivation	consistent
chr1	20200000	20450000	0.06174	0.566488	250000	Activation	chr1:20200000-20450000_Activation	FAIL	0.747851	0.655007	0.809591	Activation	Inactivation	inconsistent
chr1	20450000	22700000	-0.0613834	0.342506	2250000	Inactivation	chr1:20450000-22700000_Inactivation	FAIL	0.78128	0.804298	0.719896	Inactivation	Activation	inconsistent
chr1	22700000	24100000	0.0817313	0.271767	1400000	Activation	chr1:22700000-24100000_Activation	FAIL	0.743075	0.765981	0.824807	Activation	Activation	consistent
chr1	24100000	24300000	-0.122617	0.345769	200000	Inactivation	chr1:24100000-24300000_Inactivation	FAIL	0.812321	0.851852	0.689704	Inactivation	Activation	inconsistent
chr1	24300000	24550000	0.19089	0.144516	250000	Activation	chr1:24300000-24550000_Activation	FAIL	0.715616	0.916324	0.906506	Activation	Activation	consistent
chr1	24550000	25200000	-0.0740462	0.193001	650000	Inactivation	chr1:24550000-25200000_Inactivation	FAIL	0.80086	0.835391	0.726813	Inactivation	Activation	inconsistent
chr1	25200000	25600000	0.0769075	0.251888	400000	Activation	chr1:25200000-25600000_Activation	FAIL	0.650907	0.694102	0.727815	Activation	Activation	consistent
chr1	25600000	27600000	-0.117213	0.1235	2000000	Inactivation	chr1:25600000-27600000_Inactivation	FAIL	0.765862	0.758181	0.648649	Inactivation	Inactivation	consistent
chr1	27600000	27950000	0.0991604	0.332379	350000	Activation	chr1:27600000-27950000_Activation	FAIL	0.873209	0.906036	0.97237	Activation	Activation	consistent
chr1	27950000	28300000	-0.140574	0.269854	350000	Inactivation	chr1:27950000-28300000_Inactivation	FAIL	0.995702	0.844536	0.855128	Inactivation	Inactivation	consistent
chr1	28300000	28900000	0.0243775	0.647792	600000	Activation	chr1:28300000-28900000_Activation	FAIL	0.974212	0.985597	0.99859	Activation	Activation	consistent
chr1	28900000	29650000	-0.309383	0.0941938	750000	Inactivation	chr1:28900000-29650000_Inactivation	FAIL	0.907593	0.775949	0.59821	Inactivation	Inactivation	consistent
chr1	29650000	29900000	0.0120796	0.877676	250000	Activation	chr1:29650000-29900000_Activation	FAIL	0.312321	0.303841	0.324401	Activation	Inactivation	inconsistent
chr1	30000000	30200000	-0.059687	0.575815	200000	Inactivation	chr1:30000000-30200000_Inactivation	FAIL	0.39255	0.348194	0.332863	Inactivation	Inactivation	consistent
chr1	30200000	30400000	0.106502	0.389553	200000	Activation	chr1:30200000-30400000_Activation	FAIL	0.226361	0.262689	0.332863	Activation	Activation	consistent
chr1	30400000	31150000	-0.0260789	0.770204	750000	Inactivation	chr1:30400000-31150000_Inactivation	FAIL	0.226361	0.260631	0.200282	Inactivation	Activation	inconsistent
chr1	31150000	31400000	0.0134739	0.867999	250000	Activation	chr1:31150000-31400000_Activation	FAIL	0.767908	0.780521	0.781382	Activation	Activation	consistent
chr1	31400000	32250000	-0.0357073	0.397417	850000	Inactivation	chr1:31400000-32250000_Inactivation	FAIL	0.962273	0.859625	0.926566	Inactivation	Inactivation	consistent
chr1	32250000	33100000	0.0137398	0.242811	850000	Activation	chr1:32250000-33100000_Activation	FAIL	0.907593	0.938729	0.921333	Activation	Activation	consistent
chr1	33100000	33300000	-0.0513668	0.300848	200000	Inactivation	chr1:33100000-33300000_Inactivation	FAIL	0.969914	0.972565	0.918547	Inactivation	Activation	inconsistent
chr1	33300000	34150000	0.057679	0.266228	850000	Activation	chr1:33300000-34150000_Activation	FAIL	0.582139	0.67284	0.639818	Activation	Activation	consistent
chr1	34150000	35450000	-0.0479928	0.373912	1300000	Inactivation	chr1:34150000-35450000_Inactivation	FAIL	0.148997	0.178326	0.101004	Inactivation	Activation	inconsistent
chr1	35450000	35550000	0.112698	0.371762	100000	Activation	chr1:35450000-35550000_Activation	FAIL	0.372493	0.794239	0.48519	Activation	Activation	consistent
chr1	35550000	35750000	-0.180999	0.23546	200000	Inactivation	chr1:35550000-35750000_Inactivation	FAIL	0.666189	0.794239	0.48519	Inactivation	Activation	inconsistent
chr1	35750000	35850000	0.0714696	0.519079	100000	Activation	chr1:35750000-35850000_Activation	FAIL	0.666189	0.794239	0.737659	Activation	Activation	consistent
chr1	35850000	36250000	-0.020221	0.812087	400000	Inactivation	chr1:35850000-36250000_Inactivation	FAIL	0.75788	0.794239	0.737659	Inactivation	Activation	inconsistent
chr1	36250000	36600000	0.0406103	0.671797	350000	Activation	chr1:36250000-36600000_Activation	FAIL	0.758596	0.790123	0.799206	Activation	Activation	consistent
chr1	36600000	37300000	-0.0413644	0.547997	700000	Inactivation	chr1:36600000-37300000_Inactivation	FAIL	0.575215	0.638775	0.53385	Inactivation	Activation	inconsistent
chr1	37300000	38050000	0.0438891	0.42311	750000	Activation	chr1:37300000-38050000_Activation	FAIL	0.296562	0.261317	0.340451	Activation	Inactivation	inconsistent
chr1	38050000	38500000	-0.103546	0.288095	450000	Inactivation	chr1:38050000-38500000_Inactivation	FAIL	0.577364	0.643347	0.473818	Inactivation	Activation	inconsistent
chr1	38500000	38550000	0.251755	0.155969	50000	Activation	chr1:38500000-38550000_Activation	FAIL	0.227794	0.334705	0.479549	Activation	Activation	consistent
chr1	38550000	38750000	-0.051489	0.618036	200000	Inactivation	chr1:38550000-38750000_Inactivation	FAIL	0.227794	0.334705	0.176305	Inactivation	Activation	inconsistent
chr1	38750000	39300000	0.052932	0.553273	550000	Activation	chr1:38750000-39300000_Activation	FAIL	0.116046	0.154321	0.168978	Activation	Activation	consistent
chr1	39300000	39500000	-0.152657	0.281169	200000	Inactivation	chr1:39300000-39500000_Inactivation	FAIL	0.657593	0.647462	0.504937	Inactivation	Inactivation	consistent
chr1	39500000	39550000	0.129431	0.327766	50000	Activation	chr1:39500000-39550000_Activation	FAIL	0.657593	0.647462	0.787024	Activation	Inactivation	inconsistent
chr1	39550000	40250000	-0.203272	0.202315	700000	Inactivation	chr1:39550000-40250000_Inactivation	FAIL	0.991404	0.912209	0.788132	Inactivation	Inactivation	consistent
chr1	40250000	40550000	0.00895163	0.909144	300000	Activation	chr1:40250000-40550000_Activation	FAIL	0.968481	0.926612	0.977433	Activation	Inactivation	inconsistent
chr1	40550000	40800000	-0.0101822	0.897367	250000	Inactivation	chr1:40550000-40800000_Inactivation	FAIL	0.838109	0.838134	0.827927	Inactivation	Activation	inconsistent
chr1	40800000	40850000	0.121623	0.348757	50000	Activation	chr1:40800000-40850000_Activation	FAIL	0.706304	0.838134	0.827927	Activation	Activation	consistent
chr1	40850000	41000000	-0.109689	0.379638	150000	Inactivation	chr1:40850000-41000000_Inactivation	FAIL	0.706304	0.613169	0.596615	Inactivation	Inactivation	consistent
chr1	41000000	41100000	0.170988	0.250925	100000	Activation	chr1:41000000-41100000_Activation	FAIL	0.706304	0.613169	0.877292	Activation	Inactivation	inconsistent
chr1	41100000	41500000	-0.0252868	0.77548	400000	Inactivation	chr1:41100000-41500000_Inactivation	FAIL	0.902579	0.960219	0.877292	Inactivation	Activation	inconsistent
chr1	41500000	41950000	0.268113	0.142316	450000	Activation	chr1:41500000-41950000_Activation	FAIL	0.608166	0.699588	0.876279	Activation	Activation	consistent
chr1	41950000	42450000	0.0130637	0.871174	500000	Activation	chr1:41950000-42450000_Activation	FAIL	0.703438	0.725652	0.716502	Activation	Activation	consistent
chr1	42450000	42500000	0.348307	0.100408	50000	Activation	chr1:42450000-42500000_Activation	FAIL	0.368195	0.344307	0.716502	Activation	Inactivation	inconsistent
chr1	42500000	42650000	0.040832	0.678436	150000	Activation	chr1:42500000-42650000_Activation	FAIL	0.368195	0.344307	0.409027	Activation	Inactivation	inconsistent
chr1	42650000	42800000	-0.112687	0.371812	150000	Inactivation	chr1:42650000-42800000_Inactivation	FAIL	0.717765	0.561043	0.605078	Inactivation	Inactivation	consistent
chr1	42800000	43350000	0.0923023	0.305736	550000	Activation	chr1:42800000-43350000_Activation	FAIL	0.588825	0.583905	0.681127	Activation	Inactivation	inconsistent
chr1	43350000	44450000	-0.114793	0.151643	1100000	Inactivation	chr1:43350000-44450000_Inactivation	FAIL	0.920726	0.925469	0.805933	Inactivation	Activation	inconsistent
chr1	44450000	44550000	0.0445015	0.654731	100000	Activation	chr1:44450000-44550000_Activation	FAIL	0.949857	0.978052	0.994358	Activation	Activation	consistent
chr1	44550000	44700000	0.378312	0.0869049	150000	Activation	chr1:44550000-44700000_Activation	FAIL	0.616046	0.699588	0.994358	Activation	Activation	consistent
chr1	44700000	45200000	0.0144156	0.860947	500000	Activation	chr1:44700000-45200000_Activation	FAIL	0.979943	0.813443	0.994358	Activation	Inactivation	inconsistent
chr1	45200000	45250000	-0.16612	0.258927	50000	Inactivation	chr1:45200000-45250000_Inactivation	FAIL	0.979943	0.85048	0.813822	Inactivation	Inactivation	consistent
chr1	45250000	45950000	0.0822913	0.207942	700000	Activation	chr1:45250000-45950000_Activation	FAIL	0.513849	0.557842	0.59614	Activation	Activation	consistent
chr1	45950000	47450000	-0.0885136	0.0845669	1500000	Inactivation	chr1:45950000-47450000_Inactivation	FAIL	0.697708	0.733608	0.609194	Inactivation	Activation	inconsistent
chr1	47450000	47850000	0.07024	0.427173	400000	Activation	chr1:47450000-47850000_Activation	FAIL	0.381805	0.463649	0.452045	Activation	Activation	consistent
chr1	47850000	47900000	-0.198589	0.210467	50000	Inactivation	chr1:47850000-47900000_Inactivation	FAIL	0.527221	0.628258	0.328632	Inactivation	Activation	inconsistent
chr1	47900000	49200000	0.129754	0.169409	1300000	Activation	chr1:47900000-49200000_Activation	FAIL	0.152818	0.125857	0.282571	Activation	Inactivation	inconsistent
chr1	49200000	49400000	-0.0168485	0.83933	200000	Inactivation	chr1:49200000-49400000_Inactivation	FAIL	0.0859599	0.100137	0.0691114	Inactivation	Activation	inconsistent
chr1	49400000	50550000	0.0213318	0.530331	1150000	Activation	chr1:49400000-50550000_Activation	FAIL	0.000716332	0.0201189	0.0220482	Activation	Activation	consistent
chr1	50550000	51200000	-0.0720857	0.077703	650000	Inactivation	chr1:50550000-51200000_Inactivation	FAIL	0.234957	0.183128	0.162871	Inactivation	Inactivation	consistent
chr1	51200000	52000000	0.0931144	0.111872	800000	Activation	chr1:51200000-52000000_Activation	FAIL	0.670487	0.678669	0.763601	Activation	Activation	consistent
chr1	52000000	52250000	-0.0232953	0.78807	250000	Inactivation	chr1:52000000-52250000_Inactivation	FAIL	0.974212	0.974623	0.950917	Inactivation	Activation	inconsistent
chr1	52250000	52800000	0.0337219	0.586655	550000	Activation	chr1:52250000-52800000_Activation	FAIL	0.949857	0.957476	0.983579	Activation	Activation	consistent
chr1	52800000	53150000	-0.0799504	0.484484	350000	Inactivation	chr1:52800000-53150000_Inactivation	FAIL	0.971347	0.877229	0.891396	Inactivation	Inactivation	consistent
chr1	53150000	53700000	0.13126	0.206116	550000	Activation	chr1:53150000-53700000_Activation	FAIL	0.777221	0.780521	0.908481	Activation	Activation	consistent
chr1	53700000	54300000	0.402053	0.0531731	600000	Activation	chr1:53700000-54300000_Activation	FAIL	0.527221	0.710105	0.929274	Activation	Activation	consistent
chr1	54300000	54850000	0.159385	0.182912	550000	Activation	chr1:54300000-54850000_Activation	FAIL	0.700573	0.805213	0.859958	Activation	Activation	consistent
chr1	54850000	55000000	-0.131835	0.323052	150000	Inactivation	chr1:54850000-55000000_Inactivation	FAIL	0.861032	0.876543	0.729196	Inactivation	Activation	inconsistent
chr1	55000000	55350000	0.0466983	0.617323	350000	Activation	chr1:55000000-55350000_Activation	FAIL	0.858166	0.876543	0.904864	Activation	Activation	consistent
chr1	55350000	55600000	-0.0727903	0.354496	250000	Inactivation	chr1:55350000-55600000_Inactivation	FAIL	0.855301	0.876543	0.782511	Inactivation	Activation	inconsistent
chr1	55600000	57300000	0.174319	0.0931311	1700000	Activation	chr1:55600000-57300000_Activation	FAIL	0.346227	0.315501	0.520546	Activation	Inactivation	inconsistent
chr1	57300000	58200000	-0.090107	0.206554	900000	Inactivation	chr1:57300000-58200000_Inactivation	FAIL	0.149355	0.058299	0.0592483	Inactivation	Inactivation	consistent
chr1	58200000	58250000	0.0459887	0.647317	50000	Activation	chr1:58200000-58250000_Activation	FAIL	0.0358166	0.0150892	0.0818054	Activation	Inactivation	inconsistent
chr1	58250000	58450000	-0.138075	0.308974	200000	Inactivation	chr1:58250000-58450000_Inactivation	FAIL	0.217765	0.187929	0.0796897	Inactivation	Inactivation	consistent
chr1	58450000	58950000	0.0335102	0.608109	500000	Activation	chr1:58450000-58950000_Activation	FAIL	0.0401146	0.0178326	0.0736248	Activation	Inactivation	inconsistent
chr1	58950000	59250000	-0.212406	0.193489	300000	Inactivation	chr1:58950000-59250000_Inactivation	FAIL	0.690544	0.78738	0.478138	Inactivation	Activation	inconsistent
chr1	59250000	60000000	0.103841	0.189113	750000	Activation	chr1:59250000-60000000_Activation	FAIL	0.687106	0.807499	0.790947	Activation	Activation	consistent
chr1	60000000	60450000	-0.253898	0.142328	450000	Inactivation	chr1:60000000-60450000_Inactivation	FAIL	0.452722	0.51166	0.198825	Inactivation	Activation	inconsistent
chr1	60450000	60950000	-0.054046	0.52443	500000	Inactivation	chr1:60450000-60950000_Inactivation	FAIL	0.0544413	0.0706447	0.000395246	Inactivation	Activation	inconsistent
chr1	60950000	61100000	0.0198344	0.638603	150000	Activation	chr1:60950000-61100000_Activation	FAIL	0.0479943	0.0699588	0.0678286	Activation	Activation	consistent
chr1	61100000	61300000	-0.00318258	0.961342	200000	Inactivation	chr1:61100000-61300000_Inactivation	FAIL	0.0687679	0.090535	0.0655853	Inactivation	Activation	inconsistent
chr1	61300000	62650000	-0.294827	0.0859797	1350000	Inactivation	chr1:61300000-62650000_Inactivation	FAIL	0.622732	0.621856	0.327905	Inactivation	Inactivation	consistent
chr1	62650000	62850000	0.0449602	0.652305	200000	Activation	chr1:62650000-62850000_Activation	FAIL	0.647564	0.646091	0.692525	Activation	Inactivation	inconsistent
chr1	62850000	63250000	-0.184771	0.195164	400000	Inactivation	chr1:62850000-63250000_Inactivation	FAIL	0.69341	0.644033	0.508639	Inactivation	Inactivation	consistent
chr1	63250000	63300000	0.248845	0.158469	50000	Activation	chr1:63250000-63300000_Activation	FAIL	0.233524	0.163237	0.48237	Activation	Inactivation	inconsistent
chr1	63300000	63600000	-0.0543988	0.601608	300000	Inactivation	chr1:63300000-63600000_Inactivation	FAIL	0.233524	0.163237	0.179126	Inactivation	Inactivation	consistent
chr1	63600000	64050000	0.0795927	0.485622	450000	Activation	chr1:63600000-64050000_Activation	FAIL	0.233524	0.334705	0.313117	Activation	Activation	consistent
chr1	64050000	64600000	-0.152854	0.239973	550000	Inactivation	chr1:64050000-64600000_Inactivation	FAIL	0.660936	0.722222	0.508082	Inactivation	Activation	inconsistent
chr1	64600000	65450000	0.0269934	0.640253	850000	Activation	chr1:64600000-65450000_Activation	FAIL	0.489971	0.584819	0.516965	Activation	Activation	consistent
chr1	65450000	65750000	-0.145653	0.24795	300000	Inactivation	chr1:65450000-65750000_Inactivation	FAIL	0.439112	0.599451	0.293459	Inactivation	Activation	inconsistent
chr1	65750000	66000000	0.0297263	0.747762	250000	Activation	chr1:65750000-66000000_Activation	FAIL	0.356734	0.48011	0.38646	Activation	Activation	consistent
chr1	66000000	66200000	-0.0407956	0.678673	200000	Inactivation	chr1:66000000-66200000_Inactivation	FAIL	0.356734	0.229081	0.315938	Inactivation	Inactivation	consistent
chr1	66200000	66700000	0.0688993	0.530844	500000	Activation	chr1:66200000-66700000_Activation	FAIL	0.104585	0.161866	0.173484	Activation	Activation	consistent
chr1	66700000	67200000	-0.159916	0.235872	500000	Inactivation	chr1:66700000-67200000_Inactivation	FAIL	0.925501	0.793553	0.765585	Inactivation	Inactivation	consistent
chr1	67200000	67800000	0.103301	0.165146	600000	Activation	chr1:67200000-67800000_Activation	FAIL	0.543457	0.550526	0.646759	Activation	Activation	consistent
chr1	67800000	68300000	-0.0476067	0.183599	500000	Inactivation	chr1:67800000-68300000_Inactivation	FAIL	0.850287	0.855281	0.80268	Inactivation	Activation	inconsistent
chr1	68300000	68450000	0.176521	0.242223	150000	Activation	chr1:68300000-68450000_Activation	FAIL	0.531519	0.59808	0.708039	Activation	Activation	consistent
chr1	68450000	68950000	-0.0274439	0.679011	500000	Inactivation	chr1:68450000-68950000_Inactivation	FAIL	0.532235	0.617284	0.504791	Inactivation	Activation	inconsistent
chr1	68950000	69500000	0.0756575	0.265566	550000	Activation	chr1:68950000-69500000_Activation	FAIL	0.0243553	0.021262	0.100013	Activation	Inactivation	inconsistent
chr1	69500000	69900000	-0.00295424	0.970144	400000	Inactivation	chr1:69500000-69900000_Inactivation	FAIL	0.00859599	0.0219479	0.00564175	Inactivation	Activation	inconsistent
chr1	69900000	69950000	0.0167919	0.840206	50000	Activation	chr1:69900000-69950000_Activation	FAIL	0.00859599	0.0219479	0.0253879	Activation	Activation	consistent
chr1	69950000	70300000	-0.06487	0.476995	350000	Inactivation	chr1:69950000-70300000_Inactivation	FAIL	0.0974212	0.0932785	0.0325512	Inactivation	Inactivation	consistent
chr1	70300000	70950000	0.225062	0.145542	650000	Activation	chr1:70300000-70950000_Activation	FAIL	0.260745	0.232282	0.485807	Activation	Inactivation	inconsistent
chr1	70950000	71000000	-0.405577	0.0751025	50000	Inactivation	chr1:70950000-71000000_Inactivation	FAIL	0.41404	0.445816	0.00846262	Inactivation	Activation	inconsistent
chr1	71000000	71450000	0.00559729	0.944214	450000	Activation	chr1:71000000-71450000_Activation	FAIL	0.00286533	0.00137174	0.00846262	Activation	Inactivation	inconsistent
chr1	71450000	71550000	-0.0201907	0.812137	100000	Inactivation	chr1:71450000-71550000_Inactivation	FAIL	0.0286533	0.131687	0.00846262	Inactivation	Activation	inconsistent
chr1	71550000	71750000	0.0475103	0.638603	200000	Activation	chr1:71550000-71750000_Activation	FAIL	0.0286533	0.0720165	0.0761636	Activation	Activation	consistent
chr1	71750000	71950000	0.197017	0.212492	200000	Activation	chr1:71750000-71950000_Activation	FAIL	0.0286533	0.0123457	0.22567	Activation	Inactivation	inconsistent
chr1	71950000	72050000	0.149739	0.286857	100000	Activation	chr1:71950000-72050000_Activation	FAIL	0.0759312	0.0192044	0.22567	Activation	Inactivation	inconsistent
chr1	72050000	72950000	0.295988	0.108009	900000	Activation	chr1:72050000-72950000_Activation	FAIL	0.109241	0.101966	0.405228	Activation	Inactivation	inconsistent
chr1	72950000	73050000	0.106858	0.388565	100000	Activation	chr1:72950000-73050000_Activation	FAIL	0.203438	0.125514	0.310296	Activation	Inactivation	inconsistent
chr1	73050000	73300000	0.207144	0.200128	250000	Activation	chr1:73050000-73300000_Activation	FAIL	0.103152	0.085048	0.310296	Activation	Inactivation	inconsistent
chr1	73300000	74000000	0.0166516	0.78752	700000	Activation	chr1:73300000-74000000_Activation	FAIL	0.108883	0.0978509	0.125534	Activation	Inactivation	inconsistent
chr1	74000000	74600000	-0.0631324	0.296197	600000	Inactivation	chr1:74000000-74600000_Inactivation	FAIL	0.137536	0.160494	0.0744034	Inactivation	Activation	inconsistent
chr1	74600000	74800000	0.101317	0.406794	200000	Activation	chr1:74600000-74800000_Activation	FAIL	0.106017	0.164609	0.207334	Activation	Activation	consistent
chr1	74800000	75250000	-0.074966	0.265903	450000	Inactivation	chr1:74800000-75250000_Inactivation	FAIL	0.172636	0.176955	0.0976701	Inactivation	Activation	inconsistent
chr1	75250000	77350000	0.0975591	0.0809037	2100000	Activation	chr1:75250000-77350000_Activation	FAIL	0.153295	0.168528	0.250854	Activation	Activation	consistent
chr1	77350000	78650000	-0.0901495	0.0986572	1300000	Inactivation	chr1:77350000-78650000_Inactivation	FAIL	0.655086	0.674897	0.564936	Inactivation	Activation	inconsistent
chr1	78650000	79050000	0.118822	0.267504	400000	Activation	chr1:78650000-79050000_Activation	FAIL	0.696275	0.640604	0.815097	Activation	Inactivation	inconsistent
chr1	79050000	79400000	-0.161191	0.260177	350000	Inactivation	chr1:79050000-79400000_Inactivation	FAIL	0.646132	0.632373	0.484941	Inactivation	Inactivation	consistent
chr1	79400000	79700000	-0.253425	0.153981	300000	Inactivation	chr1:79400000-79700000_Inactivation	FAIL	0.652579	0.624143	0.399154	Inactivation	Inactivation	consistent
chr1	79700000	79850000	-0.0965483	0.421884	150000	Inactivation	chr1:79700000-79850000_Inactivation	FAIL	0.495702	0.493827	0.399154	Inactivation	Inactivation	consistent
chr1	79850000	80600000	-0.294452	0.0751025	750000	Inactivation	chr1:79850000-80600000_Inactivation	FAIL	0.421203	0.371742	0.126751	Inactivation	Inactivation	consistent
chr1	80600000	81250000	-0.0609191	0.361972	650000	Inactivation	chr1:80600000-81250000_Inactivation	FAIL	0.344317	0.359854	0.283398	Inactivation	Activation	inconsistent
chr1	81250000	81550000	0.136299	0.314925	300000	Activation	chr1:81250000-81550000_Activation	FAIL	0.2149	0.237311	0.351199	Activation	Activation	consistent
chr1	81550000	81750000	-0.161473	0.266316	200000	Inactivation	chr1:81550000-81750000_Inactivation	FAIL	0.498567	0.427984	0.337094	Inactivation	Inactivation	consistent
chr1	81750000	82050000	-0.0225044	0.796234	300000	Inactivation	chr1:81750000-82050000_Inactivation	FAIL	0.359599	0.326475	0.337094	Inactivation	Inactivation	consistent
chr1	82050000	82450000	-0.23896	0.105534	400000	Inactivation	chr1:82050000-82450000_Inactivation	FAIL	0.674785	0.775034	0.435825	Inactivation	Activation	inconsistent
chr1	82450000	84300000	0.217305	0.1258	1850000	Activation	chr1:82450000-84300000_Activation	FAIL	0.110315	0.11797	0.32762	Activation	Activation	consistent
chr1	84300000	84350000	-0.211026	0.195164	50000	Inactivation	chr1:84300000-84350000_Inactivation	FAIL	0.419771	0.48834	0.208745	Inactivation	Activation	inconsistent
chr1	84350000	84550000	0.0696509	0.528031	200000	Activation	chr1:84350000-84550000_Activation	FAIL	0.419771	0.48834	0.489422	Activation	Activation	consistent
chr1	84550000	85400000	-0.141567	0.143229	850000	Inactivation	chr1:84550000-85400000_Inactivation	FAIL	0.765759	0.587791	0.624192	Inactivation	Inactivation	consistent
chr1	85400000	85700000	0.0523357	0.611385	300000	Activation	chr1:85400000-85700000_Activation	FAIL	0.535817	0.665295	0.588152	Activation	Activation	consistent
chr1	85700000	86100000	-0.0715261	0.41382	400000	Inactivation	chr1:85700000-86100000_Inactivation	FAIL	0.928367	0.847051	0.856841	Inactivation	Inactivation	consistent
chr1	86100000	86850000	0.326855	0.0891053	750000	Activation	chr1:86100000-86850000_Activation	FAIL	0.326648	0.316872	0.653503	Activation	Inactivation	inconsistent
chr1	86850000	87150000	0.025664	0.318964	300000	Activation	chr1:86850000-87150000_Activation	FAIL	0.467049	0.485597	0.492713	Activation	Activation	consistent
chr1	87150000	87900000	-0.205456	0.163858	750000	Inactivation	chr1:87150000-87900000_Inactivation	FAIL	0.664756	0.559671	0.459301	Inactivation	Inactivation	consistent
chr1	87900000	89100000	0.221869	0.138378	1200000	Activation	chr1:87900000-89100000_Activation	FAIL	0.111748	0.185185	0.333617	Activation	Activation	consistent
chr1	89100000	89150000	-0.42597	0.0656256	50000	Inactivation	chr1:89100000-89150000_Inactivation	FAIL	0.637536	0.651578	0.211566	Inactivation	Activation	inconsistent
chr1	89150000	89400000	0.0733246	0.51099	250000	Activation	chr1:89150000-89400000_Activation	FAIL	0.637536	0.651578	0.71086	Activation	Activation	consistent
chr1	89400000	89550000	-0.139651	0.307211	150000	Inactivation	chr1:89400000-89550000_Inactivation	FAIL	0.637536	0.651578	0.497884	Inactivation	Activation	inconsistent
chr1	89550000	89900000	0.162112	0.26344	350000	Activation	chr1:89550000-89900000_Activation	FAIL	0.213467	0.371742	0.375579	Activation	Activation	consistent
chr1	89900000	90000000	-0.0288574	0.752738	100000	Inactivation	chr1:89900000-90000000_Inactivation	FAIL	0.405444	0.436214	0.376587	Inactivation	Activation	inconsistent
chr1	90000000	90050000	0.0882089	0.455266	50000	Activation	chr1:90000000-90050000_Activation	FAIL	0.405444	0.436214	0.493653	Activation	Activation	consistent
chr1	90050000	90450000	-0.139569	0.231346	400000	Inactivation	chr1:90050000-90450000_Inactivation	FAIL	0.67765	0.598765	0.538082	Inactivation	Inactivation	consistent
chr1	90450000	90500000	0.522339	0.0312938	50000	Activation	chr1:90450000-90500000_Activation	FAIL	0.0601719	0.761317	0.582511	Activation	Activation	consistent
chr1	90500000	91300000	-0.0220901	0.705879	800000	Inactivation	chr1:90500000-91300000_Inactivation	FAIL	0.0601719	0.0857339	0.0380818	Inactivation	Activation	inconsistent
chr1	91300000	91350000	0.324877	0.111547	50000	Activation	chr1:91300000-91350000_Activation	FAIL	0.0601719	0.0836763	0.385049	Activation	Activation	consistent
chr1	91350000	91950000	-0.089321	0.0919184	600000	Inactivation	chr1:91350000-91950000_Inactivation	FAIL	0.275788	0.329218	0.186467	Inactivation	Activation	inconsistent
chr1	91950000	92500000	0.32081	0.0878301	550000	Activation	chr1:91950000-92500000_Activation	FAIL	0.32235	0.490398	0.643159	Activation	Activation	consistent
chr1	92500000	93550000	-0.128482	0.084817	1050000	Inactivation	chr1:92500000-93550000_Inactivation	FAIL	0.727794	0.756287	0.599311	Inactivation	Activation	inconsistent
chr1	93550000	94300000	0.0790295	0.403593	750000	Activation	chr1:93550000-94300000_Activation	FAIL	0.878223	0.891289	0.957253	Activation	Activation	consistent
chr1	94300000	94800000	-0.034913	0.528068	500000	Inactivation	chr1:94300000-94800000_Inactivation	FAIL	0.889685	0.915638	0.854772	Inactivation	Activation	inconsistent
chr1	94800000	95000000	0.0602184	0.573452	200000	Activation	chr1:94800000-95000000_Activation	FAIL	0.755014	0.796982	0.815233	Activation	Activation	consistent
chr1	95000000	95750000	-0.0691334	0.186525	750000	Inactivation	chr1:95000000-95750000_Inactivation	FAIL	0.747373	0.726566	0.67824	Inactivation	Inactivation	consistent
chr1	95750000	97500000	0.258247	0.0501975	1750000	Activation	chr1:95750000-97500000_Activation	FAIL	0.108883	0.172565	0.36713	Activation	Activation	consistent
chr1	97500000	97650000	-0.00774528	0.920022	150000	Inactivation	chr1:97500000-97650000_Inactivation	FAIL	0.408309	0.329218	0.400564	Inactivation	Inactivation	consistent
chr1	97650000	97950000	0.138079	0.239973	300000	Activation	chr1:97650000-97950000_Activation	FAIL	0.43171	0.380658	0.569789	Activation	Inactivation	inconsistent
chr1	97950000	98300000	0.478656	0.0459342	350000	Activation	chr1:97950000-98300000_Activation	FAIL	0.421203	0.432099	0.899859	Activation	Activation	consistent
chr1	98300000	98450000	0.249429	0.158069	150000	Activation	chr1:98300000-98450000_Activation	FAIL	0.65043	0.633745	0.899859	Activation	Inactivation	inconsistent
chr1	98450000	99250000	0.083185	0.242223	800000	Activation	chr1:98450000-99250000_Activation	FAIL	0.493792	0.482396	0.576977	Activation	Inactivation	inconsistent
chr1	99250000	99900000	-0.0868212	0.357997	650000	Inactivation	chr1:99250000-99900000_Inactivation	FAIL	0.105301	0.105624	0.0184797	Inactivation	Activation	inconsistent
chr1	99900000	99950000	0.388036	0.0831791	50000	Activation	chr1:99900000-99950000_Activation	FAIL	0.0802292	0.0823045	0.468265	Activation	Activation	consistent
chr1	99950000	102300000	-0.150971	0.134602	2350000	Inactivation	chr1:99950000-102300000_Inactivation	FAIL	0.423173	0.416152	0.272203	Inactivation	Inactivation	consistent
chr1	102300000	103100000	0.0752146	0.239123	800000	Activation	chr1:102300000-103100000_Activation	FAIL	0.0100287	0.0771605	0.0852433	Activation	Activation	consistent
chr1	103100000	103250000	-0.0739772	0.507989	150000	Inactivation	chr1:103100000-103250000_Inactivation	FAIL	0.131805	0.0987654	0.0578279	Inactivation	Inactivation	consistent
chr1	103250000	103400000	0.0529621	0.608284	150000	Activation	chr1:103250000-103400000_Activation	FAIL	0.131805	0.23594	0.184767	Activation	Activation	consistent
chr1	103400000	103800000	-0.0158457	0.399842	400000	Inactivation	chr1:103400000-103800000_Inactivation	FAIL	0.0816619	0.135117	0.0658162	Inactivation	Activation	inconsistent
chr1	103900000	103950000	-0.00330988	0.966318	50000	Inactivation	chr1:103900000-103950000_Inactivation	FAIL	0.0315186	0.0342936	0.0282087	Inactivation	Activation	inconsistent
chr1	104000000	104050000	-0.00330988	0.966318	50000	Inactivation	chr1:104000000-104050000_Inactivation	FAIL	0.0315186	0.0342936	0.0282087	Inactivation	Activation	inconsistent
chr1	104050000	104200000	0.169463	0.229321	150000	Activation	chr1:104050000-104200000_Activation	FAIL	0.0547994	0.0655007	0.224262	Activation	Activation	consistent
chr1	104300000	104550000	0.138845	0.305949	250000	Activation	chr1:104300000-104550000_Activation	FAIL	0.0780802	0.0552126	0.216925	Activation	Inactivation	inconsistent
chr1	104550000	105650000	0.233054	0.097407	1100000	Activation	chr1:104550000-105650000_Activation	FAIL	0.0243553	0.0210334	0.257409	Activation	Inactivation	inconsistent
chr1	105650000	106350000	0.0175068	0.566651	700000	Activation	chr1:105650000-106350000_Activation	FAIL	0.056829	0.04984	0.0743358	Activation	Inactivation	inconsistent
chr1	106350000	106950000	-0.0305972	0.742073	600000	Inactivation	chr1:106350000-106950000_Inactivation	FAIL	0.0630372	0.0658436	0.0324401	Inactivation	Activation	inconsistent
chr1	106950000	107150000	0.00810496	0.917246	200000	Activation	chr1:106950000-107150000_Activation	FAIL	0.204871	0.171468	0.212976	Activation	Inactivation	inconsistent
chr1	107150000	108650000	-0.123231	0.10217	1500000	Inactivation	chr1:107150000-108650000_Inactivation	FAIL	0.427548	0.426612	0.304317	Inactivation	Inactivation	consistent
chr1	108650000	108750000	0.04103	0.67651	100000	Activation	chr1:108650000-108750000_Activation	FAIL	0.537249	0.596708	0.578279	Activation	Activation	consistent
chr1	108750000	108800000	-0.0541675	0.602508	50000	Inactivation	chr1:108750000-108800000_Inactivation	FAIL	0.40043	0.47668	0.346262	Inactivation	Activation	inconsistent
chr1	108850000	108950000	-0.0541675	0.602508	100000	Inactivation	chr1:108850000-108950000_Inactivation	FAIL	0.40043	0.47668	0.346262	Inactivation	Activation	inconsistent
chr1	109000000	109250000	0.364065	0.0939063	250000	Activation	chr1:109000000-109250000_Activation	FAIL	0.534384	0.753086	0.898449	Activation	Activation	consistent
chr1	109250000	109700000	-0.0456776	0.64868	450000	Inactivation	chr1:109250000-109700000_Inactivation	FAIL	0.944126	0.954733	0.898449	Inactivation	Activation	inconsistent
chr1	109700000	110150000	0.140135	0.208892	450000	Activation	chr1:109700000-110150000_Activation	FAIL	0.845989	0.90192	0.986124	Activation	Activation	consistent
chr1	110150000	110300000	-0.228901	0.176948	150000	Inactivation	chr1:110150000-110300000_Inactivation	FAIL	0.93553	0.901235	0.706629	Inactivation	Inactivation	consistent
chr1	110300000	110550000	0.032472	0.712142	250000	Activation	chr1:110300000-110550000_Activation	FAIL	0.929083	0.926612	0.961555	Activation	Inactivation	inconsistent
chr1	110550000	110600000	-0.333073	0.107471	50000	Inactivation	chr1:110550000-110600000_Inactivation	FAIL	0.922636	0.951989	0.589563	Inactivation	Activation	inconsistent
chr1	110600000	111100000	0.0494482	0.6273	500000	Activation	chr1:110600000-111100000_Activation	FAIL	0.540115	0.657064	0.589563	Activation	Activation	consistent
chr1	111100000	111150000	-0.373683	0.0889553	50000	Inactivation	chr1:111100000-111150000_Inactivation	FAIL	0.540115	0.18107	0.166432	Inactivation	Inactivation	consistent
chr1	111150000	111350000	0.0475204	0.638603	200000	Activation	chr1:111150000-111350000_Activation	FAIL	0.118911	0.18107	0.166432	Activation	Activation	consistent
chr1	111350000	111950000	-0.0946468	0.244974	600000	Inactivation	chr1:111350000-111950000_Inactivation	FAIL	0.282235	0.264289	0.187588	Inactivation	Inactivation	consistent
chr1	111950000	112500000	0.0681466	0.417071	550000	Activation	chr1:111950000-112500000_Activation	FAIL	0.375358	0.396433	0.443505	Activation	Activation	consistent
chr1	112500000	113250000	-0.0651864	0.373762	750000	Inactivation	chr1:112500000-113250000_Inactivation	FAIL	0.432187	0.530178	0.367001	Inactivation	Activation	inconsistent
chr1	113250000	113700000	-0.252856	0.0635877	450000	Inactivation	chr1:113250000-113700000_Inactivation	FAIL	0.934097	0.788066	0.681241	Inactivation	Inactivation	consistent
chr1	113700000	114200000	0.19587	0.21128	500000	Activation	chr1:113700000-114200000_Activation	FAIL	0.456304	0.453361	0.652174	Activation	Inactivation	inconsistent
chr1	114200000	114800000	-0.078647	0.371999	600000	Inactivation	chr1:114200000-114800000_Inactivation	FAIL	0.614613	0.604481	0.535966	Inactivation	Inactivation	consistent
chr1	114800000	114900000	0.108941	0.382376	100000	Activation	chr1:114800000-114900000_Activation	FAIL	0.614613	0.577503	0.723554	Activation	Inactivation	inconsistent
chr1	114900000	115350000	-0.209451	0.130539	450000	Inactivation	chr1:114900000-115350000_Inactivation	FAIL	0.893983	0.685414	0.684532	Inactivation	Inactivation	consistent
chr1	115350000	115600000	0.0478821	0.636865	250000	Activation	chr1:115350000-115600000_Activation	FAIL	0.550143	0.58299	0.598025	Activation	Activation	consistent
chr1	115600000	115700000	-0.294525	0.12585	100000	Inactivation	chr1:115600000-115700000_Inactivation	FAIL	0.89255	0.846365	0.598025	Inactivation	Inactivation	consistent
chr1	115700000	116050000	0.0733938	0.207879	350000	Activation	chr1:115700000-116050000_Activation	FAIL	0.805635	0.870599	0.879029	Activation	Activation	consistent
chr1	116050000	117200000	-0.108508	0.296047	1150000	Inactivation	chr1:116050000-117200000_Inactivation	FAIL	0.861987	0.851852	0.753479	Inactivation	Inactivation	consistent
chr1	117200000	117400000	0.0763394	0.35057	200000	Activation	chr1:117200000-117400000_Activation	FAIL	0.670487	0.897119	0.746827	Activation	Activation	consistent
chr1	117400000	117650000	-0.0511839	0.619724	250000	Inactivation	chr1:117400000-117650000_Inactivation	FAIL	0.753582	0.897119	0.702398	Inactivation	Activation	inconsistent
chr1	117650000	117700000	0.312713	0.116673	50000	Activation	chr1:117650000-117700000_Activation	FAIL	0.389685	0.510288	0.702398	Activation	Activation	consistent
chr1	117700000	117900000	0.0207524	0.808362	200000	Activation	chr1:117700000-117900000_Activation	FAIL	0.389685	0.510288	0.410437	Activation	Activation	consistent
chr1	117900000	118050000	-0.061713	0.475658	150000	Inactivation	chr1:117900000-118050000_Inactivation	FAIL	0.492837	0.537723	0.431124	Inactivation	Activation	inconsistent
chr1	118050000	118250000	0.0842443	0.469531	200000	Activation	chr1:118050000-118250000_Activation	FAIL	0.388252	0.44856	0.472496	Activation	Activation	consistent
chr1	118250000	118500000	-0.0246382	0.780819	250000	Inactivation	chr1:118250000-118500000_Inactivation	FAIL	0.497135	0.304527	0.472496	Inactivation	Inactivation	consistent
chr1	118500000	118700000	0.0906984	0.445189	200000	Activation	chr1:118500000-118700000_Activation	FAIL	0.244986	0.160494	0.335684	Activation	Inactivation	inconsistent
chr1	118700000	118800000	-0.153307	0.280194	100000	Inactivation	chr1:118700000-118800000_Inactivation	FAIL	0.244986	0.160494	0.0916784	Inactivation	Inactivation	consistent
chr1	118800000	119700000	0.107818	0.118624	900000	Activation	chr1:118800000-119700000_Activation	FAIL	0.126791	0.114312	0.234609	Activation	Inactivation	inconsistent
chr1	119700000	120100000	-0.0311226	0.739035	400000	Inactivation	chr1:119700000-120100000_Inactivation	FAIL	0.369628	0.260631	0.338505	Inactivation	Inactivation	consistent
chr1	120100000	120150000	-0.513214	0.0343569	50000	Inactivation	chr1:120100000-120150000_Inactivation	FAIL	0.851719	0.899177	0.338505	Inactivation	Activation	inconsistent
chr1	120150000	120700000	-0.0590535	0.578891	550000	Inactivation	chr1:120150000-120700000_Inactivation	FAIL	0.851719	0.899177	0.792666	Inactivation	Activation	inconsistent
chr1	120750000	120850000	-0.439166	0.0600745	100000	Inactivation	chr1:120750000-120850000_Inactivation	FAIL	0.851719	0.899177	0.412553	Inactivation	Activation	inconsistent
chr1	120850000	120950000	-0.0895961	0.449827	100000	Inactivation	chr1:120850000-120950000_Inactivation	FAIL	0.502149	0.341564	0.412553	Inactivation	Inactivation	consistent
chr1	121100000	121150000	-0.0895961	0.449827	50000	Inactivation	chr1:121100000-121150000_Inactivation	FAIL	0.502149	0.341564	0.412553	Inactivation	Inactivation	consistent
chr1	121150000	121400000	0.0093689	0.904381	250000	Activation	chr1:121150000-121400000_Activation	FAIL	0.396132	0.341564	0.405501	Activation	Inactivation	inconsistent
chr1	121450000	121500000	0.0093689	0.904381	50000	Activation	chr1:121450000-121500000_Activation	FAIL	0.396132	0.341564	0.405501	Activation	Inactivation	inconsistent
chr1	142500000	142550000	0.0633777	0.558649	50000	Activation	chr1:142500000-142550000_Activation	FAIL	0.278653	0.251715	0.342031	Activation	Inactivation	inconsistent
chr1	142600000	142650000	0.0633777	0.558649	50000	Activation	chr1:142600000-142650000_Activation	FAIL	0.278653	0.251715	0.342031	Activation	Inactivation	inconsistent
chr1	143100000	143150000	0.0590797	0.578891	50000	Activation	chr1:143100000-143150000_Activation	FAIL	0.282951	0.251715	0.342031	Activation	Inactivation	inconsistent
chr1	143450000	143550000	0.0590797	0.578891	100000	Activation	chr1:143450000-143550000_Activation	FAIL	0.282951	0.251715	0.342031	Activation	Inactivation	inconsistent
chr1	143950000	144100000	-0.0495896	0.626725	150000	Inactivation	chr1:143950000-144100000_Inactivation	FAIL	0.696275	0.703704	0.646685	Inactivation	Activation	inconsistent
chr1	144500000	144600000	0.078055	0.491948	100000	Activation	chr1:144500000-144600000_Activation	FAIL	0.696275	0.608711	0.77433	Activation	Inactivation	inconsistent
chr1	144650000	144750000	0.078055	0.491948	100000	Activation	chr1:144650000-144750000_Activation	FAIL	0.696275	0.513717	0.77433	Activation	Inactivation	inconsistent
chr1	144800000	145300000	0.0742678	0.25175	500000	Activation	chr1:144800000-145300000_Activation	FAIL	0.882521	0.969479	0.956789	Activation	Activation	consistent
chr1	145350000	145850000	0.0273601	0.76224	500000	Activation	chr1:145350000-145850000_Activation	FAIL	0.918338	0.941701	0.945698	Activation	Activation	consistent
chr1	146300000	146400000	-0.00756645	0.921859	100000	Inactivation	chr1:146300000-146400000_Inactivation	FAIL	0.305874	0.412209	0.298307	Inactivation	Activation	inconsistent
chr1	146450000	147000000	-0.0630864	0.275018	550000	Inactivation	chr1:146450000-147000000_Inactivation	FAIL	0.305874	0.475995	0.242788	Inactivation	Activation	inconsistent
chr1	147000000	147450000	-0.299586	0.123312	450000	Inactivation	chr1:147000000-147450000_Inactivation	FAIL	0.582378	0.741427	0.282793	Inactivation	Activation	inconsistent
chr1	147700000	147850000	-0.299586	0.123312	150000	Inactivation	chr1:147700000-147850000_Inactivation	FAIL	0.582378	0.741427	0.282793	Inactivation	Activation	inconsistent
chr1	148000000	148050000	0.0413472	0.67411	50000	Activation	chr1:148000000-148050000_Activation	FAIL	0.471347	0.461591	0.512694	Activation	Inactivation	inconsistent
chr1	148200000	148250000	0.0413472	0.67411	50000	Activation	chr1:148200000-148250000_Activation	FAIL	0.471347	0.461591	0.512694	Activation	Inactivation	inconsistent
chr1	148500000	148550000	0.063209	0.559699	50000	Activation	chr1:148500000-148550000_Activation	FAIL	0.471347	0.140604	0.534556	Activation	Inactivation	inconsistent
chr1	148550000	148600000	0.360487	0.0952691	50000	Activation	chr1:148550000-148600000_Activation	FAIL	0.174069	0.140604	0.534556	Activation	Inactivation	inconsistent
chr1	148800000	148950000	0.120007	0.352083	150000	Activation	chr1:148800000-148950000_Activation	FAIL	0.174069	0.140604	0.294076	Activation	Inactivation	inconsistent
chr1	149000000	149400000	0.120007	0.352083	400000	Activation	chr1:149000000-149400000_Activation	FAIL	0.174069	0.427984	0.294076	Activation	Activation	consistent
chr1	149650000	150850000	0.11932	0.142466	1200000	Activation	chr1:149650000-150850000_Activation	FAIL	0.665186	0.827846	0.784506	Activation	Activation	consistent
chr1	150850000	153500000	-0.0832558	0.140078	2650000	Inactivation	chr1:150850000-153500000_Inactivation	FAIL	0.697135	0.671762	0.613879	Inactivation	Inactivation	consistent
chr1	153500000	153950000	0.09007	0.334167	450000	Activation	chr1:153500000-153950000_Activation	FAIL	0.821633	0.817558	0.911703	Activation	Inactivation	inconsistent
chr1	153950000	154450000	-0.00333494	0.925848	500000	Inactivation	chr1:153950000-154450000_Inactivation	FAIL	0.666189	0.665752	0.662854	Inactivation	Inactivation	consistent
chr1	154450000	154550000	0.0580199	0.584117	100000	Activation	chr1:154450000-154550000_Activation	FAIL	0.7149	0.721536	0.77292	Activation	Activation	consistent
chr1	154550000	154900000	-0.0985386	0.415321	350000	Inactivation	chr1:154550000-154900000_Inactivation	FAIL	0.7149	0.647462	0.616361	Inactivation	Inactivation	consistent
chr1	154900000	155150000	0.00381101	0.961905	250000	Activation	chr1:154900000-155150000_Activation	FAIL	0.845272	0.914952	0.849083	Activation	Activation	consistent
chr1	155150000	155550000	-0.00233187	0.966706	400000	Inactivation	chr1:155150000-155550000_Inactivation	FAIL	0.84384	0.875629	0.841508	Inactivation	Activation	inconsistent
chr1	155550000	155650000	0.134228	0.318101	100000	Activation	chr1:155550000-155650000_Activation	FAIL	0.712034	0.998628	0.846262	Activation	Activation	consistent
chr1	155650000	155800000	-0.115056	0.365198	150000	Inactivation	chr1:155650000-155800000_Inactivation	FAIL	0.961318	0.998628	0.846262	Inactivation	Activation	inconsistent
chr1	155800000	156300000	0.0839887	0.305949	500000	Activation	chr1:155800000-156300000_Activation	FAIL	0.904728	0.998628	0.988717	Activation	Activation	consistent
chr1	156300000	159000000	-0.0491469	0.0346569	2700000	Inactivation	chr1:156300000-159000000_Inactivation	FAIL	0.414836	0.340192	0.365689	Inactivation	Inactivation	consistent
chr1	159000000	159750000	0.439141	0.040108	750000	Activation	chr1:159000000-159750000_Activation	FAIL	0.205349	0.22085	0.64449	Activation	Activation	consistent
chr1	159750000	160350000	-0.0270182	0.758789	600000	Inactivation	chr1:159750000-160350000_Inactivation	FAIL	0.885387	0.793553	0.858369	Inactivation	Inactivation	consistent
chr1	160350000	160600000	0.129368	0.328253	250000	Activation	chr1:160350000-160600000_Activation	FAIL	0.297994	0.248285	0.427362	Activation	Inactivation	inconsistent
chr1	160600000	160950000	-0.00780908	0.896404	350000	Inactivation	chr1:160600000-160950000_Inactivation	FAIL	0.296562	0.314129	0.288753	Inactivation	Activation	inconsistent
chr1	160950000	161650000	0.101391	0.306849	700000	Activation	chr1:160950000-161650000_Activation	FAIL	0.743075	0.718336	0.844467	Activation	Inactivation	inconsistent
chr1	161650000	162850000	-0.0710402	0.184599	1200000	Inactivation	chr1:161650000-162850000_Inactivation	FAIL	0.674427	0.581161	0.603387	Inactivation	Inactivation	consistent
chr1	162850000	163050000	0.207293	0.150693	200000	Activation	chr1:162850000-163050000_Activation	FAIL	0.48639	0.418381	0.693683	Activation	Inactivation	inconsistent
chr1	163050000	163900000	-0.0383472	0.482146	850000	Inactivation	chr1:163050000-163900000_Inactivation	FAIL	0.19723	0.21262	0.158883	Inactivation	Activation	inconsistent
chr1	163900000	164400000	0.0344668	0.678436	500000	Activation	chr1:163900000-164400000_Activation	FAIL	0.00573066	0.0500686	0.0401975	Activation	Activation	consistent
chr1	164400000	164500000	0.449841	0.0561737	100000	Activation	chr1:164400000-164500000_Activation	FAIL	0.00573066	0.0288066	0.455571	Activation	Activation	consistent
chr1	164500000	167650000	-0.0810708	0.143579	3150000	Inactivation	chr1:164500000-167650000_Inactivation	FAIL	0.35999	0.360768	0.278919	Inactivation	Activation	inconsistent
chr1	167650000	168050000	0.0304575	0.664995	400000	Activation	chr1:167650000-168050000_Activation	FAIL	0.893266	0.919753	0.923724	Activation	Activation	consistent
chr1	168050000	168200000	-0.12646	0.336217	150000	Inactivation	chr1:168050000-168200000_Inactivation	FAIL	0.878223	0.920439	0.751763	Inactivation	Activation	inconsistent
chr1	168200000	168700000	0.0978508	0.233997	500000	Activation	chr1:168200000-168700000_Activation	FAIL	0.82999	0.831962	0.927841	Activation	Activation	consistent
chr1	168700000	172050000	-0.150334	0.0987322	3350000	Inactivation	chr1:168700000-172050000_Inactivation	FAIL	0.488395	0.473875	0.338062	Inactivation	Inactivation	consistent
chr1	172050000	172100000	0.0485045	0.632539	50000	Activation	chr1:172050000-172100000_Activation	FAIL	0.510029	0.399177	0.558533	Activation	Inactivation	inconsistent
chr1	172100000	172400000	-0.0159654	0.848495	300000	Inactivation	chr1:172100000-172400000_Inactivation	FAIL	0.574499	0.540466	0.558533	Inactivation	Inactivation	consistent
chr1	172400000	172500000	-0.332295	0.107772	100000	Inactivation	chr1:172400000-172500000_Inactivation	FAIL	0.872493	0.921811	0.540197	Inactivation	Activation	inconsistent
chr1	172500000	172650000	-0.123551	0.343694	150000	Inactivation	chr1:172500000-172650000_Inactivation	FAIL	0.872493	0.921811	0.748942	Inactivation	Activation	inconsistent
chr1	172650000	172800000	-0.225268	0.180324	150000	Inactivation	chr1:172650000-172800000_Inactivation	FAIL	0.792264	0.793553	0.566996	Inactivation	Activation	inconsistent
chr1	172800000	173100000	0.0402988	0.351483	300000	Activation	chr1:172800000-173100000_Activation	FAIL	0.840258	0.697302	0.880557	Activation	Inactivation	inconsistent
chr1	173100000	173700000	-0.120315	0.186025	600000	Inactivation	chr1:173100000-173700000_Inactivation	FAIL	0.745941	0.609053	0.625626	Inactivation	Inactivation	consistent
chr1	173700000	173750000	0.0554556	0.596294	50000	Activation	chr1:173700000-173750000_Activation	FAIL	0.60745	0.8107	0.662906	Activation	Activation	consistent
chr1	173750000	174000000	-0.142252	0.303061	250000	Inactivation	chr1:173750000-174000000_Inactivation	FAIL	0.805158	0.8107	0.662906	Inactivation	Activation	inconsistent
chr1	174000000	174250000	-0.373564	0.0889553	250000	Inactivation	chr1:174000000-174250000_Inactivation	FAIL	0.805158	0.659808	0.431594	Inactivation	Inactivation	consistent
chr1	174250000	174650000	-0.132773	0.31345	400000	Inactivation	chr1:174250000-174650000_Inactivation	FAIL	0.2851	0.290809	0.152327	Inactivation	Activation	inconsistent
chr1	174650000	175000000	-0.31415	0.0658507	350000	Inactivation	chr1:174650000-175000000_Inactivation	FAIL	0.573066	0.610425	0.258916	Inactivation	Activation	inconsistent
chr1	175000000	175200000	-0.146956	0.292871	200000	Inactivation	chr1:175000000-175200000_Inactivation	FAIL	0.381089	0.42524	0.234133	Inactivation	Activation	inconsistent
chr1	175200000	175250000	-0.338776	0.105071	50000	Inactivation	chr1:175200000-175250000_Inactivation	FAIL	0.381089	0.42524	0.0423131	Inactivation	Activation	inconsistent
chr1	175250000	175900000	-0.123569	0.30246	650000	Inactivation	chr1:175250000-175900000_Inactivation	FAIL	0.17192	0.174897	0.0483505	Inactivation	Activation	inconsistent
chr1	175900000	175950000	0.1585	0.271329	50000	Activation	chr1:175900000-175950000_Activation	FAIL	0.147564	0.286694	0.306065	Activation	Activation	consistent
chr1	175950000	176200000	-0.0735913	0.509452	250000	Inactivation	chr1:175950000-176200000_Inactivation	FAIL	0.379656	0.286694	0.306065	Inactivation	Inactivation	consistent
chr1	176200000	176250000	0.171394	0.25005	50000	Activation	chr1:176200000-176250000_Activation	FAIL	0.13467	0.0644719	0.306065	Activation	Inactivation	inconsistent
chr1	176250000	176400000	-0.00349982	0.965031	150000	Inactivation	chr1:176250000-176400000_Inactivation	FAIL	0.13467	0.0644719	0.131171	Inactivation	Inactivation	consistent
chr1	176400000	176800000	0.00919411	0.906269	400000	Activation	chr1:176400000-176800000_Activation	FAIL	0.13467	0.133745	0.143865	Activation	Inactivation	inconsistent
chr1	176800000	177350000	-0.0681689	0.282844	550000	Inactivation	chr1:176800000-177350000_Inactivation	FAIL	0.223018	0.188386	0.154849	Inactivation	Inactivation	consistent
chr1	177350000	177450000	0.0766061	0.497012	100000	Activation	chr1:177350000-177450000_Activation	FAIL	0.153295	0.20439	0.229901	Activation	Activation	consistent
chr1	177450000	177950000	-0.0418706	0.671397	500000	Inactivation	chr1:177450000-177950000_Inactivation	FAIL	0.153295	0.237997	0.111425	Inactivation	Activation	inconsistent
chr1	177950000	178000000	-0.848461	0.00522605	50000	Inactivation	chr1:177950000-178000000_Inactivation	FAIL	0.959885	0.271605	0.111425	Inactivation	Inactivation	consistent
chr1	178000000	178250000	-0.0275864	0.760577	250000	Inactivation	chr1:178000000-178250000_Inactivation	FAIL	0.959885	0.969822	0.932299	Inactivation	Activation	inconsistent
chr1	178250000	178550000	-0.1989	0.20104	300000	Inactivation	chr1:178250000-178550000_Inactivation	FAIL	0.840974	0.891632	0.642074	Inactivation	Activation	inconsistent
chr1	178550000	178750000	-0.115209	0.364985	200000	Inactivation	chr1:178550000-178750000_Inactivation	FAIL	0.789398	0.813443	0.674189	Inactivation	Activation	inconsistent
chr1	178750000	179100000	-0.311699	0.0982822	350000	Inactivation	chr1:178750000-179100000_Inactivation	FAIL	0.869628	0.687243	0.557929	Inactivation	Inactivation	consistent
chr1	179100000	179200000	-0.0534713	0.605959	100000	Inactivation	chr1:179100000-179200000_Inactivation	FAIL	0.719198	0.733882	0.665726	Inactivation	Activation	inconsistent
chr1	179200000	179350000	0.101256	0.406856	150000	Activation	chr1:179200000-179350000_Activation	FAIL	0.56447	0.44513	0.665726	Activation	Inactivation	inconsistent
chr1	179350000	180200000	-0.0532883	0.261027	850000	Inactivation	chr1:179350000-180200000_Inactivation	FAIL	0.386819	0.493827	0.333531	Inactivation	Activation	inconsistent
chr1	180200000	180850000	0.130364	0.148755	650000	Activation	chr1:180200000-180850000_Activation	FAIL	0.484241	0.596708	0.614605	Activation	Activation	consistent
chr1	180850000	181150000	-0.0679785	0.443126	300000	Inactivation	chr1:180850000-181150000_Inactivation	FAIL	0.619628	0.609053	0.551649	Inactivation	Inactivation	consistent
chr1	181150000	181400000	0.109422	0.377263	250000	Activation	chr1:181150000-181400000_Activation	FAIL	0.148997	0.20439	0.258419	Activation	Activation	consistent
chr1	181400000	183600000	-0.0635735	0.173422	2200000	Inactivation	chr1:181400000-183600000_Inactivation	FAIL	0.476122	0.462887	0.412549	Inactivation	Inactivation	consistent
chr1	183600000	183950000	0.0675171	0.538783	350000	Activation	chr1:183600000-183950000_Activation	FAIL	0.557307	0.452675	0.624824	Activation	Inactivation	inconsistent
chr1	183950000	184050000	0.321099	0.11316	100000	Activation	chr1:183950000-184050000_Activation	FAIL	0.303725	0.452675	0.624824	Activation	Activation	consistent
chr1	184050000	184250000	-0.0512567	0.619136	200000	Inactivation	chr1:184050000-184250000_Inactivation	FAIL	0.303725	0.404664	0.252468	Inactivation	Activation	inconsistent
chr1	184250000	184300000	0.136331	0.3149	50000	Activation	chr1:184250000-184300000_Activation	FAIL	0.303725	0.404664	0.440056	Activation	Activation	consistent
chr1	184300000	185250000	-0.132609	0.104721	950000	Inactivation	chr1:184300000-185250000_Inactivation	FAIL	0.676695	0.555098	0.544086	Inactivation	Inactivation	consistent
chr1	185250000	186400000	0.106039	0.216881	1150000	Activation	chr1:185250000-186400000_Activation	FAIL	0.688539	0.584636	0.794578	Activation	Inactivation	inconsistent
chr1	186400000	193100000	-0.238183	0.106659	6700000	Inactivation	chr1:186400000-193100000_Inactivation	FAIL	0.502636	0.47177	0.264453	Inactivation	Inactivation	consistent
chr1	193100000	193300000	0.0359096	0.707091	200000	Activation	chr1:193100000-193300000_Activation	FAIL	0.594556	0.510288	0.630465	Activation	Inactivation	inconsistent
chr1	193300000	193750000	-0.0868721	0.448715	450000	Inactivation	chr1:193300000-193750000_Inactivation	FAIL	0.336676	0.328532	0.249804	Inactivation	Inactivation	consistent
chr1	193750000	194050000	0.128958	0.238985	300000	Activation	chr1:193750000-194050000_Activation	FAIL	0.233524	0.31893	0.362482	Activation	Activation	consistent
chr1	194050000	194550000	-0.0134244	0.85112	500000	Inactivation	chr1:194050000-194550000_Inactivation	FAIL	0.274117	0.23594	0.260692	Inactivation	Inactivation	consistent
chr1	194550000	195050000	0.0498699	0.269391	500000	Activation	chr1:194550000-195050000_Activation	FAIL	0.27149	0.281664	0.32136	Activation	Activation	consistent
chr1	195050000	198450000	-0.163658	0.122887	3400000	Inactivation	chr1:195050000-198450000_Inactivation	FAIL	0.518625	0.51353	0.354966	Inactivation	Inactivation	consistent
chr1	198450000	198750000	0.102857	0.40208	300000	Activation	chr1:198450000-198750000_Activation	FAIL	0.461318	0.503429	0.564175	Activation	Activation	consistent
chr1	198750000	198950000	-0.0791037	0.487097	200000	Inactivation	chr1:198750000-198950000_Inactivation	FAIL	0.734957	0.662551	0.655853	Inactivation	Inactivation	consistent
chr1	198950000	199650000	-0.310557	0.0222294	700000	Inactivation	chr1:198950000-199650000_Inactivation	FAIL	0.581662	0.503086	0.271105	Inactivation	Inactivation	consistent
chr1	199650000	200050000	-0.0419807	0.665671	400000	Inactivation	chr1:199650000-200050000_Inactivation	FAIL	0.569484	0.496571	0.527504	Inactivation	Inactivation	consistent
chr1	200050000	201200000	0.102359	0.233522	1150000	Activation	chr1:200050000-201200000_Activation	FAIL	0.777579	0.761317	0.879938	Activation	Inactivation	inconsistent
chr1	201200000	201400000	-0.0290857	0.751238	200000	Inactivation	chr1:201200000-201400000_Inactivation	FAIL	0.965616	0.939643	0.93653	Inactivation	Inactivation	consistent
chr1	201400000	202300000	0.0481005	0.495624	900000	Activation	chr1:201400000-202300000_Activation	FAIL	0.861509	0.865912	0.90961	Activation	Activation	consistent
chr1	202300000	202750000	-0.00415924	0.953628	450000	Inactivation	chr1:202300000-202750000_Inactivation	FAIL	0.84384	0.910837	0.83968	Inactivation	Activation	inconsistent
chr1	202750000	203000000	0.00969726	0.90138	250000	Activation	chr1:202750000-203000000_Activation	FAIL	0.829513	0.910837	0.83921	Activation	Activation	consistent
chr1	203000000	203200000	-0.00146095	0.984959	200000	Inactivation	chr1:203000000-203200000_Inactivation	FAIL	0.548711	0.625514	0.54725	Inactivation	Activation	inconsistent
chr1	203200000	203250000	0.0704713	0.52368	50000	Activation	chr1:203200000-203250000_Activation	FAIL	0.548711	0.625514	0.619182	Activation	Activation	consistent
chr1	203250000	203500000	-0.0899871	0.448527	250000	Inactivation	chr1:203250000-203500000_Inactivation	FAIL	0.709169	0.781893	0.619182	Inactivation	Activation	inconsistent
chr1	203500000	204000000	0.0269624	0.604133	500000	Activation	chr1:203500000-204000000_Activation	FAIL	0.767908	0.799726	0.794871	Activation	Activation	consistent
chr1	204000000	205050000	-0.13788	0.163733	1050000	Inactivation	chr1:204000000-205050000_Inactivation	FAIL	0.698424	0.659808	0.560544	Inactivation	Inactivation	consistent
chr1	205050000	205200000	0.360722	0.095194	150000	Activation	chr1:205050000-205200000_Activation	FAIL	0.477077	0.673525	0.8378	Activation	Activation	consistent
chr1	205200000	205950000	-0.152944	0.224995	750000	Inactivation	chr1:205200000-205950000_Inactivation	FAIL	0.967049	0.96845	0.814104	Inactivation	Activation	inconsistent
chr1	206050000	206350000	-0.00271075	0.957679	300000	Inactivation	chr1:206050000-206350000_Inactivation	FAIL	0.583811	0.689643	0.5811	Inactivation	Activation	inconsistent
chr1	206450000	206600000	0.104344	0.397242	150000	Activation	chr1:206450000-206600000_Activation	FAIL	0.547278	0.907407	0.651622	Activation	Activation	consistent
chr1	206600000	207250000	-0.0878366	0.17296	650000	Inactivation	chr1:206600000-207250000_Inactivation	FAIL	0.997135	0.865912	0.909298	Inactivation	Inactivation	consistent
chr1	207250000	207600000	0.150959	0.26159	350000	Activation	chr1:207250000-207600000_Activation	FAIL	0.776504	0.717421	0.927463	Activation	Inactivation	inconsistent
chr1	207600000	207800000	0.416651	0.0696264	200000	Activation	chr1:207600000-207800000_Activation	FAIL	0.508596	0.727023	0.925247	Activation	Activation	consistent
chr1	207800000	208050000	-0.0349154	0.712843	250000	Inactivation	chr1:207800000-208050000_Inactivation	FAIL	0.886819	0.736626	0.851904	Inactivation	Inactivation	consistent
chr1	208050000	209450000	0.258002	0.0504851	1400000	Activation	chr1:208050000-209450000_Activation	FAIL	0.407736	0.386488	0.665738	Activation	Inactivation	inconsistent
chr1	209450000	209750000	-0.0122251	0.876613	300000	Inactivation	chr1:209450000-209750000_Inactivation	FAIL	0.787966	0.753086	0.77574	Inactivation	Inactivation	consistent
chr1	209750000	210000000	0.028621	0.753651	250000	Activation	chr1:209750000-210000000_Activation	FAIL	0.882521	0.924554	0.911142	Activation	Activation	consistent
chr1	210000000	210100000	0.534352	0.0283807	100000	Activation	chr1:210000000-210100000_Activation	FAIL	0.376791	0.598765	0.911142	Activation	Activation	consistent
chr1	210100000	210600000	-0.103729	0.212893	500000	Inactivation	chr1:210100000-210600000_Inactivation	FAIL	0.338825	0.26246	0.235097	Inactivation	Inactivation	consistent
chr1	210600000	212300000	0.079388	0.313638	1700000	Activation	chr1:210600000-212300000_Activation	FAIL	0.475167	0.370027	0.554555	Activation	Inactivation	inconsistent
chr1	212300000	212650000	-0.0901785	0.29751	350000	Inactivation	chr1:212300000-212650000_Inactivation	FAIL	0.799427	0.681756	0.709248	Inactivation	Inactivation	consistent
chr1	212650000	213450000	0.149647	0.0867298	800000	Activation	chr1:212650000-213450000_Activation	FAIL	0.478032	0.480567	0.627679	Activation	Activation	consistent
chr1	213450000	213650000	-0.116579	0.361085	200000	Inactivation	chr1:213450000-213650000_Inactivation	FAIL	0.15043	0.144033	0.0338505	Inactivation	Inactivation	consistent
chr1	213650000	214050000	0.0201179	0.758752	400000	Activation	chr1:213650000-214050000_Activation	FAIL	0.02149	0.0260631	0.0416079	Activation	Activation	consistent
chr1	214050000	214500000	-0.202784	0.205791	450000	Inactivation	chr1:214050000-214500000_Inactivation	FAIL	0.252149	0.133059	0.0493653	Inactivation	Inactivation	consistent
chr1	214500000	214550000	0.509487	0.035107	50000	Activation	chr1:214500000-214550000_Activation	FAIL	0.252149	0.240055	0.761636	Activation	Inactivation	inconsistent
[truncated: 5,750 more rows]

## Sheet: Fig. 6cd - 20wColony3 CoREs
chr	start	end	value	empirical_pvalue	region_size	change_type	segment_id	FILTER	control_rank	wgd_rank	colony_rank	tumor_change	wgd_change	trace_type
[truncated: 6,254 more rows]

[truncated: 6 more sheets: Fig. 6cd - 20wColony6 CoREs, Fig. 6e - 6wCol join, Fig. 6e - 6wCol cons. join, Fig. 6e - 20wCol join, Fig. 6g - 20wCol cons. join, SAMPLE_NAMES]
