# Supplementary material for: Whole-genome doubling drives oncogenic loss of chromatin segregation
Source: Nature. 2023 Mar 15;615(7954):925–33. doi: 10.1038/s41586-023-05794-2 (PMC10060163; doi:10.1038/s41586-023-05794-2)
Supplement: Supplementary file 16 — Source Data Extended Data Fig. 1 [file 41586_2023_5794_MOESM16_ESM.xlsx]

## Sheet: README
Sheet	description
EDFig. 1c	Percentage of cells for each ploidy, for each sample
EDFig. 1e	Percentage binucleated cells in specified timepoints
EDFig. 1g	Number of chromosomes detected in each cell, divided by sample
EDFig. 1h	Relative nucleus area

## Sheet: EDFig. 1c - ploidy perc.
CP-A TP53-/- C3 Control	2N	65.7	65.4	65.6	65	66.7
	4N	17.4	17.6	17	15.9	18.3
	>4N	3.13	2.8	3.47	3.28	3.01
CP-A TP53-/- C3 WGD	2N	3.93	3.14	2.91	4.41	3.57
	4N	51.4	58.1	55.6	51.6	52.7
	>4N	35.5	27.3	31	33	34.9
RPE TP53-/- Control	2N	63.4	61.4	60.6	86.8	87.3	86	87.1	86.1	86.2	74.9
	4N	15.6	7.61	21.3	9.05	9.02	9.53	9.09	9.79	9.43	11.8
	>4N	1.31	1.61	2.67	0.011	0.088	0.038	0.038	0.049	0.045	0.084
RPE TP53-/- WGD (Noc+DCB)	2N	5.48	13.6	27.6	24.9	17.1	1.71	0.23	3.3	1.69	2.4	1.51
	4N	68.6	61	46.3	38.2	57.4	41.9	33.5	42.4	40.3	40.8	42.6
	>4N	14.5	14.5	9.58	11.9	14.3	37.8	37.4	37.1	36.9	36.6	33.4
RPE TP53-/- WGD (CDK1i+DCB)	2N	0	0	0
	4N	61.5	61.3	56.7
	>4N	37.6	37.5	42.9
RPE TP53-/- CIN-only	2N	62.3	64.1
	4N	20.6	19.5
	>4N	9.53	8.24
K562 Control	2N	43.6	50.1	40.5
	4N	32.2	21.1	24.7
	>4N	5.99	2.63	5.96
K562 WGD	2N	11.2	6.12	13.5	8.3
	4N	51	52.4	53.8	69.1
	>4N	19.3	24.2	15.4	12.2
CP-A TP53-/- C19 Control	2N	70.1	70.4	70.2	72.2	70.7	61.5
	4N	16.1	14.7	16.6	11.9	14.1	17.1
	>4N	2.06	1.59	2.29	1.97	2	4
CP-A TP53-/- C19 WGD	2N	6.31	6.28	7.47	7.73	7.64	10.7	6.14
	4N	49.5	51.2	48.3	48.2	54.2	52.8	65.9
	>4N	37.3	36.3	37	36.3	32.6	30.9	24.1

## Sheet: EDFig. 1e
		Hours post-treatment
	Control	0	24	48 (WGD)
Percentage binucleated cells	0	79.5	76.9	20.2

## Sheet: EDFig. 1g
CP-A TP53-/- C19 Control	CP-A TP53-/- C19 WGD
47	91
47	53
47	91
47	72
43	78
47	93
47	87
47	85
89	187
46	94
47	83
47	92
47	94
44	94
46	93
45	94
47	90
47	94
45	47
47	93
42	95
85	91
45	92
46	84
47	92
47	54
94	88
47	71
47	47
44	91
45	93
47	89
47	94
47	46
42	60
44
44

## Sheet: EDFig. 1h
CP-A TP53-/- C19		CP-A TP53-/- C3		RPE TP53-/-
Control	WGD	Control	WGD	Control	WGD
17324	14336	12664	19076	9940	29276
12264	25076	11979	15324	7020	22531
15040	21564	12734	18569	7459	24666
13440	29264	12815	13412	9548	29310
16044	26964	10660	20680	11432	10476
11580	37400	13600	16493	12475	13362
14128	24996	12326	21052	15864	19464
10564	24328	12172	19032	11575	10440
20684	18598	12016	27404	12756	28244
6732	18030	12648	49840	9661	18148
5928	16040	10530	11292	11627	13652
20188	19556	10250	10616	11488	22108
13240	14572	11032	43671	8147	20361
19868	17306	11924	18364	25588	12875
7040	18840	12452	23373	14119	12992
11992	21844	10560	22064	6932	20676
11400	23160	10852	25784	7401	18148
12848	40704	13240	21962	10800	16756
10464	23504	14060	16128	9860	24360
13276	21036	8475	12788	15891	19094
13896	20472	14496	14512	13640	23611
11760	20682	21908	20236	10912	28600
9920	31992	13318	12356	13916	25030
12400	29228	10454	22434	6992	24796
15512	17196	10372	35429	7856	14916
11280	34980	9936	11204	14386	31256
6976	21648	11406	22476	8346	23993
9116	48064	13064	20448	12261	25419
11600	21912	7458	32528	12063	21651
14672	32984	11772	21224	12382	38110
11856	31780	10416	17393	12280	36648
17904	11128	10474	18940	10244	30606
14772	36320	10848	30018	10616	13276
12476	19832	14592	16980	14633	29416
12880	24928	17937	21258	25216	13892
13140	19208	13089	17740	10564	13760
14100	21576	10010	24608	6476	19868
20084	18780	8800	16976	5924	14935
15864	24280	9439	24824	7405	21657
17624	32308	10294	21576	15999	16492
16008	29424	14422	26020	8336	17548
18312	28966	12012	22124	9432	15509
12172	20696	10571	18274	11396	21607
18332	27635	9820	16756	7996	34972
16380	21372	9668	14136	6728	29472
15972	16380	12182	22973	8384	12064
13304	21428	10830	23916	11664	25548
16484	25648	13848	20599	9964	17472
12280	21052	13520	16406	10644	12408
7736	22900	12768	16326	6848	24282
18396	20088	14184	24836	7314	15554
11112	21188	14224	23487	6988	16776
11020	20820	13084	20478	7728	26039
8148	16696	11348	20220	6714	13702
13676	21372	12756	29045	7480	20382
12264	22480	12677	34952	7824	17146
13680	32360	11370	17203	11832	11788
16536	21644	16168	18484	4584	37842
12452	18488	13064	20467	22536	12316
19280	28072	14956	23010	11810	12768
8812	49972	13170	18340	8314	17765
11240	48620	12475	16308	11540	15404
21912	19988	13752	17432	9946	16265
12320	34788	12326	23560	13364	14980
18030	36256	11782	22804	10692	11860
18724	20928	13940	27196	12568	11126
16536	18948	15172	15161	10994	26668
12984	19348	14432	31719	8035	27380
14272	44076	12405	22416	12478	14212
13852	19836	20748	18042	9015	13187
12648	16976	20460	31593	9768	13848
11980	17652	14320	17548	8803	45932
19872	22152	18081	15817	6426	22552
16180	29020	9904	21182	8328	49628
16292	18856	11264	16098	10197	10944
16008	29264	11064	18860	16760	19792
16640	24836	17676	24252	13285	32450
17148	29580	8732	22420	9464	15356
9464	32000	14352	17008	6087	29532
16380	16892	15066	18250	10519	30420
14680	28936	12864	19356	7084	17326
13684	40532	14184	21451	9764	19380
12604	46792	13477	12873	7972	24876
16892	22684	8822	26674	13468	17383
19705	22064	10304	21684	12648	12806
6344	18220	11415	25177	14420	12672
9996	16524	13384	22664	14632	14358
10260	26524	12351	25244	7748	24328
16436	24752	12113	32341	13572	18886
14612	25084	9008	18591	12496	17904
10888	28768	8626	16970	7666	28180
11760	29292	9578	16195	7608	29384
12648	26212	10805	15984	9768	22986
11064	26476	10688	24380	8392	29920
15066	17884	11786	19712	8584	13004
13276	22064	11125	15192	7988	41236
12052	20100	15509	27572	7152	15004
16264	27060	16810	20301	7385	18210
15572	32000	12604	30331	8710	26166
11384	28044	11104	15872	11880	10464

## Sheet: SAMPLE_NAMES
sample_name	full_name
K562_Ctrl	K562 Control
K562_WGD	K562 WGD
RPE_WT_Ctrl	RPE Control
RPE_TP53_Ctrl	RPE TP53KO Control
RPE_TP53_CIN	RPE TP53KO CIN only
RPE_DCB_OnlyLive	RPE TP53KO WGD CDK1i+DCB
RPE_TP53_WGD1	RPE TP53KO WGD1 Nocodazole+DCB
RPE_TP53_WGD2	RPE TP53KO WGD2 Nocodazole+DCB
RPE_TP53_6w0	RPE TP53KO 6w pWGD E1
RPE_TP53_6w0T1	RPE TP53KO 6w pWGD E1 Tumour 1
RPE_TP53_6w0T2	RPE TP53KO 6w pWGD E1 Tumour 2
RPE_TP53_6w0T3	RPE TP53KO 6w pWGD E1 Tumour 3
RPE_TP53_6w1	RPE TP53KO 6w pWGD E2
RPE_TP53_6w1T1	RPE TP53KO 6w pWGD E2 Tumour 1
RPE_TP53_6w1T2	RPE TP53KO 6w pWGD E2 Tumour 2
RPE_TP53_6w1T3	RPE TP53KO 6w pWGD E2 Tumour 3
RPE_TP53_6w2	RPE TP53KO 6w pWGD E3
RPE_TP53_6w2T1	RPE TP53KO 6w pWGD E3 Tumour 1
RPE_TP53_6w2T2	RPE TP53KO 6w pWGD E3 Tumour 2
RPE_TP53_6w2T3	RPE TP53KO 6w pWGD E3 Tumour 3
RPE_TP53_6w3	RPE TP53KO 6w pWGD E4
RPE_TP53_6w3T1	RPE TP53KO 6w pWGD E4 Tumour 1
RPE_TP53_6w3T2	RPE TP53KO 6w pWGD E4 Tumour 2
RPE_TP53_6w3T3	RPE TP53KO 6w pWGD E4 Tumour 3
RPE_TP53_20w0	RPE TP53KO 20w pWGD
RPE_TP53_20w0T1	RPE TP53KO 20w pWGD Tumour 1
RPE_TP53_20w0T2	RPE TP53KO 20w pWGD Tumour 2
RPE_TP53_20w0T3	RPE TP53KO 20w pWGD Tumour 3
CPA_Ctrl	CP-A Control
CPA_WGD	CP-A WGD1
CPA_WGD_run2	CP-A WGD2
CPA_TP53_Ctrl_c19	CP-A TP53KO C19 Control
CPA_TP53_WGD_c19	CP-A TP53KO C19 WGD
CPA_TP53_Ctrl_c3	CP-A TP53KO C3 Control
CPA_TP53_WGD_c3	CP-A TP53KO C3 WGD
CPA_TP53_Rescue_c3	CP-A TP53KO C3 WGD + CDK4/6i
CPA_TP53_20wColony6_c19	CP-A TP53KO C19 20w pWGD Colony 1
CPA_TP53_20wColony3_c19	CP-A TP53KO C19 20w pWGD Colony 2
CPA_TP53_6wColony1_c3	CP-A TP53KO C3 6w pWGD Colony1
CPA_TP53_6wColony2_c3	CP-A TP53KO C3 6w pWGD Colony2
CPA_TP53_SpontaneousWGD_c3	CP-A TP53KO C3 spontaneous high-ploidy
