# Supplementary material for: Whole-genome doubling drives oncogenic loss of chromatin segregation
Source: Nature. 2023 Mar 15;615(7954):925–33. doi: 10.1038/s41586-023-05794-2 (PMC10060163; doi:10.1038/s41586-023-05794-2)
Supplement: Supplementary file 17 — Source Data Extended Data Fig. 2 [file 41586_2023_5794_MOESM17_ESM.xlsx]

## Sheet: README
Sheet	description
EDFig. 2a	Stratum correlation coefficient between the reported samples
EDFig. 2b	Inter-chromosomal spearman correlation between the reported samples
EDFig. 2c	Spearman correlation of Calder ranks between the reported samples
EDFig. 2d	Measure of Concordance between the reported samples
EDFig. 2e	Spearman correlation of insulation scores between the reported samples
EDFig. 2f	Observed vs. Expected and WGD vs. Control Hi-C matrix examples in RPE TP53-/-, CP-A TP53-/- and K562. Data can be accessed from the Zenodo repository
EDFig. 2g	Observed vs. Expected and WGD vs. Control contacts examples in in the reported cases. Data can be accessed from the Zenodo repository

## Sheet: EDFig. 2a
cell_line	name	sample1	sample2	chr	scc
RPE_TP53	WGD 1	RPE_Control	RPE_Treated1	chr1	0.957615
RPE_TP53	WGD 1	RPE_Control	RPE_Treated1	chr2	0.955727
RPE_TP53	WGD 1	RPE_Control	RPE_Treated1	chr3	0.952133
RPE_TP53	WGD 1	RPE_Control	RPE_Treated1	chr4	0.941323
RPE_TP53	WGD 1	RPE_Control	RPE_Treated1	chr5	0.957062
RPE_TP53	WGD 1	RPE_Control	RPE_Treated1	chr6	0.958458
RPE_TP53	WGD 1	RPE_Control	RPE_Treated1	chr7	0.95732
RPE_TP53	WGD 1	RPE_Control	RPE_Treated1	chr8	0.954228
RPE_TP53	WGD 1	RPE_Control	RPE_Treated1	chr9	0.956512
RPE_TP53	WGD 1	RPE_Control	RPE_Treated1	chr10	0.966716
RPE_TP53	WGD 1	RPE_Control	RPE_Treated1	chr11	0.969715
RPE_TP53	WGD 1	RPE_Control	RPE_Treated1	chr12	0.953788
RPE_TP53	WGD 1	RPE_Control	RPE_Treated1	chr13	0.964728
RPE_TP53	WGD 1	RPE_Control	RPE_Treated1	chr14	0.961064
RPE_TP53	WGD 1	RPE_Control	RPE_Treated1	chr15	0.958079
RPE_TP53	WGD 1	RPE_Control	RPE_Treated1	chr16	0.966687
RPE_TP53	WGD 1	RPE_Control	RPE_Treated1	chr17	0.947555
RPE_TP53	WGD 1	RPE_Control	RPE_Treated1	chr18	0.966698
RPE_TP53	WGD 1	RPE_Control	RPE_Treated1	chr19	0.949413
RPE_TP53	WGD 1	RPE_Control	RPE_Treated1	chr20	0.957552
RPE_TP53	WGD 1	RPE_Control	RPE_Treated1	chr21	0.973607
RPE_TP53	WGD 1	RPE_Control	RPE_Treated1	chr22	0.956079
RPE_TP53	WGD 1	RPE_Control	RPE_Treated1	chrX	0.940597
RPE_TP53	WGD 2	RPE_Control	RPE_Treated2	chr1	0.957519
RPE_TP53	WGD 2	RPE_Control	RPE_Treated2	chr2	0.955944
RPE_TP53	WGD 2	RPE_Control	RPE_Treated2	chr3	0.952759
RPE_TP53	WGD 2	RPE_Control	RPE_Treated2	chr4	0.942845
RPE_TP53	WGD 2	RPE_Control	RPE_Treated2	chr5	0.955369
RPE_TP53	WGD 2	RPE_Control	RPE_Treated2	chr6	0.961511
RPE_TP53	WGD 2	RPE_Control	RPE_Treated2	chr7	0.961473
RPE_TP53	WGD 2	RPE_Control	RPE_Treated2	chr8	0.954303
RPE_TP53	WGD 2	RPE_Control	RPE_Treated2	chr9	0.957682
RPE_TP53	WGD 2	RPE_Control	RPE_Treated2	chr10	0.96804
RPE_TP53	WGD 2	RPE_Control	RPE_Treated2	chr11	0.969577
RPE_TP53	WGD 2	RPE_Control	RPE_Treated2	chr12	0.953191
RPE_TP53	WGD 2	RPE_Control	RPE_Treated2	chr13	0.967701
RPE_TP53	WGD 2	RPE_Control	RPE_Treated2	chr14	0.96297
RPE_TP53	WGD 2	RPE_Control	RPE_Treated2	chr15	0.957813
RPE_TP53	WGD 2	RPE_Control	RPE_Treated2	chr16	0.968713
RPE_TP53	WGD 2	RPE_Control	RPE_Treated2	chr17	0.947829
RPE_TP53	WGD 2	RPE_Control	RPE_Treated2	chr18	0.968521
RPE_TP53	WGD 2	RPE_Control	RPE_Treated2	chr19	0.94745
RPE_TP53	WGD 2	RPE_Control	RPE_Treated2	chr20	0.956078
RPE_TP53	WGD 2	RPE_Control	RPE_Treated2	chr21	0.97347
RPE_TP53	WGD 2	RPE_Control	RPE_Treated2	chr22	0.954906
RPE_TP53	WGD 2	RPE_Control	RPE_Treated2	chrX	0.942476
RPE_TP53	Replicas	RPE_C1_30	RPE_C2_30	chr1	0.946263
RPE_TP53	Replicas	RPE_C1_30	RPE_C2_30	chr2	0.94465
RPE_TP53	Replicas	RPE_C1_30	RPE_C2_30	chr3	0.940369
RPE_TP53	Replicas	RPE_C1_30	RPE_C2_30	chr4	0.921669
RPE_TP53	Replicas	RPE_C1_30	RPE_C2_30	chr5	0.946972
RPE_TP53	Replicas	RPE_C1_30	RPE_C2_30	chr6	0.949431
RPE_TP53	Replicas	RPE_C1_30	RPE_C2_30	chr7	0.953612
RPE_TP53	Replicas	RPE_C1_30	RPE_C2_30	chr8	0.940329
RPE_TP53	Replicas	RPE_C1_30	RPE_C2_30	chr9	0.951281
RPE_TP53	Replicas	RPE_C1_30	RPE_C2_30	chr10	0.964828
RPE_TP53	Replicas	RPE_C1_30	RPE_C2_30	chr11	0.963011
RPE_TP53	Replicas	RPE_C1_30	RPE_C2_30	chr12	0.945611
RPE_TP53	Replicas	RPE_C1_30	RPE_C2_30	chr13	0.959753
RPE_TP53	Replicas	RPE_C1_30	RPE_C2_30	chr14	0.957442
RPE_TP53	Replicas	RPE_C1_30	RPE_C2_30	chr15	0.952048
RPE_TP53	Replicas	RPE_C1_30	RPE_C2_30	chr16	0.965773
RPE_TP53	Replicas	RPE_C1_30	RPE_C2_30	chr17	0.941668
RPE_TP53	Replicas	RPE_C1_30	RPE_C2_30	chr18	0.959739
RPE_TP53	Replicas	RPE_C1_30	RPE_C2_30	chr19	0.941723
RPE_TP53	Replicas	RPE_C1_30	RPE_C2_30	chr20	0.947804
RPE_TP53	Replicas	RPE_C1_30	RPE_C2_30	chr21	0.970565
RPE_TP53	Replicas	RPE_C1_30	RPE_C2_30	chr22	0.94746
RPE_TP53	Replicas	RPE_C1_30	RPE_C2_30	chrX	0.911503
RPE_TP53	GM12878 (Rao 2014)	RPE_Control	GM12878_Rao	chr1	0.350959
RPE_TP53	GM12878 (Rao 2014)	RPE_Control	GM12878_Rao	chr2	0.448992
RPE_TP53	GM12878 (Rao 2014)	RPE_Control	GM12878_Rao	chr3	0.388232
RPE_TP53	GM12878 (Rao 2014)	RPE_Control	GM12878_Rao	chr4	0.299848
RPE_TP53	GM12878 (Rao 2014)	RPE_Control	GM12878_Rao	chr5	0.39091
RPE_TP53	GM12878 (Rao 2014)	RPE_Control	GM12878_Rao	chr6	0.407031
RPE_TP53	GM12878 (Rao 2014)	RPE_Control	GM12878_Rao	chr7	0.50674
RPE_TP53	GM12878 (Rao 2014)	RPE_Control	GM12878_Rao	chr8	0.389672
RPE_TP53	GM12878 (Rao 2014)	RPE_Control	GM12878_Rao	chr9	0.433761
RPE_TP53	GM12878 (Rao 2014)	RPE_Control	GM12878_Rao	chr10	0.504859
RPE_TP53	GM12878 (Rao 2014)	RPE_Control	GM12878_Rao	chr11	0.405457
RPE_TP53	GM12878 (Rao 2014)	RPE_Control	GM12878_Rao	chr12	0.455518
RPE_TP53	GM12878 (Rao 2014)	RPE_Control	GM12878_Rao	chr13	0.182724
RPE_TP53	GM12878 (Rao 2014)	RPE_Control	GM12878_Rao	chr14	0.465487
RPE_TP53	GM12878 (Rao 2014)	RPE_Control	GM12878_Rao	chr15	0.568618
RPE_TP53	GM12878 (Rao 2014)	RPE_Control	GM12878_Rao	chr16	0.652544
RPE_TP53	GM12878 (Rao 2014)	RPE_Control	GM12878_Rao	chr17	0.572225
RPE_TP53	GM12878 (Rao 2014)	RPE_Control	GM12878_Rao	chr18	0.308811
RPE_TP53	GM12878 (Rao 2014)	RPE_Control	GM12878_Rao	chr19	0.615125
RPE_TP53	GM12878 (Rao 2014)	RPE_Control	GM12878_Rao	chr20	0.589092
RPE_TP53	GM12878 (Rao 2014)	RPE_Control	GM12878_Rao	chr21	0.422907
RPE_TP53	GM12878 (Rao 2014)	RPE_Control	GM12878_Rao	chr22	0.633688
RPE_TP53	GM12878 (Rao 2014)	RPE_Control	GM12878_Rao	chrX	0.502222
CPA_TP53	WGD 19	CPA_TP53_Ctrl_c19_mega	CPA_TP53_WGD_c19_mega	chr1	0.921934
CPA_TP53	WGD 19	CPA_TP53_Ctrl_c19_mega	CPA_TP53_WGD_c19_mega	chr2	0.923838
CPA_TP53	WGD 19	CPA_TP53_Ctrl_c19_mega	CPA_TP53_WGD_c19_mega	chr3	0.928382
CPA_TP53	WGD 19	CPA_TP53_Ctrl_c19_mega	CPA_TP53_WGD_c19_mega	chr4	0.892571
CPA_TP53	WGD 19	CPA_TP53_Ctrl_c19_mega	CPA_TP53_WGD_c19_mega	chr5	0.928063
CPA_TP53	WGD 19	CPA_TP53_Ctrl_c19_mega	CPA_TP53_WGD_c19_mega	chr6	0.92887
CPA_TP53	WGD 19	CPA_TP53_Ctrl_c19_mega	CPA_TP53_WGD_c19_mega	chr7	0.931244
CPA_TP53	WGD 19	CPA_TP53_Ctrl_c19_mega	CPA_TP53_WGD_c19_mega	chr8	0.960122
CPA_TP53	WGD 19	CPA_TP53_Ctrl_c19_mega	CPA_TP53_WGD_c19_mega	chr9	0.935807
CPA_TP53	WGD 19	CPA_TP53_Ctrl_c19_mega	CPA_TP53_WGD_c19_mega	chr10	0.938628
CPA_TP53	WGD 19	CPA_TP53_Ctrl_c19_mega	CPA_TP53_WGD_c19_mega	chr11	0.946799
CPA_TP53	WGD 19	CPA_TP53_Ctrl_c19_mega	CPA_TP53_WGD_c19_mega	chr12	0.924304
CPA_TP53	WGD 19	CPA_TP53_Ctrl_c19_mega	CPA_TP53_WGD_c19_mega	chr13	0.946164
CPA_TP53	WGD 19	CPA_TP53_Ctrl_c19_mega	CPA_TP53_WGD_c19_mega	chr14	0.928375
CPA_TP53	WGD 19	CPA_TP53_Ctrl_c19_mega	CPA_TP53_WGD_c19_mega	chr15	0.915805
CPA_TP53	WGD 19	CPA_TP53_Ctrl_c19_mega	CPA_TP53_WGD_c19_mega	chr16	0.958335
CPA_TP53	WGD 19	CPA_TP53_Ctrl_c19_mega	CPA_TP53_WGD_c19_mega	chr17	0.929056
CPA_TP53	WGD 19	CPA_TP53_Ctrl_c19_mega	CPA_TP53_WGD_c19_mega	chr18	0.945843
CPA_TP53	WGD 19	CPA_TP53_Ctrl_c19_mega	CPA_TP53_WGD_c19_mega	chr19	0.924126
CPA_TP53	WGD 19	CPA_TP53_Ctrl_c19_mega	CPA_TP53_WGD_c19_mega	chr20	0.949895
CPA_TP53	WGD 19	CPA_TP53_Ctrl_c19_mega	CPA_TP53_WGD_c19_mega	chr21	0.969592
CPA_TP53	WGD 19	CPA_TP53_Ctrl_c19_mega	CPA_TP53_WGD_c19_mega	chr22	0.929997
CPA_TP53	WGD 19	CPA_TP53_Ctrl_c19_mega	CPA_TP53_WGD_c19_mega	chrX	0.904948
CPA_TP53	WGD 3	CPA_TP53_Ctrl_c3_mega	CPA_TP53_WGD_c3_mega	chr1	0.93264
CPA_TP53	WGD 3	CPA_TP53_Ctrl_c3_mega	CPA_TP53_WGD_c3_mega	chr2	0.927625
CPA_TP53	WGD 3	CPA_TP53_Ctrl_c3_mega	CPA_TP53_WGD_c3_mega	chr3	0.939252
CPA_TP53	WGD 3	CPA_TP53_Ctrl_c3_mega	CPA_TP53_WGD_c3_mega	chr4	0.885447
CPA_TP53	WGD 3	CPA_TP53_Ctrl_c3_mega	CPA_TP53_WGD_c3_mega	chr5	0.927275
CPA_TP53	WGD 3	CPA_TP53_Ctrl_c3_mega	CPA_TP53_WGD_c3_mega	chr6	0.925736
CPA_TP53	WGD 3	CPA_TP53_Ctrl_c3_mega	CPA_TP53_WGD_c3_mega	chr7	0.938156
CPA_TP53	WGD 3	CPA_TP53_Ctrl_c3_mega	CPA_TP53_WGD_c3_mega	chr8	0.96059
CPA_TP53	WGD 3	CPA_TP53_Ctrl_c3_mega	CPA_TP53_WGD_c3_mega	chr9	0.941253
CPA_TP53	WGD 3	CPA_TP53_Ctrl_c3_mega	CPA_TP53_WGD_c3_mega	chr10	0.940435
CPA_TP53	WGD 3	CPA_TP53_Ctrl_c3_mega	CPA_TP53_WGD_c3_mega	chr11	0.945613
CPA_TP53	WGD 3	CPA_TP53_Ctrl_c3_mega	CPA_TP53_WGD_c3_mega	chr12	0.92482
CPA_TP53	WGD 3	CPA_TP53_Ctrl_c3_mega	CPA_TP53_WGD_c3_mega	chr13	0.929554
CPA_TP53	WGD 3	CPA_TP53_Ctrl_c3_mega	CPA_TP53_WGD_c3_mega	chr14	0.925933
CPA_TP53	WGD 3	CPA_TP53_Ctrl_c3_mega	CPA_TP53_WGD_c3_mega	chr15	0.915779
CPA_TP53	WGD 3	CPA_TP53_Ctrl_c3_mega	CPA_TP53_WGD_c3_mega	chr16	0.95598
CPA_TP53	WGD 3	CPA_TP53_Ctrl_c3_mega	CPA_TP53_WGD_c3_mega	chr17	0.933175
CPA_TP53	WGD 3	CPA_TP53_Ctrl_c3_mega	CPA_TP53_WGD_c3_mega	chr18	0.950749
CPA_TP53	WGD 3	CPA_TP53_Ctrl_c3_mega	CPA_TP53_WGD_c3_mega	chr19	0.92862
CPA_TP53	WGD 3	CPA_TP53_Ctrl_c3_mega	CPA_TP53_WGD_c3_mega	chr20	0.948339
CPA_TP53	WGD 3	CPA_TP53_Ctrl_c3_mega	CPA_TP53_WGD_c3_mega	chr21	0.968904
CPA_TP53	WGD 3	CPA_TP53_Ctrl_c3_mega	CPA_TP53_WGD_c3_mega	chr22	0.928095
CPA_TP53	WGD 3	CPA_TP53_Ctrl_c3_mega	CPA_TP53_WGD_c3_mega	chrX	0.903127
CPA_TP53	Replicas 19	CPA_TP53_Ctrl_c19_1	CPA_TP53_Ctrl_c19_2	chr1	0.897502
CPA_TP53	Replicas 19	CPA_TP53_Ctrl_c19_1	CPA_TP53_Ctrl_c19_2	chr2	0.901164
CPA_TP53	Replicas 19	CPA_TP53_Ctrl_c19_1	CPA_TP53_Ctrl_c19_2	chr3	0.900375
CPA_TP53	Replicas 19	CPA_TP53_Ctrl_c19_1	CPA_TP53_Ctrl_c19_2	chr4	0.855335
CPA_TP53	Replicas 19	CPA_TP53_Ctrl_c19_1	CPA_TP53_Ctrl_c19_2	chr5	0.903612
CPA_TP53	Replicas 19	CPA_TP53_Ctrl_c19_1	CPA_TP53_Ctrl_c19_2	chr6	0.904157
CPA_TP53	Replicas 19	CPA_TP53_Ctrl_c19_1	CPA_TP53_Ctrl_c19_2	chr7	0.909561
CPA_TP53	Replicas 19	CPA_TP53_Ctrl_c19_1	CPA_TP53_Ctrl_c19_2	chr8	0.946652
CPA_TP53	Replicas 19	CPA_TP53_Ctrl_c19_1	CPA_TP53_Ctrl_c19_2	chr9	0.914517
CPA_TP53	Replicas 19	CPA_TP53_Ctrl_c19_1	CPA_TP53_Ctrl_c19_2	chr10	0.918445
CPA_TP53	Replicas 19	CPA_TP53_Ctrl_c19_1	CPA_TP53_Ctrl_c19_2	chr11	0.930088
CPA_TP53	Replicas 19	CPA_TP53_Ctrl_c19_1	CPA_TP53_Ctrl_c19_2	chr12	0.897498
CPA_TP53	Replicas 19	CPA_TP53_Ctrl_c19_1	CPA_TP53_Ctrl_c19_2	chr13	0.92473
CPA_TP53	Replicas 19	CPA_TP53_Ctrl_c19_1	CPA_TP53_Ctrl_c19_2	chr14	0.904799
CPA_TP53	Replicas 19	CPA_TP53_Ctrl_c19_1	CPA_TP53_Ctrl_c19_2	chr15	0.886439
CPA_TP53	Replicas 19	CPA_TP53_Ctrl_c19_1	CPA_TP53_Ctrl_c19_2	chr16	0.944502
CPA_TP53	Replicas 19	CPA_TP53_Ctrl_c19_1	CPA_TP53_Ctrl_c19_2	chr17	0.912549
CPA_TP53	Replicas 19	CPA_TP53_Ctrl_c19_1	CPA_TP53_Ctrl_c19_2	chr18	0.92684
CPA_TP53	Replicas 19	CPA_TP53_Ctrl_c19_1	CPA_TP53_Ctrl_c19_2	chr19	0.904728
CPA_TP53	Replicas 19	CPA_TP53_Ctrl_c19_1	CPA_TP53_Ctrl_c19_2	chr20	0.936691
CPA_TP53	Replicas 19	CPA_TP53_Ctrl_c19_1	CPA_TP53_Ctrl_c19_2	chr21	0.960058
CPA_TP53	Replicas 19	CPA_TP53_Ctrl_c19_1	CPA_TP53_Ctrl_c19_2	chr22	0.903638
CPA_TP53	Replicas 19	CPA_TP53_Ctrl_c19_1	CPA_TP53_Ctrl_c19_2	chrX	0.86152
CPA_TP53	Replicas 3	CPA_TP53_Ctrl_c3_1	CPA_TP53_Ctrl_c3_2	chr1	0.911165
CPA_TP53	Replicas 3	CPA_TP53_Ctrl_c3_1	CPA_TP53_Ctrl_c3_2	chr2	0.90587
CPA_TP53	Replicas 3	CPA_TP53_Ctrl_c3_1	CPA_TP53_Ctrl_c3_2	chr3	0.919762
CPA_TP53	Replicas 3	CPA_TP53_Ctrl_c3_1	CPA_TP53_Ctrl_c3_2	chr4	0.847521
CPA_TP53	Replicas 3	CPA_TP53_Ctrl_c3_1	CPA_TP53_Ctrl_c3_2	chr5	0.898976
CPA_TP53	Replicas 3	CPA_TP53_Ctrl_c3_1	CPA_TP53_Ctrl_c3_2	chr6	0.89938
CPA_TP53	Replicas 3	CPA_TP53_Ctrl_c3_1	CPA_TP53_Ctrl_c3_2	chr7	0.918223
CPA_TP53	Replicas 3	CPA_TP53_Ctrl_c3_1	CPA_TP53_Ctrl_c3_2	chr8	0.948724
CPA_TP53	Replicas 3	CPA_TP53_Ctrl_c3_1	CPA_TP53_Ctrl_c3_2	chr9	0.92671
CPA_TP53	Replicas 3	CPA_TP53_Ctrl_c3_1	CPA_TP53_Ctrl_c3_2	chr10	0.925245
CPA_TP53	Replicas 3	CPA_TP53_Ctrl_c3_1	CPA_TP53_Ctrl_c3_2	chr11	0.929537
CPA_TP53	Replicas 3	CPA_TP53_Ctrl_c3_1	CPA_TP53_Ctrl_c3_2	chr12	0.902169
CPA_TP53	Replicas 3	CPA_TP53_Ctrl_c3_1	CPA_TP53_Ctrl_c3_2	chr13	0.906822
CPA_TP53	Replicas 3	CPA_TP53_Ctrl_c3_1	CPA_TP53_Ctrl_c3_2	chr14	0.899233
CPA_TP53	Replicas 3	CPA_TP53_Ctrl_c3_1	CPA_TP53_Ctrl_c3_2	chr15	0.881504
CPA_TP53	Replicas 3	CPA_TP53_Ctrl_c3_1	CPA_TP53_Ctrl_c3_2	chr16	0.946031
CPA_TP53	Replicas 3	CPA_TP53_Ctrl_c3_1	CPA_TP53_Ctrl_c3_2	chr17	0.912879
CPA_TP53	Replicas 3	CPA_TP53_Ctrl_c3_1	CPA_TP53_Ctrl_c3_2	chr18	0.936551
CPA_TP53	Replicas 3	CPA_TP53_Ctrl_c3_1	CPA_TP53_Ctrl_c3_2	chr19	0.907524
CPA_TP53	Replicas 3	CPA_TP53_Ctrl_c3_1	CPA_TP53_Ctrl_c3_2	chr20	0.937788
CPA_TP53	Replicas 3	CPA_TP53_Ctrl_c3_1	CPA_TP53_Ctrl_c3_2	chr21	0.962637
CPA_TP53	Replicas 3	CPA_TP53_Ctrl_c3_1	CPA_TP53_Ctrl_c3_2	chr22	0.907315
CPA_TP53	Replicas 3	CPA_TP53_Ctrl_c3_1	CPA_TP53_Ctrl_c3_2	chrX	0.863492
CPA_TP53	GM12878 (Rao 2014)	CPA_TP53_Ctrl_c19_mega	GM12878_Rao	chr1	0.357171
CPA_TP53	GM12878 (Rao 2014)	CPA_TP53_Ctrl_c19_mega	GM12878_Rao	chr2	0.470949
CPA_TP53	GM12878 (Rao 2014)	CPA_TP53_Ctrl_c19_mega	GM12878_Rao	chr3	0.356207
CPA_TP53	GM12878 (Rao 2014)	CPA_TP53_Ctrl_c19_mega	GM12878_Rao	chr4	0.273013
CPA_TP53	GM12878 (Rao 2014)	CPA_TP53_Ctrl_c19_mega	GM12878_Rao	chr5	0.428559
CPA_TP53	GM12878 (Rao 2014)	CPA_TP53_Ctrl_c19_mega	GM12878_Rao	chr6	0.402653
CPA_TP53	GM12878 (Rao 2014)	CPA_TP53_Ctrl_c19_mega	GM12878_Rao	chr7	0.533239
CPA_TP53	GM12878 (Rao 2014)	CPA_TP53_Ctrl_c19_mega	GM12878_Rao	chr8	0.24035
CPA_TP53	GM12878 (Rao 2014)	CPA_TP53_Ctrl_c19_mega	GM12878_Rao	chr9	0.430637
CPA_TP53	GM12878 (Rao 2014)	CPA_TP53_Ctrl_c19_mega	GM12878_Rao	chr10	0.509653
CPA_TP53	GM12878 (Rao 2014)	CPA_TP53_Ctrl_c19_mega	GM12878_Rao	chr11	0.40746
CPA_TP53	GM12878 (Rao 2014)	CPA_TP53_Ctrl_c19_mega	GM12878_Rao	chr12	0.399157
CPA_TP53	GM12878 (Rao 2014)	CPA_TP53_Ctrl_c19_mega	GM12878_Rao	chr13	0.251908
CPA_TP53	GM12878 (Rao 2014)	CPA_TP53_Ctrl_c19_mega	GM12878_Rao	chr14	0.499683
CPA_TP53	GM12878 (Rao 2014)	CPA_TP53_Ctrl_c19_mega	GM12878_Rao	chr15	0.645581
CPA_TP53	GM12878 (Rao 2014)	CPA_TP53_Ctrl_c19_mega	GM12878_Rao	chr16	0.696378
CPA_TP53	GM12878 (Rao 2014)	CPA_TP53_Ctrl_c19_mega	GM12878_Rao	chr17	0.620579
CPA_TP53	GM12878 (Rao 2014)	CPA_TP53_Ctrl_c19_mega	GM12878_Rao	chr18	0.324075
CPA_TP53	GM12878 (Rao 2014)	CPA_TP53_Ctrl_c19_mega	GM12878_Rao	chr19	0.603919
CPA_TP53	GM12878 (Rao 2014)	CPA_TP53_Ctrl_c19_mega	GM12878_Rao	chr20	0.614042
CPA_TP53	GM12878 (Rao 2014)	CPA_TP53_Ctrl_c19_mega	GM12878_Rao	chr21	0.39223
CPA_TP53	GM12878 (Rao 2014)	CPA_TP53_Ctrl_c19_mega	GM12878_Rao	chr22	0.694979
CPA_TP53	GM12878 (Rao 2014)	CPA_TP53_Ctrl_c19_mega	GM12878_Rao	chrX	0.383616
K562	WGD	K562_Control-mega	K562_Noc-mega	chr1	0.888823
K562	WGD	K562_Control-mega	K562_Noc-mega	chr2	0.881688
K562	WGD	K562_Control-mega	K562_Noc-mega	chr3	0.873858
K562	WGD	K562_Control-mega	K562_Noc-mega	chr4	0.885572
K562	WGD	K562_Control-mega	K562_Noc-mega	chr5	0.880024
K562	WGD	K562_Control-mega	K562_Noc-mega	chr6	0.885856
K562	WGD	K562_Control-mega	K562_Noc-mega	chr7	0.884977
K562	WGD	K562_Control-mega	K562_Noc-mega	chr8	0.891837
K562	WGD	K562_Control-mega	K562_Noc-mega	chr9	0.945852
K562	WGD	K562_Control-mega	K562_Noc-mega	chr10	0.898327
K562	WGD	K562_Control-mega	K562_Noc-mega	chr11	0.909214
K562	WGD	K562_Control-mega	K562_Noc-mega	chr12	0.890652
K562	WGD	K562_Control-mega	K562_Noc-mega	chr13	0.916741
K562	WGD	K562_Control-mega	K562_Noc-mega	chr14	0.897975
K562	WGD	K562_Control-mega	K562_Noc-mega	chr15	0.916788
K562	WGD	K562_Control-mega	K562_Noc-mega	chr16	0.911062
K562	WGD	K562_Control-mega	K562_Noc-mega	chr17	0.888725
K562	WGD	K562_Control-mega	K562_Noc-mega	chr18	0.836185
K562	WGD	K562_Control-mega	K562_Noc-mega	chr19	0.855046
K562	WGD	K562_Control-mega	K562_Noc-mega	chr20	0.888778
K562	WGD	K562_Control-mega	K562_Noc-mega	chr21	0.897391
K562	WGD	K562_Control-mega	K562_Noc-mega	chr22	0.93822
K562	WGD	K562_Control-mega	K562_Noc-mega	chrX	0.892475
K562	Replicas	K562_C2_30	K562_C3_30	chr1	0.942774
K562	Replicas	K562_C2_30	K562_C3_30	chr2	0.94225
K562	Replicas	K562_C2_30	K562_C3_30	chr3	0.923856
K562	Replicas	K562_C2_30	K562_C3_30	chr4	0.928277
K562	Replicas	K562_C2_30	K562_C3_30	chr5	0.932977
K562	Replicas	K562_C2_30	K562_C3_30	chr6	0.946614
K562	Replicas	K562_C2_30	K562_C3_30	chr7	0.950942
K562	Replicas	K562_C2_30	K562_C3_30	chr8	0.934232
K562	Replicas	K562_C2_30	K562_C3_30	chr9	0.977227
K562	Replicas	K562_C2_30	K562_C3_30	chr10	0.943398
K562	Replicas	K562_C2_30	K562_C3_30	chr11	0.950162
K562	Replicas	K562_C2_30	K562_C3_30	chr12	0.936345
K562	Replicas	K562_C2_30	K562_C3_30	chr13	0.928033
K562	Replicas	K562_C2_30	K562_C3_30	chr14	0.926451
K562	Replicas	K562_C2_30	K562_C3_30	chr15	0.941352
K562	Replicas	K562_C2_30	K562_C3_30	chr16	0.958122
K562	Replicas	K562_C2_30	K562_C3_30	chr17	0.945114
K562	Replicas	K562_C2_30	K562_C3_30	chr18	0.942256
K562	Replicas	K562_C2_30	K562_C3_30	chr19	0.95059
K562	Replicas	K562_C2_30	K562_C3_30	chr20	0.917828
K562	Replicas	K562_C2_30	K562_C3_30	chr21	0.939907
K562	Replicas	K562_C2_30	K562_C3_30	chr22	0.927935
K562	Replicas	K562_C2_30	K562_C3_30	chrX	0.922762
K562	GM12878 (Rao 2014)	K562_Control-mega	GM12878_Rao	chr1	0.572486
K562	GM12878 (Rao 2014)	K562_Control-mega	GM12878_Rao	chr2	0.71224
K562	GM12878 (Rao 2014)	K562_Control-mega	GM12878_Rao	chr3	0.595832
K562	GM12878 (Rao 2014)	K562_Control-mega	GM12878_Rao	chr4	0.54085
K562	GM12878 (Rao 2014)	K562_Control-mega	GM12878_Rao	chr5	0.598768
K562	GM12878 (Rao 2014)	K562_Control-mega	GM12878_Rao	chr6	0.683464
K562	GM12878 (Rao 2014)	K562_Control-mega	GM12878_Rao	chr7	0.702942
K562	GM12878 (Rao 2014)	K562_Control-mega	GM12878_Rao	chr8	0.708967
K562	GM12878 (Rao 2014)	K562_Control-mega	GM12878_Rao	chr9	0.501167
K562	GM12878 (Rao 2014)	K562_Control-mega	GM12878_Rao	chr10	0.604956
K562	GM12878 (Rao 2014)	K562_Control-mega	GM12878_Rao	chr11	0.656102
K562	GM12878 (Rao 2014)	K562_Control-mega	GM12878_Rao	chr12	0.656135
K562	GM12878 (Rao 2014)	K562_Control-mega	GM12878_Rao	chr13	0.311203
K562	GM12878 (Rao 2014)	K562_Control-mega	GM12878_Rao	chr14	0.583256
K562	GM12878 (Rao 2014)	K562_Control-mega	GM12878_Rao	chr15	0.765008
K562	GM12878 (Rao 2014)	K562_Control-mega	GM12878_Rao	chr16	0.796739
K562	GM12878 (Rao 2014)	K562_Control-mega	GM12878_Rao	chr17	0.70551
K562	GM12878 (Rao 2014)	K562_Control-mega	GM12878_Rao	chr18	0.608846
K562	GM12878 (Rao 2014)	K562_Control-mega	GM12878_Rao	chr19	0.745421
K562	GM12878 (Rao 2014)	K562_Control-mega	GM12878_Rao	chr20	0.752807
K562	GM12878 (Rao 2014)	K562_Control-mega	GM12878_Rao	chr21	0.701695
K562	GM12878 (Rao 2014)	K562_Control-mega	GM12878_Rao	chr22	0.296313
K562	GM12878 (Rao 2014)	K562_Control-mega	GM12878_Rao	chrX	0.557364

## Sheet: EDFig. 2b
cell_line	name	sample1	sample2	chr1	chr2	correlation
RPE_TP53	WGD 1	RPE_Control	RPE_Treated1	chr1	chr2	0.971563
RPE_TP53	WGD 1	RPE_Control	RPE_Treated1	chr1	chr3	0.971957
RPE_TP53	WGD 1	RPE_Control	RPE_Treated1	chr1	chr4	0.972856
RPE_TP53	WGD 1	RPE_Control	RPE_Treated1	chr1	chr5	0.974866
RPE_TP53	WGD 1	RPE_Control	RPE_Treated1	chr1	chr6	0.977367
RPE_TP53	WGD 1	RPE_Control	RPE_Treated1	chr1	chr7	0.97279
RPE_TP53	WGD 1	RPE_Control	RPE_Treated1	chr1	chr8	0.968986
RPE_TP53	WGD 1	RPE_Control	RPE_Treated1	chr1	chr9	0.982554
RPE_TP53	WGD 1	RPE_Control	RPE_Treated1	chr1	chr10	0.983232
RPE_TP53	WGD 1	RPE_Control	RPE_Treated1	chr1	chr11	0.968478
RPE_TP53	WGD 1	RPE_Control	RPE_Treated1	chr1	chr12	0.972973
RPE_TP53	WGD 1	RPE_Control	RPE_Treated1	chr1	chr13	0.970222
RPE_TP53	WGD 1	RPE_Control	RPE_Treated1	chr1	chr14	0.982032
RPE_TP53	WGD 1	RPE_Control	RPE_Treated1	chr1	chr15	0.975034
RPE_TP53	WGD 1	RPE_Control	RPE_Treated1	chr1	chr16	0.988654
RPE_TP53	WGD 1	RPE_Control	RPE_Treated1	chr1	chr17	0.983138
RPE_TP53	WGD 1	RPE_Control	RPE_Treated1	chr1	chr18	0.959087
RPE_TP53	WGD 1	RPE_Control	RPE_Treated1	chr1	chr19	0.963159
RPE_TP53	WGD 1	RPE_Control	RPE_Treated1	chr1	chr20	0.980442
RPE_TP53	WGD 1	RPE_Control	RPE_Treated1	chr1	chr21	0.96793
RPE_TP53	WGD 1	RPE_Control	RPE_Treated1	chr1	chr22	0.984771
RPE_TP53	WGD 1	RPE_Control	RPE_Treated1	chr1	chrX	0.968081
RPE_TP53	WGD 1	RPE_Control	RPE_Treated1	chr2	chr3	0.977217
RPE_TP53	WGD 1	RPE_Control	RPE_Treated1	chr2	chr4	0.98177
RPE_TP53	WGD 1	RPE_Control	RPE_Treated1	chr2	chr5	0.971312
RPE_TP53	WGD 1	RPE_Control	RPE_Treated1	chr2	chr6	0.976115
RPE_TP53	WGD 1	RPE_Control	RPE_Treated1	chr2	chr7	0.967122
RPE_TP53	WGD 1	RPE_Control	RPE_Treated1	chr2	chr8	0.973769
RPE_TP53	WGD 1	RPE_Control	RPE_Treated1	chr2	chr9	0.978421
RPE_TP53	WGD 1	RPE_Control	RPE_Treated1	chr2	chr10	0.976051
RPE_TP53	WGD 1	RPE_Control	RPE_Treated1	chr2	chr11	0.962519
RPE_TP53	WGD 1	RPE_Control	RPE_Treated1	chr2	chr12	0.978821
RPE_TP53	WGD 1	RPE_Control	RPE_Treated1	chr2	chr13	0.979636
RPE_TP53	WGD 1	RPE_Control	RPE_Treated1	chr2	chr14	0.979819
RPE_TP53	WGD 1	RPE_Control	RPE_Treated1	chr2	chr15	0.968701
RPE_TP53	WGD 1	RPE_Control	RPE_Treated1	chr2	chr16	0.979777
RPE_TP53	WGD 1	RPE_Control	RPE_Treated1	chr2	chr17	0.976373
RPE_TP53	WGD 1	RPE_Control	RPE_Treated1	chr2	chr18	0.96077
RPE_TP53	WGD 1	RPE_Control	RPE_Treated1	chr2	chr19	0.965926
RPE_TP53	WGD 1	RPE_Control	RPE_Treated1	chr2	chr20	0.988202
RPE_TP53	WGD 1	RPE_Control	RPE_Treated1	chr2	chr21	0.973482
RPE_TP53	WGD 1	RPE_Control	RPE_Treated1	chr2	chr22	0.980835
RPE_TP53	WGD 1	RPE_Control	RPE_Treated1	chr2	chrX	0.966952
RPE_TP53	WGD 1	RPE_Control	RPE_Treated1	chr3	chr4	0.976171
RPE_TP53	WGD 1	RPE_Control	RPE_Treated1	chr3	chr5	0.97434
RPE_TP53	WGD 1	RPE_Control	RPE_Treated1	chr3	chr6	0.970311
RPE_TP53	WGD 1	RPE_Control	RPE_Treated1	chr3	chr7	0.961166
RPE_TP53	WGD 1	RPE_Control	RPE_Treated1	chr3	chr8	0.967408
RPE_TP53	WGD 1	RPE_Control	RPE_Treated1	chr3	chr9	0.975994
RPE_TP53	WGD 1	RPE_Control	RPE_Treated1	chr3	chr10	0.97749
RPE_TP53	WGD 1	RPE_Control	RPE_Treated1	chr3	chr11	0.96917
RPE_TP53	WGD 1	RPE_Control	RPE_Treated1	chr3	chr12	0.979172
RPE_TP53	WGD 1	RPE_Control	RPE_Treated1	chr3	chr13	0.9746
RPE_TP53	WGD 1	RPE_Control	RPE_Treated1	chr3	chr14	0.984613
RPE_TP53	WGD 1	RPE_Control	RPE_Treated1	chr3	chr15	0.973328
RPE_TP53	WGD 1	RPE_Control	RPE_Treated1	chr3	chr16	0.987329
RPE_TP53	WGD 1	RPE_Control	RPE_Treated1	chr3	chr17	0.977539
RPE_TP53	WGD 1	RPE_Control	RPE_Treated1	chr3	chr18	0.963002
RPE_TP53	WGD 1	RPE_Control	RPE_Treated1	chr3	chr19	0.970668
RPE_TP53	WGD 1	RPE_Control	RPE_Treated1	chr3	chr20	0.985651
RPE_TP53	WGD 1	RPE_Control	RPE_Treated1	chr3	chr21	0.988862
RPE_TP53	WGD 1	RPE_Control	RPE_Treated1	chr3	chr22	0.987296
RPE_TP53	WGD 1	RPE_Control	RPE_Treated1	chr3	chrX	0.957137
RPE_TP53	WGD 1	RPE_Control	RPE_Treated1	chr4	chr5	0.977317
RPE_TP53	WGD 1	RPE_Control	RPE_Treated1	chr4	chr6	0.973942
RPE_TP53	WGD 1	RPE_Control	RPE_Treated1	chr4	chr7	0.971042
RPE_TP53	WGD 1	RPE_Control	RPE_Treated1	chr4	chr8	0.979938
RPE_TP53	WGD 1	RPE_Control	RPE_Treated1	chr4	chr9	0.977291
RPE_TP53	WGD 1	RPE_Control	RPE_Treated1	chr4	chr10	0.976484
RPE_TP53	WGD 1	RPE_Control	RPE_Treated1	chr4	chr11	0.969863
RPE_TP53	WGD 1	RPE_Control	RPE_Treated1	chr4	chr12	0.980644
RPE_TP53	WGD 1	RPE_Control	RPE_Treated1	chr4	chr13	0.983461
RPE_TP53	WGD 1	RPE_Control	RPE_Treated1	chr4	chr14	0.980704
RPE_TP53	WGD 1	RPE_Control	RPE_Treated1	chr4	chr15	0.966102
RPE_TP53	WGD 1	RPE_Control	RPE_Treated1	chr4	chr16	0.986112
RPE_TP53	WGD 1	RPE_Control	RPE_Treated1	chr4	chr17	0.981447
RPE_TP53	WGD 1	RPE_Control	RPE_Treated1	chr4	chr18	0.976598
RPE_TP53	WGD 1	RPE_Control	RPE_Treated1	chr4	chr19	0.971456
RPE_TP53	WGD 1	RPE_Control	RPE_Treated1	chr4	chr20	0.981978
RPE_TP53	WGD 1	RPE_Control	RPE_Treated1	chr4	chr21	0.981793
RPE_TP53	WGD 1	RPE_Control	RPE_Treated1	chr4	chr22	0.978178
RPE_TP53	WGD 1	RPE_Control	RPE_Treated1	chr4	chrX	0.972473
RPE_TP53	WGD 1	RPE_Control	RPE_Treated1	chr5	chr6	0.969103
RPE_TP53	WGD 1	RPE_Control	RPE_Treated1	chr5	chr7	0.971218
RPE_TP53	WGD 1	RPE_Control	RPE_Treated1	chr5	chr8	0.966651
RPE_TP53	WGD 1	RPE_Control	RPE_Treated1	chr5	chr9	0.979053
RPE_TP53	WGD 1	RPE_Control	RPE_Treated1	chr5	chr10	0.976127
RPE_TP53	WGD 1	RPE_Control	RPE_Treated1	chr5	chr11	0.97217
RPE_TP53	WGD 1	RPE_Control	RPE_Treated1	chr5	chr12	0.982025
RPE_TP53	WGD 1	RPE_Control	RPE_Treated1	chr5	chr13	0.972503
RPE_TP53	WGD 1	RPE_Control	RPE_Treated1	chr5	chr14	0.986812
RPE_TP53	WGD 1	RPE_Control	RPE_Treated1	chr5	chr15	0.986983
RPE_TP53	WGD 1	RPE_Control	RPE_Treated1	chr5	chr16	0.987835
RPE_TP53	WGD 1	RPE_Control	RPE_Treated1	chr5	chr17	0.987244
RPE_TP53	WGD 1	RPE_Control	RPE_Treated1	chr5	chr18	0.966232
RPE_TP53	WGD 1	RPE_Control	RPE_Treated1	chr5	chr19	0.975928
RPE_TP53	WGD 1	RPE_Control	RPE_Treated1	chr5	chr20	0.98709
RPE_TP53	WGD 1	RPE_Control	RPE_Treated1	chr5	chr21	0.983249
RPE_TP53	WGD 1	RPE_Control	RPE_Treated1	chr5	chr22	0.986607
RPE_TP53	WGD 1	RPE_Control	RPE_Treated1	chr5	chrX	0.947128
RPE_TP53	WGD 1	RPE_Control	RPE_Treated1	chr6	chr7	0.971119
RPE_TP53	WGD 1	RPE_Control	RPE_Treated1	chr6	chr8	0.962044
RPE_TP53	WGD 1	RPE_Control	RPE_Treated1	chr6	chr9	0.982542
RPE_TP53	WGD 1	RPE_Control	RPE_Treated1	chr6	chr10	0.9838
RPE_TP53	WGD 1	RPE_Control	RPE_Treated1	chr6	chr11	0.964184
RPE_TP53	WGD 1	RPE_Control	RPE_Treated1	chr6	chr12	0.973719
RPE_TP53	WGD 1	RPE_Control	RPE_Treated1	chr6	chr13	0.970449
RPE_TP53	WGD 1	RPE_Control	RPE_Treated1	chr6	chr14	0.985126
RPE_TP53	WGD 1	RPE_Control	RPE_Treated1	chr6	chr15	0.980243
RPE_TP53	WGD 1	RPE_Control	RPE_Treated1	chr6	chr16	0.99104
RPE_TP53	WGD 1	RPE_Control	RPE_Treated1	chr6	chr17	0.987802
RPE_TP53	WGD 1	RPE_Control	RPE_Treated1	chr6	chr18	0.965445
RPE_TP53	WGD 1	RPE_Control	RPE_Treated1	chr6	chr19	0.986741
RPE_TP53	WGD 1	RPE_Control	RPE_Treated1	chr6	chr20	0.988079
RPE_TP53	WGD 1	RPE_Control	RPE_Treated1	chr6	chr21	0.984615
RPE_TP53	WGD 1	RPE_Control	RPE_Treated1	chr6	chr22	0.988438
RPE_TP53	WGD 1	RPE_Control	RPE_Treated1	chr6	chrX	0.95982
RPE_TP53	WGD 1	RPE_Control	RPE_Treated1	chr7	chr8	0.971207
RPE_TP53	WGD 1	RPE_Control	RPE_Treated1	chr7	chr9	0.976502
RPE_TP53	WGD 1	RPE_Control	RPE_Treated1	chr7	chr10	0.982831
RPE_TP53	WGD 1	RPE_Control	RPE_Treated1	chr7	chr11	0.961253
RPE_TP53	WGD 1	RPE_Control	RPE_Treated1	chr7	chr12	0.972144
RPE_TP53	WGD 1	RPE_Control	RPE_Treated1	chr7	chr13	0.974505
RPE_TP53	WGD 1	RPE_Control	RPE_Treated1	chr7	chr14	0.978682
RPE_TP53	WGD 1	RPE_Control	RPE_Treated1	chr7	chr15	0.978614
RPE_TP53	WGD 1	RPE_Control	RPE_Treated1	chr7	chr16	0.976738
RPE_TP53	WGD 1	RPE_Control	RPE_Treated1	chr7	chr17	0.983358
RPE_TP53	WGD 1	RPE_Control	RPE_Treated1	chr7	chr18	0.960592
RPE_TP53	WGD 1	RPE_Control	RPE_Treated1	chr7	chr19	0.976444
RPE_TP53	WGD 1	RPE_Control	RPE_Treated1	chr7	chr20	0.977826
RPE_TP53	WGD 1	RPE_Control	RPE_Treated1	chr7	chr21	0.972677
RPE_TP53	WGD 1	RPE_Control	RPE_Treated1	chr7	chr22	0.985412
RPE_TP53	WGD 1	RPE_Control	RPE_Treated1	chr7	chrX	0.948013
RPE_TP53	WGD 1	RPE_Control	RPE_Treated1	chr8	chr9	0.982864
RPE_TP53	WGD 1	RPE_Control	RPE_Treated1	chr8	chr10	0.961036
RPE_TP53	WGD 1	RPE_Control	RPE_Treated1	chr8	chr11	0.952296
RPE_TP53	WGD 1	RPE_Control	RPE_Treated1	chr8	chr12	0.971749
RPE_TP53	WGD 1	RPE_Control	RPE_Treated1	chr8	chr13	0.983641
RPE_TP53	WGD 1	RPE_Control	RPE_Treated1	chr8	chr14	0.97482
RPE_TP53	WGD 1	RPE_Control	RPE_Treated1	chr8	chr15	0.973938
RPE_TP53	WGD 1	RPE_Control	RPE_Treated1	chr8	chr16	0.975515
RPE_TP53	WGD 1	RPE_Control	RPE_Treated1	chr8	chr17	0.972112
RPE_TP53	WGD 1	RPE_Control	RPE_Treated1	chr8	chr18	0.956029
RPE_TP53	WGD 1	RPE_Control	RPE_Treated1	chr8	chr19	0.957199
RPE_TP53	WGD 1	RPE_Control	RPE_Treated1	chr8	chr20	0.97267
RPE_TP53	WGD 1	RPE_Control	RPE_Treated1	chr8	chr21	0.979608
RPE_TP53	WGD 1	RPE_Control	RPE_Treated1	chr8	chr22	0.978563
RPE_TP53	WGD 1	RPE_Control	RPE_Treated1	chr8	chrX	0.962866
RPE_TP53	WGD 1	RPE_Control	RPE_Treated1	chr9	chr10	0.988822
RPE_TP53	WGD 1	RPE_Control	RPE_Treated1	chr9	chr11	0.986776
RPE_TP53	WGD 1	RPE_Control	RPE_Treated1	chr9	chr12	0.980145
RPE_TP53	WGD 1	RPE_Control	RPE_Treated1	chr9	chr13	0.98348
RPE_TP53	WGD 1	RPE_Control	RPE_Treated1	chr9	chr14	0.991081
RPE_TP53	WGD 1	RPE_Control	RPE_Treated1	chr9	chr15	0.985984
RPE_TP53	WGD 1	RPE_Control	RPE_Treated1	chr9	chr16	0.991726
RPE_TP53	WGD 1	RPE_Control	RPE_Treated1	chr9	chr17	0.989992
RPE_TP53	WGD 1	RPE_Control	RPE_Treated1	chr9	chr18	0.981807
RPE_TP53	WGD 1	RPE_Control	RPE_Treated1	chr9	chr19	0.978925
RPE_TP53	WGD 1	RPE_Control	RPE_Treated1	chr9	chr20	0.989553
RPE_TP53	WGD 1	RPE_Control	RPE_Treated1	chr9	chr21	0.980621
RPE_TP53	WGD 1	RPE_Control	RPE_Treated1	chr9	chr22	0.99056
RPE_TP53	WGD 1	RPE_Control	RPE_Treated1	chr9	chrX	0.986581
RPE_TP53	WGD 1	RPE_Control	RPE_Treated1	chr10	chr11	0.977829
RPE_TP53	WGD 1	RPE_Control	RPE_Treated1	chr10	chr12	0.976683
RPE_TP53	WGD 1	RPE_Control	RPE_Treated1	chr10	chr13	0.9826
RPE_TP53	WGD 1	RPE_Control	RPE_Treated1	chr10	chr14	0.98582
RPE_TP53	WGD 1	RPE_Control	RPE_Treated1	chr10	chr15	0.980378
RPE_TP53	WGD 1	RPE_Control	RPE_Treated1	chr10	chr16	0.977467
RPE_TP53	WGD 1	RPE_Control	RPE_Treated1	chr10	chr17	0.979817
RPE_TP53	WGD 1	RPE_Control	RPE_Treated1	chr10	chr18	0.936958
RPE_TP53	WGD 1	RPE_Control	RPE_Treated1	chr10	chr19	0.927075
RPE_TP53	WGD 1	RPE_Control	RPE_Treated1	chr10	chr20	0.977963
RPE_TP53	WGD 1	RPE_Control	RPE_Treated1	chr10	chr21	0.970867
RPE_TP53	WGD 1	RPE_Control	RPE_Treated1	chr10	chr22	0.982696
RPE_TP53	WGD 1	RPE_Control	RPE_Treated1	chr10	chrX	0.990082
RPE_TP53	WGD 1	RPE_Control	RPE_Treated1	chr11	chr12	0.979989
RPE_TP53	WGD 1	RPE_Control	RPE_Treated1	chr11	chr13	0.971507
RPE_TP53	WGD 1	RPE_Control	RPE_Treated1	chr11	chr14	0.986499
RPE_TP53	WGD 1	RPE_Control	RPE_Treated1	chr11	chr15	0.984385
RPE_TP53	WGD 1	RPE_Control	RPE_Treated1	chr11	chr16	0.986985
RPE_TP53	WGD 1	RPE_Control	RPE_Treated1	chr11	chr17	0.988354
RPE_TP53	WGD 1	RPE_Control	RPE_Treated1	chr11	chr18	0.972774
RPE_TP53	WGD 1	RPE_Control	RPE_Treated1	chr11	chr19	0.980312
RPE_TP53	WGD 1	RPE_Control	RPE_Treated1	chr11	chr20	0.978116
RPE_TP53	WGD 1	RPE_Control	RPE_Treated1	chr11	chr21	0.984769
RPE_TP53	WGD 1	RPE_Control	RPE_Treated1	chr11	chr22	0.994707
RPE_TP53	WGD 1	RPE_Control	RPE_Treated1	chr11	chrX	0.967242
RPE_TP53	WGD 1	RPE_Control	RPE_Treated1	chr12	chr13	0.982196
RPE_TP53	WGD 1	RPE_Control	RPE_Treated1	chr12	chr14	0.988069
RPE_TP53	WGD 1	RPE_Control	RPE_Treated1	chr12	chr15	0.978726
RPE_TP53	WGD 1	RPE_Control	RPE_Treated1	chr12	chr16	0.987556
RPE_TP53	WGD 1	RPE_Control	RPE_Treated1	chr12	chr17	0.984198
RPE_TP53	WGD 1	RPE_Control	RPE_Treated1	chr12	chr18	0.98078
RPE_TP53	WGD 1	RPE_Control	RPE_Treated1	chr12	chr19	0.976986
RPE_TP53	WGD 1	RPE_Control	RPE_Treated1	chr12	chr20	0.987797
RPE_TP53	WGD 1	RPE_Control	RPE_Treated1	chr12	chr21	0.985941
RPE_TP53	WGD 1	RPE_Control	RPE_Treated1	chr12	chr22	0.984243
RPE_TP53	WGD 1	RPE_Control	RPE_Treated1	chr12	chrX	0.972996
RPE_TP53	WGD 1	RPE_Control	RPE_Treated1	chr13	chr14	0.976864
RPE_TP53	WGD 1	RPE_Control	RPE_Treated1	chr13	chr15	0.978336
RPE_TP53	WGD 1	RPE_Control	RPE_Treated1	chr13	chr16	0.986539
RPE_TP53	WGD 1	RPE_Control	RPE_Treated1	chr13	chr17	0.979811
RPE_TP53	WGD 1	RPE_Control	RPE_Treated1	chr13	chr18	0.96811
RPE_TP53	WGD 1	RPE_Control	RPE_Treated1	chr13	chr19	0.961588
RPE_TP53	WGD 1	RPE_Control	RPE_Treated1	chr13	chr20	0.984147
RPE_TP53	WGD 1	RPE_Control	RPE_Treated1	chr13	chr21	0.98409
RPE_TP53	WGD 1	RPE_Control	RPE_Treated1	chr13	chr22	0.989689
RPE_TP53	WGD 1	RPE_Control	RPE_Treated1	chr13	chrX	0.980387
RPE_TP53	WGD 1	RPE_Control	RPE_Treated1	chr14	chr15	0.988283
RPE_TP53	WGD 1	RPE_Control	RPE_Treated1	chr14	chr16	0.987355
RPE_TP53	WGD 1	RPE_Control	RPE_Treated1	chr14	chr17	0.987853
RPE_TP53	WGD 1	RPE_Control	RPE_Treated1	chr14	chr18	0.976711
RPE_TP53	WGD 1	RPE_Control	RPE_Treated1	chr14	chr19	0.977507
RPE_TP53	WGD 1	RPE_Control	RPE_Treated1	chr14	chr20	0.986414
RPE_TP53	WGD 1	RPE_Control	RPE_Treated1	chr14	chr21	0.994574
RPE_TP53	WGD 1	RPE_Control	RPE_Treated1	chr14	chr22	0.977069
RPE_TP53	WGD 1	RPE_Control	RPE_Treated1	chr14	chrX	0.978752
RPE_TP53	WGD 1	RPE_Control	RPE_Treated1	chr15	chr16	0.977836
RPE_TP53	WGD 1	RPE_Control	RPE_Treated1	chr15	chr17	0.990673
RPE_TP53	WGD 1	RPE_Control	RPE_Treated1	chr15	chr18	0.968356
RPE_TP53	WGD 1	RPE_Control	RPE_Treated1	chr15	chr19	0.976918
RPE_TP53	WGD 1	RPE_Control	RPE_Treated1	chr15	chr20	0.989091
RPE_TP53	WGD 1	RPE_Control	RPE_Treated1	chr15	chr21	0.989854
RPE_TP53	WGD 1	RPE_Control	RPE_Treated1	chr15	chr22	0.994499
RPE_TP53	WGD 1	RPE_Control	RPE_Treated1	chr15	chrX	0.974913
RPE_TP53	WGD 1	RPE_Control	RPE_Treated1	chr16	chr17	0.991439
RPE_TP53	WGD 1	RPE_Control	RPE_Treated1	chr16	chr18	0.982653
RPE_TP53	WGD 1	RPE_Control	RPE_Treated1	chr16	chr19	0.988538
RPE_TP53	WGD 1	RPE_Control	RPE_Treated1	chr16	chr20	0.986886
RPE_TP53	WGD 1	RPE_Control	RPE_Treated1	chr16	chr21	0.987393
RPE_TP53	WGD 1	RPE_Control	RPE_Treated1	chr16	chr22	0.990588
RPE_TP53	WGD 1	RPE_Control	RPE_Treated1	chr16	chrX	0.989666
RPE_TP53	WGD 1	RPE_Control	RPE_Treated1	chr17	chr18	0.980465
RPE_TP53	WGD 1	RPE_Control	RPE_Treated1	chr17	chr19	0.984829
RPE_TP53	WGD 1	RPE_Control	RPE_Treated1	chr17	chr20	0.981363
RPE_TP53	WGD 1	RPE_Control	RPE_Treated1	chr17	chr21	0.988669
RPE_TP53	WGD 1	RPE_Control	RPE_Treated1	chr17	chr22	0.994203
RPE_TP53	WGD 1	RPE_Control	RPE_Treated1	chr17	chrX	0.984865
RPE_TP53	WGD 1	RPE_Control	RPE_Treated1	chr18	chr19	0.955519
RPE_TP53	WGD 1	RPE_Control	RPE_Treated1	chr18	chr20	0.978604
RPE_TP53	WGD 1	RPE_Control	RPE_Treated1	chr18	chr21	0.981564
RPE_TP53	WGD 1	RPE_Control	RPE_Treated1	chr18	chr22	0.973685
RPE_TP53	WGD 1	RPE_Control	RPE_Treated1	chr18	chrX	0.976344
RPE_TP53	WGD 1	RPE_Control	RPE_Treated1	chr19	chr20	0.969773
RPE_TP53	WGD 1	RPE_Control	RPE_Treated1	chr19	chr21	0.979083
RPE_TP53	WGD 1	RPE_Control	RPE_Treated1	chr19	chr22	0.983092
RPE_TP53	WGD 1	RPE_Control	RPE_Treated1	chr19	chrX	0.971021
RPE_TP53	WGD 1	RPE_Control	RPE_Treated1	chr20	chr21	0.987464
RPE_TP53	WGD 1	RPE_Control	RPE_Treated1	chr20	chr22	0.992366
RPE_TP53	WGD 1	RPE_Control	RPE_Treated1	chr20	chrX	0.986352
RPE_TP53	WGD 1	RPE_Control	RPE_Treated1	chr21	chr22	0.983846
RPE_TP53	WGD 1	RPE_Control	RPE_Treated1	chr21	chrX	0.990306
RPE_TP53	WGD 1	RPE_Control	RPE_Treated1	chr22	chrX	0.985454
RPE_TP53	WGD 2	RPE_Control	RPE_Treated2	chr1	chr2	0.97394
RPE_TP53	WGD 2	RPE_Control	RPE_Treated2	chr1	chr3	0.972058
RPE_TP53	WGD 2	RPE_Control	RPE_Treated2	chr1	chr4	0.973306
RPE_TP53	WGD 2	RPE_Control	RPE_Treated2	chr1	chr5	0.972591
RPE_TP53	WGD 2	RPE_Control	RPE_Treated2	chr1	chr6	0.977981
RPE_TP53	WGD 2	RPE_Control	RPE_Treated2	chr1	chr7	0.972768
RPE_TP53	WGD 2	RPE_Control	RPE_Treated2	chr1	chr8	0.973631
RPE_TP53	WGD 2	RPE_Control	RPE_Treated2	chr1	chr9	0.980644
RPE_TP53	WGD 2	RPE_Control	RPE_Treated2	chr1	chr10	0.984058
RPE_TP53	WGD 2	RPE_Control	RPE_Treated2	chr1	chr11	0.969642
RPE_TP53	WGD 2	RPE_Control	RPE_Treated2	chr1	chr12	0.970166
RPE_TP53	WGD 2	RPE_Control	RPE_Treated2	chr1	chr13	0.972027
RPE_TP53	WGD 2	RPE_Control	RPE_Treated2	chr1	chr14	0.984863
RPE_TP53	WGD 2	RPE_Control	RPE_Treated2	chr1	chr15	0.978468
RPE_TP53	WGD 2	RPE_Control	RPE_Treated2	chr1	chr16	0.98912
RPE_TP53	WGD 2	RPE_Control	RPE_Treated2	chr1	chr17	0.980487
RPE_TP53	WGD 2	RPE_Control	RPE_Treated2	chr1	chr18	0.958797
RPE_TP53	WGD 2	RPE_Control	RPE_Treated2	chr1	chr19	0.959669
RPE_TP53	WGD 2	RPE_Control	RPE_Treated2	chr1	chr20	0.981924
RPE_TP53	WGD 2	RPE_Control	RPE_Treated2	chr1	chr21	0.973213
RPE_TP53	WGD 2	RPE_Control	RPE_Treated2	chr1	chr22	0.98325
RPE_TP53	WGD 2	RPE_Control	RPE_Treated2	chr1	chrX	0.967369
RPE_TP53	WGD 2	RPE_Control	RPE_Treated2	chr2	chr3	0.979026
RPE_TP53	WGD 2	RPE_Control	RPE_Treated2	chr2	chr4	0.981459
RPE_TP53	WGD 2	RPE_Control	RPE_Treated2	chr2	chr5	0.972947
RPE_TP53	WGD 2	RPE_Control	RPE_Treated2	chr2	chr6	0.975629
RPE_TP53	WGD 2	RPE_Control	RPE_Treated2	chr2	chr7	0.963484
RPE_TP53	WGD 2	RPE_Control	RPE_Treated2	chr2	chr8	0.97367
RPE_TP53	WGD 2	RPE_Control	RPE_Treated2	chr2	chr9	0.979066
RPE_TP53	WGD 2	RPE_Control	RPE_Treated2	chr2	chr10	0.977544
RPE_TP53	WGD 2	RPE_Control	RPE_Treated2	chr2	chr11	0.971195
RPE_TP53	WGD 2	RPE_Control	RPE_Treated2	chr2	chr12	0.977018
RPE_TP53	WGD 2	RPE_Control	RPE_Treated2	chr2	chr13	0.976955
RPE_TP53	WGD 2	RPE_Control	RPE_Treated2	chr2	chr14	0.984256
RPE_TP53	WGD 2	RPE_Control	RPE_Treated2	chr2	chr15	0.970323
RPE_TP53	WGD 2	RPE_Control	RPE_Treated2	chr2	chr16	0.983007
RPE_TP53	WGD 2	RPE_Control	RPE_Treated2	chr2	chr17	0.976335
RPE_TP53	WGD 2	RPE_Control	RPE_Treated2	chr2	chr18	0.968278
RPE_TP53	WGD 2	RPE_Control	RPE_Treated2	chr2	chr19	0.960668
RPE_TP53	WGD 2	RPE_Control	RPE_Treated2	chr2	chr20	0.985568
RPE_TP53	WGD 2	RPE_Control	RPE_Treated2	chr2	chr21	0.979097
RPE_TP53	WGD 2	RPE_Control	RPE_Treated2	chr2	chr22	0.979323
RPE_TP53	WGD 2	RPE_Control	RPE_Treated2	chr2	chrX	0.968571
RPE_TP53	WGD 2	RPE_Control	RPE_Treated2	chr3	chr4	0.974437
RPE_TP53	WGD 2	RPE_Control	RPE_Treated2	chr3	chr5	0.975493
RPE_TP53	WGD 2	RPE_Control	RPE_Treated2	chr3	chr6	0.96694
RPE_TP53	WGD 2	RPE_Control	RPE_Treated2	chr3	chr7	0.962226
RPE_TP53	WGD 2	RPE_Control	RPE_Treated2	chr3	chr8	0.969291
RPE_TP53	WGD 2	RPE_Control	RPE_Treated2	chr3	chr9	0.978012
RPE_TP53	WGD 2	RPE_Control	RPE_Treated2	chr3	chr10	0.979432
RPE_TP53	WGD 2	RPE_Control	RPE_Treated2	chr3	chr11	0.96943
RPE_TP53	WGD 2	RPE_Control	RPE_Treated2	chr3	chr12	0.975446
RPE_TP53	WGD 2	RPE_Control	RPE_Treated2	chr3	chr13	0.976225
RPE_TP53	WGD 2	RPE_Control	RPE_Treated2	chr3	chr14	0.986458
RPE_TP53	WGD 2	RPE_Control	RPE_Treated2	chr3	chr15	0.970031
RPE_TP53	WGD 2	RPE_Control	RPE_Treated2	chr3	chr16	0.986694
RPE_TP53	WGD 2	RPE_Control	RPE_Treated2	chr3	chr17	0.973202
RPE_TP53	WGD 2	RPE_Control	RPE_Treated2	chr3	chr18	0.960505
RPE_TP53	WGD 2	RPE_Control	RPE_Treated2	chr3	chr19	0.964286
RPE_TP53	WGD 2	RPE_Control	RPE_Treated2	chr3	chr20	0.981838
RPE_TP53	WGD 2	RPE_Control	RPE_Treated2	chr3	chr21	0.987812
RPE_TP53	WGD 2	RPE_Control	RPE_Treated2	chr3	chr22	0.97984
RPE_TP53	WGD 2	RPE_Control	RPE_Treated2	chr3	chrX	0.965029
RPE_TP53	WGD 2	RPE_Control	RPE_Treated2	chr4	chr5	0.976534
RPE_TP53	WGD 2	RPE_Control	RPE_Treated2	chr4	chr6	0.972431
RPE_TP53	WGD 2	RPE_Control	RPE_Treated2	chr4	chr7	0.968571
RPE_TP53	WGD 2	RPE_Control	RPE_Treated2	chr4	chr8	0.981207
RPE_TP53	WGD 2	RPE_Control	RPE_Treated2	chr4	chr9	0.977365
RPE_TP53	WGD 2	RPE_Control	RPE_Treated2	chr4	chr10	0.97479
RPE_TP53	WGD 2	RPE_Control	RPE_Treated2	chr4	chr11	0.969895
RPE_TP53	WGD 2	RPE_Control	RPE_Treated2	chr4	chr12	0.977511
RPE_TP53	WGD 2	RPE_Control	RPE_Treated2	chr4	chr13	0.982161
RPE_TP53	WGD 2	RPE_Control	RPE_Treated2	chr4	chr14	0.984803
RPE_TP53	WGD 2	RPE_Control	RPE_Treated2	chr4	chr15	0.967686
RPE_TP53	WGD 2	RPE_Control	RPE_Treated2	chr4	chr16	0.988887
RPE_TP53	WGD 2	RPE_Control	RPE_Treated2	chr4	chr17	0.982661
RPE_TP53	WGD 2	RPE_Control	RPE_Treated2	chr4	chr18	0.976351
RPE_TP53	WGD 2	RPE_Control	RPE_Treated2	chr4	chr19	0.967872
RPE_TP53	WGD 2	RPE_Control	RPE_Treated2	chr4	chr20	0.981985
RPE_TP53	WGD 2	RPE_Control	RPE_Treated2	chr4	chr21	0.982369
RPE_TP53	WGD 2	RPE_Control	RPE_Treated2	chr4	chr22	0.981475
RPE_TP53	WGD 2	RPE_Control	RPE_Treated2	chr4	chrX	0.968456
RPE_TP53	WGD 2	RPE_Control	RPE_Treated2	chr5	chr6	0.96349
RPE_TP53	WGD 2	RPE_Control	RPE_Treated2	chr5	chr7	0.967318
RPE_TP53	WGD 2	RPE_Control	RPE_Treated2	chr5	chr8	0.966653
RPE_TP53	WGD 2	RPE_Control	RPE_Treated2	chr5	chr9	0.980579
RPE_TP53	WGD 2	RPE_Control	RPE_Treated2	chr5	chr10	0.97624
RPE_TP53	WGD 2	RPE_Control	RPE_Treated2	chr5	chr11	0.972671
RPE_TP53	WGD 2	RPE_Control	RPE_Treated2	chr5	chr12	0.981337
RPE_TP53	WGD 2	RPE_Control	RPE_Treated2	chr5	chr13	0.975097
RPE_TP53	WGD 2	RPE_Control	RPE_Treated2	chr5	chr14	0.98605
RPE_TP53	WGD 2	RPE_Control	RPE_Treated2	chr5	chr15	0.986039
RPE_TP53	WGD 2	RPE_Control	RPE_Treated2	chr5	chr16	0.987051
RPE_TP53	WGD 2	RPE_Control	RPE_Treated2	chr5	chr17	0.98476
RPE_TP53	WGD 2	RPE_Control	RPE_Treated2	chr5	chr18	0.969936
RPE_TP53	WGD 2	RPE_Control	RPE_Treated2	chr5	chr19	0.965943
RPE_TP53	WGD 2	RPE_Control	RPE_Treated2	chr5	chr20	0.986654
RPE_TP53	WGD 2	RPE_Control	RPE_Treated2	chr5	chr21	0.983451
RPE_TP53	WGD 2	RPE_Control	RPE_Treated2	chr5	chr22	0.9828
RPE_TP53	WGD 2	RPE_Control	RPE_Treated2	chr5	chrX	0.951394
RPE_TP53	WGD 2	RPE_Control	RPE_Treated2	chr6	chr7	0.969817
RPE_TP53	WGD 2	RPE_Control	RPE_Treated2	chr6	chr8	0.959263
RPE_TP53	WGD 2	RPE_Control	RPE_Treated2	chr6	chr9	0.982009
RPE_TP53	WGD 2	RPE_Control	RPE_Treated2	chr6	chr10	0.982675
RPE_TP53	WGD 2	RPE_Control	RPE_Treated2	chr6	chr11	0.966921
RPE_TP53	WGD 2	RPE_Control	RPE_Treated2	chr6	chr12	0.968588
RPE_TP53	WGD 2	RPE_Control	RPE_Treated2	chr6	chr13	0.969778
RPE_TP53	WGD 2	RPE_Control	RPE_Treated2	chr6	chr14	0.986564
RPE_TP53	WGD 2	RPE_Control	RPE_Treated2	chr6	chr15	0.979906
RPE_TP53	WGD 2	RPE_Control	RPE_Treated2	chr6	chr16	0.989618
RPE_TP53	WGD 2	RPE_Control	RPE_Treated2	chr6	chr17	0.986752
RPE_TP53	WGD 2	RPE_Control	RPE_Treated2	chr6	chr18	0.958312
RPE_TP53	WGD 2	RPE_Control	RPE_Treated2	chr6	chr19	0.978681
RPE_TP53	WGD 2	RPE_Control	RPE_Treated2	chr6	chr20	0.986954
RPE_TP53	WGD 2	RPE_Control	RPE_Treated2	chr6	chr21	0.984561
RPE_TP53	WGD 2	RPE_Control	RPE_Treated2	chr6	chr22	0.991398
RPE_TP53	WGD 2	RPE_Control	RPE_Treated2	chr6	chrX	0.965296
RPE_TP53	WGD 2	RPE_Control	RPE_Treated2	chr7	chr8	0.966918
RPE_TP53	WGD 2	RPE_Control	RPE_Treated2	chr7	chr9	0.979327
RPE_TP53	WGD 2	RPE_Control	RPE_Treated2	chr7	chr10	0.985016
RPE_TP53	WGD 2	RPE_Control	RPE_Treated2	chr7	chr11	0.960067
RPE_TP53	WGD 2	RPE_Control	RPE_Treated2	chr7	chr12	0.971338
RPE_TP53	WGD 2	RPE_Control	RPE_Treated2	chr7	chr13	0.975104
RPE_TP53	WGD 2	RPE_Control	RPE_Treated2	chr7	chr14	0.979482
RPE_TP53	WGD 2	RPE_Control	RPE_Treated2	chr7	chr15	0.97821
RPE_TP53	WGD 2	RPE_Control	RPE_Treated2	chr7	chr16	0.982014
RPE_TP53	WGD 2	RPE_Control	RPE_Treated2	chr7	chr17	0.984292
RPE_TP53	WGD 2	RPE_Control	RPE_Treated2	chr7	chr18	0.954791
RPE_TP53	WGD 2	RPE_Control	RPE_Treated2	chr7	chr19	0.972466
RPE_TP53	WGD 2	RPE_Control	RPE_Treated2	chr7	chr20	0.983699
RPE_TP53	WGD 2	RPE_Control	RPE_Treated2	chr7	chr21	0.972689
RPE_TP53	WGD 2	RPE_Control	RPE_Treated2	chr7	chr22	0.987716
RPE_TP53	WGD 2	RPE_Control	RPE_Treated2	chr7	chrX	0.948753
RPE_TP53	WGD 2	RPE_Control	RPE_Treated2	chr8	chr9	0.983465
RPE_TP53	WGD 2	RPE_Control	RPE_Treated2	chr8	chr10	0.960076
RPE_TP53	WGD 2	RPE_Control	RPE_Treated2	chr8	chr11	0.956077
RPE_TP53	WGD 2	RPE_Control	RPE_Treated2	chr8	chr12	0.967447
RPE_TP53	WGD 2	RPE_Control	RPE_Treated2	chr8	chr13	0.985118
RPE_TP53	WGD 2	RPE_Control	RPE_Treated2	chr8	chr14	0.981953
RPE_TP53	WGD 2	RPE_Control	RPE_Treated2	chr8	chr15	0.974058
RPE_TP53	WGD 2	RPE_Control	RPE_Treated2	chr8	chr16	0.982406
RPE_TP53	WGD 2	RPE_Control	RPE_Treated2	chr8	chr17	0.974085
RPE_TP53	WGD 2	RPE_Control	RPE_Treated2	chr8	chr18	0.964066
RPE_TP53	WGD 2	RPE_Control	RPE_Treated2	chr8	chr19	0.964949
RPE_TP53	WGD 2	RPE_Control	RPE_Treated2	chr8	chr20	0.980409
RPE_TP53	WGD 2	RPE_Control	RPE_Treated2	chr8	chr21	0.983861
RPE_TP53	WGD 2	RPE_Control	RPE_Treated2	chr8	chr22	0.979323
RPE_TP53	WGD 2	RPE_Control	RPE_Treated2	chr8	chrX	0.958307
RPE_TP53	WGD 2	RPE_Control	RPE_Treated2	chr9	chr10	0.989176
RPE_TP53	WGD 2	RPE_Control	RPE_Treated2	chr9	chr11	0.98716
RPE_TP53	WGD 2	RPE_Control	RPE_Treated2	chr9	chr12	0.981026
RPE_TP53	WGD 2	RPE_Control	RPE_Treated2	chr9	chr13	0.985687
RPE_TP53	WGD 2	RPE_Control	RPE_Treated2	chr9	chr14	0.992038
RPE_TP53	WGD 2	RPE_Control	RPE_Treated2	chr9	chr15	0.989992
RPE_TP53	WGD 2	RPE_Control	RPE_Treated2	chr9	chr16	0.99135
RPE_TP53	WGD 2	RPE_Control	RPE_Treated2	chr9	chr17	0.987545
RPE_TP53	WGD 2	RPE_Control	RPE_Treated2	chr9	chr18	0.984688
RPE_TP53	WGD 2	RPE_Control	RPE_Treated2	chr9	chr19	0.975816
RPE_TP53	WGD 2	RPE_Control	RPE_Treated2	chr9	chr20	0.987169
RPE_TP53	WGD 2	RPE_Control	RPE_Treated2	chr9	chr21	0.986868
RPE_TP53	WGD 2	RPE_Control	RPE_Treated2	chr9	chr22	0.987306
RPE_TP53	WGD 2	RPE_Control	RPE_Treated2	chr9	chrX	0.987828
RPE_TP53	WGD 2	RPE_Control	RPE_Treated2	chr10	chr11	0.977058
RPE_TP53	WGD 2	RPE_Control	RPE_Treated2	chr10	chr12	0.97739
RPE_TP53	WGD 2	RPE_Control	RPE_Treated2	chr10	chr13	0.984322
RPE_TP53	WGD 2	RPE_Control	RPE_Treated2	chr10	chr14	0.990362
RPE_TP53	WGD 2	RPE_Control	RPE_Treated2	chr10	chr15	0.983566
RPE_TP53	WGD 2	RPE_Control	RPE_Treated2	chr10	chr16	0.980057
RPE_TP53	WGD 2	RPE_Control	RPE_Treated2	chr10	chr17	0.98268
RPE_TP53	WGD 2	RPE_Control	RPE_Treated2	chr10	chr18	0.935073
RPE_TP53	WGD 2	RPE_Control	RPE_Treated2	chr10	chr19	0.95337
RPE_TP53	WGD 2	RPE_Control	RPE_Treated2	chr10	chr20	0.978304
RPE_TP53	WGD 2	RPE_Control	RPE_Treated2	chr10	chr21	0.975126
RPE_TP53	WGD 2	RPE_Control	RPE_Treated2	chr10	chr22	0.982643
RPE_TP53	WGD 2	RPE_Control	RPE_Treated2	chr10	chrX	0.990544
RPE_TP53	WGD 2	RPE_Control	RPE_Treated2	chr11	chr12	0.980904
RPE_TP53	WGD 2	RPE_Control	RPE_Treated2	chr11	chr13	0.972823
RPE_TP53	WGD 2	RPE_Control	RPE_Treated2	chr11	chr14	0.988088
RPE_TP53	WGD 2	RPE_Control	RPE_Treated2	chr11	chr15	0.98872
RPE_TP53	WGD 2	RPE_Control	RPE_Treated2	chr11	chr16	0.990339
RPE_TP53	WGD 2	RPE_Control	RPE_Treated2	chr11	chr17	0.987199
RPE_TP53	WGD 2	RPE_Control	RPE_Treated2	chr11	chr18	0.972285
RPE_TP53	WGD 2	RPE_Control	RPE_Treated2	chr11	chr19	0.980332
RPE_TP53	WGD 2	RPE_Control	RPE_Treated2	chr11	chr20	0.982888
RPE_TP53	WGD 2	RPE_Control	RPE_Treated2	chr11	chr21	0.987778
RPE_TP53	WGD 2	RPE_Control	RPE_Treated2	chr11	chr22	0.994007
RPE_TP53	WGD 2	RPE_Control	RPE_Treated2	chr11	chrX	0.962906
RPE_TP53	WGD 2	RPE_Control	RPE_Treated2	chr12	chr13	0.982359
RPE_TP53	WGD 2	RPE_Control	RPE_Treated2	chr12	chr14	0.988933
RPE_TP53	WGD 2	RPE_Control	RPE_Treated2	chr12	chr15	0.979637
RPE_TP53	WGD 2	RPE_Control	RPE_Treated2	chr12	chr16	0.989485
RPE_TP53	WGD 2	RPE_Control	RPE_Treated2	chr12	chr17	0.982221
RPE_TP53	WGD 2	RPE_Control	RPE_Treated2	chr12	chr18	0.979721
RPE_TP53	WGD 2	RPE_Control	RPE_Treated2	chr12	chr19	0.970416
RPE_TP53	WGD 2	RPE_Control	RPE_Treated2	chr12	chr20	0.992136
RPE_TP53	WGD 2	RPE_Control	RPE_Treated2	chr12	chr21	0.9863
RPE_TP53	WGD 2	RPE_Control	RPE_Treated2	chr12	chr22	0.98874
RPE_TP53	WGD 2	RPE_Control	RPE_Treated2	chr12	chrX	0.97163
RPE_TP53	WGD 2	RPE_Control	RPE_Treated2	chr13	chr14	0.982487
RPE_TP53	WGD 2	RPE_Control	RPE_Treated2	chr13	chr15	0.981301
RPE_TP53	WGD 2	RPE_Control	RPE_Treated2	chr13	chr16	0.988103
RPE_TP53	WGD 2	RPE_Control	RPE_Treated2	chr13	chr17	0.977905
RPE_TP53	WGD 2	RPE_Control	RPE_Treated2	chr13	chr18	0.9705
RPE_TP53	WGD 2	RPE_Control	RPE_Treated2	chr13	chr19	0.950179
RPE_TP53	WGD 2	RPE_Control	RPE_Treated2	chr13	chr20	0.984923
RPE_TP53	WGD 2	RPE_Control	RPE_Treated2	chr13	chr21	0.983404
RPE_TP53	WGD 2	RPE_Control	RPE_Treated2	chr13	chr22	0.99127
RPE_TP53	WGD 2	RPE_Control	RPE_Treated2	chr13	chrX	0.977042
RPE_TP53	WGD 2	RPE_Control	RPE_Treated2	chr14	chr15	0.989229
RPE_TP53	WGD 2	RPE_Control	RPE_Treated2	chr14	chr16	0.988954
RPE_TP53	WGD 2	RPE_Control	RPE_Treated2	chr14	chr17	0.989619
RPE_TP53	WGD 2	RPE_Control	RPE_Treated2	chr14	chr18	0.978357
RPE_TP53	WGD 2	RPE_Control	RPE_Treated2	chr14	chr19	0.981759
RPE_TP53	WGD 2	RPE_Control	RPE_Treated2	chr14	chr20	0.988339
RPE_TP53	WGD 2	RPE_Control	RPE_Treated2	chr14	chr21	0.994694
RPE_TP53	WGD 2	RPE_Control	RPE_Treated2	chr14	chr22	0.983144
RPE_TP53	WGD 2	RPE_Control	RPE_Treated2	chr14	chrX	0.98131
RPE_TP53	WGD 2	RPE_Control	RPE_Treated2	chr15	chr16	0.983796
RPE_TP53	WGD 2	RPE_Control	RPE_Treated2	chr15	chr17	0.990441
RPE_TP53	WGD 2	RPE_Control	RPE_Treated2	chr15	chr18	0.972488
RPE_TP53	WGD 2	RPE_Control	RPE_Treated2	chr15	chr19	0.98279
RPE_TP53	WGD 2	RPE_Control	RPE_Treated2	chr15	chr20	0.989523
RPE_TP53	WGD 2	RPE_Control	RPE_Treated2	chr15	chr21	0.985572
RPE_TP53	WGD 2	RPE_Control	RPE_Treated2	chr15	chr22	0.994598
RPE_TP53	WGD 2	RPE_Control	RPE_Treated2	chr15	chrX	0.976065
RPE_TP53	WGD 2	RPE_Control	RPE_Treated2	chr16	chr17	0.993662
RPE_TP53	WGD 2	RPE_Control	RPE_Treated2	chr16	chr18	0.986023
RPE_TP53	WGD 2	RPE_Control	RPE_Treated2	chr16	chr19	0.986621
RPE_TP53	WGD 2	RPE_Control	RPE_Treated2	chr16	chr20	0.988618
RPE_TP53	WGD 2	RPE_Control	RPE_Treated2	chr16	chr21	0.990755
RPE_TP53	WGD 2	RPE_Control	RPE_Treated2	chr16	chr22	0.995774
RPE_TP53	WGD 2	RPE_Control	RPE_Treated2	chr16	chrX	0.98968
RPE_TP53	WGD 2	RPE_Control	RPE_Treated2	chr17	chr18	0.982169
RPE_TP53	WGD 2	RPE_Control	RPE_Treated2	chr17	chr19	0.988317
RPE_TP53	WGD 2	RPE_Control	RPE_Treated2	chr17	chr20	0.989655
RPE_TP53	WGD 2	RPE_Control	RPE_Treated2	chr17	chr21	0.994697
RPE_TP53	WGD 2	RPE_Control	RPE_Treated2	chr17	chr22	0.995916
RPE_TP53	WGD 2	RPE_Control	RPE_Treated2	chr17	chrX	0.985967
RPE_TP53	WGD 2	RPE_Control	RPE_Treated2	chr18	chr19	0.970174
RPE_TP53	WGD 2	RPE_Control	RPE_Treated2	chr18	chr20	0.982346
RPE_TP53	WGD 2	RPE_Control	RPE_Treated2	chr18	chr21	0.988272
RPE_TP53	WGD 2	RPE_Control	RPE_Treated2	chr18	chr22	0.980815
RPE_TP53	WGD 2	RPE_Control	RPE_Treated2	chr18	chrX	0.978693
RPE_TP53	WGD 2	RPE_Control	RPE_Treated2	chr19	chr20	0.980509
RPE_TP53	WGD 2	RPE_Control	RPE_Treated2	chr19	chr21	0.984427
RPE_TP53	WGD 2	RPE_Control	RPE_Treated2	chr19	chr22	0.984872
RPE_TP53	WGD 2	RPE_Control	RPE_Treated2	chr19	chrX	0.962274
RPE_TP53	WGD 2	RPE_Control	RPE_Treated2	chr20	chr21	0.990335
RPE_TP53	WGD 2	RPE_Control	RPE_Treated2	chr20	chr22	0.993277
RPE_TP53	WGD 2	RPE_Control	RPE_Treated2	chr20	chrX	0.985021
RPE_TP53	WGD 2	RPE_Control	RPE_Treated2	chr21	chr22	0.988462
RPE_TP53	WGD 2	RPE_Control	RPE_Treated2	chr21	chrX	0.991572
RPE_TP53	WGD 2	RPE_Control	RPE_Treated2	chr22	chrX	0.986503
RPE_TP53	Replicas	RPE_C1_30	RPE_C2_30	chr1	chr2	0.981368
RPE_TP53	Replicas	RPE_C1_30	RPE_C2_30	chr1	chr3	0.984609
RPE_TP53	Replicas	RPE_C1_30	RPE_C2_30	chr1	chr4	0.986864
RPE_TP53	Replicas	RPE_C1_30	RPE_C2_30	chr1	chr5	0.986618
RPE_TP53	Replicas	RPE_C1_30	RPE_C2_30	chr1	chr6	0.982858
RPE_TP53	Replicas	RPE_C1_30	RPE_C2_30	chr1	chr7	0.974628
RPE_TP53	Replicas	RPE_C1_30	RPE_C2_30	chr1	chr8	0.981155
RPE_TP53	Replicas	RPE_C1_30	RPE_C2_30	chr1	chr9	0.984377
RPE_TP53	Replicas	RPE_C1_30	RPE_C2_30	chr1	chr10	0.990782
RPE_TP53	Replicas	RPE_C1_30	RPE_C2_30	chr1	chr11	0.978328
RPE_TP53	Replicas	RPE_C1_30	RPE_C2_30	chr1	chr12	0.982059
RPE_TP53	Replicas	RPE_C1_30	RPE_C2_30	chr1	chr13	0.981579
RPE_TP53	Replicas	RPE_C1_30	RPE_C2_30	chr1	chr14	0.98733
RPE_TP53	Replicas	RPE_C1_30	RPE_C2_30	chr1	chr15	0.985584
RPE_TP53	Replicas	RPE_C1_30	RPE_C2_30	chr1	chr16	0.989048
RPE_TP53	Replicas	RPE_C1_30	RPE_C2_30	chr1	chr17	0.987158
RPE_TP53	Replicas	RPE_C1_30	RPE_C2_30	chr1	chr18	0.970408
RPE_TP53	Replicas	RPE_C1_30	RPE_C2_30	chr1	chr19	0.979061
RPE_TP53	Replicas	RPE_C1_30	RPE_C2_30	chr1	chr20	0.983548
RPE_TP53	Replicas	RPE_C1_30	RPE_C2_30	chr1	chr21	0.984321
RPE_TP53	Replicas	RPE_C1_30	RPE_C2_30	chr1	chr22	0.978803
RPE_TP53	Replicas	RPE_C1_30	RPE_C2_30	chr1	chrX	0.972994
RPE_TP53	Replicas	RPE_C1_30	RPE_C2_30	chr2	chr3	0.981632
RPE_TP53	Replicas	RPE_C1_30	RPE_C2_30	chr2	chr4	0.987734
RPE_TP53	Replicas	RPE_C1_30	RPE_C2_30	chr2	chr5	0.986591
RPE_TP53	Replicas	RPE_C1_30	RPE_C2_30	chr2	chr6	0.979296
RPE_TP53	Replicas	RPE_C1_30	RPE_C2_30	chr2	chr7	0.974788
RPE_TP53	Replicas	RPE_C1_30	RPE_C2_30	chr2	chr8	0.98184
RPE_TP53	Replicas	RPE_C1_30	RPE_C2_30	chr2	chr9	0.987276
RPE_TP53	Replicas	RPE_C1_30	RPE_C2_30	chr2	chr10	0.987285
RPE_TP53	Replicas	RPE_C1_30	RPE_C2_30	chr2	chr11	0.974697
RPE_TP53	Replicas	RPE_C1_30	RPE_C2_30	chr2	chr12	0.986477
RPE_TP53	Replicas	RPE_C1_30	RPE_C2_30	chr2	chr13	0.979288
RPE_TP53	Replicas	RPE_C1_30	RPE_C2_30	chr2	chr14	0.98394
RPE_TP53	Replicas	RPE_C1_30	RPE_C2_30	chr2	chr15	0.984986
RPE_TP53	Replicas	RPE_C1_30	RPE_C2_30	chr2	chr16	0.987244
RPE_TP53	Replicas	RPE_C1_30	RPE_C2_30	chr2	chr17	0.987623
RPE_TP53	Replicas	RPE_C1_30	RPE_C2_30	chr2	chr18	0.971041
RPE_TP53	Replicas	RPE_C1_30	RPE_C2_30	chr2	chr19	0.984098
RPE_TP53	Replicas	RPE_C1_30	RPE_C2_30	chr2	chr20	0.985437
RPE_TP53	Replicas	RPE_C1_30	RPE_C2_30	chr2	chr21	0.985203
RPE_TP53	Replicas	RPE_C1_30	RPE_C2_30	chr2	chr22	0.984541
RPE_TP53	Replicas	RPE_C1_30	RPE_C2_30	chr2	chrX	0.974814
RPE_TP53	Replicas	RPE_C1_30	RPE_C2_30	chr3	chr4	0.986646
RPE_TP53	Replicas	RPE_C1_30	RPE_C2_30	chr3	chr5	0.983714
RPE_TP53	Replicas	RPE_C1_30	RPE_C2_30	chr3	chr6	0.981021
RPE_TP53	Replicas	RPE_C1_30	RPE_C2_30	chr3	chr7	0.972812
RPE_TP53	Replicas	RPE_C1_30	RPE_C2_30	chr3	chr8	0.979761
RPE_TP53	Replicas	RPE_C1_30	RPE_C2_30	chr3	chr9	0.982926
RPE_TP53	Replicas	RPE_C1_30	RPE_C2_30	chr3	chr10	0.985729
RPE_TP53	Replicas	RPE_C1_30	RPE_C2_30	chr3	chr11	0.977579
RPE_TP53	Replicas	RPE_C1_30	RPE_C2_30	chr3	chr12	0.985624
RPE_TP53	Replicas	RPE_C1_30	RPE_C2_30	chr3	chr13	0.981797
RPE_TP53	Replicas	RPE_C1_30	RPE_C2_30	chr3	chr14	0.987721
RPE_TP53	Replicas	RPE_C1_30	RPE_C2_30	chr3	chr15	0.984807
RPE_TP53	Replicas	RPE_C1_30	RPE_C2_30	chr3	chr16	0.987964
RPE_TP53	Replicas	RPE_C1_30	RPE_C2_30	chr3	chr17	0.985273
RPE_TP53	Replicas	RPE_C1_30	RPE_C2_30	chr3	chr18	0.972108
RPE_TP53	Replicas	RPE_C1_30	RPE_C2_30	chr3	chr19	0.987109
RPE_TP53	Replicas	RPE_C1_30	RPE_C2_30	chr3	chr20	0.987878
RPE_TP53	Replicas	RPE_C1_30	RPE_C2_30	chr3	chr21	0.987742
RPE_TP53	Replicas	RPE_C1_30	RPE_C2_30	chr3	chr22	0.989003
RPE_TP53	Replicas	RPE_C1_30	RPE_C2_30	chr3	chrX	0.972608
RPE_TP53	Replicas	RPE_C1_30	RPE_C2_30	chr4	chr5	0.988668
RPE_TP53	Replicas	RPE_C1_30	RPE_C2_30	chr4	chr6	0.984694
RPE_TP53	Replicas	RPE_C1_30	RPE_C2_30	chr4	chr7	0.986546
RPE_TP53	Replicas	RPE_C1_30	RPE_C2_30	chr4	chr8	0.984444
RPE_TP53	Replicas	RPE_C1_30	RPE_C2_30	chr4	chr9	0.985916
RPE_TP53	Replicas	RPE_C1_30	RPE_C2_30	chr4	chr10	0.98845
RPE_TP53	Replicas	RPE_C1_30	RPE_C2_30	chr4	chr11	0.982389
RPE_TP53	Replicas	RPE_C1_30	RPE_C2_30	chr4	chr12	0.990513
RPE_TP53	Replicas	RPE_C1_30	RPE_C2_30	chr4	chr13	0.986559
RPE_TP53	Replicas	RPE_C1_30	RPE_C2_30	chr4	chr14	0.986371
RPE_TP53	Replicas	RPE_C1_30	RPE_C2_30	chr4	chr15	0.985403
RPE_TP53	Replicas	RPE_C1_30	RPE_C2_30	chr4	chr16	0.98662
RPE_TP53	Replicas	RPE_C1_30	RPE_C2_30	chr4	chr17	0.986368
RPE_TP53	Replicas	RPE_C1_30	RPE_C2_30	chr4	chr18	0.987322
RPE_TP53	Replicas	RPE_C1_30	RPE_C2_30	chr4	chr19	0.979664
RPE_TP53	Replicas	RPE_C1_30	RPE_C2_30	chr4	chr20	0.986305
RPE_TP53	Replicas	RPE_C1_30	RPE_C2_30	chr4	chr21	0.989662
RPE_TP53	Replicas	RPE_C1_30	RPE_C2_30	chr4	chr22	0.981011
RPE_TP53	Replicas	RPE_C1_30	RPE_C2_30	chr4	chrX	0.979196
RPE_TP53	Replicas	RPE_C1_30	RPE_C2_30	chr5	chr6	0.978567
RPE_TP53	Replicas	RPE_C1_30	RPE_C2_30	chr5	chr7	0.980313
RPE_TP53	Replicas	RPE_C1_30	RPE_C2_30	chr5	chr8	0.986032
RPE_TP53	Replicas	RPE_C1_30	RPE_C2_30	chr5	chr9	0.984844
RPE_TP53	Replicas	RPE_C1_30	RPE_C2_30	chr5	chr10	0.987599
RPE_TP53	Replicas	RPE_C1_30	RPE_C2_30	chr5	chr11	0.978526
RPE_TP53	Replicas	RPE_C1_30	RPE_C2_30	chr5	chr12	0.990568
RPE_TP53	Replicas	RPE_C1_30	RPE_C2_30	chr5	chr13	0.986088
RPE_TP53	Replicas	RPE_C1_30	RPE_C2_30	chr5	chr14	0.984656
RPE_TP53	Replicas	RPE_C1_30	RPE_C2_30	chr5	chr15	0.987337
RPE_TP53	Replicas	RPE_C1_30	RPE_C2_30	chr5	chr16	0.991005
RPE_TP53	Replicas	RPE_C1_30	RPE_C2_30	chr5	chr17	0.990425
RPE_TP53	Replicas	RPE_C1_30	RPE_C2_30	chr5	chr18	0.987006
RPE_TP53	Replicas	RPE_C1_30	RPE_C2_30	chr5	chr19	0.990631
RPE_TP53	Replicas	RPE_C1_30	RPE_C2_30	chr5	chr20	0.990996
RPE_TP53	Replicas	RPE_C1_30	RPE_C2_30	chr5	chr21	0.992431
RPE_TP53	Replicas	RPE_C1_30	RPE_C2_30	chr5	chr22	0.990009
RPE_TP53	Replicas	RPE_C1_30	RPE_C2_30	chr5	chrX	0.963049
RPE_TP53	Replicas	RPE_C1_30	RPE_C2_30	chr6	chr7	0.977237
RPE_TP53	Replicas	RPE_C1_30	RPE_C2_30	chr6	chr8	0.978477
RPE_TP53	Replicas	RPE_C1_30	RPE_C2_30	chr6	chr9	0.985152
RPE_TP53	Replicas	RPE_C1_30	RPE_C2_30	chr6	chr10	0.989254
RPE_TP53	Replicas	RPE_C1_30	RPE_C2_30	chr6	chr11	0.97611
RPE_TP53	Replicas	RPE_C1_30	RPE_C2_30	chr6	chr12	0.984634
RPE_TP53	Replicas	RPE_C1_30	RPE_C2_30	chr6	chr13	0.978451
RPE_TP53	Replicas	RPE_C1_30	RPE_C2_30	chr6	chr14	0.987277
RPE_TP53	Replicas	RPE_C1_30	RPE_C2_30	chr6	chr15	0.989665
RPE_TP53	Replicas	RPE_C1_30	RPE_C2_30	chr6	chr16	0.990668
RPE_TP53	Replicas	RPE_C1_30	RPE_C2_30	chr6	chr17	0.989672
RPE_TP53	Replicas	RPE_C1_30	RPE_C2_30	chr6	chr18	0.977581
RPE_TP53	Replicas	RPE_C1_30	RPE_C2_30	chr6	chr19	0.984782
RPE_TP53	Replicas	RPE_C1_30	RPE_C2_30	chr6	chr20	0.987918
RPE_TP53	Replicas	RPE_C1_30	RPE_C2_30	chr6	chr21	0.988737
RPE_TP53	Replicas	RPE_C1_30	RPE_C2_30	chr6	chr22	0.993258
RPE_TP53	Replicas	RPE_C1_30	RPE_C2_30	chr6	chrX	0.973433
RPE_TP53	Replicas	RPE_C1_30	RPE_C2_30	chr7	chr8	0.973247
RPE_TP53	Replicas	RPE_C1_30	RPE_C2_30	chr7	chr9	0.981258
RPE_TP53	Replicas	RPE_C1_30	RPE_C2_30	chr7	chr10	0.987794
RPE_TP53	Replicas	RPE_C1_30	RPE_C2_30	chr7	chr11	0.97429
RPE_TP53	Replicas	RPE_C1_30	RPE_C2_30	chr7	chr12	0.97819
RPE_TP53	Replicas	RPE_C1_30	RPE_C2_30	chr7	chr13	0.980736
RPE_TP53	Replicas	RPE_C1_30	RPE_C2_30	chr7	chr14	0.984666
RPE_TP53	Replicas	RPE_C1_30	RPE_C2_30	chr7	chr15	0.983234
RPE_TP53	Replicas	RPE_C1_30	RPE_C2_30	chr7	chr16	0.984041
RPE_TP53	Replicas	RPE_C1_30	RPE_C2_30	chr7	chr17	0.988328
RPE_TP53	Replicas	RPE_C1_30	RPE_C2_30	chr7	chr18	0.970111
RPE_TP53	Replicas	RPE_C1_30	RPE_C2_30	chr7	chr19	0.978764
RPE_TP53	Replicas	RPE_C1_30	RPE_C2_30	chr7	chr20	0.973505
RPE_TP53	Replicas	RPE_C1_30	RPE_C2_30	chr7	chr21	0.97757
RPE_TP53	Replicas	RPE_C1_30	RPE_C2_30	chr7	chr22	0.990107
RPE_TP53	Replicas	RPE_C1_30	RPE_C2_30	chr7	chrX	0.959003
RPE_TP53	Replicas	RPE_C1_30	RPE_C2_30	chr8	chr9	0.987429
RPE_TP53	Replicas	RPE_C1_30	RPE_C2_30	chr8	chr10	0.982725
RPE_TP53	Replicas	RPE_C1_30	RPE_C2_30	chr8	chr11	0.973239
RPE_TP53	Replicas	RPE_C1_30	RPE_C2_30	chr8	chr12	0.983312
RPE_TP53	Replicas	RPE_C1_30	RPE_C2_30	chr8	chr13	0.993273
RPE_TP53	Replicas	RPE_C1_30	RPE_C2_30	chr8	chr14	0.983256
RPE_TP53	Replicas	RPE_C1_30	RPE_C2_30	chr8	chr15	0.985909
RPE_TP53	Replicas	RPE_C1_30	RPE_C2_30	chr8	chr16	0.988864
RPE_TP53	Replicas	RPE_C1_30	RPE_C2_30	chr8	chr17	0.987036
RPE_TP53	Replicas	RPE_C1_30	RPE_C2_30	chr8	chr18	0.97262
RPE_TP53	Replicas	RPE_C1_30	RPE_C2_30	chr8	chr19	0.983099
RPE_TP53	Replicas	RPE_C1_30	RPE_C2_30	chr8	chr20	0.98794
RPE_TP53	Replicas	RPE_C1_30	RPE_C2_30	chr8	chr21	0.990269
RPE_TP53	Replicas	RPE_C1_30	RPE_C2_30	chr8	chr22	0.992332
RPE_TP53	Replicas	RPE_C1_30	RPE_C2_30	chr8	chrX	0.970551
RPE_TP53	Replicas	RPE_C1_30	RPE_C2_30	chr9	chr10	0.990521
RPE_TP53	Replicas	RPE_C1_30	RPE_C2_30	chr9	chr11	0.988954
RPE_TP53	Replicas	RPE_C1_30	RPE_C2_30	chr9	chr12	0.988653
RPE_TP53	Replicas	RPE_C1_30	RPE_C2_30	chr9	chr13	0.986324
RPE_TP53	Replicas	RPE_C1_30	RPE_C2_30	chr9	chr14	0.990665
RPE_TP53	Replicas	RPE_C1_30	RPE_C2_30	chr9	chr15	0.988582
RPE_TP53	Replicas	RPE_C1_30	RPE_C2_30	chr9	chr16	0.992345
RPE_TP53	Replicas	RPE_C1_30	RPE_C2_30	chr9	chr17	0.992399
RPE_TP53	Replicas	RPE_C1_30	RPE_C2_30	chr9	chr18	0.989905
RPE_TP53	Replicas	RPE_C1_30	RPE_C2_30	chr9	chr19	0.985212
RPE_TP53	Replicas	RPE_C1_30	RPE_C2_30	chr9	chr20	0.988995
RPE_TP53	Replicas	RPE_C1_30	RPE_C2_30	chr9	chr21	0.984539
RPE_TP53	Replicas	RPE_C1_30	RPE_C2_30	chr9	chr22	0.98493
RPE_TP53	Replicas	RPE_C1_30	RPE_C2_30	chr9	chrX	0.984666
RPE_TP53	Replicas	RPE_C1_30	RPE_C2_30	chr10	chr11	0.981055
RPE_TP53	Replicas	RPE_C1_30	RPE_C2_30	chr10	chr12	0.988004
RPE_TP53	Replicas	RPE_C1_30	RPE_C2_30	chr10	chr13	0.98758
RPE_TP53	Replicas	RPE_C1_30	RPE_C2_30	chr10	chr14	0.988005
RPE_TP53	Replicas	RPE_C1_30	RPE_C2_30	chr10	chr15	0.98635
RPE_TP53	Replicas	RPE_C1_30	RPE_C2_30	chr10	chr16	0.988045
RPE_TP53	Replicas	RPE_C1_30	RPE_C2_30	chr10	chr17	0.990701
RPE_TP53	Replicas	RPE_C1_30	RPE_C2_30	chr10	chr18	0.973922
RPE_TP53	Replicas	RPE_C1_30	RPE_C2_30	chr10	chr19	0.982266
RPE_TP53	Replicas	RPE_C1_30	RPE_C2_30	chr10	chr20	0.98508
RPE_TP53	Replicas	RPE_C1_30	RPE_C2_30	chr10	chr21	0.988189
RPE_TP53	Replicas	RPE_C1_30	RPE_C2_30	chr10	chr22	0.989843
RPE_TP53	Replicas	RPE_C1_30	RPE_C2_30	chr10	chrX	0.996491
RPE_TP53	Replicas	RPE_C1_30	RPE_C2_30	chr11	chr12	0.984113
RPE_TP53	Replicas	RPE_C1_30	RPE_C2_30	chr11	chr13	0.980462
RPE_TP53	Replicas	RPE_C1_30	RPE_C2_30	chr11	chr14	0.989139
RPE_TP53	Replicas	RPE_C1_30	RPE_C2_30	chr11	chr15	0.985421
RPE_TP53	Replicas	RPE_C1_30	RPE_C2_30	chr11	chr16	0.991686
RPE_TP53	Replicas	RPE_C1_30	RPE_C2_30	chr11	chr17	0.99006
RPE_TP53	Replicas	RPE_C1_30	RPE_C2_30	chr11	chr18	0.976645
RPE_TP53	Replicas	RPE_C1_30	RPE_C2_30	chr11	chr19	0.989586
RPE_TP53	Replicas	RPE_C1_30	RPE_C2_30	chr11	chr20	0.989495
RPE_TP53	Replicas	RPE_C1_30	RPE_C2_30	chr11	chr21	0.994969
RPE_TP53	Replicas	RPE_C1_30	RPE_C2_30	chr11	chr22	0.993876
RPE_TP53	Replicas	RPE_C1_30	RPE_C2_30	chr11	chrX	0.969183
RPE_TP53	Replicas	RPE_C1_30	RPE_C2_30	chr12	chr13	0.987216
RPE_TP53	Replicas	RPE_C1_30	RPE_C2_30	chr12	chr14	0.989064
RPE_TP53	Replicas	RPE_C1_30	RPE_C2_30	chr12	chr15	0.984235
RPE_TP53	Replicas	RPE_C1_30	RPE_C2_30	chr12	chr16	0.991373
RPE_TP53	Replicas	RPE_C1_30	RPE_C2_30	chr12	chr17	0.989483
RPE_TP53	Replicas	RPE_C1_30	RPE_C2_30	chr12	chr18	0.985802
RPE_TP53	Replicas	RPE_C1_30	RPE_C2_30	chr12	chr19	0.987799
RPE_TP53	Replicas	RPE_C1_30	RPE_C2_30	chr12	chr20	0.994421
RPE_TP53	Replicas	RPE_C1_30	RPE_C2_30	chr12	chr21	0.99119
RPE_TP53	Replicas	RPE_C1_30	RPE_C2_30	chr12	chr22	0.986518
RPE_TP53	Replicas	RPE_C1_30	RPE_C2_30	chr12	chrX	0.978805
RPE_TP53	Replicas	RPE_C1_30	RPE_C2_30	chr13	chr14	0.982458
RPE_TP53	Replicas	RPE_C1_30	RPE_C2_30	chr13	chr15	0.985973
RPE_TP53	Replicas	RPE_C1_30	RPE_C2_30	chr13	chr16	0.991073
RPE_TP53	Replicas	RPE_C1_30	RPE_C2_30	chr13	chr17	0.986722
RPE_TP53	Replicas	RPE_C1_30	RPE_C2_30	chr13	chr18	0.988975
RPE_TP53	Replicas	RPE_C1_30	RPE_C2_30	chr13	chr19	0.960907
RPE_TP53	Replicas	RPE_C1_30	RPE_C2_30	chr13	chr20	0.987235
RPE_TP53	Replicas	RPE_C1_30	RPE_C2_30	chr13	chr21	0.985063
RPE_TP53	Replicas	RPE_C1_30	RPE_C2_30	chr13	chr22	0.982236
RPE_TP53	Replicas	RPE_C1_30	RPE_C2_30	chr13	chrX	0.979294
RPE_TP53	Replicas	RPE_C1_30	RPE_C2_30	chr14	chr15	0.989104
RPE_TP53	Replicas	RPE_C1_30	RPE_C2_30	chr14	chr16	0.987961
RPE_TP53	Replicas	RPE_C1_30	RPE_C2_30	chr14	chr17	0.990985
RPE_TP53	Replicas	RPE_C1_30	RPE_C2_30	chr14	chr18	0.987687
RPE_TP53	Replicas	RPE_C1_30	RPE_C2_30	chr14	chr19	0.984286
RPE_TP53	Replicas	RPE_C1_30	RPE_C2_30	chr14	chr20	0.995171
RPE_TP53	Replicas	RPE_C1_30	RPE_C2_30	chr14	chr21	0.994958
RPE_TP53	Replicas	RPE_C1_30	RPE_C2_30	chr14	chr22	0.986385
RPE_TP53	Replicas	RPE_C1_30	RPE_C2_30	chr14	chrX	0.983033
RPE_TP53	Replicas	RPE_C1_30	RPE_C2_30	chr15	chr16	0.987829
RPE_TP53	Replicas	RPE_C1_30	RPE_C2_30	chr15	chr17	0.991136
RPE_TP53	Replicas	RPE_C1_30	RPE_C2_30	chr15	chr18	0.984749
RPE_TP53	Replicas	RPE_C1_30	RPE_C2_30	chr15	chr19	0.985438
RPE_TP53	Replicas	RPE_C1_30	RPE_C2_30	chr15	chr20	0.994467
RPE_TP53	Replicas	RPE_C1_30	RPE_C2_30	chr15	chr21	0.988437
RPE_TP53	Replicas	RPE_C1_30	RPE_C2_30	chr15	chr22	0.989887
RPE_TP53	Replicas	RPE_C1_30	RPE_C2_30	chr15	chrX	0.97641
RPE_TP53	Replicas	RPE_C1_30	RPE_C2_30	chr16	chr17	0.994238
RPE_TP53	Replicas	RPE_C1_30	RPE_C2_30	chr16	chr18	0.992698
RPE_TP53	Replicas	RPE_C1_30	RPE_C2_30	chr16	chr19	0.990719
RPE_TP53	Replicas	RPE_C1_30	RPE_C2_30	chr16	chr20	0.988435
RPE_TP53	Replicas	RPE_C1_30	RPE_C2_30	chr16	chr21	0.990661
RPE_TP53	Replicas	RPE_C1_30	RPE_C2_30	chr16	chr22	0.991187
RPE_TP53	Replicas	RPE_C1_30	RPE_C2_30	chr16	chrX	0.982837
RPE_TP53	Replicas	RPE_C1_30	RPE_C2_30	chr17	chr18	0.983961
RPE_TP53	Replicas	RPE_C1_30	RPE_C2_30	chr17	chr19	0.994282
RPE_TP53	Replicas	RPE_C1_30	RPE_C2_30	chr17	chr20	0.991011
RPE_TP53	Replicas	RPE_C1_30	RPE_C2_30	chr17	chr21	0.993576
RPE_TP53	Replicas	RPE_C1_30	RPE_C2_30	chr17	chr22	0.994664
RPE_TP53	Replicas	RPE_C1_30	RPE_C2_30	chr17	chrX	0.987414
RPE_TP53	Replicas	RPE_C1_30	RPE_C2_30	chr18	chr19	0.981896
RPE_TP53	Replicas	RPE_C1_30	RPE_C2_30	chr18	chr20	0.983065
RPE_TP53	Replicas	RPE_C1_30	RPE_C2_30	chr18	chr21	0.991133
RPE_TP53	Replicas	RPE_C1_30	RPE_C2_30	chr18	chr22	0.983348
RPE_TP53	Replicas	RPE_C1_30	RPE_C2_30	chr18	chrX	0.957101
RPE_TP53	Replicas	RPE_C1_30	RPE_C2_30	chr19	chr20	0.990925
RPE_TP53	Replicas	RPE_C1_30	RPE_C2_30	chr19	chr21	0.994549
RPE_TP53	Replicas	RPE_C1_30	RPE_C2_30	chr19	chr22	0.988877
RPE_TP53	Replicas	RPE_C1_30	RPE_C2_30	chr19	chrX	0.963928
RPE_TP53	Replicas	RPE_C1_30	RPE_C2_30	chr20	chr21	0.983122
RPE_TP53	Replicas	RPE_C1_30	RPE_C2_30	chr20	chr22	0.990335
RPE_TP53	Replicas	RPE_C1_30	RPE_C2_30	chr20	chrX	0.979741
RPE_TP53	Replicas	RPE_C1_30	RPE_C2_30	chr21	chr22	0.990575
RPE_TP53	Replicas	RPE_C1_30	RPE_C2_30	chr21	chrX	0.981313
RPE_TP53	Replicas	RPE_C1_30	RPE_C2_30	chr22	chrX	0.986948
RPE_TP53	GM12878 (Rao 2014)	RPE_Control	GM12878_Rao	chr1	chr2	0.582804
RPE_TP53	GM12878 (Rao 2014)	RPE_Control	GM12878_Rao	chr1	chr3	0.605516
RPE_TP53	GM12878 (Rao 2014)	RPE_Control	GM12878_Rao	chr1	chr4	0.609186
RPE_TP53	GM12878 (Rao 2014)	RPE_Control	GM12878_Rao	chr1	chr5	0.647405
RPE_TP53	GM12878 (Rao 2014)	RPE_Control	GM12878_Rao	chr1	chr6	0.736735
RPE_TP53	GM12878 (Rao 2014)	RPE_Control	GM12878_Rao	chr1	chr7	0.613297
RPE_TP53	GM12878 (Rao 2014)	RPE_Control	GM12878_Rao	chr1	chr8	0.623721
RPE_TP53	GM12878 (Rao 2014)	RPE_Control	GM12878_Rao	chr1	chr9	0.803073
RPE_TP53	GM12878 (Rao 2014)	RPE_Control	GM12878_Rao	chr1	chr10	0.775375
RPE_TP53	GM12878 (Rao 2014)	RPE_Control	GM12878_Rao	chr1	chr11	0.752468
RPE_TP53	GM12878 (Rao 2014)	RPE_Control	GM12878_Rao	chr1	chr12	0.603268
RPE_TP53	GM12878 (Rao 2014)	RPE_Control	GM12878_Rao	chr1	chr13	0.609998
RPE_TP53	GM12878 (Rao 2014)	RPE_Control	GM12878_Rao	chr1	chr14	0.821648
RPE_TP53	GM12878 (Rao 2014)	RPE_Control	GM12878_Rao	chr1	chr15	0.750289
RPE_TP53	GM12878 (Rao 2014)	RPE_Control	GM12878_Rao	chr1	chr16	0.811224
RPE_TP53	GM12878 (Rao 2014)	RPE_Control	GM12878_Rao	chr1	chr17	0.702704
RPE_TP53	GM12878 (Rao 2014)	RPE_Control	GM12878_Rao	chr1	chr18	0.520599
RPE_TP53	GM12878 (Rao 2014)	RPE_Control	GM12878_Rao	chr1	chr19	0.750378
RPE_TP53	GM12878 (Rao 2014)	RPE_Control	GM12878_Rao	chr1	chr20	0.800789
RPE_TP53	GM12878 (Rao 2014)	RPE_Control	GM12878_Rao	chr1	chr21	0.816087
RPE_TP53	GM12878 (Rao 2014)	RPE_Control	GM12878_Rao	chr1	chr22	0.90393
RPE_TP53	GM12878 (Rao 2014)	RPE_Control	GM12878_Rao	chr1	chrX	0.678226
RPE_TP53	GM12878 (Rao 2014)	RPE_Control	GM12878_Rao	chr2	chr3	0.471813
RPE_TP53	GM12878 (Rao 2014)	RPE_Control	GM12878_Rao	chr2	chr4	0.616413
RPE_TP53	GM12878 (Rao 2014)	RPE_Control	GM12878_Rao	chr2	chr5	0.589923
RPE_TP53	GM12878 (Rao 2014)	RPE_Control	GM12878_Rao	chr2	chr6	0.678763
RPE_TP53	GM12878 (Rao 2014)	RPE_Control	GM12878_Rao	chr2	chr7	0.543602
RPE_TP53	GM12878 (Rao 2014)	RPE_Control	GM12878_Rao	chr2	chr8	0.599279
RPE_TP53	GM12878 (Rao 2014)	RPE_Control	GM12878_Rao	chr2	chr9	0.711686
RPE_TP53	GM12878 (Rao 2014)	RPE_Control	GM12878_Rao	chr2	chr10	0.74263
RPE_TP53	GM12878 (Rao 2014)	RPE_Control	GM12878_Rao	chr2	chr11	0.616249
RPE_TP53	GM12878 (Rao 2014)	RPE_Control	GM12878_Rao	chr2	chr12	0.483626
RPE_TP53	GM12878 (Rao 2014)	RPE_Control	GM12878_Rao	chr2	chr13	0.617969
RPE_TP53	GM12878 (Rao 2014)	RPE_Control	GM12878_Rao	chr2	chr14	0.711819
RPE_TP53	GM12878 (Rao 2014)	RPE_Control	GM12878_Rao	chr2	chr15	0.707443
RPE_TP53	GM12878 (Rao 2014)	RPE_Control	GM12878_Rao	chr2	chr16	0.813119
RPE_TP53	GM12878 (Rao 2014)	RPE_Control	GM12878_Rao	chr2	chr17	0.657269
RPE_TP53	GM12878 (Rao 2014)	RPE_Control	GM12878_Rao	chr2	chr18	0.569438
RPE_TP53	GM12878 (Rao 2014)	RPE_Control	GM12878_Rao	chr2	chr19	0.692374
RPE_TP53	GM12878 (Rao 2014)	RPE_Control	GM12878_Rao	chr2	chr20	0.821183
RPE_TP53	GM12878 (Rao 2014)	RPE_Control	GM12878_Rao	chr2	chr21	0.808412
RPE_TP53	GM12878 (Rao 2014)	RPE_Control	GM12878_Rao	chr2	chr22	0.913996
RPE_TP53	GM12878 (Rao 2014)	RPE_Control	GM12878_Rao	chr2	chrX	0.67409
RPE_TP53	GM12878 (Rao 2014)	RPE_Control	GM12878_Rao	chr3	chr4	0.350742
RPE_TP53	GM12878 (Rao 2014)	RPE_Control	GM12878_Rao	chr3	chr5	0.483547
RPE_TP53	GM12878 (Rao 2014)	RPE_Control	GM12878_Rao	chr3	chr6	0.595521
RPE_TP53	GM12878 (Rao 2014)	RPE_Control	GM12878_Rao	chr3	chr7	0.446399
RPE_TP53	GM12878 (Rao 2014)	RPE_Control	GM12878_Rao	chr3	chr8	0.431431
RPE_TP53	GM12878 (Rao 2014)	RPE_Control	GM12878_Rao	chr3	chr9	0.719056
RPE_TP53	GM12878 (Rao 2014)	RPE_Control	GM12878_Rao	chr3	chr10	0.70105
RPE_TP53	GM12878 (Rao 2014)	RPE_Control	GM12878_Rao	chr3	chr11	0.583075
RPE_TP53	GM12878 (Rao 2014)	RPE_Control	GM12878_Rao	chr3	chr12	0.452936
RPE_TP53	GM12878 (Rao 2014)	RPE_Control	GM12878_Rao	chr3	chr13	0.381081
RPE_TP53	GM12878 (Rao 2014)	RPE_Control	GM12878_Rao	chr3	chr14	0.7176
RPE_TP53	GM12878 (Rao 2014)	RPE_Control	GM12878_Rao	chr3	chr15	0.683793
RPE_TP53	GM12878 (Rao 2014)	RPE_Control	GM12878_Rao	chr3	chr16	0.832564
RPE_TP53	GM12878 (Rao 2014)	RPE_Control	GM12878_Rao	chr3	chr17	0.654434
RPE_TP53	GM12878 (Rao 2014)	RPE_Control	GM12878_Rao	chr3	chr18	0.345856
RPE_TP53	GM12878 (Rao 2014)	RPE_Control	GM12878_Rao	chr3	chr19	0.702276
RPE_TP53	GM12878 (Rao 2014)	RPE_Control	GM12878_Rao	chr3	chr20	0.828097
RPE_TP53	GM12878 (Rao 2014)	RPE_Control	GM12878_Rao	chr3	chr21	0.833117
RPE_TP53	GM12878 (Rao 2014)	RPE_Control	GM12878_Rao	chr3	chr22	0.890289
RPE_TP53	GM12878 (Rao 2014)	RPE_Control	GM12878_Rao	chr3	chrX	0.538639
RPE_TP53	GM12878 (Rao 2014)	RPE_Control	GM12878_Rao	chr4	chr5	0.565152
RPE_TP53	GM12878 (Rao 2014)	RPE_Control	GM12878_Rao	chr4	chr6	0.611211
RPE_TP53	GM12878 (Rao 2014)	RPE_Control	GM12878_Rao	chr4	chr7	0.417361
RPE_TP53	GM12878 (Rao 2014)	RPE_Control	GM12878_Rao	chr4	chr8	0.678129
RPE_TP53	GM12878 (Rao 2014)	RPE_Control	GM12878_Rao	chr4	chr9	0.696931
RPE_TP53	GM12878 (Rao 2014)	RPE_Control	GM12878_Rao	chr4	chr10	0.783313
RPE_TP53	GM12878 (Rao 2014)	RPE_Control	GM12878_Rao	chr4	chr11	0.670847
RPE_TP53	GM12878 (Rao 2014)	RPE_Control	GM12878_Rao	chr4	chr12	0.440921
RPE_TP53	GM12878 (Rao 2014)	RPE_Control	GM12878_Rao	chr4	chr13	0.488462
RPE_TP53	GM12878 (Rao 2014)	RPE_Control	GM12878_Rao	chr4	chr14	0.770864
RPE_TP53	GM12878 (Rao 2014)	RPE_Control	GM12878_Rao	chr4	chr15	0.744741
RPE_TP53	GM12878 (Rao 2014)	RPE_Control	GM12878_Rao	chr4	chr16	0.888713
RPE_TP53	GM12878 (Rao 2014)	RPE_Control	GM12878_Rao	chr4	chr17	0.864391
RPE_TP53	GM12878 (Rao 2014)	RPE_Control	GM12878_Rao	chr4	chr18	0.73901
RPE_TP53	GM12878 (Rao 2014)	RPE_Control	GM12878_Rao	chr4	chr19	0.867746
RPE_TP53	GM12878 (Rao 2014)	RPE_Control	GM12878_Rao	chr4	chr20	0.916568
RPE_TP53	GM12878 (Rao 2014)	RPE_Control	GM12878_Rao	chr4	chr21	0.881762
RPE_TP53	GM12878 (Rao 2014)	RPE_Control	GM12878_Rao	chr4	chr22	0.955093
RPE_TP53	GM12878 (Rao 2014)	RPE_Control	GM12878_Rao	chr4	chrX	0.699845
RPE_TP53	GM12878 (Rao 2014)	RPE_Control	GM12878_Rao	chr5	chr6	0.657967
RPE_TP53	GM12878 (Rao 2014)	RPE_Control	GM12878_Rao	chr5	chr7	0.57531
RPE_TP53	GM12878 (Rao 2014)	RPE_Control	GM12878_Rao	chr5	chr8	0.53251
RPE_TP53	GM12878 (Rao 2014)	RPE_Control	GM12878_Rao	chr5	chr9	0.727527
RPE_TP53	GM12878 (Rao 2014)	RPE_Control	GM12878_Rao	chr5	chr10	0.781363
RPE_TP53	GM12878 (Rao 2014)	RPE_Control	GM12878_Rao	chr5	chr11	0.595293
RPE_TP53	GM12878 (Rao 2014)	RPE_Control	GM12878_Rao	chr5	chr12	0.563485
RPE_TP53	GM12878 (Rao 2014)	RPE_Control	GM12878_Rao	chr5	chr13	0.627399
RPE_TP53	GM12878 (Rao 2014)	RPE_Control	GM12878_Rao	chr5	chr14	0.755337
RPE_TP53	GM12878 (Rao 2014)	RPE_Control	GM12878_Rao	chr5	chr15	0.777004
RPE_TP53	GM12878 (Rao 2014)	RPE_Control	GM12878_Rao	chr5	chr16	0.887052
RPE_TP53	GM12878 (Rao 2014)	RPE_Control	GM12878_Rao	chr5	chr17	0.76627
RPE_TP53	GM12878 (Rao 2014)	RPE_Control	GM12878_Rao	chr5	chr18	0.562475
RPE_TP53	GM12878 (Rao 2014)	RPE_Control	GM12878_Rao	chr5	chr19	0.728201
RPE_TP53	GM12878 (Rao 2014)	RPE_Control	GM12878_Rao	chr5	chr20	0.885611
RPE_TP53	GM12878 (Rao 2014)	RPE_Control	GM12878_Rao	chr5	chr21	0.846494
RPE_TP53	GM12878 (Rao 2014)	RPE_Control	GM12878_Rao	chr5	chr22	0.927613
RPE_TP53	GM12878 (Rao 2014)	RPE_Control	GM12878_Rao	chr5	chrX	0.6454
RPE_TP53	GM12878 (Rao 2014)	RPE_Control	GM12878_Rao	chr6	chr7	0.620217
RPE_TP53	GM12878 (Rao 2014)	RPE_Control	GM12878_Rao	chr6	chr8	0.622196
RPE_TP53	GM12878 (Rao 2014)	RPE_Control	GM12878_Rao	chr6	chr9	0.770999
RPE_TP53	GM12878 (Rao 2014)	RPE_Control	GM12878_Rao	chr6	chr10	0.804211
RPE_TP53	GM12878 (Rao 2014)	RPE_Control	GM12878_Rao	chr6	chr11	0.669021
RPE_TP53	GM12878 (Rao 2014)	RPE_Control	GM12878_Rao	chr6	chr12	0.630668
RPE_TP53	GM12878 (Rao 2014)	RPE_Control	GM12878_Rao	chr6	chr13	0.594148
RPE_TP53	GM12878 (Rao 2014)	RPE_Control	GM12878_Rao	chr6	chr14	0.762662
RPE_TP53	GM12878 (Rao 2014)	RPE_Control	GM12878_Rao	chr6	chr15	0.86449
RPE_TP53	GM12878 (Rao 2014)	RPE_Control	GM12878_Rao	chr6	chr16	0.912073
RPE_TP53	GM12878 (Rao 2014)	RPE_Control	GM12878_Rao	chr6	chr17	0.851264
RPE_TP53	GM12878 (Rao 2014)	RPE_Control	GM12878_Rao	chr6	chr18	0.549362
RPE_TP53	GM12878 (Rao 2014)	RPE_Control	GM12878_Rao	chr6	chr19	0.881511
RPE_TP53	GM12878 (Rao 2014)	RPE_Control	GM12878_Rao	chr6	chr20	0.910129
RPE_TP53	GM12878 (Rao 2014)	RPE_Control	GM12878_Rao	chr6	chr21	0.808512
RPE_TP53	GM12878 (Rao 2014)	RPE_Control	GM12878_Rao	chr6	chr22	0.964744
RPE_TP53	GM12878 (Rao 2014)	RPE_Control	GM12878_Rao	chr6	chrX	0.601022
RPE_TP53	GM12878 (Rao 2014)	RPE_Control	GM12878_Rao	chr7	chr8	0.441017
RPE_TP53	GM12878 (Rao 2014)	RPE_Control	GM12878_Rao	chr7	chr9	0.728815
RPE_TP53	GM12878 (Rao 2014)	RPE_Control	GM12878_Rao	chr7	chr10	0.743513
RPE_TP53	GM12878 (Rao 2014)	RPE_Control	GM12878_Rao	chr7	chr11	0.634671
RPE_TP53	GM12878 (Rao 2014)	RPE_Control	GM12878_Rao	chr7	chr12	0.567389
RPE_TP53	GM12878 (Rao 2014)	RPE_Control	GM12878_Rao	chr7	chr13	0.528568
RPE_TP53	GM12878 (Rao 2014)	RPE_Control	GM12878_Rao	chr7	chr14	0.697673
RPE_TP53	GM12878 (Rao 2014)	RPE_Control	GM12878_Rao	chr7	chr15	0.746261
RPE_TP53	GM12878 (Rao 2014)	RPE_Control	GM12878_Rao	chr7	chr16	0.851846
RPE_TP53	GM12878 (Rao 2014)	RPE_Control	GM12878_Rao	chr7	chr17	0.734547
RPE_TP53	GM12878 (Rao 2014)	RPE_Control	GM12878_Rao	chr7	chr18	0.455823
RPE_TP53	GM12878 (Rao 2014)	RPE_Control	GM12878_Rao	chr7	chr19	0.786818
RPE_TP53	GM12878 (Rao 2014)	RPE_Control	GM12878_Rao	chr7	chr20	0.859554
RPE_TP53	GM12878 (Rao 2014)	RPE_Control	GM12878_Rao	chr7	chr21	0.791434
RPE_TP53	GM12878 (Rao 2014)	RPE_Control	GM12878_Rao	chr7	chr22	0.957424
RPE_TP53	GM12878 (Rao 2014)	RPE_Control	GM12878_Rao	chr7	chrX	0.543923
RPE_TP53	GM12878 (Rao 2014)	RPE_Control	GM12878_Rao	chr8	chr9	0.661796
RPE_TP53	GM12878 (Rao 2014)	RPE_Control	GM12878_Rao	chr8	chr10	0.741202
RPE_TP53	GM12878 (Rao 2014)	RPE_Control	GM12878_Rao	chr8	chr11	0.571772
RPE_TP53	GM12878 (Rao 2014)	RPE_Control	GM12878_Rao	chr8	chr12	0.475401
RPE_TP53	GM12878 (Rao 2014)	RPE_Control	GM12878_Rao	chr8	chr13	0.50371
RPE_TP53	GM12878 (Rao 2014)	RPE_Control	GM12878_Rao	chr8	chr14	0.644636
RPE_TP53	GM12878 (Rao 2014)	RPE_Control	GM12878_Rao	chr8	chr15	0.669062
RPE_TP53	GM12878 (Rao 2014)	RPE_Control	GM12878_Rao	chr8	chr16	0.848741
RPE_TP53	GM12878 (Rao 2014)	RPE_Control	GM12878_Rao	chr8	chr17	0.725254
RPE_TP53	GM12878 (Rao 2014)	RPE_Control	GM12878_Rao	chr8	chr18	0.623393
RPE_TP53	GM12878 (Rao 2014)	RPE_Control	GM12878_Rao	chr8	chr19	0.803296
RPE_TP53	GM12878 (Rao 2014)	RPE_Control	GM12878_Rao	chr8	chr20	0.825776
RPE_TP53	GM12878 (Rao 2014)	RPE_Control	GM12878_Rao	chr8	chr21	0.832871
RPE_TP53	GM12878 (Rao 2014)	RPE_Control	GM12878_Rao	chr8	chr22	0.933939
RPE_TP53	GM12878 (Rao 2014)	RPE_Control	GM12878_Rao	chr8	chrX	0.595645
RPE_TP53	GM12878 (Rao 2014)	RPE_Control	GM12878_Rao	chr9	chr10	0.823999
RPE_TP53	GM12878 (Rao 2014)	RPE_Control	GM12878_Rao	chr9	chr11	0.775814
RPE_TP53	GM12878 (Rao 2014)	RPE_Control	GM12878_Rao	chr9	chr12	0.761081
RPE_TP53	GM12878 (Rao 2014)	RPE_Control	GM12878_Rao	chr9	chr13	0.710696
RPE_TP53	GM12878 (Rao 2014)	RPE_Control	GM12878_Rao	chr9	chr14	0.806046
RPE_TP53	GM12878 (Rao 2014)	RPE_Control	GM12878_Rao	chr9	chr15	0.865054
RPE_TP53	GM12878 (Rao 2014)	RPE_Control	GM12878_Rao	chr9	chr16	0.864997
RPE_TP53	GM12878 (Rao 2014)	RPE_Control	GM12878_Rao	chr9	chr17	0.83532
RPE_TP53	GM12878 (Rao 2014)	RPE_Control	GM12878_Rao	chr9	chr18	0.660993
RPE_TP53	GM12878 (Rao 2014)	RPE_Control	GM12878_Rao	chr9	chr19	0.836704
RPE_TP53	GM12878 (Rao 2014)	RPE_Control	GM12878_Rao	chr9	chr20	0.867639
RPE_TP53	GM12878 (Rao 2014)	RPE_Control	GM12878_Rao	chr9	chr21	0.87444
RPE_TP53	GM12878 (Rao 2014)	RPE_Control	GM12878_Rao	chr9	chr22	0.947064
RPE_TP53	GM12878 (Rao 2014)	RPE_Control	GM12878_Rao	chr9	chrX	0.710083
RPE_TP53	GM12878 (Rao 2014)	RPE_Control	GM12878_Rao	chr10	chr11	0.782071
RPE_TP53	GM12878 (Rao 2014)	RPE_Control	GM12878_Rao	chr10	chr12	0.768057
RPE_TP53	GM12878 (Rao 2014)	RPE_Control	GM12878_Rao	chr10	chr13	0.683071
RPE_TP53	GM12878 (Rao 2014)	RPE_Control	GM12878_Rao	chr10	chr14	0.785834
RPE_TP53	GM12878 (Rao 2014)	RPE_Control	GM12878_Rao	chr10	chr15	0.86755
RPE_TP53	GM12878 (Rao 2014)	RPE_Control	GM12878_Rao	chr10	chr16	0.900474
RPE_TP53	GM12878 (Rao 2014)	RPE_Control	GM12878_Rao	chr10	chr17	0.880223
RPE_TP53	GM12878 (Rao 2014)	RPE_Control	GM12878_Rao	chr10	chr18	0.702991
RPE_TP53	GM12878 (Rao 2014)	RPE_Control	GM12878_Rao	chr10	chr19	0.896196
RPE_TP53	GM12878 (Rao 2014)	RPE_Control	GM12878_Rao	chr10	chr20	0.943525
RPE_TP53	GM12878 (Rao 2014)	RPE_Control	GM12878_Rao	chr10	chr21	0.818794
RPE_TP53	GM12878 (Rao 2014)	RPE_Control	GM12878_Rao	chr10	chr22	0.979669
RPE_TP53	GM12878 (Rao 2014)	RPE_Control	GM12878_Rao	chr10	chrX	0.456618
RPE_TP53	GM12878 (Rao 2014)	RPE_Control	GM12878_Rao	chr11	chr12	0.694011
RPE_TP53	GM12878 (Rao 2014)	RPE_Control	GM12878_Rao	chr11	chr13	0.667367
RPE_TP53	GM12878 (Rao 2014)	RPE_Control	GM12878_Rao	chr11	chr14	0.713874
RPE_TP53	GM12878 (Rao 2014)	RPE_Control	GM12878_Rao	chr11	chr15	0.834249
RPE_TP53	GM12878 (Rao 2014)	RPE_Control	GM12878_Rao	chr11	chr16	0.894024
RPE_TP53	GM12878 (Rao 2014)	RPE_Control	GM12878_Rao	chr11	chr17	0.864369
RPE_TP53	GM12878 (Rao 2014)	RPE_Control	GM12878_Rao	chr11	chr18	0.460418
RPE_TP53	GM12878 (Rao 2014)	RPE_Control	GM12878_Rao	chr11	chr19	0.848963
RPE_TP53	GM12878 (Rao 2014)	RPE_Control	GM12878_Rao	chr11	chr20	0.870217
RPE_TP53	GM12878 (Rao 2014)	RPE_Control	GM12878_Rao	chr11	chr21	0.803907
RPE_TP53	GM12878 (Rao 2014)	RPE_Control	GM12878_Rao	chr11	chr22	0.955218
RPE_TP53	GM12878 (Rao 2014)	RPE_Control	GM12878_Rao	chr11	chrX	0.569041
RPE_TP53	GM12878 (Rao 2014)	RPE_Control	GM12878_Rao	chr12	chr13	0.610612
RPE_TP53	GM12878 (Rao 2014)	RPE_Control	GM12878_Rao	chr12	chr14	0.775355
RPE_TP53	GM12878 (Rao 2014)	RPE_Control	GM12878_Rao	chr12	chr15	0.738457
RPE_TP53	GM12878 (Rao 2014)	RPE_Control	GM12878_Rao	chr12	chr16	0.909553
RPE_TP53	GM12878 (Rao 2014)	RPE_Control	GM12878_Rao	chr12	chr17	0.706755
RPE_TP53	GM12878 (Rao 2014)	RPE_Control	GM12878_Rao	chr12	chr18	0.600656
RPE_TP53	GM12878 (Rao 2014)	RPE_Control	GM12878_Rao	chr12	chr19	0.764896
RPE_TP53	GM12878 (Rao 2014)	RPE_Control	GM12878_Rao	chr12	chr20	0.883925
RPE_TP53	GM12878 (Rao 2014)	RPE_Control	GM12878_Rao	chr12	chr21	0.868343
RPE_TP53	GM12878 (Rao 2014)	RPE_Control	GM12878_Rao	chr12	chr22	0.951129
RPE_TP53	GM12878 (Rao 2014)	RPE_Control	GM12878_Rao	chr12	chrX	0.617623
RPE_TP53	GM12878 (Rao 2014)	RPE_Control	GM12878_Rao	chr13	chr14	0.723277
RPE_TP53	GM12878 (Rao 2014)	RPE_Control	GM12878_Rao	chr13	chr15	0.779342
RPE_TP53	GM12878 (Rao 2014)	RPE_Control	GM12878_Rao	chr13	chr16	0.905681
RPE_TP53	GM12878 (Rao 2014)	RPE_Control	GM12878_Rao	chr13	chr17	0.827898
RPE_TP53	GM12878 (Rao 2014)	RPE_Control	GM12878_Rao	chr13	chr18	0.661689
RPE_TP53	GM12878 (Rao 2014)	RPE_Control	GM12878_Rao	chr13	chr19	0.899348
RPE_TP53	GM12878 (Rao 2014)	RPE_Control	GM12878_Rao	chr13	chr20	0.943103
RPE_TP53	GM12878 (Rao 2014)	RPE_Control	GM12878_Rao	chr13	chr21	0.738063
RPE_TP53	GM12878 (Rao 2014)	RPE_Control	GM12878_Rao	chr13	chr22	0.939163
RPE_TP53	GM12878 (Rao 2014)	RPE_Control	GM12878_Rao	chr13	chrX	0.720223
RPE_TP53	GM12878 (Rao 2014)	RPE_Control	GM12878_Rao	chr14	chr15	0.901797
RPE_TP53	GM12878 (Rao 2014)	RPE_Control	GM12878_Rao	chr14	chr16	0.821973
RPE_TP53	GM12878 (Rao 2014)	RPE_Control	GM12878_Rao	chr14	chr17	0.823849
RPE_TP53	GM12878 (Rao 2014)	RPE_Control	GM12878_Rao	chr14	chr18	0.432356
RPE_TP53	GM12878 (Rao 2014)	RPE_Control	GM12878_Rao	chr14	chr19	0.862918
RPE_TP53	GM12878 (Rao 2014)	RPE_Control	GM12878_Rao	chr14	chr20	0.893763
RPE_TP53	GM12878 (Rao 2014)	RPE_Control	GM12878_Rao	chr14	chr21	0.837503
RPE_TP53	GM12878 (Rao 2014)	RPE_Control	GM12878_Rao	chr14	chr22	0.940575
RPE_TP53	GM12878 (Rao 2014)	RPE_Control	GM12878_Rao	chr14	chrX	0.564008
RPE_TP53	GM12878 (Rao 2014)	RPE_Control	GM12878_Rao	chr15	chr16	0.819799
RPE_TP53	GM12878 (Rao 2014)	RPE_Control	GM12878_Rao	chr15	chr17	0.910592
RPE_TP53	GM12878 (Rao 2014)	RPE_Control	GM12878_Rao	chr15	chr18	0.627161
RPE_TP53	GM12878 (Rao 2014)	RPE_Control	GM12878_Rao	chr15	chr19	0.89531
RPE_TP53	GM12878 (Rao 2014)	RPE_Control	GM12878_Rao	chr15	chr20	0.902829
RPE_TP53	GM12878 (Rao 2014)	RPE_Control	GM12878_Rao	chr15	chr21	0.925788
RPE_TP53	GM12878 (Rao 2014)	RPE_Control	GM12878_Rao	chr15	chr22	0.97243
RPE_TP53	GM12878 (Rao 2014)	RPE_Control	GM12878_Rao	chr15	chrX	0.766092
RPE_TP53	GM12878 (Rao 2014)	RPE_Control	GM12878_Rao	chr16	chr17	0.895003
RPE_TP53	GM12878 (Rao 2014)	RPE_Control	GM12878_Rao	chr16	chr18	0.854377
RPE_TP53	GM12878 (Rao 2014)	RPE_Control	GM12878_Rao	chr16	chr19	0.907419
RPE_TP53	GM12878 (Rao 2014)	RPE_Control	GM12878_Rao	chr16	chr20	0.90754
RPE_TP53	GM12878 (Rao 2014)	RPE_Control	GM12878_Rao	chr16	chr21	0.883151
RPE_TP53	GM12878 (Rao 2014)	RPE_Control	GM12878_Rao	chr16	chr22	0.972149
RPE_TP53	GM12878 (Rao 2014)	RPE_Control	GM12878_Rao	chr16	chrX	0.840859
RPE_TP53	GM12878 (Rao 2014)	RPE_Control	GM12878_Rao	chr17	chr18	0.743553
RPE_TP53	GM12878 (Rao 2014)	RPE_Control	GM12878_Rao	chr17	chr19	0.913474
RPE_TP53	GM12878 (Rao 2014)	RPE_Control	GM12878_Rao	chr17	chr20	0.91867
RPE_TP53	GM12878 (Rao 2014)	RPE_Control	GM12878_Rao	chr17	chr21	0.937844
RPE_TP53	GM12878 (Rao 2014)	RPE_Control	GM12878_Rao	chr17	chr22	0.988406
RPE_TP53	GM12878 (Rao 2014)	RPE_Control	GM12878_Rao	chr17	chrX	0.792265
RPE_TP53	GM12878 (Rao 2014)	RPE_Control	GM12878_Rao	chr18	chr19	0.659809
RPE_TP53	GM12878 (Rao 2014)	RPE_Control	GM12878_Rao	chr18	chr20	0.915221
RPE_TP53	GM12878 (Rao 2014)	RPE_Control	GM12878_Rao	chr18	chr21	0.592176
RPE_TP53	GM12878 (Rao 2014)	RPE_Control	GM12878_Rao	chr18	chr22	0.974717
RPE_TP53	GM12878 (Rao 2014)	RPE_Control	GM12878_Rao	chr18	chrX	0.623546
RPE_TP53	GM12878 (Rao 2014)	RPE_Control	GM12878_Rao	chr19	chr20	0.81953
RPE_TP53	GM12878 (Rao 2014)	RPE_Control	GM12878_Rao	chr19	chr21	0.94471
RPE_TP53	GM12878 (Rao 2014)	RPE_Control	GM12878_Rao	chr19	chr22	0.899889
RPE_TP53	GM12878 (Rao 2014)	RPE_Control	GM12878_Rao	chr19	chrX	0.639676
RPE_TP53	GM12878 (Rao 2014)	RPE_Control	GM12878_Rao	chr20	chr21	0.89264
RPE_TP53	GM12878 (Rao 2014)	RPE_Control	GM12878_Rao	chr20	chr22	0.97563
RPE_TP53	GM12878 (Rao 2014)	RPE_Control	GM12878_Rao	chr20	chrX	0.860862
RPE_TP53	GM12878 (Rao 2014)	RPE_Control	GM12878_Rao	chr21	chr22	0.876154
RPE_TP53	GM12878 (Rao 2014)	RPE_Control	GM12878_Rao	chr21	chrX	0.71494
RPE_TP53	GM12878 (Rao 2014)	RPE_Control	GM12878_Rao	chr22	chrX	0.944672
CPA_TP53	WGD 19	CPA_TP53_Ctrl_c19_mega	CPA_TP53_WGD_c19_mega	chr1	chr2	0.930363
CPA_TP53	WGD 19	CPA_TP53_Ctrl_c19_mega	CPA_TP53_WGD_c19_mega	chr1	chr3	0.932607
CPA_TP53	WGD 19	CPA_TP53_Ctrl_c19_mega	CPA_TP53_WGD_c19_mega	chr1	chr4	0.930688
CPA_TP53	WGD 19	CPA_TP53_Ctrl_c19_mega	CPA_TP53_WGD_c19_mega	chr1	chr5	0.954317
CPA_TP53	WGD 19	CPA_TP53_Ctrl_c19_mega	CPA_TP53_WGD_c19_mega	chr1	chr6	0.956723
CPA_TP53	WGD 19	CPA_TP53_Ctrl_c19_mega	CPA_TP53_WGD_c19_mega	chr1	chr7	0.949623
CPA_TP53	WGD 19	CPA_TP53_Ctrl_c19_mega	CPA_TP53_WGD_c19_mega	chr1	chr8	0.972109
CPA_TP53	WGD 19	CPA_TP53_Ctrl_c19_mega	CPA_TP53_WGD_c19_mega	chr1	chr9	0.968099
CPA_TP53	WGD 19	CPA_TP53_Ctrl_c19_mega	CPA_TP53_WGD_c19_mega	chr1	chr10	0.948078
CPA_TP53	WGD 19	CPA_TP53_Ctrl_c19_mega	CPA_TP53_WGD_c19_mega	chr1	chr11	0.972397
CPA_TP53	WGD 19	CPA_TP53_Ctrl_c19_mega	CPA_TP53_WGD_c19_mega	chr1	chr12	0.934301
CPA_TP53	WGD 19	CPA_TP53_Ctrl_c19_mega	CPA_TP53_WGD_c19_mega	chr1	chr13	0.968603
CPA_TP53	WGD 19	CPA_TP53_Ctrl_c19_mega	CPA_TP53_WGD_c19_mega	chr1	chr14	0.974767
CPA_TP53	WGD 19	CPA_TP53_Ctrl_c19_mega	CPA_TP53_WGD_c19_mega	chr1	chr15	0.960973
CPA_TP53	WGD 19	CPA_TP53_Ctrl_c19_mega	CPA_TP53_WGD_c19_mega	chr1	chr16	0.968071
CPA_TP53	WGD 19	CPA_TP53_Ctrl_c19_mega	CPA_TP53_WGD_c19_mega	chr1	chr17	0.938405
CPA_TP53	WGD 19	CPA_TP53_Ctrl_c19_mega	CPA_TP53_WGD_c19_mega	chr1	chr18	0.919765
CPA_TP53	WGD 19	CPA_TP53_Ctrl_c19_mega	CPA_TP53_WGD_c19_mega	chr1	chr19	0.915788
CPA_TP53	WGD 19	CPA_TP53_Ctrl_c19_mega	CPA_TP53_WGD_c19_mega	chr1	chr20	0.947025
CPA_TP53	WGD 19	CPA_TP53_Ctrl_c19_mega	CPA_TP53_WGD_c19_mega	chr1	chr21	0.963029
CPA_TP53	WGD 19	CPA_TP53_Ctrl_c19_mega	CPA_TP53_WGD_c19_mega	chr1	chr22	0.960899
CPA_TP53	WGD 19	CPA_TP53_Ctrl_c19_mega	CPA_TP53_WGD_c19_mega	chr1	chrX	0.937991
CPA_TP53	WGD 19	CPA_TP53_Ctrl_c19_mega	CPA_TP53_WGD_c19_mega	chr2	chr3	0.948076
CPA_TP53	WGD 19	CPA_TP53_Ctrl_c19_mega	CPA_TP53_WGD_c19_mega	chr2	chr4	0.958922
CPA_TP53	WGD 19	CPA_TP53_Ctrl_c19_mega	CPA_TP53_WGD_c19_mega	chr2	chr5	0.941902
CPA_TP53	WGD 19	CPA_TP53_Ctrl_c19_mega	CPA_TP53_WGD_c19_mega	chr2	chr6	0.962662
CPA_TP53	WGD 19	CPA_TP53_Ctrl_c19_mega	CPA_TP53_WGD_c19_mega	chr2	chr7	0.943627
CPA_TP53	WGD 19	CPA_TP53_Ctrl_c19_mega	CPA_TP53_WGD_c19_mega	chr2	chr8	0.975388
CPA_TP53	WGD 19	CPA_TP53_Ctrl_c19_mega	CPA_TP53_WGD_c19_mega	chr2	chr9	0.938092
CPA_TP53	WGD 19	CPA_TP53_Ctrl_c19_mega	CPA_TP53_WGD_c19_mega	chr2	chr10	0.927561
CPA_TP53	WGD 19	CPA_TP53_Ctrl_c19_mega	CPA_TP53_WGD_c19_mega	chr2	chr11	0.953197
CPA_TP53	WGD 19	CPA_TP53_Ctrl_c19_mega	CPA_TP53_WGD_c19_mega	chr2	chr12	0.878067
CPA_TP53	WGD 19	CPA_TP53_Ctrl_c19_mega	CPA_TP53_WGD_c19_mega	chr2	chr13	0.961666
CPA_TP53	WGD 19	CPA_TP53_Ctrl_c19_mega	CPA_TP53_WGD_c19_mega	chr2	chr14	0.963016
CPA_TP53	WGD 19	CPA_TP53_Ctrl_c19_mega	CPA_TP53_WGD_c19_mega	chr2	chr15	0.949596
CPA_TP53	WGD 19	CPA_TP53_Ctrl_c19_mega	CPA_TP53_WGD_c19_mega	chr2	chr16	0.961655
CPA_TP53	WGD 19	CPA_TP53_Ctrl_c19_mega	CPA_TP53_WGD_c19_mega	chr2	chr17	0.912967
CPA_TP53	WGD 19	CPA_TP53_Ctrl_c19_mega	CPA_TP53_WGD_c19_mega	chr2	chr18	0.894246
CPA_TP53	WGD 19	CPA_TP53_Ctrl_c19_mega	CPA_TP53_WGD_c19_mega	chr2	chr19	0.909531
CPA_TP53	WGD 19	CPA_TP53_Ctrl_c19_mega	CPA_TP53_WGD_c19_mega	chr2	chr20	0.941313
CPA_TP53	WGD 19	CPA_TP53_Ctrl_c19_mega	CPA_TP53_WGD_c19_mega	chr2	chr21	0.948777
CPA_TP53	WGD 19	CPA_TP53_Ctrl_c19_mega	CPA_TP53_WGD_c19_mega	chr2	chr22	0.961935
CPA_TP53	WGD 19	CPA_TP53_Ctrl_c19_mega	CPA_TP53_WGD_c19_mega	chr2	chrX	0.943304
CPA_TP53	WGD 19	CPA_TP53_Ctrl_c19_mega	CPA_TP53_WGD_c19_mega	chr3	chr4	0.921476
CPA_TP53	WGD 19	CPA_TP53_Ctrl_c19_mega	CPA_TP53_WGD_c19_mega	chr3	chr5	0.922041
CPA_TP53	WGD 19	CPA_TP53_Ctrl_c19_mega	CPA_TP53_WGD_c19_mega	chr3	chr6	0.946084
CPA_TP53	WGD 19	CPA_TP53_Ctrl_c19_mega	CPA_TP53_WGD_c19_mega	chr3	chr7	0.927994
CPA_TP53	WGD 19	CPA_TP53_Ctrl_c19_mega	CPA_TP53_WGD_c19_mega	chr3	chr8	0.960083
CPA_TP53	WGD 19	CPA_TP53_Ctrl_c19_mega	CPA_TP53_WGD_c19_mega	chr3	chr9	0.936428
CPA_TP53	WGD 19	CPA_TP53_Ctrl_c19_mega	CPA_TP53_WGD_c19_mega	chr3	chr10	0.924266
CPA_TP53	WGD 19	CPA_TP53_Ctrl_c19_mega	CPA_TP53_WGD_c19_mega	chr3	chr11	0.942976
CPA_TP53	WGD 19	CPA_TP53_Ctrl_c19_mega	CPA_TP53_WGD_c19_mega	chr3	chr12	0.917013
CPA_TP53	WGD 19	CPA_TP53_Ctrl_c19_mega	CPA_TP53_WGD_c19_mega	chr3	chr13	0.947373
CPA_TP53	WGD 19	CPA_TP53_Ctrl_c19_mega	CPA_TP53_WGD_c19_mega	chr3	chr14	0.959914
CPA_TP53	WGD 19	CPA_TP53_Ctrl_c19_mega	CPA_TP53_WGD_c19_mega	chr3	chr15	0.959836
CPA_TP53	WGD 19	CPA_TP53_Ctrl_c19_mega	CPA_TP53_WGD_c19_mega	chr3	chr16	0.965452
CPA_TP53	WGD 19	CPA_TP53_Ctrl_c19_mega	CPA_TP53_WGD_c19_mega	chr3	chr17	0.950315
CPA_TP53	WGD 19	CPA_TP53_Ctrl_c19_mega	CPA_TP53_WGD_c19_mega	chr3	chr18	0.890066
CPA_TP53	WGD 19	CPA_TP53_Ctrl_c19_mega	CPA_TP53_WGD_c19_mega	chr3	chr19	0.939775
CPA_TP53	WGD 19	CPA_TP53_Ctrl_c19_mega	CPA_TP53_WGD_c19_mega	chr3	chr20	0.943378
CPA_TP53	WGD 19	CPA_TP53_Ctrl_c19_mega	CPA_TP53_WGD_c19_mega	chr3	chr21	0.950467
CPA_TP53	WGD 19	CPA_TP53_Ctrl_c19_mega	CPA_TP53_WGD_c19_mega	chr3	chr22	0.97753
CPA_TP53	WGD 19	CPA_TP53_Ctrl_c19_mega	CPA_TP53_WGD_c19_mega	chr3	chrX	0.934825
CPA_TP53	WGD 19	CPA_TP53_Ctrl_c19_mega	CPA_TP53_WGD_c19_mega	chr4	chr5	0.931826
CPA_TP53	WGD 19	CPA_TP53_Ctrl_c19_mega	CPA_TP53_WGD_c19_mega	chr4	chr6	0.952282
CPA_TP53	WGD 19	CPA_TP53_Ctrl_c19_mega	CPA_TP53_WGD_c19_mega	chr4	chr7	0.952804
CPA_TP53	WGD 19	CPA_TP53_Ctrl_c19_mega	CPA_TP53_WGD_c19_mega	chr4	chr8	0.980471
CPA_TP53	WGD 19	CPA_TP53_Ctrl_c19_mega	CPA_TP53_WGD_c19_mega	chr4	chr9	0.961505
CPA_TP53	WGD 19	CPA_TP53_Ctrl_c19_mega	CPA_TP53_WGD_c19_mega	chr4	chr10	0.939416
CPA_TP53	WGD 19	CPA_TP53_Ctrl_c19_mega	CPA_TP53_WGD_c19_mega	chr4	chr11	0.956821
CPA_TP53	WGD 19	CPA_TP53_Ctrl_c19_mega	CPA_TP53_WGD_c19_mega	chr4	chr12	0.89757
CPA_TP53	WGD 19	CPA_TP53_Ctrl_c19_mega	CPA_TP53_WGD_c19_mega	chr4	chr13	0.968107
CPA_TP53	WGD 19	CPA_TP53_Ctrl_c19_mega	CPA_TP53_WGD_c19_mega	chr4	chr14	0.970324
CPA_TP53	WGD 19	CPA_TP53_Ctrl_c19_mega	CPA_TP53_WGD_c19_mega	chr4	chr15	0.969811
CPA_TP53	WGD 19	CPA_TP53_Ctrl_c19_mega	CPA_TP53_WGD_c19_mega	chr4	chr16	0.983051
CPA_TP53	WGD 19	CPA_TP53_Ctrl_c19_mega	CPA_TP53_WGD_c19_mega	chr4	chr17	0.95179
CPA_TP53	WGD 19	CPA_TP53_Ctrl_c19_mega	CPA_TP53_WGD_c19_mega	chr4	chr18	0.940461
CPA_TP53	WGD 19	CPA_TP53_Ctrl_c19_mega	CPA_TP53_WGD_c19_mega	chr4	chr19	0.950627
CPA_TP53	WGD 19	CPA_TP53_Ctrl_c19_mega	CPA_TP53_WGD_c19_mega	chr4	chr20	0.96466
CPA_TP53	WGD 19	CPA_TP53_Ctrl_c19_mega	CPA_TP53_WGD_c19_mega	chr4	chr21	0.972918
CPA_TP53	WGD 19	CPA_TP53_Ctrl_c19_mega	CPA_TP53_WGD_c19_mega	chr4	chr22	0.975475
CPA_TP53	WGD 19	CPA_TP53_Ctrl_c19_mega	CPA_TP53_WGD_c19_mega	chr4	chrX	0.94558
CPA_TP53	WGD 19	CPA_TP53_Ctrl_c19_mega	CPA_TP53_WGD_c19_mega	chr5	chr6	0.957269
CPA_TP53	WGD 19	CPA_TP53_Ctrl_c19_mega	CPA_TP53_WGD_c19_mega	chr5	chr7	0.951704
CPA_TP53	WGD 19	CPA_TP53_Ctrl_c19_mega	CPA_TP53_WGD_c19_mega	chr5	chr8	0.973708
CPA_TP53	WGD 19	CPA_TP53_Ctrl_c19_mega	CPA_TP53_WGD_c19_mega	chr5	chr9	0.96143
CPA_TP53	WGD 19	CPA_TP53_Ctrl_c19_mega	CPA_TP53_WGD_c19_mega	chr5	chr10	0.957202
CPA_TP53	WGD 19	CPA_TP53_Ctrl_c19_mega	CPA_TP53_WGD_c19_mega	chr5	chr11	0.952778
CPA_TP53	WGD 19	CPA_TP53_Ctrl_c19_mega	CPA_TP53_WGD_c19_mega	chr5	chr12	0.957072
CPA_TP53	WGD 19	CPA_TP53_Ctrl_c19_mega	CPA_TP53_WGD_c19_mega	chr5	chr13	0.952619
CPA_TP53	WGD 19	CPA_TP53_Ctrl_c19_mega	CPA_TP53_WGD_c19_mega	chr5	chr14	0.96809
CPA_TP53	WGD 19	CPA_TP53_Ctrl_c19_mega	CPA_TP53_WGD_c19_mega	chr5	chr15	0.981419
CPA_TP53	WGD 19	CPA_TP53_Ctrl_c19_mega	CPA_TP53_WGD_c19_mega	chr5	chr16	0.976995
CPA_TP53	WGD 19	CPA_TP53_Ctrl_c19_mega	CPA_TP53_WGD_c19_mega	chr5	chr17	0.972998
CPA_TP53	WGD 19	CPA_TP53_Ctrl_c19_mega	CPA_TP53_WGD_c19_mega	chr5	chr18	0.939077
CPA_TP53	WGD 19	CPA_TP53_Ctrl_c19_mega	CPA_TP53_WGD_c19_mega	chr5	chr19	0.961791
CPA_TP53	WGD 19	CPA_TP53_Ctrl_c19_mega	CPA_TP53_WGD_c19_mega	chr5	chr20	0.970576
CPA_TP53	WGD 19	CPA_TP53_Ctrl_c19_mega	CPA_TP53_WGD_c19_mega	chr5	chr21	0.97868
CPA_TP53	WGD 19	CPA_TP53_Ctrl_c19_mega	CPA_TP53_WGD_c19_mega	chr5	chr22	0.983465
CPA_TP53	WGD 19	CPA_TP53_Ctrl_c19_mega	CPA_TP53_WGD_c19_mega	chr5	chrX	0.952128
CPA_TP53	WGD 19	CPA_TP53_Ctrl_c19_mega	CPA_TP53_WGD_c19_mega	chr6	chr7	0.962886
CPA_TP53	WGD 19	CPA_TP53_Ctrl_c19_mega	CPA_TP53_WGD_c19_mega	chr6	chr8	0.973172
CPA_TP53	WGD 19	CPA_TP53_Ctrl_c19_mega	CPA_TP53_WGD_c19_mega	chr6	chr9	0.955512
CPA_TP53	WGD 19	CPA_TP53_Ctrl_c19_mega	CPA_TP53_WGD_c19_mega	chr6	chr10	0.957881
CPA_TP53	WGD 19	CPA_TP53_Ctrl_c19_mega	CPA_TP53_WGD_c19_mega	chr6	chr11	0.960715
CPA_TP53	WGD 19	CPA_TP53_Ctrl_c19_mega	CPA_TP53_WGD_c19_mega	chr6	chr12	0.938507
CPA_TP53	WGD 19	CPA_TP53_Ctrl_c19_mega	CPA_TP53_WGD_c19_mega	chr6	chr13	0.967035
CPA_TP53	WGD 19	CPA_TP53_Ctrl_c19_mega	CPA_TP53_WGD_c19_mega	chr6	chr14	0.977899
CPA_TP53	WGD 19	CPA_TP53_Ctrl_c19_mega	CPA_TP53_WGD_c19_mega	chr6	chr15	0.974364
CPA_TP53	WGD 19	CPA_TP53_Ctrl_c19_mega	CPA_TP53_WGD_c19_mega	chr6	chr16	0.98404
CPA_TP53	WGD 19	CPA_TP53_Ctrl_c19_mega	CPA_TP53_WGD_c19_mega	chr6	chr17	0.970367
CPA_TP53	WGD 19	CPA_TP53_Ctrl_c19_mega	CPA_TP53_WGD_c19_mega	chr6	chr18	0.919416
CPA_TP53	WGD 19	CPA_TP53_Ctrl_c19_mega	CPA_TP53_WGD_c19_mega	chr6	chr19	0.970851
CPA_TP53	WGD 19	CPA_TP53_Ctrl_c19_mega	CPA_TP53_WGD_c19_mega	chr6	chr20	0.975163
CPA_TP53	WGD 19	CPA_TP53_Ctrl_c19_mega	CPA_TP53_WGD_c19_mega	chr6	chr21	0.975547
CPA_TP53	WGD 19	CPA_TP53_Ctrl_c19_mega	CPA_TP53_WGD_c19_mega	chr6	chr22	0.978692
CPA_TP53	WGD 19	CPA_TP53_Ctrl_c19_mega	CPA_TP53_WGD_c19_mega	chr6	chrX	0.953622
CPA_TP53	WGD 19	CPA_TP53_Ctrl_c19_mega	CPA_TP53_WGD_c19_mega	chr7	chr8	0.976308
CPA_TP53	WGD 19	CPA_TP53_Ctrl_c19_mega	CPA_TP53_WGD_c19_mega	chr7	chr9	0.967206
CPA_TP53	WGD 19	CPA_TP53_Ctrl_c19_mega	CPA_TP53_WGD_c19_mega	chr7	chr10	0.960949
CPA_TP53	WGD 19	CPA_TP53_Ctrl_c19_mega	CPA_TP53_WGD_c19_mega	chr7	chr11	0.960871
CPA_TP53	WGD 19	CPA_TP53_Ctrl_c19_mega	CPA_TP53_WGD_c19_mega	chr7	chr12	0.964144
CPA_TP53	WGD 19	CPA_TP53_Ctrl_c19_mega	CPA_TP53_WGD_c19_mega	chr7	chr13	0.97135
CPA_TP53	WGD 19	CPA_TP53_Ctrl_c19_mega	CPA_TP53_WGD_c19_mega	chr7	chr14	0.966432
CPA_TP53	WGD 19	CPA_TP53_Ctrl_c19_mega	CPA_TP53_WGD_c19_mega	chr7	chr15	0.977481
CPA_TP53	WGD 19	CPA_TP53_Ctrl_c19_mega	CPA_TP53_WGD_c19_mega	chr7	chr16	0.969154
CPA_TP53	WGD 19	CPA_TP53_Ctrl_c19_mega	CPA_TP53_WGD_c19_mega	chr7	chr17	0.970886
CPA_TP53	WGD 19	CPA_TP53_Ctrl_c19_mega	CPA_TP53_WGD_c19_mega	chr7	chr18	0.953037
CPA_TP53	WGD 19	CPA_TP53_Ctrl_c19_mega	CPA_TP53_WGD_c19_mega	chr7	chr19	0.958412
CPA_TP53	WGD 19	CPA_TP53_Ctrl_c19_mega	CPA_TP53_WGD_c19_mega	chr7	chr20	0.978117
CPA_TP53	WGD 19	CPA_TP53_Ctrl_c19_mega	CPA_TP53_WGD_c19_mega	chr7	chr21	0.972195
CPA_TP53	WGD 19	CPA_TP53_Ctrl_c19_mega	CPA_TP53_WGD_c19_mega	chr7	chr22	0.982512
CPA_TP53	WGD 19	CPA_TP53_Ctrl_c19_mega	CPA_TP53_WGD_c19_mega	chr7	chrX	0.939701
CPA_TP53	WGD 19	CPA_TP53_Ctrl_c19_mega	CPA_TP53_WGD_c19_mega	chr8	chr9	0.981183
CPA_TP53	WGD 19	CPA_TP53_Ctrl_c19_mega	CPA_TP53_WGD_c19_mega	chr8	chr10	0.967186
CPA_TP53	WGD 19	CPA_TP53_Ctrl_c19_mega	CPA_TP53_WGD_c19_mega	chr8	chr11	0.970989
CPA_TP53	WGD 19	CPA_TP53_Ctrl_c19_mega	CPA_TP53_WGD_c19_mega	chr8	chr12	0.969363
CPA_TP53	WGD 19	CPA_TP53_Ctrl_c19_mega	CPA_TP53_WGD_c19_mega	chr8	chr13	0.987895
CPA_TP53	WGD 19	CPA_TP53_Ctrl_c19_mega	CPA_TP53_WGD_c19_mega	chr8	chr14	0.983673
CPA_TP53	WGD 19	CPA_TP53_Ctrl_c19_mega	CPA_TP53_WGD_c19_mega	chr8	chr15	0.979538
CPA_TP53	WGD 19	CPA_TP53_Ctrl_c19_mega	CPA_TP53_WGD_c19_mega	chr8	chr16	0.984272
CPA_TP53	WGD 19	CPA_TP53_Ctrl_c19_mega	CPA_TP53_WGD_c19_mega	chr8	chr17	0.980582
CPA_TP53	WGD 19	CPA_TP53_Ctrl_c19_mega	CPA_TP53_WGD_c19_mega	chr8	chr18	0.969374
CPA_TP53	WGD 19	CPA_TP53_Ctrl_c19_mega	CPA_TP53_WGD_c19_mega	chr8	chr19	0.962739
CPA_TP53	WGD 19	CPA_TP53_Ctrl_c19_mega	CPA_TP53_WGD_c19_mega	chr8	chr20	0.971589
CPA_TP53	WGD 19	CPA_TP53_Ctrl_c19_mega	CPA_TP53_WGD_c19_mega	chr8	chr21	0.965816
CPA_TP53	WGD 19	CPA_TP53_Ctrl_c19_mega	CPA_TP53_WGD_c19_mega	chr8	chr22	0.988108
CPA_TP53	WGD 19	CPA_TP53_Ctrl_c19_mega	CPA_TP53_WGD_c19_mega	chr8	chrX	0.970323
CPA_TP53	WGD 19	CPA_TP53_Ctrl_c19_mega	CPA_TP53_WGD_c19_mega	chr9	chr10	0.976238
CPA_TP53	WGD 19	CPA_TP53_Ctrl_c19_mega	CPA_TP53_WGD_c19_mega	chr9	chr11	0.978574
CPA_TP53	WGD 19	CPA_TP53_Ctrl_c19_mega	CPA_TP53_WGD_c19_mega	chr9	chr12	0.967109
CPA_TP53	WGD 19	CPA_TP53_Ctrl_c19_mega	CPA_TP53_WGD_c19_mega	chr9	chr13	0.974465
CPA_TP53	WGD 19	CPA_TP53_Ctrl_c19_mega	CPA_TP53_WGD_c19_mega	chr9	chr14	0.973888
CPA_TP53	WGD 19	CPA_TP53_Ctrl_c19_mega	CPA_TP53_WGD_c19_mega	chr9	chr15	0.969806
CPA_TP53	WGD 19	CPA_TP53_Ctrl_c19_mega	CPA_TP53_WGD_c19_mega	chr9	chr16	0.977341
CPA_TP53	WGD 19	CPA_TP53_Ctrl_c19_mega	CPA_TP53_WGD_c19_mega	chr9	chr17	0.980938
CPA_TP53	WGD 19	CPA_TP53_Ctrl_c19_mega	CPA_TP53_WGD_c19_mega	chr9	chr18	0.96939
CPA_TP53	WGD 19	CPA_TP53_Ctrl_c19_mega	CPA_TP53_WGD_c19_mega	chr9	chr19	0.98297
CPA_TP53	WGD 19	CPA_TP53_Ctrl_c19_mega	CPA_TP53_WGD_c19_mega	chr9	chr20	0.987096
CPA_TP53	WGD 19	CPA_TP53_Ctrl_c19_mega	CPA_TP53_WGD_c19_mega	chr9	chr21	0.988461
CPA_TP53	WGD 19	CPA_TP53_Ctrl_c19_mega	CPA_TP53_WGD_c19_mega	chr9	chr22	0.992482
CPA_TP53	WGD 19	CPA_TP53_Ctrl_c19_mega	CPA_TP53_WGD_c19_mega	chr9	chrX	0.972827
CPA_TP53	WGD 19	CPA_TP53_Ctrl_c19_mega	CPA_TP53_WGD_c19_mega	chr10	chr11	0.971109
CPA_TP53	WGD 19	CPA_TP53_Ctrl_c19_mega	CPA_TP53_WGD_c19_mega	chr10	chr12	0.969479
CPA_TP53	WGD 19	CPA_TP53_Ctrl_c19_mega	CPA_TP53_WGD_c19_mega	chr10	chr13	0.974684
CPA_TP53	WGD 19	CPA_TP53_Ctrl_c19_mega	CPA_TP53_WGD_c19_mega	chr10	chr14	0.979046
CPA_TP53	WGD 19	CPA_TP53_Ctrl_c19_mega	CPA_TP53_WGD_c19_mega	chr10	chr15	0.976823
CPA_TP53	WGD 19	CPA_TP53_Ctrl_c19_mega	CPA_TP53_WGD_c19_mega	chr10	chr16	0.982001
CPA_TP53	WGD 19	CPA_TP53_Ctrl_c19_mega	CPA_TP53_WGD_c19_mega	chr10	chr17	0.9708
CPA_TP53	WGD 19	CPA_TP53_Ctrl_c19_mega	CPA_TP53_WGD_c19_mega	chr10	chr18	0.950665
CPA_TP53	WGD 19	CPA_TP53_Ctrl_c19_mega	CPA_TP53_WGD_c19_mega	chr10	chr19	0.9761
CPA_TP53	WGD 19	CPA_TP53_Ctrl_c19_mega	CPA_TP53_WGD_c19_mega	chr10	chr20	0.98101
CPA_TP53	WGD 19	CPA_TP53_Ctrl_c19_mega	CPA_TP53_WGD_c19_mega	chr10	chr21	0.977735
CPA_TP53	WGD 19	CPA_TP53_Ctrl_c19_mega	CPA_TP53_WGD_c19_mega	chr10	chr22	0.982844
CPA_TP53	WGD 19	CPA_TP53_Ctrl_c19_mega	CPA_TP53_WGD_c19_mega	chr10	chrX	0.952486
CPA_TP53	WGD 19	CPA_TP53_Ctrl_c19_mega	CPA_TP53_WGD_c19_mega	chr11	chr12	0.961312
CPA_TP53	WGD 19	CPA_TP53_Ctrl_c19_mega	CPA_TP53_WGD_c19_mega	chr11	chr13	0.965809
CPA_TP53	WGD 19	CPA_TP53_Ctrl_c19_mega	CPA_TP53_WGD_c19_mega	chr11	chr14	0.967991
CPA_TP53	WGD 19	CPA_TP53_Ctrl_c19_mega	CPA_TP53_WGD_c19_mega	chr11	chr15	0.975104
CPA_TP53	WGD 19	CPA_TP53_Ctrl_c19_mega	CPA_TP53_WGD_c19_mega	chr11	chr16	0.980909
CPA_TP53	WGD 19	CPA_TP53_Ctrl_c19_mega	CPA_TP53_WGD_c19_mega	chr11	chr17	0.981063
CPA_TP53	WGD 19	CPA_TP53_Ctrl_c19_mega	CPA_TP53_WGD_c19_mega	chr11	chr18	0.939533
CPA_TP53	WGD 19	CPA_TP53_Ctrl_c19_mega	CPA_TP53_WGD_c19_mega	chr11	chr19	0.976485
CPA_TP53	WGD 19	CPA_TP53_Ctrl_c19_mega	CPA_TP53_WGD_c19_mega	chr11	chr20	0.987201
CPA_TP53	WGD 19	CPA_TP53_Ctrl_c19_mega	CPA_TP53_WGD_c19_mega	chr11	chr21	0.978899
CPA_TP53	WGD 19	CPA_TP53_Ctrl_c19_mega	CPA_TP53_WGD_c19_mega	chr11	chr22	0.993631
CPA_TP53	WGD 19	CPA_TP53_Ctrl_c19_mega	CPA_TP53_WGD_c19_mega	chr11	chrX	0.926473
CPA_TP53	WGD 19	CPA_TP53_Ctrl_c19_mega	CPA_TP53_WGD_c19_mega	chr12	chr13	0.9691
CPA_TP53	WGD 19	CPA_TP53_Ctrl_c19_mega	CPA_TP53_WGD_c19_mega	chr12	chr14	0.969283
CPA_TP53	WGD 19	CPA_TP53_Ctrl_c19_mega	CPA_TP53_WGD_c19_mega	chr12	chr15	0.971528
CPA_TP53	WGD 19	CPA_TP53_Ctrl_c19_mega	CPA_TP53_WGD_c19_mega	chr12	chr16	0.973268
CPA_TP53	WGD 19	CPA_TP53_Ctrl_c19_mega	CPA_TP53_WGD_c19_mega	chr12	chr17	0.970828
CPA_TP53	WGD 19	CPA_TP53_Ctrl_c19_mega	CPA_TP53_WGD_c19_mega	chr12	chr18	0.941721
CPA_TP53	WGD 19	CPA_TP53_Ctrl_c19_mega	CPA_TP53_WGD_c19_mega	chr12	chr19	0.976379
CPA_TP53	WGD 19	CPA_TP53_Ctrl_c19_mega	CPA_TP53_WGD_c19_mega	chr12	chr20	0.972951
CPA_TP53	WGD 19	CPA_TP53_Ctrl_c19_mega	CPA_TP53_WGD_c19_mega	chr12	chr21	0.978558
CPA_TP53	WGD 19	CPA_TP53_Ctrl_c19_mega	CPA_TP53_WGD_c19_mega	chr12	chr22	0.981444
CPA_TP53	WGD 19	CPA_TP53_Ctrl_c19_mega	CPA_TP53_WGD_c19_mega	chr12	chrX	0.940597
CPA_TP53	WGD 19	CPA_TP53_Ctrl_c19_mega	CPA_TP53_WGD_c19_mega	chr13	chr14	0.972717
CPA_TP53	WGD 19	CPA_TP53_Ctrl_c19_mega	CPA_TP53_WGD_c19_mega	chr13	chr15	0.979653
CPA_TP53	WGD 19	CPA_TP53_Ctrl_c19_mega	CPA_TP53_WGD_c19_mega	chr13	chr16	0.98593
CPA_TP53	WGD 19	CPA_TP53_Ctrl_c19_mega	CPA_TP53_WGD_c19_mega	chr13	chr17	0.98337
CPA_TP53	WGD 19	CPA_TP53_Ctrl_c19_mega	CPA_TP53_WGD_c19_mega	chr13	chr18	0.967958
CPA_TP53	WGD 19	CPA_TP53_Ctrl_c19_mega	CPA_TP53_WGD_c19_mega	chr13	chr19	0.970984
CPA_TP53	WGD 19	CPA_TP53_Ctrl_c19_mega	CPA_TP53_WGD_c19_mega	chr13	chr20	0.991002
CPA_TP53	WGD 19	CPA_TP53_Ctrl_c19_mega	CPA_TP53_WGD_c19_mega	chr13	chr21	0.958909
CPA_TP53	WGD 19	CPA_TP53_Ctrl_c19_mega	CPA_TP53_WGD_c19_mega	chr13	chr22	0.987445
CPA_TP53	WGD 19	CPA_TP53_Ctrl_c19_mega	CPA_TP53_WGD_c19_mega	chr13	chrX	0.955787
CPA_TP53	WGD 19	CPA_TP53_Ctrl_c19_mega	CPA_TP53_WGD_c19_mega	chr14	chr15	0.983413
CPA_TP53	WGD 19	CPA_TP53_Ctrl_c19_mega	CPA_TP53_WGD_c19_mega	chr14	chr16	0.966739
CPA_TP53	WGD 19	CPA_TP53_Ctrl_c19_mega	CPA_TP53_WGD_c19_mega	chr14	chr17	0.970998
CPA_TP53	WGD 19	CPA_TP53_Ctrl_c19_mega	CPA_TP53_WGD_c19_mega	chr14	chr18	0.951742
CPA_TP53	WGD 19	CPA_TP53_Ctrl_c19_mega	CPA_TP53_WGD_c19_mega	chr14	chr19	0.976506
CPA_TP53	WGD 19	CPA_TP53_Ctrl_c19_mega	CPA_TP53_WGD_c19_mega	chr14	chr20	0.978111
CPA_TP53	WGD 19	CPA_TP53_Ctrl_c19_mega	CPA_TP53_WGD_c19_mega	chr14	chr21	0.987203
CPA_TP53	WGD 19	CPA_TP53_Ctrl_c19_mega	CPA_TP53_WGD_c19_mega	chr14	chr22	0.980767
CPA_TP53	WGD 19	CPA_TP53_Ctrl_c19_mega	CPA_TP53_WGD_c19_mega	chr14	chrX	0.946953
CPA_TP53	WGD 19	CPA_TP53_Ctrl_c19_mega	CPA_TP53_WGD_c19_mega	chr15	chr16	0.972201
CPA_TP53	WGD 19	CPA_TP53_Ctrl_c19_mega	CPA_TP53_WGD_c19_mega	chr15	chr17	0.959444
CPA_TP53	WGD 19	CPA_TP53_Ctrl_c19_mega	CPA_TP53_WGD_c19_mega	chr15	chr18	0.957094
CPA_TP53	WGD 19	CPA_TP53_Ctrl_c19_mega	CPA_TP53_WGD_c19_mega	chr15	chr19	0.948881
CPA_TP53	WGD 19	CPA_TP53_Ctrl_c19_mega	CPA_TP53_WGD_c19_mega	chr15	chr20	0.981891
CPA_TP53	WGD 19	CPA_TP53_Ctrl_c19_mega	CPA_TP53_WGD_c19_mega	chr15	chr21	0.983495
CPA_TP53	WGD 19	CPA_TP53_Ctrl_c19_mega	CPA_TP53_WGD_c19_mega	chr15	chr22	0.9582
CPA_TP53	WGD 19	CPA_TP53_Ctrl_c19_mega	CPA_TP53_WGD_c19_mega	chr15	chrX	0.973142
CPA_TP53	WGD 19	CPA_TP53_Ctrl_c19_mega	CPA_TP53_WGD_c19_mega	chr16	chr17	0.981474
CPA_TP53	WGD 19	CPA_TP53_Ctrl_c19_mega	CPA_TP53_WGD_c19_mega	chr16	chr18	0.961725
CPA_TP53	WGD 19	CPA_TP53_Ctrl_c19_mega	CPA_TP53_WGD_c19_mega	chr16	chr19	0.986885
CPA_TP53	WGD 19	CPA_TP53_Ctrl_c19_mega	CPA_TP53_WGD_c19_mega	chr16	chr20	0.981812
CPA_TP53	WGD 19	CPA_TP53_Ctrl_c19_mega	CPA_TP53_WGD_c19_mega	chr16	chr21	0.990036
CPA_TP53	WGD 19	CPA_TP53_Ctrl_c19_mega	CPA_TP53_WGD_c19_mega	chr16	chr22	0.98569
CPA_TP53	WGD 19	CPA_TP53_Ctrl_c19_mega	CPA_TP53_WGD_c19_mega	chr16	chrX	0.964116
CPA_TP53	WGD 19	CPA_TP53_Ctrl_c19_mega	CPA_TP53_WGD_c19_mega	chr17	chr18	0.965832
CPA_TP53	WGD 19	CPA_TP53_Ctrl_c19_mega	CPA_TP53_WGD_c19_mega	chr17	chr19	0.983305
CPA_TP53	WGD 19	CPA_TP53_Ctrl_c19_mega	CPA_TP53_WGD_c19_mega	chr17	chr20	0.992224
CPA_TP53	WGD 19	CPA_TP53_Ctrl_c19_mega	CPA_TP53_WGD_c19_mega	chr17	chr21	0.992687
CPA_TP53	WGD 19	CPA_TP53_Ctrl_c19_mega	CPA_TP53_WGD_c19_mega	chr17	chr22	0.992655
CPA_TP53	WGD 19	CPA_TP53_Ctrl_c19_mega	CPA_TP53_WGD_c19_mega	chr17	chrX	0.956129
CPA_TP53	WGD 19	CPA_TP53_Ctrl_c19_mega	CPA_TP53_WGD_c19_mega	chr18	chr19	0.972643
CPA_TP53	WGD 19	CPA_TP53_Ctrl_c19_mega	CPA_TP53_WGD_c19_mega	chr18	chr20	0.986808
CPA_TP53	WGD 19	CPA_TP53_Ctrl_c19_mega	CPA_TP53_WGD_c19_mega	chr18	chr21	0.974436
CPA_TP53	WGD 19	CPA_TP53_Ctrl_c19_mega	CPA_TP53_WGD_c19_mega	chr18	chr22	0.98363
CPA_TP53	WGD 19	CPA_TP53_Ctrl_c19_mega	CPA_TP53_WGD_c19_mega	chr18	chrX	0.956076
CPA_TP53	WGD 19	CPA_TP53_Ctrl_c19_mega	CPA_TP53_WGD_c19_mega	chr19	chr20	0.980187
CPA_TP53	WGD 19	CPA_TP53_Ctrl_c19_mega	CPA_TP53_WGD_c19_mega	chr19	chr21	0.993326
CPA_TP53	WGD 19	CPA_TP53_Ctrl_c19_mega	CPA_TP53_WGD_c19_mega	chr19	chr22	0.987097
CPA_TP53	WGD 19	CPA_TP53_Ctrl_c19_mega	CPA_TP53_WGD_c19_mega	chr19	chrX	0.943767
CPA_TP53	WGD 19	CPA_TP53_Ctrl_c19_mega	CPA_TP53_WGD_c19_mega	chr20	chr21	0.982911
CPA_TP53	WGD 19	CPA_TP53_Ctrl_c19_mega	CPA_TP53_WGD_c19_mega	chr20	chr22	0.992506
CPA_TP53	WGD 19	CPA_TP53_Ctrl_c19_mega	CPA_TP53_WGD_c19_mega	chr20	chrX	0.959742
CPA_TP53	WGD 19	CPA_TP53_Ctrl_c19_mega	CPA_TP53_WGD_c19_mega	chr21	chr22	0.983077
CPA_TP53	WGD 19	CPA_TP53_Ctrl_c19_mega	CPA_TP53_WGD_c19_mega	chr21	chrX	0.952947
CPA_TP53	WGD 19	CPA_TP53_Ctrl_c19_mega	CPA_TP53_WGD_c19_mega	chr22	chrX	0.979493
CPA_TP53	WGD 3	CPA_TP53_Ctrl_c3_mega	CPA_TP53_WGD_c3_mega	chr1	chr2	0.954744
CPA_TP53	WGD 3	CPA_TP53_Ctrl_c3_mega	CPA_TP53_WGD_c3_mega	chr1	chr3	0.951551
CPA_TP53	WGD 3	CPA_TP53_Ctrl_c3_mega	CPA_TP53_WGD_c3_mega	chr1	chr4	0.943577
CPA_TP53	WGD 3	CPA_TP53_Ctrl_c3_mega	CPA_TP53_WGD_c3_mega	chr1	chr5	0.95834
CPA_TP53	WGD 3	CPA_TP53_Ctrl_c3_mega	CPA_TP53_WGD_c3_mega	chr1	chr6	0.961367
CPA_TP53	WGD 3	CPA_TP53_Ctrl_c3_mega	CPA_TP53_WGD_c3_mega	chr1	chr7	0.956942
CPA_TP53	WGD 3	CPA_TP53_Ctrl_c3_mega	CPA_TP53_WGD_c3_mega	chr1	chr8	0.974976
CPA_TP53	WGD 3	CPA_TP53_Ctrl_c3_mega	CPA_TP53_WGD_c3_mega	chr1	chr9	0.971446
CPA_TP53	WGD 3	CPA_TP53_Ctrl_c3_mega	CPA_TP53_WGD_c3_mega	chr1	chr10	0.961926
CPA_TP53	WGD 3	CPA_TP53_Ctrl_c3_mega	CPA_TP53_WGD_c3_mega	chr1	chr11	0.971178
CPA_TP53	WGD 3	CPA_TP53_Ctrl_c3_mega	CPA_TP53_WGD_c3_mega	chr1	chr12	0.949785
CPA_TP53	WGD 3	CPA_TP53_Ctrl_c3_mega	CPA_TP53_WGD_c3_mega	chr1	chr13	0.97158
CPA_TP53	WGD 3	CPA_TP53_Ctrl_c3_mega	CPA_TP53_WGD_c3_mega	chr1	chr14	0.97868
CPA_TP53	WGD 3	CPA_TP53_Ctrl_c3_mega	CPA_TP53_WGD_c3_mega	chr1	chr15	0.959018
CPA_TP53	WGD 3	CPA_TP53_Ctrl_c3_mega	CPA_TP53_WGD_c3_mega	chr1	chr16	0.97138
CPA_TP53	WGD 3	CPA_TP53_Ctrl_c3_mega	CPA_TP53_WGD_c3_mega	chr1	chr17	0.941106
CPA_TP53	WGD 3	CPA_TP53_Ctrl_c3_mega	CPA_TP53_WGD_c3_mega	chr1	chr18	0.930872
CPA_TP53	WGD 3	CPA_TP53_Ctrl_c3_mega	CPA_TP53_WGD_c3_mega	chr1	chr19	0.936492
CPA_TP53	WGD 3	CPA_TP53_Ctrl_c3_mega	CPA_TP53_WGD_c3_mega	chr1	chr20	0.958436
CPA_TP53	WGD 3	CPA_TP53_Ctrl_c3_mega	CPA_TP53_WGD_c3_mega	chr1	chr21	0.961253
CPA_TP53	WGD 3	CPA_TP53_Ctrl_c3_mega	CPA_TP53_WGD_c3_mega	chr1	chr22	0.967552
CPA_TP53	WGD 3	CPA_TP53_Ctrl_c3_mega	CPA_TP53_WGD_c3_mega	chr1	chrX	0.950613
CPA_TP53	WGD 3	CPA_TP53_Ctrl_c3_mega	CPA_TP53_WGD_c3_mega	chr2	chr3	0.954394
CPA_TP53	WGD 3	CPA_TP53_Ctrl_c3_mega	CPA_TP53_WGD_c3_mega	chr2	chr4	0.962515
CPA_TP53	WGD 3	CPA_TP53_Ctrl_c3_mega	CPA_TP53_WGD_c3_mega	chr2	chr5	0.936213
CPA_TP53	WGD 3	CPA_TP53_Ctrl_c3_mega	CPA_TP53_WGD_c3_mega	chr2	chr6	0.970586
CPA_TP53	WGD 3	CPA_TP53_Ctrl_c3_mega	CPA_TP53_WGD_c3_mega	chr2	chr7	0.946515
CPA_TP53	WGD 3	CPA_TP53_Ctrl_c3_mega	CPA_TP53_WGD_c3_mega	chr2	chr8	0.977176
CPA_TP53	WGD 3	CPA_TP53_Ctrl_c3_mega	CPA_TP53_WGD_c3_mega	chr2	chr9	0.948171
CPA_TP53	WGD 3	CPA_TP53_Ctrl_c3_mega	CPA_TP53_WGD_c3_mega	chr2	chr10	0.930682
CPA_TP53	WGD 3	CPA_TP53_Ctrl_c3_mega	CPA_TP53_WGD_c3_mega	chr2	chr11	0.958987
CPA_TP53	WGD 3	CPA_TP53_Ctrl_c3_mega	CPA_TP53_WGD_c3_mega	chr2	chr12	0.923662
CPA_TP53	WGD 3	CPA_TP53_Ctrl_c3_mega	CPA_TP53_WGD_c3_mega	chr2	chr13	0.971632
CPA_TP53	WGD 3	CPA_TP53_Ctrl_c3_mega	CPA_TP53_WGD_c3_mega	chr2	chr14	0.96946
CPA_TP53	WGD 3	CPA_TP53_Ctrl_c3_mega	CPA_TP53_WGD_c3_mega	chr2	chr15	0.95925
CPA_TP53	WGD 3	CPA_TP53_Ctrl_c3_mega	CPA_TP53_WGD_c3_mega	chr2	chr16	0.957482
CPA_TP53	WGD 3	CPA_TP53_Ctrl_c3_mega	CPA_TP53_WGD_c3_mega	chr2	chr17	0.921563
CPA_TP53	WGD 3	CPA_TP53_Ctrl_c3_mega	CPA_TP53_WGD_c3_mega	chr2	chr18	0.913917
CPA_TP53	WGD 3	CPA_TP53_Ctrl_c3_mega	CPA_TP53_WGD_c3_mega	chr2	chr19	0.920428
CPA_TP53	WGD 3	CPA_TP53_Ctrl_c3_mega	CPA_TP53_WGD_c3_mega	chr2	chr20	0.939033
CPA_TP53	WGD 3	CPA_TP53_Ctrl_c3_mega	CPA_TP53_WGD_c3_mega	chr2	chr21	0.950317
CPA_TP53	WGD 3	CPA_TP53_Ctrl_c3_mega	CPA_TP53_WGD_c3_mega	chr2	chr22	0.963727
CPA_TP53	WGD 3	CPA_TP53_Ctrl_c3_mega	CPA_TP53_WGD_c3_mega	chr2	chrX	0.950925
CPA_TP53	WGD 3	CPA_TP53_Ctrl_c3_mega	CPA_TP53_WGD_c3_mega	chr3	chr4	0.936712
CPA_TP53	WGD 3	CPA_TP53_Ctrl_c3_mega	CPA_TP53_WGD_c3_mega	chr3	chr5	0.918159
CPA_TP53	WGD 3	CPA_TP53_Ctrl_c3_mega	CPA_TP53_WGD_c3_mega	chr3	chr6	0.961673
CPA_TP53	WGD 3	CPA_TP53_Ctrl_c3_mega	CPA_TP53_WGD_c3_mega	chr3	chr7	0.952173
CPA_TP53	WGD 3	CPA_TP53_Ctrl_c3_mega	CPA_TP53_WGD_c3_mega	chr3	chr8	0.971586
CPA_TP53	WGD 3	CPA_TP53_Ctrl_c3_mega	CPA_TP53_WGD_c3_mega	chr3	chr9	0.950317
CPA_TP53	WGD 3	CPA_TP53_Ctrl_c3_mega	CPA_TP53_WGD_c3_mega	chr3	chr10	0.924382
CPA_TP53	WGD 3	CPA_TP53_Ctrl_c3_mega	CPA_TP53_WGD_c3_mega	chr3	chr11	0.957044
CPA_TP53	WGD 3	CPA_TP53_Ctrl_c3_mega	CPA_TP53_WGD_c3_mega	chr3	chr12	0.930311
CPA_TP53	WGD 3	CPA_TP53_Ctrl_c3_mega	CPA_TP53_WGD_c3_mega	chr3	chr13	0.957763
CPA_TP53	WGD 3	CPA_TP53_Ctrl_c3_mega	CPA_TP53_WGD_c3_mega	chr3	chr14	0.959973
CPA_TP53	WGD 3	CPA_TP53_Ctrl_c3_mega	CPA_TP53_WGD_c3_mega	chr3	chr15	0.969392
CPA_TP53	WGD 3	CPA_TP53_Ctrl_c3_mega	CPA_TP53_WGD_c3_mega	chr3	chr16	0.965689
CPA_TP53	WGD 3	CPA_TP53_Ctrl_c3_mega	CPA_TP53_WGD_c3_mega	chr3	chr17	0.957553
CPA_TP53	WGD 3	CPA_TP53_Ctrl_c3_mega	CPA_TP53_WGD_c3_mega	chr3	chr18	0.896265
CPA_TP53	WGD 3	CPA_TP53_Ctrl_c3_mega	CPA_TP53_WGD_c3_mega	chr3	chr19	0.954924
CPA_TP53	WGD 3	CPA_TP53_Ctrl_c3_mega	CPA_TP53_WGD_c3_mega	chr3	chr20	0.954902
CPA_TP53	WGD 3	CPA_TP53_Ctrl_c3_mega	CPA_TP53_WGD_c3_mega	chr3	chr21	0.948666
CPA_TP53	WGD 3	CPA_TP53_Ctrl_c3_mega	CPA_TP53_WGD_c3_mega	chr3	chr22	0.975525
CPA_TP53	WGD 3	CPA_TP53_Ctrl_c3_mega	CPA_TP53_WGD_c3_mega	chr3	chrX	0.936876
CPA_TP53	WGD 3	CPA_TP53_Ctrl_c3_mega	CPA_TP53_WGD_c3_mega	chr4	chr5	0.941758
CPA_TP53	WGD 3	CPA_TP53_Ctrl_c3_mega	CPA_TP53_WGD_c3_mega	chr4	chr6	0.970166
CPA_TP53	WGD 3	CPA_TP53_Ctrl_c3_mega	CPA_TP53_WGD_c3_mega	chr4	chr7	0.963963
CPA_TP53	WGD 3	CPA_TP53_Ctrl_c3_mega	CPA_TP53_WGD_c3_mega	chr4	chr8	0.984737
CPA_TP53	WGD 3	CPA_TP53_Ctrl_c3_mega	CPA_TP53_WGD_c3_mega	chr4	chr9	0.960907
CPA_TP53	WGD 3	CPA_TP53_Ctrl_c3_mega	CPA_TP53_WGD_c3_mega	chr4	chr10	0.943959
CPA_TP53	WGD 3	CPA_TP53_Ctrl_c3_mega	CPA_TP53_WGD_c3_mega	chr4	chr11	0.960654
CPA_TP53	WGD 3	CPA_TP53_Ctrl_c3_mega	CPA_TP53_WGD_c3_mega	chr4	chr12	0.928238
CPA_TP53	WGD 3	CPA_TP53_Ctrl_c3_mega	CPA_TP53_WGD_c3_mega	chr4	chr13	0.970462
CPA_TP53	WGD 3	CPA_TP53_Ctrl_c3_mega	CPA_TP53_WGD_c3_mega	chr4	chr14	0.975694
CPA_TP53	WGD 3	CPA_TP53_Ctrl_c3_mega	CPA_TP53_WGD_c3_mega	chr4	chr15	0.960129
CPA_TP53	WGD 3	CPA_TP53_Ctrl_c3_mega	CPA_TP53_WGD_c3_mega	chr4	chr16	0.976554
CPA_TP53	WGD 3	CPA_TP53_Ctrl_c3_mega	CPA_TP53_WGD_c3_mega	chr4	chr17	0.954186
CPA_TP53	WGD 3	CPA_TP53_Ctrl_c3_mega	CPA_TP53_WGD_c3_mega	chr4	chr18	0.931211
CPA_TP53	WGD 3	CPA_TP53_Ctrl_c3_mega	CPA_TP53_WGD_c3_mega	chr4	chr19	0.951686
CPA_TP53	WGD 3	CPA_TP53_Ctrl_c3_mega	CPA_TP53_WGD_c3_mega	chr4	chr20	0.962444
CPA_TP53	WGD 3	CPA_TP53_Ctrl_c3_mega	CPA_TP53_WGD_c3_mega	chr4	chr21	0.968064
CPA_TP53	WGD 3	CPA_TP53_Ctrl_c3_mega	CPA_TP53_WGD_c3_mega	chr4	chr22	0.977338
CPA_TP53	WGD 3	CPA_TP53_Ctrl_c3_mega	CPA_TP53_WGD_c3_mega	chr4	chrX	0.947016
CPA_TP53	WGD 3	CPA_TP53_Ctrl_c3_mega	CPA_TP53_WGD_c3_mega	chr5	chr6	0.960825
CPA_TP53	WGD 3	CPA_TP53_Ctrl_c3_mega	CPA_TP53_WGD_c3_mega	chr5	chr7	0.968015
CPA_TP53	WGD 3	CPA_TP53_Ctrl_c3_mega	CPA_TP53_WGD_c3_mega	chr5	chr8	0.981778
CPA_TP53	WGD 3	CPA_TP53_Ctrl_c3_mega	CPA_TP53_WGD_c3_mega	chr5	chr9	0.96812
CPA_TP53	WGD 3	CPA_TP53_Ctrl_c3_mega	CPA_TP53_WGD_c3_mega	chr5	chr10	0.963824
CPA_TP53	WGD 3	CPA_TP53_Ctrl_c3_mega	CPA_TP53_WGD_c3_mega	chr5	chr11	0.966111
CPA_TP53	WGD 3	CPA_TP53_Ctrl_c3_mega	CPA_TP53_WGD_c3_mega	chr5	chr12	0.969951
CPA_TP53	WGD 3	CPA_TP53_Ctrl_c3_mega	CPA_TP53_WGD_c3_mega	chr5	chr13	0.968732
CPA_TP53	WGD 3	CPA_TP53_Ctrl_c3_mega	CPA_TP53_WGD_c3_mega	chr5	chr14	0.975674
CPA_TP53	WGD 3	CPA_TP53_Ctrl_c3_mega	CPA_TP53_WGD_c3_mega	chr5	chr15	0.974288
CPA_TP53	WGD 3	CPA_TP53_Ctrl_c3_mega	CPA_TP53_WGD_c3_mega	chr5	chr16	0.975799
CPA_TP53	WGD 3	CPA_TP53_Ctrl_c3_mega	CPA_TP53_WGD_c3_mega	chr5	chr17	0.966685
CPA_TP53	WGD 3	CPA_TP53_Ctrl_c3_mega	CPA_TP53_WGD_c3_mega	chr5	chr18	0.937717
CPA_TP53	WGD 3	CPA_TP53_Ctrl_c3_mega	CPA_TP53_WGD_c3_mega	chr5	chr19	0.954523
CPA_TP53	WGD 3	CPA_TP53_Ctrl_c3_mega	CPA_TP53_WGD_c3_mega	chr5	chr20	0.975145
CPA_TP53	WGD 3	CPA_TP53_Ctrl_c3_mega	CPA_TP53_WGD_c3_mega	chr5	chr21	0.970173
CPA_TP53	WGD 3	CPA_TP53_Ctrl_c3_mega	CPA_TP53_WGD_c3_mega	chr5	chr22	0.982947
CPA_TP53	WGD 3	CPA_TP53_Ctrl_c3_mega	CPA_TP53_WGD_c3_mega	chr5	chrX	0.951795
CPA_TP53	WGD 3	CPA_TP53_Ctrl_c3_mega	CPA_TP53_WGD_c3_mega	chr6	chr7	0.971579
CPA_TP53	WGD 3	CPA_TP53_Ctrl_c3_mega	CPA_TP53_WGD_c3_mega	chr6	chr8	0.981815
CPA_TP53	WGD 3	CPA_TP53_Ctrl_c3_mega	CPA_TP53_WGD_c3_mega	chr6	chr9	0.972144
CPA_TP53	WGD 3	CPA_TP53_Ctrl_c3_mega	CPA_TP53_WGD_c3_mega	chr6	chr10	0.96177
CPA_TP53	WGD 3	CPA_TP53_Ctrl_c3_mega	CPA_TP53_WGD_c3_mega	chr6	chr11	0.965972
CPA_TP53	WGD 3	CPA_TP53_Ctrl_c3_mega	CPA_TP53_WGD_c3_mega	chr6	chr12	0.944268
CPA_TP53	WGD 3	CPA_TP53_Ctrl_c3_mega	CPA_TP53_WGD_c3_mega	chr6	chr13	0.974328
CPA_TP53	WGD 3	CPA_TP53_Ctrl_c3_mega	CPA_TP53_WGD_c3_mega	chr6	chr14	0.983599
CPA_TP53	WGD 3	CPA_TP53_Ctrl_c3_mega	CPA_TP53_WGD_c3_mega	chr6	chr15	0.977081
CPA_TP53	WGD 3	CPA_TP53_Ctrl_c3_mega	CPA_TP53_WGD_c3_mega	chr6	chr16	0.980769
CPA_TP53	WGD 3	CPA_TP53_Ctrl_c3_mega	CPA_TP53_WGD_c3_mega	chr6	chr17	0.970121
CPA_TP53	WGD 3	CPA_TP53_Ctrl_c3_mega	CPA_TP53_WGD_c3_mega	chr6	chr18	0.941502
CPA_TP53	WGD 3	CPA_TP53_Ctrl_c3_mega	CPA_TP53_WGD_c3_mega	chr6	chr19	0.979229
CPA_TP53	WGD 3	CPA_TP53_Ctrl_c3_mega	CPA_TP53_WGD_c3_mega	chr6	chr20	0.977909
CPA_TP53	WGD 3	CPA_TP53_Ctrl_c3_mega	CPA_TP53_WGD_c3_mega	chr6	chr21	0.975642
CPA_TP53	WGD 3	CPA_TP53_Ctrl_c3_mega	CPA_TP53_WGD_c3_mega	chr6	chr22	0.983162
CPA_TP53	WGD 3	CPA_TP53_Ctrl_c3_mega	CPA_TP53_WGD_c3_mega	chr6	chrX	0.961221
CPA_TP53	WGD 3	CPA_TP53_Ctrl_c3_mega	CPA_TP53_WGD_c3_mega	chr7	chr8	0.980026
CPA_TP53	WGD 3	CPA_TP53_Ctrl_c3_mega	CPA_TP53_WGD_c3_mega	chr7	chr9	0.974266
CPA_TP53	WGD 3	CPA_TP53_Ctrl_c3_mega	CPA_TP53_WGD_c3_mega	chr7	chr10	0.970913
CPA_TP53	WGD 3	CPA_TP53_Ctrl_c3_mega	CPA_TP53_WGD_c3_mega	chr7	chr11	0.973893
CPA_TP53	WGD 3	CPA_TP53_Ctrl_c3_mega	CPA_TP53_WGD_c3_mega	chr7	chr12	0.969745
CPA_TP53	WGD 3	CPA_TP53_Ctrl_c3_mega	CPA_TP53_WGD_c3_mega	chr7	chr13	0.973598
CPA_TP53	WGD 3	CPA_TP53_Ctrl_c3_mega	CPA_TP53_WGD_c3_mega	chr7	chr14	0.973689
CPA_TP53	WGD 3	CPA_TP53_Ctrl_c3_mega	CPA_TP53_WGD_c3_mega	chr7	chr15	0.97079
CPA_TP53	WGD 3	CPA_TP53_Ctrl_c3_mega	CPA_TP53_WGD_c3_mega	chr7	chr16	0.975159
CPA_TP53	WGD 3	CPA_TP53_Ctrl_c3_mega	CPA_TP53_WGD_c3_mega	chr7	chr17	0.969621
CPA_TP53	WGD 3	CPA_TP53_Ctrl_c3_mega	CPA_TP53_WGD_c3_mega	chr7	chr18	0.962524
CPA_TP53	WGD 3	CPA_TP53_Ctrl_c3_mega	CPA_TP53_WGD_c3_mega	chr7	chr19	0.971743
CPA_TP53	WGD 3	CPA_TP53_Ctrl_c3_mega	CPA_TP53_WGD_c3_mega	chr7	chr20	0.977293
CPA_TP53	WGD 3	CPA_TP53_Ctrl_c3_mega	CPA_TP53_WGD_c3_mega	chr7	chr21	0.970462
CPA_TP53	WGD 3	CPA_TP53_Ctrl_c3_mega	CPA_TP53_WGD_c3_mega	chr7	chr22	0.983232
CPA_TP53	WGD 3	CPA_TP53_Ctrl_c3_mega	CPA_TP53_WGD_c3_mega	chr7	chrX	0.944712
CPA_TP53	WGD 3	CPA_TP53_Ctrl_c3_mega	CPA_TP53_WGD_c3_mega	chr8	chr9	0.979291
CPA_TP53	WGD 3	CPA_TP53_Ctrl_c3_mega	CPA_TP53_WGD_c3_mega	chr8	chr10	0.97762
CPA_TP53	WGD 3	CPA_TP53_Ctrl_c3_mega	CPA_TP53_WGD_c3_mega	chr8	chr11	0.976911
CPA_TP53	WGD 3	CPA_TP53_Ctrl_c3_mega	CPA_TP53_WGD_c3_mega	chr8	chr12	0.97899
CPA_TP53	WGD 3	CPA_TP53_Ctrl_c3_mega	CPA_TP53_WGD_c3_mega	chr8	chr13	0.988525
CPA_TP53	WGD 3	CPA_TP53_Ctrl_c3_mega	CPA_TP53_WGD_c3_mega	chr8	chr14	0.980834
CPA_TP53	WGD 3	CPA_TP53_Ctrl_c3_mega	CPA_TP53_WGD_c3_mega	chr8	chr15	0.980966
CPA_TP53	WGD 3	CPA_TP53_Ctrl_c3_mega	CPA_TP53_WGD_c3_mega	chr8	chr16	0.982964
CPA_TP53	WGD 3	CPA_TP53_Ctrl_c3_mega	CPA_TP53_WGD_c3_mega	chr8	chr17	0.98265
CPA_TP53	WGD 3	CPA_TP53_Ctrl_c3_mega	CPA_TP53_WGD_c3_mega	chr8	chr18	0.97248
CPA_TP53	WGD 3	CPA_TP53_Ctrl_c3_mega	CPA_TP53_WGD_c3_mega	chr8	chr19	0.960747
CPA_TP53	WGD 3	CPA_TP53_Ctrl_c3_mega	CPA_TP53_WGD_c3_mega	chr8	chr20	0.980012
CPA_TP53	WGD 3	CPA_TP53_Ctrl_c3_mega	CPA_TP53_WGD_c3_mega	chr8	chr21	0.965198
CPA_TP53	WGD 3	CPA_TP53_Ctrl_c3_mega	CPA_TP53_WGD_c3_mega	chr8	chr22	0.987375
CPA_TP53	WGD 3	CPA_TP53_Ctrl_c3_mega	CPA_TP53_WGD_c3_mega	chr8	chrX	0.97122
CPA_TP53	WGD 3	CPA_TP53_Ctrl_c3_mega	CPA_TP53_WGD_c3_mega	chr9	chr10	0.981224
CPA_TP53	WGD 3	CPA_TP53_Ctrl_c3_mega	CPA_TP53_WGD_c3_mega	chr9	chr11	0.979724
CPA_TP53	WGD 3	CPA_TP53_Ctrl_c3_mega	CPA_TP53_WGD_c3_mega	chr9	chr12	0.969515
CPA_TP53	WGD 3	CPA_TP53_Ctrl_c3_mega	CPA_TP53_WGD_c3_mega	chr9	chr13	0.979612
CPA_TP53	WGD 3	CPA_TP53_Ctrl_c3_mega	CPA_TP53_WGD_c3_mega	chr9	chr14	0.979733
CPA_TP53	WGD 3	CPA_TP53_Ctrl_c3_mega	CPA_TP53_WGD_c3_mega	chr9	chr15	0.976532
CPA_TP53	WGD 3	CPA_TP53_Ctrl_c3_mega	CPA_TP53_WGD_c3_mega	chr9	chr16	0.981939
CPA_TP53	WGD 3	CPA_TP53_Ctrl_c3_mega	CPA_TP53_WGD_c3_mega	chr9	chr17	0.984371
CPA_TP53	WGD 3	CPA_TP53_Ctrl_c3_mega	CPA_TP53_WGD_c3_mega	chr9	chr18	0.963357
CPA_TP53	WGD 3	CPA_TP53_Ctrl_c3_mega	CPA_TP53_WGD_c3_mega	chr9	chr19	0.975619
CPA_TP53	WGD 3	CPA_TP53_Ctrl_c3_mega	CPA_TP53_WGD_c3_mega	chr9	chr20	0.9832
CPA_TP53	WGD 3	CPA_TP53_Ctrl_c3_mega	CPA_TP53_WGD_c3_mega	chr9	chr21	0.991155
CPA_TP53	WGD 3	CPA_TP53_Ctrl_c3_mega	CPA_TP53_WGD_c3_mega	chr9	chr22	0.986536
CPA_TP53	WGD 3	CPA_TP53_Ctrl_c3_mega	CPA_TP53_WGD_c3_mega	chr9	chrX	0.965217
CPA_TP53	WGD 3	CPA_TP53_Ctrl_c3_mega	CPA_TP53_WGD_c3_mega	chr10	chr11	0.971453
CPA_TP53	WGD 3	CPA_TP53_Ctrl_c3_mega	CPA_TP53_WGD_c3_mega	chr10	chr12	0.970793
CPA_TP53	WGD 3	CPA_TP53_Ctrl_c3_mega	CPA_TP53_WGD_c3_mega	chr10	chr13	0.973836
CPA_TP53	WGD 3	CPA_TP53_Ctrl_c3_mega	CPA_TP53_WGD_c3_mega	chr10	chr14	0.980169
CPA_TP53	WGD 3	CPA_TP53_Ctrl_c3_mega	CPA_TP53_WGD_c3_mega	chr10	chr15	0.976085
CPA_TP53	WGD 3	CPA_TP53_Ctrl_c3_mega	CPA_TP53_WGD_c3_mega	chr10	chr16	0.980423
CPA_TP53	WGD 3	CPA_TP53_Ctrl_c3_mega	CPA_TP53_WGD_c3_mega	chr10	chr17	0.976986
CPA_TP53	WGD 3	CPA_TP53_Ctrl_c3_mega	CPA_TP53_WGD_c3_mega	chr10	chr18	0.963477
CPA_TP53	WGD 3	CPA_TP53_Ctrl_c3_mega	CPA_TP53_WGD_c3_mega	chr10	chr19	0.979411
CPA_TP53	WGD 3	CPA_TP53_Ctrl_c3_mega	CPA_TP53_WGD_c3_mega	chr10	chr20	0.982145
CPA_TP53	WGD 3	CPA_TP53_Ctrl_c3_mega	CPA_TP53_WGD_c3_mega	chr10	chr21	0.978574
CPA_TP53	WGD 3	CPA_TP53_Ctrl_c3_mega	CPA_TP53_WGD_c3_mega	chr10	chr22	0.983421
CPA_TP53	WGD 3	CPA_TP53_Ctrl_c3_mega	CPA_TP53_WGD_c3_mega	chr10	chrX	0.959044
CPA_TP53	WGD 3	CPA_TP53_Ctrl_c3_mega	CPA_TP53_WGD_c3_mega	chr11	chr12	0.967978
CPA_TP53	WGD 3	CPA_TP53_Ctrl_c3_mega	CPA_TP53_WGD_c3_mega	chr11	chr13	0.967364
CPA_TP53	WGD 3	CPA_TP53_Ctrl_c3_mega	CPA_TP53_WGD_c3_mega	chr11	chr14	0.978666
CPA_TP53	WGD 3	CPA_TP53_Ctrl_c3_mega	CPA_TP53_WGD_c3_mega	chr11	chr15	0.976548
CPA_TP53	WGD 3	CPA_TP53_Ctrl_c3_mega	CPA_TP53_WGD_c3_mega	chr11	chr16	0.973463
CPA_TP53	WGD 3	CPA_TP53_Ctrl_c3_mega	CPA_TP53_WGD_c3_mega	chr11	chr17	0.977891
CPA_TP53	WGD 3	CPA_TP53_Ctrl_c3_mega	CPA_TP53_WGD_c3_mega	chr11	chr18	0.947351
CPA_TP53	WGD 3	CPA_TP53_Ctrl_c3_mega	CPA_TP53_WGD_c3_mega	chr11	chr19	0.982353
CPA_TP53	WGD 3	CPA_TP53_Ctrl_c3_mega	CPA_TP53_WGD_c3_mega	chr11	chr20	0.983136
CPA_TP53	WGD 3	CPA_TP53_Ctrl_c3_mega	CPA_TP53_WGD_c3_mega	chr11	chr21	0.981146
CPA_TP53	WGD 3	CPA_TP53_Ctrl_c3_mega	CPA_TP53_WGD_c3_mega	chr11	chr22	0.987026
CPA_TP53	WGD 3	CPA_TP53_Ctrl_c3_mega	CPA_TP53_WGD_c3_mega	chr11	chrX	0.934216
CPA_TP53	WGD 3	CPA_TP53_Ctrl_c3_mega	CPA_TP53_WGD_c3_mega	chr12	chr13	0.97301
CPA_TP53	WGD 3	CPA_TP53_Ctrl_c3_mega	CPA_TP53_WGD_c3_mega	chr12	chr14	0.980186
CPA_TP53	WGD 3	CPA_TP53_Ctrl_c3_mega	CPA_TP53_WGD_c3_mega	chr12	chr15	0.976344
CPA_TP53	WGD 3	CPA_TP53_Ctrl_c3_mega	CPA_TP53_WGD_c3_mega	chr12	chr16	0.975277
CPA_TP53	WGD 3	CPA_TP53_Ctrl_c3_mega	CPA_TP53_WGD_c3_mega	chr12	chr17	0.965892
CPA_TP53	WGD 3	CPA_TP53_Ctrl_c3_mega	CPA_TP53_WGD_c3_mega	chr12	chr18	0.94389
CPA_TP53	WGD 3	CPA_TP53_Ctrl_c3_mega	CPA_TP53_WGD_c3_mega	chr12	chr19	0.973909
CPA_TP53	WGD 3	CPA_TP53_Ctrl_c3_mega	CPA_TP53_WGD_c3_mega	chr12	chr20	0.97131
CPA_TP53	WGD 3	CPA_TP53_Ctrl_c3_mega	CPA_TP53_WGD_c3_mega	chr12	chr21	0.973736
CPA_TP53	WGD 3	CPA_TP53_Ctrl_c3_mega	CPA_TP53_WGD_c3_mega	chr12	chr22	0.985372
CPA_TP53	WGD 3	CPA_TP53_Ctrl_c3_mega	CPA_TP53_WGD_c3_mega	chr12	chrX	0.960112
CPA_TP53	WGD 3	CPA_TP53_Ctrl_c3_mega	CPA_TP53_WGD_c3_mega	chr13	chr14	0.972925
CPA_TP53	WGD 3	CPA_TP53_Ctrl_c3_mega	CPA_TP53_WGD_c3_mega	chr13	chr15	0.982814
CPA_TP53	WGD 3	CPA_TP53_Ctrl_c3_mega	CPA_TP53_WGD_c3_mega	chr13	chr16	0.989908
CPA_TP53	WGD 3	CPA_TP53_Ctrl_c3_mega	CPA_TP53_WGD_c3_mega	chr13	chr17	0.983111
CPA_TP53	WGD 3	CPA_TP53_Ctrl_c3_mega	CPA_TP53_WGD_c3_mega	chr13	chr18	0.97441
CPA_TP53	WGD 3	CPA_TP53_Ctrl_c3_mega	CPA_TP53_WGD_c3_mega	chr13	chr19	0.976776
CPA_TP53	WGD 3	CPA_TP53_Ctrl_c3_mega	CPA_TP53_WGD_c3_mega	chr13	chr20	0.988728
CPA_TP53	WGD 3	CPA_TP53_Ctrl_c3_mega	CPA_TP53_WGD_c3_mega	chr13	chr21	0.971338
CPA_TP53	WGD 3	CPA_TP53_Ctrl_c3_mega	CPA_TP53_WGD_c3_mega	chr13	chr22	0.996428
CPA_TP53	WGD 3	CPA_TP53_Ctrl_c3_mega	CPA_TP53_WGD_c3_mega	chr13	chrX	0.959281
CPA_TP53	WGD 3	CPA_TP53_Ctrl_c3_mega	CPA_TP53_WGD_c3_mega	chr14	chr15	0.983964
CPA_TP53	WGD 3	CPA_TP53_Ctrl_c3_mega	CPA_TP53_WGD_c3_mega	chr14	chr16	0.974623
CPA_TP53	WGD 3	CPA_TP53_Ctrl_c3_mega	CPA_TP53_WGD_c3_mega	chr14	chr17	0.953682
CPA_TP53	WGD 3	CPA_TP53_Ctrl_c3_mega	CPA_TP53_WGD_c3_mega	chr14	chr18	0.968415
CPA_TP53	WGD 3	CPA_TP53_Ctrl_c3_mega	CPA_TP53_WGD_c3_mega	chr14	chr19	0.981298
CPA_TP53	WGD 3	CPA_TP53_Ctrl_c3_mega	CPA_TP53_WGD_c3_mega	chr14	chr20	0.984226
CPA_TP53	WGD 3	CPA_TP53_Ctrl_c3_mega	CPA_TP53_WGD_c3_mega	chr14	chr21	0.982617
CPA_TP53	WGD 3	CPA_TP53_Ctrl_c3_mega	CPA_TP53_WGD_c3_mega	chr14	chr22	0.97923
CPA_TP53	WGD 3	CPA_TP53_Ctrl_c3_mega	CPA_TP53_WGD_c3_mega	chr14	chrX	0.957496
CPA_TP53	WGD 3	CPA_TP53_Ctrl_c3_mega	CPA_TP53_WGD_c3_mega	chr15	chr16	0.98298
CPA_TP53	WGD 3	CPA_TP53_Ctrl_c3_mega	CPA_TP53_WGD_c3_mega	chr15	chr17	0.968258
CPA_TP53	WGD 3	CPA_TP53_Ctrl_c3_mega	CPA_TP53_WGD_c3_mega	chr15	chr18	0.967825
CPA_TP53	WGD 3	CPA_TP53_Ctrl_c3_mega	CPA_TP53_WGD_c3_mega	chr15	chr19	0.959423
CPA_TP53	WGD 3	CPA_TP53_Ctrl_c3_mega	CPA_TP53_WGD_c3_mega	chr15	chr20	0.980594
CPA_TP53	WGD 3	CPA_TP53_Ctrl_c3_mega	CPA_TP53_WGD_c3_mega	chr15	chr21	0.982081
CPA_TP53	WGD 3	CPA_TP53_Ctrl_c3_mega	CPA_TP53_WGD_c3_mega	chr15	chr22	0.967257
CPA_TP53	WGD 3	CPA_TP53_Ctrl_c3_mega	CPA_TP53_WGD_c3_mega	chr15	chrX	0.968264
CPA_TP53	WGD 3	CPA_TP53_Ctrl_c3_mega	CPA_TP53_WGD_c3_mega	chr16	chr17	0.983615
CPA_TP53	WGD 3	CPA_TP53_Ctrl_c3_mega	CPA_TP53_WGD_c3_mega	chr16	chr18	0.962292
CPA_TP53	WGD 3	CPA_TP53_Ctrl_c3_mega	CPA_TP53_WGD_c3_mega	chr16	chr19	0.989552
CPA_TP53	WGD 3	CPA_TP53_Ctrl_c3_mega	CPA_TP53_WGD_c3_mega	chr16	chr20	0.97106
CPA_TP53	WGD 3	CPA_TP53_Ctrl_c3_mega	CPA_TP53_WGD_c3_mega	chr16	chr21	0.987729
CPA_TP53	WGD 3	CPA_TP53_Ctrl_c3_mega	CPA_TP53_WGD_c3_mega	chr16	chr22	0.979086
CPA_TP53	WGD 3	CPA_TP53_Ctrl_c3_mega	CPA_TP53_WGD_c3_mega	chr16	chrX	0.966314
CPA_TP53	WGD 3	CPA_TP53_Ctrl_c3_mega	CPA_TP53_WGD_c3_mega	chr17	chr18	0.964153
CPA_TP53	WGD 3	CPA_TP53_Ctrl_c3_mega	CPA_TP53_WGD_c3_mega	chr17	chr19	0.982523
CPA_TP53	WGD 3	CPA_TP53_Ctrl_c3_mega	CPA_TP53_WGD_c3_mega	chr17	chr20	0.991335
CPA_TP53	WGD 3	CPA_TP53_Ctrl_c3_mega	CPA_TP53_WGD_c3_mega	chr17	chr21	0.99193
CPA_TP53	WGD 3	CPA_TP53_Ctrl_c3_mega	CPA_TP53_WGD_c3_mega	chr17	chr22	0.988273
CPA_TP53	WGD 3	CPA_TP53_Ctrl_c3_mega	CPA_TP53_WGD_c3_mega	chr17	chrX	0.963991
CPA_TP53	WGD 3	CPA_TP53_Ctrl_c3_mega	CPA_TP53_WGD_c3_mega	chr18	chr19	0.972751
CPA_TP53	WGD 3	CPA_TP53_Ctrl_c3_mega	CPA_TP53_WGD_c3_mega	chr18	chr20	0.984347
CPA_TP53	WGD 3	CPA_TP53_Ctrl_c3_mega	CPA_TP53_WGD_c3_mega	chr18	chr21	0.980065
CPA_TP53	WGD 3	CPA_TP53_Ctrl_c3_mega	CPA_TP53_WGD_c3_mega	chr18	chr22	0.980392
CPA_TP53	WGD 3	CPA_TP53_Ctrl_c3_mega	CPA_TP53_WGD_c3_mega	chr18	chrX	0.941923
CPA_TP53	WGD 3	CPA_TP53_Ctrl_c3_mega	CPA_TP53_WGD_c3_mega	chr19	chr20	0.981767
CPA_TP53	WGD 3	CPA_TP53_Ctrl_c3_mega	CPA_TP53_WGD_c3_mega	chr19	chr21	0.993659
CPA_TP53	WGD 3	CPA_TP53_Ctrl_c3_mega	CPA_TP53_WGD_c3_mega	chr19	chr22	0.983869
CPA_TP53	WGD 3	CPA_TP53_Ctrl_c3_mega	CPA_TP53_WGD_c3_mega	chr19	chrX	0.937376
CPA_TP53	WGD 3	CPA_TP53_Ctrl_c3_mega	CPA_TP53_WGD_c3_mega	chr20	chr21	0.989005
CPA_TP53	WGD 3	CPA_TP53_Ctrl_c3_mega	CPA_TP53_WGD_c3_mega	chr20	chr22	0.989425
CPA_TP53	WGD 3	CPA_TP53_Ctrl_c3_mega	CPA_TP53_WGD_c3_mega	chr20	chrX	0.972361
CPA_TP53	WGD 3	CPA_TP53_Ctrl_c3_mega	CPA_TP53_WGD_c3_mega	chr21	chr22	0.981538
CPA_TP53	WGD 3	CPA_TP53_Ctrl_c3_mega	CPA_TP53_WGD_c3_mega	chr21	chrX	0.94963
CPA_TP53	WGD 3	CPA_TP53_Ctrl_c3_mega	CPA_TP53_WGD_c3_mega	chr22	chrX	0.973227
CPA_TP53	Replicas 19	CPA_TP53_Ctrl_c19_1	CPA_TP53_Ctrl_c19_2	chr1	chr2	0.968328
CPA_TP53	Replicas 19	CPA_TP53_Ctrl_c19_1	CPA_TP53_Ctrl_c19_2	chr1	chr3	0.96796
CPA_TP53	Replicas 19	CPA_TP53_Ctrl_c19_1	CPA_TP53_Ctrl_c19_2	chr1	chr4	0.968214
CPA_TP53	Replicas 19	CPA_TP53_Ctrl_c19_1	CPA_TP53_Ctrl_c19_2	chr1	chr5	0.977705
CPA_TP53	Replicas 19	CPA_TP53_Ctrl_c19_1	CPA_TP53_Ctrl_c19_2	chr1	chr6	0.978003
CPA_TP53	Replicas 19	CPA_TP53_Ctrl_c19_1	CPA_TP53_Ctrl_c19_2	chr1	chr7	0.97548
CPA_TP53	Replicas 19	CPA_TP53_Ctrl_c19_1	CPA_TP53_Ctrl_c19_2	chr1	chr8	0.987583
CPA_TP53	Replicas 19	CPA_TP53_Ctrl_c19_1	CPA_TP53_Ctrl_c19_2	chr1	chr9	0.982411
CPA_TP53	Replicas 19	CPA_TP53_Ctrl_c19_1	CPA_TP53_Ctrl_c19_2	chr1	chr10	0.978529
CPA_TP53	Replicas 19	CPA_TP53_Ctrl_c19_1	CPA_TP53_Ctrl_c19_2	chr1	chr11	0.979802
CPA_TP53	Replicas 19	CPA_TP53_Ctrl_c19_1	CPA_TP53_Ctrl_c19_2	chr1	chr12	0.975939
CPA_TP53	Replicas 19	CPA_TP53_Ctrl_c19_1	CPA_TP53_Ctrl_c19_2	chr1	chr13	0.972976
CPA_TP53	Replicas 19	CPA_TP53_Ctrl_c19_1	CPA_TP53_Ctrl_c19_2	chr1	chr14	0.984414
CPA_TP53	Replicas 19	CPA_TP53_Ctrl_c19_1	CPA_TP53_Ctrl_c19_2	chr1	chr15	0.97491
CPA_TP53	Replicas 19	CPA_TP53_Ctrl_c19_1	CPA_TP53_Ctrl_c19_2	chr1	chr16	0.977968
CPA_TP53	Replicas 19	CPA_TP53_Ctrl_c19_1	CPA_TP53_Ctrl_c19_2	chr1	chr17	0.982582
CPA_TP53	Replicas 19	CPA_TP53_Ctrl_c19_1	CPA_TP53_Ctrl_c19_2	chr1	chr18	0.94856
CPA_TP53	Replicas 19	CPA_TP53_Ctrl_c19_1	CPA_TP53_Ctrl_c19_2	chr1	chr19	0.980391
CPA_TP53	Replicas 19	CPA_TP53_Ctrl_c19_1	CPA_TP53_Ctrl_c19_2	chr1	chr20	0.986015
CPA_TP53	Replicas 19	CPA_TP53_Ctrl_c19_1	CPA_TP53_Ctrl_c19_2	chr1	chr21	0.982173
CPA_TP53	Replicas 19	CPA_TP53_Ctrl_c19_1	CPA_TP53_Ctrl_c19_2	chr1	chr22	0.982373
CPA_TP53	Replicas 19	CPA_TP53_Ctrl_c19_1	CPA_TP53_Ctrl_c19_2	chr1	chrX	0.957861
CPA_TP53	Replicas 19	CPA_TP53_Ctrl_c19_1	CPA_TP53_Ctrl_c19_2	chr2	chr3	0.95872
CPA_TP53	Replicas 19	CPA_TP53_Ctrl_c19_1	CPA_TP53_Ctrl_c19_2	chr2	chr4	0.965285
CPA_TP53	Replicas 19	CPA_TP53_Ctrl_c19_1	CPA_TP53_Ctrl_c19_2	chr2	chr5	0.969406
CPA_TP53	Replicas 19	CPA_TP53_Ctrl_c19_1	CPA_TP53_Ctrl_c19_2	chr2	chr6	0.966095
CPA_TP53	Replicas 19	CPA_TP53_Ctrl_c19_1	CPA_TP53_Ctrl_c19_2	chr2	chr7	0.956786
CPA_TP53	Replicas 19	CPA_TP53_Ctrl_c19_1	CPA_TP53_Ctrl_c19_2	chr2	chr8	0.980308
CPA_TP53	Replicas 19	CPA_TP53_Ctrl_c19_1	CPA_TP53_Ctrl_c19_2	chr2	chr9	0.958933
CPA_TP53	Replicas 19	CPA_TP53_Ctrl_c19_1	CPA_TP53_Ctrl_c19_2	chr2	chr10	0.965357
CPA_TP53	Replicas 19	CPA_TP53_Ctrl_c19_1	CPA_TP53_Ctrl_c19_2	chr2	chr11	0.957706
CPA_TP53	Replicas 19	CPA_TP53_Ctrl_c19_1	CPA_TP53_Ctrl_c19_2	chr2	chr12	0.948687
CPA_TP53	Replicas 19	CPA_TP53_Ctrl_c19_1	CPA_TP53_Ctrl_c19_2	chr2	chr13	0.970004
CPA_TP53	Replicas 19	CPA_TP53_Ctrl_c19_1	CPA_TP53_Ctrl_c19_2	chr2	chr14	0.97344
CPA_TP53	Replicas 19	CPA_TP53_Ctrl_c19_1	CPA_TP53_Ctrl_c19_2	chr2	chr15	0.967272
CPA_TP53	Replicas 19	CPA_TP53_Ctrl_c19_1	CPA_TP53_Ctrl_c19_2	chr2	chr16	0.973693
CPA_TP53	Replicas 19	CPA_TP53_Ctrl_c19_1	CPA_TP53_Ctrl_c19_2	chr2	chr17	0.96397
CPA_TP53	Replicas 19	CPA_TP53_Ctrl_c19_1	CPA_TP53_Ctrl_c19_2	chr2	chr18	0.893324
CPA_TP53	Replicas 19	CPA_TP53_Ctrl_c19_1	CPA_TP53_Ctrl_c19_2	chr2	chr19	0.971164
CPA_TP53	Replicas 19	CPA_TP53_Ctrl_c19_1	CPA_TP53_Ctrl_c19_2	chr2	chr20	0.984424
CPA_TP53	Replicas 19	CPA_TP53_Ctrl_c19_1	CPA_TP53_Ctrl_c19_2	chr2	chr21	0.977987
CPA_TP53	Replicas 19	CPA_TP53_Ctrl_c19_1	CPA_TP53_Ctrl_c19_2	chr2	chr22	0.982748
CPA_TP53	Replicas 19	CPA_TP53_Ctrl_c19_1	CPA_TP53_Ctrl_c19_2	chr2	chrX	0.933819
CPA_TP53	Replicas 19	CPA_TP53_Ctrl_c19_1	CPA_TP53_Ctrl_c19_2	chr3	chr4	0.963258
CPA_TP53	Replicas 19	CPA_TP53_Ctrl_c19_1	CPA_TP53_Ctrl_c19_2	chr3	chr5	0.961622
CPA_TP53	Replicas 19	CPA_TP53_Ctrl_c19_1	CPA_TP53_Ctrl_c19_2	chr3	chr6	0.968082
CPA_TP53	Replicas 19	CPA_TP53_Ctrl_c19_1	CPA_TP53_Ctrl_c19_2	chr3	chr7	0.955723
CPA_TP53	Replicas 19	CPA_TP53_Ctrl_c19_1	CPA_TP53_Ctrl_c19_2	chr3	chr8	0.981636
CPA_TP53	Replicas 19	CPA_TP53_Ctrl_c19_1	CPA_TP53_Ctrl_c19_2	chr3	chr9	0.961574
CPA_TP53	Replicas 19	CPA_TP53_Ctrl_c19_1	CPA_TP53_Ctrl_c19_2	chr3	chr10	0.966741
CPA_TP53	Replicas 19	CPA_TP53_Ctrl_c19_1	CPA_TP53_Ctrl_c19_2	chr3	chr11	0.95481
CPA_TP53	Replicas 19	CPA_TP53_Ctrl_c19_1	CPA_TP53_Ctrl_c19_2	chr3	chr12	0.961749
CPA_TP53	Replicas 19	CPA_TP53_Ctrl_c19_1	CPA_TP53_Ctrl_c19_2	chr3	chr13	0.96137
CPA_TP53	Replicas 19	CPA_TP53_Ctrl_c19_1	CPA_TP53_Ctrl_c19_2	chr3	chr14	0.965063
CPA_TP53	Replicas 19	CPA_TP53_Ctrl_c19_1	CPA_TP53_Ctrl_c19_2	chr3	chr15	0.965026
CPA_TP53	Replicas 19	CPA_TP53_Ctrl_c19_1	CPA_TP53_Ctrl_c19_2	chr3	chr16	0.971413
CPA_TP53	Replicas 19	CPA_TP53_Ctrl_c19_1	CPA_TP53_Ctrl_c19_2	chr3	chr17	0.974192
CPA_TP53	Replicas 19	CPA_TP53_Ctrl_c19_1	CPA_TP53_Ctrl_c19_2	chr3	chr18	0.899934
CPA_TP53	Replicas 19	CPA_TP53_Ctrl_c19_1	CPA_TP53_Ctrl_c19_2	chr3	chr19	0.963541
CPA_TP53	Replicas 19	CPA_TP53_Ctrl_c19_1	CPA_TP53_Ctrl_c19_2	chr3	chr20	0.981827
CPA_TP53	Replicas 19	CPA_TP53_Ctrl_c19_1	CPA_TP53_Ctrl_c19_2	chr3	chr21	0.981055
CPA_TP53	Replicas 19	CPA_TP53_Ctrl_c19_1	CPA_TP53_Ctrl_c19_2	chr3	chr22	0.980997
CPA_TP53	Replicas 19	CPA_TP53_Ctrl_c19_1	CPA_TP53_Ctrl_c19_2	chr3	chrX	0.92749
CPA_TP53	Replicas 19	CPA_TP53_Ctrl_c19_1	CPA_TP53_Ctrl_c19_2	chr4	chr5	0.962403
CPA_TP53	Replicas 19	CPA_TP53_Ctrl_c19_1	CPA_TP53_Ctrl_c19_2	chr4	chr6	0.967923
CPA_TP53	Replicas 19	CPA_TP53_Ctrl_c19_1	CPA_TP53_Ctrl_c19_2	chr4	chr7	0.970999
CPA_TP53	Replicas 19	CPA_TP53_Ctrl_c19_1	CPA_TP53_Ctrl_c19_2	chr4	chr8	0.984238
CPA_TP53	Replicas 19	CPA_TP53_Ctrl_c19_1	CPA_TP53_Ctrl_c19_2	chr4	chr9	0.967458
CPA_TP53	Replicas 19	CPA_TP53_Ctrl_c19_1	CPA_TP53_Ctrl_c19_2	chr4	chr10	0.961264
CPA_TP53	Replicas 19	CPA_TP53_Ctrl_c19_1	CPA_TP53_Ctrl_c19_2	chr4	chr11	0.969003
CPA_TP53	Replicas 19	CPA_TP53_Ctrl_c19_1	CPA_TP53_Ctrl_c19_2	chr4	chr12	0.956095
CPA_TP53	Replicas 19	CPA_TP53_Ctrl_c19_1	CPA_TP53_Ctrl_c19_2	chr4	chr13	0.963274
CPA_TP53	Replicas 19	CPA_TP53_Ctrl_c19_1	CPA_TP53_Ctrl_c19_2	chr4	chr14	0.971123
CPA_TP53	Replicas 19	CPA_TP53_Ctrl_c19_1	CPA_TP53_Ctrl_c19_2	chr4	chr15	0.971323
CPA_TP53	Replicas 19	CPA_TP53_Ctrl_c19_1	CPA_TP53_Ctrl_c19_2	chr4	chr16	0.975153
CPA_TP53	Replicas 19	CPA_TP53_Ctrl_c19_1	CPA_TP53_Ctrl_c19_2	chr4	chr17	0.970314
CPA_TP53	Replicas 19	CPA_TP53_Ctrl_c19_1	CPA_TP53_Ctrl_c19_2	chr4	chr18	0.931151
CPA_TP53	Replicas 19	CPA_TP53_Ctrl_c19_1	CPA_TP53_Ctrl_c19_2	chr4	chr19	0.972494
CPA_TP53	Replicas 19	CPA_TP53_Ctrl_c19_1	CPA_TP53_Ctrl_c19_2	chr4	chr20	0.98825
CPA_TP53	Replicas 19	CPA_TP53_Ctrl_c19_1	CPA_TP53_Ctrl_c19_2	chr4	chr21	0.985098
CPA_TP53	Replicas 19	CPA_TP53_Ctrl_c19_1	CPA_TP53_Ctrl_c19_2	chr4	chr22	0.984115
CPA_TP53	Replicas 19	CPA_TP53_Ctrl_c19_1	CPA_TP53_Ctrl_c19_2	chr4	chrX	0.942855
CPA_TP53	Replicas 19	CPA_TP53_Ctrl_c19_1	CPA_TP53_Ctrl_c19_2	chr5	chr6	0.978229
CPA_TP53	Replicas 19	CPA_TP53_Ctrl_c19_1	CPA_TP53_Ctrl_c19_2	chr5	chr7	0.969828
CPA_TP53	Replicas 19	CPA_TP53_Ctrl_c19_1	CPA_TP53_Ctrl_c19_2	chr5	chr8	0.983419
CPA_TP53	Replicas 19	CPA_TP53_Ctrl_c19_1	CPA_TP53_Ctrl_c19_2	chr5	chr9	0.975972
CPA_TP53	Replicas 19	CPA_TP53_Ctrl_c19_1	CPA_TP53_Ctrl_c19_2	chr5	chr10	0.973701
CPA_TP53	Replicas 19	CPA_TP53_Ctrl_c19_1	CPA_TP53_Ctrl_c19_2	chr5	chr11	0.970553
CPA_TP53	Replicas 19	CPA_TP53_Ctrl_c19_1	CPA_TP53_Ctrl_c19_2	chr5	chr12	0.977786
CPA_TP53	Replicas 19	CPA_TP53_Ctrl_c19_1	CPA_TP53_Ctrl_c19_2	chr5	chr13	0.975501
CPA_TP53	Replicas 19	CPA_TP53_Ctrl_c19_1	CPA_TP53_Ctrl_c19_2	chr5	chr14	0.981508
CPA_TP53	Replicas 19	CPA_TP53_Ctrl_c19_1	CPA_TP53_Ctrl_c19_2	chr5	chr15	0.983211
CPA_TP53	Replicas 19	CPA_TP53_Ctrl_c19_1	CPA_TP53_Ctrl_c19_2	chr5	chr16	0.985874
CPA_TP53	Replicas 19	CPA_TP53_Ctrl_c19_1	CPA_TP53_Ctrl_c19_2	chr5	chr17	0.985253
CPA_TP53	Replicas 19	CPA_TP53_Ctrl_c19_1	CPA_TP53_Ctrl_c19_2	chr5	chr18	0.950839
CPA_TP53	Replicas 19	CPA_TP53_Ctrl_c19_1	CPA_TP53_Ctrl_c19_2	chr5	chr19	0.979147
CPA_TP53	Replicas 19	CPA_TP53_Ctrl_c19_1	CPA_TP53_Ctrl_c19_2	chr5	chr20	0.988655
CPA_TP53	Replicas 19	CPA_TP53_Ctrl_c19_1	CPA_TP53_Ctrl_c19_2	chr5	chr21	0.989556
CPA_TP53	Replicas 19	CPA_TP53_Ctrl_c19_1	CPA_TP53_Ctrl_c19_2	chr5	chr22	0.99068
CPA_TP53	Replicas 19	CPA_TP53_Ctrl_c19_1	CPA_TP53_Ctrl_c19_2	chr5	chrX	0.951807
CPA_TP53	Replicas 19	CPA_TP53_Ctrl_c19_1	CPA_TP53_Ctrl_c19_2	chr6	chr7	0.972554
CPA_TP53	Replicas 19	CPA_TP53_Ctrl_c19_1	CPA_TP53_Ctrl_c19_2	chr6	chr8	0.985258
CPA_TP53	Replicas 19	CPA_TP53_Ctrl_c19_1	CPA_TP53_Ctrl_c19_2	chr6	chr9	0.975578
CPA_TP53	Replicas 19	CPA_TP53_Ctrl_c19_1	CPA_TP53_Ctrl_c19_2	chr6	chr10	0.971167
CPA_TP53	Replicas 19	CPA_TP53_Ctrl_c19_1	CPA_TP53_Ctrl_c19_2	chr6	chr11	0.968552
CPA_TP53	Replicas 19	CPA_TP53_Ctrl_c19_1	CPA_TP53_Ctrl_c19_2	chr6	chr12	0.971821
CPA_TP53	Replicas 19	CPA_TP53_Ctrl_c19_1	CPA_TP53_Ctrl_c19_2	chr6	chr13	0.973517
CPA_TP53	Replicas 19	CPA_TP53_Ctrl_c19_1	CPA_TP53_Ctrl_c19_2	chr6	chr14	0.981001
CPA_TP53	Replicas 19	CPA_TP53_Ctrl_c19_1	CPA_TP53_Ctrl_c19_2	chr6	chr15	0.978047
CPA_TP53	Replicas 19	CPA_TP53_Ctrl_c19_1	CPA_TP53_Ctrl_c19_2	chr6	chr16	0.985461
CPA_TP53	Replicas 19	CPA_TP53_Ctrl_c19_1	CPA_TP53_Ctrl_c19_2	chr6	chr17	0.981811
CPA_TP53	Replicas 19	CPA_TP53_Ctrl_c19_1	CPA_TP53_Ctrl_c19_2	chr6	chr18	0.954639
CPA_TP53	Replicas 19	CPA_TP53_Ctrl_c19_1	CPA_TP53_Ctrl_c19_2	chr6	chr19	0.979445
CPA_TP53	Replicas 19	CPA_TP53_Ctrl_c19_1	CPA_TP53_Ctrl_c19_2	chr6	chr20	0.99117
CPA_TP53	Replicas 19	CPA_TP53_Ctrl_c19_1	CPA_TP53_Ctrl_c19_2	chr6	chr21	0.983827
CPA_TP53	Replicas 19	CPA_TP53_Ctrl_c19_1	CPA_TP53_Ctrl_c19_2	chr6	chr22	0.988372
CPA_TP53	Replicas 19	CPA_TP53_Ctrl_c19_1	CPA_TP53_Ctrl_c19_2	chr6	chrX	0.945209
CPA_TP53	Replicas 19	CPA_TP53_Ctrl_c19_1	CPA_TP53_Ctrl_c19_2	chr7	chr8	0.987582
CPA_TP53	Replicas 19	CPA_TP53_Ctrl_c19_1	CPA_TP53_Ctrl_c19_2	chr7	chr9	0.978429
CPA_TP53	Replicas 19	CPA_TP53_Ctrl_c19_1	CPA_TP53_Ctrl_c19_2	chr7	chr10	0.970501
CPA_TP53	Replicas 19	CPA_TP53_Ctrl_c19_1	CPA_TP53_Ctrl_c19_2	chr7	chr11	0.974841
CPA_TP53	Replicas 19	CPA_TP53_Ctrl_c19_1	CPA_TP53_Ctrl_c19_2	chr7	chr12	0.972659
CPA_TP53	Replicas 19	CPA_TP53_Ctrl_c19_1	CPA_TP53_Ctrl_c19_2	chr7	chr13	0.977501
CPA_TP53	Replicas 19	CPA_TP53_Ctrl_c19_1	CPA_TP53_Ctrl_c19_2	chr7	chr14	0.976024
CPA_TP53	Replicas 19	CPA_TP53_Ctrl_c19_1	CPA_TP53_Ctrl_c19_2	chr7	chr15	0.975564
CPA_TP53	Replicas 19	CPA_TP53_Ctrl_c19_1	CPA_TP53_Ctrl_c19_2	chr7	chr16	0.974518
CPA_TP53	Replicas 19	CPA_TP53_Ctrl_c19_1	CPA_TP53_Ctrl_c19_2	chr7	chr17	0.979477
CPA_TP53	Replicas 19	CPA_TP53_Ctrl_c19_1	CPA_TP53_Ctrl_c19_2	chr7	chr18	0.935564
CPA_TP53	Replicas 19	CPA_TP53_Ctrl_c19_1	CPA_TP53_Ctrl_c19_2	chr7	chr19	0.978353
CPA_TP53	Replicas 19	CPA_TP53_Ctrl_c19_1	CPA_TP53_Ctrl_c19_2	chr7	chr20	0.988596
CPA_TP53	Replicas 19	CPA_TP53_Ctrl_c19_1	CPA_TP53_Ctrl_c19_2	chr7	chr21	0.975641
CPA_TP53	Replicas 19	CPA_TP53_Ctrl_c19_1	CPA_TP53_Ctrl_c19_2	chr7	chr22	0.987007
CPA_TP53	Replicas 19	CPA_TP53_Ctrl_c19_1	CPA_TP53_Ctrl_c19_2	chr7	chrX	0.943294
CPA_TP53	Replicas 19	CPA_TP53_Ctrl_c19_1	CPA_TP53_Ctrl_c19_2	chr8	chr9	0.984405
CPA_TP53	Replicas 19	CPA_TP53_Ctrl_c19_1	CPA_TP53_Ctrl_c19_2	chr8	chr10	0.978783
CPA_TP53	Replicas 19	CPA_TP53_Ctrl_c19_1	CPA_TP53_Ctrl_c19_2	chr8	chr11	0.982343
CPA_TP53	Replicas 19	CPA_TP53_Ctrl_c19_1	CPA_TP53_Ctrl_c19_2	chr8	chr12	0.98149
CPA_TP53	Replicas 19	CPA_TP53_Ctrl_c19_1	CPA_TP53_Ctrl_c19_2	chr8	chr13	0.984691
CPA_TP53	Replicas 19	CPA_TP53_Ctrl_c19_1	CPA_TP53_Ctrl_c19_2	chr8	chr14	0.98737
CPA_TP53	Replicas 19	CPA_TP53_Ctrl_c19_1	CPA_TP53_Ctrl_c19_2	chr8	chr15	0.986913
CPA_TP53	Replicas 19	CPA_TP53_Ctrl_c19_1	CPA_TP53_Ctrl_c19_2	chr8	chr16	0.985733
CPA_TP53	Replicas 19	CPA_TP53_Ctrl_c19_1	CPA_TP53_Ctrl_c19_2	chr8	chr17	0.987691
CPA_TP53	Replicas 19	CPA_TP53_Ctrl_c19_1	CPA_TP53_Ctrl_c19_2	chr8	chr18	0.964275
CPA_TP53	Replicas 19	CPA_TP53_Ctrl_c19_1	CPA_TP53_Ctrl_c19_2	chr8	chr19	0.983235
CPA_TP53	Replicas 19	CPA_TP53_Ctrl_c19_1	CPA_TP53_Ctrl_c19_2	chr8	chr20	0.986761
CPA_TP53	Replicas 19	CPA_TP53_Ctrl_c19_1	CPA_TP53_Ctrl_c19_2	chr8	chr21	0.988654
CPA_TP53	Replicas 19	CPA_TP53_Ctrl_c19_1	CPA_TP53_Ctrl_c19_2	chr8	chr22	0.987332
CPA_TP53	Replicas 19	CPA_TP53_Ctrl_c19_1	CPA_TP53_Ctrl_c19_2	chr8	chrX	0.974112
CPA_TP53	Replicas 19	CPA_TP53_Ctrl_c19_1	CPA_TP53_Ctrl_c19_2	chr9	chr10	0.98255
CPA_TP53	Replicas 19	CPA_TP53_Ctrl_c19_1	CPA_TP53_Ctrl_c19_2	chr9	chr11	0.978934
CPA_TP53	Replicas 19	CPA_TP53_Ctrl_c19_1	CPA_TP53_Ctrl_c19_2	chr9	chr12	0.975527
CPA_TP53	Replicas 19	CPA_TP53_Ctrl_c19_1	CPA_TP53_Ctrl_c19_2	chr9	chr13	0.984643
CPA_TP53	Replicas 19	CPA_TP53_Ctrl_c19_1	CPA_TP53_Ctrl_c19_2	chr9	chr14	0.986278
CPA_TP53	Replicas 19	CPA_TP53_Ctrl_c19_1	CPA_TP53_Ctrl_c19_2	chr9	chr15	0.977578
CPA_TP53	Replicas 19	CPA_TP53_Ctrl_c19_1	CPA_TP53_Ctrl_c19_2	chr9	chr16	0.979185
CPA_TP53	Replicas 19	CPA_TP53_Ctrl_c19_1	CPA_TP53_Ctrl_c19_2	chr9	chr17	0.989175
CPA_TP53	Replicas 19	CPA_TP53_Ctrl_c19_1	CPA_TP53_Ctrl_c19_2	chr9	chr18	0.962778
CPA_TP53	Replicas 19	CPA_TP53_Ctrl_c19_1	CPA_TP53_Ctrl_c19_2	chr9	chr19	0.98588
CPA_TP53	Replicas 19	CPA_TP53_Ctrl_c19_1	CPA_TP53_Ctrl_c19_2	chr9	chr20	0.990206
CPA_TP53	Replicas 19	CPA_TP53_Ctrl_c19_1	CPA_TP53_Ctrl_c19_2	chr9	chr21	0.992948
CPA_TP53	Replicas 19	CPA_TP53_Ctrl_c19_1	CPA_TP53_Ctrl_c19_2	chr9	chr22	0.988955
CPA_TP53	Replicas 19	CPA_TP53_Ctrl_c19_1	CPA_TP53_Ctrl_c19_2	chr9	chrX	0.957203
CPA_TP53	Replicas 19	CPA_TP53_Ctrl_c19_1	CPA_TP53_Ctrl_c19_2	chr10	chr11	0.973822
CPA_TP53	Replicas 19	CPA_TP53_Ctrl_c19_1	CPA_TP53_Ctrl_c19_2	chr10	chr12	0.979644
CPA_TP53	Replicas 19	CPA_TP53_Ctrl_c19_1	CPA_TP53_Ctrl_c19_2	chr10	chr13	0.974768
CPA_TP53	Replicas 19	CPA_TP53_Ctrl_c19_1	CPA_TP53_Ctrl_c19_2	chr10	chr14	0.982356
CPA_TP53	Replicas 19	CPA_TP53_Ctrl_c19_1	CPA_TP53_Ctrl_c19_2	chr10	chr15	0.984173
CPA_TP53	Replicas 19	CPA_TP53_Ctrl_c19_1	CPA_TP53_Ctrl_c19_2	chr10	chr16	0.982216
CPA_TP53	Replicas 19	CPA_TP53_Ctrl_c19_1	CPA_TP53_Ctrl_c19_2	chr10	chr17	0.987256
CPA_TP53	Replicas 19	CPA_TP53_Ctrl_c19_1	CPA_TP53_Ctrl_c19_2	chr10	chr18	0.961503
CPA_TP53	Replicas 19	CPA_TP53_Ctrl_c19_1	CPA_TP53_Ctrl_c19_2	chr10	chr19	0.982807
CPA_TP53	Replicas 19	CPA_TP53_Ctrl_c19_1	CPA_TP53_Ctrl_c19_2	chr10	chr20	0.991058
CPA_TP53	Replicas 19	CPA_TP53_Ctrl_c19_1	CPA_TP53_Ctrl_c19_2	chr10	chr21	0.986238
CPA_TP53	Replicas 19	CPA_TP53_Ctrl_c19_1	CPA_TP53_Ctrl_c19_2	chr10	chr22	0.989308
CPA_TP53	Replicas 19	CPA_TP53_Ctrl_c19_1	CPA_TP53_Ctrl_c19_2	chr10	chrX	0.940469
CPA_TP53	Replicas 19	CPA_TP53_Ctrl_c19_1	CPA_TP53_Ctrl_c19_2	chr11	chr12	0.97507
CPA_TP53	Replicas 19	CPA_TP53_Ctrl_c19_1	CPA_TP53_Ctrl_c19_2	chr11	chr13	0.977987
CPA_TP53	Replicas 19	CPA_TP53_Ctrl_c19_1	CPA_TP53_Ctrl_c19_2	chr11	chr14	0.982069
CPA_TP53	Replicas 19	CPA_TP53_Ctrl_c19_1	CPA_TP53_Ctrl_c19_2	chr11	chr15	0.981853
CPA_TP53	Replicas 19	CPA_TP53_Ctrl_c19_1	CPA_TP53_Ctrl_c19_2	chr11	chr16	0.984988
CPA_TP53	Replicas 19	CPA_TP53_Ctrl_c19_1	CPA_TP53_Ctrl_c19_2	chr11	chr17	0.988537
CPA_TP53	Replicas 19	CPA_TP53_Ctrl_c19_1	CPA_TP53_Ctrl_c19_2	chr11	chr18	0.938574
CPA_TP53	Replicas 19	CPA_TP53_Ctrl_c19_1	CPA_TP53_Ctrl_c19_2	chr11	chr19	0.988407
CPA_TP53	Replicas 19	CPA_TP53_Ctrl_c19_1	CPA_TP53_Ctrl_c19_2	chr11	chr20	0.989862
CPA_TP53	Replicas 19	CPA_TP53_Ctrl_c19_1	CPA_TP53_Ctrl_c19_2	chr11	chr21	0.984364
CPA_TP53	Replicas 19	CPA_TP53_Ctrl_c19_1	CPA_TP53_Ctrl_c19_2	chr11	chr22	0.990682
CPA_TP53	Replicas 19	CPA_TP53_Ctrl_c19_1	CPA_TP53_Ctrl_c19_2	chr11	chrX	0.937494
CPA_TP53	Replicas 19	CPA_TP53_Ctrl_c19_1	CPA_TP53_Ctrl_c19_2	chr12	chr13	0.977795
CPA_TP53	Replicas 19	CPA_TP53_Ctrl_c19_1	CPA_TP53_Ctrl_c19_2	chr12	chr14	0.980335
CPA_TP53	Replicas 19	CPA_TP53_Ctrl_c19_1	CPA_TP53_Ctrl_c19_2	chr12	chr15	0.980157
CPA_TP53	Replicas 19	CPA_TP53_Ctrl_c19_1	CPA_TP53_Ctrl_c19_2	chr12	chr16	0.98078
CPA_TP53	Replicas 19	CPA_TP53_Ctrl_c19_1	CPA_TP53_Ctrl_c19_2	chr12	chr17	0.982377
CPA_TP53	Replicas 19	CPA_TP53_Ctrl_c19_1	CPA_TP53_Ctrl_c19_2	chr12	chr18	0.963491
CPA_TP53	Replicas 19	CPA_TP53_Ctrl_c19_1	CPA_TP53_Ctrl_c19_2	chr12	chr19	0.984311
CPA_TP53	Replicas 19	CPA_TP53_Ctrl_c19_1	CPA_TP53_Ctrl_c19_2	chr12	chr20	0.987255
CPA_TP53	Replicas 19	CPA_TP53_Ctrl_c19_1	CPA_TP53_Ctrl_c19_2	chr12	chr21	0.991347
CPA_TP53	Replicas 19	CPA_TP53_Ctrl_c19_1	CPA_TP53_Ctrl_c19_2	chr12	chr22	0.989606
CPA_TP53	Replicas 19	CPA_TP53_Ctrl_c19_1	CPA_TP53_Ctrl_c19_2	chr12	chrX	0.958381
CPA_TP53	Replicas 19	CPA_TP53_Ctrl_c19_1	CPA_TP53_Ctrl_c19_2	chr13	chr14	0.974152
CPA_TP53	Replicas 19	CPA_TP53_Ctrl_c19_1	CPA_TP53_Ctrl_c19_2	chr13	chr15	0.984507
CPA_TP53	Replicas 19	CPA_TP53_Ctrl_c19_1	CPA_TP53_Ctrl_c19_2	chr13	chr16	0.988826
CPA_TP53	Replicas 19	CPA_TP53_Ctrl_c19_1	CPA_TP53_Ctrl_c19_2	chr13	chr17	0.981404
CPA_TP53	Replicas 19	CPA_TP53_Ctrl_c19_1	CPA_TP53_Ctrl_c19_2	chr13	chr18	0.958623
CPA_TP53	Replicas 19	CPA_TP53_Ctrl_c19_1	CPA_TP53_Ctrl_c19_2	chr13	chr19	0.978737
CPA_TP53	Replicas 19	CPA_TP53_Ctrl_c19_1	CPA_TP53_Ctrl_c19_2	chr13	chr20	0.991508
CPA_TP53	Replicas 19	CPA_TP53_Ctrl_c19_1	CPA_TP53_Ctrl_c19_2	chr13	chr21	0.982267
CPA_TP53	Replicas 19	CPA_TP53_Ctrl_c19_1	CPA_TP53_Ctrl_c19_2	chr13	chr22	0.986581
CPA_TP53	Replicas 19	CPA_TP53_Ctrl_c19_1	CPA_TP53_Ctrl_c19_2	chr13	chrX	0.950096
CPA_TP53	Replicas 19	CPA_TP53_Ctrl_c19_1	CPA_TP53_Ctrl_c19_2	chr14	chr15	0.984451
CPA_TP53	Replicas 19	CPA_TP53_Ctrl_c19_1	CPA_TP53_Ctrl_c19_2	chr14	chr16	0.98256
CPA_TP53	Replicas 19	CPA_TP53_Ctrl_c19_1	CPA_TP53_Ctrl_c19_2	chr14	chr17	0.980305
CPA_TP53	Replicas 19	CPA_TP53_Ctrl_c19_1	CPA_TP53_Ctrl_c19_2	chr14	chr18	0.955271
CPA_TP53	Replicas 19	CPA_TP53_Ctrl_c19_1	CPA_TP53_Ctrl_c19_2	chr14	chr19	0.988412
CPA_TP53	Replicas 19	CPA_TP53_Ctrl_c19_1	CPA_TP53_Ctrl_c19_2	chr14	chr20	0.994154
CPA_TP53	Replicas 19	CPA_TP53_Ctrl_c19_1	CPA_TP53_Ctrl_c19_2	chr14	chr21	0.986673
CPA_TP53	Replicas 19	CPA_TP53_Ctrl_c19_1	CPA_TP53_Ctrl_c19_2	chr14	chr22	0.973079
CPA_TP53	Replicas 19	CPA_TP53_Ctrl_c19_1	CPA_TP53_Ctrl_c19_2	chr14	chrX	0.958668
CPA_TP53	Replicas 19	CPA_TP53_Ctrl_c19_1	CPA_TP53_Ctrl_c19_2	chr15	chr16	0.978951
CPA_TP53	Replicas 19	CPA_TP53_Ctrl_c19_1	CPA_TP53_Ctrl_c19_2	chr15	chr17	0.981803
CPA_TP53	Replicas 19	CPA_TP53_Ctrl_c19_1	CPA_TP53_Ctrl_c19_2	chr15	chr18	0.94803
CPA_TP53	Replicas 19	CPA_TP53_Ctrl_c19_1	CPA_TP53_Ctrl_c19_2	chr15	chr19	0.968663
CPA_TP53	Replicas 19	CPA_TP53_Ctrl_c19_1	CPA_TP53_Ctrl_c19_2	chr15	chr20	0.987578
CPA_TP53	Replicas 19	CPA_TP53_Ctrl_c19_1	CPA_TP53_Ctrl_c19_2	chr15	chr21	0.987548
CPA_TP53	Replicas 19	CPA_TP53_Ctrl_c19_1	CPA_TP53_Ctrl_c19_2	chr15	chr22	0.985506
CPA_TP53	Replicas 19	CPA_TP53_Ctrl_c19_1	CPA_TP53_Ctrl_c19_2	chr15	chrX	0.960513
CPA_TP53	Replicas 19	CPA_TP53_Ctrl_c19_1	CPA_TP53_Ctrl_c19_2	chr16	chr17	0.984528
CPA_TP53	Replicas 19	CPA_TP53_Ctrl_c19_1	CPA_TP53_Ctrl_c19_2	chr16	chr18	0.970595
CPA_TP53	Replicas 19	CPA_TP53_Ctrl_c19_1	CPA_TP53_Ctrl_c19_2	chr16	chr19	0.981107
CPA_TP53	Replicas 19	CPA_TP53_Ctrl_c19_1	CPA_TP53_Ctrl_c19_2	chr16	chr20	0.986746
CPA_TP53	Replicas 19	CPA_TP53_Ctrl_c19_1	CPA_TP53_Ctrl_c19_2	chr16	chr21	0.991249
CPA_TP53	Replicas 19	CPA_TP53_Ctrl_c19_1	CPA_TP53_Ctrl_c19_2	chr16	chr22	0.982929
CPA_TP53	Replicas 19	CPA_TP53_Ctrl_c19_1	CPA_TP53_Ctrl_c19_2	chr16	chrX	0.965418
CPA_TP53	Replicas 19	CPA_TP53_Ctrl_c19_1	CPA_TP53_Ctrl_c19_2	chr17	chr18	0.961499
CPA_TP53	Replicas 19	CPA_TP53_Ctrl_c19_1	CPA_TP53_Ctrl_c19_2	chr17	chr19	0.994435
CPA_TP53	Replicas 19	CPA_TP53_Ctrl_c19_1	CPA_TP53_Ctrl_c19_2	chr17	chr20	0.994852
CPA_TP53	Replicas 19	CPA_TP53_Ctrl_c19_1	CPA_TP53_Ctrl_c19_2	chr17	chr21	0.991764
CPA_TP53	Replicas 19	CPA_TP53_Ctrl_c19_1	CPA_TP53_Ctrl_c19_2	chr17	chr22	0.991798
CPA_TP53	Replicas 19	CPA_TP53_Ctrl_c19_1	CPA_TP53_Ctrl_c19_2	chr17	chrX	0.949838
CPA_TP53	Replicas 19	CPA_TP53_Ctrl_c19_1	CPA_TP53_Ctrl_c19_2	chr18	chr19	0.973181
CPA_TP53	Replicas 19	CPA_TP53_Ctrl_c19_1	CPA_TP53_Ctrl_c19_2	chr18	chr20	0.975477
CPA_TP53	Replicas 19	CPA_TP53_Ctrl_c19_1	CPA_TP53_Ctrl_c19_2	chr18	chr21	0.984895
CPA_TP53	Replicas 19	CPA_TP53_Ctrl_c19_1	CPA_TP53_Ctrl_c19_2	chr18	chr22	0.982831
CPA_TP53	Replicas 19	CPA_TP53_Ctrl_c19_1	CPA_TP53_Ctrl_c19_2	chr18	chrX	0.915383
CPA_TP53	Replicas 19	CPA_TP53_Ctrl_c19_1	CPA_TP53_Ctrl_c19_2	chr19	chr20	0.992382
CPA_TP53	Replicas 19	CPA_TP53_Ctrl_c19_1	CPA_TP53_Ctrl_c19_2	chr19	chr21	0.993326
CPA_TP53	Replicas 19	CPA_TP53_Ctrl_c19_1	CPA_TP53_Ctrl_c19_2	chr19	chr22	0.986207
CPA_TP53	Replicas 19	CPA_TP53_Ctrl_c19_1	CPA_TP53_Ctrl_c19_2	chr19	chrX	0.92662
CPA_TP53	Replicas 19	CPA_TP53_Ctrl_c19_1	CPA_TP53_Ctrl_c19_2	chr20	chr21	0.987391
CPA_TP53	Replicas 19	CPA_TP53_Ctrl_c19_1	CPA_TP53_Ctrl_c19_2	chr20	chr22	0.995518
CPA_TP53	Replicas 19	CPA_TP53_Ctrl_c19_1	CPA_TP53_Ctrl_c19_2	chr20	chrX	0.973448
CPA_TP53	Replicas 19	CPA_TP53_Ctrl_c19_1	CPA_TP53_Ctrl_c19_2	chr21	chr22	0.984615
CPA_TP53	Replicas 19	CPA_TP53_Ctrl_c19_1	CPA_TP53_Ctrl_c19_2	chr21	chrX	0.956729
CPA_TP53	Replicas 19	CPA_TP53_Ctrl_c19_1	CPA_TP53_Ctrl_c19_2	chr22	chrX	0.971945
CPA_TP53	Replicas 3	CPA_TP53_Ctrl_c3_1	CPA_TP53_Ctrl_c3_2	chr1	chr2	0.963874
CPA_TP53	Replicas 3	CPA_TP53_Ctrl_c3_1	CPA_TP53_Ctrl_c3_2	chr1	chr3	0.964042
CPA_TP53	Replicas 3	CPA_TP53_Ctrl_c3_1	CPA_TP53_Ctrl_c3_2	chr1	chr4	0.961301
CPA_TP53	Replicas 3	CPA_TP53_Ctrl_c3_1	CPA_TP53_Ctrl_c3_2	chr1	chr5	0.971703
CPA_TP53	Replicas 3	CPA_TP53_Ctrl_c3_1	CPA_TP53_Ctrl_c3_2	chr1	chr6	0.971585
CPA_TP53	Replicas 3	CPA_TP53_Ctrl_c3_1	CPA_TP53_Ctrl_c3_2	chr1	chr7	0.970418
CPA_TP53	Replicas 3	CPA_TP53_Ctrl_c3_1	CPA_TP53_Ctrl_c3_2	chr1	chr8	0.984671
CPA_TP53	Replicas 3	CPA_TP53_Ctrl_c3_1	CPA_TP53_Ctrl_c3_2	chr1	chr9	0.976871
CPA_TP53	Replicas 3	CPA_TP53_Ctrl_c3_1	CPA_TP53_Ctrl_c3_2	chr1	chr10	0.976428
CPA_TP53	Replicas 3	CPA_TP53_Ctrl_c3_1	CPA_TP53_Ctrl_c3_2	chr1	chr11	0.969521
CPA_TP53	Replicas 3	CPA_TP53_Ctrl_c3_1	CPA_TP53_Ctrl_c3_2	chr1	chr12	0.971572
CPA_TP53	Replicas 3	CPA_TP53_Ctrl_c3_1	CPA_TP53_Ctrl_c3_2	chr1	chr13	0.974386
CPA_TP53	Replicas 3	CPA_TP53_Ctrl_c3_1	CPA_TP53_Ctrl_c3_2	chr1	chr14	0.983446
CPA_TP53	Replicas 3	CPA_TP53_Ctrl_c3_1	CPA_TP53_Ctrl_c3_2	chr1	chr15	0.971903
CPA_TP53	Replicas 3	CPA_TP53_Ctrl_c3_1	CPA_TP53_Ctrl_c3_2	chr1	chr16	0.98066
CPA_TP53	Replicas 3	CPA_TP53_Ctrl_c3_1	CPA_TP53_Ctrl_c3_2	chr1	chr17	0.978738
CPA_TP53	Replicas 3	CPA_TP53_Ctrl_c3_1	CPA_TP53_Ctrl_c3_2	chr1	chr18	0.94003
CPA_TP53	Replicas 3	CPA_TP53_Ctrl_c3_1	CPA_TP53_Ctrl_c3_2	chr1	chr19	0.970756
CPA_TP53	Replicas 3	CPA_TP53_Ctrl_c3_1	CPA_TP53_Ctrl_c3_2	chr1	chr20	0.988096
CPA_TP53	Replicas 3	CPA_TP53_Ctrl_c3_1	CPA_TP53_Ctrl_c3_2	chr1	chr21	0.988578
CPA_TP53	Replicas 3	CPA_TP53_Ctrl_c3_1	CPA_TP53_Ctrl_c3_2	chr1	chr22	0.984762
CPA_TP53	Replicas 3	CPA_TP53_Ctrl_c3_1	CPA_TP53_Ctrl_c3_2	chr1	chrX	0.952327
CPA_TP53	Replicas 3	CPA_TP53_Ctrl_c3_1	CPA_TP53_Ctrl_c3_2	chr2	chr3	0.951377
CPA_TP53	Replicas 3	CPA_TP53_Ctrl_c3_1	CPA_TP53_Ctrl_c3_2	chr2	chr4	0.968794
CPA_TP53	Replicas 3	CPA_TP53_Ctrl_c3_1	CPA_TP53_Ctrl_c3_2	chr2	chr5	0.96022
CPA_TP53	Replicas 3	CPA_TP53_Ctrl_c3_1	CPA_TP53_Ctrl_c3_2	chr2	chr6	0.965843
CPA_TP53	Replicas 3	CPA_TP53_Ctrl_c3_1	CPA_TP53_Ctrl_c3_2	chr2	chr7	0.958437
CPA_TP53	Replicas 3	CPA_TP53_Ctrl_c3_1	CPA_TP53_Ctrl_c3_2	chr2	chr8	0.979826
CPA_TP53	Replicas 3	CPA_TP53_Ctrl_c3_1	CPA_TP53_Ctrl_c3_2	chr2	chr9	0.940269
CPA_TP53	Replicas 3	CPA_TP53_Ctrl_c3_1	CPA_TP53_Ctrl_c3_2	chr2	chr10	0.962411
CPA_TP53	Replicas 3	CPA_TP53_Ctrl_c3_1	CPA_TP53_Ctrl_c3_2	chr2	chr11	0.96225
CPA_TP53	Replicas 3	CPA_TP53_Ctrl_c3_1	CPA_TP53_Ctrl_c3_2	chr2	chr12	0.959355
CPA_TP53	Replicas 3	CPA_TP53_Ctrl_c3_1	CPA_TP53_Ctrl_c3_2	chr2	chr13	0.970133
CPA_TP53	Replicas 3	CPA_TP53_Ctrl_c3_1	CPA_TP53_Ctrl_c3_2	chr2	chr14	0.96875
CPA_TP53	Replicas 3	CPA_TP53_Ctrl_c3_1	CPA_TP53_Ctrl_c3_2	chr2	chr15	0.957735
CPA_TP53	Replicas 3	CPA_TP53_Ctrl_c3_1	CPA_TP53_Ctrl_c3_2	chr2	chr16	0.971012
CPA_TP53	Replicas 3	CPA_TP53_Ctrl_c3_1	CPA_TP53_Ctrl_c3_2	chr2	chr17	0.958495
CPA_TP53	Replicas 3	CPA_TP53_Ctrl_c3_1	CPA_TP53_Ctrl_c3_2	chr2	chr18	0.920382
CPA_TP53	Replicas 3	CPA_TP53_Ctrl_c3_1	CPA_TP53_Ctrl_c3_2	chr2	chr19	0.957512
CPA_TP53	Replicas 3	CPA_TP53_Ctrl_c3_1	CPA_TP53_Ctrl_c3_2	chr2	chr20	0.979611
CPA_TP53	Replicas 3	CPA_TP53_Ctrl_c3_1	CPA_TP53_Ctrl_c3_2	chr2	chr21	0.983137
CPA_TP53	Replicas 3	CPA_TP53_Ctrl_c3_1	CPA_TP53_Ctrl_c3_2	chr2	chr22	0.974407
CPA_TP53	Replicas 3	CPA_TP53_Ctrl_c3_1	CPA_TP53_Ctrl_c3_2	chr2	chrX	0.938444
CPA_TP53	Replicas 3	CPA_TP53_Ctrl_c3_1	CPA_TP53_Ctrl_c3_2	chr3	chr4	0.950615
CPA_TP53	Replicas 3	CPA_TP53_Ctrl_c3_1	CPA_TP53_Ctrl_c3_2	chr3	chr5	0.955909
CPA_TP53	Replicas 3	CPA_TP53_Ctrl_c3_1	CPA_TP53_Ctrl_c3_2	chr3	chr6	0.965025
CPA_TP53	Replicas 3	CPA_TP53_Ctrl_c3_1	CPA_TP53_Ctrl_c3_2	chr3	chr7	0.943041
CPA_TP53	Replicas 3	CPA_TP53_Ctrl_c3_1	CPA_TP53_Ctrl_c3_2	chr3	chr8	0.981457
CPA_TP53	Replicas 3	CPA_TP53_Ctrl_c3_1	CPA_TP53_Ctrl_c3_2	chr3	chr9	0.956932
CPA_TP53	Replicas 3	CPA_TP53_Ctrl_c3_1	CPA_TP53_Ctrl_c3_2	chr3	chr10	0.951319
CPA_TP53	Replicas 3	CPA_TP53_Ctrl_c3_1	CPA_TP53_Ctrl_c3_2	chr3	chr11	0.957004
CPA_TP53	Replicas 3	CPA_TP53_Ctrl_c3_1	CPA_TP53_Ctrl_c3_2	chr3	chr12	0.958424
CPA_TP53	Replicas 3	CPA_TP53_Ctrl_c3_1	CPA_TP53_Ctrl_c3_2	chr3	chr13	0.969154
CPA_TP53	Replicas 3	CPA_TP53_Ctrl_c3_1	CPA_TP53_Ctrl_c3_2	chr3	chr14	0.977279
CPA_TP53	Replicas 3	CPA_TP53_Ctrl_c3_1	CPA_TP53_Ctrl_c3_2	chr3	chr15	0.977989
CPA_TP53	Replicas 3	CPA_TP53_Ctrl_c3_1	CPA_TP53_Ctrl_c3_2	chr3	chr16	0.97159
CPA_TP53	Replicas 3	CPA_TP53_Ctrl_c3_1	CPA_TP53_Ctrl_c3_2	chr3	chr17	0.976498
CPA_TP53	Replicas 3	CPA_TP53_Ctrl_c3_1	CPA_TP53_Ctrl_c3_2	chr3	chr18	0.92281
CPA_TP53	Replicas 3	CPA_TP53_Ctrl_c3_1	CPA_TP53_Ctrl_c3_2	chr3	chr19	0.972004
CPA_TP53	Replicas 3	CPA_TP53_Ctrl_c3_1	CPA_TP53_Ctrl_c3_2	chr3	chr20	0.985774
CPA_TP53	Replicas 3	CPA_TP53_Ctrl_c3_1	CPA_TP53_Ctrl_c3_2	chr3	chr21	0.979463
CPA_TP53	Replicas 3	CPA_TP53_Ctrl_c3_1	CPA_TP53_Ctrl_c3_2	chr3	chr22	0.979371
CPA_TP53	Replicas 3	CPA_TP53_Ctrl_c3_1	CPA_TP53_Ctrl_c3_2	chr3	chrX	0.928614
CPA_TP53	Replicas 3	CPA_TP53_Ctrl_c3_1	CPA_TP53_Ctrl_c3_2	chr4	chr5	0.966054
CPA_TP53	Replicas 3	CPA_TP53_Ctrl_c3_1	CPA_TP53_Ctrl_c3_2	chr4	chr6	0.971009
CPA_TP53	Replicas 3	CPA_TP53_Ctrl_c3_1	CPA_TP53_Ctrl_c3_2	chr4	chr7	0.966434
CPA_TP53	Replicas 3	CPA_TP53_Ctrl_c3_1	CPA_TP53_Ctrl_c3_2	chr4	chr8	0.98249
CPA_TP53	Replicas 3	CPA_TP53_Ctrl_c3_1	CPA_TP53_Ctrl_c3_2	chr4	chr9	0.964084
CPA_TP53	Replicas 3	CPA_TP53_Ctrl_c3_1	CPA_TP53_Ctrl_c3_2	chr4	chr10	0.961409
CPA_TP53	Replicas 3	CPA_TP53_Ctrl_c3_1	CPA_TP53_Ctrl_c3_2	chr4	chr11	0.973146
CPA_TP53	Replicas 3	CPA_TP53_Ctrl_c3_1	CPA_TP53_Ctrl_c3_2	chr4	chr12	0.963348
CPA_TP53	Replicas 3	CPA_TP53_Ctrl_c3_1	CPA_TP53_Ctrl_c3_2	chr4	chr13	0.971145
CPA_TP53	Replicas 3	CPA_TP53_Ctrl_c3_1	CPA_TP53_Ctrl_c3_2	chr4	chr14	0.97507
CPA_TP53	Replicas 3	CPA_TP53_Ctrl_c3_1	CPA_TP53_Ctrl_c3_2	chr4	chr15	0.970956
CPA_TP53	Replicas 3	CPA_TP53_Ctrl_c3_1	CPA_TP53_Ctrl_c3_2	chr4	chr16	0.979388
CPA_TP53	Replicas 3	CPA_TP53_Ctrl_c3_1	CPA_TP53_Ctrl_c3_2	chr4	chr17	0.967478
CPA_TP53	Replicas 3	CPA_TP53_Ctrl_c3_1	CPA_TP53_Ctrl_c3_2	chr4	chr18	0.945278
CPA_TP53	Replicas 3	CPA_TP53_Ctrl_c3_1	CPA_TP53_Ctrl_c3_2	chr4	chr19	0.977347
CPA_TP53	Replicas 3	CPA_TP53_Ctrl_c3_1	CPA_TP53_Ctrl_c3_2	chr4	chr20	0.981751
CPA_TP53	Replicas 3	CPA_TP53_Ctrl_c3_1	CPA_TP53_Ctrl_c3_2	chr4	chr21	0.98111
CPA_TP53	Replicas 3	CPA_TP53_Ctrl_c3_1	CPA_TP53_Ctrl_c3_2	chr4	chr22	0.978683
CPA_TP53	Replicas 3	CPA_TP53_Ctrl_c3_1	CPA_TP53_Ctrl_c3_2	chr4	chrX	0.943467
CPA_TP53	Replicas 3	CPA_TP53_Ctrl_c3_1	CPA_TP53_Ctrl_c3_2	chr5	chr6	0.973988
CPA_TP53	Replicas 3	CPA_TP53_Ctrl_c3_1	CPA_TP53_Ctrl_c3_2	chr5	chr7	0.964708
CPA_TP53	Replicas 3	CPA_TP53_Ctrl_c3_1	CPA_TP53_Ctrl_c3_2	chr5	chr8	0.984377
CPA_TP53	Replicas 3	CPA_TP53_Ctrl_c3_1	CPA_TP53_Ctrl_c3_2	chr5	chr9	0.972482
CPA_TP53	Replicas 3	CPA_TP53_Ctrl_c3_1	CPA_TP53_Ctrl_c3_2	chr5	chr10	0.973657
CPA_TP53	Replicas 3	CPA_TP53_Ctrl_c3_1	CPA_TP53_Ctrl_c3_2	chr5	chr11	0.967815
CPA_TP53	Replicas 3	CPA_TP53_Ctrl_c3_1	CPA_TP53_Ctrl_c3_2	chr5	chr12	0.979131
CPA_TP53	Replicas 3	CPA_TP53_Ctrl_c3_1	CPA_TP53_Ctrl_c3_2	chr5	chr13	0.981805
CPA_TP53	Replicas 3	CPA_TP53_Ctrl_c3_1	CPA_TP53_Ctrl_c3_2	chr5	chr14	0.979238
CPA_TP53	Replicas 3	CPA_TP53_Ctrl_c3_1	CPA_TP53_Ctrl_c3_2	chr5	chr15	0.979439
CPA_TP53	Replicas 3	CPA_TP53_Ctrl_c3_1	CPA_TP53_Ctrl_c3_2	chr5	chr16	0.983468
CPA_TP53	Replicas 3	CPA_TP53_Ctrl_c3_1	CPA_TP53_Ctrl_c3_2	chr5	chr17	0.983062
CPA_TP53	Replicas 3	CPA_TP53_Ctrl_c3_1	CPA_TP53_Ctrl_c3_2	chr5	chr18	0.964079
CPA_TP53	Replicas 3	CPA_TP53_Ctrl_c3_1	CPA_TP53_Ctrl_c3_2	chr5	chr19	0.978984
CPA_TP53	Replicas 3	CPA_TP53_Ctrl_c3_1	CPA_TP53_Ctrl_c3_2	chr5	chr20	0.988464
CPA_TP53	Replicas 3	CPA_TP53_Ctrl_c3_1	CPA_TP53_Ctrl_c3_2	chr5	chr21	0.987439
CPA_TP53	Replicas 3	CPA_TP53_Ctrl_c3_1	CPA_TP53_Ctrl_c3_2	chr5	chr22	0.987121
CPA_TP53	Replicas 3	CPA_TP53_Ctrl_c3_1	CPA_TP53_Ctrl_c3_2	chr5	chrX	0.935933
CPA_TP53	Replicas 3	CPA_TP53_Ctrl_c3_1	CPA_TP53_Ctrl_c3_2	chr6	chr7	0.969073
CPA_TP53	Replicas 3	CPA_TP53_Ctrl_c3_1	CPA_TP53_Ctrl_c3_2	chr6	chr8	0.984985
CPA_TP53	Replicas 3	CPA_TP53_Ctrl_c3_1	CPA_TP53_Ctrl_c3_2	chr6	chr9	0.968242
CPA_TP53	Replicas 3	CPA_TP53_Ctrl_c3_1	CPA_TP53_Ctrl_c3_2	chr6	chr10	0.974342
CPA_TP53	Replicas 3	CPA_TP53_Ctrl_c3_1	CPA_TP53_Ctrl_c3_2	chr6	chr11	0.971501
CPA_TP53	Replicas 3	CPA_TP53_Ctrl_c3_1	CPA_TP53_Ctrl_c3_2	chr6	chr12	0.976203
CPA_TP53	Replicas 3	CPA_TP53_Ctrl_c3_1	CPA_TP53_Ctrl_c3_2	chr6	chr13	0.976629
CPA_TP53	Replicas 3	CPA_TP53_Ctrl_c3_1	CPA_TP53_Ctrl_c3_2	chr6	chr14	0.985075
CPA_TP53	Replicas 3	CPA_TP53_Ctrl_c3_1	CPA_TP53_Ctrl_c3_2	chr6	chr15	0.979441
CPA_TP53	Replicas 3	CPA_TP53_Ctrl_c3_1	CPA_TP53_Ctrl_c3_2	chr6	chr16	0.988835
CPA_TP53	Replicas 3	CPA_TP53_Ctrl_c3_1	CPA_TP53_Ctrl_c3_2	chr6	chr17	0.977332
CPA_TP53	Replicas 3	CPA_TP53_Ctrl_c3_1	CPA_TP53_Ctrl_c3_2	chr6	chr18	0.953753
CPA_TP53	Replicas 3	CPA_TP53_Ctrl_c3_1	CPA_TP53_Ctrl_c3_2	chr6	chr19	0.977063
CPA_TP53	Replicas 3	CPA_TP53_Ctrl_c3_1	CPA_TP53_Ctrl_c3_2	chr6	chr20	0.989347
CPA_TP53	Replicas 3	CPA_TP53_Ctrl_c3_1	CPA_TP53_Ctrl_c3_2	chr6	chr21	0.983486
CPA_TP53	Replicas 3	CPA_TP53_Ctrl_c3_1	CPA_TP53_Ctrl_c3_2	chr6	chr22	0.981348
CPA_TP53	Replicas 3	CPA_TP53_Ctrl_c3_1	CPA_TP53_Ctrl_c3_2	chr6	chrX	0.963079
CPA_TP53	Replicas 3	CPA_TP53_Ctrl_c3_1	CPA_TP53_Ctrl_c3_2	chr7	chr8	0.983491
CPA_TP53	Replicas 3	CPA_TP53_Ctrl_c3_1	CPA_TP53_Ctrl_c3_2	chr7	chr9	0.974518
CPA_TP53	Replicas 3	CPA_TP53_Ctrl_c3_1	CPA_TP53_Ctrl_c3_2	chr7	chr10	0.966465
CPA_TP53	Replicas 3	CPA_TP53_Ctrl_c3_1	CPA_TP53_Ctrl_c3_2	chr7	chr11	0.974485
CPA_TP53	Replicas 3	CPA_TP53_Ctrl_c3_1	CPA_TP53_Ctrl_c3_2	chr7	chr12	0.965212
CPA_TP53	Replicas 3	CPA_TP53_Ctrl_c3_1	CPA_TP53_Ctrl_c3_2	chr7	chr13	0.97801
CPA_TP53	Replicas 3	CPA_TP53_Ctrl_c3_1	CPA_TP53_Ctrl_c3_2	chr7	chr14	0.974103
CPA_TP53	Replicas 3	CPA_TP53_Ctrl_c3_1	CPA_TP53_Ctrl_c3_2	chr7	chr15	0.972438
CPA_TP53	Replicas 3	CPA_TP53_Ctrl_c3_1	CPA_TP53_Ctrl_c3_2	chr7	chr16	0.971384
CPA_TP53	Replicas 3	CPA_TP53_Ctrl_c3_1	CPA_TP53_Ctrl_c3_2	chr7	chr17	0.969142
CPA_TP53	Replicas 3	CPA_TP53_Ctrl_c3_1	CPA_TP53_Ctrl_c3_2	chr7	chr18	0.931609
CPA_TP53	Replicas 3	CPA_TP53_Ctrl_c3_1	CPA_TP53_Ctrl_c3_2	chr7	chr19	0.980112
CPA_TP53	Replicas 3	CPA_TP53_Ctrl_c3_1	CPA_TP53_Ctrl_c3_2	chr7	chr20	0.983406
CPA_TP53	Replicas 3	CPA_TP53_Ctrl_c3_1	CPA_TP53_Ctrl_c3_2	chr7	chr21	0.971045
CPA_TP53	Replicas 3	CPA_TP53_Ctrl_c3_1	CPA_TP53_Ctrl_c3_2	chr7	chr22	0.985254
CPA_TP53	Replicas 3	CPA_TP53_Ctrl_c3_1	CPA_TP53_Ctrl_c3_2	chr7	chrX	0.935025
CPA_TP53	Replicas 3	CPA_TP53_Ctrl_c3_1	CPA_TP53_Ctrl_c3_2	chr8	chr9	0.985597
CPA_TP53	Replicas 3	CPA_TP53_Ctrl_c3_1	CPA_TP53_Ctrl_c3_2	chr8	chr10	0.973378
CPA_TP53	Replicas 3	CPA_TP53_Ctrl_c3_1	CPA_TP53_Ctrl_c3_2	chr8	chr11	0.981733
CPA_TP53	Replicas 3	CPA_TP53_Ctrl_c3_1	CPA_TP53_Ctrl_c3_2	chr8	chr12	0.983822
CPA_TP53	Replicas 3	CPA_TP53_Ctrl_c3_1	CPA_TP53_Ctrl_c3_2	chr8	chr13	0.990261
CPA_TP53	Replicas 3	CPA_TP53_Ctrl_c3_1	CPA_TP53_Ctrl_c3_2	chr8	chr14	0.985901
CPA_TP53	Replicas 3	CPA_TP53_Ctrl_c3_1	CPA_TP53_Ctrl_c3_2	chr8	chr15	0.986374
CPA_TP53	Replicas 3	CPA_TP53_Ctrl_c3_1	CPA_TP53_Ctrl_c3_2	chr8	chr16	0.988722
CPA_TP53	Replicas 3	CPA_TP53_Ctrl_c3_1	CPA_TP53_Ctrl_c3_2	chr8	chr17	0.987804
CPA_TP53	Replicas 3	CPA_TP53_Ctrl_c3_1	CPA_TP53_Ctrl_c3_2	chr8	chr18	0.975703
CPA_TP53	Replicas 3	CPA_TP53_Ctrl_c3_1	CPA_TP53_Ctrl_c3_2	chr8	chr19	0.980725
CPA_TP53	Replicas 3	CPA_TP53_Ctrl_c3_1	CPA_TP53_Ctrl_c3_2	chr8	chr20	0.984874
CPA_TP53	Replicas 3	CPA_TP53_Ctrl_c3_1	CPA_TP53_Ctrl_c3_2	chr8	chr21	0.991101
CPA_TP53	Replicas 3	CPA_TP53_Ctrl_c3_1	CPA_TP53_Ctrl_c3_2	chr8	chr22	0.984045
CPA_TP53	Replicas 3	CPA_TP53_Ctrl_c3_1	CPA_TP53_Ctrl_c3_2	chr8	chrX	0.966694
CPA_TP53	Replicas 3	CPA_TP53_Ctrl_c3_1	CPA_TP53_Ctrl_c3_2	chr9	chr10	0.976088
CPA_TP53	Replicas 3	CPA_TP53_Ctrl_c3_1	CPA_TP53_Ctrl_c3_2	chr9	chr11	0.97774
CPA_TP53	Replicas 3	CPA_TP53_Ctrl_c3_1	CPA_TP53_Ctrl_c3_2	chr9	chr12	0.972645
CPA_TP53	Replicas 3	CPA_TP53_Ctrl_c3_1	CPA_TP53_Ctrl_c3_2	chr9	chr13	0.969249
CPA_TP53	Replicas 3	CPA_TP53_Ctrl_c3_1	CPA_TP53_Ctrl_c3_2	chr9	chr14	0.981172
CPA_TP53	Replicas 3	CPA_TP53_Ctrl_c3_1	CPA_TP53_Ctrl_c3_2	chr9	chr15	0.970681
CPA_TP53	Replicas 3	CPA_TP53_Ctrl_c3_1	CPA_TP53_Ctrl_c3_2	chr9	chr16	0.980324
CPA_TP53	Replicas 3	CPA_TP53_Ctrl_c3_1	CPA_TP53_Ctrl_c3_2	chr9	chr17	0.987329
CPA_TP53	Replicas 3	CPA_TP53_Ctrl_c3_1	CPA_TP53_Ctrl_c3_2	chr9	chr18	0.97202
CPA_TP53	Replicas 3	CPA_TP53_Ctrl_c3_1	CPA_TP53_Ctrl_c3_2	chr9	chr19	0.975345
CPA_TP53	Replicas 3	CPA_TP53_Ctrl_c3_1	CPA_TP53_Ctrl_c3_2	chr9	chr20	0.987882
CPA_TP53	Replicas 3	CPA_TP53_Ctrl_c3_1	CPA_TP53_Ctrl_c3_2	chr9	chr21	0.992444
CPA_TP53	Replicas 3	CPA_TP53_Ctrl_c3_1	CPA_TP53_Ctrl_c3_2	chr9	chr22	0.993042
CPA_TP53	Replicas 3	CPA_TP53_Ctrl_c3_1	CPA_TP53_Ctrl_c3_2	chr9	chrX	0.959046
CPA_TP53	Replicas 3	CPA_TP53_Ctrl_c3_1	CPA_TP53_Ctrl_c3_2	chr10	chr11	0.972252
CPA_TP53	Replicas 3	CPA_TP53_Ctrl_c3_1	CPA_TP53_Ctrl_c3_2	chr10	chr12	0.97594
CPA_TP53	Replicas 3	CPA_TP53_Ctrl_c3_1	CPA_TP53_Ctrl_c3_2	chr10	chr13	0.975648
CPA_TP53	Replicas 3	CPA_TP53_Ctrl_c3_1	CPA_TP53_Ctrl_c3_2	chr10	chr14	0.979492
CPA_TP53	Replicas 3	CPA_TP53_Ctrl_c3_1	CPA_TP53_Ctrl_c3_2	chr10	chr15	0.983869
CPA_TP53	Replicas 3	CPA_TP53_Ctrl_c3_1	CPA_TP53_Ctrl_c3_2	chr10	chr16	0.986822
CPA_TP53	Replicas 3	CPA_TP53_Ctrl_c3_1	CPA_TP53_Ctrl_c3_2	chr10	chr17	0.984047
CPA_TP53	Replicas 3	CPA_TP53_Ctrl_c3_1	CPA_TP53_Ctrl_c3_2	chr10	chr18	0.948678
CPA_TP53	Replicas 3	CPA_TP53_Ctrl_c3_1	CPA_TP53_Ctrl_c3_2	chr10	chr19	0.982989
CPA_TP53	Replicas 3	CPA_TP53_Ctrl_c3_1	CPA_TP53_Ctrl_c3_2	chr10	chr20	0.990366
CPA_TP53	Replicas 3	CPA_TP53_Ctrl_c3_1	CPA_TP53_Ctrl_c3_2	chr10	chr21	0.988215
CPA_TP53	Replicas 3	CPA_TP53_Ctrl_c3_1	CPA_TP53_Ctrl_c3_2	chr10	chr22	0.988137
CPA_TP53	Replicas 3	CPA_TP53_Ctrl_c3_1	CPA_TP53_Ctrl_c3_2	chr10	chrX	0.944439
CPA_TP53	Replicas 3	CPA_TP53_Ctrl_c3_1	CPA_TP53_Ctrl_c3_2	chr11	chr12	0.964588
CPA_TP53	Replicas 3	CPA_TP53_Ctrl_c3_1	CPA_TP53_Ctrl_c3_2	chr11	chr13	0.973568
CPA_TP53	Replicas 3	CPA_TP53_Ctrl_c3_1	CPA_TP53_Ctrl_c3_2	chr11	chr14	0.978006
CPA_TP53	Replicas 3	CPA_TP53_Ctrl_c3_1	CPA_TP53_Ctrl_c3_2	chr11	chr15	0.97317
CPA_TP53	Replicas 3	CPA_TP53_Ctrl_c3_1	CPA_TP53_Ctrl_c3_2	chr11	chr16	0.975884
CPA_TP53	Replicas 3	CPA_TP53_Ctrl_c3_1	CPA_TP53_Ctrl_c3_2	chr11	chr17	0.985163
CPA_TP53	Replicas 3	CPA_TP53_Ctrl_c3_1	CPA_TP53_Ctrl_c3_2	chr11	chr18	0.949132
CPA_TP53	Replicas 3	CPA_TP53_Ctrl_c3_1	CPA_TP53_Ctrl_c3_2	chr11	chr19	0.985728
CPA_TP53	Replicas 3	CPA_TP53_Ctrl_c3_1	CPA_TP53_Ctrl_c3_2	chr11	chr20	0.990816
CPA_TP53	Replicas 3	CPA_TP53_Ctrl_c3_1	CPA_TP53_Ctrl_c3_2	chr11	chr21	0.988005
CPA_TP53	Replicas 3	CPA_TP53_Ctrl_c3_1	CPA_TP53_Ctrl_c3_2	chr11	chr22	0.991925
CPA_TP53	Replicas 3	CPA_TP53_Ctrl_c3_1	CPA_TP53_Ctrl_c3_2	chr11	chrX	0.940517
CPA_TP53	Replicas 3	CPA_TP53_Ctrl_c3_1	CPA_TP53_Ctrl_c3_2	chr12	chr13	0.978502
CPA_TP53	Replicas 3	CPA_TP53_Ctrl_c3_1	CPA_TP53_Ctrl_c3_2	chr12	chr14	0.982811
CPA_TP53	Replicas 3	CPA_TP53_Ctrl_c3_1	CPA_TP53_Ctrl_c3_2	chr12	chr15	0.972883
CPA_TP53	Replicas 3	CPA_TP53_Ctrl_c3_1	CPA_TP53_Ctrl_c3_2	chr12	chr16	0.980129
CPA_TP53	Replicas 3	CPA_TP53_Ctrl_c3_1	CPA_TP53_Ctrl_c3_2	chr12	chr17	0.984584
CPA_TP53	Replicas 3	CPA_TP53_Ctrl_c3_1	CPA_TP53_Ctrl_c3_2	chr12	chr18	0.965109
CPA_TP53	Replicas 3	CPA_TP53_Ctrl_c3_1	CPA_TP53_Ctrl_c3_2	chr12	chr19	0.986473
CPA_TP53	Replicas 3	CPA_TP53_Ctrl_c3_1	CPA_TP53_Ctrl_c3_2	chr12	chr20	0.984704
CPA_TP53	Replicas 3	CPA_TP53_Ctrl_c3_1	CPA_TP53_Ctrl_c3_2	chr12	chr21	0.988259
CPA_TP53	Replicas 3	CPA_TP53_Ctrl_c3_1	CPA_TP53_Ctrl_c3_2	chr12	chr22	0.98474
CPA_TP53	Replicas 3	CPA_TP53_Ctrl_c3_1	CPA_TP53_Ctrl_c3_2	chr12	chrX	0.947894
CPA_TP53	Replicas 3	CPA_TP53_Ctrl_c3_1	CPA_TP53_Ctrl_c3_2	chr13	chr14	0.969177
CPA_TP53	Replicas 3	CPA_TP53_Ctrl_c3_1	CPA_TP53_Ctrl_c3_2	chr13	chr15	0.98268
CPA_TP53	Replicas 3	CPA_TP53_Ctrl_c3_1	CPA_TP53_Ctrl_c3_2	chr13	chr16	0.984265
CPA_TP53	Replicas 3	CPA_TP53_Ctrl_c3_1	CPA_TP53_Ctrl_c3_2	chr13	chr17	0.981513
CPA_TP53	Replicas 3	CPA_TP53_Ctrl_c3_1	CPA_TP53_Ctrl_c3_2	chr13	chr18	0.974426
CPA_TP53	Replicas 3	CPA_TP53_Ctrl_c3_1	CPA_TP53_Ctrl_c3_2	chr13	chr19	0.976554
CPA_TP53	Replicas 3	CPA_TP53_Ctrl_c3_1	CPA_TP53_Ctrl_c3_2	chr13	chr20	0.988662
CPA_TP53	Replicas 3	CPA_TP53_Ctrl_c3_1	CPA_TP53_Ctrl_c3_2	chr13	chr21	0.983493
CPA_TP53	Replicas 3	CPA_TP53_Ctrl_c3_1	CPA_TP53_Ctrl_c3_2	chr13	chr22	0.981436
CPA_TP53	Replicas 3	CPA_TP53_Ctrl_c3_1	CPA_TP53_Ctrl_c3_2	chr13	chrX	0.956654
CPA_TP53	Replicas 3	CPA_TP53_Ctrl_c3_1	CPA_TP53_Ctrl_c3_2	chr14	chr15	0.982259
CPA_TP53	Replicas 3	CPA_TP53_Ctrl_c3_1	CPA_TP53_Ctrl_c3_2	chr14	chr16	0.977762
CPA_TP53	Replicas 3	CPA_TP53_Ctrl_c3_1	CPA_TP53_Ctrl_c3_2	chr14	chr17	0.97938
CPA_TP53	Replicas 3	CPA_TP53_Ctrl_c3_1	CPA_TP53_Ctrl_c3_2	chr14	chr18	0.968488
CPA_TP53	Replicas 3	CPA_TP53_Ctrl_c3_1	CPA_TP53_Ctrl_c3_2	chr14	chr19	0.984855
CPA_TP53	Replicas 3	CPA_TP53_Ctrl_c3_1	CPA_TP53_Ctrl_c3_2	chr14	chr20	0.988513
CPA_TP53	Replicas 3	CPA_TP53_Ctrl_c3_1	CPA_TP53_Ctrl_c3_2	chr14	chr21	0.987153
CPA_TP53	Replicas 3	CPA_TP53_Ctrl_c3_1	CPA_TP53_Ctrl_c3_2	chr14	chr22	0.979034
CPA_TP53	Replicas 3	CPA_TP53_Ctrl_c3_1	CPA_TP53_Ctrl_c3_2	chr14	chrX	0.938057
CPA_TP53	Replicas 3	CPA_TP53_Ctrl_c3_1	CPA_TP53_Ctrl_c3_2	chr15	chr16	0.971405
CPA_TP53	Replicas 3	CPA_TP53_Ctrl_c3_1	CPA_TP53_Ctrl_c3_2	chr15	chr17	0.977675
CPA_TP53	Replicas 3	CPA_TP53_Ctrl_c3_1	CPA_TP53_Ctrl_c3_2	chr15	chr18	0.958529
CPA_TP53	Replicas 3	CPA_TP53_Ctrl_c3_1	CPA_TP53_Ctrl_c3_2	chr15	chr19	0.964337
CPA_TP53	Replicas 3	CPA_TP53_Ctrl_c3_1	CPA_TP53_Ctrl_c3_2	chr15	chr20	0.994816
CPA_TP53	Replicas 3	CPA_TP53_Ctrl_c3_1	CPA_TP53_Ctrl_c3_2	chr15	chr21	0.985835
CPA_TP53	Replicas 3	CPA_TP53_Ctrl_c3_1	CPA_TP53_Ctrl_c3_2	chr15	chr22	0.98412
CPA_TP53	Replicas 3	CPA_TP53_Ctrl_c3_1	CPA_TP53_Ctrl_c3_2	chr15	chrX	0.951234
CPA_TP53	Replicas 3	CPA_TP53_Ctrl_c3_1	CPA_TP53_Ctrl_c3_2	chr16	chr17	0.981717
CPA_TP53	Replicas 3	CPA_TP53_Ctrl_c3_1	CPA_TP53_Ctrl_c3_2	chr16	chr18	0.959653
CPA_TP53	Replicas 3	CPA_TP53_Ctrl_c3_1	CPA_TP53_Ctrl_c3_2	chr16	chr19	0.989172
[truncated: 1,037 more rows]

## Sheet: EDFig. 2c
cell_line	name	sample1	sample2	chr	corr
RPE_TP53	WGD 1	RPE_Control	RPE_Treated1	chr1	0.964439
RPE_TP53	WGD 1	RPE_Control	RPE_Treated1	chr10	0.972737
RPE_TP53	WGD 1	RPE_Control	RPE_Treated1	chr11	0.970694
RPE_TP53	WGD 1	RPE_Control	RPE_Treated1	chr12	0.973473
RPE_TP53	WGD 1	RPE_Control	RPE_Treated1	chr13	0.967606
RPE_TP53	WGD 1	RPE_Control	RPE_Treated1	chr14	0.96819
RPE_TP53	WGD 1	RPE_Control	RPE_Treated1	chr15	0.975828
RPE_TP53	WGD 1	RPE_Control	RPE_Treated1	chr16	0.960513
RPE_TP53	WGD 1	RPE_Control	RPE_Treated1	chr17	0.965425
RPE_TP53	WGD 1	RPE_Control	RPE_Treated1	chr18	0.964299
RPE_TP53	WGD 1	RPE_Control	RPE_Treated1	chr19	0.961271
RPE_TP53	WGD 1	RPE_Control	RPE_Treated1	chr2	0.967096
RPE_TP53	WGD 1	RPE_Control	RPE_Treated1	chr20	0.970975
RPE_TP53	WGD 1	RPE_Control	RPE_Treated1	chr21	0.965676
RPE_TP53	WGD 1	RPE_Control	RPE_Treated1	chr22	0.961352
RPE_TP53	WGD 1	RPE_Control	RPE_Treated1	chr3	0.957582
RPE_TP53	WGD 1	RPE_Control	RPE_Treated1	chr4	0.95379
RPE_TP53	WGD 1	RPE_Control	RPE_Treated1	chr5	0.964927
RPE_TP53	WGD 1	RPE_Control	RPE_Treated1	chr6	0.968739
RPE_TP53	WGD 1	RPE_Control	RPE_Treated1	chr7	0.969362
RPE_TP53	WGD 1	RPE_Control	RPE_Treated1	chr8	0.964279
RPE_TP53	WGD 1	RPE_Control	RPE_Treated1	chr9	0.967849
RPE_TP53	WGD 1	RPE_Control	RPE_Treated1	chrX	0.958685
RPE_TP53	WGD 2	RPE_Control	RPE_Treated2	chr1	0.962435
RPE_TP53	WGD 2	RPE_Control	RPE_Treated2	chr10	0.966411
RPE_TP53	WGD 2	RPE_Control	RPE_Treated2	chr11	0.969021
RPE_TP53	WGD 2	RPE_Control	RPE_Treated2	chr12	0.971498
RPE_TP53	WGD 2	RPE_Control	RPE_Treated2	chr13	0.965006
RPE_TP53	WGD 2	RPE_Control	RPE_Treated2	chr14	0.970125
RPE_TP53	WGD 2	RPE_Control	RPE_Treated2	chr15	0.975763
RPE_TP53	WGD 2	RPE_Control	RPE_Treated2	chr16	0.961561
RPE_TP53	WGD 2	RPE_Control	RPE_Treated2	chr17	0.967308
RPE_TP53	WGD 2	RPE_Control	RPE_Treated2	chr18	0.966097
RPE_TP53	WGD 2	RPE_Control	RPE_Treated2	chr19	0.963899
RPE_TP53	WGD 2	RPE_Control	RPE_Treated2	chr2	0.967016
RPE_TP53	WGD 2	RPE_Control	RPE_Treated2	chr20	0.975492
RPE_TP53	WGD 2	RPE_Control	RPE_Treated2	chr21	0.971314
RPE_TP53	WGD 2	RPE_Control	RPE_Treated2	chr22	0.956537
RPE_TP53	WGD 2	RPE_Control	RPE_Treated2	chr3	0.958759
RPE_TP53	WGD 2	RPE_Control	RPE_Treated2	chr4	0.953217
RPE_TP53	WGD 2	RPE_Control	RPE_Treated2	chr5	0.967077
RPE_TP53	WGD 2	RPE_Control	RPE_Treated2	chr6	0.96548
RPE_TP53	WGD 2	RPE_Control	RPE_Treated2	chr7	0.968796
RPE_TP53	WGD 2	RPE_Control	RPE_Treated2	chr8	0.961027
RPE_TP53	WGD 2	RPE_Control	RPE_Treated2	chr9	0.963732
RPE_TP53	WGD 2	RPE_Control	RPE_Treated2	chrX	0.964237
RPE_TP53	Replicas	RPE_C1_30	RPE_C2_30	chr1	0.971153
RPE_TP53	Replicas	RPE_C1_30	RPE_C2_30	chr10	0.968977
RPE_TP53	Replicas	RPE_C1_30	RPE_C2_30	chr11	0.971405
RPE_TP53	Replicas	RPE_C1_30	RPE_C2_30	chr12	0.973123
RPE_TP53	Replicas	RPE_C1_30	RPE_C2_30	chr13	0.960961
RPE_TP53	Replicas	RPE_C1_30	RPE_C2_30	chr14	0.968604
RPE_TP53	Replicas	RPE_C1_30	RPE_C2_30	chr15	0.972173
RPE_TP53	Replicas	RPE_C1_30	RPE_C2_30	chr16	0.966175
RPE_TP53	Replicas	RPE_C1_30	RPE_C2_30	chr17	0.963652
RPE_TP53	Replicas	RPE_C1_30	RPE_C2_30	chr18	0.965343
RPE_TP53	Replicas	RPE_C1_30	RPE_C2_30	chr19	0.960957
RPE_TP53	Replicas	RPE_C1_30	RPE_C2_30	chr2	0.970172
RPE_TP53	Replicas	RPE_C1_30	RPE_C2_30	chr20	0.962504
RPE_TP53	Replicas	RPE_C1_30	RPE_C2_30	chr21	0.96052
RPE_TP53	Replicas	RPE_C1_30	RPE_C2_30	chr22	0.962816
RPE_TP53	Replicas	RPE_C1_30	RPE_C2_30	chr3	0.962882
RPE_TP53	Replicas	RPE_C1_30	RPE_C2_30	chr4	0.952046
RPE_TP53	Replicas	RPE_C1_30	RPE_C2_30	chr5	0.968056
RPE_TP53	Replicas	RPE_C1_30	RPE_C2_30	chr6	0.96773
RPE_TP53	Replicas	RPE_C1_30	RPE_C2_30	chr7	0.974909
RPE_TP53	Replicas	RPE_C1_30	RPE_C2_30	chr8	0.966706
RPE_TP53	Replicas	RPE_C1_30	RPE_C2_30	chr9	0.970098
RPE_TP53	Replicas	RPE_C1_30	RPE_C2_30	chrX	0.957006
RPE_TP53	GM12878 (Rao 2014)	RPE_Control	GM12878_Rao	chr1	0.61103
RPE_TP53	GM12878 (Rao 2014)	RPE_Control	GM12878_Rao	chr10	0.646387
RPE_TP53	GM12878 (Rao 2014)	RPE_Control	GM12878_Rao	chr11	0.717331
RPE_TP53	GM12878 (Rao 2014)	RPE_Control	GM12878_Rao	chr12	0.634621
RPE_TP53	GM12878 (Rao 2014)	RPE_Control	GM12878_Rao	chr13	0.352913
RPE_TP53	GM12878 (Rao 2014)	RPE_Control	GM12878_Rao	chr14	0.683289
RPE_TP53	GM12878 (Rao 2014)	RPE_Control	GM12878_Rao	chr15	0.719185
RPE_TP53	GM12878 (Rao 2014)	RPE_Control	GM12878_Rao	chr16	0.820748
RPE_TP53	GM12878 (Rao 2014)	RPE_Control	GM12878_Rao	chr17	0.793967
RPE_TP53	GM12878 (Rao 2014)	RPE_Control	GM12878_Rao	chr18	0.55377
RPE_TP53	GM12878 (Rao 2014)	RPE_Control	GM12878_Rao	chr19	0.876094
RPE_TP53	GM12878 (Rao 2014)	RPE_Control	GM12878_Rao	chr2	0.587099
RPE_TP53	GM12878 (Rao 2014)	RPE_Control	GM12878_Rao	chr20	0.769438
RPE_TP53	GM12878 (Rao 2014)	RPE_Control	GM12878_Rao	chr21	0.653976
RPE_TP53	GM12878 (Rao 2014)	RPE_Control	GM12878_Rao	chr22	0.699237
RPE_TP53	GM12878 (Rao 2014)	RPE_Control	GM12878_Rao	chr3	0.578
RPE_TP53	GM12878 (Rao 2014)	RPE_Control	GM12878_Rao	chr4	0.559374
RPE_TP53	GM12878 (Rao 2014)	RPE_Control	GM12878_Rao	chr5	0.548135
RPE_TP53	GM12878 (Rao 2014)	RPE_Control	GM12878_Rao	chr6	0.592255
RPE_TP53	GM12878 (Rao 2014)	RPE_Control	GM12878_Rao	chr7	0.56566
RPE_TP53	GM12878 (Rao 2014)	RPE_Control	GM12878_Rao	chr8	0.508765
RPE_TP53	GM12878 (Rao 2014)	RPE_Control	GM12878_Rao	chr9	0.594415
RPE_TP53	GM12878 (Rao 2014)	RPE_Control	GM12878_Rao	chrX	0.743358
CPA_TP53	WGD 19	CPA_TP53_Ctrl_c19_mega	CPA_TP53_WGD_c19_mega	chr1	0.944637
CPA_TP53	WGD 19	CPA_TP53_Ctrl_c19_mega	CPA_TP53_WGD_c19_mega	chr10	0.956719
CPA_TP53	WGD 19	CPA_TP53_Ctrl_c19_mega	CPA_TP53_WGD_c19_mega	chr11	0.963786
CPA_TP53	WGD 19	CPA_TP53_Ctrl_c19_mega	CPA_TP53_WGD_c19_mega	chr12	0.956501
CPA_TP53	WGD 19	CPA_TP53_Ctrl_c19_mega	CPA_TP53_WGD_c19_mega	chr13	0.963396
CPA_TP53	WGD 19	CPA_TP53_Ctrl_c19_mega	CPA_TP53_WGD_c19_mega	chr14	0.965148
CPA_TP53	WGD 19	CPA_TP53_Ctrl_c19_mega	CPA_TP53_WGD_c19_mega	chr15	0.960849
CPA_TP53	WGD 19	CPA_TP53_Ctrl_c19_mega	CPA_TP53_WGD_c19_mega	chr16	0.958341
CPA_TP53	WGD 19	CPA_TP53_Ctrl_c19_mega	CPA_TP53_WGD_c19_mega	chr17	0.955416
CPA_TP53	WGD 19	CPA_TP53_Ctrl_c19_mega	CPA_TP53_WGD_c19_mega	chr18	0.970801
CPA_TP53	WGD 19	CPA_TP53_Ctrl_c19_mega	CPA_TP53_WGD_c19_mega	chr19	0.935385
CPA_TP53	WGD 19	CPA_TP53_Ctrl_c19_mega	CPA_TP53_WGD_c19_mega	chr2	0.961585
CPA_TP53	WGD 19	CPA_TP53_Ctrl_c19_mega	CPA_TP53_WGD_c19_mega	chr20	0.963012
CPA_TP53	WGD 19	CPA_TP53_Ctrl_c19_mega	CPA_TP53_WGD_c19_mega	chr21	0.956128
CPA_TP53	WGD 19	CPA_TP53_Ctrl_c19_mega	CPA_TP53_WGD_c19_mega	chr22	0.945914
CPA_TP53	WGD 19	CPA_TP53_Ctrl_c19_mega	CPA_TP53_WGD_c19_mega	chr3	0.953082
CPA_TP53	WGD 19	CPA_TP53_Ctrl_c19_mega	CPA_TP53_WGD_c19_mega	chr4	0.948363
CPA_TP53	WGD 19	CPA_TP53_Ctrl_c19_mega	CPA_TP53_WGD_c19_mega	chr5	0.958975
CPA_TP53	WGD 19	CPA_TP53_Ctrl_c19_mega	CPA_TP53_WGD_c19_mega	chr6	0.951563
CPA_TP53	WGD 19	CPA_TP53_Ctrl_c19_mega	CPA_TP53_WGD_c19_mega	chr7	0.963072
CPA_TP53	WGD 19	CPA_TP53_Ctrl_c19_mega	CPA_TP53_WGD_c19_mega	chr8	0.96734
CPA_TP53	WGD 19	CPA_TP53_Ctrl_c19_mega	CPA_TP53_WGD_c19_mega	chr9	0.951957
CPA_TP53	WGD 19	CPA_TP53_Ctrl_c19_mega	CPA_TP53_WGD_c19_mega	chrX	0.942573
CPA_TP53	WGD 3	CPA_TP53_Ctrl_c3_mega	CPA_TP53_WGD_c3_mega	chr1	0.952215
CPA_TP53	WGD 3	CPA_TP53_Ctrl_c3_mega	CPA_TP53_WGD_c3_mega	chr10	0.962825
CPA_TP53	WGD 3	CPA_TP53_Ctrl_c3_mega	CPA_TP53_WGD_c3_mega	chr11	0.959853
CPA_TP53	WGD 3	CPA_TP53_Ctrl_c3_mega	CPA_TP53_WGD_c3_mega	chr12	0.954933
CPA_TP53	WGD 3	CPA_TP53_Ctrl_c3_mega	CPA_TP53_WGD_c3_mega	chr13	0.960365
CPA_TP53	WGD 3	CPA_TP53_Ctrl_c3_mega	CPA_TP53_WGD_c3_mega	chr14	0.973259
CPA_TP53	WGD 3	CPA_TP53_Ctrl_c3_mega	CPA_TP53_WGD_c3_mega	chr15	0.965983
CPA_TP53	WGD 3	CPA_TP53_Ctrl_c3_mega	CPA_TP53_WGD_c3_mega	chr16	0.961601
CPA_TP53	WGD 3	CPA_TP53_Ctrl_c3_mega	CPA_TP53_WGD_c3_mega	chr17	0.964195
CPA_TP53	WGD 3	CPA_TP53_Ctrl_c3_mega	CPA_TP53_WGD_c3_mega	chr18	0.969181
CPA_TP53	WGD 3	CPA_TP53_Ctrl_c3_mega	CPA_TP53_WGD_c3_mega	chr19	0.95434
CPA_TP53	WGD 3	CPA_TP53_Ctrl_c3_mega	CPA_TP53_WGD_c3_mega	chr2	0.95933
CPA_TP53	WGD 3	CPA_TP53_Ctrl_c3_mega	CPA_TP53_WGD_c3_mega	chr20	0.968805
CPA_TP53	WGD 3	CPA_TP53_Ctrl_c3_mega	CPA_TP53_WGD_c3_mega	chr21	0.973789
CPA_TP53	WGD 3	CPA_TP53_Ctrl_c3_mega	CPA_TP53_WGD_c3_mega	chr22	0.951868
CPA_TP53	WGD 3	CPA_TP53_Ctrl_c3_mega	CPA_TP53_WGD_c3_mega	chr3	0.963473
CPA_TP53	WGD 3	CPA_TP53_Ctrl_c3_mega	CPA_TP53_WGD_c3_mega	chr4	0.94549
CPA_TP53	WGD 3	CPA_TP53_Ctrl_c3_mega	CPA_TP53_WGD_c3_mega	chr5	0.959961
CPA_TP53	WGD 3	CPA_TP53_Ctrl_c3_mega	CPA_TP53_WGD_c3_mega	chr6	0.957608
CPA_TP53	WGD 3	CPA_TP53_Ctrl_c3_mega	CPA_TP53_WGD_c3_mega	chr7	0.963373
CPA_TP53	WGD 3	CPA_TP53_Ctrl_c3_mega	CPA_TP53_WGD_c3_mega	chr8	0.964995
CPA_TP53	WGD 3	CPA_TP53_Ctrl_c3_mega	CPA_TP53_WGD_c3_mega	chr9	0.948886
CPA_TP53	WGD 3	CPA_TP53_Ctrl_c3_mega	CPA_TP53_WGD_c3_mega	chrX	0.95226
CPA_TP53	Replicas 19	CPA_TP53_Ctrl_c19_1	CPA_TP53_Ctrl_c19_2	chr1	0.950744
CPA_TP53	Replicas 19	CPA_TP53_Ctrl_c19_1	CPA_TP53_Ctrl_c19_2	chr10	0.959286
CPA_TP53	Replicas 19	CPA_TP53_Ctrl_c19_1	CPA_TP53_Ctrl_c19_2	chr11	0.962306
CPA_TP53	Replicas 19	CPA_TP53_Ctrl_c19_1	CPA_TP53_Ctrl_c19_2	chr12	0.949612
CPA_TP53	Replicas 19	CPA_TP53_Ctrl_c19_1	CPA_TP53_Ctrl_c19_2	chr13	0.960251
CPA_TP53	Replicas 19	CPA_TP53_Ctrl_c19_1	CPA_TP53_Ctrl_c19_2	chr14	0.964201
CPA_TP53	Replicas 19	CPA_TP53_Ctrl_c19_1	CPA_TP53_Ctrl_c19_2	chr15	0.960206
CPA_TP53	Replicas 19	CPA_TP53_Ctrl_c19_1	CPA_TP53_Ctrl_c19_2	chr16	0.953828
CPA_TP53	Replicas 19	CPA_TP53_Ctrl_c19_1	CPA_TP53_Ctrl_c19_2	chr17	0.962527
CPA_TP53	Replicas 19	CPA_TP53_Ctrl_c19_1	CPA_TP53_Ctrl_c19_2	chr18	0.973824
CPA_TP53	Replicas 19	CPA_TP53_Ctrl_c19_1	CPA_TP53_Ctrl_c19_2	chr19	0.950415
CPA_TP53	Replicas 19	CPA_TP53_Ctrl_c19_1	CPA_TP53_Ctrl_c19_2	chr2	0.959478
CPA_TP53	Replicas 19	CPA_TP53_Ctrl_c19_1	CPA_TP53_Ctrl_c19_2	chr20	0.961735
CPA_TP53	Replicas 19	CPA_TP53_Ctrl_c19_1	CPA_TP53_Ctrl_c19_2	chr21	0.950768
CPA_TP53	Replicas 19	CPA_TP53_Ctrl_c19_1	CPA_TP53_Ctrl_c19_2	chr22	0.953709
CPA_TP53	Replicas 19	CPA_TP53_Ctrl_c19_1	CPA_TP53_Ctrl_c19_2	chr3	0.962914
CPA_TP53	Replicas 19	CPA_TP53_Ctrl_c19_1	CPA_TP53_Ctrl_c19_2	chr4	0.949765
CPA_TP53	Replicas 19	CPA_TP53_Ctrl_c19_1	CPA_TP53_Ctrl_c19_2	chr5	0.959951
CPA_TP53	Replicas 19	CPA_TP53_Ctrl_c19_1	CPA_TP53_Ctrl_c19_2	chr6	0.954848
CPA_TP53	Replicas 19	CPA_TP53_Ctrl_c19_1	CPA_TP53_Ctrl_c19_2	chr7	0.962502
CPA_TP53	Replicas 19	CPA_TP53_Ctrl_c19_1	CPA_TP53_Ctrl_c19_2	chr8	0.964064
CPA_TP53	Replicas 19	CPA_TP53_Ctrl_c19_1	CPA_TP53_Ctrl_c19_2	chr9	0.939175
CPA_TP53	Replicas 19	CPA_TP53_Ctrl_c19_1	CPA_TP53_Ctrl_c19_2	chrX	0.946522
CPA_TP53	Replicas 3	CPA_TP53_Ctrl_c3_1	CPA_TP53_Ctrl_c3_2	chr1	0.957634
CPA_TP53	Replicas 3	CPA_TP53_Ctrl_c3_1	CPA_TP53_Ctrl_c3_2	chr10	0.95773
CPA_TP53	Replicas 3	CPA_TP53_Ctrl_c3_1	CPA_TP53_Ctrl_c3_2	chr11	0.963136
CPA_TP53	Replicas 3	CPA_TP53_Ctrl_c3_1	CPA_TP53_Ctrl_c3_2	chr12	0.956559
CPA_TP53	Replicas 3	CPA_TP53_Ctrl_c3_1	CPA_TP53_Ctrl_c3_2	chr13	0.954391
CPA_TP53	Replicas 3	CPA_TP53_Ctrl_c3_1	CPA_TP53_Ctrl_c3_2	chr14	0.96916
CPA_TP53	Replicas 3	CPA_TP53_Ctrl_c3_1	CPA_TP53_Ctrl_c3_2	chr15	0.962701
CPA_TP53	Replicas 3	CPA_TP53_Ctrl_c3_1	CPA_TP53_Ctrl_c3_2	chr16	0.951952
CPA_TP53	Replicas 3	CPA_TP53_Ctrl_c3_1	CPA_TP53_Ctrl_c3_2	chr17	0.956189
CPA_TP53	Replicas 3	CPA_TP53_Ctrl_c3_1	CPA_TP53_Ctrl_c3_2	chr18	0.972538
CPA_TP53	Replicas 3	CPA_TP53_Ctrl_c3_1	CPA_TP53_Ctrl_c3_2	chr19	0.936081
CPA_TP53	Replicas 3	CPA_TP53_Ctrl_c3_1	CPA_TP53_Ctrl_c3_2	chr2	0.961744
CPA_TP53	Replicas 3	CPA_TP53_Ctrl_c3_1	CPA_TP53_Ctrl_c3_2	chr20	0.952326
CPA_TP53	Replicas 3	CPA_TP53_Ctrl_c3_1	CPA_TP53_Ctrl_c3_2	chr21	0.958711
CPA_TP53	Replicas 3	CPA_TP53_Ctrl_c3_1	CPA_TP53_Ctrl_c3_2	chr22	0.944808
CPA_TP53	Replicas 3	CPA_TP53_Ctrl_c3_1	CPA_TP53_Ctrl_c3_2	chr3	0.96364
CPA_TP53	Replicas 3	CPA_TP53_Ctrl_c3_1	CPA_TP53_Ctrl_c3_2	chr4	0.934819
CPA_TP53	Replicas 3	CPA_TP53_Ctrl_c3_1	CPA_TP53_Ctrl_c3_2	chr5	0.957504
CPA_TP53	Replicas 3	CPA_TP53_Ctrl_c3_1	CPA_TP53_Ctrl_c3_2	chr6	0.95801
CPA_TP53	Replicas 3	CPA_TP53_Ctrl_c3_1	CPA_TP53_Ctrl_c3_2	chr7	0.963677
CPA_TP53	Replicas 3	CPA_TP53_Ctrl_c3_1	CPA_TP53_Ctrl_c3_2	chr8	0.968874
CPA_TP53	Replicas 3	CPA_TP53_Ctrl_c3_1	CPA_TP53_Ctrl_c3_2	chr9	0.950707
CPA_TP53	Replicas 3	CPA_TP53_Ctrl_c3_1	CPA_TP53_Ctrl_c3_2	chrX	0.947425
CPA_TP53	GM12878 (Rao 2014)	CPA_TP53_Ctrl_c19_mega	GM12878_Rao	chr1	0.715637
CPA_TP53	GM12878 (Rao 2014)	CPA_TP53_Ctrl_c19_mega	GM12878_Rao	chr10	0.637101
CPA_TP53	GM12878 (Rao 2014)	CPA_TP53_Ctrl_c19_mega	GM12878_Rao	chr11	0.764033
CPA_TP53	GM12878 (Rao 2014)	CPA_TP53_Ctrl_c19_mega	GM12878_Rao	chr12	0.691796
CPA_TP53	GM12878 (Rao 2014)	CPA_TP53_Ctrl_c19_mega	GM12878_Rao	chr13	0.615249
CPA_TP53	GM12878 (Rao 2014)	CPA_TP53_Ctrl_c19_mega	GM12878_Rao	chr14	0.747217
CPA_TP53	GM12878 (Rao 2014)	CPA_TP53_Ctrl_c19_mega	GM12878_Rao	chr15	0.766326
CPA_TP53	GM12878 (Rao 2014)	CPA_TP53_Ctrl_c19_mega	GM12878_Rao	chr16	0.813826
CPA_TP53	GM12878 (Rao 2014)	CPA_TP53_Ctrl_c19_mega	GM12878_Rao	chr17	0.821238
CPA_TP53	GM12878 (Rao 2014)	CPA_TP53_Ctrl_c19_mega	GM12878_Rao	chr18	0.560418
CPA_TP53	GM12878 (Rao 2014)	CPA_TP53_Ctrl_c19_mega	GM12878_Rao	chr19	0.84294
CPA_TP53	GM12878 (Rao 2014)	CPA_TP53_Ctrl_c19_mega	GM12878_Rao	chr2	0.688684
CPA_TP53	GM12878 (Rao 2014)	CPA_TP53_Ctrl_c19_mega	GM12878_Rao	chr20	0.782501
CPA_TP53	GM12878 (Rao 2014)	CPA_TP53_Ctrl_c19_mega	GM12878_Rao	chr21	0.726039
CPA_TP53	GM12878 (Rao 2014)	CPA_TP53_Ctrl_c19_mega	GM12878_Rao	chr22	0.708341
CPA_TP53	GM12878 (Rao 2014)	CPA_TP53_Ctrl_c19_mega	GM12878_Rao	chr3	0.689052
CPA_TP53	GM12878 (Rao 2014)	CPA_TP53_Ctrl_c19_mega	GM12878_Rao	chr4	0.633685
CPA_TP53	GM12878 (Rao 2014)	CPA_TP53_Ctrl_c19_mega	GM12878_Rao	chr5	0.638777
CPA_TP53	GM12878 (Rao 2014)	CPA_TP53_Ctrl_c19_mega	GM12878_Rao	chr6	0.662486
CPA_TP53	GM12878 (Rao 2014)	CPA_TP53_Ctrl_c19_mega	GM12878_Rao	chr7	0.664082
CPA_TP53	GM12878 (Rao 2014)	CPA_TP53_Ctrl_c19_mega	GM12878_Rao	chr8	0.634656
CPA_TP53	GM12878 (Rao 2014)	CPA_TP53_Ctrl_c19_mega	GM12878_Rao	chr9	0.683426
CPA_TP53	GM12878 (Rao 2014)	CPA_TP53_Ctrl_c19_mega	GM12878_Rao	chrX	0.729214
K562	WGD	K562_Control-mega	K562_Noc-mega	chr1	0.945851
K562	WGD	K562_Control-mega	K562_Noc-mega	chr10	0.950223
K562	WGD	K562_Control-mega	K562_Noc-mega	chr11	0.949412
K562	WGD	K562_Control-mega	K562_Noc-mega	chr12	0.947318
K562	WGD	K562_Control-mega	K562_Noc-mega	chr13	0.920597
K562	WGD	K562_Control-mega	K562_Noc-mega	chr14	0.950835
K562	WGD	K562_Control-mega	K562_Noc-mega	chr15	0.953457
K562	WGD	K562_Control-mega	K562_Noc-mega	chr16	0.944111
K562	WGD	K562_Control-mega	K562_Noc-mega	chr17	0.947708
K562	WGD	K562_Control-mega	K562_Noc-mega	chr18	0.956289
K562	WGD	K562_Control-mega	K562_Noc-mega	chr19	0.941019
K562	WGD	K562_Control-mega	K562_Noc-mega	chr2	0.949893
K562	WGD	K562_Control-mega	K562_Noc-mega	chr20	0.957054
K562	WGD	K562_Control-mega	K562_Noc-mega	chr21	0.916327
K562	WGD	K562_Control-mega	K562_Noc-mega	chr22	0.939145
K562	WGD	K562_Control-mega	K562_Noc-mega	chr3	0.940153
K562	WGD	K562_Control-mega	K562_Noc-mega	chr4	0.920874
K562	WGD	K562_Control-mega	K562_Noc-mega	chr5	0.930975
K562	WGD	K562_Control-mega	K562_Noc-mega	chr6	0.938748
K562	WGD	K562_Control-mega	K562_Noc-mega	chr7	0.948955
K562	WGD	K562_Control-mega	K562_Noc-mega	chr8	0.938304
K562	WGD	K562_Control-mega	K562_Noc-mega	chr9	0.954865
K562	WGD	K562_Control-mega	K562_Noc-mega	chrX	0.939061
K562	Replicas	K562_C2_30	K562_C3_30	chr1	0.9648
K562	Replicas	K562_C2_30	K562_C3_30	chr10	0.960641
K562	Replicas	K562_C2_30	K562_C3_30	chr11	0.953021
K562	Replicas	K562_C2_30	K562_C3_30	chr12	0.969806
K562	Replicas	K562_C2_30	K562_C3_30	chr13	0.934465
K562	Replicas	K562_C2_30	K562_C3_30	chr14	0.957751
K562	Replicas	K562_C2_30	K562_C3_30	chr15	0.963568
K562	Replicas	K562_C2_30	K562_C3_30	chr16	0.958878
K562	Replicas	K562_C2_30	K562_C3_30	chr17	0.962495
K562	Replicas	K562_C2_30	K562_C3_30	chr18	0.963453
K562	Replicas	K562_C2_30	K562_C3_30	chr19	0.935426
K562	Replicas	K562_C2_30	K562_C3_30	chr2	0.961529
K562	Replicas	K562_C2_30	K562_C3_30	chr20	0.956174
K562	Replicas	K562_C2_30	K562_C3_30	chr21	0.937889
K562	Replicas	K562_C2_30	K562_C3_30	chr22	0.945259
K562	Replicas	K562_C2_30	K562_C3_30	chr3	0.93607
K562	Replicas	K562_C2_30	K562_C3_30	chr4	0.948515
K562	Replicas	K562_C2_30	K562_C3_30	chr5	0.949098
K562	Replicas	K562_C2_30	K562_C3_30	chr6	0.96313
K562	Replicas	K562_C2_30	K562_C3_30	chr7	0.956874
K562	Replicas	K562_C2_30	K562_C3_30	chr8	0.952583
K562	Replicas	K562_C2_30	K562_C3_30	chrX	0.942553
K562	GM12878 (Rao 2014)	K562_Control-mega	GM12878_Rao	chr1	0.783147
K562	GM12878 (Rao 2014)	K562_Control-mega	GM12878_Rao	chr10	0.776337
K562	GM12878 (Rao 2014)	K562_Control-mega	GM12878_Rao	chr11	0.820945
K562	GM12878 (Rao 2014)	K562_Control-mega	GM12878_Rao	chr12	0.754079
K562	GM12878 (Rao 2014)	K562_Control-mega	GM12878_Rao	chr13	0.736171
K562	GM12878 (Rao 2014)	K562_Control-mega	GM12878_Rao	chr14	0.798956
K562	GM12878 (Rao 2014)	K562_Control-mega	GM12878_Rao	chr15	0.8168
K562	GM12878 (Rao 2014)	K562_Control-mega	GM12878_Rao	chr16	0.890187
K562	GM12878 (Rao 2014)	K562_Control-mega	GM12878_Rao	chr17	0.875922
K562	GM12878 (Rao 2014)	K562_Control-mega	GM12878_Rao	chr18	0.740837
K562	GM12878 (Rao 2014)	K562_Control-mega	GM12878_Rao	chr19	0.878012
K562	GM12878 (Rao 2014)	K562_Control-mega	GM12878_Rao	chr2	0.778324
K562	GM12878 (Rao 2014)	K562_Control-mega	GM12878_Rao	chr20	0.831747
K562	GM12878 (Rao 2014)	K562_Control-mega	GM12878_Rao	chr21	0.688172
K562	GM12878 (Rao 2014)	K562_Control-mega	GM12878_Rao	chr22	0.819419
K562	GM12878 (Rao 2014)	K562_Control-mega	GM12878_Rao	chr3	0.724463
K562	GM12878 (Rao 2014)	K562_Control-mega	GM12878_Rao	chr4	0.675422
K562	GM12878 (Rao 2014)	K562_Control-mega	GM12878_Rao	chr5	0.698103
K562	GM12878 (Rao 2014)	K562_Control-mega	GM12878_Rao	chr6	0.76209
K562	GM12878 (Rao 2014)	K562_Control-mega	GM12878_Rao	chr7	0.726688
K562	GM12878 (Rao 2014)	K562_Control-mega	GM12878_Rao	chr8	0.727522
K562	GM12878 (Rao 2014)	K562_Control-mega	GM12878_Rao	chr9	0.724646
K562	GM12878 (Rao 2014)	K562_Control-mega	GM12878_Rao	chrX	0.739778

## Sheet: EDFig. 2d
cell_line	name	sample1	sample2	chr	MoC
RPE_TP53	WGD 1	RPE_Control	RPE_Treated1	chr4	0.749427
RPE_TP53	WGD 1	RPE_Control	RPE_Treated1	chr9	0.81423
RPE_TP53	WGD 1	RPE_Control	RPE_Treated1	chr1	0.818751
RPE_TP53	WGD 1	RPE_Control	RPE_Treated1	chr22	0.778921
RPE_TP53	WGD 1	RPE_Control	RPE_Treated1	chr12	0.791579
RPE_TP53	WGD 1	RPE_Control	RPE_Treated1	chr6	0.791281
RPE_TP53	WGD 1	RPE_Control	RPE_Treated1	chr21	0.796417
RPE_TP53	WGD 1	RPE_Control	RPE_Treated1	chr19	0.790262
RPE_TP53	WGD 1	RPE_Control	RPE_Treated1	chr7	0.797366
RPE_TP53	WGD 1	RPE_Control	RPE_Treated1	chr15	0.820863
RPE_TP53	WGD 1	RPE_Control	RPE_Treated1	chr16	0.790889
RPE_TP53	WGD 1	RPE_Control	RPE_Treated1	chr8	0.814183
RPE_TP53	WGD 1	RPE_Control	RPE_Treated1	chr11	0.821853
RPE_TP53	WGD 1	RPE_Control	RPE_Treated1	chr18	0.793724
RPE_TP53	WGD 1	RPE_Control	RPE_Treated1	chr13	0.764686
RPE_TP53	WGD 1	RPE_Control	RPE_Treated1	chr2	0.785727
RPE_TP53	WGD 1	RPE_Control	RPE_Treated1	chr20	0.814565
RPE_TP53	WGD 1	RPE_Control	RPE_Treated1	chr10	0.818877
RPE_TP53	WGD 1	RPE_Control	RPE_Treated1	chr17	0.802132
RPE_TP53	WGD 1	RPE_Control	RPE_Treated1	chr3	0.782038
RPE_TP53	WGD 1	RPE_Control	RPE_Treated1	chr14	0.804099
RPE_TP53	WGD 1	RPE_Control	RPE_Treated1	chrX	0.723068
RPE_TP53	WGD 1	RPE_Control	RPE_Treated1	chr5	0.795937
RPE_TP53	WGD 2	RPE_Control	RPE_Treated2	chr4	0.751797
RPE_TP53	WGD 2	RPE_Control	RPE_Treated2	chr9	0.810204
RPE_TP53	WGD 2	RPE_Control	RPE_Treated2	chr1	0.817271
RPE_TP53	WGD 2	RPE_Control	RPE_Treated2	chr22	0.809388
RPE_TP53	WGD 2	RPE_Control	RPE_Treated2	chr12	0.807964
RPE_TP53	WGD 2	RPE_Control	RPE_Treated2	chr6	0.794013
RPE_TP53	WGD 2	RPE_Control	RPE_Treated2	chr21	0.816665
RPE_TP53	WGD 2	RPE_Control	RPE_Treated2	chr19	0.804104
RPE_TP53	WGD 2	RPE_Control	RPE_Treated2	chr7	0.809864
RPE_TP53	WGD 2	RPE_Control	RPE_Treated2	chr15	0.823081
RPE_TP53	WGD 2	RPE_Control	RPE_Treated2	chr16	0.798299
RPE_TP53	WGD 2	RPE_Control	RPE_Treated2	chr8	0.796179
RPE_TP53	WGD 2	RPE_Control	RPE_Treated2	chr11	0.808149
RPE_TP53	WGD 2	RPE_Control	RPE_Treated2	chr18	0.81355
RPE_TP53	WGD 2	RPE_Control	RPE_Treated2	chr13	0.762952
RPE_TP53	WGD 2	RPE_Control	RPE_Treated2	chr2	0.802357
RPE_TP53	WGD 2	RPE_Control	RPE_Treated2	chr20	0.839232
RPE_TP53	WGD 2	RPE_Control	RPE_Treated2	chr10	0.807291
RPE_TP53	WGD 2	RPE_Control	RPE_Treated2	chr17	0.794465
RPE_TP53	WGD 2	RPE_Control	RPE_Treated2	chr3	0.796573
RPE_TP53	WGD 2	RPE_Control	RPE_Treated2	chr14	0.816983
RPE_TP53	WGD 2	RPE_Control	RPE_Treated2	chrX	0.732467
RPE_TP53	WGD 2	RPE_Control	RPE_Treated2	chr5	0.81143
RPE_TP53	Replicas	RPE_C1_30	RPE_C2_30	chr4	0.735842
RPE_TP53	Replicas	RPE_C1_30	RPE_C2_30	chr9	0.796641
RPE_TP53	Replicas	RPE_C1_30	RPE_C2_30	chr1	0.814694
RPE_TP53	Replicas	RPE_C1_30	RPE_C2_30	chr22	0.787128
RPE_TP53	Replicas	RPE_C1_30	RPE_C2_30	chr12	0.795886
RPE_TP53	Replicas	RPE_C1_30	RPE_C2_30	chr6	0.785151
RPE_TP53	Replicas	RPE_C1_30	RPE_C2_30	chr21	0.810041
RPE_TP53	Replicas	RPE_C1_30	RPE_C2_30	chr19	0.829585
RPE_TP53	Replicas	RPE_C1_30	RPE_C2_30	chr7	0.814678
RPE_TP53	Replicas	RPE_C1_30	RPE_C2_30	chr15	0.79233
RPE_TP53	Replicas	RPE_C1_30	RPE_C2_30	chr16	0.813412
RPE_TP53	Replicas	RPE_C1_30	RPE_C2_30	chr8	0.797816
RPE_TP53	Replicas	RPE_C1_30	RPE_C2_30	chr11	0.821288
RPE_TP53	Replicas	RPE_C1_30	RPE_C2_30	chr13	0.754817
RPE_TP53	Replicas	RPE_C1_30	RPE_C2_30	chr18	0.776207
RPE_TP53	Replicas	RPE_C1_30	RPE_C2_30	chr2	0.781987
RPE_TP53	Replicas	RPE_C1_30	RPE_C2_30	chr20	0.827448
RPE_TP53	Replicas	RPE_C1_30	RPE_C2_30	chr10	0.792566
RPE_TP53	Replicas	RPE_C1_30	RPE_C2_30	chr17	0.784146
RPE_TP53	Replicas	RPE_C1_30	RPE_C2_30	chr3	0.772477
RPE_TP53	Replicas	RPE_C1_30	RPE_C2_30	chrX	0.708289
RPE_TP53	Replicas	RPE_C1_30	RPE_C2_30	chr14	0.788906
RPE_TP53	Replicas	RPE_C1_30	RPE_C2_30	chr5	0.78318
RPE_TP53	GM12878 (Rao 2014)	RPE_Control	GM12878_Rao	chr4	0.619418
RPE_TP53	GM12878 (Rao 2014)	RPE_Control	GM12878_Rao	chr9	0.629461
RPE_TP53	GM12878 (Rao 2014)	RPE_Control	GM12878_Rao	chr1	0.660321
RPE_TP53	GM12878 (Rao 2014)	RPE_Control	GM12878_Rao	chr22	0.606175
RPE_TP53	GM12878 (Rao 2014)	RPE_Control	GM12878_Rao	chr12	0.654581
RPE_TP53	GM12878 (Rao 2014)	RPE_Control	GM12878_Rao	chr6	0.650429
RPE_TP53	GM12878 (Rao 2014)	RPE_Control	GM12878_Rao	chr21	0.654243
RPE_TP53	GM12878 (Rao 2014)	RPE_Control	GM12878_Rao	chr19	0.699445
RPE_TP53	GM12878 (Rao 2014)	RPE_Control	GM12878_Rao	chr7	0.661238
RPE_TP53	GM12878 (Rao 2014)	RPE_Control	GM12878_Rao	chr15	0.566694
RPE_TP53	GM12878 (Rao 2014)	RPE_Control	GM12878_Rao	chr16	0.656697
RPE_TP53	GM12878 (Rao 2014)	RPE_Control	GM12878_Rao	chr8	0.651497
RPE_TP53	GM12878 (Rao 2014)	RPE_Control	GM12878_Rao	chr11	0.638968
RPE_TP53	GM12878 (Rao 2014)	RPE_Control	GM12878_Rao	chr13	0.638142
RPE_TP53	GM12878 (Rao 2014)	RPE_Control	GM12878_Rao	chr18	0.662597
RPE_TP53	GM12878 (Rao 2014)	RPE_Control	GM12878_Rao	chr2	0.6484
RPE_TP53	GM12878 (Rao 2014)	RPE_Control	GM12878_Rao	chr20	0.70112
RPE_TP53	GM12878 (Rao 2014)	RPE_Control	GM12878_Rao	chr10	0.657982
RPE_TP53	GM12878 (Rao 2014)	RPE_Control	GM12878_Rao	chr17	0.679141
RPE_TP53	GM12878 (Rao 2014)	RPE_Control	GM12878_Rao	chr3	0.619188
RPE_TP53	GM12878 (Rao 2014)	RPE_Control	GM12878_Rao	chrX	0.631422
RPE_TP53	GM12878 (Rao 2014)	RPE_Control	GM12878_Rao	chr14	0.632133
RPE_TP53	GM12878 (Rao 2014)	RPE_Control	GM12878_Rao	chr5	0.633042
CPA_TP53	WGD 19	CPA_TP53_Ctrl_c19_mega	CPA_TP53_WGD_c19_mega	chr4	0.730691
CPA_TP53	WGD 19	CPA_TP53_Ctrl_c19_mega	CPA_TP53_WGD_c19_mega	chr9	0.770969
CPA_TP53	WGD 19	CPA_TP53_Ctrl_c19_mega	CPA_TP53_WGD_c19_mega	chr1	0.758499
CPA_TP53	WGD 19	CPA_TP53_Ctrl_c19_mega	CPA_TP53_WGD_c19_mega	chr22	0.778349
CPA_TP53	WGD 19	CPA_TP53_Ctrl_c19_mega	CPA_TP53_WGD_c19_mega	chr12	0.759818
CPA_TP53	WGD 19	CPA_TP53_Ctrl_c19_mega	CPA_TP53_WGD_c19_mega	chr6	0.752221
CPA_TP53	WGD 19	CPA_TP53_Ctrl_c19_mega	CPA_TP53_WGD_c19_mega	chr21	0.796508
CPA_TP53	WGD 19	CPA_TP53_Ctrl_c19_mega	CPA_TP53_WGD_c19_mega	chr19	0.796163
CPA_TP53	WGD 19	CPA_TP53_Ctrl_c19_mega	CPA_TP53_WGD_c19_mega	chr7	0.769782
CPA_TP53	WGD 19	CPA_TP53_Ctrl_c19_mega	CPA_TP53_WGD_c19_mega	chr15	0.743634
CPA_TP53	WGD 19	CPA_TP53_Ctrl_c19_mega	CPA_TP53_WGD_c19_mega	chr16	0.780567
CPA_TP53	WGD 19	CPA_TP53_Ctrl_c19_mega	CPA_TP53_WGD_c19_mega	chr8	0.779743
CPA_TP53	WGD 19	CPA_TP53_Ctrl_c19_mega	CPA_TP53_WGD_c19_mega	chr11	0.786445
CPA_TP53	WGD 19	CPA_TP53_Ctrl_c19_mega	CPA_TP53_WGD_c19_mega	chr18	0.783879
CPA_TP53	WGD 19	CPA_TP53_Ctrl_c19_mega	CPA_TP53_WGD_c19_mega	chr13	0.761902
CPA_TP53	WGD 19	CPA_TP53_Ctrl_c19_mega	CPA_TP53_WGD_c19_mega	chr2	0.762698
CPA_TP53	WGD 19	CPA_TP53_Ctrl_c19_mega	CPA_TP53_WGD_c19_mega	chr20	0.780937
CPA_TP53	WGD 19	CPA_TP53_Ctrl_c19_mega	CPA_TP53_WGD_c19_mega	chr10	0.778931
CPA_TP53	WGD 19	CPA_TP53_Ctrl_c19_mega	CPA_TP53_WGD_c19_mega	chr17	0.761727
CPA_TP53	WGD 19	CPA_TP53_Ctrl_c19_mega	CPA_TP53_WGD_c19_mega	chr3	0.753173
CPA_TP53	WGD 19	CPA_TP53_Ctrl_c19_mega	CPA_TP53_WGD_c19_mega	chrX	0.754085
CPA_TP53	WGD 19	CPA_TP53_Ctrl_c19_mega	CPA_TP53_WGD_c19_mega	chr14	0.783239
CPA_TP53	WGD 19	CPA_TP53_Ctrl_c19_mega	CPA_TP53_WGD_c19_mega	chr5	0.770206
CPA_TP53	WGD 3	CPA_TP53_Ctrl_c3_mega	CPA_TP53_WGD_c3_mega	chr4	0.720476
CPA_TP53	WGD 3	CPA_TP53_Ctrl_c3_mega	CPA_TP53_WGD_c3_mega	chr9	0.803045
CPA_TP53	WGD 3	CPA_TP53_Ctrl_c3_mega	CPA_TP53_WGD_c3_mega	chr1	0.780855
CPA_TP53	WGD 3	CPA_TP53_Ctrl_c3_mega	CPA_TP53_WGD_c3_mega	chr22	0.789904
CPA_TP53	WGD 3	CPA_TP53_Ctrl_c3_mega	CPA_TP53_WGD_c3_mega	chr12	0.759635
CPA_TP53	WGD 3	CPA_TP53_Ctrl_c3_mega	CPA_TP53_WGD_c3_mega	chr6	0.7712
CPA_TP53	WGD 3	CPA_TP53_Ctrl_c3_mega	CPA_TP53_WGD_c3_mega	chr21	0.77155
CPA_TP53	WGD 3	CPA_TP53_Ctrl_c3_mega	CPA_TP53_WGD_c3_mega	chr19	0.790205
CPA_TP53	WGD 3	CPA_TP53_Ctrl_c3_mega	CPA_TP53_WGD_c3_mega	chr7	0.793368
CPA_TP53	WGD 3	CPA_TP53_Ctrl_c3_mega	CPA_TP53_WGD_c3_mega	chr15	0.781558
CPA_TP53	WGD 3	CPA_TP53_Ctrl_c3_mega	CPA_TP53_WGD_c3_mega	chr16	0.796417
CPA_TP53	WGD 3	CPA_TP53_Ctrl_c3_mega	CPA_TP53_WGD_c3_mega	chr8	0.800279
CPA_TP53	WGD 3	CPA_TP53_Ctrl_c3_mega	CPA_TP53_WGD_c3_mega	chr11	0.785584
CPA_TP53	WGD 3	CPA_TP53_Ctrl_c3_mega	CPA_TP53_WGD_c3_mega	chr18	0.779125
CPA_TP53	WGD 3	CPA_TP53_Ctrl_c3_mega	CPA_TP53_WGD_c3_mega	chr13	0.747779
CPA_TP53	WGD 3	CPA_TP53_Ctrl_c3_mega	CPA_TP53_WGD_c3_mega	chr2	0.766997
CPA_TP53	WGD 3	CPA_TP53_Ctrl_c3_mega	CPA_TP53_WGD_c3_mega	chr20	0.813855
CPA_TP53	WGD 3	CPA_TP53_Ctrl_c3_mega	CPA_TP53_WGD_c3_mega	chr10	0.797074
CPA_TP53	WGD 3	CPA_TP53_Ctrl_c3_mega	CPA_TP53_WGD_c3_mega	chr17	0.789863
CPA_TP53	WGD 3	CPA_TP53_Ctrl_c3_mega	CPA_TP53_WGD_c3_mega	chr3	0.780403
CPA_TP53	WGD 3	CPA_TP53_Ctrl_c3_mega	CPA_TP53_WGD_c3_mega	chr14	0.783602
CPA_TP53	WGD 3	CPA_TP53_Ctrl_c3_mega	CPA_TP53_WGD_c3_mega	chrX	0.776287
CPA_TP53	WGD 3	CPA_TP53_Ctrl_c3_mega	CPA_TP53_WGD_c3_mega	chr5	0.781216
CPA_TP53	Replicas 19	CPA_TP53_Ctrl_c19_1	CPA_TP53_Ctrl_c19_2	chr4	0.73369
CPA_TP53	Replicas 19	CPA_TP53_Ctrl_c19_1	CPA_TP53_Ctrl_c19_2	chr9	0.772376
CPA_TP53	Replicas 19	CPA_TP53_Ctrl_c19_1	CPA_TP53_Ctrl_c19_2	chr1	0.773462
CPA_TP53	Replicas 19	CPA_TP53_Ctrl_c19_1	CPA_TP53_Ctrl_c19_2	chr22	0.763286
CPA_TP53	Replicas 19	CPA_TP53_Ctrl_c19_1	CPA_TP53_Ctrl_c19_2	chr12	0.745179
CPA_TP53	Replicas 19	CPA_TP53_Ctrl_c19_1	CPA_TP53_Ctrl_c19_2	chr6	0.740738
CPA_TP53	Replicas 19	CPA_TP53_Ctrl_c19_1	CPA_TP53_Ctrl_c19_2	chr21	0.801289
CPA_TP53	Replicas 19	CPA_TP53_Ctrl_c19_1	CPA_TP53_Ctrl_c19_2	chr19	0.799048
CPA_TP53	Replicas 19	CPA_TP53_Ctrl_c19_1	CPA_TP53_Ctrl_c19_2	chr7	0.755564
CPA_TP53	Replicas 19	CPA_TP53_Ctrl_c19_1	CPA_TP53_Ctrl_c19_2	chr15	0.766387
CPA_TP53	Replicas 19	CPA_TP53_Ctrl_c19_1	CPA_TP53_Ctrl_c19_2	chr16	0.794256
CPA_TP53	Replicas 19	CPA_TP53_Ctrl_c19_1	CPA_TP53_Ctrl_c19_2	chr8	0.783992
CPA_TP53	Replicas 19	CPA_TP53_Ctrl_c19_1	CPA_TP53_Ctrl_c19_2	chr11	0.786816
CPA_TP53	Replicas 19	CPA_TP53_Ctrl_c19_1	CPA_TP53_Ctrl_c19_2	chr18	0.789254
CPA_TP53	Replicas 19	CPA_TP53_Ctrl_c19_1	CPA_TP53_Ctrl_c19_2	chr13	0.750297
CPA_TP53	Replicas 19	CPA_TP53_Ctrl_c19_1	CPA_TP53_Ctrl_c19_2	chr2	0.76529
CPA_TP53	Replicas 19	CPA_TP53_Ctrl_c19_1	CPA_TP53_Ctrl_c19_2	chr20	0.798059
CPA_TP53	Replicas 19	CPA_TP53_Ctrl_c19_1	CPA_TP53_Ctrl_c19_2	chr10	0.768197
CPA_TP53	Replicas 19	CPA_TP53_Ctrl_c19_1	CPA_TP53_Ctrl_c19_2	chr17	0.781064
CPA_TP53	Replicas 19	CPA_TP53_Ctrl_c19_1	CPA_TP53_Ctrl_c19_2	chr3	0.764417
CPA_TP53	Replicas 19	CPA_TP53_Ctrl_c19_1	CPA_TP53_Ctrl_c19_2	chr14	0.760159
CPA_TP53	Replicas 19	CPA_TP53_Ctrl_c19_1	CPA_TP53_Ctrl_c19_2	chrX	0.763777
CPA_TP53	Replicas 19	CPA_TP53_Ctrl_c19_1	CPA_TP53_Ctrl_c19_2	chr5	0.777792
CPA_TP53	Replicas 3	CPA_TP53_Ctrl_c3_1	CPA_TP53_Ctrl_c3_2	chr4	0.729118
CPA_TP53	Replicas 3	CPA_TP53_Ctrl_c3_1	CPA_TP53_Ctrl_c3_2	chr9	0.795211
CPA_TP53	Replicas 3	CPA_TP53_Ctrl_c3_1	CPA_TP53_Ctrl_c3_2	chr1	0.779587
CPA_TP53	Replicas 3	CPA_TP53_Ctrl_c3_1	CPA_TP53_Ctrl_c3_2	chr22	0.820695
CPA_TP53	Replicas 3	CPA_TP53_Ctrl_c3_1	CPA_TP53_Ctrl_c3_2	chr12	0.764453
CPA_TP53	Replicas 3	CPA_TP53_Ctrl_c3_1	CPA_TP53_Ctrl_c3_2	chr6	0.786192
CPA_TP53	Replicas 3	CPA_TP53_Ctrl_c3_1	CPA_TP53_Ctrl_c3_2	chr21	0.787349
CPA_TP53	Replicas 3	CPA_TP53_Ctrl_c3_1	CPA_TP53_Ctrl_c3_2	chr19	0.802733
CPA_TP53	Replicas 3	CPA_TP53_Ctrl_c3_1	CPA_TP53_Ctrl_c3_2	chr7	0.798564
CPA_TP53	Replicas 3	CPA_TP53_Ctrl_c3_1	CPA_TP53_Ctrl_c3_2	chr15	0.788842
CPA_TP53	Replicas 3	CPA_TP53_Ctrl_c3_1	CPA_TP53_Ctrl_c3_2	chr16	0.795489
CPA_TP53	Replicas 3	CPA_TP53_Ctrl_c3_1	CPA_TP53_Ctrl_c3_2	chr8	0.797329
CPA_TP53	Replicas 3	CPA_TP53_Ctrl_c3_1	CPA_TP53_Ctrl_c3_2	chr11	0.791508
CPA_TP53	Replicas 3	CPA_TP53_Ctrl_c3_1	CPA_TP53_Ctrl_c3_2	chr13	0.741143
CPA_TP53	Replicas 3	CPA_TP53_Ctrl_c3_1	CPA_TP53_Ctrl_c3_2	chr18	0.795546
CPA_TP53	Replicas 3	CPA_TP53_Ctrl_c3_1	CPA_TP53_Ctrl_c3_2	chr2	0.75351
CPA_TP53	Replicas 3	CPA_TP53_Ctrl_c3_1	CPA_TP53_Ctrl_c3_2	chr20	0.777444
CPA_TP53	Replicas 3	CPA_TP53_Ctrl_c3_1	CPA_TP53_Ctrl_c3_2	chr10	0.786869
CPA_TP53	Replicas 3	CPA_TP53_Ctrl_c3_1	CPA_TP53_Ctrl_c3_2	chr17	0.778423
CPA_TP53	Replicas 3	CPA_TP53_Ctrl_c3_1	CPA_TP53_Ctrl_c3_2	chr3	0.778307
CPA_TP53	Replicas 3	CPA_TP53_Ctrl_c3_1	CPA_TP53_Ctrl_c3_2	chrX	0.768508
CPA_TP53	Replicas 3	CPA_TP53_Ctrl_c3_1	CPA_TP53_Ctrl_c3_2	chr14	0.78258
CPA_TP53	Replicas 3	CPA_TP53_Ctrl_c3_1	CPA_TP53_Ctrl_c3_2	chr5	0.769875
CPA_TP53	GM12878 (Rao 2014)	CPA_TP53_Ctrl_c19_mega	GM12878_Rao	chr4	0.625357
CPA_TP53	GM12878 (Rao 2014)	CPA_TP53_Ctrl_c19_mega	GM12878_Rao	chr9	0.639162
CPA_TP53	GM12878 (Rao 2014)	CPA_TP53_Ctrl_c19_mega	GM12878_Rao	chr1	0.648327
CPA_TP53	GM12878 (Rao 2014)	CPA_TP53_Ctrl_c19_mega	GM12878_Rao	chr22	0.637602
CPA_TP53	GM12878 (Rao 2014)	CPA_TP53_Ctrl_c19_mega	GM12878_Rao	chr12	0.658025
CPA_TP53	GM12878 (Rao 2014)	CPA_TP53_Ctrl_c19_mega	GM12878_Rao	chr6	0.648301
CPA_TP53	GM12878 (Rao 2014)	CPA_TP53_Ctrl_c19_mega	GM12878_Rao	chr21	0.666235
CPA_TP53	GM12878 (Rao 2014)	CPA_TP53_Ctrl_c19_mega	GM12878_Rao	chr19	0.657632
CPA_TP53	GM12878 (Rao 2014)	CPA_TP53_Ctrl_c19_mega	GM12878_Rao	chr7	0.641868
CPA_TP53	GM12878 (Rao 2014)	CPA_TP53_Ctrl_c19_mega	GM12878_Rao	chr15	0.583482
CPA_TP53	GM12878 (Rao 2014)	CPA_TP53_Ctrl_c19_mega	GM12878_Rao	chr16	0.666074
CPA_TP53	GM12878 (Rao 2014)	CPA_TP53_Ctrl_c19_mega	GM12878_Rao	chr8	0.644743
CPA_TP53	GM12878 (Rao 2014)	CPA_TP53_Ctrl_c19_mega	GM12878_Rao	chr11	0.659871
CPA_TP53	GM12878 (Rao 2014)	CPA_TP53_Ctrl_c19_mega	GM12878_Rao	chr13	0.630992
CPA_TP53	GM12878 (Rao 2014)	CPA_TP53_Ctrl_c19_mega	GM12878_Rao	chr18	0.616814
CPA_TP53	GM12878 (Rao 2014)	CPA_TP53_Ctrl_c19_mega	GM12878_Rao	chr2	0.653718
CPA_TP53	GM12878 (Rao 2014)	CPA_TP53_Ctrl_c19_mega	GM12878_Rao	chr20	0.689458
CPA_TP53	GM12878 (Rao 2014)	CPA_TP53_Ctrl_c19_mega	GM12878_Rao	chr10	0.65426
CPA_TP53	GM12878 (Rao 2014)	CPA_TP53_Ctrl_c19_mega	GM12878_Rao	chr17	0.682342
CPA_TP53	GM12878 (Rao 2014)	CPA_TP53_Ctrl_c19_mega	GM12878_Rao	chr3	0.639519
CPA_TP53	GM12878 (Rao 2014)	CPA_TP53_Ctrl_c19_mega	GM12878_Rao	chrX	0.636675
CPA_TP53	GM12878 (Rao 2014)	CPA_TP53_Ctrl_c19_mega	GM12878_Rao	chr14	0.624828
CPA_TP53	GM12878 (Rao 2014)	CPA_TP53_Ctrl_c19_mega	GM12878_Rao	chr5	0.63747
K562	WGD	K562_Control-mega	K562_Noc-mega	chr4	0.743175
K562	WGD	K562_Control-mega	K562_Noc-mega	chr9	0.747984
K562	WGD	K562_Control-mega	K562_Noc-mega	chr1	0.766546
K562	WGD	K562_Control-mega	K562_Noc-mega	chr22	0.700349
K562	WGD	K562_Control-mega	K562_Noc-mega	chr12	0.739526
K562	WGD	K562_Control-mega	K562_Noc-mega	chr6	0.746811
K562	WGD	K562_Control-mega	K562_Noc-mega	chr21	0.736908
K562	WGD	K562_Control-mega	K562_Noc-mega	chr19	0.747738
K562	WGD	K562_Control-mega	K562_Noc-mega	chr7	0.777747
K562	WGD	K562_Control-mega	K562_Noc-mega	chr15	0.764113
K562	WGD	K562_Control-mega	K562_Noc-mega	chr16	0.774454
K562	WGD	K562_Control-mega	K562_Noc-mega	chr8	0.757968
K562	WGD	K562_Control-mega	K562_Noc-mega	chr11	0.777763
K562	WGD	K562_Control-mega	K562_Noc-mega	chr18	0.77195
K562	WGD	K562_Control-mega	K562_Noc-mega	chr13	0.728195
K562	WGD	K562_Control-mega	K562_Noc-mega	chr2	0.763886
K562	WGD	K562_Control-mega	K562_Noc-mega	chr20	0.787946
K562	WGD	K562_Control-mega	K562_Noc-mega	chr10	0.780995
K562	WGD	K562_Control-mega	K562_Noc-mega	chr17	0.715502
K562	WGD	K562_Control-mega	K562_Noc-mega	chr3	0.749923
K562	WGD	K562_Control-mega	K562_Noc-mega	chrX	0.700337
K562	WGD	K562_Control-mega	K562_Noc-mega	chr14	0.757591
K562	WGD	K562_Control-mega	K562_Noc-mega	chr5	0.757746
K562	Replicas	K562_C2_30	K562_C3_30	chr4	0.800822
K562	Replicas	K562_C2_30	K562_C3_30	chr1	0.82949
K562	Replicas	K562_C2_30	K562_C3_30	chr22	0.767324
K562	Replicas	K562_C2_30	K562_C3_30	chr12	0.83127
K562	Replicas	K562_C2_30	K562_C3_30	chr6	0.798442
K562	Replicas	K562_C2_30	K562_C3_30	chr21	0.787158
K562	Replicas	K562_C2_30	K562_C3_30	chr19	0.783593
K562	Replicas	K562_C2_30	K562_C3_30	chr7	0.80798
K562	Replicas	K562_C2_30	K562_C3_30	chr15	0.790992
K562	Replicas	K562_C2_30	K562_C3_30	chr16	0.810583
K562	Replicas	K562_C2_30	K562_C3_30	chr8	0.814681
K562	Replicas	K562_C2_30	K562_C3_30	chr11	0.809146
K562	Replicas	K562_C2_30	K562_C3_30	chr18	0.830109
K562	Replicas	K562_C2_30	K562_C3_30	chr13	0.780461
K562	Replicas	K562_C2_30	K562_C3_30	chr2	0.823321
K562	Replicas	K562_C2_30	K562_C3_30	chr20	0.808945
K562	Replicas	K562_C2_30	K562_C3_30	chr10	0.827592
K562	Replicas	K562_C2_30	K562_C3_30	chr17	0.806575
K562	Replicas	K562_C2_30	K562_C3_30	chr3	0.792007
K562	Replicas	K562_C2_30	K562_C3_30	chr14	0.79222
K562	Replicas	K562_C2_30	K562_C3_30	chrX	0.750415
K562	Replicas	K562_C2_30	K562_C3_30	chr5	0.784937
K562	GM12878 (Rao 2014)	K562_Control-mega	GM12878_Rao	chr4	0.641074
K562	GM12878 (Rao 2014)	K562_Control-mega	GM12878_Rao	chr9	0.604539
K562	GM12878 (Rao 2014)	K562_Control-mega	GM12878_Rao	chr1	0.689686
K562	GM12878 (Rao 2014)	K562_Control-mega	GM12878_Rao	chr22	0.653514
K562	GM12878 (Rao 2014)	K562_Control-mega	GM12878_Rao	chr12	0.675094
K562	GM12878 (Rao 2014)	K562_Control-mega	GM12878_Rao	chr6	0.668167
K562	GM12878 (Rao 2014)	K562_Control-mega	GM12878_Rao	chr21	0.667438
K562	GM12878 (Rao 2014)	K562_Control-mega	GM12878_Rao	chr19	0.682264
K562	GM12878 (Rao 2014)	K562_Control-mega	GM12878_Rao	chr7	0.688227
K562	GM12878 (Rao 2014)	K562_Control-mega	GM12878_Rao	chr15	0.590719
K562	GM12878 (Rao 2014)	K562_Control-mega	GM12878_Rao	chr16	0.674654
K562	GM12878 (Rao 2014)	K562_Control-mega	GM12878_Rao	chr8	0.668539
K562	GM12878 (Rao 2014)	K562_Control-mega	GM12878_Rao	chr11	0.665211
K562	GM12878 (Rao 2014)	K562_Control-mega	GM12878_Rao	chr13	0.658394
K562	GM12878 (Rao 2014)	K562_Control-mega	GM12878_Rao	chr18	0.681571
K562	GM12878 (Rao 2014)	K562_Control-mega	GM12878_Rao	chr2	0.684627
K562	GM12878 (Rao 2014)	K562_Control-mega	GM12878_Rao	chr20	0.722726
K562	GM12878 (Rao 2014)	K562_Control-mega	GM12878_Rao	chr10	0.678673
K562	GM12878 (Rao 2014)	K562_Control-mega	GM12878_Rao	chr17	0.6912
K562	GM12878 (Rao 2014)	K562_Control-mega	GM12878_Rao	chr3	0.666605
K562	GM12878 (Rao 2014)	K562_Control-mega	GM12878_Rao	chrX	0.639934
K562	GM12878 (Rao 2014)	K562_Control-mega	GM12878_Rao	chr14	0.647618
K562	GM12878 (Rao 2014)	K562_Control-mega	GM12878_Rao	chr5	0.660521

## Sheet: EDFig. 2e
cell_line	name	sample1	sample2	chr	corr
RPE_TP53	WGD 1	RPE_Control	RPE_Treated1	chr1	0.983715
RPE_TP53	WGD 1	RPE_Control	RPE_Treated1	chr10	0.977619
RPE_TP53	WGD 1	RPE_Control	RPE_Treated1	chr11	0.973357
RPE_TP53	WGD 1	RPE_Control	RPE_Treated1	chr12	0.981908
RPE_TP53	WGD 1	RPE_Control	RPE_Treated1	chr13	0.984855
RPE_TP53	WGD 1	RPE_Control	RPE_Treated1	chr14	0.978083
RPE_TP53	WGD 1	RPE_Control	RPE_Treated1	chr15	0.975506
RPE_TP53	WGD 1	RPE_Control	RPE_Treated1	chr16	0.976917
RPE_TP53	WGD 1	RPE_Control	RPE_Treated1	chr17	0.980929
RPE_TP53	WGD 1	RPE_Control	RPE_Treated1	chr18	0.978126
RPE_TP53	WGD 1	RPE_Control	RPE_Treated1	chr19	0.984905
RPE_TP53	WGD 1	RPE_Control	RPE_Treated1	chr2	0.978094
RPE_TP53	WGD 1	RPE_Control	RPE_Treated1	chr20	0.983007
RPE_TP53	WGD 1	RPE_Control	RPE_Treated1	chr21	0.980117
RPE_TP53	WGD 1	RPE_Control	RPE_Treated1	chr22	0.983361
RPE_TP53	WGD 1	RPE_Control	RPE_Treated1	chr3	0.978594
RPE_TP53	WGD 1	RPE_Control	RPE_Treated1	chr4	0.981092
RPE_TP53	WGD 1	RPE_Control	RPE_Treated1	chr5	0.977545
RPE_TP53	WGD 1	RPE_Control	RPE_Treated1	chr6	0.984609
RPE_TP53	WGD 1	RPE_Control	RPE_Treated1	chr7	0.976035
RPE_TP53	WGD 1	RPE_Control	RPE_Treated1	chr8	0.981385
RPE_TP53	WGD 1	RPE_Control	RPE_Treated1	chr9	0.979517
RPE_TP53	WGD 1	RPE_Control	RPE_Treated1	chrX	0.979207
RPE_TP53	WGD 2	RPE_Control	RPE_Treated2	chr1	0.983019
RPE_TP53	WGD 2	RPE_Control	RPE_Treated2	chr10	0.974329
RPE_TP53	WGD 2	RPE_Control	RPE_Treated2	chr11	0.969627
RPE_TP53	WGD 2	RPE_Control	RPE_Treated2	chr12	0.979708
RPE_TP53	WGD 2	RPE_Control	RPE_Treated2	chr13	0.984955
RPE_TP53	WGD 2	RPE_Control	RPE_Treated2	chr14	0.972135
RPE_TP53	WGD 2	RPE_Control	RPE_Treated2	chr15	0.974224
RPE_TP53	WGD 2	RPE_Control	RPE_Treated2	chr16	0.978299
RPE_TP53	WGD 2	RPE_Control	RPE_Treated2	chr17	0.98067
RPE_TP53	WGD 2	RPE_Control	RPE_Treated2	chr18	0.977105
RPE_TP53	WGD 2	RPE_Control	RPE_Treated2	chr19	0.980192
RPE_TP53	WGD 2	RPE_Control	RPE_Treated2	chr2	0.977722
RPE_TP53	WGD 2	RPE_Control	RPE_Treated2	chr20	0.980546
RPE_TP53	WGD 2	RPE_Control	RPE_Treated2	chr21	0.978178
RPE_TP53	WGD 2	RPE_Control	RPE_Treated2	chr22	0.985654
RPE_TP53	WGD 2	RPE_Control	RPE_Treated2	chr3	0.976283
RPE_TP53	WGD 2	RPE_Control	RPE_Treated2	chr4	0.979853
RPE_TP53	WGD 2	RPE_Control	RPE_Treated2	chr5	0.974784
RPE_TP53	WGD 2	RPE_Control	RPE_Treated2	chr6	0.980818
RPE_TP53	WGD 2	RPE_Control	RPE_Treated2	chr7	0.973493
RPE_TP53	WGD 2	RPE_Control	RPE_Treated2	chr8	0.980174
RPE_TP53	WGD 2	RPE_Control	RPE_Treated2	chr9	0.974533
RPE_TP53	WGD 2	RPE_Control	RPE_Treated2	chrX	0.977998
RPE_TP53	Replicas	RPE_C1_30	RPE_C2_30	chr1	0.995314
RPE_TP53	Replicas	RPE_C1_30	RPE_C2_30	chr10	0.994039
RPE_TP53	Replicas	RPE_C1_30	RPE_C2_30	chr11	0.994036
RPE_TP53	Replicas	RPE_C1_30	RPE_C2_30	chr12	0.996214
RPE_TP53	Replicas	RPE_C1_30	RPE_C2_30	chr13	0.995157
RPE_TP53	Replicas	RPE_C1_30	RPE_C2_30	chr14	0.993163
RPE_TP53	Replicas	RPE_C1_30	RPE_C2_30	chr15	0.99043
RPE_TP53	Replicas	RPE_C1_30	RPE_C2_30	chr16	0.983507
RPE_TP53	Replicas	RPE_C1_30	RPE_C2_30	chr17	0.993955
RPE_TP53	Replicas	RPE_C1_30	RPE_C2_30	chr18	0.992596
RPE_TP53	Replicas	RPE_C1_30	RPE_C2_30	chr19	0.993654
RPE_TP53	Replicas	RPE_C1_30	RPE_C2_30	chr2	0.9949
RPE_TP53	Replicas	RPE_C1_30	RPE_C2_30	chr20	0.995669
RPE_TP53	Replicas	RPE_C1_30	RPE_C2_30	chr21	0.982382
RPE_TP53	Replicas	RPE_C1_30	RPE_C2_30	chr22	0.991585
RPE_TP53	Replicas	RPE_C1_30	RPE_C2_30	chr3	0.995391
RPE_TP53	Replicas	RPE_C1_30	RPE_C2_30	chr4	0.994388
RPE_TP53	Replicas	RPE_C1_30	RPE_C2_30	chr5	0.995032
RPE_TP53	Replicas	RPE_C1_30	RPE_C2_30	chr6	0.996405
RPE_TP53	Replicas	RPE_C1_30	RPE_C2_30	chr7	0.991015
RPE_TP53	Replicas	RPE_C1_30	RPE_C2_30	chr8	0.995517
RPE_TP53	Replicas	RPE_C1_30	RPE_C2_30	chr9	0.994528
RPE_TP53	Replicas	RPE_C1_30	RPE_C2_30	chrX	0.984654
RPE_TP53	GM12878 (Rao 2014)	RPE_Control	GM12878_Rao	chr1	0.724137
RPE_TP53	GM12878 (Rao 2014)	RPE_Control	GM12878_Rao	chr10	0.692439
RPE_TP53	GM12878 (Rao 2014)	RPE_Control	GM12878_Rao	chr11	0.659009
RPE_TP53	GM12878 (Rao 2014)	RPE_Control	GM12878_Rao	chr12	0.745849
RPE_TP53	GM12878 (Rao 2014)	RPE_Control	GM12878_Rao	chr13	0.705426
RPE_TP53	GM12878 (Rao 2014)	RPE_Control	GM12878_Rao	chr14	0.716328
RPE_TP53	GM12878 (Rao 2014)	RPE_Control	GM12878_Rao	chr15	0.735153
RPE_TP53	GM12878 (Rao 2014)	RPE_Control	GM12878_Rao	chr16	0.732192
RPE_TP53	GM12878 (Rao 2014)	RPE_Control	GM12878_Rao	chr17	0.766396
RPE_TP53	GM12878 (Rao 2014)	RPE_Control	GM12878_Rao	chr18	0.602635
RPE_TP53	GM12878 (Rao 2014)	RPE_Control	GM12878_Rao	chr19	0.810107
RPE_TP53	GM12878 (Rao 2014)	RPE_Control	GM12878_Rao	chr2	0.690122
RPE_TP53	GM12878 (Rao 2014)	RPE_Control	GM12878_Rao	chr20	0.781611
RPE_TP53	GM12878 (Rao 2014)	RPE_Control	GM12878_Rao	chr21	0.61127
RPE_TP53	GM12878 (Rao 2014)	RPE_Control	GM12878_Rao	chr22	0.77965
RPE_TP53	GM12878 (Rao 2014)	RPE_Control	GM12878_Rao	chr3	0.687287
RPE_TP53	GM12878 (Rao 2014)	RPE_Control	GM12878_Rao	chr4	0.697314
RPE_TP53	GM12878 (Rao 2014)	RPE_Control	GM12878_Rao	chr5	0.680772
RPE_TP53	GM12878 (Rao 2014)	RPE_Control	GM12878_Rao	chr6	0.743013
RPE_TP53	GM12878 (Rao 2014)	RPE_Control	GM12878_Rao	chr7	0.699501
RPE_TP53	GM12878 (Rao 2014)	RPE_Control	GM12878_Rao	chr8	0.627545
RPE_TP53	GM12878 (Rao 2014)	RPE_Control	GM12878_Rao	chr9	0.730478
RPE_TP53	GM12878 (Rao 2014)	RPE_Control	GM12878_Rao	chrX	0.727664
CPA_TP53	WGD 19	CPA_TP53_Ctrl_c19_mega	CPA_TP53_WGD_c19_mega	chr1	0.988987
CPA_TP53	WGD 19	CPA_TP53_Ctrl_c19_mega	CPA_TP53_WGD_c19_mega	chr10	0.990784
CPA_TP53	WGD 19	CPA_TP53_Ctrl_c19_mega	CPA_TP53_WGD_c19_mega	chr11	0.98541
CPA_TP53	WGD 19	CPA_TP53_Ctrl_c19_mega	CPA_TP53_WGD_c19_mega	chr12	0.99055
CPA_TP53	WGD 19	CPA_TP53_Ctrl_c19_mega	CPA_TP53_WGD_c19_mega	chr13	0.991607
CPA_TP53	WGD 19	CPA_TP53_Ctrl_c19_mega	CPA_TP53_WGD_c19_mega	chr14	0.985465
CPA_TP53	WGD 19	CPA_TP53_Ctrl_c19_mega	CPA_TP53_WGD_c19_mega	chr15	0.991212
CPA_TP53	WGD 19	CPA_TP53_Ctrl_c19_mega	CPA_TP53_WGD_c19_mega	chr16	0.983268
CPA_TP53	WGD 19	CPA_TP53_Ctrl_c19_mega	CPA_TP53_WGD_c19_mega	chr17	0.987726
CPA_TP53	WGD 19	CPA_TP53_Ctrl_c19_mega	CPA_TP53_WGD_c19_mega	chr18	0.987665
CPA_TP53	WGD 19	CPA_TP53_Ctrl_c19_mega	CPA_TP53_WGD_c19_mega	chr19	0.984629
CPA_TP53	WGD 19	CPA_TP53_Ctrl_c19_mega	CPA_TP53_WGD_c19_mega	chr2	0.988861
CPA_TP53	WGD 19	CPA_TP53_Ctrl_c19_mega	CPA_TP53_WGD_c19_mega	chr20	0.991353
CPA_TP53	WGD 19	CPA_TP53_Ctrl_c19_mega	CPA_TP53_WGD_c19_mega	chr21	0.98792
CPA_TP53	WGD 19	CPA_TP53_Ctrl_c19_mega	CPA_TP53_WGD_c19_mega	chr22	0.99003
CPA_TP53	WGD 19	CPA_TP53_Ctrl_c19_mega	CPA_TP53_WGD_c19_mega	chr3	0.990482
CPA_TP53	WGD 19	CPA_TP53_Ctrl_c19_mega	CPA_TP53_WGD_c19_mega	chr4	0.988716
CPA_TP53	WGD 19	CPA_TP53_Ctrl_c19_mega	CPA_TP53_WGD_c19_mega	chr5	0.989809
CPA_TP53	WGD 19	CPA_TP53_Ctrl_c19_mega	CPA_TP53_WGD_c19_mega	chr6	0.991851
CPA_TP53	WGD 19	CPA_TP53_Ctrl_c19_mega	CPA_TP53_WGD_c19_mega	chr7	0.988664
CPA_TP53	WGD 19	CPA_TP53_Ctrl_c19_mega	CPA_TP53_WGD_c19_mega	chr8	0.988405
CPA_TP53	WGD 19	CPA_TP53_Ctrl_c19_mega	CPA_TP53_WGD_c19_mega	chr9	0.987271
CPA_TP53	WGD 19	CPA_TP53_Ctrl_c19_mega	CPA_TP53_WGD_c19_mega	chrX	0.984998
CPA_TP53	WGD 3	CPA_TP53_Ctrl_c3_mega	CPA_TP53_WGD_c3_mega	chr1	0.983906
CPA_TP53	WGD 3	CPA_TP53_Ctrl_c3_mega	CPA_TP53_WGD_c3_mega	chr10	0.988322
CPA_TP53	WGD 3	CPA_TP53_Ctrl_c3_mega	CPA_TP53_WGD_c3_mega	chr11	0.980817
CPA_TP53	WGD 3	CPA_TP53_Ctrl_c3_mega	CPA_TP53_WGD_c3_mega	chr12	0.985973
CPA_TP53	WGD 3	CPA_TP53_Ctrl_c3_mega	CPA_TP53_WGD_c3_mega	chr13	0.987447
CPA_TP53	WGD 3	CPA_TP53_Ctrl_c3_mega	CPA_TP53_WGD_c3_mega	chr14	0.968595
CPA_TP53	WGD 3	CPA_TP53_Ctrl_c3_mega	CPA_TP53_WGD_c3_mega	chr15	0.984101
CPA_TP53	WGD 3	CPA_TP53_Ctrl_c3_mega	CPA_TP53_WGD_c3_mega	chr16	0.971921
CPA_TP53	WGD 3	CPA_TP53_Ctrl_c3_mega	CPA_TP53_WGD_c3_mega	chr17	0.980723
CPA_TP53	WGD 3	CPA_TP53_Ctrl_c3_mega	CPA_TP53_WGD_c3_mega	chr18	0.980979
CPA_TP53	WGD 3	CPA_TP53_Ctrl_c3_mega	CPA_TP53_WGD_c3_mega	chr19	0.969509
CPA_TP53	WGD 3	CPA_TP53_Ctrl_c3_mega	CPA_TP53_WGD_c3_mega	chr2	0.983938
CPA_TP53	WGD 3	CPA_TP53_Ctrl_c3_mega	CPA_TP53_WGD_c3_mega	chr20	0.987109
CPA_TP53	WGD 3	CPA_TP53_Ctrl_c3_mega	CPA_TP53_WGD_c3_mega	chr21	0.978907
CPA_TP53	WGD 3	CPA_TP53_Ctrl_c3_mega	CPA_TP53_WGD_c3_mega	chr22	0.986568
CPA_TP53	WGD 3	CPA_TP53_Ctrl_c3_mega	CPA_TP53_WGD_c3_mega	chr3	0.985749
CPA_TP53	WGD 3	CPA_TP53_Ctrl_c3_mega	CPA_TP53_WGD_c3_mega	chr4	0.983482
CPA_TP53	WGD 3	CPA_TP53_Ctrl_c3_mega	CPA_TP53_WGD_c3_mega	chr5	0.985896
CPA_TP53	WGD 3	CPA_TP53_Ctrl_c3_mega	CPA_TP53_WGD_c3_mega	chr6	0.988163
CPA_TP53	WGD 3	CPA_TP53_Ctrl_c3_mega	CPA_TP53_WGD_c3_mega	chr7	0.983127
CPA_TP53	WGD 3	CPA_TP53_Ctrl_c3_mega	CPA_TP53_WGD_c3_mega	chr8	0.982819
CPA_TP53	WGD 3	CPA_TP53_Ctrl_c3_mega	CPA_TP53_WGD_c3_mega	chr9	0.980009
CPA_TP53	WGD 3	CPA_TP53_Ctrl_c3_mega	CPA_TP53_WGD_c3_mega	chrX	0.979587
CPA_TP53	Replicas 19	CPA_TP53_Ctrl_c19_1	CPA_TP53_Ctrl_c19_2	chr1	0.993329
CPA_TP53	Replicas 19	CPA_TP53_Ctrl_c19_1	CPA_TP53_Ctrl_c19_2	chr10	0.993634
CPA_TP53	Replicas 19	CPA_TP53_Ctrl_c19_1	CPA_TP53_Ctrl_c19_2	chr11	0.991133
CPA_TP53	Replicas 19	CPA_TP53_Ctrl_c19_1	CPA_TP53_Ctrl_c19_2	chr12	0.994963
CPA_TP53	Replicas 19	CPA_TP53_Ctrl_c19_1	CPA_TP53_Ctrl_c19_2	chr13	0.99444
CPA_TP53	Replicas 19	CPA_TP53_Ctrl_c19_1	CPA_TP53_Ctrl_c19_2	chr14	0.992647
CPA_TP53	Replicas 19	CPA_TP53_Ctrl_c19_1	CPA_TP53_Ctrl_c19_2	chr15	0.99037
CPA_TP53	Replicas 19	CPA_TP53_Ctrl_c19_1	CPA_TP53_Ctrl_c19_2	chr16	0.984552
CPA_TP53	Replicas 19	CPA_TP53_Ctrl_c19_1	CPA_TP53_Ctrl_c19_2	chr17	0.99241
CPA_TP53	Replicas 19	CPA_TP53_Ctrl_c19_1	CPA_TP53_Ctrl_c19_2	chr18	0.99359
CPA_TP53	Replicas 19	CPA_TP53_Ctrl_c19_1	CPA_TP53_Ctrl_c19_2	chr19	0.990488
CPA_TP53	Replicas 19	CPA_TP53_Ctrl_c19_1	CPA_TP53_Ctrl_c19_2	chr2	0.991391
CPA_TP53	Replicas 19	CPA_TP53_Ctrl_c19_1	CPA_TP53_Ctrl_c19_2	chr20	0.996706
CPA_TP53	Replicas 19	CPA_TP53_Ctrl_c19_1	CPA_TP53_Ctrl_c19_2	chr21	0.984732
CPA_TP53	Replicas 19	CPA_TP53_Ctrl_c19_1	CPA_TP53_Ctrl_c19_2	chr22	0.991879
CPA_TP53	Replicas 19	CPA_TP53_Ctrl_c19_1	CPA_TP53_Ctrl_c19_2	chr3	0.993826
CPA_TP53	Replicas 19	CPA_TP53_Ctrl_c19_1	CPA_TP53_Ctrl_c19_2	chr4	0.992386
CPA_TP53	Replicas 19	CPA_TP53_Ctrl_c19_1	CPA_TP53_Ctrl_c19_2	chr5	0.993413
CPA_TP53	Replicas 19	CPA_TP53_Ctrl_c19_1	CPA_TP53_Ctrl_c19_2	chr6	0.994426
CPA_TP53	Replicas 19	CPA_TP53_Ctrl_c19_1	CPA_TP53_Ctrl_c19_2	chr7	0.987072
CPA_TP53	Replicas 19	CPA_TP53_Ctrl_c19_1	CPA_TP53_Ctrl_c19_2	chr8	0.99201
CPA_TP53	Replicas 19	CPA_TP53_Ctrl_c19_1	CPA_TP53_Ctrl_c19_2	chr9	0.992584
CPA_TP53	Replicas 19	CPA_TP53_Ctrl_c19_1	CPA_TP53_Ctrl_c19_2	chrX	0.981843
CPA_TP53	Replicas 3	CPA_TP53_Ctrl_c3_1	CPA_TP53_Ctrl_c3_2	chr1	0.993959
CPA_TP53	Replicas 3	CPA_TP53_Ctrl_c3_1	CPA_TP53_Ctrl_c3_2	chr10	0.99379
CPA_TP53	Replicas 3	CPA_TP53_Ctrl_c3_1	CPA_TP53_Ctrl_c3_2	chr11	0.991
CPA_TP53	Replicas 3	CPA_TP53_Ctrl_c3_1	CPA_TP53_Ctrl_c3_2	chr12	0.995419
CPA_TP53	Replicas 3	CPA_TP53_Ctrl_c3_1	CPA_TP53_Ctrl_c3_2	chr13	0.992836
CPA_TP53	Replicas 3	CPA_TP53_Ctrl_c3_1	CPA_TP53_Ctrl_c3_2	chr14	0.993059
CPA_TP53	Replicas 3	CPA_TP53_Ctrl_c3_1	CPA_TP53_Ctrl_c3_2	chr15	0.992715
CPA_TP53	Replicas 3	CPA_TP53_Ctrl_c3_1	CPA_TP53_Ctrl_c3_2	chr16	0.984868
CPA_TP53	Replicas 3	CPA_TP53_Ctrl_c3_1	CPA_TP53_Ctrl_c3_2	chr17	0.993422
CPA_TP53	Replicas 3	CPA_TP53_Ctrl_c3_1	CPA_TP53_Ctrl_c3_2	chr18	0.99156
CPA_TP53	Replicas 3	CPA_TP53_Ctrl_c3_1	CPA_TP53_Ctrl_c3_2	chr19	0.991181
CPA_TP53	Replicas 3	CPA_TP53_Ctrl_c3_1	CPA_TP53_Ctrl_c3_2	chr2	0.992086
CPA_TP53	Replicas 3	CPA_TP53_Ctrl_c3_1	CPA_TP53_Ctrl_c3_2	chr20	0.99677
CPA_TP53	Replicas 3	CPA_TP53_Ctrl_c3_1	CPA_TP53_Ctrl_c3_2	chr21	0.989381
CPA_TP53	Replicas 3	CPA_TP53_Ctrl_c3_1	CPA_TP53_Ctrl_c3_2	chr22	0.988837
CPA_TP53	Replicas 3	CPA_TP53_Ctrl_c3_1	CPA_TP53_Ctrl_c3_2	chr3	0.994259
CPA_TP53	Replicas 3	CPA_TP53_Ctrl_c3_1	CPA_TP53_Ctrl_c3_2	chr4	0.993415
CPA_TP53	Replicas 3	CPA_TP53_Ctrl_c3_1	CPA_TP53_Ctrl_c3_2	chr5	0.99295
CPA_TP53	Replicas 3	CPA_TP53_Ctrl_c3_1	CPA_TP53_Ctrl_c3_2	chr6	0.995238
CPA_TP53	Replicas 3	CPA_TP53_Ctrl_c3_1	CPA_TP53_Ctrl_c3_2	chr7	0.99027
CPA_TP53	Replicas 3	CPA_TP53_Ctrl_c3_1	CPA_TP53_Ctrl_c3_2	chr8	0.993645
CPA_TP53	Replicas 3	CPA_TP53_Ctrl_c3_1	CPA_TP53_Ctrl_c3_2	chr9	0.993894
CPA_TP53	Replicas 3	CPA_TP53_Ctrl_c3_1	CPA_TP53_Ctrl_c3_2	chrX	0.97947
CPA_TP53	GM12878 (Rao 2014)	CPA_TP53_Ctrl_c19_mega	GM12878_Rao	chr1	0.748161
CPA_TP53	GM12878 (Rao 2014)	CPA_TP53_Ctrl_c19_mega	GM12878_Rao	chr10	0.725666
CPA_TP53	GM12878 (Rao 2014)	CPA_TP53_Ctrl_c19_mega	GM12878_Rao	chr11	0.696683
CPA_TP53	GM12878 (Rao 2014)	CPA_TP53_Ctrl_c19_mega	GM12878_Rao	chr12	0.771596
CPA_TP53	GM12878 (Rao 2014)	CPA_TP53_Ctrl_c19_mega	GM12878_Rao	chr13	0.734742
CPA_TP53	GM12878 (Rao 2014)	CPA_TP53_Ctrl_c19_mega	GM12878_Rao	chr14	0.743524
CPA_TP53	GM12878 (Rao 2014)	CPA_TP53_Ctrl_c19_mega	GM12878_Rao	chr15	0.760677
CPA_TP53	GM12878 (Rao 2014)	CPA_TP53_Ctrl_c19_mega	GM12878_Rao	chr16	0.714787
CPA_TP53	GM12878 (Rao 2014)	CPA_TP53_Ctrl_c19_mega	GM12878_Rao	chr17	0.785851
CPA_TP53	GM12878 (Rao 2014)	CPA_TP53_Ctrl_c19_mega	GM12878_Rao	chr18	0.64651
CPA_TP53	GM12878 (Rao 2014)	CPA_TP53_Ctrl_c19_mega	GM12878_Rao	chr19	0.789771
CPA_TP53	GM12878 (Rao 2014)	CPA_TP53_Ctrl_c19_mega	GM12878_Rao	chr2	0.707901
CPA_TP53	GM12878 (Rao 2014)	CPA_TP53_Ctrl_c19_mega	GM12878_Rao	chr20	0.7871
CPA_TP53	GM12878 (Rao 2014)	CPA_TP53_Ctrl_c19_mega	GM12878_Rao	chr21	0.700204
CPA_TP53	GM12878 (Rao 2014)	CPA_TP53_Ctrl_c19_mega	GM12878_Rao	chr22	0.779189
CPA_TP53	GM12878 (Rao 2014)	CPA_TP53_Ctrl_c19_mega	GM12878_Rao	chr3	0.733785
CPA_TP53	GM12878 (Rao 2014)	CPA_TP53_Ctrl_c19_mega	GM12878_Rao	chr4	0.730676
CPA_TP53	GM12878 (Rao 2014)	CPA_TP53_Ctrl_c19_mega	GM12878_Rao	chr5	0.725786
CPA_TP53	GM12878 (Rao 2014)	CPA_TP53_Ctrl_c19_mega	GM12878_Rao	chr6	0.763887
CPA_TP53	GM12878 (Rao 2014)	CPA_TP53_Ctrl_c19_mega	GM12878_Rao	chr7	0.732485
CPA_TP53	GM12878 (Rao 2014)	CPA_TP53_Ctrl_c19_mega	GM12878_Rao	chr8	0.714931
CPA_TP53	GM12878 (Rao 2014)	CPA_TP53_Ctrl_c19_mega	GM12878_Rao	chr9	0.720474
CPA_TP53	GM12878 (Rao 2014)	CPA_TP53_Ctrl_c19_mega	GM12878_Rao	chrX	0.738472
K562	WGD	K562_Control-mega	K562_Noc-mega	chr1	0.955168
K562	WGD	K562_Control-mega	K562_Noc-mega	chr10	0.961325
K562	WGD	K562_Control-mega	K562_Noc-mega	chr11	0.949727
K562	WGD	K562_Control-mega	K562_Noc-mega	chr12	0.952383
K562	WGD	K562_Control-mega	K562_Noc-mega	chr13	0.938578
K562	WGD	K562_Control-mega	K562_Noc-mega	chr14	0.962606
K562	WGD	K562_Control-mega	K562_Noc-mega	chr15	0.967795
K562	WGD	K562_Control-mega	K562_Noc-mega	chr16	0.949737
K562	WGD	K562_Control-mega	K562_Noc-mega	chr17	0.945775
K562	WGD	K562_Control-mega	K562_Noc-mega	chr18	0.937008
K562	WGD	K562_Control-mega	K562_Noc-mega	chr19	0.941827
K562	WGD	K562_Control-mega	K562_Noc-mega	chr2	0.946534
K562	WGD	K562_Control-mega	K562_Noc-mega	chr20	0.964409
K562	WGD	K562_Control-mega	K562_Noc-mega	chr21	0.952752
K562	WGD	K562_Control-mega	K562_Noc-mega	chr22	0.961362
K562	WGD	K562_Control-mega	K562_Noc-mega	chr3	0.95638
K562	WGD	K562_Control-mega	K562_Noc-mega	chr4	0.941603
K562	WGD	K562_Control-mega	K562_Noc-mega	chr5	0.952454
K562	WGD	K562_Control-mega	K562_Noc-mega	chr6	0.955665
K562	WGD	K562_Control-mega	K562_Noc-mega	chr7	0.955668
K562	WGD	K562_Control-mega	K562_Noc-mega	chr8	0.958581
K562	WGD	K562_Control-mega	K562_Noc-mega	chr9
K562	WGD	K562_Control-mega	K562_Noc-mega	chrX	0.944637
K562	Replicas	K562_C2_30	K562_C3_30	chr1	0.994389
K562	Replicas	K562_C2_30	K562_C3_30	chr10	0.989213
K562	Replicas	K562_C2_30	K562_C3_30	chr11	0.991823
K562	Replicas	K562_C2_30	K562_C3_30	chr12	0.995628
K562	Replicas	K562_C2_30	K562_C3_30	chr13	0.990381
K562	Replicas	K562_C2_30	K562_C3_30	chr14	0.992663
K562	Replicas	K562_C2_30	K562_C3_30	chr15	0.991792
K562	Replicas	K562_C2_30	K562_C3_30	chr16	0.988289
K562	Replicas	K562_C2_30	K562_C3_30	chr17	0.991309
K562	Replicas	K562_C2_30	K562_C3_30	chr18	0.990428
K562	Replicas	K562_C2_30	K562_C3_30	chr19	0.993454
K562	Replicas	K562_C2_30	K562_C3_30	chr2	0.991921
K562	Replicas	K562_C2_30	K562_C3_30	chr20	0.990392
K562	Replicas	K562_C2_30	K562_C3_30	chr21	0.991714
K562	Replicas	K562_C2_30	K562_C3_30	chr22	0.991613
K562	Replicas	K562_C2_30	K562_C3_30	chr3	0.992033
K562	Replicas	K562_C2_30	K562_C3_30	chr4	0.991714
K562	Replicas	K562_C2_30	K562_C3_30	chr5	0.993567
K562	Replicas	K562_C2_30	K562_C3_30	chr6	0.995603
K562	Replicas	K562_C2_30	K562_C3_30	chr7	0.991032
K562	Replicas	K562_C2_30	K562_C3_30	chr8	0.994421
K562	Replicas	K562_C2_30	K562_C3_30	chr9
K562	Replicas	K562_C2_30	K562_C3_30	chrX	0.984898
K562	GM12878 (Rao 2014)	K562_Control-mega	GM12878_Rao	chr1	0.811148
K562	GM12878 (Rao 2014)	K562_Control-mega	GM12878_Rao	chr10	0.776688
K562	GM12878 (Rao 2014)	K562_Control-mega	GM12878_Rao	chr11	0.779918
K562	GM12878 (Rao 2014)	K562_Control-mega	GM12878_Rao	chr12	0.830211
K562	GM12878 (Rao 2014)	K562_Control-mega	GM12878_Rao	chr13	0.775608
K562	GM12878 (Rao 2014)	K562_Control-mega	GM12878_Rao	chr14	0.799129
K562	GM12878 (Rao 2014)	K562_Control-mega	GM12878_Rao	chr15	0.846368
K562	GM12878 (Rao 2014)	K562_Control-mega	GM12878_Rao	chr16	0.800028
K562	GM12878 (Rao 2014)	K562_Control-mega	GM12878_Rao	chr17	0.827228
K562	GM12878 (Rao 2014)	K562_Control-mega	GM12878_Rao	chr18	0.75792
K562	GM12878 (Rao 2014)	K562_Control-mega	GM12878_Rao	chr19	0.823351
K562	GM12878 (Rao 2014)	K562_Control-mega	GM12878_Rao	chr2	0.796801
K562	GM12878 (Rao 2014)	K562_Control-mega	GM12878_Rao	chr20	0.872927
K562	GM12878 (Rao 2014)	K562_Control-mega	GM12878_Rao	chr21	0.719582
K562	GM12878 (Rao 2014)	K562_Control-mega	GM12878_Rao	chr22	0.798595
K562	GM12878 (Rao 2014)	K562_Control-mega	GM12878_Rao	chr3	0.770597
K562	GM12878 (Rao 2014)	K562_Control-mega	GM12878_Rao	chr4	0.737192
K562	GM12878 (Rao 2014)	K562_Control-mega	GM12878_Rao	chr5	0.764545
K562	GM12878 (Rao 2014)	K562_Control-mega	GM12878_Rao	chr6	0.782643
K562	GM12878 (Rao 2014)	K562_Control-mega	GM12878_Rao	chr7	0.771206
K562	GM12878 (Rao 2014)	K562_Control-mega	GM12878_Rao	chr8	0.749596
K562	GM12878 (Rao 2014)	K562_Control-mega	GM12878_Rao	chr9	0.726493
K562	GM12878 (Rao 2014)	K562_Control-mega	GM12878_Rao	chrX	0.736767

## Sheet: SAMPLE_NAMES
sample_name	full_name
K562_Ctrl	K562 Control
K562_WGD	K562 WGD
RPE_WT_Ctrl	RPE Control
RPE_TP53_Ctrl	RPE TP53KO Control
RPE_TP53_CIN	RPE TP53KO CIN only
RPE_DCB_OnlyLive	RPE TP53KO WGD CDK1i+DCB
RPE_TP53_WGD1	RPE TP53KO WGD1 Nocodazole+DCB
RPE_TP53_WGD2	RPE TP53KO WGD2 Nocodazole+DCB
RPE_TP53_6w0	RPE TP53KO 6w pWGD E1
RPE_TP53_6w0T1	RPE TP53KO 6w pWGD E1 Tumour 1
RPE_TP53_6w0T2	RPE TP53KO 6w pWGD E1 Tumour 2
RPE_TP53_6w0T3	RPE TP53KO 6w pWGD E1 Tumour 3
RPE_TP53_6w1	RPE TP53KO 6w pWGD E2
RPE_TP53_6w1T1	RPE TP53KO 6w pWGD E2 Tumour 1
RPE_TP53_6w1T2	RPE TP53KO 6w pWGD E2 Tumour 2
RPE_TP53_6w1T3	RPE TP53KO 6w pWGD E2 Tumour 3
RPE_TP53_6w2	RPE TP53KO 6w pWGD E3
RPE_TP53_6w2T1	RPE TP53KO 6w pWGD E3 Tumour 1
RPE_TP53_6w2T2	RPE TP53KO 6w pWGD E3 Tumour 2
RPE_TP53_6w2T3	RPE TP53KO 6w pWGD E3 Tumour 3
RPE_TP53_6w3	RPE TP53KO 6w pWGD E4
RPE_TP53_6w3T1	RPE TP53KO 6w pWGD E4 Tumour 1
RPE_TP53_6w3T2	RPE TP53KO 6w pWGD E4 Tumour 2
RPE_TP53_6w3T3	RPE TP53KO 6w pWGD E4 Tumour 3
RPE_TP53_20w0	RPE TP53KO 20w pWGD
RPE_TP53_20w0T1	RPE TP53KO 20w pWGD Tumour 1
RPE_TP53_20w0T2	RPE TP53KO 20w pWGD Tumour 2
RPE_TP53_20w0T3	RPE TP53KO 20w pWGD Tumour 3
CPA_Ctrl	CP-A Control
CPA_WGD	CP-A WGD1
CPA_WGD_run2	CP-A WGD2
CPA_TP53_Ctrl_c19	CP-A TP53KO C19 Control
CPA_TP53_WGD_c19	CP-A TP53KO C19 WGD
CPA_TP53_Ctrl_c3	CP-A TP53KO C3 Control
CPA_TP53_WGD_c3	CP-A TP53KO C3 WGD
CPA_TP53_Rescue_c3	CP-A TP53KO C3 WGD + CDK4/6i
CPA_TP53_20wColony6_c19	CP-A TP53KO C19 20w pWGD Colony 1
CPA_TP53_20wColony3_c19	CP-A TP53KO C19 20w pWGD Colony 2
CPA_TP53_6wColony1_c3	CP-A TP53KO C3 6w pWGD Colony1
CPA_TP53_6wColony2_c3	CP-A TP53KO C3 6w pWGD Colony2
CPA_TP53_SpontaneousWGD_c3	CP-A TP53KO C3 spontaneous high-ploidy
