# Supplementary material for: Whole-genome doubling drives oncogenic loss of chromatin segregation
Source: Nature. 2023 Mar 15;615(7954):925–33. doi: 10.1038/s41586-023-05794-2 (PMC10060163; doi:10.1038/s41586-023-05794-2)
Supplement: Supplementary file 18 — Source Data Extended Data Fig. 3 [file 41586_2023_5794_MOESM18_ESM.xlsx]

## Sheet: README
Sheet	description
EDFig. 3a	Observed vs. Expected inter-chromosomal contacts value for each sample
EDFig. 3b,e - Heatmap	Fold-change values for each pair of chromosomes, for each comparison in the figure
EDFig. 3b,e - p-values	Mann-Whitney p-value for fold-changes between groups of chromosomes (LL: long-long, LS: long-short, SS: short-short)
EDFig. 3c,e - Heatmap	Fold-change values for each pair of compartment levels, for each comparison in the figure
EDFig. 3c,e - p-values	Wilcoxcon p-value and statistic between AB and AA+BB interactions for each comparison
EDFig. 3d,e - boundary ins.	Boundaries shared between conditions together with their insulation scores for each comparison. Top-300 boudaries are flagged.
EDFig. 3d,e - p-values	Wilcoxcon p-values for number of boundaries gainina and loosing insulation for each comparison. P-values are calculated both for all boundaries and also for the top-300 set.
EDFig. 3f	Hi-C phasing statistics for the reported samples

## Sheet: EDFig. 3a
chr1	chr2	CPA_TP53_Ctrl_c3_mega	CPA_TP53_WGD_c3_mega	CPA_TP53_Ctrl_c19_mega	CPA_TP53_WGD_c19_mega	K562_Ctrl_mega	K562_WGD_mega	RPE_TP53_Ctrl_mega	RPE_TP53_WGD_1_mega	RPE_TP53_WGD_2_mega	RPE_DCB_OnlyLive_mega	RPE_TP53_CIN_mega
chr1	chr2	0.050335	0.0483314	0.0502011	0.0492095	0.0483598	0.0433011	0.0580817	0.0548426	0.0554164	0.0528389	0.0555673
chr1	chr3	0.0496406	0.0471278	0.0504977	0.0480241	0.0484913	0.0425263	0.057202	0.0504663	0.0509889	0.0514907	0.0539316
chr1	chr4	0.0497893	0.0478393	0.0505799	0.0486969	0.0528512	0.0458227	0.0572879	0.0513112	0.0518794	0.0509423	0.053741
chr1	chr5	0.0497192	0.0484712	0.0498824	0.0490439	0.0500579	0.0480177	0.0511545	0.0511762	0.0513146	0.0494932	0.050397
chr1	chr6	0.0484928	0.0464422	0.0495965	0.0477247	0.0465306	0.0435939	0.0546532	0.0489821	0.049367	0.050411	0.0528542
chr1	chr7	0.0473872	0.0459032	0.0472825	0.0456629	0.0492589	0.0487072	0.0511986	0.0474959	0.0477307	0.0490928	0.050017
chr1	chr8	0.0484026	0.0468605	0.0485457	0.0468542	0.0461901	0.0421443	0.0492024	0.0468007	0.0467755	0.0467128	0.0482602
chr1	chr9	0.0460872	0.045107	0.0459237	0.0450916	0.038529	0.0380443	0.050082	0.0484347	0.0485848	0.0487074	0.0499215
chr1	chr10	0.0452741	0.044942	0.0460303	0.0452305	0.0421514	0.0427079	0.0454473	0.043514	0.043275	0.0446845	0.0452955
chr1	chr11	0.046457	0.0455379	0.0468688	0.0455613	0.0470348	0.0452439	0.0459326	0.0460596	0.0461495	0.0456849	0.046878
chr1	chr12	0.0455463	0.0452509	0.0460532	0.0459848	0.04228	0.040358	0.0468543	0.0463651	0.0461917	0.0455164	0.0461837
chr1	chr13	0.0459315	0.0453895	0.0447953	0.0442015	0.0381293	0.033959	0.0453344	0.0446119	0.0445588	0.0455327	0.0450647
chr1	chr14	0.0441264	0.0443902	0.0441541	0.0441023	0.0435056	0.0403256	0.0407424	0.0418929	0.0419316	0.0433463	0.0415084
chr1	chr15	0.0442864	0.0449707	0.0442237	0.0447265	0.0411895	0.0398957	0.042588	0.0440092	0.0437635	0.0443749	0.0427838
chr1	chr16	0.0459402	0.0474856	0.0448807	0.0464801	0.0428864	0.047944	0.0426466	0.0449592	0.045107	0.0449889	0.0447285
chr1	chr17	0.0417011	0.0435006	0.0421389	0.0439268	0.041233	0.0477913	0.0408721	0.0434155	0.0432585	0.0425075	0.042782
chr1	chr18	0.0392613	0.0419609	0.0386655	0.0410629	0.0533413	0.055313	0.0326449	0.0404738	0.039982	0.0377614	0.0352684
chr1	chr19	0.0476232	0.0519879	0.0473572	0.0518823	0.0520802	0.0631662	0.044253	0.0496282	0.0491132	0.0479761	0.0443989
chr1	chr20	0.038863	0.0410271	0.0385771	0.0404969	0.0372011	0.0404674	0.0356741	0.0387351	0.0388377	0.0387754	0.0371699
chr1	chr21	0.0379767	0.0394929	0.0372968	0.0385401	0.0550468	0.0714614	0.03054	0.0359202	0.0353245	0.0363557	0.033648
chr1	chr22	0.0397464	0.0424531	0.0390321	0.0421246	0.0375417	0.0359948	0.0340274	0.0385076	0.038633	0.0390875	0.0360183
chr1	chrX	0.0474123	0.0455282	0.0474168	0.0453714	0.04611	0.0432145	0.0435807	0.042398	0.0418166	0.0437185	0.0435822
chr2	chr1	0.050335	0.0483314	0.0502011	0.0492095	0.0483598	0.0433011	0.0580817	0.0548426	0.0554164	0.0528389	0.0555673
chr2	chr3	0.0557601	0.0507806	0.0545196	0.0509937	0.0519184	0.0448844	0.0603531	0.054175	0.0548192	0.053511	0.0562499
chr2	chr4	0.0558574	0.0517554	0.0543974	0.0516954	0.0533838	0.0487437	0.060294	0.0553032	0.0557039	0.0532305	0.0560593
chr2	chr5	0.0514277	0.0488329	0.0509166	0.0490369	0.0482678	0.0462175	0.051854	0.0512989	0.0515046	0.0494717	0.0506572
chr2	chr6	0.0539588	0.0503296	0.0528868	0.050109	0.048217	0.0452518	0.0570273	0.0518962	0.0519956	0.0522923	0.054849
chr2	chr7	0.0504388	0.0479701	0.0493075	0.0474818	0.0512967	0.0466165	0.0531321	0.0495528	0.0497581	0.0500234	0.0513235
chr2	chr8	0.0518227	0.0491958	0.0512657	0.0493036	0.109908	0.115596	0.0515875	0.0491292	0.049356	0.048451	0.0498873
chr2	chr9	0.0471193	0.046123	0.0462457	0.0456644	0.0385017	0.0376525	0.0500188	0.0484835	0.0489107	0.0489987	0.0498149
chr2	chr10	0.0463144	0.0459183	0.0472036	0.0464499	0.0414891	0.0423959	0.0459083	0.043737	0.0433229	0.045456	0.0457911
chr2	chr11	0.0486717	0.0472638	0.0482994	0.0469265	0.0502313	0.0470874	0.0468368	0.0467763	0.0467568	0.0463918	0.0475699
chr2	chr12	0.0459243	0.0463366	0.0463048	0.0470083	0.043066	0.0412638	0.0483937	0.0479316	0.0478338	0.0463205	0.0469647
chr2	chr13	0.048289	0.0467976	0.0474964	0.0464671	0.0390087	0.035932	0.0475618	0.0462608	0.0465078	0.0465279	0.046127
chr2	chr14	0.0454717	0.0455563	0.0452457	0.045581	0.0454817	0.0415086	0.0413663	0.0431647	0.043392	0.0442485	0.0421075
chr2	chr15	0.0439053	0.0446936	0.0436042	0.04472	0.0406414	0.0387717	0.0425801	0.0441367	0.0443611	0.0446482	0.0427262
chr2	chr16	0.038874	0.0413917	0.0399976	0.0411342	0.0348369	0.041777	0.0367115	0.039339	0.0389894	0.0403477	0.039536
chr2	chr17	0.0385484	0.0417888	0.0392251	0.0416956	0.0341999	0.0429287	0.0387884	0.0421799	0.0420052	0.0417999	0.0419639
chr2	chr18	0.0366916	0.0410193	0.0384215	0.0417185	0.0378372	0.0432114	0.0340888	0.0402544	0.0399372	0.0388523	0.0359509
chr2	chr19	0.0342525	0.0388699	0.0353966	0.0389144	0.0361134	0.0419222	0.0314676	0.0365968	0.0355864	0.0373706	0.0355234
chr2	chr20	0.0360959	0.0404178	0.0368699	0.040146	0.0336447	0.0400427	0.0348567	0.0376733	0.0374464	0.0386717	0.0369894
chr2	chr21	0.0344312	0.0384727	0.0358084	0.0384297	0.0337603	0.0359093	0.0318705	0.0362551	0.0361549	0.0375639	0.0346298
chr2	chr22	0.0352062	0.0400119	0.036015	0.0391729	0.0306089	0.0321653	0.0305578	0.0362102	0.0355188	0.0369816	0.033749
chr2	chrX	0.050604	0.048143	0.0503714	0.0481416	0.0492276	0.0468206	0.0466632	0.0448028	0.0447228	0.046002	0.0459628
chr3	chr1	0.0496406	0.0471278	0.0504977	0.0480241	0.0484913	0.0425263	0.057202	0.0504663	0.0509889	0.0514907	0.0539316
chr3	chr2	0.0557601	0.0507806	0.0545196	0.0509937	0.0519184	0.0448844	0.0603531	0.054175	0.0548192	0.053511	0.0562499
chr3	chr4	0.0561993	0.0512905	0.0559521	0.0528569	0.0539868	0.0500474	0.0641877	0.0579628	0.0590173	0.0541199	0.0575945
chr3	chr5	0.0518213	0.0486737	0.0522209	0.0501281	0.0493357	0.0471866	0.0520714	0.0492288	0.049495	0.0494795	0.0508215
chr3	chr6	0.0566463	0.0525381	0.057017	0.0539123	0.0520069	0.0477598	0.0599695	0.055567	0.056174	0.0543128	0.0577293
chr3	chr7	0.0513491	0.0487037	0.05139	0.0487312	0.0535041	0.0474996	0.0526761	0.0508074	0.0512224	0.0500228	0.0512227
chr3	chr8	0.0518888	0.0492541	0.0529819	0.0503414	0.050189	0.0454566	0.0523905	0.049383	0.0494081	0.0483284	0.0498212
chr3	chr9	0.0473418	0.0460711	0.0464271	0.0457944	0.0392715	0.0381447	0.0482561	0.0477216	0.0477143	0.0484801	0.0491984
chr3	chr10	0.0469069	0.0463078	0.048077	0.0471491	0.0920614	0.10858	0.0442668	0.0436546	0.0434027	0.0448824	0.0450626
chr3	chr11	0.0487622	0.0473861	0.0485355	0.0474312	0.0524422	0.0478564	0.0465235	0.0457073	0.0458085	0.0476937	0.048744
chr3	chr12	0.0459636	0.0468434	0.0463063	0.0471863	0.0438898	0.0414325	0.0497427	0.0484944	0.048461	0.046898	0.047729
chr3	chr13	0.0490247	0.0471978	0.0477443	0.0469445	0.0424805	0.0391274	0.0499782	0.0489186	0.0492156	0.0488843	0.0489883
chr3	chr14	0.0449798	0.0451057	0.0443033	0.0445236	0.0467391	0.0416855	0.0416173	0.0454207	0.0451846	0.044044	0.0422808
chr3	chr15	0.0438133	0.0446539	0.0429156	0.0440045	0.0414858	0.0383187	0.0423035	0.0453698	0.045213	0.0448132	0.0427752
chr3	chr16	0.0384972	0.0411161	0.0385227	0.040632	0.0333632	0.0405952	0.0345176	0.0380203	0.0375261	0.0394792	0.0383492
chr3	chr17	0.0377846	0.0412375	0.0382247	0.0406031	0.0315356	0.0406015	0.038318	0.042068	0.0416675	0.0411863	0.0413265
chr3	chr18	0.0363657	0.0412802	0.0370369	0.0411539	0.0380436	0.044212	0.0345717	0.0378313	0.0376097	0.0386968	0.0352514
chr3	chr19	0.0337935	0.0387959	0.033752	0.037201	0.0347219	0.0405262	0.0298248	0.0352158	0.0345221	0.0364894	0.0342331
chr3	chr20	0.0348115	0.0401188	0.0350781	0.0388025	0.0322203	0.0388571	0.0333183	0.0365908	0.0361606	0.0376147	0.0356981
chr3	chr21	0.034575	0.0391335	0.0338656	0.0379326	0.0323889	0.0359897	0.0324693	0.0371191	0.0368477	0.0375343	0.0344729
chr3	chr22	0.0335754	0.0382251	0.0333821	0.0368677	0.0293241	0.0310006	0.030111	0.036332	0.0357126	0.0367815	0.0334873
chr3	chrX	0.0504992	0.0481587	0.0512495	0.048786	0.0506	0.0477123	0.0453308	0.0439452	0.0438293	0.0452571	0.0450325
chr4	chr1	0.0497893	0.0478393	0.0505799	0.0486969	0.0528512	0.0458227	0.0572879	0.0513112	0.0518794	0.0509423	0.053741
chr4	chr2	0.0558574	0.0517554	0.0543974	0.0516954	0.0533838	0.0487437	0.060294	0.0553032	0.0557039	0.0532305	0.0560593
chr4	chr3	0.0561993	0.0512905	0.0559521	0.0528569	0.0539868	0.0500474	0.0641877	0.0579628	0.0590173	0.0541199	0.0575945
chr4	chr5	0.0522298	0.0502161	0.0517937	0.0505312	0.0498981	0.0509475	0.0527764	0.0507025	0.051479	0.0495067	0.0508283
chr4	chr6	0.0547033	0.0513487	0.0543813	0.0519949	0.0693947	0.0532109	0.0561726	0.0527657	0.0533366	0.0520243	0.0546236
chr4	chr7	0.0518532	0.0493478	0.0512722	0.0499617	0.0542766	0.0514592	0.0544991	0.0516244	0.0518207	0.0506799	0.0519103
chr4	chr8	0.0520329	0.0495742	0.0520277	0.0505436	0.0494602	0.0493354	0.0532768	0.0503557	0.0505059	0.0486958	0.0497589
chr4	chr9	0.0462562	0.0457313	0.0457885	0.0453153	0.041541	0.0404802	0.0490935	0.0476873	0.0478022	0.0484833	0.0493112
chr4	chr10	0.0451804	0.0444311	0.046619	0.0453752	0.0453485	0.0458487	0.0428354	0.0424549	0.0420291	0.0440216	0.0445245
chr4	chr11	0.0479158	0.0460978	0.0473793	0.046157	0.0523915	0.0512298	0.0452561	0.044949	0.0447962	0.0456525	0.0469519
chr4	chr12	0.0483046	0.0483841	0.0479928	0.0490352	0.0466551	0.0445438	0.0524427	0.0505808	0.0508252	0.0476591	0.0487238
chr4	chr13	0.0521743	0.0511267	0.0500414	0.0496859	0.0413034	0.0422742	0.0540194	0.0510703	0.0518432	0.0516719	0.050838
chr4	chr14	0.045468	0.0456168	0.0448835	0.0454357	0.0514254	0.0470092	0.0412632	0.0445667	0.0444521	0.0448379	0.0425518
chr4	chr15	0.0431519	0.0442605	0.0431069	0.04416	0.0468772	0.0412415	0.0419176	0.0446177	0.0441879	0.044653	0.0427918
chr4	chr16	0.0366593	0.0390021	0.037654	0.0386534	0.0353081	0.0426763	0.0331799	0.0365406	0.0358179	0.0385172	0.0374691
chr4	chr17	0.0373848	0.0409347	0.0380083	0.0402562	0.0330004	0.0414996	0.0369407	0.0405646	0.040045	0.040501	0.0411604
chr4	chr18	0.0375887	0.0418595	0.0385624	0.0418954	0.0385485	0.047511	0.0355616	0.0399595	0.0397655	0.0398881	0.0367107
chr4	chr19	0.0324054	0.0363996	0.0329179	0.0356866	0.0347411	0.0406988	0.0287652	0.0335081	0.0328619	0.0359948	0.0335779
chr4	chr20	0.0340096	0.0380415	0.0348131	0.0374354	0.0339173	0.0409656	0.0321437	0.0358763	0.0351576	0.0371629	0.0354121
chr4	chr21	0.0380645	0.042263	0.0382824	0.0413174	0.0364646	0.0415569	0.0365996	0.0407609	0.0406679	0.0420798	0.0394555
chr4	chr22	0.0327506	0.0370837	0.0334349	0.0362965	0.0291463	0.0308331	0.0287894	0.0341487	0.0337818	0.0356712	0.0328722
chr4	chrX	0.0500205	0.0473955	0.0501113	0.047014	0.0500801	0.0520644	0.0426976	0.0426891	0.0422235	0.0440063	0.0431331
chr5	chr1	0.0497192	0.0484712	0.0498824	0.0490439	0.0500579	0.0480177	0.0511545	0.0511762	0.0513146	0.0494932	0.050397
chr5	chr2	0.0514277	0.0488329	0.0509166	0.0490369	0.0482678	0.0462175	0.051854	0.0512989	0.0515046	0.0494717	0.0506572
chr5	chr3	0.0518213	0.0486737	0.0522209	0.0501281	0.0493357	0.0471866	0.0520714	0.0492288	0.049495	0.0494795	0.0508215
chr5	chr4	0.0522298	0.0502161	0.0517937	0.0505312	0.0498981	0.0509475	0.0527764	0.0507025	0.051479	0.0495067	0.0508283
chr5	chr6	0.0517042	0.0495055	0.0519218	0.050095	0.0588641	0.0597384	0.052965	0.0502276	0.0508543	0.0500587	0.0516568
chr5	chr7	0.0495416	0.0476876	0.048791	0.0477802	0.0501723	0.0487986	0.0497606	0.0477138	0.0479823	0.0481607	0.0487673
chr5	chr8	0.0495208	0.0476325	0.0497333	0.0487886	0.0475059	0.0467205	0.0480684	0.0473316	0.0477136	0.0472014	0.0474161
chr5	chr9	0.0461163	0.0454664	0.0457169	0.0457258	0.0410639	0.0402295	0.0475593	0.0469963	0.0469877	0.0470049	0.0478211
chr5	chr10	0.0461266	0.0458108	0.047049	0.0467752	0.0468599	0.0458394	0.0427606	0.0423133	0.041909	0.0433871	0.0431289
chr5	chr11	0.0473363	0.0464009	0.0480464	0.0466612	0.0500054	0.0497037	0.0460883	0.0466145	0.0464009	0.0459699	0.0464301
chr5	chr12	0.0469895	0.0473599	0.0468587	0.0471837	0.0454523	0.0440675	0.0480293	0.0473465	0.047431	0.0471077	0.0473437
chr5	chr13	0.048135	0.0475723	0.0480413	0.0472864	0.0418293	0.0398143	0.051349	0.0526789	0.0529001	0.0476586	0.050921
chr5	chr14	0.0452213	0.0452359	0.0450271	0.0449372	0.0452394	0.0427312	0.0443915	0.0439616	0.0442536	0.0455783	0.0447907
chr5	chr15	0.0441343	0.0445934	0.043985	0.0441457	0.0436565	0.0406153	0.0432968	0.0430522	0.0430958	0.0449786	0.0440299
chr5	chr16	0.0398991	0.0415134	0.0406515	0.0414313	0.0422032	0.0450324	0.03927	0.0405025	0.0400092	0.0415019	0.0402888
chr5	chr17	0.0399406	0.0420788	0.0398865	0.0409772	0.0391349	0.0438108	0.0401061	0.0410544	0.04076	0.0424694	0.0425309
chr5	chr18	0.0414322	0.0434967	0.0411995	0.0434765	0.0461716	0.0489827	0.0428199	0.0459811	0.0460616	0.0439697	0.041758
chr5	chr19	0.037965	0.041585	0.0376292	0.0402108	0.041844	0.0474127	0.03506	0.0382951	0.0377089	0.0402854	0.0385613
chr5	chr20	0.0380515	0.0409395	0.0378731	0.0399854	0.0405366	0.0426598	0.0386344	0.0399264	0.0396592	0.0405477	0.0393544
chr5	chr21	0.0375486	0.0406563	0.0381788	0.0401379	0.0416525	0.0400297	0.0421962	0.0418279	0.0418763	0.0426164	0.0405414
chr5	chr22	0.0355466	0.0387299	0.0353941	0.0376239	0.0316977	0.0317122	0.0340279	0.0365828	0.0354518	0.0387218	0.0371292
chr5	chrX	0.0495926	0.0475412	0.0492032	0.048038	0.0485512	0.0497321	0.0457606	0.0451872	0.0451514	0.0448309	0.0448264
chr6	chr1	0.0484928	0.0464422	0.0495965	0.0477247	0.0465306	0.0435939	0.0546532	0.0489821	0.049367	0.050411	0.0528542
chr6	chr2	0.0539588	0.0503296	0.0528868	0.050109	0.048217	0.0452518	0.0570273	0.0518962	0.0519956	0.0522923	0.054849
chr6	chr3	0.0566463	0.0525381	0.057017	0.0539123	0.0520069	0.0477598	0.0599695	0.055567	0.056174	0.0543128	0.0577293
chr6	chr4	0.0547033	0.0513487	0.0543813	0.0519949	0.0693947	0.0532109	0.0561726	0.0527657	0.0533366	0.0520243	0.0546236
chr6	chr5	0.0517042	0.0495055	0.0519218	0.050095	0.0588641	0.0597384	0.052965	0.0502276	0.0508543	0.0500587	0.0516568
chr6	chr7	0.0504243	0.0480319	0.0501693	0.0483901	0.0501223	0.0476097	0.0533708	0.0505109	0.0508003	0.0501677	0.0515404
chr6	chr8	0.0512285	0.0487265	0.0516097	0.0497651	0.0473308	0.0455429	0.0506746	0.0485789	0.0486781	0.0483842	0.0502083
chr6	chr9	0.0470754	0.0462784	0.0464736	0.0458298	0.0385559	0.038625	0.0513562	0.0486611	0.0488657	0.049221	0.0505718
chr6	chr10	0.0461903	0.0457493	0.047294	0.0463333	0.0433035	0.0450208	0.0458855	0.0439085	0.043623	0.0449094	0.0454819
chr6	chr11	0.0479792	0.0469069	0.0477592	0.0468672	0.0499242	0.0482466	0.0479253	0.046703	0.0464086	0.0467437	0.047957
chr6	chr12	0.0470226	0.0470878	0.0470035	0.0477993	0.0430261	0.0420798	0.0487299	0.0481111	0.048309	0.0468421	0.0480154
chr6	chr13	0.048764	0.0469592	0.0475297	0.0467441	0.0386107	0.0364258	0.0477206	0.0466655	0.04702	0.0467055	0.04635
chr6	chr14	0.0454094	0.0451107	0.0447137	0.04503	0.0440914	0.0415381	0.0438644	0.0460369	0.0462024	0.0451462	0.0430873
chr6	chr15	0.0442778	0.0451239	0.0438837	0.044686	0.0406453	0.0393308	0.0429511	0.0453278	0.0452437	0.0447458	0.0428833
chr6	chr16	0.0395795	0.04236	0.0399215	0.0413713	0.0473224	0.0590356	0.0370588	0.0399164	0.03961	0.0405985	0.0398621
chr6	chr17	0.0390228	0.0417015	0.039415	0.0415195	0.035887	0.0429662	0.0380361	0.0415592	0.0410222	0.0412408	0.0410911
chr6	chr18	0.038161	0.0420282	0.0385849	0.041475	0.0396496	0.0443886	0.0357458	0.040952	0.0404128	0.0403144	0.0366491
chr6	chr19	0.0344229	0.0387729	0.034241	0.037751	0.0378817	0.0426284	0.0304273	0.0358938	0.0349973	0.0367023	0.0344426
chr6	chr20	0.0354585	0.0395823	0.0359807	0.0389394	0.0352505	0.0402334	0.0340414	0.0376667	0.0373316	0.0379465	0.0358572
chr6	chr21	0.0350229	0.0390273	0.0345995	0.0376651	0.0341884	0.0363809	0.0334869	0.0390211	0.039054	0.0386456	0.0343908
chr6	chr22	0.0338658	0.038484	0.0347699	0.0378056	0.0315251	0.0319024	0.0298679	0.0360079	0.0355512	0.0362434	0.0331199
chr6	chrX	0.0505898	0.0479052	0.0502474	0.0481922	0.0676719	0.06849	0.0480698	0.0450406	0.0451425	0.0463437	0.0467789
chr7	chr1	0.0473872	0.0459032	0.0472825	0.0456629	0.0492589	0.0487072	0.0511986	0.0474959	0.0477307	0.0490928	0.050017
chr7	chr2	0.0504388	0.0479701	0.0493075	0.0474818	0.0512967	0.0466165	0.0531321	0.0495528	0.0497581	0.0500234	0.0513235
chr7	chr3	0.0513491	0.0487037	0.05139	0.0487312	0.0535041	0.0474996	0.0526761	0.0508074	0.0512224	0.0500228	0.0512227
chr7	chr4	0.0518532	0.0493478	0.0512722	0.0499617	0.0542766	0.0514592	0.0544991	0.0516244	0.0518207	0.0506799	0.0519103
chr7	chr5	0.0495416	0.0476876	0.048791	0.0477802	0.0501723	0.0487986	0.0497606	0.0477138	0.0479823	0.0481607	0.0487673
chr7	chr6	0.0504243	0.0480319	0.0501693	0.0483901	0.0501223	0.0476097	0.0533708	0.0505109	0.0508003	0.0501677	0.0515404
chr7	chr8	0.0492424	0.0477797	0.0538939	0.0534596	0.0511267	0.0475513	0.049186	0.0476268	0.0476125	0.0474437	0.0481017
chr7	chr9	0.0461432	0.0457122	0.0459828	0.0456205	0.0398058	0.039916	0.049579	0.0478667	0.0481838	0.0486767	0.0489956
chr7	chr10	0.0465041	0.045953	0.0470225	0.0463124	0.0443302	0.0450135	0.0436233	0.0428988	0.0427238	0.0438142	0.0436373
chr7	chr11	0.0476613	0.04651	0.0469052	0.0461061	0.0536727	0.0500257	0.0467574	0.045886	0.0459045	0.0461744	0.0469122
chr7	chr12	0.0458067	0.0462398	0.0457659	0.0461815	0.0446994	0.0433789	0.0473829	0.0469467	0.0470501	0.046421	0.0469074
chr7	chr13	0.0478683	0.0471001	0.046552	0.0465014	0.0411143	0.038166	0.0478446	0.0468033	0.04682	0.0465667	0.0461921
chr7	chr14	0.0443867	0.0448282	0.0439244	0.0445621	0.0462605	0.0427413	0.0455712	0.0464518	0.0464609	0.0456232	0.0448231
chr7	chr15	0.0437562	0.0440861	0.0436864	0.0439768	0.0417022	0.0401786	0.0445363	0.0458547	0.0458934	0.0454195	0.0447409
chr7	chr16	0.0419296	0.0438872	0.0420437	0.0434556	0.0366103	0.0442524	0.0400462	0.0419671	0.041771	0.0425578	0.0417746
chr7	chr17	0.0401911	0.0425085	0.0405228	0.041951	0.0336656	0.0430844	0.0396992	0.0423369	0.0419618	0.0421972	0.0424935
chr7	chr18	0.0411891	0.0442612	0.0419111	0.0437475	0.0687132	0.0696285	0.0398944	0.0422064	0.042213	0.0424312	0.0403974
chr7	chr19	0.0380493	0.0409504	0.0379189	0.0398001	0.0365624	0.0437192	0.0351782	0.0390093	0.0387399	0.0394012	0.0384549
chr7	chr20	0.0391933	0.0416943	0.0394768	0.0413354	0.0347141	0.0416587	0.0372336	0.0404591	0.0400458	0.039988	0.0395494
chr7	chr21	0.0407739	0.0429304	0.0403042	0.0419151	0.0349762	0.0379631	0.0366491	0.0415848	0.0414443	0.0400824	0.0388219
chr7	chr22	0.0378527	0.0408094	0.0375136	0.039918	0.030791	0.0322673	0.0344973	0.0393679	0.0386159	0.0392017	0.0376768
chr7	chrX	0.048458	0.0471053	0.0483632	0.047149	0.0526247	0.0497645	0.047684	0.0450282	0.0452448	0.0458536	0.0457401
chr8	chr1	0.0484026	0.0468605	0.0485457	0.0468542	0.0461901	0.0421443	0.0492024	0.0468007	0.0467755	0.0467128	0.0482602
chr8	chr2	0.0518227	0.0491958	0.0512657	0.0493036	0.109908	0.115596	0.0515875	0.0491292	0.049356	0.048451	0.0498873
chr8	chr3	0.0518888	0.0492541	0.0529819	0.0503414	0.050189	0.0454566	0.0523905	0.049383	0.0494081	0.0483284	0.0498212
chr8	chr4	0.0520329	0.0495742	0.0520277	0.0505436	0.0494602	0.0493354	0.0532768	0.0503557	0.0505059	0.0486958	0.0497589
chr8	chr5	0.0495208	0.0476325	0.0497333	0.0487886	0.0475059	0.0467205	0.0480684	0.0473316	0.0477136	0.0472014	0.0474161
chr8	chr6	0.0512285	0.0487265	0.0516097	0.0497651	0.0473308	0.0455429	0.0506746	0.0485789	0.0486781	0.0483842	0.0502083
chr8	chr7	0.0492424	0.0477797	0.0538939	0.0534596	0.0511267	0.0475513	0.049186	0.0476268	0.0476125	0.0474437	0.0481017
chr8	chr9	0.0462157	0.0459773	0.0456408	0.0457599	0.0387563	0.0378103	0.0467959	0.0459051	0.0460574	0.0466286	0.047585
chr8	chr10	0.0463212	0.0458421	0.0475153	0.0465475	0.0425737	0.0429388	0.041549	0.0416196	0.0412241	0.0429556	0.0424756
chr8	chr11	0.0479199	0.0467194	0.0474616	0.0467328	0.0509255	0.0478206	0.0451732	0.0456699	0.0455233	0.0458231	0.0461235
chr8	chr12	0.0461251	0.046694	0.0463883	0.0466687	0.0438141	0.0414054	0.0473871	0.0472125	0.0473198	0.0465928	0.0469294
chr8	chr13	0.0486201	0.0473803	0.0469231	0.0471456	0.0404531	0.0369129	0.0674253	0.0616306	0.063177	0.0529298	0.0622567
chr8	chr14	0.0454677	0.0452378	0.0446972	0.0442912	0.0457562	0.0414084	0.0435036	0.0450933	0.0446853	0.0450091	0.0435439
chr8	chr15	0.0444652	0.0451566	0.0430904	0.0442343	0.0416599	0.0383218	0.0435155	0.0443621	0.0444041	0.0453248	0.043674
chr8	chr16	0.0406827	0.0421906	0.040305	0.0412058	0.0364462	0.0417342	0.0387469	0.0410706	0.040531	0.0426004	0.0413482
chr8	chr17	0.0401886	0.0421637	0.0397717	0.0411528	0.0340072	0.0407207	0.0407388	0.0423705	0.0419583	0.0431429	0.0428064
chr8	chr18	0.0416508	0.0439576	0.0410933	0.043494	0.0400464	0.0441467	0.0396567	0.0433772	0.0437023	0.0438457	0.0403634
chr8	chr19	0.0362641	0.0398297	0.0360812	0.0377988	0.0344493	0.0399873	0.0345316	0.0382822	0.037699	0.0399735	0.0379656
chr8	chr20	0.0384176	0.0411328	0.0383233	0.040643	0.0343169	0.0396949	0.0384619	0.0411404	0.0408822	0.0422726	0.0394894
chr8	chr21	0.0380675	0.0412714	0.0378508	0.0395225	0.0356858	0.0366052	0.0383048	0.0410566	0.0408898	0.0424575	0.0393523
chr8	chr22	0.0368937	0.040322	0.0357609	0.037786	0.0297948	0.0299497	0.0352629	0.0383778	0.038413	0.0403351	0.0380281
chr8	chrX	0.0485613	0.0471015	0.0490391	0.0479611	0.0496041	0.0481963	0.0445606	0.0436255	0.0434839	0.0448911	0.0446048
chr9	chr1	0.0460872	0.045107	0.0459237	0.0450916	0.038529	0.0380443	0.050082	0.0484347	0.0485848	0.0487074	0.0499215
chr9	chr2	0.0471193	0.046123	0.0462457	0.0456644	0.0385017	0.0376525	0.0500188	0.0484835	0.0489107	0.0489987	0.0498149
chr9	chr3	0.0473418	0.0460711	0.0464271	0.0457944	0.0392715	0.0381447	0.0482561	0.0477216	0.0477143	0.0484801	0.0491984
chr9	chr4	0.0462562	0.0457313	0.0457885	0.0453153	0.041541	0.0404802	0.0490935	0.0476873	0.0478022	0.0484833	0.0493112
chr9	chr5	0.0461163	0.0454664	0.0457169	0.0457258	0.0410639	0.0402295	0.0475593	0.0469963	0.0469877	0.0470049	0.0478211
chr9	chr6	0.0470754	0.0462784	0.0464736	0.0458298	0.0385559	0.038625	0.0513562	0.0486611	0.0488657	0.049221	0.0505718
chr9	chr7	0.0461432	0.0457122	0.0459828	0.0456205	0.0398058	0.039916	0.049579	0.0478667	0.0481838	0.0486767	0.0489956
chr9	chr8	0.0462157	0.0459773	0.0456408	0.0457599	0.0387563	0.0378103	0.0467959	0.0459051	0.0460574	0.0466286	0.047585
chr9	chr10	0.0462776	0.0459912	0.0461208	0.0459345	0.038885	0.0386013	0.0443992	0.04323	0.0428803	0.0446483	0.0439581
chr9	chr11	0.0463982	0.0463873	0.0462353	0.046127	0.0422825	0.0421713	0.0475728	0.0467599	0.0465396	0.0464685	0.0471984
chr9	chr12	0.045632	0.0454467	0.0456896	0.045204	0.0373788	0.0363525	0.0458004	0.0457277	0.0457288	0.0454421	0.0461272
chr9	chr13	0.0453664	0.0444175	0.0453069	0.045087	0.0767871	0.0738898	0.0457028	0.0443954	0.0441333	0.0466123	0.045787
chr9	chr14	0.0459002	0.0460759	0.0459157	0.04579	0.0366953	0.0362361	0.0490915	0.0472624	0.0472364	0.0473822	0.0468824
chr9	chr15	0.0463338	0.0462065	0.0466805	0.0471616	0.0366161	0.0360237	0.0481297	0.0473149	0.0468936	0.0475494	0.0470323
chr9	chr16	0.0438988	0.0444861	0.0442991	0.0447489	0.0408104	0.0413182	0.0416826	0.0433343	0.0436063	0.042994	0.0425973
chr9	chr17	0.0449324	0.0452198	0.0453353	0.0457256	0.0535216	0.0658307	0.0431843	0.0443495	0.0443526	0.0432224	0.0437782
chr9	chr18	0.044489	0.0451249	0.0450182	0.0455308	0.0417734	0.0407654	0.0432895	0.0443286	0.044463	0.0428522	0.0416145
chr9	chr19	0.0421474	0.0439033	0.0424333	0.0431869	0.0432708	0.0438045	0.0357203	0.0406039	0.0403063	0.0391774	0.0389082
chr9	chr20	0.0440321	0.0450984	0.0446207	0.0452015	0.0415669	0.039748	0.0396918	0.042289	0.0420479	0.040609	0.0399754
chr9	chr21	0.0423739	0.0439247	0.0432545	0.0444161	0.0412094	0.0372632	0.0383904	0.0421887	0.0418942	0.0395843	0.0374657
chr9	chr22	0.0434253	0.0452981	0.0446273	0.0452572	0.114804	0.118308	0.039116	0.0425963	0.0430218	0.0420234	0.0405153
chr9	chrX	0.0464378	0.0459529	0.0462637	0.0458273	0.0383742	0.0387846	0.0454877	0.0438633	0.0437894	0.0452337	0.0449404
chr10	chr1	0.0452741	0.044942	0.0460303	0.0452305	0.0421514	0.0427079	0.0454473	0.043514	0.043275	0.0446845	0.0452955
chr10	chr2	0.0463144	0.0459183	0.0472036	0.0464499	0.0414891	0.0423959	0.0459083	0.043737	0.0433229	0.045456	0.0457911
chr10	chr3	0.0469069	0.0463078	0.048077	0.0471491	0.0920614	0.10858	0.0442668	0.0436546	0.0434027	0.0448824	0.0450626
chr10	chr4	0.0451804	0.0444311	0.046619	0.0453752	0.0453485	0.0458487	0.0428354	0.0424549	0.0420291	0.0440216	0.0445245
chr10	chr5	0.0461266	0.0458108	0.047049	0.0467752	0.0468599	0.0458394	0.0427606	0.0423133	0.041909	0.0433871	0.0431289
chr10	chr6	0.0461903	0.0457493	0.047294	0.0463333	0.0433035	0.0450208	0.0458855	0.0439085	0.043623	0.0449094	0.0454819
chr10	chr7	0.0465041	0.045953	0.0470225	0.0463124	0.0443302	0.0450135	0.0436233	0.0428988	0.0427238	0.0438142	0.0436373
chr10	chr8	0.0463212	0.0458421	0.0475153	0.0465475	0.0425737	0.0429388	0.041549	0.0416196	0.0412241	0.0429556	0.0424756
chr10	chr9	0.0462776	0.0459912	0.0461208	0.0459345	0.038885	0.0386013	0.0443992	0.04323	0.0428803	0.0446483	0.0439581
chr10	chr11	0.046497	0.0464398	0.0470161	0.0471532	0.0449744	0.0462294	0.0420296	0.0417746	0.0415043	0.0424194	0.0424436
chr10	chr12	0.0453499	0.0455621	0.0458312	0.0457038	0.0421908	0.041081	0.0405256	0.0415607	0.0411861	0.0424108	0.0417008
chr10	chr13	0.0450064	0.04456	0.0458445	0.0451694	0.0407574	0.0361616	0.0470071	0.0471012	0.0473903	0.0484529	0.0472311
chr10	chr14	0.0451805	0.0457253	0.0451129	0.0456803	0.0413432	0.0403599	0.0420965	0.0423993	0.0421997	0.0429418	0.0411763
chr10	chr15	0.0453363	0.0460367	0.0452815	0.0458602	0.0405535	0.0394097	0.0420745	0.0426287	0.0425611	0.0431788	0.0414102
chr10	chr16	0.044754	0.0453325	0.0442365	0.0453862	0.0454706	0.0450045	0.0376823	0.0398979	0.0396995	0.0397475	0.0382718
chr10	chr17	0.044503	0.0455312	0.0436343	0.0445461	0.0462588	0.0455759	0.0385715	0.0402835	0.0398044	0.0404279	0.03975
chr10	chr18	0.0453526	0.0455825	0.0439994	0.0452641	0.0477163	0.0456272	0.037088	0.039366	0.0395262	0.0399009	0.0376076
chr10	chr19	0.0422205	0.0431603	0.0408445	0.0415821	0.0438924	0.0443597	0.0326811	0.0374974	0.0370256	0.0369871	0.0356281
chr10	chr20	0.0445815	0.0452729	0.0433732	0.0441337	0.0426014	0.0415768	0.0367258	0.0393881	0.0388883	0.039001	0.0370043
chr10	chr21	0.0453138	0.0450474	0.042958	0.0433257	0.0455038	0.0391803	0.0358783	0.0391777	0.0388725	0.0388872	0.0365183
chr10	chr22	0.0435013	0.0446253	0.0415667	0.0425809	0.0378476	0.0337094	0.0345404	0.0387158	0.0382397	0.0383449	0.0365329
chr10	chrX	0.0473074	0.0461786	0.0473695	0.0475067	0.043887	0.0447785	0.136424	0.122878	0.128712	0.108541	0.125369
chr11	chr1	0.046457	0.0455379	0.0468688	0.0455613	0.0470348	0.0452439	0.0459326	0.0460596	0.0461495	0.0456849	0.046878
chr11	chr2	0.0486717	0.0472638	0.0482994	0.0469265	0.0502313	0.0470874	0.0468368	0.0467763	0.0467568	0.0463918	0.0475699
chr11	chr3	0.0487622	0.0473861	0.0485355	0.0474312	0.0524422	0.0478564	0.0465235	0.0457073	0.0458085	0.0476937	0.048744
chr11	chr4	0.0479158	0.0460978	0.0473793	0.046157	0.0523915	0.0512298	0.0452561	0.044949	0.0447962	0.0456525	0.0469519
chr11	chr5	0.0473363	0.0464009	0.0480464	0.0466612	0.0500054	0.0497037	0.0460883	0.0466145	0.0464009	0.0459699	0.0464301
chr11	chr6	0.0479792	0.0469069	0.0477592	0.0468672	0.0499242	0.0482466	0.0479253	0.046703	0.0464086	0.0467437	0.047957
chr11	chr7	0.0476613	0.04651	0.0469052	0.0461061	0.0536727	0.0500257	0.0467574	0.045886	0.0459045	0.0461744	0.0469122
chr11	chr8	0.0479199	0.0467194	0.0474616	0.0467328	0.0509255	0.0478206	0.0451732	0.0456699	0.0455233	0.0458231	0.0461235
chr11	chr9	0.0463982	0.0463873	0.0462353	0.046127	0.0422825	0.0421713	0.0475728	0.0467599	0.0465396	0.0464685	0.0471984
chr11	chr10	0.046497	0.0464398	0.0470161	0.0471532	0.0449744	0.0462294	0.0420296	0.0417746	0.0415043	0.0424194	0.0424436
chr11	chr12	0.0457614	0.0460233	0.0455946	0.0456093	0.0453983	0.044316	0.0449654	0.0457463	0.0457646	0.0458034	0.0455837
chr11	chr13	0.0463999	0.0448689	0.0462719	0.0452723	0.0414576	0.0385562	0.0426752	0.0428485	0.0425269	0.0441076	0.0429198
chr11	chr14	0.0459761	0.0453809	0.0461706	0.0461126	0.0464257	0.0439609	0.0461764	0.0453029	0.0453999	0.0458675	0.0454853
chr11	chr15	0.0453204	0.0453417	0.045286	0.045485	0.0428152	0.0418568	0.0454998	0.0454307	0.0453268	0.0456867	0.0453871
chr11	chr16	0.0431365	0.0444682	0.0434339	0.0447672	0.0403448	0.0462384	0.0450391	0.0455295	0.0455225	0.0446713	0.0443993
chr11	chr17	0.0433074	0.0448899	0.0436799	0.0448281	0.0411578	0.0478782	0.0460293	0.0462307	0.046621	0.0457284	0.0458653
chr11	chr18	0.0432981	0.0445351	0.0430063	0.0444549	0.043014	0.0470239	0.0443993	0.0469961	0.046959	0.0452093	0.0435789
chr11	chr19	0.0406899	0.0427983	0.0407861	0.0420319	0.0414653	0.0465526	0.0445554	0.0455091	0.0455864	0.0449737	0.0442649
chr11	chr20	0.0416523	0.0438926	0.0418025	0.0433764	0.0385303	0.0433496	0.0450844	0.0455105	0.0461137	0.0449861	0.0442005
chr11	chr21	0.0391233	0.0415437	0.0396247	0.0417274	0.0383245	0.0396256	0.045244	0.0446876	0.0454429	0.0444146	0.0429969
chr11	chr22	0.0408719	0.0429244	0.040894	0.0426279	0.0350454	0.0348572	0.044132	0.0450786	0.0448359	0.0451344	0.0432794
chr11	chrX	0.0488643	0.0476833	0.0489426	0.0479834	0.0521365	0.0501699	0.0461042	0.0442297	0.0441081	0.0443952	0.0448304
chr12	chr1	0.0455463	0.0452509	0.0460532	0.0459848	0.04228	0.040358	0.0468543	0.0463651	0.0461917	0.0455164	0.0461837
chr12	chr2	0.0459243	0.0463366	0.0463048	0.0470083	0.043066	0.0412638	0.0483937	0.0479316	0.0478338	0.0463205	0.0469647
chr12	chr3	0.0459636	0.0468434	0.0463063	0.0471863	0.0438898	0.0414325	0.0497427	0.0484944	0.048461	0.046898	0.047729
chr12	chr4	0.0483046	0.0483841	0.0479928	0.0490352	0.0466551	0.0445438	0.0524427	0.0505808	0.0508252	0.0476591	0.0487238
chr12	chr5	0.0469895	0.0473599	0.0468587	0.0471837	0.0454523	0.0440675	0.0480293	0.0473465	0.047431	0.0471077	0.0473437
chr12	chr6	0.0470226	0.0470878	0.0470035	0.0477993	0.0430261	0.0420798	0.0487299	0.0481111	0.048309	0.0468421	0.0480154
chr12	chr7	0.0458067	0.0462398	0.0457659	0.0461815	0.0446994	0.0433789	0.0473829	0.0469467	0.0470501	0.046421	0.0469074
chr12	chr8	0.0461251	0.046694	0.0463883	0.0466687	0.0438141	0.0414054	0.0473871	0.0472125	0.0473198	0.0465928	0.0469294
chr12	chr9	0.045632	0.0454467	0.0456896	0.045204	0.0373788	0.0363525	0.0458004	0.0457277	0.0457288	0.0454421	0.0461272
chr12	chr10	0.0453499	0.0455621	0.0458312	0.0457038	0.0421908	0.041081	0.0405256	0.0415607	0.0411861	0.0424108	0.0417008
chr12	chr11	0.0457614	0.0460233	0.0455946	0.0456093	0.0453983	0.044316	0.0449654	0.0457463	0.0457646	0.0458034	0.0455837
chr12	chr13	0.0473829	0.0468445	0.0466131	0.0467166	0.0412831	0.0341348	0.0451798	0.045229	0.0451395	0.0448782	0.0439426
chr12	chr14	0.0454674	0.0451447	0.0453177	0.0454039	0.0415498	0.03922	0.0450751	0.0451426	0.0453324	0.0452852	0.0453747
chr12	chr15	0.0455795	0.0457179	0.0452778	0.0454256	0.039922	0.0374075	0.046291	0.0455067	0.0457426	0.0458979	0.0457564
chr12	chr16	0.0432132	0.0431433	0.0433786	0.0430103	0.041959	0.0416175	0.0416796	0.0429332	0.0427013	0.0437907	0.0431504
chr12	chr17	0.0448676	0.0447478	0.0448757	0.0447285	0.0423434	0.0422203	0.0446308	0.0451108	0.0450784	0.0459415	0.0454039
chr12	chr18	0.0478303	0.0464911	0.0472166	0.0467654	0.0429602	0.042011	0.0443338	0.0451636	0.0452611	0.0456347	0.0447832
chr12	chr19	0.042146	0.0425633	0.0424641	0.0420539	0.0441519	0.0428159	0.0421114	0.0430487	0.0428748	0.0447066	0.0437779
chr12	chr20	0.0447337	0.0444453	0.0447047	0.0437956	0.0397062	0.0393766	0.0441814	0.0444492	0.0443358	0.0457616	0.0451721
chr12	chr21	0.0412011	0.0412599	0.0412342	0.0401155	0.107014	0.146123	0.0424199	0.0427266	0.0425454	0.0445884	0.0439218
chr12	chr22	0.0431208	0.0423057	0.0432398	0.0419867	0.0364807	0.0318314	0.0420774	0.0427156	0.0431916	0.0443306	0.0443338
chr12	chrX	0.0460316	0.046108	0.0458887	0.046433	0.0447785	0.0429624	0.0417659	0.0419506	0.0416959	0.0421707	0.0421745
chr13	chr1	0.0459315	0.0453895	0.0447953	0.0442015	0.0381293	0.033959	0.0453344	0.0446119	0.0445588	0.0455327	0.0450647
chr13	chr2	0.048289	0.0467976	0.0474964	0.0464671	0.0390087	0.035932	0.0475618	0.0462608	0.0465078	0.0465279	0.046127
chr13	chr3	0.0490247	0.0471978	0.0477443	0.0469445	0.0424805	0.0391274	0.0499782	0.0489186	0.0492156	0.0488843	0.0489883
chr13	chr4	0.0521743	0.0511267	0.0500414	0.0496859	0.0413034	0.0422742	0.0540194	0.0510703	0.0518432	0.0516719	0.050838
chr13	chr5	0.048135	0.0475723	0.0480413	0.0472864	0.0418293	0.0398143	0.051349	0.0526789	0.0529001	0.0476586	0.050921
chr13	chr6	0.048764	0.0469592	0.0475297	0.0467441	0.0386107	0.0364258	0.0477206	0.0466655	0.04702	0.0467055	0.04635
chr13	chr7	0.0478683	0.0471001	0.046552	0.0465014	0.0411143	0.038166	0.0478446	0.0468033	0.04682	0.0465667	0.0461921
chr13	chr8	0.0486201	0.0473803	0.0469231	0.0471456	0.0404531	0.0369129	0.0674253	0.0616306	0.063177	0.0529298	0.0622567
chr13	chr9	0.0453664	0.0444175	0.0453069	0.045087	0.0767871	0.0738898	0.0457028	0.0443954	0.0441333	0.0466123	0.045787
chr13	chr10	0.0450064	0.04456	0.0458445	0.0451694	0.0407574	0.0361616	0.0470071	0.0471012	0.0473903	0.0484529	0.0472311
chr13	chr11	0.0463999	0.0448689	0.0462719	0.0452723	0.0414576	0.0385562	0.0426752	0.0428485	0.0425269	0.0441076	0.0429198
chr13	chr12	0.0473829	0.0468445	0.0466131	0.0467166	0.0412831	0.0341348	0.0451798	0.045229	0.0451395	0.0448782	0.0439426
chr13	chr14	0.0470548	0.0464138	0.0474394	0.0473162	0.0392087	0.0340969	0.047605	0.0473646	0.0475259	0.0474876	0.0472956
chr13	chr15	0.044639	0.0445991	0.0449683	0.0446881	0.0389662	0.0315654	0.0414436	0.0428169	0.0422265	0.0440866	0.0427748
chr13	chr16	0.0394779	0.0404935	0.0413423	0.0413401	0.0372359	0.0343092	0.0353585	0.0382315	0.0377048	0.0421141	0.0397081
chr13	chr17	0.039594	0.0406022	0.040182	0.0400081	0.0326822	0.0310493	0.0354509	0.0379421	0.0373909	0.0395205	0.038305
chr13	chr18	0.0482415	0.0484583	0.0491732	0.0489365	0.0468932	0.0423938	0.0683	0.0614681	0.0626265	0.0552378	0.066349
chr13	chr19	0.0335385	0.0360788	0.0341856	0.0354631	0.0306985	0.031249	0.0267509	0.0322425	0.0308301	0.0341475	0.0309987
chr13	chr20	0.039834	0.0406862	0.040987	0.0412124	0.0383838	0.034006	0.0344909	0.0369235	0.0363747	0.0391549	0.0368338
chr13	chr21	0.0500462	0.0563672	0.0527419	0.0581877	0.042546	0.0440667	0.0468047	0.0488902	0.0499342	0.0487392	0.0459766
chr13	chr22	0.03593	0.0387994	0.0370137	0.0380321	0.103967	0.188631	0.0297404	0.0350285	0.0335318	0.0363701	0.0338584
chr13	chrX	0.0486816	0.0472871	0.0488066	0.0475942	0.0662041	0.043279	0.042257	0.040878	0.0406221	0.0426133	0.0412815
chr14	chr1	0.0441264	0.0443902	0.0441541	0.0441023	0.0435056	0.0403256	0.0407424	0.0418929	0.0419316	0.0433463	0.0415084
chr14	chr2	0.0454717	0.0455563	0.0452457	0.045581	0.0454817	0.0415086	0.0413663	0.0431647	0.043392	0.0442485	0.0421075
chr14	chr3	0.0449798	0.0451057	0.0443033	0.0445236	0.0467391	0.0416855	0.0416173	0.0454207	0.0451846	0.044044	0.0422808
chr14	chr4	0.045468	0.0456168	0.0448835	0.0454357	0.0514254	0.0470092	0.0412632	0.0445667	0.0444521	0.0448379	0.0425518
chr14	chr5	0.0452213	0.0452359	0.0450271	0.0449372	0.0452394	0.0427312	0.0443915	0.0439616	0.0442536	0.0455783	0.0447907
chr14	chr6	0.0454094	0.0451107	0.0447137	0.04503	0.0440914	0.0415381	0.0438644	0.0460369	0.0462024	0.0451462	0.0430873
chr14	chr7	0.0443867	0.0448282	0.0439244	0.0445621	0.0462605	0.0427413	0.0455712	0.0464518	0.0464609	0.0456232	0.0448231
chr14	chr8	0.0454677	0.0452378	0.0446972	0.0442912	0.0457562	0.0414084	0.0435036	0.0450933	0.0446853	0.0450091	0.0435439
chr14	chr9	0.0459002	0.0460759	0.0459157	0.04579	0.0366953	0.0362361	0.0490915	0.0472624	0.0472364	0.0473822	0.0468824
chr14	chr10	0.0451805	0.0457253	0.0451129	0.0456803	0.0413432	0.0403599	0.0420965	0.0423993	0.0421997	0.0429418	0.0411763
chr14	chr11	0.0459761	0.0453809	0.0461706	0.0461126	0.0464257	0.0439609	0.0461764	0.0453029	0.0453999	0.0458675	0.0454853
chr14	chr12	0.0454674	0.0451447	0.0453177	0.0454039	0.0415498	0.03922	0.0450751	0.0451426	0.0453324	0.0452852	0.0453747
chr14	chr13	0.0470548	0.0464138	0.0474394	0.0473162	0.0392087	0.0340969	0.047605	0.0473646	0.0475259	0.0474876	0.0472956
chr14	chr15	0.0473238	0.046293	0.0470882	0.0465947	0.107188	0.120278	0.0527039	0.0491018	0.0492956	0.0488644	0.051628
chr14	chr16	0.0439794	0.0442203	0.0447573	0.0448481	0.0369251	0.0402574	0.0458369	0.0457507	0.0458382	0.0448831	0.0462814
chr14	chr17	0.0441687	0.0438636	0.0443127	0.0444114	0.033776	0.039504	0.0439483	0.043891	0.0441614	0.0436409	0.0438708
chr14	chr18	0.0483942	0.0471945	0.0490587	0.0470696	0.0427211	0.0444422	0.0535058	0.0465905	0.0465346	0.0497938	0.0530822
chr14	chr19	0.0419524	0.0422917	0.0425384	0.0416736	0.0340279	0.0399027	0.0413668	0.0431521	0.0430246	0.0417327	0.0442395
chr14	chr20	0.044934	0.0448579	0.0451521	0.0447187	0.059171	0.0678044	0.0451264	0.0450665	0.0448207	0.0443649	0.0465826
chr14	chr21	0.0477672	0.0493429	0.0484629	0.049682	0.033985	0.0400205	0.0557996	0.0528043	0.0528394	0.0501512	0.0529467
chr14	chr22	0.0447404	0.0458956	0.0449426	0.0457219	0.0323117	0.0319443	0.0453665	0.0460575	0.0457367	0.0452037	0.0483725
chr14	chrX	0.0466297	0.0462182	0.0467817	0.046514	0.0461718	0.0430246	0.0439815	0.0435252	0.043492	0.0445675	0.0420884
chr15	chr1	0.0442864	0.0449707	0.0442237	0.0447265	0.0411895	0.0398957	0.042588	0.0440092	0.0437635	0.0443749	0.0427838
chr15	chr2	0.0439053	0.0446936	0.0436042	0.04472	0.0406414	0.0387717	0.0425801	0.0441367	0.0443611	0.0446482	0.0427262
chr15	chr3	0.0438133	0.0446539	0.0429156	0.0440045	0.0414858	0.0383187	0.0423035	0.0453698	0.045213	0.0448132	0.0427752
chr15	chr4	0.0431519	0.0442605	0.0431069	0.04416	0.0468772	0.0412415	0.0419176	0.0446177	0.0441879	0.044653	0.0427918
chr15	chr5	0.0441343	0.0445934	0.043985	0.0441457	0.0436565	0.0406153	0.0432968	0.0430522	0.0430958	0.0449786	0.0440299
chr15	chr6	0.0442778	0.0451239	0.0438837	0.044686	0.0406453	0.0393308	0.0429511	0.0453278	0.0452437	0.0447458	0.0428833
chr15	chr7	0.0437562	0.0440861	0.0436864	0.0439768	0.0417022	0.0401786	0.0445363	0.0458547	0.0458934	0.0454195	0.0447409
chr15	chr8	0.0444652	0.0451566	0.0430904	0.0442343	0.0416599	0.0383218	0.0435155	0.0443621	0.0444041	0.0453248	0.043674
chr15	chr9	0.0463338	0.0462065	0.0466805	0.0471616	0.0366161	0.0360237	0.0481297	0.0473149	0.0468936	0.0475494	0.0470323
chr15	chr10	0.0453363	0.0460367	0.0452815	0.0458602	0.0405535	0.0394097	0.0420745	0.0426287	0.0425611	0.0431788	0.0414102
chr15	chr11	0.0453204	0.0453417	0.045286	0.045485	0.0428152	0.0418568	0.0454998	0.0454307	0.0453268	0.0456867	0.0453871
chr15	chr12	0.0455795	0.0457179	0.0452778	0.0454256	0.039922	0.0374075	0.046291	0.0455067	0.0457426	0.0458979	0.0457564
chr15	chr13	0.044639	0.0445991	0.0449683	0.0446881	0.0389662	0.0315654	0.0414436	0.0428169	0.0422265	0.0440866	0.0427748
chr15	chr14	0.0473238	0.046293	0.0470882	0.0465947	0.107188	0.120278	0.0527039	0.0491018	0.0492956	0.0488644	0.051628
chr15	chr16	0.0454191	0.0456346	0.046316	0.0458491	0.0418585	0.0424198	0.0474167	0.0473474	0.0474796	0.0463997	0.0472908
chr15	chr17	0.0480084	0.0471562	0.0475927	0.0468129	0.0417781	0.0437884	0.051242	0.048439	0.0492766	0.047146	0.0478986
chr15	chr18	0.0474015	0.0460291	0.0487282	0.0468942	0.0423265	0.0403262	0.0493141	0.0441048	0.0443945	0.0473374	0.0509151
chr15	chr19	0.0462629	0.0451064	0.0463084	0.0452774	0.0400737	0.0433912	0.0461379	0.0465589	0.0466535	0.0439865	0.046491
chr15	chr20	0.0477677	0.0468302	0.0486196	0.0474962	0.0738737	0.0962025	0.048602	0.0471099	0.0472564	0.0465384	0.0487507
chr15	chr21	0.0456312	0.0453403	0.0461962	0.0460319	0.0376877	0.0371175	0.0452713	0.0459096	0.0458364	0.0446116	0.0471203
chr15	chr22	0.0489072	0.0472109	0.0487278	0.0470672	0.0368988	0.0335022	0.0525694	0.0503338	0.0504141	0.0478418	0.0510666
chr15	chrX	0.0442788	0.0449588	0.0444328	0.044702	0.0415838	0.0400363	0.0396152	0.0406668	0.0404803	0.041917	0.0400732
chr16	chr1	0.0459402	0.0474856	0.0448807	0.0464801	0.0428864	0.047944	0.0426466	0.0449592	0.045107	0.0449889	0.0447285
chr16	chr2	0.038874	0.0413917	0.0399976	0.0411342	0.0348369	0.041777	0.0367115	0.039339	0.0389894	0.0403477	0.039536
chr16	chr3	0.0384972	0.0411161	0.0385227	0.040632	0.0333632	0.0405952	0.0345176	0.0380203	0.0375261	0.0394792	0.0383492
chr16	chr4	0.0366593	0.0390021	0.037654	0.0386534	0.0353081	0.0426763	0.0331799	0.0365406	0.0358179	0.0385172	0.0374691
chr16	chr5	0.0398991	0.0415134	0.0406515	0.0414313	0.0422032	0.0450324	0.03927	0.0405025	0.0400092	0.0415019	0.0402888
chr16	chr6	0.0395795	0.04236	0.0399215	0.0413713	0.0473224	0.0590356	0.0370588	0.0399164	0.03961	0.0405985	0.0398621
chr16	chr7	0.0419296	0.0438872	0.0420437	0.0434556	0.0366103	0.0442524	0.0400462	0.0419671	0.041771	0.0425578	0.0417746
chr16	chr8	0.0406827	0.0421906	0.040305	0.0412058	0.0364462	0.0417342	0.0387469	0.0410706	0.040531	0.0426004	0.0413482
chr16	chr9	0.0438988	0.0444861	0.0442991	0.0447489	0.0408104	0.0413182	0.0416826	0.0433343	0.0436063	0.042994	0.0425973
chr16	chr10	0.044754	0.0453325	0.0442365	0.0453862	0.0454706	0.0450045	0.0376823	0.0398979	0.0396995	0.0397475	0.0382718
chr16	chr11	0.0431365	0.0444682	0.0434339	0.0447672	0.0403448	0.0462384	0.0450391	0.0455295	0.0455225	0.0446713	0.0443993
chr16	chr12	0.0432132	0.0431433	0.0433786	0.0430103	0.041959	0.0416175	0.0416796	0.0429332	0.0427013	0.0437907	0.0431504
chr16	chr13	0.0394779	0.0404935	0.0413423	0.0413401	0.0372359	0.0343092	0.0353585	0.0382315	0.0377048	0.0421141	0.0397081
chr16	chr14	0.0439794	0.0442203	0.0447573	0.0448481	0.0369251	0.0402574	0.0458369	0.0457507	0.0458382	0.0448831	0.0462814
chr16	chr15	0.0454191	0.0456346	0.046316	0.0458491	0.0418585	0.0424198	0.0474167	0.0473474	0.0474796	0.0463997	0.0472908
chr16	chr17	0.0513483	0.0498571	0.0506844	0.0496254	0.0685483	0.0544112	0.0549456	0.0519267	0.0522091	0.0510897	0.0514052
chr16	chr18	0.0505429	0.0469981	0.0500892	0.0471898	0.0517033	0.0461973	0.0496044	0.0482576	0.0480907	0.0474731	0.0484208
chr16	chr19	0.0624345	0.0575763	0.0596513	0.0577672	0.0692141	0.0580547	0.0745772	0.063587	0.0652186	0.0607442	0.0639117
chr16	chr20	0.0555948	0.0526735	0.0546019	0.0529083	0.0584186	0.0487819	0.0611494	0.0569808	0.0576842	0.0547113	0.0564214
chr16	chr21	0.0540911	0.049184	0.0533821	0.0496357	0.0550598	0.04174	0.056631	0.0527929	0.0527455	0.051794	0.0550288
chr16	chr22	0.0577573	0.0533769	0.056833	0.0544466	0.0563955	0.0417442	0.0676582	0.0603043	0.0617106	0.0580252	0.0597686
chr16	chrX	0.0422904	0.0436089	0.0430174	0.0441134	0.0470793	0.0548588	0.0385613	0.0408105	0.0404274	0.0409705	0.0399879
chr17	chr1	0.0417011	0.0435006	0.0421389	0.0439268	0.041233	0.0477913	0.0408721	0.0434155	0.0432585	0.0425075	0.042782
chr17	chr2	0.0385484	0.0417888	0.0392251	0.0416956	0.0341999	0.0429287	0.0387884	0.0421799	0.0420052	0.0417999	0.0419639
chr17	chr3	0.0377846	0.0412375	0.0382247	0.0406031	0.0315356	0.0406015	0.038318	0.042068	0.0416675	0.0411863	0.0413265
chr17	chr4	0.0373848	0.0409347	0.0380083	0.0402562	0.0330004	0.0414996	0.0369407	0.0405646	0.040045	0.040501	0.0411604
chr17	chr5	0.0399406	0.0420788	0.0398865	0.0409772	0.0391349	0.0438108	0.0401061	0.0410544	0.04076	0.0424694	0.0425309
chr17	chr6	0.0390228	0.0417015	0.039415	0.0415195	0.035887	0.0429662	0.0380361	0.0415592	0.0410222	0.0412408	0.0410911
chr17	chr7	0.0401911	0.0425085	0.0405228	0.041951	0.0336656	0.0430844	0.0396992	0.0423369	0.0419618	0.0421972	0.0424935
chr17	chr8	0.0401886	0.0421637	0.0397717	0.0411528	0.0340072	0.0407207	0.0407388	0.0423705	0.0419583	0.0431429	0.0428064
chr17	chr9	0.0449324	0.0452198	0.0453353	0.0457256	0.0535216	0.0658307	0.0431843	0.0443495	0.0443526	0.0432224	0.0437782
chr17	chr10	0.044503	0.0455312	0.0436343	0.0445461	0.0462588	0.0455759	0.0385715	0.0402835	0.0398044	0.0404279	0.03975
chr17	chr11	0.0433074	0.0448899	0.0436799	0.0448281	0.0411578	0.0478782	0.0460293	0.0462307	0.046621	0.0457284	0.0458653
chr17	chr12	0.0448676	0.0447478	0.0448757	0.0447285	0.0423434	0.0422203	0.0446308	0.0451108	0.0450784	0.0459415	0.0454039
chr17	chr13	0.039594	0.0406022	0.040182	0.0400081	0.0326822	0.0310493	0.0354509	0.0379421	0.0373909	0.0395205	0.038305
chr17	chr14	0.0441687	0.0438636	0.0443127	0.0444114	0.033776	0.039504	0.0439483	0.043891	0.0441614	0.0436409	0.0438708
chr17	chr15	0.0480084	0.0471562	0.0475927	0.0468129	0.0417781	0.0437884	0.051242	0.048439	0.0492766	0.047146	0.0478986
chr17	chr16	0.0513483	0.0498571	0.0506844	0.0496254	0.0685483	0.0544112	0.0549456	0.0519267	0.0522091	0.0510897	0.0514052
chr17	chr18	0.049659	0.0463871	0.0484455	0.0466506	0.0489151	0.0423989	0.0450835	0.0432512	0.0431091	0.045638	0.0456581
chr17	chr19	0.064217	0.0579302	0.0655079	0.0609882	0.0876362	0.067234	0.0735576	0.0641098	0.066139	0.0626515	0.0613704
chr17	chr20	0.0568032	0.0525901	0.0557754	0.0536259	0.0647927	0.048546	0.0574141	0.0541213	0.0546558	0.0551165	0.0546355
chr17	chr21	0.0516739	0.0467213	0.0513313	0.0474325	0.0523237	0.0390759	0.0494367	0.0464783	0.0460062	0.047605	0.0485858
chr17	chr22	0.0624298	0.0566158	0.0620197	0.0577313	0.0679972	0.0463751	0.0698145	0.0619403	0.0631997	0.0599962	0.0603893
chr17	chrX	0.0397253	0.0419735	0.0394301	0.0408032	0.0356053	0.0427089	0.0331915	0.0363769	0.0353173	0.0372306	0.0369292
chr18	chr1	0.0392613	0.0419609	0.0386655	0.0410629	0.0533413	0.055313	0.0326449	0.0404738	0.039982	0.0377614	0.0352684
chr18	chr2	0.0366916	0.0410193	0.0384215	0.0417185	0.0378372	0.0432114	0.0340888	0.0402544	0.0399372	0.0388523	0.0359509
chr18	chr3	0.0363657	0.0412802	0.0370369	0.0411539	0.0380436	0.044212	0.0345717	0.0378313	0.0376097	0.0386968	0.0352514
chr18	chr4	0.0375887	0.0418595	0.0385624	0.0418954	0.0385485	0.047511	0.0355616	0.0399595	0.0397655	0.0398881	0.0367107
chr18	chr5	0.0414322	0.0434967	0.0411995	0.0434765	0.0461716	0.0489827	0.0428199	0.0459811	0.0460616	0.0439697	0.041758
chr18	chr6	0.038161	0.0420282	0.0385849	0.041475	0.0396496	0.0443886	0.0357458	0.040952	0.0404128	0.0403144	0.0366491
chr18	chr7	0.0411891	0.0442612	0.0419111	0.0437475	0.0687132	0.0696285	0.0398944	0.0422064	0.042213	0.0424312	0.0403974
chr18	chr8	0.0416508	0.0439576	0.0410933	0.043494	0.0400464	0.0441467	0.0396567	0.0433772	0.0437023	0.0438457	0.0403634
chr18	chr9	0.044489	0.0451249	0.0450182	0.0455308	0.0417734	0.0407654	0.0432895	0.0443286	0.044463	0.0428522	0.0416145
chr18	chr10	0.0453526	0.0455825	0.0439994	0.0452641	0.0477163	0.0456272	0.037088	0.039366	0.0395262	0.0399009	0.0376076
chr18	chr11	0.0432981	0.0445351	0.0430063	0.0444549	0.043014	0.0470239	0.0443993	0.0469961	0.046959	0.0452093	0.0435789
chr18	chr12	0.0478303	0.0464911	0.0472166	0.0467654	0.0429602	0.042011	0.0443338	0.0451636	0.0452611	0.0456347	0.0447832
chr18	chr13	0.0482415	0.0484583	0.0491732	0.0489365	0.0468932	0.0423938	0.0683	0.0614681	0.0626265	0.0552378	0.066349
chr18	chr14	0.0483942	0.0471945	0.0490587	0.0470696	0.0427211	0.0444422	0.0535058	0.0465905	0.0465346	0.0497938	0.0530822
chr18	chr15	0.0474015	0.0460291	0.0487282	0.0468942	0.0423265	0.0403262	0.0493141	0.0441048	0.0443945	0.0473374	0.0509151
chr18	chr16	0.0505429	0.0469981	0.0500892	0.0471898	0.0517033	0.0461973	0.0496044	0.0482576	0.0480907	0.0474731	0.0484208
chr18	chr17	0.049659	0.0463871	0.0484455	0.0466506	0.0489151	0.0423989	0.0450835	0.0432512	0.0431091	0.045638	0.0456581
chr18	chr19	0.0493225	0.045269	0.0480788	0.0451888	0.0439703	0.0432939	0.0483332	0.0464726	0.0465627	0.0477552	0.0508765
chr18	chr20	0.0562998	0.0504754	0.0557432	0.0511712	0.0512185	0.043858	0.0546637	0.0526356	0.0529432	0.0529909	0.053195
chr18	chr21	0.0611318	0.0544477	0.0603941	0.0548356	0.0553105	0.0453375	0.076254	0.0607579	0.0608322	0.0626766	0.0675237
chr18	chr22	0.0521626	0.0475559	0.0520757	0.0469616	0.0377122	0.0323234	0.0513956	0.0463749	0.0458562	0.0498873	0.0547745
chr18	chrX	0.0435339	0.0455877	0.0434977	0.0450633	0.0414142	0.0466075	0.0394511	0.0431967	0.0431569	0.0418532	0.0392717
chr19	chr1	0.0476232	0.0519879	0.0473572	0.0518823	0.0520802	0.0631662	0.044253	0.0496282	0.0491132	0.0479761	0.0443989
chr19	chr2	0.0342525	0.0388699	0.0353966	0.0389144	0.0361134	0.0419222	0.0314676	0.0365968	0.0355864	0.0373706	0.0355234
chr19	chr3	0.0337935	0.0387959	0.033752	0.037201	0.0347219	0.0405262	0.0298248	0.0352158	0.0345221	0.0364894	0.0342331
chr19	chr4	0.0324054	0.0363996	0.0329179	0.0356866	0.0347411	0.0406988	0.0287652	0.0335081	0.0328619	0.0359948	0.0335779
chr19	chr5	0.037965	0.041585	0.0376292	0.0402108	0.041844	0.0474127	0.03506	0.0382951	0.0377089	0.0402854	0.0385613
chr19	chr6	0.0344229	0.0387729	0.034241	0.037751	0.0378817	0.0426284	0.0304273	0.0358938	0.0349973	0.0367023	0.0344426
chr19	chr7	0.0380493	0.0409504	0.0379189	0.0398001	0.0365624	0.0437192	0.0351782	0.0390093	0.0387399	0.0394012	0.0384549
chr19	chr8	0.0362641	0.0398297	0.0360812	0.0377988	0.0344493	0.0399873	0.0345316	0.0382822	0.037699	0.0399735	0.0379656
chr19	chr9	0.0421474	0.0439033	0.0424333	0.0431869	0.0432708	0.0438045	0.0357203	0.0406039	0.0403063	0.0391774	0.0389082
chr19	chr10	0.0422205	0.0431603	0.0408445	0.0415821	0.0438924	0.0443597	0.0326811	0.0374974	0.0370256	0.0369871	0.0356281
chr19	chr11	0.0406899	0.0427983	0.0407861	0.0420319	0.0414653	0.0465526	0.0445554	0.0455091	0.0455864	0.0449737	0.0442649
chr19	chr12	0.042146	0.0425633	0.0424641	0.0420539	0.0441519	0.0428159	0.0421114	0.0430487	0.0428748	0.0447066	0.0437779
chr19	chr13	0.0335385	0.0360788	0.0341856	0.0354631	0.0306985	0.031249	0.0267509	0.0322425	0.0308301	0.0341475	0.0309987
chr19	chr14	0.0419524	0.0422917	0.0425384	0.0416736	0.0340279	0.0399027	0.0413668	0.0431521	0.0430246	0.0417327	0.0442395
chr19	chr15	0.0462629	0.0451064	0.0463084	0.0452774	0.0400737	0.0433912	0.0461379	0.0465589	0.0466535	0.0439865	0.046491
chr19	chr16	0.0624345	0.0575763	0.0596513	0.0577672	0.0692141	0.0580547	0.0745772	0.063587	0.0652186	0.0607442	0.0639117
chr19	chr17	0.064217	0.0579302	0.0655079	0.0609882	0.0876362	0.067234	0.0735576	0.0641098	0.066139	0.0626515	0.0613704
chr19	chr18	0.0493225	0.045269	0.0480788	0.0451888	0.0439703	0.0432939	0.0483332	0.0464726	0.0465627	0.0477552	0.0508765
chr19	chr20	0.0626405	0.055838	0.0619724	0.0569974	0.0612811	0.0494131	0.0748807	0.0651814	0.0658673	0.0638729	0.0672404
chr19	chr21	0.0624718	0.0523712	0.0625152	0.0543929	0.0518423	0.040679	0.0595266	0.0515491	0.052155	0.0531883	0.0580648
chr19	chr22	0.0783831	0.0664363	0.0811285	0.0741457	0.0675629	0.0497375	0.0994851	0.0774976	0.0802797	0.0742468	0.0800262
chr19	chrX	0.0367972	0.0414857	0.0362914	0.0400058	0.0325184	0.0394512	0.0308082	0.0365606	0.0362475	0.0376363	0.0370441
chr20	chr1	0.038863	0.0410271	0.0385771	0.0404969	0.0372011	0.0404674	0.0356741	0.0387351	0.0388377	0.0387754	0.0371699
chr20	chr2	0.0360959	0.0404178	0.0368699	0.040146	0.0336447	0.0400427	0.0348567	0.0376733	0.0374464	0.0386717	0.0369894
chr20	chr3	0.0348115	0.0401188	0.0350781	0.0388025	0.0322203	0.0388571	0.0333183	0.0365908	0.0361606	0.0376147	0.0356981
chr20	chr4	0.0340096	0.0380415	0.0348131	0.0374354	0.0339173	0.0409656	0.0321437	0.0358763	0.0351576	0.0371629	0.0354121
chr20	chr5	0.0380515	0.0409395	0.0378731	0.0399854	0.0405366	0.0426598	0.0386344	0.0399264	0.0396592	0.0405477	0.0393544
chr20	chr6	0.0354585	0.0395823	0.0359807	0.0389394	0.0352505	0.0402334	0.0340414	0.0376667	0.0373316	0.0379465	0.0358572
chr20	chr7	0.0391933	0.0416943	0.0394768	0.0413354	0.0347141	0.0416587	0.0372336	0.0404591	0.0400458	0.039988	0.0395494
chr20	chr8	0.0384176	0.0411328	0.0383233	0.040643	0.0343169	0.0396949	0.0384619	0.0411404	0.0408822	0.0422726	0.0394894
chr20	chr9	0.0440321	0.0450984	0.0446207	0.0452015	0.0415669	0.039748	0.0396918	0.042289	0.0420479	0.040609	0.0399754
chr20	chr10	0.0445815	0.0452729	0.0433732	0.0441337	0.0426014	0.0415768	0.0367258	0.0393881	0.0388883	0.039001	0.0370043
chr20	chr11	0.0416523	0.0438926	0.0418025	0.0433764	0.0385303	0.0433496	0.0450844	0.0455105	0.0461137	0.0449861	0.0442005
chr20	chr12	0.0447337	0.0444453	0.0447047	0.0437956	0.0397062	0.0393766	0.0441814	0.0444492	0.0443358	0.0457616	0.0451721
chr20	chr13	0.039834	0.0406862	0.040987	0.0412124	0.0383838	0.034006	0.0344909	0.0369235	0.0363747	0.0391549	0.0368338
chr20	chr14	0.044934	0.0448579	0.0451521	0.0447187	0.059171	0.0678044	0.0451264	0.0450665	0.0448207	0.0443649	0.0465826
chr20	chr15	0.0477677	0.0468302	0.0486196	0.0474962	0.0738737	0.0962025	0.048602	0.0471099	0.0472564	0.0465384	0.0487507
chr20	chr16	0.0555948	0.0526735	0.0546019	0.0529083	0.0584186	0.0487819	0.0611494	0.0569808	0.0576842	0.0547113	0.0564214
chr20	chr17	0.0568032	0.0525901	0.0557754	0.0536259	0.0647927	0.048546	0.0574141	0.0541213	0.0546558	0.0551165	0.0546355
chr20	chr18	0.0562998	0.0504754	0.0557432	0.0511712	0.0512185	0.043858	0.0546637	0.0526356	0.0529432	0.0529909	0.053195
chr20	chr19	0.0626405	0.055838	0.0619724	0.0569974	0.0612811	0.0494131	0.0748807	0.0651814	0.0658673	0.0638729	0.0672404
chr20	chr21	0.0617687	0.0535932	0.0619885	0.055792	0.0594713	0.0432222	0.0649392	0.058488	0.0587065	0.0587455	0.0654214
chr20	chr22	0.0652537	0.0587561	0.0645846	0.060483	0.0552664	0.0391463	0.0747635	0.0660529	0.0675006	0.0638709	0.0689319
chr20	chrX	0.0392032	0.0420363	0.0390821	0.0413037	0.0339166	0.0403891	0.0339226	0.0377355	0.0372837	0.0372966	0.0361149
chr21	chr1	0.0379767	0.0394929	0.0372968	0.0385401	0.0550468	0.0714614	0.03054	0.0359202	0.0353245	0.0363557	0.033648
chr21	chr2	0.0344312	0.0384727	0.0358084	0.0384297	0.0337603	0.0359093	0.0318705	0.0362551	0.0361549	0.0375639	0.0346298
chr21	chr3	0.034575	0.0391335	0.0338656	0.0379326	0.0323889	0.0359897	0.0324693	0.0371191	0.0368477	0.0375343	0.0344729
chr21	chr4	0.0380645	0.042263	0.0382824	0.0413174	0.0364646	0.0415569	0.0365996	0.0407609	0.0406679	0.0420798	0.0394555
chr21	chr5	0.0375486	0.0406563	0.0381788	0.0401379	0.0416525	0.0400297	0.0421962	0.0418279	0.0418763	0.0426164	0.0405414
chr21	chr6	0.0350229	0.0390273	0.0345995	0.0376651	0.0341884	0.0363809	0.0334869	0.0390211	0.039054	0.0386456	0.0343908
chr21	chr7	0.0407739	0.0429304	0.0403042	0.0419151	0.0349762	0.0379631	0.0366491	0.0415848	0.0414443	0.0400824	0.0388219
chr21	chr8	0.0380675	0.0412714	0.0378508	0.0395225	0.0356858	0.0366052	0.0383048	0.0410566	0.0408898	0.0424575	0.0393523
chr21	chr9	0.0423739	0.0439247	0.0432545	0.0444161	0.0412094	0.0372632	0.0383904	0.0421887	0.0418942	0.0395843	0.0374657
chr21	chr10	0.0453138	0.0450474	0.042958	0.0433257	0.0455038	0.0391803	0.0358783	0.0391777	0.0388725	0.0388872	0.0365183
chr21	chr11	0.0391233	0.0415437	0.0396247	0.0417274	0.0383245	0.0396256	0.045244	0.0446876	0.0454429	0.0444146	0.0429969
chr21	chr12	0.0412011	0.0412599	0.0412342	0.0401155	0.107014	0.146123	0.0424199	0.0427266	0.0425454	0.0445884	0.0439218
chr21	chr13	0.0500462	0.0563672	0.0527419	0.0581877	0.042546	0.0440667	0.0468047	0.0488902	0.0499342	0.0487392	0.0459766
chr21	chr14	0.0477672	0.0493429	0.0484629	0.049682	0.033985	0.0400205	0.0557996	0.0528043	0.0528394	0.0501512	0.0529467
chr21	chr15	0.0456312	0.0453403	0.0461962	0.0460319	0.0376877	0.0371175	0.0452713	0.0459096	0.0458364	0.0446116	0.0471203
chr21	chr16	0.0540911	0.049184	0.0533821	0.0496357	0.0550598	0.04174	0.056631	0.0527929	0.0527455	0.051794	0.0550288
chr21	chr17	0.0516739	0.0467213	0.0513313	0.0474325	0.0523237	0.0390759	0.0494367	0.0464783	0.0460062	0.047605	0.0485858
chr21	chr18	0.0611318	0.0544477	0.0603941	0.0548356	0.0553105	0.0453375	0.076254	0.0607579	0.0608322	0.0626766	0.0675237
chr21	chr19	0.0624718	0.0523712	0.0625152	0.0543929	0.0518423	0.040679	0.0595266	0.0515491	0.052155	0.0531883	0.0580648
chr21	chr20	0.0617687	0.0535932	0.0619885	0.055792	0.0594713	0.0432222	0.0649392	0.058488	0.0587065	0.0587455	0.0654214
chr21	chr22	0.062272	0.0548234	0.06129	0.0564153	0.0404895	0.0328811	0.0647023	0.0585806	0.0588408	0.0573539	0.0644761
chr21	chrX	0.0386738	0.0427855	0.0384398	0.0425493	0.0350685	0.0377708	0.0365857	0.0414227	0.0410896	0.0403245	0.0386403
chr22	chr1	0.0397464	0.0424531	0.0390321	0.0421246	0.0375417	0.0359948	0.0340274	0.0385076	0.038633	0.0390875	0.0360183
chr22	chr2	0.0352062	0.0400119	0.036015	0.0391729	0.0306089	0.0321653	0.0305578	0.0362102	0.0355188	0.0369816	0.033749
chr22	chr3	0.0335754	0.0382251	0.0333821	0.0368677	0.0293241	0.0310006	0.030111	0.036332	0.0357126	0.0367815	0.0334873
chr22	chr4	0.0327506	0.0370837	0.0334349	0.0362965	0.0291463	0.0308331	0.0287894	0.0341487	0.0337818	0.0356712	0.0328722
chr22	chr5	0.0355466	0.0387299	0.0353941	0.0376239	0.0316977	0.0317122	0.0340279	0.0365828	0.0354518	0.0387218	0.0371292
chr22	chr6	0.0338658	0.038484	0.0347699	0.0378056	0.0315251	0.0319024	0.0298679	0.0360079	0.0355512	0.0362434	0.0331199
chr22	chr7	0.0378527	0.0408094	0.0375136	0.039918	0.030791	0.0322673	0.0344973	0.0393679	0.0386159	0.0392017	0.0376768
chr22	chr8	0.0368937	0.040322	0.0357609	0.037786	0.0297948	0.0299497	0.0352629	0.0383778	0.038413	0.0403351	0.0380281
chr22	chr9	0.0434253	0.0452981	0.0446273	0.0452572	0.114804	0.118308	0.039116	0.0425963	0.0430218	0.0420234	0.0405153
chr22	chr10	0.0435013	0.0446253	0.0415667	0.0425809	0.0378476	0.0337094	0.0345404	0.0387158	0.0382397	0.0383449	0.0365329
chr22	chr11	0.0408719	0.0429244	0.040894	0.0426279	0.0350454	0.0348572	0.044132	0.0450786	0.0448359	0.0451344	0.0432794
chr22	chr12	0.0431208	0.0423057	0.0432398	0.0419867	0.0364807	0.0318314	0.0420774	0.0427156	0.0431916	0.0443306	0.0443338
chr22	chr13	0.03593	0.0387994	0.0370137	0.0380321	0.103967	0.188631	0.0297404	0.0350285	0.0335318	0.0363701	0.0338584
chr22	chr14	0.0447404	0.0458956	0.0449426	0.0457219	0.0323117	0.0319443	0.0453665	0.0460575	0.0457367	0.0452037	0.0483725
chr22	chr15	0.0489072	0.0472109	0.0487278	0.0470672	0.0368988	0.0335022	0.0525694	0.0503338	0.0504141	0.0478418	0.0510666
chr22	chr16	0.0577573	0.0533769	0.056833	0.0544466	0.0563955	0.0417442	0.0676582	0.0603043	0.0617106	0.0580252	0.0597686
chr22	chr17	0.0624298	0.0566158	0.0620197	0.0577313	0.0679972	0.0463751	0.0698145	0.0619403	0.0631997	0.0599962	0.0603893
chr22	chr18	0.0521626	0.0475559	0.0520757	0.0469616	0.0377122	0.0323234	0.0513956	0.0463749	0.0458562	0.0498873	0.0547745
chr22	chr19	0.0783831	0.0664363	0.0811285	0.0741457	0.0675629	0.0497375	0.0994851	0.0774976	0.0802797	0.0742468	0.0800262
chr22	chr20	0.0652537	0.0587561	0.0645846	0.060483	0.0552664	0.0391463	0.0747635	0.0660529	0.0675006	0.0638709	0.0689319
chr22	chr21	0.062272	0.0548234	0.06129	0.0564153	0.0404895	0.0328811	0.0647023	0.0585806	0.0588408	0.0573539	0.0644761
chr22	chrX	0.0358073	0.0392571	0.0357539	0.0389473	0.0267922	0.0291835	0.0274969	0.0331884	0.0319627	0.0343469	0.0315935
chrX	chr1	0.0474123	0.0455282	0.0474168	0.0453714	0.04611	0.0432145	0.0435807	0.042398	0.0418166	0.0437185	0.0435822
chrX	chr2	0.050604	0.048143	0.0503714	0.0481416	0.0492276	0.0468206	0.0466632	0.0448028	0.0447228	0.046002	0.0459628
chrX	chr3	0.0504992	0.0481587	0.0512495	0.048786	0.0506	0.0477123	0.0453308	0.0439452	0.0438293	0.0452571	0.0450325
chrX	chr4	0.0500205	0.0473955	0.0501113	0.047014	0.0500801	0.0520644	0.0426976	0.0426891	0.0422235	0.0440063	0.0431331
chrX	chr5	0.0495926	0.0475412	0.0492032	0.048038	0.0485512	0.0497321	0.0457606	0.0451872	0.0451514	0.0448309	0.0448264
chrX	chr6	0.0505898	0.0479052	0.0502474	0.0481922	0.0676719	0.06849	0.0480698	0.0450406	0.0451425	0.0463437	0.0467789
chrX	chr7	0.048458	0.0471053	0.0483632	0.047149	0.0526247	0.0497645	0.047684	0.0450282	0.0452448	0.0458536	0.0457401
chrX	chr8	0.0485613	0.0471015	0.0490391	0.0479611	0.0496041	0.0481963	0.0445606	0.0436255	0.0434839	0.0448911	0.0446048
chrX	chr9	0.0464378	0.0459529	0.0462637	0.0458273	0.0383742	0.0387846	0.0454877	0.0438633	0.0437894	0.0452337	0.0449404
chrX	chr10	0.0473074	0.0461786	0.0473695	0.0475067	0.043887	0.0447785	0.136424	0.122878	0.128712	0.108541	0.125369
chrX	chr11	0.0488643	0.0476833	0.0489426	0.0479834	0.0521365	0.0501699	0.0461042	0.0442297	0.0441081	0.0443952	0.0448304
chrX	chr12	0.0460316	0.046108	0.0458887	0.046433	0.0447785	0.0429624	0.0417659	0.0419506	0.0416959	0.0421707	0.0421745
chrX	chr13	0.0486816	0.0472871	0.0488066	0.0475942	0.0662041	0.043279	0.042257	0.040878	0.0406221	0.0426133	0.0412815
chrX	chr14	0.0466297	0.0462182	0.0467817	0.046514	0.0461718	0.0430246	0.0439815	0.0435252	0.043492	0.0445675	0.0420884
chrX	chr15	0.0442788	0.0449588	0.0444328	0.044702	0.0415838	0.0400363	0.0396152	0.0406668	0.0404803	0.041917	0.0400732
chrX	chr16	0.0422904	0.0436089	0.0430174	0.0441134	0.0470793	0.0548588	0.0385613	0.0408105	0.0404274	0.0409705	0.0399879
chrX	chr17	0.0397253	0.0419735	0.0394301	0.0408032	0.0356053	0.0427089	0.0331915	0.0363769	0.0353173	0.0372306	0.0369292
chrX	chr18	0.0435339	0.0455877	0.0434977	0.0450633	0.0414142	0.0466075	0.0394511	0.0431967	0.0431569	0.0418532	0.0392717
chrX	chr19	0.0367972	0.0414857	0.0362914	0.0400058	0.0325184	0.0394512	0.0308082	0.0365606	0.0362475	0.0376363	0.0370441
chrX	chr20	0.0392032	0.0420363	0.0390821	0.0413037	0.0339166	0.0403891	0.0339226	0.0377355	0.0372837	0.0372966	0.0361149
chrX	chr21	0.0386738	0.0427855	0.0384398	0.0425493	0.0350685	0.0377708	0.0365857	0.0414227	0.0410896	0.0403245	0.0386403
chrX	chr22	0.0358073	0.0392571	0.0357539	0.0389473	0.0267922	0.0291835	0.0274969	0.0331884	0.0319627	0.0343469	0.0315935

## Sheet: EDFig. 3b,e - Heatmap
chromosome1	chromosome2	CPA_TP53_WGD_c19_mega vs CPA_TP53_Ctrl_c19_mega	RPE_TP53_WGD_2_mega vs RPE_TP53_Ctrl_mega	RPE_TP53_WGD_1_mega vs RPE_TP53_Ctrl_1	RPE_TP53_Ctrl_1 vs RPE_TP53_Ctrl_mega
chr1	chr10	0.982624	0.952202	0.956658	1.00084
chr1	chr11	0.972104	1.00472	1.00247	1.00029
chr1	chr12	0.998514	0.985858	0.989355	1.00021
chr1	chr13	0.986744	0.982892	0.984382	0.999676
chr1	chr14	0.998828	1.02919	1.03446	0.993987
chr1	chr15	1.01137	1.0276	1.02969	1.00357
chr1	chr16	1.03564	1.05769	1.05498	0.999289
chr1	chr17	1.04243	1.05839	1.06317	0.999118
chr1	chr18	1.06201	1.22476	1.25122	0.99089
chr1	chr19	1.09555	1.10983	1.11374	1.00694
chr1	chr2	0.980247	0.954111	0.940068	1.00443
chr1	chr20	1.04977	1.08868	1.08695	0.998946
chr1	chr21	1.03334	1.15666	1.19175	0.986925
chr1	chr22	1.07923	1.13535	1.14452	0.988765
chr1	chr3	0.951015	0.891383	0.879871	1.0027
chr1	chr4	0.962772	0.90559	0.893275	1.00268
chr1	chr5	0.983191	1.00313	1.00024	1.00018
chr1	chr6	0.962259	0.903278	0.89519	1.00117
chr1	chr7	0.965745	0.932266	0.925325	1.00254
chr1	chr8	0.965157	0.950675	0.951551	0.999617
chr1	chr9	0.981881	0.970105	0.964109	1.00311
chr1	chrX	0.956864	0.959522	0.972496	1.00038
chr10	chr11	1.00292	0.987502	0.992309	1.00164
chr10	chr12	0.997219	1.0163	1.0235	1.00199
chr10	chr13	0.985273	1.00815	1.00012	1.00188
chr10	chr14	1.01258	1.00245	1.0073	0.999892
chr10	chr15	1.01278	1.01157	1.01484	0.998353
chr10	chr16	1.02599	1.05353	1.06057	0.998324
chr10	chr17	1.0209	1.03196	1.05405	0.990825
chr10	chr18	1.02874	1.06574	1.06856	0.993322
chr10	chr19	1.01806	1.13294	1.14133	1.0053
chr10	chr20	1.01753	1.05888	1.08082	0.992292
chr10	chr21	1.00856	1.08346	1.09787	0.994615
chr10	chr22	1.0244	1.1071	1.1263	0.995191
chr10	chrX	1.0029	0.943472	0.892603	1.00908
chr11	chr12	1.00032	1.01777	1.02194	0.995523
chr11	chr13	0.978396	0.996526	1.00187	1.00219
chr11	chr14	0.998744	0.983184	0.977499	1.00367
chr11	chr15	1.0044	0.996198	1.00283	0.995667
chr11	chr16	1.0307	1.01073	1.01183	0.99907
chr11	chr17	1.02629	1.01285	0.999095	1.00529
chr11	chr18	1.03368	1.05765	1.05998	0.998589
chr11	chr19	1.03054	1.02314	1.02297	0.998473
chr11	chr20	1.03765	1.02283	1.00849	1.00096
chr11	chr21	1.05307	1.0044	0.983195	1.00459
chr11	chr22	1.0424	1.01595	1.02614	0.995425
chr11	chrX	0.980401	0.956706	0.963816	0.995359
chr12	chr13	1.00222	0.999109	0.999546	1.00154
chr12	chr14	1.0019	1.00571	1.0031	0.998397
chr12	chr15	1.00326	0.988153	0.986542	0.996467
chr12	chr16	0.991511	1.02452	1.03141	0.998714
chr12	chr17	0.996719	1.01003	1.01021	1.00054
chr12	chr18	0.990442	1.02092	1.01719	1.0015
chr12	chr19	0.99034	1.01813	1.0352	0.987501
chr12	chr20	0.979665	1.0035	1.00693	0.999135
chr12	chr21	0.97287	1.00296	1.00969	0.997567
chr12	chr22	0.971022	1.02648	1.01813	0.997089
chr12	chrX	1.01186	0.998326	1.00215	1.00227
chr13	chr14	0.997403	0.998339	0.995001	0.999949
chr13	chr15	0.993767	1.01889	1.03669	0.996573
chr13	chr16	0.999948	1.06636	1.08281	0.998566
chr13	chr17	0.995673	1.05472	1.0733	0.997176
chr13	chr18	0.995186	0.916933	0.8978	1.00242
chr13	chr19	1.03737	1.15249	1.22089	0.987222
chr13	chr20	1.0055	1.05462	1.07603	0.994883
chr13	chr21	1.10325	1.06686	1.04679	0.997869
chr13	chr22	1.02751	1.12748	1.18314	0.995489
chr13	chrX	0.975158	0.961312	0.970675	0.996593
chr14	chr15	0.989518	0.935331	0.93683	0.994476
chr14	chr16	1.00203	1.00003	0.999271	0.998848
chr14	chr17	1.00223	1.00485	0.990043	1.00874
chr14	chr18	0.959455	0.869711	0.868684	1.00238
chr14	chr19	0.97967	1.04008	1.04205	1.00107
chr14	chr20	0.990401	0.993225	0.995242	1.00345
chr14	chr21	1.02515	0.946949	0.941939	1.00465
chr14	chr22	1.01734	1.00816	1.01539	0.999843
chr14	chrX	0.994276	0.988871	0.987117	1.00254
chr15	chr16	0.989919	1.00133	0.999529	0.999009
chr15	chr17	0.983617	0.961644	0.943719	1.00167
chr15	chr18	0.962363	0.900239	0.895894	0.998294
chr15	chr19	0.977738	1.01117	1.00156	1.00755
chr15	chr20	0.976893	0.972314	0.967241	1.00213
chr15	chr21	0.996444	1.01248	1.00554	1.00852
chr15	chr22	0.965919	0.959001	0.957523	0.999947
chr15	chrX	1.00606	1.02184	1.03158	0.99512
chr16	chr17	0.979106	0.950196	0.941216	1.00408
chr16	chr18	0.942114	0.969484	0.965283	1.00784
chr16	chr19	0.968414	0.874511	0.850385	1.00264
chr16	chr20	0.968981	0.943332	0.925629	1.0067
chr16	chr21	0.929819	0.931389	0.93218	1.00005
chr16	chr22	0.95801	0.912093	0.893885	0.997116
chr16	chrX	1.02548	1.04839	1.05939	0.998994
chr17	chr18	0.96295	0.956207	0.956063	1.00345
chr17	chr19	0.931005	0.899146	0.874044	0.997157
chr17	chr20	0.961462	0.951958	0.936413	1.00666
chr17	chr21	0.924046	0.930609	0.939412	1.00079
chr17	chr22	0.930854	0.905252	0.883132	1.00462
chr17	chrX	1.03482	1.06405	1.09689	0.999161
chr18	chr19	0.93989	0.96337	0.962282	0.999193
chr18	chr20	0.917981	0.968526	0.960361	1.00264
chr18	chr21	0.907963	0.797757	0.795013	1.00223
chr18	chr22	0.901796	0.892219	0.896804	1.00614
chr18	chrX	1.03599	1.09393	1.09582	0.9992
chr19	chr20	0.919722	0.879631	0.868055	1.00278
chr19	chr21	0.870074	0.876162	0.868502	0.9971
chr19	chr22	0.913929	0.806952	0.770056	1.0116
chr19	chrX	1.10235	1.17655	1.18898	0.998098
chr2	chr10	0.984033	0.943685	0.951074	1.00172
chr2	chr11	0.971575	0.998292	0.998822	0.999886
chr2	chr12	1.01519	0.988429	0.989697	1.00076
chr2	chr13	0.978327	0.977838	0.974079	0.998528
chr2	chr14	1.00741	1.04897	1.04857	0.995142
chr2	chr15	1.02559	1.04183	1.03161	1.00479
chr2	chr16	1.02842	1.06205	1.07397	0.997765
chr2	chr17	1.06298	1.08293	1.09513	0.992971
chr2	chr18	1.08581	1.17156	1.18855	0.993538
chr2	chr19	1.09938	1.13089	1.15708	1.00512
chr2	chr20	1.08886	1.07429	1.08318	0.997811
chr2	chr21	1.0732	1.13443	1.1363	1.00112
chr2	chr22	1.08768	1.16235	1.19098	0.994958
chr2	chr3	0.935328	0.908307	0.894533	1.00347
chr2	chr4	0.950328	0.923872	0.913266	1.00434
chr2	chr5	0.963083	0.993263	0.990026	0.999262
chr2	chr6	0.947478	0.911768	0.907951	1.00228
chr2	chr7	0.962973	0.936498	0.934259	0.99826
chr2	chr8	0.961727	0.956743	0.952872	0.99945
chr2	chr9	0.987431	0.977845	0.970742	0.998519
chr2	chrX	0.955733	0.958418	0.961363	0.99872
chr20	chr21	0.900037	0.904023	0.906346	0.993724
chr20	chr22	0.936492	0.902855	0.877494	1.00683
chr20	chrX	1.05684	1.09908	1.12656	0.987429
chr21	chr22	0.920466	0.909407	0.90684	0.998397
chr21	chrX	1.10691	1.12311	1.13094	1.00112
chr22	chrX	1.08932	1.16241	1.21635	0.992306
chr3	chr10	0.980698	0.98048	0.9847	1.00149
chr3	chr11	0.977247	0.984632	0.982334	1.00012
chr3	chr12	1.019	0.974233	0.972336	1.00264
chr3	chr13	0.983248	0.984741	0.972909	1.00605
chr3	chr14	1.00497	1.08572	1.10448	0.988152
chr3	chr15	1.02537	1.06878	1.07265	0.999845
chr3	chr16	1.05475	1.08716	1.11081	0.991597
chr3	chr17	1.06222	1.08741	1.10295	0.99539
chr3	chr18	1.11116	1.08787	1.09723	0.997318
chr3	chr19	1.10219	1.1575	1.18693	0.994796
chr3	chr20	1.10618	1.0853	1.10725	0.991846
chr3	chr21	1.12009	1.13485	1.14106	1.00188
chr3	chr22	1.10441	1.18603	1.21017	0.997054
chr3	chr4	0.944681	0.919449	0.896744	1.007
chr3	chr5	0.959925	0.950521	0.941982	1.00364
chr3	chr6	0.945547	0.93671	0.926021	1.00061
chr3	chr7	0.948263	0.972402	0.962935	1.00165
chr3	chr8	0.950162	0.943074	0.942016	1.00062
chr3	chr9	0.986373	0.988772	0.991884	0.997016
chr3	chrX	0.951932	0.966876	0.969572	0.999858
chr4	chr10	0.973321	0.981178	0.99436	0.996739
chr4	chr11	0.974202	0.989838	0.991085	1.00215
chr4	chr12	1.02172	0.969157	0.962717	1.00185
chr4	chr13	0.992896	0.959714	0.940173	1.00557
chr4	chr14	1.0123	1.07728	1.08293	0.997353
chr4	chr15	1.02443	1.05416	1.06581	0.998687
chr4	chr16	1.02654	1.07951	1.10855	0.993448
chr4	chr17	1.05914	1.08403	1.10212	0.996354
chr4	chr18	1.08643	1.11821	1.13392	0.990962
chr4	chr19	1.08411	1.14242	1.17951	0.987603
chr4	chr20	1.07532	1.09376	1.12065	0.995961
chr4	chr21	1.07928	1.11116	1.10828	1.00489
chr4	chr22	1.08559	1.17341	1.19733	0.990664
chr4	chr5	0.975624	0.975416	0.96058	1.00013
chr4	chr6	0.956117	0.949513	0.938984	1.00039
chr4	chr7	0.974442	0.950856	0.943543	1.00393
chr4	chr8	0.971474	0.947992	0.942814	1.0025
chr4	chr9	0.989665	0.973698	0.97297	0.998342
chr4	chrX	0.938191	0.988896	1.00216	0.997647
chr5	chr10	0.99418	0.980084	0.987639	1.00192
chr5	chr11	0.971171	1.00678	1.00674	1.00465
chr5	chr12	1.00694	0.987544	0.983948	1.00187
chr5	chr13	0.984286	1.03021	1.0253	1.00058
chr5	chr14	0.998003	0.996893	0.9902	1.00012
chr5	chr15	1.00365	0.995358	1.00196	0.992404
chr5	chr16	1.01918	1.01883	1.03084	1.00053
chr5	chr17	1.02734	1.01631	1.02651	0.997212
chr5	chr18	1.05527	1.07571	1.07396	0.999874
chr5	chr19	1.06861	1.07555	1.09575	0.996823
chr5	chr20	1.05577	1.02653	1.03788	0.995728
chr5	chr21	1.05131	0.992419	0.996032	0.995221
chr5	chr22	1.063	1.04185	1.07329	1.00167
chr5	chr6	0.964815	0.960149	0.945716	1.00275
chr5	chr7	0.979283	0.964263	0.958835	1.00003
chr5	chr8	0.981003	0.992617	0.982067	1.00265
chr5	chr9	1.00019	0.987982	0.989826	0.99832
chr5	chrX	0.976319	0.986686	0.98611	1.00138
chr6	chr10	0.979685	0.950691	0.958595	0.998246
chr6	chr11	0.981322	0.968352	0.971361	1.00322
chr6	chr12	1.01693	0.991363	0.982191	1.0052
chr6	chr13	0.98347	0.98532	0.981287	0.99654
chr6	chr14	1.00707	1.0533	1.05127	0.998345
chr6	chr15	1.01828	1.05338	1.05269	1.00251
chr6	chr16	1.03632	1.06884	1.07979	0.99752
chr6	chr17	1.05339	1.07851	1.09589	0.997018
chr6	chr18	1.0749	1.13056	1.14495	1.00061
chr6	chr19	1.10251	1.1502	1.19244	0.989278
chr6	chr20	1.08223	1.09665	1.10676	0.999765
chr6	chr21	1.0886	1.16624	1.16305	1.00191
chr6	chr22	1.08731	1.19028	1.20669	0.999075
chr6	chr7	0.964535	0.951838	0.94809	0.998233
chr6	chr8	0.96426	0.960602	0.958979	0.999652
chr6	chr9	0.986147	0.951504	0.946801	1.00076
chr6	chrX	0.959099	0.939102	0.937794	0.999135
chr7	chr10	0.984898	0.979381	0.983894	0.999491
chr7	chr11	0.982963	0.98176	0.98496	0.996349
chr7	chr12	1.00908	0.992975	0.983745	1.00717
chr7	chr13	0.998912	0.978585	0.972748	1.00564
chr7	chr14	1.01452	1.01952	1.02367	0.995753
chr7	chr15	1.00665	1.03047	1.03179	0.99788
chr7	chr16	1.03358	1.04307	1.04882	0.999184
chr7	chr17	1.03524	1.05699	1.06933	0.997299
chr7	chr18	1.04382	1.05812	1.06015	0.997929
chr7	chr19	1.04961	1.10125	1.10939	0.999563
chr7	chr20	1.04708	1.07553	1.08748	0.999213
chr7	chr21	1.03997	1.13084	1.13171	1.00262
chr7	chr22	1.0641	1.11939	1.14947	0.992797
chr7	chr8	0.991942	0.968008	0.966998	1.00135
chr7	chr9	0.992122	0.97186	0.96687	0.998545
chr7	chrX	0.974894	0.948847	0.943306	1.00106
chr8	chr10	0.979631	0.99218	1.00659	0.995137
chr8	chr11	0.984644	1.00775	1.01484	0.996212
chr8	chr12	1.00605	0.998581	0.994161	1.00217
chr8	chr13	1.00474	0.936992	0.909821	1.00466
chr8	chr14	0.990916	1.02716	1.03183	1.00456
chr8	chr15	1.02655	1.02042	1.01711	1.00231
chr8	chr16	1.02235	1.04604	1.06299	0.997162
chr8	chr17	1.03473	1.02994	1.04069	0.99939
chr8	chr18	1.05842	1.10201	1.09573	0.998255
chr8	chr19	1.0476	1.09172	1.1149	0.994364
chr8	chr20	1.06053	1.06293	1.07091	0.998819
chr8	chr21	1.04417	1.06748	1.07258	0.999305
chr8	chr22	1.05663	1.08933	1.08753	1.00074
chr8	chr9	1.00261	0.984218	0.982543	0.998393
chr8	chrX	0.978017	0.975837	0.981592	0.997374
chr9	chr10	0.995961	0.96579	0.975639	0.997977
chr9	chr11	0.997657	0.978281	0.982424	1.0005
chr9	chr12	0.98937	0.998436	1.00094	0.997475
chr9	chr13	0.995146	0.965658	0.975502	0.995788
chr9	chr14	0.997263	0.962211	0.957106	1.00589
chr9	chr15	1.01031	0.974316	0.97925	1.0039
chr9	chr16	1.01015	1.04615	1.0358	1.0037
chr9	chr17	1.00861	1.02705	1.03158	0.995538
chr9	chr18	1.01139	1.02711	1.02403	0.999972
chr9	chr19	1.01776	1.12839	1.13729	0.999497
chr9	chr20	1.01302	1.05936	1.06176	1.00346
chr9	chr21	1.02685	1.09127	1.09419	1.00434
chr9	chr22	1.01411	1.09985	1.09096	0.998181
chr9	chrX	0.990566	0.962665	0.96313	1.0012

## Sheet: EDFig. 3b,e - p-values
comparison	pvalue(LL vs LS)	pvalue(SS vs LS)
CPA_TP53_WGD_c19_mega vs CPA_TP53_Ctrl_c19_mega	7.09758e-28	2.88541e-15
RPE_TP53_WGD_2_mega vs RPE_TP53_Ctrl_mega	9.12373e-28	3.40338e-14
RPE_TP53_WGD_1_mega vs RPE_TP53_Ctrl_1	1.31346e-27	1.98277e-14
RPE_TP53_Ctrl_1 vs RPE_TP53_Ctrl_mega	2.29348e-06	3.57126e-05

## Sheet: EDFig. 3c,e - Heatmap
compartment1	compartment2	CPA_TP53_WGD_c19_mega vs CPA_TP53_Ctrl_c19_mega	RPE_TP53_WGD_2_mega vs RPE_TP53_Ctrl_mega	RPE_TP53_WGD_1_mega vs RPE_TP53_Ctrl_1	RPE_TP53_Ctrl_1 vs RPE_TP53_Ctrl_mega
A.1.1	A.1.1	9.69837	3.81338	4.47902	0.910686
A.1.1	A.1.2	5.20176	1.63253	2.41268	0.865006
A.1.1	A.2.1	1.81703	0.890415	1.24243	0.796272
A.1.1	A.2.2	1.13889	0.807979	0.769004	1.12078
A.1.1	B.1.1	0.686861	0.570737	0.62575	1.0916
A.1.1	B.1.2	0.525332	0.502772	0.283547	1.7952
A.1.1	B.2.1	0.258464	0.27045	0.171539	1.25788
A.1.1	B.2.2	0.0824772	0.113176	0.104604	0.841197
A.1.2	A.1.2	3.30226	1.22296	1.85825	0.829144
A.1.2	A.2.1	1.51932	0.924707	1.19435	0.963639
A.1.2	A.2.2	1.26061	0.820325	0.935388	1.08143
A.1.2	B.1.1	0.703257	0.664502	0.761819	1.29249
A.1.2	B.1.2	0.663968	0.582322	0.364025	1.73658
A.1.2	B.2.1	0.468638	0.379335	0.259845	1.56491
A.1.2	B.2.2	0.124978	0.274392	0.19487	1.91807
A.2.1	A.2.1	1.17773	1.31786	1.60891	1.0209
A.2.1	A.2.2	1.29825	1.00226	1.03778	0.825788
A.2.1	B.1.1	0.977717	1.18127	1.0387	1.09245
A.2.1	B.1.2	1.01935	1.04725	0.803557	1.35997
A.2.1	B.2.1	0.785945	0.904382	0.424262	1.42664
A.2.1	B.2.2	0.381636	0.464267	0.329731	1.34009
A.2.2	A.2.2	1.30038	1.0724	1.19152	0.893805
A.2.2	B.1.1	0.945996	1.05267	1.34764	0.77604
A.2.2	B.1.2	1.21634	1.00941	1.01641	0.79193
A.2.2	B.2.1	0.853336	0.792323	0.581868	1.29512
A.2.2	B.2.2	0.29947	0.525754	0.496369	1.00729
B.1.1	B.1.1	1.06663	1.45707	1.75649	0.773956
B.1.1	B.1.2	1.28057	1.53035	1.60736	0.845669
B.1.1	B.2.1	1.1206	1.33564	1.14803	1.0549
B.1.1	B.2.2	0.576757	0.960689	0.951844	0.98253
B.1.2	B.1.2	1.75781	1.61377	1.93798	1.10256
B.1.2	B.2.1	1.44799	1.40709	1.39616	0.857827
B.1.2	B.2.2	0.897921	1.34597	1.74487	0.923851
B.2.1	B.2.1	2.18139	2.00947	2.06125	0.781781
B.2.1	B.2.2	1.77916	3.46141	4.75356	1.04766
B.2.2	B.2.2	6.22702	10.0947	12.9617	2.51792

## Sheet: EDFig. 3c,e - p-values
comparison	wilcoxon_pvalue	wilcoxon_statistic
CPA_TP53_WGD_c19_mega vs CPA_TP53_Ctrl_c19_mega	5.30099e-06	4.55251
RPE_TP53_WGD_2_mega vs RPE_TP53_Ctrl_mega	2.64198e-05	4.20232
RPE_TP53_WGD_1_mega vs RPE_TP53_Ctrl_1	4.55412e-06	4.58434
RPE_TP53_Ctrl_1 vs RPE_TP53_Ctrl_mega	0.00680915	-2.70604

## Sheet: EDFig. 3d,e - boundary ins.
chromosome	start	end	insulation1	insulation2	top_300	sample1	sample2
chr1	1800000	1850000	-1.16853	-0.792429	FALSE	CPA_TP53_Ctrl_c3_mega	CPA_TP53_WGD_c3_mega
chr1	2500000	2550000	-0.937027	-0.608601	FALSE	CPA_TP53_Ctrl_c3_mega	CPA_TP53_WGD_c3_mega
chr1	3750000	3800000	-1.02539	-0.8897	FALSE	CPA_TP53_Ctrl_c3_mega	CPA_TP53_WGD_c3_mega
chr1	6050000	6100000	-1.07271	-0.830285	FALSE	CPA_TP53_Ctrl_c3_mega	CPA_TP53_WGD_c3_mega
chr1	6600000	6650000	-0.704452	-0.546606	FALSE	CPA_TP53_Ctrl_c3_mega	CPA_TP53_WGD_c3_mega
chr1	7800000	7850000	-0.482022	-0.380061	FALSE	CPA_TP53_Ctrl_c3_mega	CPA_TP53_WGD_c3_mega
chr1	8450000	8500000	-0.135528	-0.0583119	FALSE	CPA_TP53_Ctrl_c3_mega	CPA_TP53_WGD_c3_mega
chr1	8950000	9000000	-0.348523	-0.240578	FALSE	CPA_TP53_Ctrl_c3_mega	CPA_TP53_WGD_c3_mega
chr1	9650000	9700000	-0.635844	-0.373739	FALSE	CPA_TP53_Ctrl_c3_mega	CPA_TP53_WGD_c3_mega
chr1	10450000	10500000	-0.617393	-0.478715	FALSE	CPA_TP53_Ctrl_c3_mega	CPA_TP53_WGD_c3_mega
chr1	11100000	11150000	-0.837326	-0.632781	FALSE	CPA_TP53_Ctrl_c3_mega	CPA_TP53_WGD_c3_mega
chr1	12000000	12050000	-0.687326	-0.580603	FALSE	CPA_TP53_Ctrl_c3_mega	CPA_TP53_WGD_c3_mega
chr1	15400000	15450000	-1.10903	-0.856794	FALSE	CPA_TP53_Ctrl_c3_mega	CPA_TP53_WGD_c3_mega
chr1	15750000	15800000	-0.618008	-0.488957	FALSE	CPA_TP53_Ctrl_c3_mega	CPA_TP53_WGD_c3_mega
chr1	16800000	16850000	-1.12535	-0.744179	FALSE	CPA_TP53_Ctrl_c3_mega	CPA_TP53_WGD_c3_mega
chr1	17200000	17250000	-1.41692	-0.848472	FALSE	CPA_TP53_Ctrl_c3_mega	CPA_TP53_WGD_c3_mega
chr1	17800000	17850000	-0.523787	-0.363295	FALSE	CPA_TP53_Ctrl_c3_mega	CPA_TP53_WGD_c3_mega
chr1	19250000	19300000	-0.423486	-0.340323	FALSE	CPA_TP53_Ctrl_c3_mega	CPA_TP53_WGD_c3_mega
chr1	19300000	19350000	-0.280306	-0.190356	FALSE	CPA_TP53_Ctrl_c3_mega	CPA_TP53_WGD_c3_mega
chr1	19300000	19350000	-0.280306	-0.190356	FALSE	CPA_TP53_Ctrl_c3_mega	CPA_TP53_WGD_c3_mega
chr1	19450000	19500000	-0.706655	-0.544284	FALSE	CPA_TP53_Ctrl_c3_mega	CPA_TP53_WGD_c3_mega
chr1	20050000	20100000	-0.246507	-0.18854	FALSE	CPA_TP53_Ctrl_c3_mega	CPA_TP53_WGD_c3_mega
chr1	20900000	20950000	-0.308606	-0.255067	FALSE	CPA_TP53_Ctrl_c3_mega	CPA_TP53_WGD_c3_mega
chr1	21600000	21650000	0.0547754	0.141743	FALSE	CPA_TP53_Ctrl_c3_mega	CPA_TP53_WGD_c3_mega
chr1	21750000	21800000	0.157558	0.165263	FALSE	CPA_TP53_Ctrl_c3_mega	CPA_TP53_WGD_c3_mega
chr1	21900000	21950000	-0.170318	-0.0354943	FALSE	CPA_TP53_Ctrl_c3_mega	CPA_TP53_WGD_c3_mega
chr1	22350000	22400000	-0.125861	-0.0403539	FALSE	CPA_TP53_Ctrl_c3_mega	CPA_TP53_WGD_c3_mega
chr1	23300000	23350000	-0.329114	-0.232191	FALSE	CPA_TP53_Ctrl_c3_mega	CPA_TP53_WGD_c3_mega
chr1	24050000	24100000	-0.780527	-0.527211	FALSE	CPA_TP53_Ctrl_c3_mega	CPA_TP53_WGD_c3_mega
chr1	25000000	25050000	0.0377473	0.0595851	FALSE	CPA_TP53_Ctrl_c3_mega	CPA_TP53_WGD_c3_mega
chr1	25550000	25600000	-0.292714	-0.209522	FALSE	CPA_TP53_Ctrl_c3_mega	CPA_TP53_WGD_c3_mega
chr1	26300000	26350000	-0.205396	-0.11881	FALSE	CPA_TP53_Ctrl_c3_mega	CPA_TP53_WGD_c3_mega
chr1	26800000	26850000	-0.822012	-0.620143	FALSE	CPA_TP53_Ctrl_c3_mega	CPA_TP53_WGD_c3_mega
chr1	27250000	27300000	-0.644293	-0.47215	FALSE	CPA_TP53_Ctrl_c3_mega	CPA_TP53_WGD_c3_mega
chr1	28050000	28100000	-0.424108	-0.31227	FALSE	CPA_TP53_Ctrl_c3_mega	CPA_TP53_WGD_c3_mega
chr1	28950000	29000000	-0.76524	-0.586287	FALSE	CPA_TP53_Ctrl_c3_mega	CPA_TP53_WGD_c3_mega
chr1	29500000	29550000	-0.936574	-0.72122	FALSE	CPA_TP53_Ctrl_c3_mega	CPA_TP53_WGD_c3_mega
chr1	31300000	31350000	-0.594685	-0.490633	FALSE	CPA_TP53_Ctrl_c3_mega	CPA_TP53_WGD_c3_mega
chr1	32800000	32850000	-0.387608	-0.337841	FALSE	CPA_TP53_Ctrl_c3_mega	CPA_TP53_WGD_c3_mega
chr1	33550000	33600000	-0.788869	-0.559769	FALSE	CPA_TP53_Ctrl_c3_mega	CPA_TP53_WGD_c3_mega
chr1	34000000	34050000	-0.847148	-0.861299	FALSE	CPA_TP53_Ctrl_c3_mega	CPA_TP53_WGD_c3_mega
chr1	35250000	35300000	-0.738398	-0.7621	FALSE	CPA_TP53_Ctrl_c3_mega	CPA_TP53_WGD_c3_mega
chr1	36450000	36500000	-0.54526	-0.545457	FALSE	CPA_TP53_Ctrl_c3_mega	CPA_TP53_WGD_c3_mega
chr1	36900000	36950000	-1.35427	-1.31846	TRUE	CPA_TP53_Ctrl_c3_mega	CPA_TP53_WGD_c3_mega
chr1	37950000	38000000	-0.443727	-0.500091	FALSE	CPA_TP53_Ctrl_c3_mega	CPA_TP53_WGD_c3_mega
chr1	38300000	38350000	-0.537133	-0.501537	FALSE	CPA_TP53_Ctrl_c3_mega	CPA_TP53_WGD_c3_mega
chr1	39350000	39400000	-0.513226	-0.445596	FALSE	CPA_TP53_Ctrl_c3_mega	CPA_TP53_WGD_c3_mega
chr1	40200000	40250000	-0.531779	-0.380776	FALSE	CPA_TP53_Ctrl_c3_mega	CPA_TP53_WGD_c3_mega
chr1	41000000	41050000	-0.327554	-0.250128	FALSE	CPA_TP53_Ctrl_c3_mega	CPA_TP53_WGD_c3_mega
chr1	41500000	41550000	-0.394944	-0.324759	FALSE	CPA_TP53_Ctrl_c3_mega	CPA_TP53_WGD_c3_mega
chr1	42550000	42600000	0.0637459	0.111497	FALSE	CPA_TP53_Ctrl_c3_mega	CPA_TP53_WGD_c3_mega
chr1	43250000	43300000	-0.0614005	-0.0585458	FALSE	CPA_TP53_Ctrl_c3_mega	CPA_TP53_WGD_c3_mega
chr1	43600000	43650000	-0.213371	-0.161381	FALSE	CPA_TP53_Ctrl_c3_mega	CPA_TP53_WGD_c3_mega
chr1	44500000	44550000	-0.730194	-0.583155	FALSE	CPA_TP53_Ctrl_c3_mega	CPA_TP53_WGD_c3_mega
chr1	45200000	45250000	-1.22718	-1.05111	TRUE	CPA_TP53_Ctrl_c3_mega	CPA_TP53_WGD_c3_mega
chr1	46000000	46050000	-0.490662	-0.351456	FALSE	CPA_TP53_Ctrl_c3_mega	CPA_TP53_WGD_c3_mega
chr1	46800000	46850000	-1.58159	-1.23516	TRUE	CPA_TP53_Ctrl_c3_mega	CPA_TP53_WGD_c3_mega
chr1	47750000	47800000	-0.33263	-0.263941	FALSE	CPA_TP53_Ctrl_c3_mega	CPA_TP53_WGD_c3_mega
chr1	48550000	48600000	-0.412857	-0.377625	FALSE	CPA_TP53_Ctrl_c3_mega	CPA_TP53_WGD_c3_mega
chr1	48800000	48850000	-0.11472	-0.152497	FALSE	CPA_TP53_Ctrl_c3_mega	CPA_TP53_WGD_c3_mega
chr1	48850000	48900000	-0.138225	-0.161161	FALSE	CPA_TP53_Ctrl_c3_mega	CPA_TP53_WGD_c3_mega
chr1	49400000	49450000	-0.351776	-0.270251	FALSE	CPA_TP53_Ctrl_c3_mega	CPA_TP53_WGD_c3_mega
chr1	50800000	50850000	-1.19636	-1.04342	TRUE	CPA_TP53_Ctrl_c3_mega	CPA_TP53_WGD_c3_mega
chr1	51750000	51800000	-0.495917	-0.373529	FALSE	CPA_TP53_Ctrl_c3_mega	CPA_TP53_WGD_c3_mega
chr1	52400000	52450000	-0.152651	-0.188524	FALSE	CPA_TP53_Ctrl_c3_mega	CPA_TP53_WGD_c3_mega
chr1	52800000	52850000	-0.36856	-0.206019	FALSE	CPA_TP53_Ctrl_c3_mega	CPA_TP53_WGD_c3_mega
chr1	53700000	53750000	-0.694069	-0.639422	FALSE	CPA_TP53_Ctrl_c3_mega	CPA_TP53_WGD_c3_mega
chr1	54300000	54350000	-0.500403	-0.480393	FALSE	CPA_TP53_Ctrl_c3_mega	CPA_TP53_WGD_c3_mega
chr1	55500000	55550000	-1.13256	-0.970225	FALSE	CPA_TP53_Ctrl_c3_mega	CPA_TP53_WGD_c3_mega
chr1	56350000	56400000	0.260626	0.222741	FALSE	CPA_TP53_Ctrl_c3_mega	CPA_TP53_WGD_c3_mega
chr1	57200000	57250000	-0.654837	-0.693434	FALSE	CPA_TP53_Ctrl_c3_mega	CPA_TP53_WGD_c3_mega
chr1	57900000	57950000	0.192261	0.12047	FALSE	CPA_TP53_Ctrl_c3_mega	CPA_TP53_WGD_c3_mega
chr1	59050000	59100000	-0.741753	-0.672317	FALSE	CPA_TP53_Ctrl_c3_mega	CPA_TP53_WGD_c3_mega
chr1	60300000	60350000	-1.28281	-1.20969	TRUE	CPA_TP53_Ctrl_c3_mega	CPA_TP53_WGD_c3_mega
chr1	61350000	61400000	-0.69409	-0.632653	FALSE	CPA_TP53_Ctrl_c3_mega	CPA_TP53_WGD_c3_mega
chr1	62450000	62500000	-0.365839	-0.441073	FALSE	CPA_TP53_Ctrl_c3_mega	CPA_TP53_WGD_c3_mega
chr1	63250000	63300000	-0.655496	-0.594578	FALSE	CPA_TP53_Ctrl_c3_mega	CPA_TP53_WGD_c3_mega
chr1	64000000	64050000	-1.00143	-0.981794	TRUE	CPA_TP53_Ctrl_c3_mega	CPA_TP53_WGD_c3_mega
chr1	64700000	64750000	-0.736146	-0.65928	FALSE	CPA_TP53_Ctrl_c3_mega	CPA_TP53_WGD_c3_mega
chr1	65450000	65500000	-0.293353	-0.299646	FALSE	CPA_TP53_Ctrl_c3_mega	CPA_TP53_WGD_c3_mega
chr1	66250000	66300000	0.132051	0.0220196	FALSE	CPA_TP53_Ctrl_c3_mega	CPA_TP53_WGD_c3_mega
chr1	67200000	67250000	-0.528036	-0.471128	FALSE	CPA_TP53_Ctrl_c3_mega	CPA_TP53_WGD_c3_mega
chr1	67950000	68000000	-0.630876	-0.522076	FALSE	CPA_TP53_Ctrl_c3_mega	CPA_TP53_WGD_c3_mega
chr1	68950000	69000000	-0.792851	-0.802955	FALSE	CPA_TP53_Ctrl_c3_mega	CPA_TP53_WGD_c3_mega
chr1	70300000	70350000	-0.416283	-0.438689	FALSE	CPA_TP53_Ctrl_c3_mega	CPA_TP53_WGD_c3_mega
chr1	70950000	71000000	-0.882789	-0.818559	FALSE	CPA_TP53_Ctrl_c3_mega	CPA_TP53_WGD_c3_mega
chr1	71500000	71550000	-0.299308	-0.292598	FALSE	CPA_TP53_Ctrl_c3_mega	CPA_TP53_WGD_c3_mega
chr1	72450000	72500000	-0.316082	-0.375439	FALSE	CPA_TP53_Ctrl_c3_mega	CPA_TP53_WGD_c3_mega
chr1	73050000	73100000	-0.226742	-0.247502	FALSE	CPA_TP53_Ctrl_c3_mega	CPA_TP53_WGD_c3_mega
chr1	74200000	74250000	-0.123552	-0.183499	FALSE	CPA_TP53_Ctrl_c3_mega	CPA_TP53_WGD_c3_mega
chr1	75200000	75250000	-0.882409	-0.806288	FALSE	CPA_TP53_Ctrl_c3_mega	CPA_TP53_WGD_c3_mega
chr1	75700000	75750000	-0.0491034	-0.146803	FALSE	CPA_TP53_Ctrl_c3_mega	CPA_TP53_WGD_c3_mega
chr1	76300000	76350000	-0.593981	-0.62196	FALSE	CPA_TP53_Ctrl_c3_mega	CPA_TP53_WGD_c3_mega
chr1	77600000	77650000	-0.519106	-0.453742	FALSE	CPA_TP53_Ctrl_c3_mega	CPA_TP53_WGD_c3_mega
chr1	78450000	78500000	-0.342014	-0.316748	FALSE	CPA_TP53_Ctrl_c3_mega	CPA_TP53_WGD_c3_mega
chr1	79150000	79200000	-0.272528	-0.414339	FALSE	CPA_TP53_Ctrl_c3_mega	CPA_TP53_WGD_c3_mega
chr1	79850000	79900000	-0.165663	-0.24417	FALSE	CPA_TP53_Ctrl_c3_mega	CPA_TP53_WGD_c3_mega
chr1	80600000	80650000	-0.232997	-0.313317	FALSE	CPA_TP53_Ctrl_c3_mega	CPA_TP53_WGD_c3_mega
chr1	81300000	81350000	0.195894	0.0820141	FALSE	CPA_TP53_Ctrl_c3_mega	CPA_TP53_WGD_c3_mega
chr1	81950000	82000000	0.00242023	-0.0494181	FALSE	CPA_TP53_Ctrl_c3_mega	CPA_TP53_WGD_c3_mega
chr1	82450000	82500000	-0.378452	-0.311806	FALSE	CPA_TP53_Ctrl_c3_mega	CPA_TP53_WGD_c3_mega
chr1	83200000	83250000	-0.292054	-0.365695	FALSE	CPA_TP53_Ctrl_c3_mega	CPA_TP53_WGD_c3_mega
chr1	84300000	84350000	-1.40091	-1.25741	TRUE	CPA_TP53_Ctrl_c3_mega	CPA_TP53_WGD_c3_mega
chr1	85650000	85700000	-0.311932	-0.304577	FALSE	CPA_TP53_Ctrl_c3_mega	CPA_TP53_WGD_c3_mega
chr1	86400000	86450000	-0.103181	-0.172379	FALSE	CPA_TP53_Ctrl_c3_mega	CPA_TP53_WGD_c3_mega
chr1	86800000	86850000	-0.370072	-0.390948	FALSE	CPA_TP53_Ctrl_c3_mega	CPA_TP53_WGD_c3_mega
chr1	87550000	87600000	-0.856001	-0.803839	FALSE	CPA_TP53_Ctrl_c3_mega	CPA_TP53_WGD_c3_mega
chr1	88600000	88650000	-0.235039	-0.300924	FALSE	CPA_TP53_Ctrl_c3_mega	CPA_TP53_WGD_c3_mega
chr1	89300000	89350000	-0.674372	-0.705876	FALSE	CPA_TP53_Ctrl_c3_mega	CPA_TP53_WGD_c3_mega
chr1	90500000	90550000	-0.902677	-0.898039	FALSE	CPA_TP53_Ctrl_c3_mega	CPA_TP53_WGD_c3_mega
chr1	91100000	91150000	0.0909659	-0.00834728	FALSE	CPA_TP53_Ctrl_c3_mega	CPA_TP53_WGD_c3_mega
chr1	91800000	91850000	-0.324647	-0.402128	FALSE	CPA_TP53_Ctrl_c3_mega	CPA_TP53_WGD_c3_mega
chr1	92450000	92500000	-0.286137	-0.286851	FALSE	CPA_TP53_Ctrl_c3_mega	CPA_TP53_WGD_c3_mega
chr1	94350000	94400000	-0.678994	-0.538026	FALSE	CPA_TP53_Ctrl_c3_mega	CPA_TP53_WGD_c3_mega
chr1	94900000	94950000	-0.381727	-0.269904	FALSE	CPA_TP53_Ctrl_c3_mega	CPA_TP53_WGD_c3_mega
chr1	95600000	95650000	-0.769274	-0.746589	FALSE	CPA_TP53_Ctrl_c3_mega	CPA_TP53_WGD_c3_mega
chr1	96550000	96600000	0.14541	0.00849703	FALSE	CPA_TP53_Ctrl_c3_mega	CPA_TP53_WGD_c3_mega
chr1	97400000	97450000	-0.876173	-0.805534	FALSE	CPA_TP53_Ctrl_c3_mega	CPA_TP53_WGD_c3_mega
chr1	98300000	98350000	0.182042	0.142414	FALSE	CPA_TP53_Ctrl_c3_mega	CPA_TP53_WGD_c3_mega
chr1	99050000	99100000	-0.425651	-0.499668	FALSE	CPA_TP53_Ctrl_c3_mega	CPA_TP53_WGD_c3_mega
chr1	100200000	100250000	-1.06183	-1.0004	TRUE	CPA_TP53_Ctrl_c3_mega	CPA_TP53_WGD_c3_mega
chr1	100900000	100950000	-0.162923	-0.137056	FALSE	CPA_TP53_Ctrl_c3_mega	CPA_TP53_WGD_c3_mega
chr1	101350000	101400000	-0.682558	-0.59691	FALSE	CPA_TP53_Ctrl_c3_mega	CPA_TP53_WGD_c3_mega
chr1	101900000	101950000	-1.18962	-1.17914	TRUE	CPA_TP53_Ctrl_c3_mega	CPA_TP53_WGD_c3_mega
chr1	102950000	103000000	0.148616	0.0630233	FALSE	CPA_TP53_Ctrl_c3_mega	CPA_TP53_WGD_c3_mega
chr1	105100000	105150000	0.0837321	0.0162527	FALSE	CPA_TP53_Ctrl_c3_mega	CPA_TP53_WGD_c3_mega
chr1	107700000	107750000	-0.579726	-0.56656	FALSE	CPA_TP53_Ctrl_c3_mega	CPA_TP53_WGD_c3_mega
chr1	108300000	108350000	-0.421867	-0.259869	FALSE	CPA_TP53_Ctrl_c3_mega	CPA_TP53_WGD_c3_mega
chr1	108750000	108800000	-0.108249	-0.106305	FALSE	CPA_TP53_Ctrl_c3_mega	CPA_TP53_WGD_c3_mega
chr1	109150000	109200000	-0.140517	-0.0539755	FALSE	CPA_TP53_Ctrl_c3_mega	CPA_TP53_WGD_c3_mega
chr1	109650000	109700000	-0.181709	-0.128752	FALSE	CPA_TP53_Ctrl_c3_mega	CPA_TP53_WGD_c3_mega
chr1	110000000	110050000	-0.327241	-0.273092	FALSE	CPA_TP53_Ctrl_c3_mega	CPA_TP53_WGD_c3_mega
chr1	110600000	110650000	-0.704761	-0.508132	FALSE	CPA_TP53_Ctrl_c3_mega	CPA_TP53_WGD_c3_mega
chr1	111050000	111100000	-0.30537	-0.190926	FALSE	CPA_TP53_Ctrl_c3_mega	CPA_TP53_WGD_c3_mega
chr1	111700000	111750000	-0.11881	-0.0863293	FALSE	CPA_TP53_Ctrl_c3_mega	CPA_TP53_WGD_c3_mega
chr1	111700000	111750000	-0.11881	-0.0863293	FALSE	CPA_TP53_Ctrl_c3_mega	CPA_TP53_WGD_c3_mega
chr1	111750000	111800000	-0.0226907	0.0231722	FALSE	CPA_TP53_Ctrl_c3_mega	CPA_TP53_WGD_c3_mega
chr1	111900000	111950000	-0.23349	-0.156601	FALSE	CPA_TP53_Ctrl_c3_mega	CPA_TP53_WGD_c3_mega
chr1	112300000	112350000	-0.250787	-0.239936	FALSE	CPA_TP53_Ctrl_c3_mega	CPA_TP53_WGD_c3_mega
chr1	112900000	112950000	-0.859775	-0.71918	FALSE	CPA_TP53_Ctrl_c3_mega	CPA_TP53_WGD_c3_mega
chr1	113100000	113150000	-0.0697978	-0.105925	FALSE	CPA_TP53_Ctrl_c3_mega	CPA_TP53_WGD_c3_mega
chr1	113250000	113300000	-0.582121	-0.455757	FALSE	CPA_TP53_Ctrl_c3_mega	CPA_TP53_WGD_c3_mega
chr1	113600000	113650000	-0.745781	-0.652943	FALSE	CPA_TP53_Ctrl_c3_mega	CPA_TP53_WGD_c3_mega
chr1	114350000	114400000	-0.188017	-0.229916	FALSE	CPA_TP53_Ctrl_c3_mega	CPA_TP53_WGD_c3_mega
chr1	114850000	114900000	-0.0537845	-0.0121841	FALSE	CPA_TP53_Ctrl_c3_mega	CPA_TP53_WGD_c3_mega
chr1	115500000	115550000	-0.148013	-0.142612	FALSE	CPA_TP53_Ctrl_c3_mega	CPA_TP53_WGD_c3_mega
chr1	116250000	116300000	-0.128368	-0.0646042	FALSE	CPA_TP53_Ctrl_c3_mega	CPA_TP53_WGD_c3_mega
chr1	116400000	116450000	0.164236	0.166737	FALSE	CPA_TP53_Ctrl_c3_mega	CPA_TP53_WGD_c3_mega
chr1	116550000	116600000	-0.277318	-0.235974	FALSE	CPA_TP53_Ctrl_c3_mega	CPA_TP53_WGD_c3_mega
chr1	117100000	117150000	-0.264239	-0.130043	FALSE	CPA_TP53_Ctrl_c3_mega	CPA_TP53_WGD_c3_mega
chr1	117650000	117700000	-0.241954	-0.226392	FALSE	CPA_TP53_Ctrl_c3_mega	CPA_TP53_WGD_c3_mega
chr1	118500000	118550000	-0.931338	-0.729275	FALSE	CPA_TP53_Ctrl_c3_mega	CPA_TP53_WGD_c3_mega
chr1	120000000	120050000	-0.459864	-0.311148	FALSE	CPA_TP53_Ctrl_c3_mega	CPA_TP53_WGD_c3_mega
chr1	145250000	145300000	-1.04442	-0.829628	FALSE	CPA_TP53_Ctrl_c3_mega	CPA_TP53_WGD_c3_mega
chr1	151100000	151150000	-0.755668	-0.499699	FALSE	CPA_TP53_Ctrl_c3_mega	CPA_TP53_WGD_c3_mega
chr1	151900000	151950000	-0.5558	-0.454337	FALSE	CPA_TP53_Ctrl_c3_mega	CPA_TP53_WGD_c3_mega
chr1	152450000	152500000	-0.00789534	0.0830305	FALSE	CPA_TP53_Ctrl_c3_mega	CPA_TP53_WGD_c3_mega
chr1	153350000	153400000	-0.289823	-0.188461	FALSE	CPA_TP53_Ctrl_c3_mega	CPA_TP53_WGD_c3_mega
chr1	154100000	154150000	-0.132787	-0.0679735	FALSE	CPA_TP53_Ctrl_c3_mega	CPA_TP53_WGD_c3_mega
chr1	155100000	155150000	-0.7683	-0.582486	FALSE	CPA_TP53_Ctrl_c3_mega	CPA_TP53_WGD_c3_mega
chr1	155950000	156000000	-0.473949	-0.411272	FALSE	CPA_TP53_Ctrl_c3_mega	CPA_TP53_WGD_c3_mega
chr1	156300000	156350000	-1.00178	-0.687204	FALSE	CPA_TP53_Ctrl_c3_mega	CPA_TP53_WGD_c3_mega
chr1	156950000	157000000	-0.969648	-0.792189	FALSE	CPA_TP53_Ctrl_c3_mega	CPA_TP53_WGD_c3_mega
chr1	158150000	158200000	-0.205217	-0.246906	FALSE	CPA_TP53_Ctrl_c3_mega	CPA_TP53_WGD_c3_mega
chr1	159050000	159100000	-0.623242	-0.533656	FALSE	CPA_TP53_Ctrl_c3_mega	CPA_TP53_WGD_c3_mega
chr1	159900000	159950000	-0.454118	-0.478085	FALSE	CPA_TP53_Ctrl_c3_mega	CPA_TP53_WGD_c3_mega
chr1	161050000	161100000	-0.524154	-0.442168	FALSE	CPA_TP53_Ctrl_c3_mega	CPA_TP53_WGD_c3_mega
chr1	161700000	161750000	-0.765115	-0.634968	FALSE	CPA_TP53_Ctrl_c3_mega	CPA_TP53_WGD_c3_mega
chr1	162700000	162750000	-0.168371	-0.160023	FALSE	CPA_TP53_Ctrl_c3_mega	CPA_TP53_WGD_c3_mega
chr1	163300000	163350000	-1.24827	-1.05519	TRUE	CPA_TP53_Ctrl_c3_mega	CPA_TP53_WGD_c3_mega
chr1	164450000	164500000	0.110369	0.11894	FALSE	CPA_TP53_Ctrl_c3_mega	CPA_TP53_WGD_c3_mega
chr1	165050000	165100000	-0.820182	-0.777288	FALSE	CPA_TP53_Ctrl_c3_mega	CPA_TP53_WGD_c3_mega
chr1	166850000	166900000	-0.541523	-0.50593	FALSE	CPA_TP53_Ctrl_c3_mega	CPA_TP53_WGD_c3_mega
chr1	167600000	167650000	-0.203547	-0.148195	FALSE	CPA_TP53_Ctrl_c3_mega	CPA_TP53_WGD_c3_mega
chr1	168200000	168250000	-0.229488	-0.226578	FALSE	CPA_TP53_Ctrl_c3_mega	CPA_TP53_WGD_c3_mega
chr1	169400000	169450000	-0.380184	-0.45743	FALSE	CPA_TP53_Ctrl_c3_mega	CPA_TP53_WGD_c3_mega
chr1	169800000	169850000	-0.860015	-0.780811	FALSE	CPA_TP53_Ctrl_c3_mega	CPA_TP53_WGD_c3_mega
chr1	170950000	171000000	-0.161564	-0.23941	FALSE	CPA_TP53_Ctrl_c3_mega	CPA_TP53_WGD_c3_mega
chr1	171450000	171500000	-0.474773	-0.45948	FALSE	CPA_TP53_Ctrl_c3_mega	CPA_TP53_WGD_c3_mega
chr1	172550000	172600000	-0.317088	-0.270556	FALSE	CPA_TP53_Ctrl_c3_mega	CPA_TP53_WGD_c3_mega
chr1	173300000	173350000	-0.00727764	-0.0567707	FALSE	CPA_TP53_Ctrl_c3_mega	CPA_TP53_WGD_c3_mega
chr1	174050000	174100000	-0.309431	-0.234308	FALSE	CPA_TP53_Ctrl_c3_mega	CPA_TP53_WGD_c3_mega
chr1	174950000	175000000	-1.30925	-1.14474	TRUE	CPA_TP53_Ctrl_c3_mega	CPA_TP53_WGD_c3_mega
chr1	176850000	176900000	-0.396622	-0.372737	FALSE	CPA_TP53_Ctrl_c3_mega	CPA_TP53_WGD_c3_mega
chr1	177900000	177950000	-1.25456	-1.06487	TRUE	CPA_TP53_Ctrl_c3_mega	CPA_TP53_WGD_c3_mega
chr1	178400000	178450000	-0.160136	-0.122101	FALSE	CPA_TP53_Ctrl_c3_mega	CPA_TP53_WGD_c3_mega
chr1	179700000	179750000	-0.297201	-0.323163	FALSE	CPA_TP53_Ctrl_c3_mega	CPA_TP53_WGD_c3_mega
chr1	180350000	180400000	-0.207221	-0.134134	FALSE	CPA_TP53_Ctrl_c3_mega	CPA_TP53_WGD_c3_mega
chr1	181150000	181200000	-0.387624	-0.409786	FALSE	CPA_TP53_Ctrl_c3_mega	CPA_TP53_WGD_c3_mega
chr1	182000000	182050000	-0.294532	-0.240187	FALSE	CPA_TP53_Ctrl_c3_mega	CPA_TP53_WGD_c3_mega
chr1	182800000	182850000	-1.48879	-1.24226	TRUE	CPA_TP53_Ctrl_c3_mega	CPA_TP53_WGD_c3_mega
chr1	183550000	183600000	-0.560716	-0.52897	FALSE	CPA_TP53_Ctrl_c3_mega	CPA_TP53_WGD_c3_mega
chr1	184700000	184750000	-0.584052	-0.602557	FALSE	CPA_TP53_Ctrl_c3_mega	CPA_TP53_WGD_c3_mega
chr1	185650000	185700000	-0.561988	-0.505621	FALSE	CPA_TP53_Ctrl_c3_mega	CPA_TP53_WGD_c3_mega
chr1	186300000	186350000	-0.909491	-0.929799	FALSE	CPA_TP53_Ctrl_c3_mega	CPA_TP53_WGD_c3_mega
chr1	187050000	187100000	-0.414843	-0.448844	FALSE	CPA_TP53_Ctrl_c3_mega	CPA_TP53_WGD_c3_mega
chr1	189350000	189400000	-0.0167886	-0.0833219	FALSE	CPA_TP53_Ctrl_c3_mega	CPA_TP53_WGD_c3_mega
chr1	190400000	190450000	-0.727964	-0.762344	FALSE	CPA_TP53_Ctrl_c3_mega	CPA_TP53_WGD_c3_mega
chr1	191050000	191100000	0.155057	0.0982926	FALSE	CPA_TP53_Ctrl_c3_mega	CPA_TP53_WGD_c3_mega
chr1	191800000	191850000	0.000862691	-0.093214	FALSE	CPA_TP53_Ctrl_c3_mega	CPA_TP53_WGD_c3_mega
chr1	192400000	192450000	-0.85636	-0.796152	FALSE	CPA_TP53_Ctrl_c3_mega	CPA_TP53_WGD_c3_mega
chr1	193100000	193150000	-0.800753	-0.682567	FALSE	CPA_TP53_Ctrl_c3_mega	CPA_TP53_WGD_c3_mega
chr1	194400000	194450000	-0.00930608	-0.101024	FALSE	CPA_TP53_Ctrl_c3_mega	CPA_TP53_WGD_c3_mega
chr1	195150000	195200000	0.34767	0.245166	FALSE	CPA_TP53_Ctrl_c3_mega	CPA_TP53_WGD_c3_mega
chr1	195800000	195850000	-0.358688	-0.379509	FALSE	CPA_TP53_Ctrl_c3_mega	CPA_TP53_WGD_c3_mega
chr1	196650000	196700000	-0.333211	-0.394352	FALSE	CPA_TP53_Ctrl_c3_mega	CPA_TP53_WGD_c3_mega
chr1	197350000	197400000	-0.552301	-0.546528	FALSE	CPA_TP53_Ctrl_c3_mega	CPA_TP53_WGD_c3_mega
chr1	197950000	198000000	0.210652	0.22272	FALSE	CPA_TP53_Ctrl_c3_mega	CPA_TP53_WGD_c3_mega
chr1	198650000	198700000	-0.808569	-0.619488	FALSE	CPA_TP53_Ctrl_c3_mega	CPA_TP53_WGD_c3_mega
chr1	199500000	199550000	-0.374453	-0.397858	FALSE	CPA_TP53_Ctrl_c3_mega	CPA_TP53_WGD_c3_mega
chr1	200450000	200500000	-0.683003	-0.572209	FALSE	CPA_TP53_Ctrl_c3_mega	CPA_TP53_WGD_c3_mega
chr1	201350000	201400000	-0.539474	-0.423676	FALSE	CPA_TP53_Ctrl_c3_mega	CPA_TP53_WGD_c3_mega
chr1	202050000	202100000	-0.507511	-0.339678	FALSE	CPA_TP53_Ctrl_c3_mega	CPA_TP53_WGD_c3_mega
chr1	202950000	203000000	-0.466678	-0.348441	FALSE	CPA_TP53_Ctrl_c3_mega	CPA_TP53_WGD_c3_mega
chr1	203750000	203800000	-0.523918	-0.405453	FALSE	CPA_TP53_Ctrl_c3_mega	CPA_TP53_WGD_c3_mega
chr1	204450000	204500000	-0.592079	-0.535535	FALSE	CPA_TP53_Ctrl_c3_mega	CPA_TP53_WGD_c3_mega
chr1	205300000	205350000	-0.424045	-0.295109	FALSE	CPA_TP53_Ctrl_c3_mega	CPA_TP53_WGD_c3_mega
chr1	207100000	207150000	-0.0997634	-0.0719112	FALSE	CPA_TP53_Ctrl_c3_mega	CPA_TP53_WGD_c3_mega
chr1	208000000	208050000	-0.736847	-0.674672	FALSE	CPA_TP53_Ctrl_c3_mega	CPA_TP53_WGD_c3_mega
chr1	210000000	210050000	-1.25915	-1.08451	TRUE	CPA_TP53_Ctrl_c3_mega	CPA_TP53_WGD_c3_mega
chr1	210500000	210550000	-0.611609	-0.525229	FALSE	CPA_TP53_Ctrl_c3_mega	CPA_TP53_WGD_c3_mega
chr1	211450000	211500000	-0.609035	-0.53252	FALSE	CPA_TP53_Ctrl_c3_mega	CPA_TP53_WGD_c3_mega
chr1	211750000	211800000	-0.343784	-0.283033	FALSE	CPA_TP53_Ctrl_c3_mega	CPA_TP53_WGD_c3_mega
chr1	212650000	212700000	-0.180514	-0.123988	FALSE	CPA_TP53_Ctrl_c3_mega	CPA_TP53_WGD_c3_mega
chr1	213250000	213300000	-0.835809	-0.841387	FALSE	CPA_TP53_Ctrl_c3_mega	CPA_TP53_WGD_c3_mega
chr1	214350000	214400000	-1.13654	-1.14187	TRUE	CPA_TP53_Ctrl_c3_mega	CPA_TP53_WGD_c3_mega
chr1	214800000	214850000	-0.735018	-0.692702	FALSE	CPA_TP53_Ctrl_c3_mega	CPA_TP53_WGD_c3_mega
chr1	215800000	215850000	-0.976477	-0.827348	FALSE	CPA_TP53_Ctrl_c3_mega	CPA_TP53_WGD_c3_mega
chr1	216800000	216850000	-0.211516	-0.215335	FALSE	CPA_TP53_Ctrl_c3_mega	CPA_TP53_WGD_c3_mega
chr1	218400000	218450000	-1.82707	-1.64297	TRUE	CPA_TP53_Ctrl_c3_mega	CPA_TP53_WGD_c3_mega
chr1	219400000	219450000	0.088927	0.067713	FALSE	CPA_TP53_Ctrl_c3_mega	CPA_TP53_WGD_c3_mega
chr1	220100000	220150000	-0.550307	-0.500155	FALSE	CPA_TP53_Ctrl_c3_mega	CPA_TP53_WGD_c3_mega
chr1	220950000	221000000	-0.655697	-0.579964	FALSE	CPA_TP53_Ctrl_c3_mega	CPA_TP53_WGD_c3_mega
chr1	221600000	221650000	-0.436347	-0.455903	FALSE	CPA_TP53_Ctrl_c3_mega	CPA_TP53_WGD_c3_mega
chr1	222800000	222850000	-0.87385	-0.6518	FALSE	CPA_TP53_Ctrl_c3_mega	CPA_TP53_WGD_c3_mega
chr1	223250000	223300000	-0.267072	-0.195992	FALSE	CPA_TP53_Ctrl_c3_mega	CPA_TP53_WGD_c3_mega
chr1	223900000	223950000	-0.567321	-0.450736	FALSE	CPA_TP53_Ctrl_c3_mega	CPA_TP53_WGD_c3_mega
chr1	224550000	224600000	-0.49598	-0.497208	FALSE	CPA_TP53_Ctrl_c3_mega	CPA_TP53_WGD_c3_mega
chr1	225550000	225600000	-1.05216	-0.945485	FALSE	CPA_TP53_Ctrl_c3_mega	CPA_TP53_WGD_c3_mega
chr1	226250000	226300000	-0.811948	-0.688972	FALSE	CPA_TP53_Ctrl_c3_mega	CPA_TP53_WGD_c3_mega
chr1	227050000	227100000	-0.149601	-0.0893343	FALSE	CPA_TP53_Ctrl_c3_mega	CPA_TP53_WGD_c3_mega
chr1	227650000	227700000	-0.477481	-0.450372	FALSE	CPA_TP53_Ctrl_c3_mega	CPA_TP53_WGD_c3_mega
chr1	228250000	228300000	-0.245769	-0.0582102	FALSE	CPA_TP53_Ctrl_c3_mega	CPA_TP53_WGD_c3_mega
chr1	228700000	228750000	-1.44808	-1.12143	TRUE	CPA_TP53_Ctrl_c3_mega	CPA_TP53_WGD_c3_mega
chr1	229700000	229750000	-0.764886	-0.661307	FALSE	CPA_TP53_Ctrl_c3_mega	CPA_TP53_WGD_c3_mega
chr1	230500000	230550000	-0.129271	-0.152844	FALSE	CPA_TP53_Ctrl_c3_mega	CPA_TP53_WGD_c3_mega
chr1	231400000	231450000	-0.29206	-0.144949	FALSE	CPA_TP53_Ctrl_c3_mega	CPA_TP53_WGD_c3_mega
chr1	231800000	231850000	-0.561847	-0.508867	FALSE	CPA_TP53_Ctrl_c3_mega	CPA_TP53_WGD_c3_mega
chr1	232750000	232800000	-0.054416	0.0100352	FALSE	CPA_TP53_Ctrl_c3_mega	CPA_TP53_WGD_c3_mega
chr1	233400000	233450000	-1.15594	-0.951533	FALSE	CPA_TP53_Ctrl_c3_mega	CPA_TP53_WGD_c3_mega
chr1	234550000	234600000	-0.908327	-0.847708	FALSE	CPA_TP53_Ctrl_c3_mega	CPA_TP53_WGD_c3_mega
chr1	235300000	235350000	-0.694724	-0.639647	FALSE	CPA_TP53_Ctrl_c3_mega	CPA_TP53_WGD_c3_mega
chr1	236200000	236250000	-0.778338	-0.676964	FALSE	CPA_TP53_Ctrl_c3_mega	CPA_TP53_WGD_c3_mega
chr1	236750000	236800000	-0.402822	-0.275711	FALSE	CPA_TP53_Ctrl_c3_mega	CPA_TP53_WGD_c3_mega
chr1	237850000	237900000	-0.503178	-0.49285	FALSE	CPA_TP53_Ctrl_c3_mega	CPA_TP53_WGD_c3_mega
chr1	238450000	238500000	0.234866	0.265074	FALSE	CPA_TP53_Ctrl_c3_mega	CPA_TP53_WGD_c3_mega
chr1	239200000	239250000	-0.0118442	-0.069108	FALSE	CPA_TP53_Ctrl_c3_mega	CPA_TP53_WGD_c3_mega
chr1	240150000	240200000	-0.550908	-0.45726	FALSE	CPA_TP53_Ctrl_c3_mega	CPA_TP53_WGD_c3_mega
chr1	240900000	240950000	-0.307151	-0.300288	FALSE	CPA_TP53_Ctrl_c3_mega	CPA_TP53_WGD_c3_mega
chr1	241650000	241700000	-0.540037	-0.53188	FALSE	CPA_TP53_Ctrl_c3_mega	CPA_TP53_WGD_c3_mega
chr1	242100000	242150000	-0.467952	-0.407312	FALSE	CPA_TP53_Ctrl_c3_mega	CPA_TP53_WGD_c3_mega
chr1	243300000	243350000	-0.892874	-0.682424	FALSE	CPA_TP53_Ctrl_c3_mega	CPA_TP53_WGD_c3_mega
chr1	244600000	244650000	-0.482053	-0.435698	FALSE	CPA_TP53_Ctrl_c3_mega	CPA_TP53_WGD_c3_mega
chr1	245200000	245250000	-0.581462	-0.575673	FALSE	CPA_TP53_Ctrl_c3_mega	CPA_TP53_WGD_c3_mega
chr1	246150000	246200000	-0.0833408	0.0951098	FALSE	CPA_TP53_Ctrl_c3_mega	CPA_TP53_WGD_c3_mega
chr1	246900000	246950000	-0.70216	-0.547694	FALSE	CPA_TP53_Ctrl_c3_mega	CPA_TP53_WGD_c3_mega
chr1	247650000	247700000	-0.104385	-0.120217	FALSE	CPA_TP53_Ctrl_c3_mega	CPA_TP53_WGD_c3_mega
chr10	1100000	1150000	-1.09001	-0.876121	FALSE	CPA_TP53_Ctrl_c3_mega	CPA_TP53_WGD_c3_mega
chr10	1750000	1800000	0.0830022	0.171619	FALSE	CPA_TP53_Ctrl_c3_mega	CPA_TP53_WGD_c3_mega
chr10	3100000	3150000	-1.55309	-1.32325	TRUE	CPA_TP53_Ctrl_c3_mega	CPA_TP53_WGD_c3_mega
chr10	3850000	3900000	0.19957	0.174301	FALSE	CPA_TP53_Ctrl_c3_mega	CPA_TP53_WGD_c3_mega
chr10	4800000	4850000	-0.725381	-0.705677	FALSE	CPA_TP53_Ctrl_c3_mega	CPA_TP53_WGD_c3_mega
chr10	5950000	6000000	-0.594644	-0.454124	FALSE	CPA_TP53_Ctrl_c3_mega	CPA_TP53_WGD_c3_mega
chr10	7750000	7800000	-0.543404	-0.601607	FALSE	CPA_TP53_Ctrl_c3_mega	CPA_TP53_WGD_c3_mega
chr10	9350000	9400000	-1.0747	-0.983584	TRUE	CPA_TP53_Ctrl_c3_mega	CPA_TP53_WGD_c3_mega
chr10	10050000	10100000	0.31875	0.272322	FALSE	CPA_TP53_Ctrl_c3_mega	CPA_TP53_WGD_c3_mega
chr10	10600000	10650000	0.289292	0.275219	FALSE	CPA_TP53_Ctrl_c3_mega	CPA_TP53_WGD_c3_mega
chr10	11400000	11450000	-0.583148	-0.540142	FALSE	CPA_TP53_Ctrl_c3_mega	CPA_TP53_WGD_c3_mega
chr10	12200000	12250000	-0.90942	-0.760242	FALSE	CPA_TP53_Ctrl_c3_mega	CPA_TP53_WGD_c3_mega
chr10	13200000	13250000	-0.67144	-0.501982	FALSE	CPA_TP53_Ctrl_c3_mega	CPA_TP53_WGD_c3_mega
chr10	13550000	13600000	-0.420573	-0.339871	FALSE	CPA_TP53_Ctrl_c3_mega	CPA_TP53_WGD_c3_mega
chr10	14400000	14450000	0.122913	0.144049	FALSE	CPA_TP53_Ctrl_c3_mega	CPA_TP53_WGD_c3_mega
chr10	15300000	15350000	-0.201083	-0.196451	FALSE	CPA_TP53_Ctrl_c3_mega	CPA_TP53_WGD_c3_mega
chr10	15850000	15900000	-0.716222	-0.644002	FALSE	CPA_TP53_Ctrl_c3_mega	CPA_TP53_WGD_c3_mega
chr10	16800000	16850000	-1.3423	-1.09685	TRUE	CPA_TP53_Ctrl_c3_mega	CPA_TP53_WGD_c3_mega
chr10	20050000	20100000	-0.0856408	-0.113598	FALSE	CPA_TP53_Ctrl_c3_mega	CPA_TP53_WGD_c3_mega
chr10	21100000	21150000	-0.91063	-0.800271	FALSE	CPA_TP53_Ctrl_c3_mega	CPA_TP53_WGD_c3_mega
chr10	22200000	22250000	-0.326493	-0.271985	FALSE	CPA_TP53_Ctrl_c3_mega	CPA_TP53_WGD_c3_mega
chr10	23400000	23450000	-1.02357	-1.01382	TRUE	CPA_TP53_Ctrl_c3_mega	CPA_TP53_WGD_c3_mega
chr10	24800000	24850000	-1.06099	-0.879901	FALSE	CPA_TP53_Ctrl_c3_mega	CPA_TP53_WGD_c3_mega
chr10	25400000	25450000	-0.763515	-0.621812	FALSE	CPA_TP53_Ctrl_c3_mega	CPA_TP53_WGD_c3_mega
chr10	26000000	26050000	-0.235139	-0.187952	FALSE	CPA_TP53_Ctrl_c3_mega	CPA_TP53_WGD_c3_mega
chr10	26900000	26950000	-1.03888	-0.912662	FALSE	CPA_TP53_Ctrl_c3_mega	CPA_TP53_WGD_c3_mega
chr10	27550000	27600000	-0.204314	-0.203073	FALSE	CPA_TP53_Ctrl_c3_mega	CPA_TP53_WGD_c3_mega
chr10	28750000	28800000	-0.56385	-0.532003	FALSE	CPA_TP53_Ctrl_c3_mega	CPA_TP53_WGD_c3_mega
chr10	29650000	29700000	-1.34784	-1.18979	TRUE	CPA_TP53_Ctrl_c3_mega	CPA_TP53_WGD_c3_mega
chr10	30950000	31000000	-0.851275	-0.728522	FALSE	CPA_TP53_Ctrl_c3_mega	CPA_TP53_WGD_c3_mega
chr10	32500000	32550000	-0.291912	-0.292597	FALSE	CPA_TP53_Ctrl_c3_mega	CPA_TP53_WGD_c3_mega
chr10	33450000	33500000	-0.340945	-0.269241	FALSE	CPA_TP53_Ctrl_c3_mega	CPA_TP53_WGD_c3_mega
chr10	34900000	34950000	-0.353568	-0.287441	FALSE	CPA_TP53_Ctrl_c3_mega	CPA_TP53_WGD_c3_mega
chr10	35350000	35400000	-0.434249	-0.377049	FALSE	CPA_TP53_Ctrl_c3_mega	CPA_TP53_WGD_c3_mega
chr10	35850000	35900000	-0.753125	-0.569842	FALSE	CPA_TP53_Ctrl_c3_mega	CPA_TP53_WGD_c3_mega
chr10	37100000	37150000	-1.24331	-1.04926	TRUE	CPA_TP53_Ctrl_c3_mega	CPA_TP53_WGD_c3_mega
chr10	37900000	37950000	0.289757	0.271179	FALSE	CPA_TP53_Ctrl_c3_mega	CPA_TP53_WGD_c3_mega
chr10	43350000	43400000	-0.00910985	0.0821824	FALSE	CPA_TP53_Ctrl_c3_mega	CPA_TP53_WGD_c3_mega
chr10	44000000	44050000	-0.465701	-0.375679	FALSE	CPA_TP53_Ctrl_c3_mega	CPA_TP53_WGD_c3_mega
chr10	44850000	44900000	0.302947	0.332245	FALSE	CPA_TP53_Ctrl_c3_mega	CPA_TP53_WGD_c3_mega
chr10	45400000	45450000	-0.775129	-0.648007	FALSE	CPA_TP53_Ctrl_c3_mega	CPA_TP53_WGD_c3_mega
chr10	53900000	53950000	-0.275842	-0.291381	FALSE	CPA_TP53_Ctrl_c3_mega	CPA_TP53_WGD_c3_mega
chr10	54500000	54550000	-0.93461	-0.775916	FALSE	CPA_TP53_Ctrl_c3_mega	CPA_TP53_WGD_c3_mega
chr10	55550000	55600000	0.0707066	0.0202049	FALSE	CPA_TP53_Ctrl_c3_mega	CPA_TP53_WGD_c3_mega
chr10	56150000	56200000	-0.0755935	-0.0620973	FALSE	CPA_TP53_Ctrl_c3_mega	CPA_TP53_WGD_c3_mega
chr10	57250000	57300000	-0.214798	-0.210394	FALSE	CPA_TP53_Ctrl_c3_mega	CPA_TP53_WGD_c3_mega
chr10	58100000	58150000	-0.227282	-0.209807	FALSE	CPA_TP53_Ctrl_c3_mega	CPA_TP53_WGD_c3_mega
chr10	59300000	59350000	-0.536869	-0.519391	FALSE	CPA_TP53_Ctrl_c3_mega	CPA_TP53_WGD_c3_mega
chr10	59950000	60000000	-0.443532	-0.465927	FALSE	CPA_TP53_Ctrl_c3_mega	CPA_TP53_WGD_c3_mega
chr10	61500000	61550000	-0.145077	-0.149923	FALSE	CPA_TP53_Ctrl_c3_mega	CPA_TP53_WGD_c3_mega
chr10	61800000	61850000	-0.639309	-0.454979	FALSE	CPA_TP53_Ctrl_c3_mega	CPA_TP53_WGD_c3_mega
chr10	62500000	62550000	-0.630539	-0.551104	FALSE	CPA_TP53_Ctrl_c3_mega	CPA_TP53_WGD_c3_mega
chr10	63500000	63550000	-0.0863648	-0.157776	FALSE	CPA_TP53_Ctrl_c3_mega	CPA_TP53_WGD_c3_mega
chr10	64150000	64200000	-0.246541	-0.232541	FALSE	CPA_TP53_Ctrl_c3_mega	CPA_TP53_WGD_c3_mega
chr10	64900000	64950000	-1.04836	-0.756319	FALSE	CPA_TP53_Ctrl_c3_mega	CPA_TP53_WGD_c3_mega
chr10	65600000	65650000	-2.6223	-2.14771	TRUE	CPA_TP53_Ctrl_c3_mega	CPA_TP53_WGD_c3_mega
chr10	66700000	66750000	0.0712612	0.00970133	FALSE	CPA_TP53_Ctrl_c3_mega	CPA_TP53_WGD_c3_mega
chr10	67100000	67150000	-0.0145276	-0.0686311	FALSE	CPA_TP53_Ctrl_c3_mega	CPA_TP53_WGD_c3_mega
chr10	67950000	68000000	-0.390167	-0.485115	FALSE	CPA_TP53_Ctrl_c3_mega	CPA_TP53_WGD_c3_mega
chr10	68700000	68750000	-1.34754	-1.26416	TRUE	CPA_TP53_Ctrl_c3_mega	CPA_TP53_WGD_c3_mega
chr10	69450000	69500000	-1.22066	-1.03845	TRUE	CPA_TP53_Ctrl_c3_mega	CPA_TP53_WGD_c3_mega
chr10	70050000	70100000	-0.32913	-0.19587	FALSE	CPA_TP53_Ctrl_c3_mega	CPA_TP53_WGD_c3_mega
chr10	70750000	70800000	-0.41772	-0.394257	FALSE	CPA_TP53_Ctrl_c3_mega	CPA_TP53_WGD_c3_mega
chr10	71750000	71800000	-0.0836635	-0.0068601	FALSE	CPA_TP53_Ctrl_c3_mega	CPA_TP53_WGD_c3_mega
chr10	72200000	72250000	-0.354916	-0.233007	FALSE	CPA_TP53_Ctrl_c3_mega	CPA_TP53_WGD_c3_mega
chr10	72600000	72650000	-0.0585266	0.0758216	FALSE	CPA_TP53_Ctrl_c3_mega	CPA_TP53_WGD_c3_mega
chr10	73000000	73050000	0.0516944	0.0974214	FALSE	CPA_TP53_Ctrl_c3_mega	CPA_TP53_WGD_c3_mega
chr10	73650000	73700000	-0.311885	-0.213307	FALSE	CPA_TP53_Ctrl_c3_mega	CPA_TP53_WGD_c3_mega
chr10	74050000	74100000	-0.757713	-0.596381	FALSE	CPA_TP53_Ctrl_c3_mega	CPA_TP53_WGD_c3_mega
chr10	74900000	74950000	-0.527243	-0.397416	FALSE	CPA_TP53_Ctrl_c3_mega	CPA_TP53_WGD_c3_mega
chr10	75500000	75550000	-0.647105	-0.513183	FALSE	CPA_TP53_Ctrl_c3_mega	CPA_TP53_WGD_c3_mega
chr10	75900000	75950000	-0.711737	-0.601652	FALSE	CPA_TP53_Ctrl_c3_mega	CPA_TP53_WGD_c3_mega
chr10	77000000	77050000	-1.61363	-1.32455	TRUE	CPA_TP53_Ctrl_c3_mega	CPA_TP53_WGD_c3_mega
chr10	77800000	77850000	0.0821689	0.0886931	FALSE	CPA_TP53_Ctrl_c3_mega	CPA_TP53_WGD_c3_mega
chr10	78850000	78900000	-1.18612	-1.11641	TRUE	CPA_TP53_Ctrl_c3_mega	CPA_TP53_WGD_c3_mega
chr10	79750000	79800000	-1.18615	-1.10957	TRUE	CPA_TP53_Ctrl_c3_mega	CPA_TP53_WGD_c3_mega
chr10	81150000	81200000	-0.571181	-0.670591	FALSE	CPA_TP53_Ctrl_c3_mega	CPA_TP53_WGD_c3_mega
chr10	82050000	82100000	-0.86325	-0.84441	FALSE	CPA_TP53_Ctrl_c3_mega	CPA_TP53_WGD_c3_mega
chr10	82350000	82400000	-1.10639	-1.04902	TRUE	CPA_TP53_Ctrl_c3_mega	CPA_TP53_WGD_c3_mega
chr10	83650000	83700000	-0.0850821	-0.170056	FALSE	CPA_TP53_Ctrl_c3_mega	CPA_TP53_WGD_c3_mega
chr10	84450000	84500000	-0.0836337	-0.14626	FALSE	CPA_TP53_Ctrl_c3_mega	CPA_TP53_WGD_c3_mega
chr10	85900000	85950000	-1.09071	-1.00126	TRUE	CPA_TP53_Ctrl_c3_mega	CPA_TP53_WGD_c3_mega
chr10	86400000	86450000	-0.378278	-0.4551	FALSE	CPA_TP53_Ctrl_c3_mega	CPA_TP53_WGD_c3_mega
chr10	87100000	87150000	-0.0305847	-0.14282	FALSE	CPA_TP53_Ctrl_c3_mega	CPA_TP53_WGD_c3_mega
chr10	88150000	88200000	-0.990898	-0.914025	FALSE	CPA_TP53_Ctrl_c3_mega	CPA_TP53_WGD_c3_mega
chr10	90350000	90400000	0.0878017	0.0309126	FALSE	CPA_TP53_Ctrl_c3_mega	CPA_TP53_WGD_c3_mega
chr10	90400000	90450000	0.164283	0.0993214	FALSE	CPA_TP53_Ctrl_c3_mega	CPA_TP53_WGD_c3_mega
chr10	90650000	90700000	-0.122364	-0.101338	FALSE	CPA_TP53_Ctrl_c3_mega	CPA_TP53_WGD_c3_mega
chr10	91450000	91500000	-0.557445	-0.493902	FALSE	CPA_TP53_Ctrl_c3_mega	CPA_TP53_WGD_c3_mega
chr10	92550000	92600000	-0.377064	-0.366516	FALSE	CPA_TP53_Ctrl_c3_mega	CPA_TP53_WGD_c3_mega
chr10	93100000	93150000	0.203391	0.155531	FALSE	CPA_TP53_Ctrl_c3_mega	CPA_TP53_WGD_c3_mega
chr10	93700000	93750000	-0.403617	-0.338038	FALSE	CPA_TP53_Ctrl_c3_mega	CPA_TP53_WGD_c3_mega
chr10	94400000	94450000	-0.123996	-0.15261	FALSE	CPA_TP53_Ctrl_c3_mega	CPA_TP53_WGD_c3_mega
chr10	95400000	95450000	-0.371126	-0.376801	FALSE	CPA_TP53_Ctrl_c3_mega	CPA_TP53_WGD_c3_mega
chr10	96300000	96350000	-1.52894	-1.49908	TRUE	CPA_TP53_Ctrl_c3_mega	CPA_TP53_WGD_c3_mega
chr10	96900000	96950000	-0.583914	-0.686402	FALSE	CPA_TP53_Ctrl_c3_mega	CPA_TP53_WGD_c3_mega
chr10	97400000	97450000	-0.56671	-0.498871	FALSE	CPA_TP53_Ctrl_c3_mega	CPA_TP53_WGD_c3_mega
chr10	98100000	98150000	-0.616006	-0.603705	FALSE	CPA_TP53_Ctrl_c3_mega	CPA_TP53_WGD_c3_mega
chr10	99100000	99150000	-0.849917	-0.720246	FALSE	CPA_TP53_Ctrl_c3_mega	CPA_TP53_WGD_c3_mega
chr10	99450000	99500000	-1.27777	-1.02911	TRUE	CPA_TP53_Ctrl_c3_mega	CPA_TP53_WGD_c3_mega
chr10	100200000	100250000	-0.738173	-0.711557	FALSE	CPA_TP53_Ctrl_c3_mega	CPA_TP53_WGD_c3_mega
chr10	101100000	101150000	-1.19819	-1.13415	TRUE	CPA_TP53_Ctrl_c3_mega	CPA_TP53_WGD_c3_mega
chr10	102050000	102100000	-0.653868	-0.551039	FALSE	CPA_TP53_Ctrl_c3_mega	CPA_TP53_WGD_c3_mega
chr10	102800000	102850000	-0.742227	-0.589834	FALSE	CPA_TP53_Ctrl_c3_mega	CPA_TP53_WGD_c3_mega
chr10	103850000	103900000	-0.902229	-0.636712	FALSE	CPA_TP53_Ctrl_c3_mega	CPA_TP53_WGD_c3_mega
chr10	104350000	104400000	-0.383865	-0.294635	FALSE	CPA_TP53_Ctrl_c3_mega	CPA_TP53_WGD_c3_mega
chr10	105250000	105300000	-0.402984	-0.412599	FALSE	CPA_TP53_Ctrl_c3_mega	CPA_TP53_WGD_c3_mega
chr10	106050000	106100000	-1.01458	-0.914321	FALSE	CPA_TP53_Ctrl_c3_mega	CPA_TP53_WGD_c3_mega
chr10	107600000	107650000	0.0603518	-0.0219452	FALSE	CPA_TP53_Ctrl_c3_mega	CPA_TP53_WGD_c3_mega
chr10	108450000	108500000	-1.1801	-0.99157	TRUE	CPA_TP53_Ctrl_c3_mega	CPA_TP53_WGD_c3_mega
chr10	109150000	109200000	-0.00563429	-0.0854062	FALSE	CPA_TP53_Ctrl_c3_mega	CPA_TP53_WGD_c3_mega
chr10	109550000	109600000	-0.0475637	-0.0873757	FALSE	CPA_TP53_Ctrl_c3_mega	CPA_TP53_WGD_c3_mega
chr10	110300000	110350000	-0.102975	-0.171865	FALSE	CPA_TP53_Ctrl_c3_mega	CPA_TP53_WGD_c3_mega
chr10	110550000	110600000	0.150723	-0.0161834	FALSE	CPA_TP53_Ctrl_c3_mega	CPA_TP53_WGD_c3_mega
chr10	110650000	110700000	-0.0133935	-0.100985	FALSE	CPA_TP53_Ctrl_c3_mega	CPA_TP53_WGD_c3_mega
chr10	111600000	111650000	-2.00008	-1.72764	TRUE	CPA_TP53_Ctrl_c3_mega	CPA_TP53_WGD_c3_mega
chr10	112450000	112500000	-0.401465	-0.323017	FALSE	CPA_TP53_Ctrl_c3_mega	CPA_TP53_WGD_c3_mega
chr10	112550000	112600000	-0.154313	-0.164383	FALSE	CPA_TP53_Ctrl_c3_mega	CPA_TP53_WGD_c3_mega
chr10	112700000	112750000	-0.423162	-0.517985	FALSE	CPA_TP53_Ctrl_c3_mega	CPA_TP53_WGD_c3_mega
chr10	113850000	113900000	-1.13606	-1.07122	TRUE	CPA_TP53_Ctrl_c3_mega	CPA_TP53_WGD_c3_mega
chr10	114050000	114100000	-0.679191	-0.715751	FALSE	CPA_TP53_Ctrl_c3_mega	CPA_TP53_WGD_c3_mega
chr10	114150000	114200000	-0.762138	-0.85744	FALSE	CPA_TP53_Ctrl_c3_mega	CPA_TP53_WGD_c3_mega
chr10	115350000	115400000	-0.90459	-0.803778	FALSE	CPA_TP53_Ctrl_c3_mega	CPA_TP53_WGD_c3_mega
chr10	116150000	116200000	-0.102169	-0.0401599	FALSE	CPA_TP53_Ctrl_c3_mega	CPA_TP53_WGD_c3_mega
chr10	116800000	116850000	-0.373462	-0.393481	FALSE	CPA_TP53_Ctrl_c3_mega	CPA_TP53_WGD_c3_mega
chr10	117500000	117550000	0.281119	0.167617	FALSE	CPA_TP53_Ctrl_c3_mega	CPA_TP53_WGD_c3_mega
chr10	118200000	118250000	-0.654689	-0.657608	FALSE	CPA_TP53_Ctrl_c3_mega	CPA_TP53_WGD_c3_mega
chr10	119000000	119050000	-0.457001	-0.452858	FALSE	CPA_TP53_Ctrl_c3_mega	CPA_TP53_WGD_c3_mega
chr10	120800000	120850000	-0.470179	-0.39602	FALSE	CPA_TP53_Ctrl_c3_mega	CPA_TP53_WGD_c3_mega
chr10	121600000	121650000	-0.651755	-0.615023	FALSE	CPA_TP53_Ctrl_c3_mega	CPA_TP53_WGD_c3_mega
chr10	122600000	122650000	-0.963528	-0.837295	FALSE	CPA_TP53_Ctrl_c3_mega	CPA_TP53_WGD_c3_mega
chr10	123650000	123700000	-0.715145	-0.639424	FALSE	CPA_TP53_Ctrl_c3_mega	CPA_TP53_WGD_c3_mega
chr10	124600000	124650000	-0.103634	-0.148965	FALSE	CPA_TP53_Ctrl_c3_mega	CPA_TP53_WGD_c3_mega
chr10	125350000	125400000	-0.0599776	-0.021933	FALSE	CPA_TP53_Ctrl_c3_mega	CPA_TP53_WGD_c3_mega
chr10	125700000	125750000	-0.508521	-0.332189	FALSE	CPA_TP53_Ctrl_c3_mega	CPA_TP53_WGD_c3_mega
chr10	126150000	126200000	-0.560698	-0.403349	FALSE	CPA_TP53_Ctrl_c3_mega	CPA_TP53_WGD_c3_mega
chr10	126600000	126650000	-0.16902	-0.108946	FALSE	CPA_TP53_Ctrl_c3_mega	CPA_TP53_WGD_c3_mega
chr10	127450000	127500000	-1.14204	-1.14026	TRUE	CPA_TP53_Ctrl_c3_mega	CPA_TP53_WGD_c3_mega
chr10	128400000	128450000	-0.182205	-0.187609	FALSE	CPA_TP53_Ctrl_c3_mega	CPA_TP53_WGD_c3_mega
chr10	129550000	129600000	-0.210476	-0.26343	FALSE	CPA_TP53_Ctrl_c3_mega	CPA_TP53_WGD_c3_mega
chr10	129950000	130000000	-0.741636	-0.672192	FALSE	CPA_TP53_Ctrl_c3_mega	CPA_TP53_WGD_c3_mega
chr10	130700000	130750000	0.153129	0.0885168	FALSE	CPA_TP53_Ctrl_c3_mega	CPA_TP53_WGD_c3_mega
chr10	132000000	132050000	-0.854375	-0.767183	FALSE	CPA_TP53_Ctrl_c3_mega	CPA_TP53_WGD_c3_mega
chr10	133150000	133200000	0.284635	0.217948	FALSE	CPA_TP53_Ctrl_c3_mega	CPA_TP53_WGD_c3_mega
chr10	133750000	133800000	-0.707178	-0.654702	FALSE	CPA_TP53_Ctrl_c3_mega	CPA_TP53_WGD_c3_mega
chr11	800000	850000	-0.990333	-0.667134	FALSE	CPA_TP53_Ctrl_c3_mega	CPA_TP53_WGD_c3_mega
chr11	1600000	1650000	-0.281161	-0.0633959	FALSE	CPA_TP53_Ctrl_c3_mega	CPA_TP53_WGD_c3_mega
chr11	2200000	2250000	-0.388935	-0.182674	FALSE	CPA_TP53_Ctrl_c3_mega	CPA_TP53_WGD_c3_mega
chr11	3700000	3750000	-0.584579	-0.507708	FALSE	CPA_TP53_Ctrl_c3_mega	CPA_TP53_WGD_c3_mega
chr11	4100000	4150000	-1.29081	-0.979502	FALSE	CPA_TP53_Ctrl_c3_mega	CPA_TP53_WGD_c3_mega
chr11	4550000	4600000	-0.0930203	-0.0457367	FALSE	CPA_TP53_Ctrl_c3_mega	CPA_TP53_WGD_c3_mega
chr11	5100000	5150000	0.12594	0.177323	FALSE	CPA_TP53_Ctrl_c3_mega	CPA_TP53_WGD_c3_mega
chr11	5950000	6000000	-0.095714	-0.0954596	FALSE	CPA_TP53_Ctrl_c3_mega	CPA_TP53_WGD_c3_mega
chr11	6700000	6750000	-0.897689	-0.794539	FALSE	CPA_TP53_Ctrl_c3_mega	CPA_TP53_WGD_c3_mega
chr11	8050000	8100000	-0.245308	-0.217615	FALSE	CPA_TP53_Ctrl_c3_mega	CPA_TP53_WGD_c3_mega
chr11	9000000	9050000	-0.180061	-0.142072	FALSE	CPA_TP53_Ctrl_c3_mega	CPA_TP53_WGD_c3_mega
chr11	9650000	9700000	-0.137304	-0.0293392	FALSE	CPA_TP53_Ctrl_c3_mega	CPA_TP53_WGD_c3_mega
chr11	10400000	10450000	-0.281117	-0.178345	FALSE	CPA_TP53_Ctrl_c3_mega	CPA_TP53_WGD_c3_mega
chr11	10800000	10850000	-0.634802	-0.518286	FALSE	CPA_TP53_Ctrl_c3_mega	CPA_TP53_WGD_c3_mega
chr11	11900000	11950000	-0.389022	-0.364198	FALSE	CPA_TP53_Ctrl_c3_mega	CPA_TP53_WGD_c3_mega
chr11	12250000	12300000	-0.343132	-0.27959	FALSE	CPA_TP53_Ctrl_c3_mega	CPA_TP53_WGD_c3_mega
chr11	13400000	13450000	-0.660043	-0.595046	FALSE	CPA_TP53_Ctrl_c3_mega	CPA_TP53_WGD_c3_mega
chr11	14500000	14550000	-0.967278	-0.756382	FALSE	CPA_TP53_Ctrl_c3_mega	CPA_TP53_WGD_c3_mega
chr11	15300000	15350000	-0.303118	-0.361323	FALSE	CPA_TP53_Ctrl_c3_mega	CPA_TP53_WGD_c3_mega
chr11	16750000	16800000	-1.35173	-1.20921	TRUE	CPA_TP53_Ctrl_c3_mega	CPA_TP53_WGD_c3_mega
chr11	17450000	17500000	-0.0409964	-0.0375435	FALSE	CPA_TP53_Ctrl_c3_mega	CPA_TP53_WGD_c3_mega
chr11	18050000	18100000	-0.407848	-0.367306	FALSE	CPA_TP53_Ctrl_c3_mega	CPA_TP53_WGD_c3_mega
chr11	18850000	18900000	-0.636989	-0.555517	FALSE	CPA_TP53_Ctrl_c3_mega	CPA_TP53_WGD_c3_mega
chr11	20650000	20700000	-1.22534	-1.0737	TRUE	CPA_TP53_Ctrl_c3_mega	CPA_TP53_WGD_c3_mega
chr11	22250000	22300000	-1.07426	-1.00055	TRUE	CPA_TP53_Ctrl_c3_mega	CPA_TP53_WGD_c3_mega
chr11	22900000	22950000	-0.930666	-0.831738	FALSE	CPA_TP53_Ctrl_c3_mega	CPA_TP53_WGD_c3_mega
chr11	23600000	23650000	0.149695	0.0822777	FALSE	CPA_TP53_Ctrl_c3_mega	CPA_TP53_WGD_c3_mega
chr11	24450000	24500000	-0.406033	-0.419983	FALSE	CPA_TP53_Ctrl_c3_mega	CPA_TP53_WGD_c3_mega
chr11	25150000	25200000	0.233042	0.115695	FALSE	CPA_TP53_Ctrl_c3_mega	CPA_TP53_WGD_c3_mega
chr11	25900000	25950000	-0.397096	-0.476933	FALSE	CPA_TP53_Ctrl_c3_mega	CPA_TP53_WGD_c3_mega
chr11	26250000	26300000	-0.378881	-0.342484	FALSE	CPA_TP53_Ctrl_c3_mega	CPA_TP53_WGD_c3_mega
chr11	27550000	27600000	-1.10576	-0.965455	FALSE	CPA_TP53_Ctrl_c3_mega	CPA_TP53_WGD_c3_mega
chr11	28500000	28550000	0.0113752	0.10258	FALSE	CPA_TP53_Ctrl_c3_mega	CPA_TP53_WGD_c3_mega
chr11	29400000	29450000	-1.82297	-1.58227	TRUE	CPA_TP53_Ctrl_c3_mega	CPA_TP53_WGD_c3_mega
chr11	30350000	30400000	-0.0100579	-0.00682777	FALSE	CPA_TP53_Ctrl_c3_mega	CPA_TP53_WGD_c3_mega
chr11	31200000	31250000	-1.01656	-0.865366	FALSE	CPA_TP53_Ctrl_c3_mega	CPA_TP53_WGD_c3_mega
chr11	32300000	32350000	-0.805857	-0.703031	FALSE	CPA_TP53_Ctrl_c3_mega	CPA_TP53_WGD_c3_mega
chr11	33100000	33150000	-0.405634	-0.354859	FALSE	CPA_TP53_Ctrl_c3_mega	CPA_TP53_WGD_c3_mega
chr11	33850000	33900000	-0.314786	-0.182818	FALSE	CPA_TP53_Ctrl_c3_mega	CPA_TP53_WGD_c3_mega
chr11	34500000	34550000	-0.287479	-0.210347	FALSE	CPA_TP53_Ctrl_c3_mega	CPA_TP53_WGD_c3_mega
chr11	34900000	34950000	-0.165353	-0.0928	FALSE	CPA_TP53_Ctrl_c3_mega	CPA_TP53_WGD_c3_mega
chr11	35450000	35500000	-0.623814	-0.480679	FALSE	CPA_TP53_Ctrl_c3_mega	CPA_TP53_WGD_c3_mega
chr11	36600000	36650000	-0.842671	-0.849087	FALSE	CPA_TP53_Ctrl_c3_mega	CPA_TP53_WGD_c3_mega
chr11	37550000	37600000	-0.0719303	-0.0483122	FALSE	CPA_TP53_Ctrl_c3_mega	CPA_TP53_WGD_c3_mega
chr11	38850000	38900000	-0.682565	-0.623025	FALSE	CPA_TP53_Ctrl_c3_mega	CPA_TP53_WGD_c3_mega
chr11	40200000	40250000	-0.52802	-0.54852	FALSE	CPA_TP53_Ctrl_c3_mega	CPA_TP53_WGD_c3_mega
chr11	41350000	41400000	-0.484277	-0.474137	FALSE	CPA_TP53_Ctrl_c3_mega	CPA_TP53_WGD_c3_mega
chr11	42500000	42550000	0.0758076	0.00408929	FALSE	CPA_TP53_Ctrl_c3_mega	CPA_TP53_WGD_c3_mega
chr11	43350000	43400000	-1.41478	-1.23501	TRUE	CPA_TP53_Ctrl_c3_mega	CPA_TP53_WGD_c3_mega
chr11	44050000	44100000	-0.774881	-0.575814	FALSE	CPA_TP53_Ctrl_c3_mega	CPA_TP53_WGD_c3_mega
chr11	44950000	45000000	0.0797208	0.219664	FALSE	CPA_TP53_Ctrl_c3_mega	CPA_TP53_WGD_c3_mega
chr11	45300000	45350000	0.119591	0.242489	FALSE	CPA_TP53_Ctrl_c3_mega	CPA_TP53_WGD_c3_mega
chr11	45850000	45900000	-0.842259	-0.626867	FALSE	CPA_TP53_Ctrl_c3_mega	CPA_TP53_WGD_c3_mega
chr11	46350000	46400000	-0.634728	-0.3762	FALSE	CPA_TP53_Ctrl_c3_mega	CPA_TP53_WGD_c3_mega
chr11	46700000	46750000	-0.133458	-0.0814735	FALSE	CPA_TP53_Ctrl_c3_mega	CPA_TP53_WGD_c3_mega
chr11	48150000	48200000	-1.40123	-1.21467	TRUE	CPA_TP53_Ctrl_c3_mega	CPA_TP53_WGD_c3_mega
chr11	49200000	49250000	-0.0623463	-0.0589801	FALSE	CPA_TP53_Ctrl_c3_mega	CPA_TP53_WGD_c3_mega
chr11	49750000	49800000	-0.0405996	-0.00937804	FALSE	CPA_TP53_Ctrl_c3_mega	CPA_TP53_WGD_c3_mega
chr11	55550000	55600000	0.234196	0.144754	FALSE	CPA_TP53_Ctrl_c3_mega	CPA_TP53_WGD_c3_mega
chr11	56500000	56550000	-0.555198	-0.47063	FALSE	CPA_TP53_Ctrl_c3_mega	CPA_TP53_WGD_c3_mega
chr11	57100000	57150000	-0.657344	-0.484683	FALSE	CPA_TP53_Ctrl_c3_mega	CPA_TP53_WGD_c3_mega
chr11	57450000	57500000	-0.585335	-0.437336	FALSE	CPA_TP53_Ctrl_c3_mega	CPA_TP53_WGD_c3_mega
chr11	58300000	58350000	-0.362512	-0.267991	FALSE	CPA_TP53_Ctrl_c3_mega	CPA_TP53_WGD_c3_mega
chr11	58900000	58950000	-0.148662	-0.120612	FALSE	CPA_TP53_Ctrl_c3_mega	CPA_TP53_WGD_c3_mega
chr11	59250000	59300000	-0.221857	-0.254987	FALSE	CPA_TP53_Ctrl_c3_mega	CPA_TP53_WGD_c3_mega
chr11	60500000	60550000	-0.996871	-0.814957	FALSE	CPA_TP53_Ctrl_c3_mega	CPA_TP53_WGD_c3_mega
chr11	61100000	61150000	-0.452691	-0.274903	FALSE	CPA_TP53_Ctrl_c3_mega	CPA_TP53_WGD_c3_mega
chr11	61350000	61400000	-0.19802	-0.0814333	FALSE	CPA_TP53_Ctrl_c3_mega	CPA_TP53_WGD_c3_mega
chr11	61450000	61500000	-0.358584	-0.204502	FALSE	CPA_TP53_Ctrl_c3_mega	CPA_TP53_WGD_c3_mega
chr11	62100000	62150000	-0.449217	-0.364759	FALSE	CPA_TP53_Ctrl_c3_mega	CPA_TP53_WGD_c3_mega
chr11	62650000	62700000	-1.31228	-1.09731	TRUE	CPA_TP53_Ctrl_c3_mega	CPA_TP53_WGD_c3_mega
chr11	63550000	63600000	-0.402041	-0.314131	FALSE	CPA_TP53_Ctrl_c3_mega	CPA_TP53_WGD_c3_mega
chr11	63950000	64000000	-0.716486	-0.51612	FALSE	CPA_TP53_Ctrl_c3_mega	CPA_TP53_WGD_c3_mega
chr11	64500000	64550000	-0.659811	-0.495912	FALSE	CPA_TP53_Ctrl_c3_mega	CPA_TP53_WGD_c3_mega
chr11	65300000	65350000	-0.834983	-0.513813	FALSE	CPA_TP53_Ctrl_c3_mega	CPA_TP53_WGD_c3_mega
chr11	66050000	66100000	-0.791239	-0.510208	FALSE	CPA_TP53_Ctrl_c3_mega	CPA_TP53_WGD_c3_mega
chr11	67150000	67200000	-0.356886	-0.192948	FALSE	CPA_TP53_Ctrl_c3_mega	CPA_TP53_WGD_c3_mega
chr11	67300000	67350000	-0.303459	-0.180895	FALSE	CPA_TP53_Ctrl_c3_mega	CPA_TP53_WGD_c3_mega
chr11	67500000	67550000	-0.353216	-0.248349	FALSE	CPA_TP53_Ctrl_c3_mega	CPA_TP53_WGD_c3_mega
chr11	68250000	68300000	-0.244996	-0.142478	FALSE	CPA_TP53_Ctrl_c3_mega	CPA_TP53_WGD_c3_mega
chr11	68750000	68800000	-0.0507801	-0.0273345	FALSE	CPA_TP53_Ctrl_c3_mega	CPA_TP53_WGD_c3_mega
chr11	69500000	69550000	-0.629855	-0.468656	FALSE	CPA_TP53_Ctrl_c3_mega	CPA_TP53_WGD_c3_mega
chr11	70200000	70250000	-0.751893	-0.774111	FALSE	CPA_TP53_Ctrl_c3_mega	CPA_TP53_WGD_c3_mega
chr11	71400000	71450000	-0.444489	-0.425925	FALSE	CPA_TP53_Ctrl_c3_mega	CPA_TP53_WGD_c3_mega
chr11	72250000	72300000	-0.252273	-0.207447	FALSE	CPA_TP53_Ctrl_c3_mega	CPA_TP53_WGD_c3_mega
chr11	73050000	73100000	-0.414711	-0.310712	FALSE	CPA_TP53_Ctrl_c3_mega	CPA_TP53_WGD_c3_mega
chr11	73550000	73600000	0.0335857	0.00617968	FALSE	CPA_TP53_Ctrl_c3_mega	CPA_TP53_WGD_c3_mega
chr11	74450000	74500000	-0.117607	-0.182979	FALSE	CPA_TP53_Ctrl_c3_mega	CPA_TP53_WGD_c3_mega
chr11	75100000	75150000	-0.282795	-0.229653	FALSE	CPA_TP53_Ctrl_c3_mega	CPA_TP53_WGD_c3_mega
chr11	76400000	76450000	-0.391897	-0.316428	FALSE	CPA_TP53_Ctrl_c3_mega	CPA_TP53_WGD_c3_mega
chr11	76750000	76800000	-0.299381	-0.205306	FALSE	CPA_TP53_Ctrl_c3_mega	CPA_TP53_WGD_c3_mega
chr11	77350000	77400000	-0.41169	-0.310821	FALSE	CPA_TP53_Ctrl_c3_mega	CPA_TP53_WGD_c3_mega
chr11	77750000	77800000	-0.23547	-0.217046	FALSE	CPA_TP53_Ctrl_c3_mega	CPA_TP53_WGD_c3_mega
chr11	78250000	78300000	-0.641974	-0.646506	FALSE	CPA_TP53_Ctrl_c3_mega	CPA_TP53_WGD_c3_mega
chr11	79200000	79250000	-0.202461	-0.201539	FALSE	CPA_TP53_Ctrl_c3_mega	CPA_TP53_WGD_c3_mega
chr11	79950000	80000000	0.0209761	-0.0518653	FALSE	CPA_TP53_Ctrl_c3_mega	CPA_TP53_WGD_c3_mega
chr11	80850000	80900000	-0.644865	-0.783917	FALSE	CPA_TP53_Ctrl_c3_mega	CPA_TP53_WGD_c3_mega
chr11	82350000	82400000	-1.5627	-1.40966	TRUE	CPA_TP53_Ctrl_c3_mega	CPA_TP53_WGD_c3_mega
chr11	82950000	83000000	-0.442324	-0.414023	FALSE	CPA_TP53_Ctrl_c3_mega	CPA_TP53_WGD_c3_mega
chr11	83550000	83600000	-0.79309	-0.748533	FALSE	CPA_TP53_Ctrl_c3_mega	CPA_TP53_WGD_c3_mega
chr11	84300000	84350000	-0.262571	-0.293083	FALSE	CPA_TP53_Ctrl_c3_mega	CPA_TP53_WGD_c3_mega
chr11	85300000	85350000	-1.5594	-1.4894	TRUE	CPA_TP53_Ctrl_c3_mega	CPA_TP53_WGD_c3_mega
chr11	86050000	86100000	-0.479573	-0.387306	FALSE	CPA_TP53_Ctrl_c3_mega	CPA_TP53_WGD_c3_mega
chr11	86600000	86650000	-0.803894	-0.687884	FALSE	CPA_TP53_Ctrl_c3_mega	CPA_TP53_WGD_c3_mega
chr11	87050000	87100000	-0.517105	-0.468949	FALSE	CPA_TP53_Ctrl_c3_mega	CPA_TP53_WGD_c3_mega
chr11	87600000	87650000	-0.254224	-0.327367	FALSE	CPA_TP53_Ctrl_c3_mega	CPA_TP53_WGD_c3_mega
chr11	88650000	88700000	-0.298651	-0.452758	FALSE	CPA_TP53_Ctrl_c3_mega	CPA_TP53_WGD_c3_mega
chr11	89400000	89450000	-0.449541	-0.702045	FALSE	CPA_TP53_Ctrl_c3_mega	CPA_TP53_WGD_c3_mega
chr11	89900000	89950000	-0.946183	-0.935008	FALSE	CPA_TP53_Ctrl_c3_mega	CPA_TP53_WGD_c3_mega
chr11	91150000	91200000	-0.109038	-0.192832	FALSE	CPA_TP53_Ctrl_c3_mega	CPA_TP53_WGD_c3_mega
chr11	91800000	91850000	-0.0114665	-0.0432055	FALSE	CPA_TP53_Ctrl_c3_mega	CPA_TP53_WGD_c3_mega
chr11	92650000	92700000	-0.232751	-0.234651	FALSE	CPA_TP53_Ctrl_c3_mega	CPA_TP53_WGD_c3_mega
chr11	92800000	92850000	0.136324	0.0769052	FALSE	CPA_TP53_Ctrl_c3_mega	CPA_TP53_WGD_c3_mega
chr11	93450000	93500000	-1.2963	-1.04421	TRUE	CPA_TP53_Ctrl_c3_mega	CPA_TP53_WGD_c3_mega
chr11	94250000	94300000	-0.604863	-0.507813	FALSE	CPA_TP53_Ctrl_c3_mega	CPA_TP53_WGD_c3_mega
chr11	94750000	94800000	-0.459123	-0.40765	FALSE	CPA_TP53_Ctrl_c3_mega	CPA_TP53_WGD_c3_mega
chr11	95500000	95550000	-1.29251	-1.17606	TRUE	CPA_TP53_Ctrl_c3_mega	CPA_TP53_WGD_c3_mega
chr11	96200000	96250000	-1.83537	-1.78705	TRUE	CPA_TP53_Ctrl_c3_mega	CPA_TP53_WGD_c3_mega
chr11	97400000	97450000	-0.320758	-0.346201	FALSE	CPA_TP53_Ctrl_c3_mega	CPA_TP53_WGD_c3_mega
chr11	98100000	98150000	0.087781	0.0769634	FALSE	CPA_TP53_Ctrl_c3_mega	CPA_TP53_WGD_c3_mega
chr11	98850000	98900000	-0.560968	-0.58642	FALSE	CPA_TP53_Ctrl_c3_mega	CPA_TP53_WGD_c3_mega
chr11	99600000	99650000	-0.627289	-0.593556	FALSE	CPA_TP53_Ctrl_c3_mega	CPA_TP53_WGD_c3_mega
chr11	100400000	100450000	-0.296003	-0.305529	FALSE	CPA_TP53_Ctrl_c3_mega	CPA_TP53_WGD_c3_mega
chr11	100850000	100900000	-0.562455	-0.560159	FALSE	CPA_TP53_Ctrl_c3_mega	CPA_TP53_WGD_c3_mega
chr11	101250000	101300000	-0.459594	-0.367624	FALSE	CPA_TP53_Ctrl_c3_mega	CPA_TP53_WGD_c3_mega
chr11	101750000	101800000	-0.276176	-0.28646	FALSE	CPA_TP53_Ctrl_c3_mega	CPA_TP53_WGD_c3_mega
chr11	102550000	102600000	-0.555927	-0.465566	FALSE	CPA_TP53_Ctrl_c3_mega	CPA_TP53_WGD_c3_mega
chr11	102950000	103000000	-0.743604	-0.689181	FALSE	CPA_TP53_Ctrl_c3_mega	CPA_TP53_WGD_c3_mega
chr11	103550000	103600000	-0.112634	-0.0648986	FALSE	CPA_TP53_Ctrl_c3_mega	CPA_TP53_WGD_c3_mega
chr11	104100000	104150000	-0.13902	-0.185107	FALSE	CPA_TP53_Ctrl_c3_mega	CPA_TP53_WGD_c3_mega
chr11	104700000	104750000	0.0785432	0.0294707	FALSE	CPA_TP53_Ctrl_c3_mega	CPA_TP53_WGD_c3_mega
chr11	105850000	105900000	-0.677797	-0.754156	FALSE	CPA_TP53_Ctrl_c3_mega	CPA_TP53_WGD_c3_mega
chr11	106600000	106650000	0.156567	0.127179	FALSE	CPA_TP53_Ctrl_c3_mega	CPA_TP53_WGD_c3_mega
chr11	107350000	107400000	-0.420928	-0.384734	FALSE	CPA_TP53_Ctrl_c3_mega	CPA_TP53_WGD_c3_mega
chr11	107850000	107900000	-0.600545	-0.461105	FALSE	CPA_TP53_Ctrl_c3_mega	CPA_TP53_WGD_c3_mega
chr11	108550000	108600000	-0.795189	-0.690957	FALSE	CPA_TP53_Ctrl_c3_mega	CPA_TP53_WGD_c3_mega
chr11	109750000	109800000	-0.608717	-0.478144	FALSE	CPA_TP53_Ctrl_c3_mega	CPA_TP53_WGD_c3_mega
chr11	110300000	110350000	-0.946624	-0.833821	FALSE	CPA_TP53_Ctrl_c3_mega	CPA_TP53_WGD_c3_mega
chr11	111250000	111300000	-0.471648	-0.405388	FALSE	CPA_TP53_Ctrl_c3_mega	CPA_TP53_WGD_c3_mega
chr11	112050000	112100000	-0.652107	-0.572879	FALSE	CPA_TP53_Ctrl_c3_mega	CPA_TP53_WGD_c3_mega
chr11	113150000	113200000	-0.0872022	-0.0563169	FALSE	CPA_TP53_Ctrl_c3_mega	CPA_TP53_WGD_c3_mega
chr11	113700000	113750000	-0.5239	-0.47093	FALSE	CPA_TP53_Ctrl_c3_mega	CPA_TP53_WGD_c3_mega
chr11	114200000	114250000	-0.250681	-0.265876	FALSE	CPA_TP53_Ctrl_c3_mega	CPA_TP53_WGD_c3_mega
chr11	115100000	115150000	-0.360589	-0.363941	FALSE	CPA_TP53_Ctrl_c3_mega	CPA_TP53_WGD_c3_mega
chr11	116550000	116600000	-1.54469	-1.31012	TRUE	CPA_TP53_Ctrl_c3_mega	CPA_TP53_WGD_c3_mega
chr11	117150000	117200000	-0.906849	-0.863438	FALSE	CPA_TP53_Ctrl_c3_mega	CPA_TP53_WGD_c3_mega
chr11	118000000	118050000	-0.581038	-0.515379	FALSE	CPA_TP53_Ctrl_c3_mega	CPA_TP53_WGD_c3_mega
chr11	118400000	118450000	-0.705038	-0.321967	FALSE	CPA_TP53_Ctrl_c3_mega	CPA_TP53_WGD_c3_mega
chr11	119200000	119250000	-0.816102	-0.57099	FALSE	CPA_TP53_Ctrl_c3_mega	CPA_TP53_WGD_c3_mega
chr11	120150000	120200000	-0.515332	-0.357253	FALSE	CPA_TP53_Ctrl_c3_mega	CPA_TP53_WGD_c3_mega
chr11	121050000	121100000	-0.152845	-0.0848916	FALSE	CPA_TP53_Ctrl_c3_mega	CPA_TP53_WGD_c3_mega
chr11	121450000	121500000	-0.402772	-0.390128	FALSE	CPA_TP53_Ctrl_c3_mega	CPA_TP53_WGD_c3_mega
chr11	122450000	122500000	-0.447684	-0.443105	FALSE	CPA_TP53_Ctrl_c3_mega	CPA_TP53_WGD_c3_mega
chr11	122850000	122900000	-0.303374	-0.208913	FALSE	CPA_TP53_Ctrl_c3_mega	CPA_TP53_WGD_c3_mega
chr11	123500000	123550000	-0.6101	-0.490802	FALSE	CPA_TP53_Ctrl_c3_mega	CPA_TP53_WGD_c3_mega
chr11	124500000	124550000	-0.598524	-0.473659	FALSE	CPA_TP53_Ctrl_c3_mega	CPA_TP53_WGD_c3_mega
chr11	125350000	125400000	-0.104593	-0.113591	FALSE	CPA_TP53_Ctrl_c3_mega	CPA_TP53_WGD_c3_mega
chr11	125750000	125800000	-0.620862	-0.425065	FALSE	CPA_TP53_Ctrl_c3_mega	CPA_TP53_WGD_c3_mega
chr11	126150000	126200000	-0.604002	-0.440627	FALSE	CPA_TP53_Ctrl_c3_mega	CPA_TP53_WGD_c3_mega
chr11	127250000	127300000	-0.26084	-0.235203	FALSE	CPA_TP53_Ctrl_c3_mega	CPA_TP53_WGD_c3_mega
chr11	127900000	127950000	-0.181	-0.156108	FALSE	CPA_TP53_Ctrl_c3_mega	CPA_TP53_WGD_c3_mega
chr11	128750000	128800000	-0.671387	-0.553083	FALSE	CPA_TP53_Ctrl_c3_mega	CPA_TP53_WGD_c3_mega
chr11	129650000	129700000	-0.330179	-0.249909	FALSE	CPA_TP53_Ctrl_c3_mega	CPA_TP53_WGD_c3_mega
chr11	130100000	130150000	-0.209877	-0.210781	FALSE	CPA_TP53_Ctrl_c3_mega	CPA_TP53_WGD_c3_mega
chr11	130800000	130850000	-0.840732	-0.760433	FALSE	CPA_TP53_Ctrl_c3_mega	CPA_TP53_WGD_c3_mega
chr11	131500000	131550000	-0.430334	-0.301522	FALSE	CPA_TP53_Ctrl_c3_mega	CPA_TP53_WGD_c3_mega
chr11	132150000	132200000	0.150018	0.103318	FALSE	CPA_TP53_Ctrl_c3_mega	CPA_TP53_WGD_c3_mega
chr11	132900000	132950000	-0.898196	-0.752474	FALSE	CPA_TP53_Ctrl_c3_mega	CPA_TP53_WGD_c3_mega
chr11	133800000	133850000	-0.377351	-0.354045	FALSE	CPA_TP53_Ctrl_c3_mega	CPA_TP53_WGD_c3_mega
chr12	1050000	1100000	0.140778	0.26356	FALSE	CPA_TP53_Ctrl_c3_mega	CPA_TP53_WGD_c3_mega
chr12	1750000	1800000	-0.68822	-0.497357	FALSE	CPA_TP53_Ctrl_c3_mega	CPA_TP53_WGD_c3_mega
chr12	3100000	3150000	-0.347262	-0.292123	FALSE	CPA_TP53_Ctrl_c3_mega	CPA_TP53_WGD_c3_mega
chr12	3950000	4000000	-0.365797	-0.265067	FALSE	CPA_TP53_Ctrl_c3_mega	CPA_TP53_WGD_c3_mega
chr12	4900000	4950000	-0.335316	-0.23933	FALSE	CPA_TP53_Ctrl_c3_mega	CPA_TP53_WGD_c3_mega
chr12	6100000	6150000	-1.07252	-0.794229	FALSE	CPA_TP53_Ctrl_c3_mega	CPA_TP53_WGD_c3_mega
chr12	6450000	6500000	-0.651515	-0.463183	FALSE	CPA_TP53_Ctrl_c3_mega	CPA_TP53_WGD_c3_mega
chr12	7000000	7050000	-1.14384	-0.785905	FALSE	CPA_TP53_Ctrl_c3_mega	CPA_TP53_WGD_c3_mega
chr12	8550000	8600000	-0.454889	-0.363822	FALSE	CPA_TP53_Ctrl_c3_mega	CPA_TP53_WGD_c3_mega
chr12	9300000	9350000	-0.141286	-0.114563	FALSE	CPA_TP53_Ctrl_c3_mega	CPA_TP53_WGD_c3_mega
chr12	9850000	9900000	-0.232326	-0.182489	FALSE	CPA_TP53_Ctrl_c3_mega	CPA_TP53_WGD_c3_mega
chr12	10250000	10300000	-0.00477373	-0.00951984	FALSE	CPA_TP53_Ctrl_c3_mega	CPA_TP53_WGD_c3_mega
chr12	10850000	10900000	-0.248675	-0.251703	FALSE	CPA_TP53_Ctrl_c3_mega	CPA_TP53_WGD_c3_mega
chr12	11650000	11700000	-0.961567	-0.846935	FALSE	CPA_TP53_Ctrl_c3_mega	CPA_TP53_WGD_c3_mega
chr12	12250000	12300000	0.0106155	0.0754255	FALSE	CPA_TP53_Ctrl_c3_mega	CPA_TP53_WGD_c3_mega
chr12	12950000	13000000	-0.52609	-0.403115	FALSE	CPA_TP53_Ctrl_c3_mega	CPA_TP53_WGD_c3_mega
chr12	14300000	14350000	-0.359448	-0.292813	FALSE	CPA_TP53_Ctrl_c3_mega	CPA_TP53_WGD_c3_mega
chr12	14800000	14850000	-0.171389	-0.0435663	FALSE	CPA_TP53_Ctrl_c3_mega	CPA_TP53_WGD_c3_mega
chr12	15650000	15700000	-0.402204	-0.228113	FALSE	CPA_TP53_Ctrl_c3_mega	CPA_TP53_WGD_c3_mega
chr12	16150000	16200000	-0.682686	-0.57502	FALSE	CPA_TP53_Ctrl_c3_mega	CPA_TP53_WGD_c3_mega
chr12	17000000	17050000	-0.159168	-0.16318	FALSE	CPA_TP53_Ctrl_c3_mega	CPA_TP53_WGD_c3_mega
chr12	18250000	18300000	-0.745954	-0.699391	FALSE	CPA_TP53_Ctrl_c3_mega	CPA_TP53_WGD_c3_mega
chr12	19700000	19750000	-0.529015	-0.528947	FALSE	CPA_TP53_Ctrl_c3_mega	CPA_TP53_WGD_c3_mega
chr12	20700000	20750000	-0.373267	-0.371788	FALSE	CPA_TP53_Ctrl_c3_mega	CPA_TP53_WGD_c3_mega
chr12	21450000	21500000	-0.172072	-0.12636	FALSE	CPA_TP53_Ctrl_c3_mega	CPA_TP53_WGD_c3_mega
chr12	22150000	22200000	-0.394771	-0.338243	FALSE	CPA_TP53_Ctrl_c3_mega	CPA_TP53_WGD_c3_mega
chr12	22800000	22850000	-0.610491	-0.575767	FALSE	CPA_TP53_Ctrl_c3_mega	CPA_TP53_WGD_c3_mega
chr12	23350000	23400000	-0.122031	-0.0676726	FALSE	CPA_TP53_Ctrl_c3_mega	CPA_TP53_WGD_c3_mega
chr12	24150000	24200000	0.182171	0.0716505	FALSE	CPA_TP53_Ctrl_c3_mega	CPA_TP53_WGD_c3_mega
chr12	25000000	25050000	-0.588848	-0.532189	FALSE	CPA_TP53_Ctrl_c3_mega	CPA_TP53_WGD_c3_mega
chr12	26200000	26250000	-0.549052	-0.421818	FALSE	CPA_TP53_Ctrl_c3_mega	CPA_TP53_WGD_c3_mega
chr12	26950000	27000000	-0.192407	-0.190213	FALSE	CPA_TP53_Ctrl_c3_mega	CPA_TP53_WGD_c3_mega
chr12	27850000	27900000	-0.86099	-0.699186	FALSE	CPA_TP53_Ctrl_c3_mega	CPA_TP53_WGD_c3_mega
chr12	29200000	29250000	-0.349209	-0.362354	FALSE	CPA_TP53_Ctrl_c3_mega	CPA_TP53_WGD_c3_mega
chr12	29300000	29350000	-0.00361298	-0.0804598	FALSE	CPA_TP53_Ctrl_c3_mega	CPA_TP53_WGD_c3_mega
chr12	29500000	29550000	-0.295503	-0.242833	FALSE	CPA_TP53_Ctrl_c3_mega	CPA_TP53_WGD_c3_mega
chr12	30350000	30400000	0.268682	0.230701	FALSE	CPA_TP53_Ctrl_c3_mega	CPA_TP53_WGD_c3_mega
chr12	30950000	31000000	-0.53843	-0.436012	FALSE	CPA_TP53_Ctrl_c3_mega	CPA_TP53_WGD_c3_mega
chr12	31400000	31450000	-0.769489	-0.697903	FALSE	CPA_TP53_Ctrl_c3_mega	CPA_TP53_WGD_c3_mega
chr12	32900000	32950000	-1.31455	-1.00301	TRUE	CPA_TP53_Ctrl_c3_mega	CPA_TP53_WGD_c3_mega
chr12	34200000	34250000	-0.77864	-0.660837	FALSE	CPA_TP53_Ctrl_c3_mega	CPA_TP53_WGD_c3_mega
chr12	38500000	38550000	-0.277773	-0.283256	FALSE	CPA_TP53_Ctrl_c3_mega	CPA_TP53_WGD_c3_mega
chr12	39650000	39700000	-0.496831	-0.430979	FALSE	CPA_TP53_Ctrl_c3_mega	CPA_TP53_WGD_c3_mega
chr12	40700000	40750000	-0.295276	-0.258778	FALSE	CPA_TP53_Ctrl_c3_mega	CPA_TP53_WGD_c3_mega
chr12	41350000	41400000	-0.252019	-0.272368	FALSE	CPA_TP53_Ctrl_c3_mega	CPA_TP53_WGD_c3_mega
chr12	42450000	42500000	-0.271121	-0.277516	FALSE	CPA_TP53_Ctrl_c3_mega	CPA_TP53_WGD_c3_mega
chr12	42850000	42900000	-0.528042	-0.49922	FALSE	CPA_TP53_Ctrl_c3_mega	CPA_TP53_WGD_c3_mega
chr12	43750000	43800000	-0.611264	-0.57201	FALSE	CPA_TP53_Ctrl_c3_mega	CPA_TP53_WGD_c3_mega
chr12	44300000	44350000	-0.681348	-0.591304	FALSE	CPA_TP53_Ctrl_c3_mega	CPA_TP53_WGD_c3_mega
chr12	45400000	45450000	-0.765129	-0.748976	FALSE	CPA_TP53_Ctrl_c3_mega	CPA_TP53_WGD_c3_mega
chr12	46400000	46450000	-0.898366	-0.884179	FALSE	CPA_TP53_Ctrl_c3_mega	CPA_TP53_WGD_c3_mega
chr12	47350000	47400000	-0.319094	-0.264956	FALSE	CPA_TP53_Ctrl_c3_mega	CPA_TP53_WGD_c3_mega
chr12	48050000	48100000	-0.699749	-0.660762	FALSE	CPA_TP53_Ctrl_c3_mega	CPA_TP53_WGD_c3_mega
chr12	49200000	49250000	-0.862372	-0.760875	FALSE	CPA_TP53_Ctrl_c3_mega	CPA_TP53_WGD_c3_mega
chr12	50350000	50400000	-0.348903	-0.219068	FALSE	CPA_TP53_Ctrl_c3_mega	CPA_TP53_WGD_c3_mega
chr12	51100000	51150000	-0.238937	-0.158706	FALSE	CPA_TP53_Ctrl_c3_mega	CPA_TP53_WGD_c3_mega
chr12	51750000	51800000	-0.255378	-0.125327	FALSE	CPA_TP53_Ctrl_c3_mega	CPA_TP53_WGD_c3_mega
chr12	52400000	52450000	-1.06939	-0.855531	FALSE	CPA_TP53_Ctrl_c3_mega	CPA_TP53_WGD_c3_mega
chr12	53400000	53450000	-1.49602	-1.18392	TRUE	CPA_TP53_Ctrl_c3_mega	CPA_TP53_WGD_c3_mega
chr12	53900000	53950000	-0.820778	-0.549317	FALSE	CPA_TP53_Ctrl_c3_mega	CPA_TP53_WGD_c3_mega
chr12	54850000	54900000	-1.52928	-1.37728	TRUE	CPA_TP53_Ctrl_c3_mega	CPA_TP53_WGD_c3_mega
chr12	55500000	55550000	0.0383969	0.00447597	FALSE	CPA_TP53_Ctrl_c3_mega	CPA_TP53_WGD_c3_mega
chr12	56050000	56100000	-1.66699	-1.41299	TRUE	CPA_TP53_Ctrl_c3_mega	CPA_TP53_WGD_c3_mega
chr12	56500000	56550000	-0.713421	-0.481735	FALSE	CPA_TP53_Ctrl_c3_mega	CPA_TP53_WGD_c3_mega
chr12	56950000	57000000	-0.529201	-0.369823	FALSE	CPA_TP53_Ctrl_c3_mega	CPA_TP53_WGD_c3_mega
chr12	58200000	58250000	-0.982608	-0.876756	FALSE	CPA_TP53_Ctrl_c3_mega	CPA_TP53_WGD_c3_mega
chr12	59650000	59700000	-0.494086	-0.547451	FALSE	CPA_TP53_Ctrl_c3_mega	CPA_TP53_WGD_c3_mega
chr12	60300000	60350000	0.191055	0.0891564	FALSE	CPA_TP53_Ctrl_c3_mega	CPA_TP53_WGD_c3_mega
chr12	60900000	60950000	-0.48466	-0.506871	FALSE	CPA_TP53_Ctrl_c3_mega	CPA_TP53_WGD_c3_mega
chr12	62600000	62650000	-1.38136	-1.2201	TRUE	CPA_TP53_Ctrl_c3_mega	CPA_TP53_WGD_c3_mega
chr12	63400000	63450000	-0.516826	-0.552326	FALSE	CPA_TP53_Ctrl_c3_mega	CPA_TP53_WGD_c3_mega
chr12	64100000	64150000	-0.844712	-0.82175	FALSE	CPA_TP53_Ctrl_c3_mega	CPA_TP53_WGD_c3_mega
chr12	64800000	64850000	-0.879147	-0.781117	FALSE	CPA_TP53_Ctrl_c3_mega	CPA_TP53_WGD_c3_mega
chr12	65600000	65650000	-0.553157	-0.562806	FALSE	CPA_TP53_Ctrl_c3_mega	CPA_TP53_WGD_c3_mega
chr12	66450000	66500000	-1.17398	-0.888538	FALSE	CPA_TP53_Ctrl_c3_mega	CPA_TP53_WGD_c3_mega
chr12	67650000	67700000	-0.719219	-0.744587	FALSE	CPA_TP53_Ctrl_c3_mega	CPA_TP53_WGD_c3_mega
chr12	68500000	68550000	-0.227769	-0.275427	FALSE	CPA_TP53_Ctrl_c3_mega	CPA_TP53_WGD_c3_mega
chr12	69150000	69200000	-0.439304	-0.34237	FALSE	CPA_TP53_Ctrl_c3_mega	CPA_TP53_WGD_c3_mega
chr12	69650000	69700000	-0.326224	-0.312949	FALSE	CPA_TP53_Ctrl_c3_mega	CPA_TP53_WGD_c3_mega
chr12	70100000	70150000	-0.435052	-0.410391	FALSE	CPA_TP53_Ctrl_c3_mega	CPA_TP53_WGD_c3_mega
chr12	71200000	71250000	-0.338023	-0.298799	FALSE	CPA_TP53_Ctrl_c3_mega	CPA_TP53_WGD_c3_mega
chr12	72300000	72350000	-0.554072	-0.633957	FALSE	CPA_TP53_Ctrl_c3_mega	CPA_TP53_WGD_c3_mega
chr12	73450000	73500000	0.302183	0.19088	FALSE	CPA_TP53_Ctrl_c3_mega	CPA_TP53_WGD_c3_mega
chr12	74300000	74350000	-0.0347654	-0.120619	FALSE	CPA_TP53_Ctrl_c3_mega	CPA_TP53_WGD_c3_mega
chr12	75000000	75050000	-0.527586	-0.534571	FALSE	CPA_TP53_Ctrl_c3_mega	CPA_TP53_WGD_c3_mega
chr12	75800000	75850000	-0.79406	-0.80546	FALSE	CPA_TP53_Ctrl_c3_mega	CPA_TP53_WGD_c3_mega
chr12	76900000	76950000	-0.200902	-0.267037	FALSE	CPA_TP53_Ctrl_c3_mega	CPA_TP53_WGD_c3_mega
chr12	77300000	77350000	-0.497907	-0.507391	FALSE	CPA_TP53_Ctrl_c3_mega	CPA_TP53_WGD_c3_mega
chr12	78400000	78450000	-0.685919	-0.59152	FALSE	CPA_TP53_Ctrl_c3_mega	CPA_TP53_WGD_c3_mega
chr12	79750000	79800000	-1.26661	-1.15267	TRUE	CPA_TP53_Ctrl_c3_mega	CPA_TP53_WGD_c3_mega
chr12	80650000	80700000	-0.423854	-0.441722	FALSE	CPA_TP53_Ctrl_c3_mega	CPA_TP53_WGD_c3_mega
chr12	81900000	81950000	-0.345692	-0.460582	FALSE	CPA_TP53_Ctrl_c3_mega	CPA_TP53_WGD_c3_mega
chr12	82750000	82800000	-1.16485	-1.14993	TRUE	CPA_TP53_Ctrl_c3_mega	CPA_TP53_WGD_c3_mega
chr12	84150000	84200000	-0.34715	-0.269673	FALSE	CPA_TP53_Ctrl_c3_mega	CPA_TP53_WGD_c3_mega
chr12	85400000	85450000	-0.452545	-0.416661	FALSE	CPA_TP53_Ctrl_c3_mega	CPA_TP53_WGD_c3_mega
chr12	86350000	86400000	-0.577158	-0.520338	FALSE	CPA_TP53_Ctrl_c3_mega	CPA_TP53_WGD_c3_mega
chr12	87350000	87400000	-0.219984	-0.181817	FALSE	CPA_TP53_Ctrl_c3_mega	CPA_TP53_WGD_c3_mega
chr12	88400000	88450000	-1.62539	-1.47956	TRUE	CPA_TP53_Ctrl_c3_mega	CPA_TP53_WGD_c3_mega
chr12	89350000	89400000	-0.473031	-0.458887	FALSE	CPA_TP53_Ctrl_c3_mega	CPA_TP53_WGD_c3_mega
chr12	89900000	89950000	-0.700908	-0.693243	FALSE	CPA_TP53_Ctrl_c3_mega	CPA_TP53_WGD_c3_mega
chr12	90600000	90650000	0.211629	0.116881	FALSE	CPA_TP53_Ctrl_c3_mega	CPA_TP53_WGD_c3_mega
chr12	91350000	91400000	-0.313123	-0.269048	FALSE	CPA_TP53_Ctrl_c3_mega	CPA_TP53_WGD_c3_mega
chr12	91700000	91750000	-0.366153	-0.411525	FALSE	CPA_TP53_Ctrl_c3_mega	CPA_TP53_WGD_c3_mega
chr12	92500000	92550000	0.289142	0.243896	FALSE	CPA_TP53_Ctrl_c3_mega	CPA_TP53_WGD_c3_mega
chr12	93100000	93150000	-0.750049	-0.750618	FALSE	CPA_TP53_Ctrl_c3_mega	CPA_TP53_WGD_c3_mega
chr12	93850000	93900000	-0.594164	-0.553788	FALSE	CPA_TP53_Ctrl_c3_mega	CPA_TP53_WGD_c3_mega
chr12	94500000	94550000	-0.580149	-0.471563	FALSE	CPA_TP53_Ctrl_c3_mega	CPA_TP53_WGD_c3_mega
chr12	95300000	95350000	0.169795	0.140752	FALSE	CPA_TP53_Ctrl_c3_mega	CPA_TP53_WGD_c3_mega
chr12	95900000	95950000	-0.416379	-0.355902	FALSE	CPA_TP53_Ctrl_c3_mega	CPA_TP53_WGD_c3_mega
chr12	96300000	96350000	-0.334475	-0.31074	FALSE	CPA_TP53_Ctrl_c3_mega	CPA_TP53_WGD_c3_mega
chr12	96950000	97000000	-1.01704	-0.949494	FALSE	CPA_TP53_Ctrl_c3_mega	CPA_TP53_WGD_c3_mega
chr12	97350000	97400000	-0.487759	-0.386793	FALSE	CPA_TP53_Ctrl_c3_mega	CPA_TP53_WGD_c3_mega
chr12	98750000	98800000	-1.31537	-1.15365	TRUE	CPA_TP53_Ctrl_c3_mega	CPA_TP53_WGD_c3_mega
chr12	99400000	99450000	-0.819238	-0.770324	FALSE	CPA_TP53_Ctrl_c3_mega	CPA_TP53_WGD_c3_mega
chr12	100350000	100400000	-0.533724	-0.538644	FALSE	CPA_TP53_Ctrl_c3_mega	CPA_TP53_WGD_c3_mega
chr12	101050000	101100000	-0.275464	-0.269706	FALSE	CPA_TP53_Ctrl_c3_mega	CPA_TP53_WGD_c3_mega
chr12	101750000	101800000	-0.719557	-0.676302	FALSE	CPA_TP53_Ctrl_c3_mega	CPA_TP53_WGD_c3_mega
chr12	102300000	102350000	-0.514167	-0.474964	FALSE	CPA_TP53_Ctrl_c3_mega	CPA_TP53_WGD_c3_mega
chr12	103950000	104000000	-1.09831	-0.971682	FALSE	CPA_TP53_Ctrl_c3_mega	CPA_TP53_WGD_c3_mega
chr12	104450000	104500000	-0.573508	-0.551805	FALSE	CPA_TP53_Ctrl_c3_mega	CPA_TP53_WGD_c3_mega
chr12	105600000	105650000	-0.493721	-0.494024	FALSE	CPA_TP53_Ctrl_c3_mega	CPA_TP53_WGD_c3_mega
chr12	106650000	106700000	-0.535889	-0.551983	FALSE	CPA_TP53_Ctrl_c3_mega	CPA_TP53_WGD_c3_mega
chr12	107400000	107450000	-0.920893	-0.820357	FALSE	CPA_TP53_Ctrl_c3_mega	CPA_TP53_WGD_c3_mega
chr12	108100000	108150000	-1.03081	-0.881068	FALSE	CPA_TP53_Ctrl_c3_mega	CPA_TP53_WGD_c3_mega
chr12	108900000	108950000	-1.13178	-0.903906	FALSE	CPA_TP53_Ctrl_c3_mega	CPA_TP53_WGD_c3_mega
chr12	109850000	109900000	-0.556263	-0.474473	FALSE	CPA_TP53_Ctrl_c3_mega	CPA_TP53_WGD_c3_mega
chr12	110350000	110400000	-0.806735	-0.651445	FALSE	CPA_TP53_Ctrl_c3_mega	CPA_TP53_WGD_c3_mega
chr12	111000000	111050000	-0.189815	-0.0939697	FALSE	CPA_TP53_Ctrl_c3_mega	CPA_TP53_WGD_c3_mega
chr12	111850000	111900000	-0.290256	-0.288847	FALSE	CPA_TP53_Ctrl_c3_mega	CPA_TP53_WGD_c3_mega
chr12	112000000	112050000	-0.0770429	-0.0739188	FALSE	CPA_TP53_Ctrl_c3_mega	CPA_TP53_WGD_c3_mega
chr12	112150000	112200000	-0.363864	-0.234868	FALSE	CPA_TP53_Ctrl_c3_mega	CPA_TP53_WGD_c3_mega
chr12	112900000	112950000	-0.713428	-0.611124	FALSE	CPA_TP53_Ctrl_c3_mega	CPA_TP53_WGD_c3_mega
chr12	113550000	113600000	-0.460585	-0.391533	FALSE	CPA_TP53_Ctrl_c3_mega	CPA_TP53_WGD_c3_mega
chr12	114350000	114400000	-1.07431	-0.800563	FALSE	CPA_TP53_Ctrl_c3_mega	CPA_TP53_WGD_c3_mega
chr12	115000000	115050000	-0.919689	-0.721005	FALSE	CPA_TP53_Ctrl_c3_mega	CPA_TP53_WGD_c3_mega
chr12	116350000	116400000	-1.98457	-1.56404	TRUE	CPA_TP53_Ctrl_c3_mega	CPA_TP53_WGD_c3_mega
chr12	117550000	117600000	-0.91375	-0.794985	FALSE	CPA_TP53_Ctrl_c3_mega	CPA_TP53_WGD_c3_mega
chr12	118350000	118400000	-0.677059	-0.733159	FALSE	CPA_TP53_Ctrl_c3_mega	CPA_TP53_WGD_c3_mega
chr12	118850000	118900000	-0.987512	-0.976824	FALSE	CPA_TP53_Ctrl_c3_mega	CPA_TP53_WGD_c3_mega
chr12	120100000	120150000	-1.50437	-1.19056	TRUE	CPA_TP53_Ctrl_c3_mega	CPA_TP53_WGD_c3_mega
chr12	120600000	120650000	-1.13409	-1.07456	TRUE	CPA_TP53_Ctrl_c3_mega	CPA_TP53_WGD_c3_mega
chr12	121800000	121850000	-0.158408	-0.106833	FALSE	CPA_TP53_Ctrl_c3_mega	CPA_TP53_WGD_c3_mega
chr12	122200000	122250000	-0.424842	-0.240467	FALSE	CPA_TP53_Ctrl_c3_mega	CPA_TP53_WGD_c3_mega
chr12	122700000	122750000	-0.40785	-0.290218	FALSE	CPA_TP53_Ctrl_c3_mega	CPA_TP53_WGD_c3_mega
chr12	123100000	123150000	-0.282329	-0.16448	FALSE	CPA_TP53_Ctrl_c3_mega	CPA_TP53_WGD_c3_mega
chr12	124150000	124200000	-0.658007	-0.523343	FALSE	CPA_TP53_Ctrl_c3_mega	CPA_TP53_WGD_c3_mega
chr12	125450000	125500000	-1.54153	-1.3701	TRUE	CPA_TP53_Ctrl_c3_mega	CPA_TP53_WGD_c3_mega
chr12	126600000	126650000	0.48119	0.421841	FALSE	CPA_TP53_Ctrl_c3_mega	CPA_TP53_WGD_c3_mega
chr12	127250000	127300000	-0.442657	-0.352354	FALSE	CPA_TP53_Ctrl_c3_mega	CPA_TP53_WGD_c3_mega
chr12	128150000	128200000	-0.86498	-0.695316	FALSE	CPA_TP53_Ctrl_c3_mega	CPA_TP53_WGD_c3_mega
chr12	128900000	128950000	0.207472	0.144701	FALSE	CPA_TP53_Ctrl_c3_mega	CPA_TP53_WGD_c3_mega
chr12	129700000	129750000	0.24145	0.271841	FALSE	CPA_TP53_Ctrl_c3_mega	CPA_TP53_WGD_c3_mega
chr12	130450000	130500000	-0.836692	-0.656833	FALSE	CPA_TP53_Ctrl_c3_mega	CPA_TP53_WGD_c3_mega
chr12	131250000	131300000	-0.0650723	-0.0305036	FALSE	CPA_TP53_Ctrl_c3_mega	CPA_TP53_WGD_c3_mega
chr12	132500000	132550000	-0.617226	-0.428411	FALSE	CPA_TP53_Ctrl_c3_mega	CPA_TP53_WGD_c3_mega
chr13	20150000	20200000	-0.983212	-0.843362	FALSE	CPA_TP53_Ctrl_c3_mega	CPA_TP53_WGD_c3_mega
chr13	20600000	20650000	-0.43395	-0.298328	FALSE	CPA_TP53_Ctrl_c3_mega	CPA_TP53_WGD_c3_mega
chr13	22150000	22200000	-0.877631	-0.712867	FALSE	CPA_TP53_Ctrl_c3_mega	CPA_TP53_WGD_c3_mega
chr13	23900000	23950000	-0.893828	-0.804773	FALSE	CPA_TP53_Ctrl_c3_mega	CPA_TP53_WGD_c3_mega
chr13	24500000	24550000	-0.401348	-0.246586	FALSE	CPA_TP53_Ctrl_c3_mega	CPA_TP53_WGD_c3_mega
chr13	24850000	24900000	-0.480637	-0.333212	FALSE	CPA_TP53_Ctrl_c3_mega	CPA_TP53_WGD_c3_mega
chr13	25650000	25700000	-0.286671	-0.193322	FALSE	CPA_TP53_Ctrl_c3_mega	CPA_TP53_WGD_c3_mega
chr13	26700000	26750000	-0.478397	-0.363983	FALSE	CPA_TP53_Ctrl_c3_mega	CPA_TP53_WGD_c3_mega
chr13	27450000	27500000	-0.6185	-0.470365	FALSE	CPA_TP53_Ctrl_c3_mega	CPA_TP53_WGD_c3_mega
chr13	27900000	27950000	-0.155868	-0.052834	FALSE	CPA_TP53_Ctrl_c3_mega	CPA_TP53_WGD_c3_mega
chr13	28550000	28600000	-0.685154	-0.491569	FALSE	CPA_TP53_Ctrl_c3_mega	CPA_TP53_WGD_c3_mega
chr13	29300000	29350000	-0.419945	-0.392885	FALSE	CPA_TP53_Ctrl_c3_mega	CPA_TP53_WGD_c3_mega
chr13	30000000	30050000	-1.13198	-1.01636	TRUE	CPA_TP53_Ctrl_c3_mega	CPA_TP53_WGD_c3_mega
chr13	30700000	30750000	-0.39368	-0.234623	FALSE	CPA_TP53_Ctrl_c3_mega	CPA_TP53_WGD_c3_mega
chr13	31700000	31750000	-0.717918	-0.671977	FALSE	CPA_TP53_Ctrl_c3_mega	CPA_TP53_WGD_c3_mega
chr13	32400000	32450000	-0.292519	-0.319091	FALSE	CPA_TP53_Ctrl_c3_mega	CPA_TP53_WGD_c3_mega
chr13	33050000	33100000	-0.301982	-0.258639	FALSE	CPA_TP53_Ctrl_c3_mega	CPA_TP53_WGD_c3_mega
chr13	33600000	33650000	0.276519	0.287731	FALSE	CPA_TP53_Ctrl_c3_mega	CPA_TP53_WGD_c3_mega
chr13	34350000	34400000	-0.695799	-0.625363	FALSE	CPA_TP53_Ctrl_c3_mega	CPA_TP53_WGD_c3_mega
chr13	35700000	35750000	-0.494057	-0.503669	FALSE	CPA_TP53_Ctrl_c3_mega	CPA_TP53_WGD_c3_mega
chr13	36500000	36550000	-0.414139	-0.256393	FALSE	CPA_TP53_Ctrl_c3_mega	CPA_TP53_WGD_c3_mega
chr13	37550000	37600000	-0.891147	-0.870279	FALSE	CPA_TP53_Ctrl_c3_mega	CPA_TP53_WGD_c3_mega
chr13	38250000	38300000	-0.0584575	-0.0692364	FALSE	CPA_TP53_Ctrl_c3_mega	CPA_TP53_WGD_c3_mega
chr13	39500000	39550000	-0.386569	-0.368159	FALSE	CPA_TP53_Ctrl_c3_mega	CPA_TP53_WGD_c3_mega
chr13	40250000	40300000	-1.03731	-0.932834	FALSE	CPA_TP53_Ctrl_c3_mega	CPA_TP53_WGD_c3_mega
chr13	41350000	41400000	-0.775436	-0.7425	FALSE	CPA_TP53_Ctrl_c3_mega	CPA_TP53_WGD_c3_mega
chr13	41850000	41900000	-0.463535	-0.449541	FALSE	CPA_TP53_Ctrl_c3_mega	CPA_TP53_WGD_c3_mega
chr13	42800000	42850000	-0.685312	-0.711249	FALSE	CPA_TP53_Ctrl_c3_mega	CPA_TP53_WGD_c3_mega
chr13	43600000	43650000	0.345351	0.314777	FALSE	CPA_TP53_Ctrl_c3_mega	CPA_TP53_WGD_c3_mega
chr13	44450000	44500000	-0.986909	-0.851172	FALSE	CPA_TP53_Ctrl_c3_mega	CPA_TP53_WGD_c3_mega
chr13	45050000	45100000	-0.112367	-0.0461218	FALSE	CPA_TP53_Ctrl_c3_mega	CPA_TP53_WGD_c3_mega
chr13	45550000	45600000	-0.5044	-0.362063	FALSE	CPA_TP53_Ctrl_c3_mega	CPA_TP53_WGD_c3_mega
chr13	46000000	46050000	-0.73019	-0.749502	FALSE	CPA_TP53_Ctrl_c3_mega	CPA_TP53_WGD_c3_mega
chr13	47350000	47400000	-0.7799	-0.698372	FALSE	CPA_TP53_Ctrl_c3_mega	CPA_TP53_WGD_c3_mega
chr13	48450000	48500000	-0.228749	-0.217937	FALSE	CPA_TP53_Ctrl_c3_mega	CPA_TP53_WGD_c3_mega
chr13	49300000	49350000	-0.232741	-0.171622	FALSE	CPA_TP53_Ctrl_c3_mega	CPA_TP53_WGD_c3_mega
chr13	50200000	50250000	-0.567106	-0.469121	FALSE	CPA_TP53_Ctrl_c3_mega	CPA_TP53_WGD_c3_mega
chr13	50350000	50400000	0.0204295	-0.0168577	FALSE	CPA_TP53_Ctrl_c3_mega	CPA_TP53_WGD_c3_mega
chr13	50500000	50550000	-0.380042	-0.319722	FALSE	CPA_TP53_Ctrl_c3_mega	CPA_TP53_WGD_c3_mega
chr13	51650000	51700000	-0.789932	-0.812679	FALSE	CPA_TP53_Ctrl_c3_mega	CPA_TP53_WGD_c3_mega
chr13	52400000	52450000	-0.770968	-0.709001	FALSE	CPA_TP53_Ctrl_c3_mega	CPA_TP53_WGD_c3_mega
chr13	53150000	53200000	-0.852884	-0.855026	FALSE	CPA_TP53_Ctrl_c3_mega	CPA_TP53_WGD_c3_mega
chr13	54750000	54800000	-0.19304	-0.136081	FALSE	CPA_TP53_Ctrl_c3_mega	CPA_TP53_WGD_c3_mega
chr13	55650000	55700000	-0.260092	-0.307959	FALSE	CPA_TP53_Ctrl_c3_mega	CPA_TP53_WGD_c3_mega
chr13	57850000	57900000	-0.278825	-0.313747	FALSE	CPA_TP53_Ctrl_c3_mega	CPA_TP53_WGD_c3_mega
chr13	59950000	60000000	-0.447817	-0.429217	FALSE	CPA_TP53_Ctrl_c3_mega	CPA_TP53_WGD_c3_mega
chr13	59950000	60000000	-0.447817	-0.429217	FALSE	CPA_TP53_Ctrl_c3_mega	CPA_TP53_WGD_c3_mega
chr13	59950000	60000000	-0.447817	-0.429217	FALSE	CPA_TP53_Ctrl_c3_mega	CPA_TP53_WGD_c3_mega
chr13	59950000	60000000	-0.447817	-0.429217	FALSE	CPA_TP53_Ctrl_c3_mega	CPA_TP53_WGD_c3_mega
chr13	60150000	60200000	-0.528764	-0.509021	FALSE	CPA_TP53_Ctrl_c3_mega	CPA_TP53_WGD_c3_mega
chr13	61000000	61050000	-1.28055	-1.09198	TRUE	CPA_TP53_Ctrl_c3_mega	CPA_TP53_WGD_c3_mega
chr13	62550000	62600000	-1.13511	-1.04151	TRUE	CPA_TP53_Ctrl_c3_mega	CPA_TP53_WGD_c3_mega
chr13	63650000	63700000	-0.341945	-0.35773	FALSE	CPA_TP53_Ctrl_c3_mega	CPA_TP53_WGD_c3_mega
chr13	64350000	64400000	-0.331764	-0.403142	FALSE	CPA_TP53_Ctrl_c3_mega	CPA_TP53_WGD_c3_mega
chr13	64950000	65000000	-0.430607	-0.440797	FALSE	CPA_TP53_Ctrl_c3_mega	CPA_TP53_WGD_c3_mega
chr13	66200000	66250000	-0.746604	-0.733676	FALSE	CPA_TP53_Ctrl_c3_mega	CPA_TP53_WGD_c3_mega
chr13	67050000	67100000	-0.0983672	-0.158153	FALSE	CPA_TP53_Ctrl_c3_mega	CPA_TP53_WGD_c3_mega
chr13	67900000	67950000	-0.599611	-0.552787	FALSE	CPA_TP53_Ctrl_c3_mega	CPA_TP53_WGD_c3_mega
chr13	68850000	68900000	-0.212408	-0.23063	FALSE	CPA_TP53_Ctrl_c3_mega	CPA_TP53_WGD_c3_mega
chr13	70000000	70050000	-0.466699	-0.437673	FALSE	CPA_TP53_Ctrl_c3_mega	CPA_TP53_WGD_c3_mega
chr13	71150000	71200000	-0.879987	-0.752168	FALSE	CPA_TP53_Ctrl_c3_mega	CPA_TP53_WGD_c3_mega
chr13	71800000	71850000	-0.208083	-0.17824	FALSE	CPA_TP53_Ctrl_c3_mega	CPA_TP53_WGD_c3_mega
chr13	72450000	72500000	0.1587	0.0858964	FALSE	CPA_TP53_Ctrl_c3_mega	CPA_TP53_WGD_c3_mega
chr13	73300000	73350000	-1.96985	-1.64478	TRUE	CPA_TP53_Ctrl_c3_mega	CPA_TP53_WGD_c3_mega
chr13	74300000	74350000	-1.08579	-0.962926	FALSE	CPA_TP53_Ctrl_c3_mega	CPA_TP53_WGD_c3_mega
chr13	75050000	75100000	0.216279	0.202909	FALSE	CPA_TP53_Ctrl_c3_mega	CPA_TP53_WGD_c3_mega
chr13	76200000	76250000	-0.968518	-0.804596	FALSE	CPA_TP53_Ctrl_c3_mega	CPA_TP53_WGD_c3_mega
chr13	77550000	77600000	-0.960345	-0.833062	FALSE	CPA_TP53_Ctrl_c3_mega	CPA_TP53_WGD_c3_mega
chr13	78300000	78350000	-0.643262	-0.572946	FALSE	CPA_TP53_Ctrl_c3_mega	CPA_TP53_WGD_c3_mega
chr13	78700000	78750000	-0.268732	-0.225056	FALSE	CPA_TP53_Ctrl_c3_mega	CPA_TP53_WGD_c3_mega
chr13	79950000	80000000	-0.894818	-0.810999	FALSE	CPA_TP53_Ctrl_c3_mega	CPA_TP53_WGD_c3_mega
chr13	80950000	81000000	-0.470321	-0.436366	FALSE	CPA_TP53_Ctrl_c3_mega	CPA_TP53_WGD_c3_mega
chr13	81600000	81650000	-0.595927	-0.635846	FALSE	CPA_TP53_Ctrl_c3_mega	CPA_TP53_WGD_c3_mega
chr13	82500000	82550000	-0.259891	-0.26411	FALSE	CPA_TP53_Ctrl_c3_mega	CPA_TP53_WGD_c3_mega
chr13	82900000	82950000	-0.293097	-0.307701	FALSE	CPA_TP53_Ctrl_c3_mega	CPA_TP53_WGD_c3_mega
chr13	83550000	83600000	-0.200264	-0.276319	FALSE	CPA_TP53_Ctrl_c3_mega	CPA_TP53_WGD_c3_mega
chr13	84450000	84500000	0.0814481	0.0100494	FALSE	CPA_TP53_Ctrl_c3_mega	CPA_TP53_WGD_c3_mega
chr13	85400000	85450000	-1.15418	-1.05781	TRUE	CPA_TP53_Ctrl_c3_mega	CPA_TP53_WGD_c3_mega
chr13	86450000	86500000	-1.35018	-1.23565	TRUE	CPA_TP53_Ctrl_c3_mega	CPA_TP53_WGD_c3_mega
chr13	87450000	87500000	-0.0389815	-0.107192	FALSE	CPA_TP53_Ctrl_c3_mega	CPA_TP53_WGD_c3_mega
chr13	88300000	88350000	-0.529032	-0.539329	FALSE	CPA_TP53_Ctrl_c3_mega	CPA_TP53_WGD_c3_mega
chr13	89700000	89750000	-0.485995	-0.482488	FALSE	CPA_TP53_Ctrl_c3_mega	CPA_TP53_WGD_c3_mega
chr13	90500000	90550000	-0.115259	-0.141866	FALSE	CPA_TP53_Ctrl_c3_mega	CPA_TP53_WGD_c3_mega
chr13	91950000	92000000	-1.38088	-1.15813	TRUE	CPA_TP53_Ctrl_c3_mega	CPA_TP53_WGD_c3_mega
chr13	93300000	93350000	-0.393576	-0.367674	FALSE	CPA_TP53_Ctrl_c3_mega	CPA_TP53_WGD_c3_mega
chr13	94150000	94200000	0.178632	0.15173	FALSE	CPA_TP53_Ctrl_c3_mega	CPA_TP53_WGD_c3_mega
chr13	95050000	95100000	-1.05485	-0.912097	FALSE	CPA_TP53_Ctrl_c3_mega	CPA_TP53_WGD_c3_mega
chr13	96100000	96150000	-0.119729	-0.101383	FALSE	CPA_TP53_Ctrl_c3_mega	CPA_TP53_WGD_c3_mega
chr13	96600000	96650000	-0.616827	-0.559173	FALSE	CPA_TP53_Ctrl_c3_mega	CPA_TP53_WGD_c3_mega
chr13	97600000	97650000	-0.999865	-0.903964	FALSE	CPA_TP53_Ctrl_c3_mega	CPA_TP53_WGD_c3_mega
chr13	98400000	98450000	-0.303802	-0.234386	FALSE	CPA_TP53_Ctrl_c3_mega	CPA_TP53_WGD_c3_mega
chr13	99400000	99450000	-0.265266	-0.222891	FALSE	CPA_TP53_Ctrl_c3_mega	CPA_TP53_WGD_c3_mega
chr13	100150000	100200000	-0.584204	-0.52899	FALSE	CPA_TP53_Ctrl_c3_mega	CPA_TP53_WGD_c3_mega
chr13	101200000	101250000	-0.869427	-0.690959	FALSE	CPA_TP53_Ctrl_c3_mega	CPA_TP53_WGD_c3_mega
chr13	101750000	101800000	-0.686489	-0.63435	FALSE	CPA_TP53_Ctrl_c3_mega	CPA_TP53_WGD_c3_mega
chr13	102500000	102550000	-0.165631	-0.158332	FALSE	CPA_TP53_Ctrl_c3_mega	CPA_TP53_WGD_c3_mega
chr13	103500000	103550000	-0.885722	-0.748517	FALSE	CPA_TP53_Ctrl_c3_mega	CPA_TP53_WGD_c3_mega
chr13	104450000	104500000	-0.588965	-0.618994	FALSE	CPA_TP53_Ctrl_c3_mega	CPA_TP53_WGD_c3_mega
chr13	105250000	105300000	0.116632	0.0519634	FALSE	CPA_TP53_Ctrl_c3_mega	CPA_TP53_WGD_c3_mega
chr13	105850000	105900000	-0.0143233	0.0342975	FALSE	CPA_TP53_Ctrl_c3_mega	CPA_TP53_WGD_c3_mega
chr13	106600000	106650000	0.223797	0.243501	FALSE	CPA_TP53_Ctrl_c3_mega	CPA_TP53_WGD_c3_mega
chr13	107200000	107250000	-1.26105	-1.13643	TRUE	CPA_TP53_Ctrl_c3_mega	CPA_TP53_WGD_c3_mega
chr13	107750000	107800000	-0.60372	-0.581851	FALSE	CPA_TP53_Ctrl_c3_mega	CPA_TP53_WGD_c3_mega
chr13	108850000	108900000	-0.596928	-0.54141	FALSE	CPA_TP53_Ctrl_c3_mega	CPA_TP53_WGD_c3_mega
chr13	109550000	109600000	-0.764489	-0.623659	FALSE	CPA_TP53_Ctrl_c3_mega	CPA_TP53_WGD_c3_mega
chr13	110850000	110900000	-0.298482	-0.207958	FALSE	CPA_TP53_Ctrl_c3_mega	CPA_TP53_WGD_c3_mega
chr13	112050000	112100000	-0.520362	-0.318293	FALSE	CPA_TP53_Ctrl_c3_mega	CPA_TP53_WGD_c3_mega
chr13	113100000	113150000	-0.727862	-0.415822	FALSE	CPA_TP53_Ctrl_c3_mega	CPA_TP53_WGD_c3_mega
chr13	113550000	113600000	-0.601246	-0.346766	FALSE	CPA_TP53_Ctrl_c3_mega	CPA_TP53_WGD_c3_mega
chr13	114150000	114200000	-0.30294	-0.0668954	FALSE	CPA_TP53_Ctrl_c3_mega	CPA_TP53_WGD_c3_mega
chr14	20750000	20800000	-0.807858	-0.666742	FALSE	CPA_TP53_Ctrl_c3_mega	CPA_TP53_WGD_c3_mega
chr14	21550000	21600000	-0.521385	-0.303753	FALSE	CPA_TP53_Ctrl_c3_mega	CPA_TP53_WGD_c3_mega
chr14	22000000	22050000	-0.801917	-0.662141	FALSE	CPA_TP53_Ctrl_c3_mega	CPA_TP53_WGD_c3_mega
chr14	22550000	22600000	-0.254507	-0.123589	FALSE	CPA_TP53_Ctrl_c3_mega	CPA_TP53_WGD_c3_mega
chr14	23550000	23600000	-0.688606	-0.388731	FALSE	CPA_TP53_Ctrl_c3_mega	CPA_TP53_WGD_c3_mega
chr14	24800000	24850000	-0.859192	-0.584821	FALSE	CPA_TP53_Ctrl_c3_mega	CPA_TP53_WGD_c3_mega
chr14	25700000	25750000	-0.539128	-0.466109	FALSE	CPA_TP53_Ctrl_c3_mega	CPA_TP53_WGD_c3_mega
chr14	26800000	26850000	0.0483751	0.0268496	FALSE	CPA_TP53_Ctrl_c3_mega	CPA_TP53_WGD_c3_mega
chr14	27600000	27650000	0.136969	0.0455955	FALSE	CPA_TP53_Ctrl_c3_mega	CPA_TP53_WGD_c3_mega
chr14	28550000	28600000	-0.000870475	-0.0674425	FALSE	CPA_TP53_Ctrl_c3_mega	CPA_TP53_WGD_c3_mega
chr14	29150000	29200000	-0.88558	-0.885719	FALSE	CPA_TP53_Ctrl_c3_mega	CPA_TP53_WGD_c3_mega
chr14	30000000	30050000	-0.67328	-0.5132	FALSE	CPA_TP53_Ctrl_c3_mega	CPA_TP53_WGD_c3_mega
chr14	31000000	31050000	-0.990179	-0.826156	FALSE	CPA_TP53_Ctrl_c3_mega	CPA_TP53_WGD_c3_mega
chr14	31850000	31900000	-0.724136	-0.587289	FALSE	CPA_TP53_Ctrl_c3_mega	CPA_TP53_WGD_c3_mega
chr14	33000000	33050000	-0.997012	-0.904804	FALSE	CPA_TP53_Ctrl_c3_mega	CPA_TP53_WGD_c3_mega
chr14	33950000	34000000	0.266954	0.274522	FALSE	CPA_TP53_Ctrl_c3_mega	CPA_TP53_WGD_c3_mega
chr14	33950000	34000000	0.266954	0.274522	FALSE	CPA_TP53_Ctrl_c3_mega	CPA_TP53_WGD_c3_mega
chr14	34000000	34050000	0.399948	0.389338	FALSE	CPA_TP53_Ctrl_c3_mega	CPA_TP53_WGD_c3_mega
chr14	34200000	34250000	0.0542578	0.0838	FALSE	CPA_TP53_Ctrl_c3_mega	CPA_TP53_WGD_c3_mega
chr14	34950000	35000000	-1.17534	-0.977838	FALSE	CPA_TP53_Ctrl_c3_mega	CPA_TP53_WGD_c3_mega
chr14	36300000	36350000	-0.752386	-0.692162	FALSE	CPA_TP53_Ctrl_c3_mega	CPA_TP53_WGD_c3_mega
chr14	37050000	37100000	-0.0346281	-0.00940856	FALSE	CPA_TP53_Ctrl_c3_mega	CPA_TP53_WGD_c3_mega
chr14	37650000	37700000	-0.745127	-0.656607	FALSE	CPA_TP53_Ctrl_c3_mega	CPA_TP53_WGD_c3_mega
chr14	38350000	38400000	-0.78898	-0.718011	FALSE	CPA_TP53_Ctrl_c3_mega	CPA_TP53_WGD_c3_mega
chr14	39450000	39500000	-1.32866	-1.24161	TRUE	CPA_TP53_Ctrl_c3_mega	CPA_TP53_WGD_c3_mega
chr14	39950000	40000000	-1.19843	-1.17161	TRUE	CPA_TP53_Ctrl_c3_mega	CPA_TP53_WGD_c3_mega
chr14	41200000	41250000	-0.143796	-0.185474	FALSE	CPA_TP53_Ctrl_c3_mega	CPA_TP53_WGD_c3_mega
chr14	42100000	42150000	-0.696254	-0.667588	FALSE	CPA_TP53_Ctrl_c3_mega	CPA_TP53_WGD_c3_mega
chr14	44350000	44400000	-0.11503	-0.18694	FALSE	CPA_TP53_Ctrl_c3_mega	CPA_TP53_WGD_c3_mega
chr14	45250000	45300000	-1.08359	-1.06997	TRUE	CPA_TP53_Ctrl_c3_mega	CPA_TP53_WGD_c3_mega
chr14	45750000	45800000	-1.05265	-0.982425	TRUE	CPA_TP53_Ctrl_c3_mega	CPA_TP53_WGD_c3_mega
chr14	46800000	46850000	-0.0583018	-0.137757	FALSE	CPA_TP53_Ctrl_c3_mega	CPA_TP53_WGD_c3_mega
chr14	47950000	48000000	-0.171868	-0.21971	FALSE	CPA_TP53_Ctrl_c3_mega	CPA_TP53_WGD_c3_mega
chr14	49150000	49200000	-0.3372	-0.354331	FALSE	CPA_TP53_Ctrl_c3_mega	CPA_TP53_WGD_c3_mega
chr14	50000000	50050000	-2.06562	-1.80316	TRUE	CPA_TP53_Ctrl_c3_mega	CPA_TP53_WGD_c3_mega
chr14	50650000	50700000	-0.0128036	-0.0210191	FALSE	CPA_TP53_Ctrl_c3_mega	CPA_TP53_WGD_c3_mega
chr14	51400000	51450000	-0.489322	-0.508194	FALSE	CPA_TP53_Ctrl_c3_mega	CPA_TP53_WGD_c3_mega
chr14	51500000	51550000	-0.114108	-0.152029	FALSE	CPA_TP53_Ctrl_c3_mega	CPA_TP53_WGD_c3_mega
chr14	51550000	51600000	-0.149444	-0.179358	FALSE	CPA_TP53_Ctrl_c3_mega	CPA_TP53_WGD_c3_mega
chr14	52450000	52500000	-0.485769	-0.398949	FALSE	CPA_TP53_Ctrl_c3_mega	CPA_TP53_WGD_c3_mega
chr14	53000000	53050000	-0.0215135	-0.0368341	FALSE	CPA_TP53_Ctrl_c3_mega	CPA_TP53_WGD_c3_mega
chr14	53750000	53800000	-0.309533	-0.284964	FALSE	CPA_TP53_Ctrl_c3_mega	CPA_TP53_WGD_c3_mega
chr14	54850000	54900000	-0.828745	-0.819404	FALSE	CPA_TP53_Ctrl_c3_mega	CPA_TP53_WGD_c3_mega
chr14	55450000	55500000	-0.492832	-0.406178	FALSE	CPA_TP53_Ctrl_c3_mega	CPA_TP53_WGD_c3_mega
chr14	56000000	56050000	-0.0797045	-0.0277155	FALSE	CPA_TP53_Ctrl_c3_mega	CPA_TP53_WGD_c3_mega
chr14	56950000	57000000	-0.515375	-0.474906	FALSE	CPA_TP53_Ctrl_c3_mega	CPA_TP53_WGD_c3_mega
chr14	57850000	57900000	-0.527759	-0.564959	FALSE	CPA_TP53_Ctrl_c3_mega	CPA_TP53_WGD_c3_mega
chr14	58800000	58850000	-0.575639	-0.590271	FALSE	CPA_TP53_Ctrl_c3_mega	CPA_TP53_WGD_c3_mega
chr14	59500000	59550000	-0.161695	-0.094115	FALSE	CPA_TP53_Ctrl_c3_mega	CPA_TP53_WGD_c3_mega
chr14	60000000	60050000	-0.408897	-0.338177	FALSE	CPA_TP53_Ctrl_c3_mega	CPA_TP53_WGD_c3_mega
chr14	61000000	61050000	-0.387927	-0.257718	FALSE	CPA_TP53_Ctrl_c3_mega	CPA_TP53_WGD_c3_mega
chr14	61750000	61800000	-0.66527	-0.654417	FALSE	CPA_TP53_Ctrl_c3_mega	CPA_TP53_WGD_c3_mega
chr14	62500000	62550000	-0.372697	-0.416689	FALSE	CPA_TP53_Ctrl_c3_mega	CPA_TP53_WGD_c3_mega
chr14	63750000	63800000	-0.783121	-0.711142	FALSE	CPA_TP53_Ctrl_c3_mega	CPA_TP53_WGD_c3_mega
chr14	64850000	64900000	-0.197756	-0.186292	FALSE	CPA_TP53_Ctrl_c3_mega	CPA_TP53_WGD_c3_mega
chr14	65450000	65500000	-0.816979	-0.707661	FALSE	CPA_TP53_Ctrl_c3_mega	CPA_TP53_WGD_c3_mega
chr14	66750000	66800000	-0.151568	-0.207022	FALSE	CPA_TP53_Ctrl_c3_mega	CPA_TP53_WGD_c3_mega
chr14	67800000	67850000	-1.20439	-1.05049	TRUE	CPA_TP53_Ctrl_c3_mega	CPA_TP53_WGD_c3_mega
chr14	68200000	68250000	-0.588898	-0.610542	FALSE	CPA_TP53_Ctrl_c3_mega	CPA_TP53_WGD_c3_mega
chr14	69300000	69350000	-1.15381	-1.01422	TRUE	CPA_TP53_Ctrl_c3_mega	CPA_TP53_WGD_c3_mega
chr14	69950000	70000000	-0.585562	-0.507657	FALSE	CPA_TP53_Ctrl_c3_mega	CPA_TP53_WGD_c3_mega
chr14	71450000	71500000	-0.889498	-0.737967	FALSE	CPA_TP53_Ctrl_c3_mega	CPA_TP53_WGD_c3_mega
chr14	72200000	72250000	-1.01903	-0.891392	FALSE	CPA_TP53_Ctrl_c3_mega	CPA_TP53_WGD_c3_mega
chr14	72900000	72950000	-0.430111	-0.312069	FALSE	CPA_TP53_Ctrl_c3_mega	CPA_TP53_WGD_c3_mega
chr14	73500000	73550000	-0.659899	-0.576816	FALSE	CPA_TP53_Ctrl_c3_mega	CPA_TP53_WGD_c3_mega
chr14	74550000	74600000	-0.411494	-0.369225	FALSE	CPA_TP53_Ctrl_c3_mega	CPA_TP53_WGD_c3_mega
chr14	75350000	75400000	-0.337001	-0.172573	FALSE	CPA_TP53_Ctrl_c3_mega	CPA_TP53_WGD_c3_mega
chr14	76050000	76100000	-0.369754	-0.251785	FALSE	CPA_TP53_Ctrl_c3_mega	CPA_TP53_WGD_c3_mega
chr14	76450000	76500000	-0.284071	-0.203633	FALSE	CPA_TP53_Ctrl_c3_mega	CPA_TP53_WGD_c3_mega
chr14	77200000	77250000	-0.498582	-0.382835	FALSE	CPA_TP53_Ctrl_c3_mega	CPA_TP53_WGD_c3_mega
chr14	78250000	78300000	-0.768532	-0.799781	FALSE	CPA_TP53_Ctrl_c3_mega	CPA_TP53_WGD_c3_mega
chr14	79350000	79400000	-1.41574	-1.15958	TRUE	CPA_TP53_Ctrl_c3_mega	CPA_TP53_WGD_c3_mega
chr14	80400000	80450000	-0.188278	-0.248575	FALSE	CPA_TP53_Ctrl_c3_mega	CPA_TP53_WGD_c3_mega
chr14	82000000	82050000	-1.64214	-1.43241	TRUE	CPA_TP53_Ctrl_c3_mega	CPA_TP53_WGD_c3_mega
chr14	85400000	85450000	0.0353073	0.0510142	FALSE	CPA_TP53_Ctrl_c3_mega	CPA_TP53_WGD_c3_mega
chr14	86200000	86250000	-0.527369	-0.539565	FALSE	CPA_TP53_Ctrl_c3_mega	CPA_TP53_WGD_c3_mega
chr14	87400000	87450000	-0.551713	-0.514415	FALSE	CPA_TP53_Ctrl_c3_mega	CPA_TP53_WGD_c3_mega
chr14	88250000	88300000	-0.460461	-0.424618	FALSE	CPA_TP53_Ctrl_c3_mega	CPA_TP53_WGD_c3_mega
chr14	89000000	89050000	-0.324522	-0.300261	FALSE	CPA_TP53_Ctrl_c3_mega	CPA_TP53_WGD_c3_mega
chr14	89450000	89500000	-0.317363	-0.219779	FALSE	CPA_TP53_Ctrl_c3_mega	CPA_TP53_WGD_c3_mega
chr14	90450000	90500000	-0.554071	-0.490889	FALSE	CPA_TP53_Ctrl_c3_mega	CPA_TP53_WGD_c3_mega
chr14	91250000	91300000	-0.222578	-0.201288	FALSE	CPA_TP53_Ctrl_c3_mega	CPA_TP53_WGD_c3_mega
chr14	91800000	91850000	-0.246654	-0.238594	FALSE	CPA_TP53_Ctrl_c3_mega	CPA_TP53_WGD_c3_mega
chr14	92500000	92550000	-0.529691	-0.511449	FALSE	CPA_TP53_Ctrl_c3_mega	CPA_TP53_WGD_c3_mega
chr14	93250000	93300000	-0.689233	-0.6139	FALSE	CPA_TP53_Ctrl_c3_mega	CPA_TP53_WGD_c3_mega
chr14	93650000	93700000	-0.380368	-0.282949	FALSE	CPA_TP53_Ctrl_c3_mega	CPA_TP53_WGD_c3_mega
chr14	94400000	94450000	-0.506341	-0.406504	FALSE	CPA_TP53_Ctrl_c3_mega	CPA_TP53_WGD_c3_mega
chr14	94900000	94950000	-0.179607	-0.132417	FALSE	CPA_TP53_Ctrl_c3_mega	CPA_TP53_WGD_c3_mega
chr14	95950000	96000000	-0.244034	-0.202743	FALSE	CPA_TP53_Ctrl_c3_mega	CPA_TP53_WGD_c3_mega
chr14	96950000	97000000	-0.594949	-0.470707	FALSE	CPA_TP53_Ctrl_c3_mega	CPA_TP53_WGD_c3_mega
chr14	98550000	98600000	0.207806	0.170374	FALSE	CPA_TP53_Ctrl_c3_mega	CPA_TP53_WGD_c3_mega
chr14	99800000	99850000	-0.894964	-0.749806	FALSE	CPA_TP53_Ctrl_c3_mega	CPA_TP53_WGD_c3_mega
chr14	100750000	100800000	-0.453641	-0.328998	FALSE	CPA_TP53_Ctrl_c3_mega	CPA_TP53_WGD_c3_mega
chr14	102200000	102250000	-0.53962	-0.404262	FALSE	CPA_TP53_Ctrl_c3_mega	CPA_TP53_WGD_c3_mega
chr14	102750000	102800000	-0.319548	-0.150649	FALSE	CPA_TP53_Ctrl_c3_mega	CPA_TP53_WGD_c3_mega
chr14	103450000	103500000	-0.104609	0.0633778	FALSE	CPA_TP53_Ctrl_c3_mega	CPA_TP53_WGD_c3_mega
chr14	103950000	104000000	-0.900283	-0.535058	FALSE	CPA_TP53_Ctrl_c3_mega	CPA_TP53_WGD_c3_mega
chr14	104450000	104500000	-0.510132	-0.312841	FALSE	CPA_TP53_Ctrl_c3_mega	CPA_TP53_WGD_c3_mega
chr14	105200000	105250000	-0.707889	-0.614814	FALSE	CPA_TP53_Ctrl_c3_mega	CPA_TP53_WGD_c3_mega
chr14	105950000	106000000	-1.3056	-0.904486	FALSE	CPA_TP53_Ctrl_c3_mega	CPA_TP53_WGD_c3_mega
chr15	23550000	23600000	-2.15537	-1.71155	TRUE	CPA_TP53_Ctrl_c3_mega	CPA_TP53_WGD_c3_mega
chr15	25850000	25900000	-0.0260038	-0.0531241	FALSE	CPA_TP53_Ctrl_c3_mega	CPA_TP53_WGD_c3_mega
chr15	27050000	27100000	-0.284474	-0.312344	FALSE	CPA_TP53_Ctrl_c3_mega	CPA_TP53_WGD_c3_mega
chr15	28400000	28450000	-0.805301	-1.02693	FALSE	CPA_TP53_Ctrl_c3_mega	CPA_TP53_WGD_c3_mega
chr15	29000000	29050000	-0.242934	-0.825379	FALSE	CPA_TP53_Ctrl_c3_mega	CPA_TP53_WGD_c3_mega
chr15	29850000	29900000	-0.564061	-0.495047	FALSE	CPA_TP53_Ctrl_c3_mega	CPA_TP53_WGD_c3_mega
chr15	30500000	30550000	-2.31861	-1.94466	TRUE	CPA_TP53_Ctrl_c3_mega	CPA_TP53_WGD_c3_mega
chr15	31800000	31850000	-0.561291	-0.403651	FALSE	CPA_TP53_Ctrl_c3_mega	CPA_TP53_WGD_c3_mega
chr15	33400000	33450000	-0.515364	-0.459656	FALSE	CPA_TP53_Ctrl_c3_mega	CPA_TP53_WGD_c3_mega
chr15	34300000	34350000	-0.566481	-0.500686	FALSE	CPA_TP53_Ctrl_c3_mega	CPA_TP53_WGD_c3_mega
chr15	35250000	35300000	-0.713129	-0.638252	FALSE	CPA_TP53_Ctrl_c3_mega	CPA_TP53_WGD_c3_mega
chr15	36650000	36700000	0.300269	0.229023	FALSE	CPA_TP53_Ctrl_c3_mega	CPA_TP53_WGD_c3_mega
chr15	37400000	37450000	-0.741552	-0.642911	FALSE	CPA_TP53_Ctrl_c3_mega	CPA_TP53_WGD_c3_mega
chr15	38150000	38200000	-0.86273	-0.733889	FALSE	CPA_TP53_Ctrl_c3_mega	CPA_TP53_WGD_c3_mega
chr15	38950000	39000000	-0.519887	-0.431052	FALSE	CPA_TP53_Ctrl_c3_mega	CPA_TP53_WGD_c3_mega
chr15	40700000	40750000	-0.370602	-0.181361	FALSE	CPA_TP53_Ctrl_c3_mega	CPA_TP53_WGD_c3_mega
chr15	41700000	41750000	-0.445249	-0.306907	FALSE	CPA_TP53_Ctrl_c3_mega	CPA_TP53_WGD_c3_mega
chr15	42300000	42350000	-0.0620343	0.0231625	FALSE	CPA_TP53_Ctrl_c3_mega	CPA_TP53_WGD_c3_mega
chr15	42850000	42900000	0.0316371	0.0658251	FALSE	CPA_TP53_Ctrl_c3_mega	CPA_TP53_WGD_c3_mega
chr15	43650000	43700000	-0.535839	-0.477111	FALSE	CPA_TP53_Ctrl_c3_mega	CPA_TP53_WGD_c3_mega
chr15	44050000	44100000	-1.12906	-0.869583	FALSE	CPA_TP53_Ctrl_c3_mega	CPA_TP53_WGD_c3_mega
chr15	44850000	44900000	-0.751155	-0.519238	FALSE	CPA_TP53_Ctrl_c3_mega	CPA_TP53_WGD_c3_mega
chr15	45250000	45300000	-0.261763	-0.193454	FALSE	CPA_TP53_Ctrl_c3_mega	CPA_TP53_WGD_c3_mega
chr15	45950000	46000000	-1.04447	-0.983118	TRUE	CPA_TP53_Ctrl_c3_mega	CPA_TP53_WGD_c3_mega
chr15	46500000	46550000	0.330829	0.287243	FALSE	CPA_TP53_Ctrl_c3_mega	CPA_TP53_WGD_c3_mega
chr15	47450000	47500000	-0.24979	-0.313343	FALSE	CPA_TP53_Ctrl_c3_mega	CPA_TP53_WGD_c3_mega
chr15	48550000	48600000	-0.809133	-0.766476	FALSE	CPA_TP53_Ctrl_c3_mega	CPA_TP53_WGD_c3_mega
chr15	49450000	49500000	-0.161553	-0.130183	FALSE	CPA_TP53_Ctrl_c3_mega	CPA_TP53_WGD_c3_mega
chr15	50550000	50600000	-0.355893	-0.380538	FALSE	CPA_TP53_Ctrl_c3_mega	CPA_TP53_WGD_c3_mega
chr15	51250000	51300000	0.141195	0.179501	FALSE	CPA_TP53_Ctrl_c3_mega	CPA_TP53_WGD_c3_mega
chr15	51800000	51850000	-0.46428	-0.436362	FALSE	CPA_TP53_Ctrl_c3_mega	CPA_TP53_WGD_c3_mega
chr15	52100000	52150000	-0.217093	-0.28875	FALSE	CPA_TP53_Ctrl_c3_mega	CPA_TP53_WGD_c3_mega
chr15	53050000	53100000	-1.81684	-1.65777	TRUE	CPA_TP53_Ctrl_c3_mega	CPA_TP53_WGD_c3_mega
chr15	54100000	54150000	-0.775678	-0.610654	FALSE	CPA_TP53_Ctrl_c3_mega	CPA_TP53_WGD_c3_mega
chr15	55450000	55500000	-1.06259	-0.957749	FALSE	CPA_TP53_Ctrl_c3_mega	CPA_TP53_WGD_c3_mega
chr15	56700000	56750000	-0.417999	-0.397483	FALSE	CPA_TP53_Ctrl_c3_mega	CPA_TP53_WGD_c3_mega
chr15	58450000	58500000	-0.674588	-0.547143	FALSE	CPA_TP53_Ctrl_c3_mega	CPA_TP53_WGD_c3_mega
chr15	59200000	59250000	-0.470556	-0.328761	FALSE	CPA_TP53_Ctrl_c3_mega	CPA_TP53_WGD_c3_mega
chr15	59900000	59950000	-1.36952	-1.16868	TRUE	CPA_TP53_Ctrl_c3_mega	CPA_TP53_WGD_c3_mega
chr15	60750000	60800000	-0.636837	-0.636642	FALSE	CPA_TP53_Ctrl_c3_mega	CPA_TP53_WGD_c3_mega
chr15	61400000	61450000	-0.344744	-0.31017	FALSE	CPA_TP53_Ctrl_c3_mega	CPA_TP53_WGD_c3_mega
chr15	62150000	62200000	-0.466015	-0.422084	FALSE	CPA_TP53_Ctrl_c3_mega	CPA_TP53_WGD_c3_mega
chr15	62500000	62550000	0.0755945	0.0758085	FALSE	CPA_TP53_Ctrl_c3_mega	CPA_TP53_WGD_c3_mega
chr15	63000000	63050000	-0.248361	-0.210486	FALSE	CPA_TP53_Ctrl_c3_mega	CPA_TP53_WGD_c3_mega
chr15	63750000	63800000	-0.174911	-0.181371	FALSE	CPA_TP53_Ctrl_c3_mega	CPA_TP53_WGD_c3_mega
chr15	64400000	64450000	-1.07449	-0.713275	FALSE	CPA_TP53_Ctrl_c3_mega	CPA_TP53_WGD_c3_mega
chr15	65600000	65650000	-0.622998	-0.392722	FALSE	CPA_TP53_Ctrl_c3_mega	CPA_TP53_WGD_c3_mega
chr15	66850000	66900000	-0.634492	-0.463779	FALSE	CPA_TP53_Ctrl_c3_mega	CPA_TP53_WGD_c3_mega
chr15	67000000	67050000	-0.0519282	0.0303832	FALSE	CPA_TP53_Ctrl_c3_mega	CPA_TP53_WGD_c3_mega
chr15	67050000	67100000	-0.176046	-0.0785396	FALSE	CPA_TP53_Ctrl_c3_mega	CPA_TP53_WGD_c3_mega
chr15	67600000	67650000	0.0754094	0.0633755	FALSE	CPA_TP53_Ctrl_c3_mega	CPA_TP53_WGD_c3_mega
chr15	68500000	68550000	-0.654991	-0.517447	FALSE	CPA_TP53_Ctrl_c3_mega	CPA_TP53_WGD_c3_mega
chr15	69250000	69300000	0.071553	0.0493406	FALSE	CPA_TP53_Ctrl_c3_mega	CPA_TP53_WGD_c3_mega
chr15	69700000	69750000	-0.96291	-0.837584	FALSE	CPA_TP53_Ctrl_c3_mega	CPA_TP53_WGD_c3_mega
chr15	70950000	71000000	-0.459847	-0.491835	FALSE	CPA_TP53_Ctrl_c3_mega	CPA_TP53_WGD_c3_mega
chr15	72050000	72100000	-0.245535	-0.126815	FALSE	CPA_TP53_Ctrl_c3_mega	CPA_TP53_WGD_c3_mega
chr15	72500000	72550000	-0.385123	-0.313848	FALSE	CPA_TP53_Ctrl_c3_mega	CPA_TP53_WGD_c3_mega
chr15	72900000	72950000	-0.284756	-0.185202	FALSE	CPA_TP53_Ctrl_c3_mega	CPA_TP53_WGD_c3_mega
chr15	73500000	73550000	0.0017715	0.0418825	FALSE	CPA_TP53_Ctrl_c3_mega	CPA_TP53_WGD_c3_mega
chr15	74250000	74300000	-0.666568	-0.594907	FALSE	CPA_TP53_Ctrl_c3_mega	CPA_TP53_WGD_c3_mega
chr15	75600000	75650000	-0.776213	-0.546147	FALSE	CPA_TP53_Ctrl_c3_mega	CPA_TP53_WGD_c3_mega
chr15	76050000	76100000	-0.332461	-0.211061	FALSE	CPA_TP53_Ctrl_c3_mega	CPA_TP53_WGD_c3_mega
chr15	76400000	76450000	-0.496921	-0.447382	FALSE	CPA_TP53_Ctrl_c3_mega	CPA_TP53_WGD_c3_mega
chr15	77250000	77300000	-0.201629	-0.136395	FALSE	CPA_TP53_Ctrl_c3_mega	CPA_TP53_WGD_c3_mega
chr15	78150000	78200000	-0.82724	-0.676797	FALSE	CPA_TP53_Ctrl_c3_mega	CPA_TP53_WGD_c3_mega
chr15	79100000	79150000	-0.328196	-0.242546	FALSE	CPA_TP53_Ctrl_c3_mega	CPA_TP53_WGD_c3_mega
chr15	79500000	79550000	-0.433339	-0.361642	FALSE	CPA_TP53_Ctrl_c3_mega	CPA_TP53_WGD_c3_mega
chr15	80650000	80700000	-0.464006	-0.361286	FALSE	CPA_TP53_Ctrl_c3_mega	CPA_TP53_WGD_c3_mega
chr15	81550000	81600000	-0.190377	-0.0987366	FALSE	CPA_TP53_Ctrl_c3_mega	CPA_TP53_WGD_c3_mega
chr15	84950000	85000000	-1.16247	-1.20436	TRUE	CPA_TP53_Ctrl_c3_mega	CPA_TP53_WGD_c3_mega
chr15	85700000	85750000	-0.772551	-0.496729	FALSE	CPA_TP53_Ctrl_c3_mega	CPA_TP53_WGD_c3_mega
chr15	86350000	86400000	-1.74944	-1.57393	TRUE	CPA_TP53_Ctrl_c3_mega	CPA_TP53_WGD_c3_mega
chr15	87400000	87450000	-0.0367969	-0.0148548	FALSE	CPA_TP53_Ctrl_c3_mega	CPA_TP53_WGD_c3_mega
chr15	88200000	88250000	0.0765047	0.0840054	FALSE	CPA_TP53_Ctrl_c3_mega	CPA_TP53_WGD_c3_mega
chr15	89000000	89050000	-1.03899	-0.80435	FALSE	CPA_TP53_Ctrl_c3_mega	CPA_TP53_WGD_c3_mega
chr15	89850000	89900000	-0.891442	-0.594679	FALSE	CPA_TP53_Ctrl_c3_mega	CPA_TP53_WGD_c3_mega
chr15	90750000	90800000	-0.145283	-0.0607699	FALSE	CPA_TP53_Ctrl_c3_mega	CPA_TP53_WGD_c3_mega
chr15	91500000	91550000	-0.613592	-0.333274	FALSE	CPA_TP53_Ctrl_c3_mega	CPA_TP53_WGD_c3_mega
chr15	92700000	92750000	0.11991	0.119265	FALSE	CPA_TP53_Ctrl_c3_mega	CPA_TP53_WGD_c3_mega
chr15	93550000	93600000	-0.86246	-0.709063	FALSE	CPA_TP53_Ctrl_c3_mega	CPA_TP53_WGD_c3_mega
chr15	94700000	94750000	-0.575457	-0.544952	FALSE	CPA_TP53_Ctrl_c3_mega	CPA_TP53_WGD_c3_mega
chr15	95750000	95800000	0.177872	0.0661453	FALSE	CPA_TP53_Ctrl_c3_mega	CPA_TP53_WGD_c3_mega
chr15	96450000	96500000	0.0445533	0.154707	FALSE	CPA_TP53_Ctrl_c3_mega	CPA_TP53_WGD_c3_mega
chr15	97000000	97050000	0.0782885	0.0785704	FALSE	CPA_TP53_Ctrl_c3_mega	CPA_TP53_WGD_c3_mega
chr15	98350000	98400000	-0.546038	-0.471324	FALSE	CPA_TP53_Ctrl_c3_mega	CPA_TP53_WGD_c3_mega
chr15	98900000	98950000	-0.483233	-0.370995	FALSE	CPA_TP53_Ctrl_c3_mega	CPA_TP53_WGD_c3_mega
chr15	99700000	99750000	-0.63549	-0.442499	FALSE	CPA_TP53_Ctrl_c3_mega	CPA_TP53_WGD_c3_mega
chr15	100350000	100400000	-0.65035	-0.491573	FALSE	CPA_TP53_Ctrl_c3_mega	CPA_TP53_WGD_c3_mega
chr15	101100000	101150000	-0.774278	-0.626435	FALSE	CPA_TP53_Ctrl_c3_mega	CPA_TP53_WGD_c3_mega
chr16	1300000	1350000	-0.0391755	0.17327	FALSE	CPA_TP53_Ctrl_c3_mega	CPA_TP53_WGD_c3_mega
chr16	1950000	2000000	-0.58784	-0.282245	FALSE	CPA_TP53_Ctrl_c3_mega	CPA_TP53_WGD_c3_mega
chr16	3050000	3100000	-0.968682	-0.67899	FALSE	CPA_TP53_Ctrl_c3_mega	CPA_TP53_WGD_c3_mega
chr16	3600000	3650000	-0.00788917	0.131314	FALSE	CPA_TP53_Ctrl_c3_mega	CPA_TP53_WGD_c3_mega
chr16	4450000	4500000	-0.685694	-0.461058	FALSE	CPA_TP53_Ctrl_c3_mega	CPA_TP53_WGD_c3_mega
chr16	5150000	5200000	-1.78011	-1.45477	TRUE	CPA_TP53_Ctrl_c3_mega	CPA_TP53_WGD_c3_mega
chr16	6700000	6750000	-0.0153369	-0.108251	FALSE	CPA_TP53_Ctrl_c3_mega	CPA_TP53_WGD_c3_mega
chr16	7550000	7600000	0.238875	0.129999	FALSE	CPA_TP53_Ctrl_c3_mega	CPA_TP53_WGD_c3_mega
chr16	8550000	8600000	-1.32861	-1.19878	TRUE	CPA_TP53_Ctrl_c3_mega	CPA_TP53_WGD_c3_mega
chr16	9250000	9300000	-1.10943	-0.987995	TRUE	CPA_TP53_Ctrl_c3_mega	CPA_TP53_WGD_c3_mega
chr16	10350000	10400000	-0.216734	-0.207769	FALSE	CPA_TP53_Ctrl_c3_mega	CPA_TP53_WGD_c3_mega
chr16	11000000	11050000	-0.994248	-0.789951	FALSE	CPA_TP53_Ctrl_c3_mega	CPA_TP53_WGD_c3_mega
chr16	12100000	12150000	-0.31384	-0.356353	FALSE	CPA_TP53_Ctrl_c3_mega	CPA_TP53_WGD_c3_mega
chr16	13950000	14000000	-1.52252	-1.22077	TRUE	CPA_TP53_Ctrl_c3_mega	CPA_TP53_WGD_c3_mega
chr16	15700000	15750000	-0.0212915	-0.0734443	FALSE	CPA_TP53_Ctrl_c3_mega	CPA_TP53_WGD_c3_mega
chr16	16500000	16550000	-2.20565	-2.28983	TRUE	CPA_TP53_Ctrl_c3_mega	CPA_TP53_WGD_c3_mega
chr16	17550000	17600000	0.185326	0.196354	FALSE	CPA_TP53_Ctrl_c3_mega	CPA_TP53_WGD_c3_mega
chr16	18600000	18650000	-1.35445	-1.61713	TRUE	CPA_TP53_Ctrl_c3_mega	CPA_TP53_WGD_c3_mega
chr16	19550000	19600000	-0.619852	-0.508413	FALSE	CPA_TP53_Ctrl_c3_mega	CPA_TP53_WGD_c3_mega
chr16	19900000	19950000	-0.836673	-0.704376	FALSE	CPA_TP53_Ctrl_c3_mega	CPA_TP53_WGD_c3_mega
chr16	20700000	20750000	-0.716539	-0.642855	FALSE	CPA_TP53_Ctrl_c3_mega	CPA_TP53_WGD_c3_mega
chr16	21450000	21500000	-1.83874	-1.37195	TRUE	CPA_TP53_Ctrl_c3_mega	CPA_TP53_WGD_c3_mega
chr16	23100000	23150000	0.0144135	-0.0562782	FALSE	CPA_TP53_Ctrl_c3_mega	CPA_TP53_WGD_c3_mega
chr16	23650000	23700000	-0.784391	-0.720844	FALSE	CPA_TP53_Ctrl_c3_mega	CPA_TP53_WGD_c3_mega
chr16	24500000	24550000	-1.15772	-0.918276	FALSE	CPA_TP53_Ctrl_c3_mega	CPA_TP53_WGD_c3_mega
chr16	25250000	25300000	-1.09501	-0.871152	FALSE	CPA_TP53_Ctrl_c3_mega	CPA_TP53_WGD_c3_mega
chr16	27100000	27150000	-0.90777	-0.779717	FALSE	CPA_TP53_Ctrl_c3_mega	CPA_TP53_WGD_c3_mega
chr16	27450000	27500000	-0.770721	-0.636819	FALSE	CPA_TP53_Ctrl_c3_mega	CPA_TP53_WGD_c3_mega
chr16	28250000	28300000	-0.663486	-0.527781	FALSE	CPA_TP53_Ctrl_c3_mega	CPA_TP53_WGD_c3_mega
chr16	28900000	28950000	-0.429017	-0.498482	FALSE	CPA_TP53_Ctrl_c3_mega	CPA_TP53_WGD_c3_mega
chr16	29550000	29600000	0.05628	-0.0607473	FALSE	CPA_TP53_Ctrl_c3_mega	CPA_TP53_WGD_c3_mega
chr16	30150000	30200000	-0.298978	-0.173542	FALSE	CPA_TP53_Ctrl_c3_mega	CPA_TP53_WGD_c3_mega
chr16	30800000	30850000	-0.609463	-0.309473	FALSE	CPA_TP53_Ctrl_c3_mega	CPA_TP53_WGD_c3_mega
chr16	34050000	34100000	-3.5412	-3.12443	TRUE	CPA_TP53_Ctrl_c3_mega	CPA_TP53_WGD_c3_mega
chr16	48200000	48250000	-0.669434	-0.653974	FALSE	CPA_TP53_Ctrl_c3_mega	CPA_TP53_WGD_c3_mega
chr16	48650000	48700000	-0.955717	-0.827555	FALSE	CPA_TP53_Ctrl_c3_mega	CPA_TP53_WGD_c3_mega
chr16	49400000	49450000	-0.623982	-0.433769	FALSE	CPA_TP53_Ctrl_c3_mega	CPA_TP53_WGD_c3_mega
chr16	50000000	50050000	-0.355758	-0.299489	FALSE	CPA_TP53_Ctrl_c3_mega	CPA_TP53_WGD_c3_mega
chr16	50850000	50900000	-0.662644	-0.668618	FALSE	CPA_TP53_Ctrl_c3_mega	CPA_TP53_WGD_c3_mega
chr16	52050000	52100000	-0.870313	-0.70529	FALSE	CPA_TP53_Ctrl_c3_mega	CPA_TP53_WGD_c3_mega
chr16	53000000	53050000	-0.672447	-0.694063	FALSE	CPA_TP53_Ctrl_c3_mega	CPA_TP53_WGD_c3_mega
chr16	53500000	53550000	-0.808364	-0.735618	FALSE	CPA_TP53_Ctrl_c3_mega	CPA_TP53_WGD_c3_mega
chr16	54300000	54350000	0.413635	0.43213	FALSE	CPA_TP53_Ctrl_c3_mega	CPA_TP53_WGD_c3_mega
chr16	55350000	55400000	-0.15432	-0.146465	FALSE	CPA_TP53_Ctrl_c3_mega	CPA_TP53_WGD_c3_mega
chr16	55850000	55900000	0.0728018	0.0456695	FALSE	CPA_TP53_Ctrl_c3_mega	CPA_TP53_WGD_c3_mega
chr16	56400000	56450000	-0.657148	-0.59718	FALSE	CPA_TP53_Ctrl_c3_mega	CPA_TP53_WGD_c3_mega
chr16	57500000	57550000	-0.286765	-0.123337	FALSE	CPA_TP53_Ctrl_c3_mega	CPA_TP53_WGD_c3_mega
chr16	58150000	58200000	-0.105855	-0.114943	FALSE	CPA_TP53_Ctrl_c3_mega	CPA_TP53_WGD_c3_mega
chr16	58800000	58850000	-1.87243	-1.65751	TRUE	CPA_TP53_Ctrl_c3_mega	CPA_TP53_WGD_c3_mega
chr16	60350000	60400000	-0.0121658	-0.0556837	FALSE	CPA_TP53_Ctrl_c3_mega	CPA_TP53_WGD_c3_mega
chr16	61000000	61050000	-0.00716983	-0.0406761	FALSE	CPA_TP53_Ctrl_c3_mega	CPA_TP53_WGD_c3_mega
chr16	61400000	61450000	0.0431996	-0.013694	FALSE	CPA_TP53_Ctrl_c3_mega	CPA_TP53_WGD_c3_mega
chr16	62300000	62350000	-0.412118	-0.464136	FALSE	CPA_TP53_Ctrl_c3_mega	CPA_TP53_WGD_c3_mega
chr16	65100000	65150000	-0.563154	-0.565771	FALSE	CPA_TP53_Ctrl_c3_mega	CPA_TP53_WGD_c3_mega
chr16	66350000	66400000	-1.58959	-1.27552	TRUE	CPA_TP53_Ctrl_c3_mega	CPA_TP53_WGD_c3_mega
chr16	66850000	66900000	-0.721717	-0.492199	FALSE	CPA_TP53_Ctrl_c3_mega	CPA_TP53_WGD_c3_mega
chr16	67450000	67500000	-0.474722	-0.190203	FALSE	CPA_TP53_Ctrl_c3_mega	CPA_TP53_WGD_c3_mega
chr16	68350000	68400000	-0.598312	-0.408769	FALSE	CPA_TP53_Ctrl_c3_mega	CPA_TP53_WGD_c3_mega
chr16	69300000	69350000	-0.490885	-0.338755	FALSE	CPA_TP53_Ctrl_c3_mega	CPA_TP53_WGD_c3_mega
chr16	70150000	70200000	-0.513701	-0.348438	FALSE	CPA_TP53_Ctrl_c3_mega	CPA_TP53_WGD_c3_mega
chr16	70800000	70850000	-1.00306	-0.94267	FALSE	CPA_TP53_Ctrl_c3_mega	CPA_TP53_WGD_c3_mega
chr16	71600000	71650000	-0.338156	-0.306454	FALSE	CPA_TP53_Ctrl_c3_mega	CPA_TP53_WGD_c3_mega
chr16	72100000	72150000	-0.873506	-0.750795	FALSE	CPA_TP53_Ctrl_c3_mega	CPA_TP53_WGD_c3_mega
chr16	73300000	73350000	-0.168699	-0.171438	FALSE	CPA_TP53_Ctrl_c3_mega	CPA_TP53_WGD_c3_mega
chr16	74350000	74400000	-1.71275	-1.40773	TRUE	CPA_TP53_Ctrl_c3_mega	CPA_TP53_WGD_c3_mega
chr16	75650000	75700000	-0.894792	-0.785266	FALSE	CPA_TP53_Ctrl_c3_mega	CPA_TP53_WGD_c3_mega
chr16	77200000	77250000	-0.798428	-0.640642	FALSE	CPA_TP53_Ctrl_c3_mega	CPA_TP53_WGD_c3_mega
chr16	78150000	78200000	-0.467152	-0.405965	FALSE	CPA_TP53_Ctrl_c3_mega	CPA_TP53_WGD_c3_mega
chr16	79450000	79500000	0.125068	0.0436804	FALSE	CPA_TP53_Ctrl_c3_mega	CPA_TP53_WGD_c3_mega
chr16	80450000	80500000	-0.199618	-0.187947	FALSE	CPA_TP53_Ctrl_c3_mega	CPA_TP53_WGD_c3_mega
chr16	81000000	81050000	-0.615917	-0.562487	FALSE	CPA_TP53_Ctrl_c3_mega	CPA_TP53_WGD_c3_mega
chr16	81850000	81900000	-0.645304	-0.647882	FALSE	CPA_TP53_Ctrl_c3_mega	CPA_TP53_WGD_c3_mega
chr16	82500000	82550000	0.1831	0.125715	FALSE	CPA_TP53_Ctrl_c3_mega	CPA_TP53_WGD_c3_mega
chr16	82500000	82550000	0.1831	0.125715	FALSE	CPA_TP53_Ctrl_c3_mega	CPA_TP53_WGD_c3_mega
chr16	83900000	83950000	-1.39164	-1.17454	TRUE	CPA_TP53_Ctrl_c3_mega	CPA_TP53_WGD_c3_mega
chr16	84550000	84600000	-0.0787237	0.0188609	FALSE	CPA_TP53_Ctrl_c3_mega	CPA_TP53_WGD_c3_mega
chr16	85050000	85100000	-0.186817	-0.0724963	FALSE	CPA_TP53_Ctrl_c3_mega	CPA_TP53_WGD_c3_mega
chr16	85750000	85800000	-0.383719	-0.244371	FALSE	CPA_TP53_Ctrl_c3_mega	CPA_TP53_WGD_c3_mega
chr16	86550000	86600000	-0.534449	-0.339293	FALSE	CPA_TP53_Ctrl_c3_mega	CPA_TP53_WGD_c3_mega
chr16	87350000	87400000	-0.504048	-0.290996	FALSE	CPA_TP53_Ctrl_c3_mega	CPA_TP53_WGD_c3_mega
chr16	87850000	87900000	-0.0151981	0.00767225	FALSE	CPA_TP53_Ctrl_c3_mega	CPA_TP53_WGD_c3_mega
chr16	88650000	88700000	-0.490997	-0.264014	FALSE	CPA_TP53_Ctrl_c3_mega	CPA_TP53_WGD_c3_mega
chr16	89300000	89350000	-0.0634049	0.156152	FALSE	CPA_TP53_Ctrl_c3_mega	CPA_TP53_WGD_c3_mega
chr17	1000000	1050000	-0.545813	-0.369368	FALSE	CPA_TP53_Ctrl_c3_mega	CPA_TP53_WGD_c3_mega
chr17	1550000	1600000	-0.277403	-0.159041	FALSE	CPA_TP53_Ctrl_c3_mega	CPA_TP53_WGD_c3_mega
chr17	2250000	2300000	-0.765862	-0.470647	FALSE	CPA_TP53_Ctrl_c3_mega	CPA_TP53_WGD_c3_mega
chr17	2650000	2700000	-0.567916	-0.488977	FALSE	CPA_TP53_Ctrl_c3_mega	CPA_TP53_WGD_c3_mega
chr17	3600000	3650000	-0.864701	-0.647222	FALSE	CPA_TP53_Ctrl_c3_mega	CPA_TP53_WGD_c3_mega
chr17	4450000	4500000	-0.110507	-0.00682047	FALSE	CPA_TP53_Ctrl_c3_mega	CPA_TP53_WGD_c3_mega
chr17	5350000	5400000	-0.802242	-0.569818	FALSE	CPA_TP53_Ctrl_c3_mega	CPA_TP53_WGD_c3_mega
chr17	6350000	6400000	-0.77958	-0.677789	FALSE	CPA_TP53_Ctrl_c3_mega	CPA_TP53_WGD_c3_mega
chr17	7100000	7150000	-0.562925	-0.421653	FALSE	CPA_TP53_Ctrl_c3_mega	CPA_TP53_WGD_c3_mega
chr17	7550000	7600000	-0.505113	-0.271646	FALSE	CPA_TP53_Ctrl_c3_mega	CPA_TP53_WGD_c3_mega
chr17	8100000	8150000	-0.403724	-0.332651	FALSE	CPA_TP53_Ctrl_c3_mega	CPA_TP53_WGD_c3_mega
chr17	8700000	8750000	-0.377993	-0.311509	FALSE	CPA_TP53_Ctrl_c3_mega	CPA_TP53_WGD_c3_mega
chr17	9650000	9700000	-0.182648	-0.114165	FALSE	CPA_TP53_Ctrl_c3_mega	CPA_TP53_WGD_c3_mega
chr17	10600000	10650000	-0.173741	-0.231529	FALSE	CPA_TP53_Ctrl_c3_mega	CPA_TP53_WGD_c3_mega
chr17	11950000	12000000	0.0495886	-0.0260287	FALSE	CPA_TP53_Ctrl_c3_mega	CPA_TP53_WGD_c3_mega
chr17	12950000	13000000	-0.804559	-0.73749	FALSE	CPA_TP53_Ctrl_c3_mega	CPA_TP53_WGD_c3_mega
chr17	14100000	14150000	0.160021	0.0533999	FALSE	CPA_TP53_Ctrl_c3_mega	CPA_TP53_WGD_c3_mega
chr17	15100000	15150000	-0.660739	-0.56143	FALSE	CPA_TP53_Ctrl_c3_mega	CPA_TP53_WGD_c3_mega
chr17	15900000	15950000	-0.488944	-0.367947	FALSE	CPA_TP53_Ctrl_c3_mega	CPA_TP53_WGD_c3_mega
chr17	18350000	18400000	-1.24275	-0.950402	FALSE	CPA_TP53_Ctrl_c3_mega	CPA_TP53_WGD_c3_mega
chr17	19000000	19050000	-1.59732	-1.51664	TRUE	CPA_TP53_Ctrl_c3_mega	CPA_TP53_WGD_c3_mega
chr17	19800000	19850000	-0.468796	-0.368695	FALSE	CPA_TP53_Ctrl_c3_mega	CPA_TP53_WGD_c3_mega
chr17	20850000	20900000	-0.407587	-0.285161	FALSE	CPA_TP53_Ctrl_c3_mega	CPA_TP53_WGD_c3_mega
chr17	21500000	21550000	-0.671333	-0.810777	FALSE	CPA_TP53_Ctrl_c3_mega	CPA_TP53_WGD_c3_mega
chr17	26050000	26100000	-0.127549	-0.0453527	FALSE	CPA_TP53_Ctrl_c3_mega	CPA_TP53_WGD_c3_mega
chr17	26900000	26950000	-1.29816	-0.886778	FALSE	CPA_TP53_Ctrl_c3_mega	CPA_TP53_WGD_c3_mega
chr17	28400000	28450000	-0.0661399	-0.0562196	FALSE	CPA_TP53_Ctrl_c3_mega	CPA_TP53_WGD_c3_mega
chr17	29100000	29150000	-0.509171	-0.343732	FALSE	CPA_TP53_Ctrl_c3_mega	CPA_TP53_WGD_c3_mega
chr17	29750000	29800000	-0.141791	-0.0503075	FALSE	CPA_TP53_Ctrl_c3_mega	CPA_TP53_WGD_c3_mega
chr17	30350000	30400000	-0.148886	-0.229381	FALSE	CPA_TP53_Ctrl_c3_mega	CPA_TP53_WGD_c3_mega
chr17	30400000	30450000	-0.169628	-0.266278	FALSE	CPA_TP53_Ctrl_c3_mega	CPA_TP53_WGD_c3_mega
chr17	30650000	30700000	-0.50121	-0.458988	FALSE	CPA_TP53_Ctrl_c3_mega	CPA_TP53_WGD_c3_mega
chr17	31200000	31250000	-0.204471	-0.236127	FALSE	CPA_TP53_Ctrl_c3_mega	CPA_TP53_WGD_c3_mega
chr17	32000000	32050000	0.11699	0.12203	FALSE	CPA_TP53_Ctrl_c3_mega	CPA_TP53_WGD_c3_mega
chr17	32700000	32750000	-0.268569	-0.20813	FALSE	CPA_TP53_Ctrl_c3_mega	CPA_TP53_WGD_c3_mega
chr17	33400000	33450000	-0.393868	-0.390587	FALSE	CPA_TP53_Ctrl_c3_mega	CPA_TP53_WGD_c3_mega
chr17	35700000	35750000	-0.0249034	-0.0883318	FALSE	CPA_TP53_Ctrl_c3_mega	CPA_TP53_WGD_c3_mega
chr17	36400000	36450000	-0.747947	-0.649645	FALSE	CPA_TP53_Ctrl_c3_mega	CPA_TP53_WGD_c3_mega
chr17	36800000	36850000	-0.45789	-0.34001	FALSE	CPA_TP53_Ctrl_c3_mega	CPA_TP53_WGD_c3_mega
chr17	37400000	37450000	-0.209284	-0.207742	FALSE	CPA_TP53_Ctrl_c3_mega	CPA_TP53_WGD_c3_mega
chr17	37500000	37550000	0.0637952	-0.0122615	FALSE	CPA_TP53_Ctrl_c3_mega	CPA_TP53_WGD_c3_mega
chr17	37650000	37700000	-0.248937	-0.210421	FALSE	CPA_TP53_Ctrl_c3_mega	CPA_TP53_WGD_c3_mega
chr17	38400000	38450000	-0.422568	-0.342401	FALSE	CPA_TP53_Ctrl_c3_mega	CPA_TP53_WGD_c3_mega
chr17	39800000	39850000	-1.53569	-1.23957	TRUE	CPA_TP53_Ctrl_c3_mega	CPA_TP53_WGD_c3_mega
chr17	40750000	40800000	0.0206424	0.0521198	FALSE	CPA_TP53_Ctrl_c3_mega	CPA_TP53_WGD_c3_mega
chr17	41400000	41450000	-1.4729	-1.09958	TRUE	CPA_TP53_Ctrl_c3_mega	CPA_TP53_WGD_c3_mega
chr17	41850000	41900000	-0.621114	-0.463827	FALSE	CPA_TP53_Ctrl_c3_mega	CPA_TP53_WGD_c3_mega
chr17	42850000	42900000	-0.401341	-0.303298	FALSE	CPA_TP53_Ctrl_c3_mega	CPA_TP53_WGD_c3_mega
chr17	43250000	43300000	-0.646886	-0.493373	FALSE	CPA_TP53_Ctrl_c3_mega	CPA_TP53_WGD_c3_mega
chr17	45950000	46000000	-0.610572	-0.535246	FALSE	CPA_TP53_Ctrl_c3_mega	CPA_TP53_WGD_c3_mega
chr17	46800000	46850000	0.186824	0.15203	FALSE	CPA_TP53_Ctrl_c3_mega	CPA_TP53_WGD_c3_mega
chr17	47350000	47400000	-0.173058	-0.116247	FALSE	CPA_TP53_Ctrl_c3_mega	CPA_TP53_WGD_c3_mega
chr17	48200000	48250000	-0.80768	-0.607137	FALSE	CPA_TP53_Ctrl_c3_mega	CPA_TP53_WGD_c3_mega
chr17	49300000	49350000	-1.60284	-1.50141	TRUE	CPA_TP53_Ctrl_c3_mega	CPA_TP53_WGD_c3_mega
chr17	50650000	50700000	0.20191	0.14933	FALSE	CPA_TP53_Ctrl_c3_mega	CPA_TP53_WGD_c3_mega
chr17	52150000	52200000	0.354949	0.16407	FALSE	CPA_TP53_Ctrl_c3_mega	CPA_TP53_WGD_c3_mega
chr17	52950000	53000000	-1.14024	-0.961151	FALSE	CPA_TP53_Ctrl_c3_mega	CPA_TP53_WGD_c3_mega
chr17	53850000	53900000	-0.488511	-0.53244	FALSE	CPA_TP53_Ctrl_c3_mega	CPA_TP53_WGD_c3_mega
chr17	55050000	55100000	-0.593236	-0.64195	FALSE	CPA_TP53_Ctrl_c3_mega	CPA_TP53_WGD_c3_mega
chr17	55900000	55950000	-0.0924759	-0.163438	FALSE	CPA_TP53_Ctrl_c3_mega	CPA_TP53_WGD_c3_mega
chr17	56500000	56550000	-0.43608	-0.391156	FALSE	CPA_TP53_Ctrl_c3_mega	CPA_TP53_WGD_c3_mega
chr17	57250000	57300000	-0.279295	-0.304312	FALSE	CPA_TP53_Ctrl_c3_mega	CPA_TP53_WGD_c3_mega
chr17	58100000	58150000	-0.805529	-0.678785	FALSE	CPA_TP53_Ctrl_c3_mega	CPA_TP53_WGD_c3_mega
chr17	58700000	58750000	-0.503037	-0.49893	FALSE	CPA_TP53_Ctrl_c3_mega	CPA_TP53_WGD_c3_mega
chr17	59600000	59650000	-0.0915686	-0.0858754	FALSE	CPA_TP53_Ctrl_c3_mega	CPA_TP53_WGD_c3_mega
chr17	60500000	60550000	-0.62674	-0.667144	FALSE	CPA_TP53_Ctrl_c3_mega	CPA_TP53_WGD_c3_mega
chr17	61900000	61950000	-0.893579	-0.764579	FALSE	CPA_TP53_Ctrl_c3_mega	CPA_TP53_WGD_c3_mega
chr17	62450000	62500000	-0.873881	-0.757074	FALSE	CPA_TP53_Ctrl_c3_mega	CPA_TP53_WGD_c3_mega
chr17	63150000	63200000	-0.690332	-0.695273	FALSE	CPA_TP53_Ctrl_c3_mega	CPA_TP53_WGD_c3_mega
chr17	64150000	64200000	-0.599467	-0.484931	FALSE	CPA_TP53_Ctrl_c3_mega	CPA_TP53_WGD_c3_mega
chr17	65900000	65950000	-0.522461	-0.494957	FALSE	CPA_TP53_Ctrl_c3_mega	CPA_TP53_WGD_c3_mega
chr17	66550000	66600000	0.0668176	-0.00987479	FALSE	CPA_TP53_Ctrl_c3_mega	CPA_TP53_WGD_c3_mega
chr17	67450000	67500000	-0.325565	-0.393147	FALSE	CPA_TP53_Ctrl_c3_mega	CPA_TP53_WGD_c3_mega
chr17	68650000	68700000	-0.212534	-0.318471	FALSE	CPA_TP53_Ctrl_c3_mega	CPA_TP53_WGD_c3_mega
chr17	69050000	69100000	0.043768	-0.0624039	FALSE	CPA_TP53_Ctrl_c3_mega	CPA_TP53_WGD_c3_mega
chr17	70550000	70600000	-0.546885	-0.55084	FALSE	CPA_TP53_Ctrl_c3_mega	CPA_TP53_WGD_c3_mega
chr17	71300000	71350000	0.0311526	-0.0484146	FALSE	CPA_TP53_Ctrl_c3_mega	CPA_TP53_WGD_c3_mega
chr17	72200000	72250000	-0.782465	-0.579405	FALSE	CPA_TP53_Ctrl_c3_mega	CPA_TP53_WGD_c3_mega
chr17	72850000	72900000	-0.767095	-0.639022	FALSE	CPA_TP53_Ctrl_c3_mega	CPA_TP53_WGD_c3_mega
chr17	73600000	73650000	-0.804207	-0.522238	FALSE	CPA_TP53_Ctrl_c3_mega	CPA_TP53_WGD_c3_mega
chr17	74650000	74700000	-0.497302	-0.371476	FALSE	CPA_TP53_Ctrl_c3_mega	CPA_TP53_WGD_c3_mega
chr17	75350000	75400000	0.135191	0.188954	FALSE	CPA_TP53_Ctrl_c3_mega	CPA_TP53_WGD_c3_mega
chr17	76100000	76150000	-0.182012	-0.152207	FALSE	CPA_TP53_Ctrl_c3_mega	CPA_TP53_WGD_c3_mega
chr17	76950000	77000000	-0.789046	-0.683234	FALSE	CPA_TP53_Ctrl_c3_mega	CPA_TP53_WGD_c3_mega
chr17	77700000	77750000	-0.603224	-0.495963	FALSE	CPA_TP53_Ctrl_c3_mega	CPA_TP53_WGD_c3_mega
chr17	78300000	78350000	-0.301188	-0.144956	FALSE	CPA_TP53_Ctrl_c3_mega	CPA_TP53_WGD_c3_mega
chr17	79050000	79100000	-0.231195	-0.127376	FALSE	CPA_TP53_Ctrl_c3_mega	CPA_TP53_WGD_c3_mega
chr17	79600000	79650000	-0.908648	-0.661394	FALSE	CPA_TP53_Ctrl_c3_mega	CPA_TP53_WGD_c3_mega
chr18	850000	900000	-0.758484	-0.531875	FALSE	CPA_TP53_Ctrl_c3_mega	CPA_TP53_WGD_c3_mega
chr18	1800000	1850000	0.348639	0.346471	FALSE	CPA_TP53_Ctrl_c3_mega	CPA_TP53_WGD_c3_mega
chr18	1800000	1850000	0.348639	0.346471	FALSE	CPA_TP53_Ctrl_c3_mega	CPA_TP53_WGD_c3_mega
chr18	2600000	2650000	-0.745362	-0.504407	FALSE	CPA_TP53_Ctrl_c3_mega	CPA_TP53_WGD_c3_mega
chr18	3200000	3250000	-0.597342	-0.318459	FALSE	CPA_TP53_Ctrl_c3_mega	CPA_TP53_WGD_c3_mega
chr18	4000000	4050000	-0.844548	-0.699012	FALSE	CPA_TP53_Ctrl_c3_mega	CPA_TP53_WGD_c3_mega
chr18	4850000	4900000	0.229666	0.185408	FALSE	CPA_TP53_Ctrl_c3_mega	CPA_TP53_WGD_c3_mega
chr18	5650000	5700000	0.167758	0.145542	FALSE	CPA_TP53_Ctrl_c3_mega	CPA_TP53_WGD_c3_mega
chr18	6950000	7000000	-0.666408	-0.506754	FALSE	CPA_TP53_Ctrl_c3_mega	CPA_TP53_WGD_c3_mega
chr18	7700000	7750000	0.3459	0.328729	FALSE	CPA_TP53_Ctrl_c3_mega	CPA_TP53_WGD_c3_mega
chr18	8550000	8600000	-0.687481	-0.54841	FALSE	CPA_TP53_Ctrl_c3_mega	CPA_TP53_WGD_c3_mega
chr18	9100000	9150000	0.270082	0.255781	FALSE	CPA_TP53_Ctrl_c3_mega	CPA_TP53_WGD_c3_mega
chr18	9600000	9650000	-0.212449	-0.0670924	FALSE	CPA_TP53_Ctrl_c3_mega	CPA_TP53_WGD_c3_mega
chr18	9750000	9800000	-0.0692735	0.0226959	FALSE	CPA_TP53_Ctrl_c3_mega	CPA_TP53_WGD_c3_mega
chr18	9900000	9950000	-0.589811	-0.440895	FALSE	CPA_TP53_Ctrl_c3_mega	CPA_TP53_WGD_c3_mega
chr18	10700000	10750000	-0.456002	-0.325314	FALSE	CPA_TP53_Ctrl_c3_mega	CPA_TP53_WGD_c3_mega
chr18	11600000	11650000	-0.798599	-0.679943	FALSE	CPA_TP53_Ctrl_c3_mega	CPA_TP53_WGD_c3_mega
chr18	12200000	12250000	-0.462139	-0.246672	FALSE	CPA_TP53_Ctrl_c3_mega	CPA_TP53_WGD_c3_mega
chr18	13050000	13100000	-0.457789	-0.255206	FALSE	CPA_TP53_Ctrl_c3_mega	CPA_TP53_WGD_c3_mega
chr18	13750000	13800000	-0.241063	-0.131034	FALSE	CPA_TP53_Ctrl_c3_mega	CPA_TP53_WGD_c3_mega
chr18	14400000	14450000	-0.276129	-0.151667	FALSE	CPA_TP53_Ctrl_c3_mega	CPA_TP53_WGD_c3_mega
chr18	19400000	19450000	-0.511066	-0.316857	FALSE	CPA_TP53_Ctrl_c3_mega	CPA_TP53_WGD_c3_mega
chr18	20350000	20400000	-0.481108	-0.290548	FALSE	CPA_TP53_Ctrl_c3_mega	CPA_TP53_WGD_c3_mega
chr18	21100000	21150000	-0.356859	-0.163494	FALSE	CPA_TP53_Ctrl_c3_mega	CPA_TP53_WGD_c3_mega
chr18	22050000	22100000	-1.39582	-1.04064	TRUE	CPA_TP53_Ctrl_c3_mega	CPA_TP53_WGD_c3_mega
chr18	23550000	23600000	-0.743588	-0.740095	FALSE	CPA_TP53_Ctrl_c3_mega	CPA_TP53_WGD_c3_mega
chr18	24500000	24550000	-0.0361261	-0.0104757	FALSE	CPA_TP53_Ctrl_c3_mega	CPA_TP53_WGD_c3_mega
chr18	25200000	25250000	-0.448941	-0.407554	FALSE	CPA_TP53_Ctrl_c3_mega	CPA_TP53_WGD_c3_mega
chr18	25800000	25850000	0.101925	0.00442573	FALSE	CPA_TP53_Ctrl_c3_mega	CPA_TP53_WGD_c3_mega
chr18	26500000	26550000	0.0344107	-0.0166794	FALSE	CPA_TP53_Ctrl_c3_mega	CPA_TP53_WGD_c3_mega
chr18	27400000	27450000	0.0115597	-0.0382388	FALSE	CPA_TP53_Ctrl_c3_mega	CPA_TP53_WGD_c3_mega
chr18	27850000	27900000	0.168146	0.133325	FALSE	CPA_TP53_Ctrl_c3_mega	CPA_TP53_WGD_c3_mega
chr18	28500000	28550000	-1.16941	-1.09686	TRUE	CPA_TP53_Ctrl_c3_mega	CPA_TP53_WGD_c3_mega
chr18	29200000	29250000	0.100804	0.124307	FALSE	CPA_TP53_Ctrl_c3_mega	CPA_TP53_WGD_c3_mega
chr18	29200000	29250000	0.100804	0.124307	FALSE	CPA_TP53_Ctrl_c3_mega	CPA_TP53_WGD_c3_mega
chr18	29200000	29250000	0.100804	0.124307	FALSE	CPA_TP53_Ctrl_c3_mega	CPA_TP53_WGD_c3_mega
chr18	29200000	29250000	0.100804	0.124307	FALSE	CPA_TP53_Ctrl_c3_mega	CPA_TP53_WGD_c3_mega
chr18	29650000	29700000	-0.433863	-0.386981	FALSE	CPA_TP53_Ctrl_c3_mega	CPA_TP53_WGD_c3_mega
chr18	30250000	30300000	-0.633832	-0.573911	FALSE	CPA_TP53_Ctrl_c3_mega	CPA_TP53_WGD_c3_mega
chr18	32250000	32300000	-0.427699	-0.416929	FALSE	CPA_TP53_Ctrl_c3_mega	CPA_TP53_WGD_c3_mega
chr18	32800000	32850000	-0.451501	-0.345475	FALSE	CPA_TP53_Ctrl_c3_mega	CPA_TP53_WGD_c3_mega
chr18	33550000	33600000	-0.508448	-0.443321	FALSE	CPA_TP53_Ctrl_c3_mega	CPA_TP53_WGD_c3_mega
chr18	34400000	34450000	-1.672	-1.43274	TRUE	CPA_TP53_Ctrl_c3_mega	CPA_TP53_WGD_c3_mega
chr18	35200000	35250000	-0.38819	-0.35168	FALSE	CPA_TP53_Ctrl_c3_mega	CPA_TP53_WGD_c3_mega
chr18	36700000	36750000	-0.166237	-0.131885	FALSE	CPA_TP53_Ctrl_c3_mega	CPA_TP53_WGD_c3_mega
chr18	37950000	38000000	-0.640685	-0.645182	FALSE	CPA_TP53_Ctrl_c3_mega	CPA_TP53_WGD_c3_mega
chr18	38900000	38950000	-0.244329	-0.314335	FALSE	CPA_TP53_Ctrl_c3_mega	CPA_TP53_WGD_c3_mega
chr18	39600000	39650000	-1.7562	-1.54874	TRUE	CPA_TP53_Ctrl_c3_mega	CPA_TP53_WGD_c3_mega
chr18	41100000	41150000	-1.36313	-1.17914	TRUE	CPA_TP53_Ctrl_c3_mega	CPA_TP53_WGD_c3_mega
chr18	41650000	41700000	-0.021261	0.0130366	FALSE	CPA_TP53_Ctrl_c3_mega	CPA_TP53_WGD_c3_mega
chr18	43100000	43150000	-0.507679	-0.506664	FALSE	CPA_TP53_Ctrl_c3_mega	CPA_TP53_WGD_c3_mega
chr18	43650000	43700000	-0.904325	-0.63859	FALSE	CPA_TP53_Ctrl_c3_mega	CPA_TP53_WGD_c3_mega
chr18	44500000	44550000	-0.50494	-0.480266	FALSE	CPA_TP53_Ctrl_c3_mega	CPA_TP53_WGD_c3_mega
chr18	45300000	45350000	-1.20208	-1.09568	TRUE	CPA_TP53_Ctrl_c3_mega	CPA_TP53_WGD_c3_mega
chr18	46050000	46100000	-0.140182	-0.120807	FALSE	CPA_TP53_Ctrl_c3_mega	CPA_TP53_WGD_c3_mega
chr18	46950000	47000000	-0.612841	-0.531349	FALSE	CPA_TP53_Ctrl_c3_mega	CPA_TP53_WGD_c3_mega
chr18	47400000	47450000	-0.0159923	-0.0052584	FALSE	CPA_TP53_Ctrl_c3_mega	CPA_TP53_WGD_c3_mega
chr18	47950000	48000000	-0.446703	-0.413722	FALSE	CPA_TP53_Ctrl_c3_mega	CPA_TP53_WGD_c3_mega
chr18	48550000	48600000	-0.418664	-0.325712	FALSE	CPA_TP53_Ctrl_c3_mega	CPA_TP53_WGD_c3_mega
chr18	49150000	49200000	-0.8567	-0.816896	FALSE	CPA_TP53_Ctrl_c3_mega	CPA_TP53_WGD_c3_mega
chr18	50000000	50050000	-0.13033	-0.237608	FALSE	CPA_TP53_Ctrl_c3_mega	CPA_TP53_WGD_c3_mega
chr18	51150000	51200000	-0.349276	-0.395155	FALSE	CPA_TP53_Ctrl_c3_mega	CPA_TP53_WGD_c3_mega
chr18	51800000	51850000	-0.420974	-0.471816	FALSE	CPA_TP53_Ctrl_c3_mega	CPA_TP53_WGD_c3_mega
chr18	52800000	52850000	-0.490678	-0.538587	FALSE	CPA_TP53_Ctrl_c3_mega	CPA_TP53_WGD_c3_mega
chr18	53650000	53700000	0.0472433	-0.00484782	FALSE	CPA_TP53_Ctrl_c3_mega	CPA_TP53_WGD_c3_mega
chr18	54250000	54300000	-1.61394	-1.4831	TRUE	CPA_TP53_Ctrl_c3_mega	CPA_TP53_WGD_c3_mega
chr18	55200000	55250000	-1.40901	-1.2946	TRUE	CPA_TP53_Ctrl_c3_mega	CPA_TP53_WGD_c3_mega
chr18	56000000	56050000	-0.430087	-0.350959	FALSE	CPA_TP53_Ctrl_c3_mega	CPA_TP53_WGD_c3_mega
chr18	56800000	56850000	-0.580377	-0.479429	FALSE	CPA_TP53_Ctrl_c3_mega	CPA_TP53_WGD_c3_mega
chr18	57550000	57600000	-0.0738241	-0.0868368	FALSE	CPA_TP53_Ctrl_c3_mega	CPA_TP53_WGD_c3_mega
chr18	58300000	58350000	-0.452698	-0.443423	FALSE	CPA_TP53_Ctrl_c3_mega	CPA_TP53_WGD_c3_mega
chr18	59150000	59200000	-0.747501	-0.718789	FALSE	CPA_TP53_Ctrl_c3_mega	CPA_TP53_WGD_c3_mega
chr18	59850000	59900000	-0.588749	-0.611194	FALSE	CPA_TP53_Ctrl_c3_mega	CPA_TP53_WGD_c3_mega
chr18	60700000	60750000	0.0209324	0.106057	FALSE	CPA_TP53_Ctrl_c3_mega	CPA_TP53_WGD_c3_mega
chr18	61100000	61150000	-0.201696	-0.146987	FALSE	CPA_TP53_Ctrl_c3_mega	CPA_TP53_WGD_c3_mega
chr18	61650000	61700000	-1.94407	-1.7099	TRUE	CPA_TP53_Ctrl_c3_mega	CPA_TP53_WGD_c3_mega
chr18	63450000	63500000	-0.170497	-0.138789	FALSE	CPA_TP53_Ctrl_c3_mega	CPA_TP53_WGD_c3_mega
chr18	64200000	64250000	0.0151947	0.000719888	FALSE	CPA_TP53_Ctrl_c3_mega	CPA_TP53_WGD_c3_mega
chr18	64800000	64850000	-0.64776	-0.599532	FALSE	CPA_TP53_Ctrl_c3_mega	CPA_TP53_WGD_c3_mega
chr18	65600000	65650000	0.277775	0.235831	FALSE	CPA_TP53_Ctrl_c3_mega	CPA_TP53_WGD_c3_mega
chr18	66400000	66450000	-1.38006	-1.26199	TRUE	CPA_TP53_Ctrl_c3_mega	CPA_TP53_WGD_c3_mega
chr18	67650000	67700000	-0.487987	-0.421619	FALSE	CPA_TP53_Ctrl_c3_mega	CPA_TP53_WGD_c3_mega
chr18	68150000	68200000	-2.31427	-1.95822	TRUE	CPA_TP53_Ctrl_c3_mega	CPA_TP53_WGD_c3_mega
chr18	70300000	70350000	-1.45383	-1.27916	TRUE	CPA_TP53_Ctrl_c3_mega	CPA_TP53_WGD_c3_mega
chr18	71700000	71750000	-0.460114	-0.377919	FALSE	CPA_TP53_Ctrl_c3_mega	CPA_TP53_WGD_c3_mega
chr18	72250000	72300000	-0.962437	-0.81001	FALSE	CPA_TP53_Ctrl_c3_mega	CPA_TP53_WGD_c3_mega
chr18	74000000	74050000	-0.378469	-0.265564	FALSE	CPA_TP53_Ctrl_c3_mega	CPA_TP53_WGD_c3_mega
chr18	74500000	74550000	-0.832456	-0.700344	FALSE	CPA_TP53_Ctrl_c3_mega	CPA_TP53_WGD_c3_mega
chr18	76000000	76050000	0.32613	0.318563	FALSE	CPA_TP53_Ctrl_c3_mega	CPA_TP53_WGD_c3_mega
chr18	77100000	77150000	-0.532195	-0.444546	FALSE	CPA_TP53_Ctrl_c3_mega	CPA_TP53_WGD_c3_mega
chr19	1300000	1350000	-0.391117	-0.288286	FALSE	CPA_TP53_Ctrl_c3_mega	CPA_TP53_WGD_c3_mega
chr19	1850000	1900000	-0.86871	-0.478588	FALSE	CPA_TP53_Ctrl_c3_mega	CPA_TP53_WGD_c3_mega
chr19	2850000	2900000	-0.107174	-0.00587995	FALSE	CPA_TP53_Ctrl_c3_mega	CPA_TP53_WGD_c3_mega
chr19	3600000	3650000	-0.153506	0.0284858	FALSE	CPA_TP53_Ctrl_c3_mega	CPA_TP53_WGD_c3_mega
chr19	4600000	4650000	-0.460491	-0.393859	FALSE	CPA_TP53_Ctrl_c3_mega	CPA_TP53_WGD_c3_mega
chr19	5700000	5750000	-0.973013	-0.814288	FALSE	CPA_TP53_Ctrl_c3_mega	CPA_TP53_WGD_c3_mega
chr19	6950000	7000000	-0.00774877	-0.143928	FALSE	CPA_TP53_Ctrl_c3_mega	CPA_TP53_WGD_c3_mega
chr19	7950000	8000000	-0.334936	-0.232914	FALSE	CPA_TP53_Ctrl_c3_mega	CPA_TP53_WGD_c3_mega
chr19	8600000	8650000	-0.681722	-0.536831	FALSE	CPA_TP53_Ctrl_c3_mega	CPA_TP53_WGD_c3_mega
chr19	9250000	9300000	0.281255	0.199098	FALSE	CPA_TP53_Ctrl_c3_mega	CPA_TP53_WGD_c3_mega
chr19	10000000	10050000	-0.684086	-0.600144	FALSE	CPA_TP53_Ctrl_c3_mega	CPA_TP53_WGD_c3_mega
chr19	10450000	10500000	-0.375669	-0.200016	FALSE	CPA_TP53_Ctrl_c3_mega	CPA_TP53_WGD_c3_mega
chr19	10950000	11000000	-0.796858	-0.513505	FALSE	CPA_TP53_Ctrl_c3_mega	CPA_TP53_WGD_c3_mega
chr19	11700000	11750000	-0.519302	-0.469461	FALSE	CPA_TP53_Ctrl_c3_mega	CPA_TP53_WGD_c3_mega
chr19	12850000	12900000	-0.59585	-0.519035	FALSE	CPA_TP53_Ctrl_c3_mega	CPA_TP53_WGD_c3_mega
chr19	13850000	13900000	-0.340932	-0.203706	FALSE	CPA_TP53_Ctrl_c3_mega	CPA_TP53_WGD_c3_mega
chr19	14600000	14650000	-0.360013	-0.242256	FALSE	CPA_TP53_Ctrl_c3_mega	CPA_TP53_WGD_c3_mega
chr19	15650000	15700000	-0.0768984	-0.0523127	FALSE	CPA_TP53_Ctrl_c3_mega	CPA_TP53_WGD_c3_mega
chr19	16600000	16650000	-0.593795	-0.494783	FALSE	CPA_TP53_Ctrl_c3_mega	CPA_TP53_WGD_c3_mega
chr19	17450000	17500000	-0.242857	-0.174842	FALSE	CPA_TP53_Ctrl_c3_mega	CPA_TP53_WGD_c3_mega
chr19	18100000	18150000	-0.444008	-0.301662	FALSE	CPA_TP53_Ctrl_c3_mega	CPA_TP53_WGD_c3_mega
chr19	18450000	18500000	-0.389303	-0.285298	FALSE	CPA_TP53_Ctrl_c3_mega	CPA_TP53_WGD_c3_mega
chr19	19700000	19750000	-1.21019	-1.02813	TRUE	CPA_TP53_Ctrl_c3_mega	CPA_TP53_WGD_c3_mega
chr19	20750000	20800000	0.257106	0.142775	FALSE	CPA_TP53_Ctrl_c3_mega	CPA_TP53_WGD_c3_mega
chr19	21700000	21750000	0.0771798	0.0146044	FALSE	CPA_TP53_Ctrl_c3_mega	CPA_TP53_WGD_c3_mega
chr19	23000000	23050000	0.059067	-0.0198889	FALSE	CPA_TP53_Ctrl_c3_mega	CPA_TP53_WGD_c3_mega
chr19	28700000	28750000	0.234655	0.177128	FALSE	CPA_TP53_Ctrl_c3_mega	CPA_TP53_WGD_c3_mega
chr19	29300000	29350000	0.177903	0.00611276	FALSE	CPA_TP53_Ctrl_c3_mega	CPA_TP53_WGD_c3_mega
chr19	30100000	30150000	-0.687829	-0.527712	FALSE	CPA_TP53_Ctrl_c3_mega	CPA_TP53_WGD_c3_mega
chr19	30550000	30600000	-0.270591	-0.287538	FALSE	CPA_TP53_Ctrl_c3_mega	CPA_TP53_WGD_c3_mega
chr19	32750000	32800000	-0.725197	-0.673355	FALSE	CPA_TP53_Ctrl_c3_mega	CPA_TP53_WGD_c3_mega
chr19	33700000	33750000	-0.328467	-0.238115	FALSE	CPA_TP53_Ctrl_c3_mega	CPA_TP53_WGD_c3_mega
chr19	34650000	34700000	-0.213356	-0.223347	FALSE	CPA_TP53_Ctrl_c3_mega	CPA_TP53_WGD_c3_mega
chr19	34750000	34800000	0.149197	0.0518012	FALSE	CPA_TP53_Ctrl_c3_mega	CPA_TP53_WGD_c3_mega
chr19	34950000	35000000	-0.311174	-0.242013	FALSE	CPA_TP53_Ctrl_c3_mega	CPA_TP53_WGD_c3_mega
chr19	35550000	35600000	-0.433985	-0.396313	FALSE	CPA_TP53_Ctrl_c3_mega	CPA_TP53_WGD_c3_mega
chr19	36600000	36650000	-1.33484	-1.03612	TRUE	CPA_TP53_Ctrl_c3_mega	CPA_TP53_WGD_c3_mega
chr19	38350000	38400000	-1.05515	-0.979404	FALSE	CPA_TP53_Ctrl_c3_mega	CPA_TP53_WGD_c3_mega
chr19	38800000	38850000	-0.419767	-0.360873	FALSE	CPA_TP53_Ctrl_c3_mega	CPA_TP53_WGD_c3_mega
chr19	39500000	39550000	-0.0613017	4.79262e-05	FALSE	CPA_TP53_Ctrl_c3_mega	CPA_TP53_WGD_c3_mega
chr19	39900000	39950000	-0.62961	-0.453315	FALSE	CPA_TP53_Ctrl_c3_mega	CPA_TP53_WGD_c3_mega
chr19	40700000	40750000	-0.0721516	-0.139404	FALSE	CPA_TP53_Ctrl_c3_mega	CPA_TP53_WGD_c3_mega
chr19	41100000	41150000	-0.435947	-0.373193	FALSE	CPA_TP53_Ctrl_c3_mega	CPA_TP53_WGD_c3_mega
chr19	42350000	42400000	-0.615122	-0.496923	FALSE	CPA_TP53_Ctrl_c3_mega	CPA_TP53_WGD_c3_mega
chr19	43000000	43050000	-0.248046	-0.178848	FALSE	CPA_TP53_Ctrl_c3_mega	CPA_TP53_WGD_c3_mega
chr19	44150000	44200000	-0.257478	-0.289581	FALSE	CPA_TP53_Ctrl_c3_mega	CPA_TP53_WGD_c3_mega
chr19	45150000	45200000	-0.181454	-0.229275	FALSE	CPA_TP53_Ctrl_c3_mega	CPA_TP53_WGD_c3_mega
chr19	46200000	46250000	-0.628389	-0.482628	FALSE	CPA_TP53_Ctrl_c3_mega	CPA_TP53_WGD_c3_mega
chr19	47150000	47200000	-0.411968	-0.26331	FALSE	CPA_TP53_Ctrl_c3_mega	CPA_TP53_WGD_c3_mega
chr19	47750000	47800000	-0.820043	-0.58727	FALSE	CPA_TP53_Ctrl_c3_mega	CPA_TP53_WGD_c3_mega
chr19	48350000	48400000	-0.620469	-0.461331	FALSE	CPA_TP53_Ctrl_c3_mega	CPA_TP53_WGD_c3_mega
chr19	48800000	48850000	-0.492054	-0.361419	FALSE	CPA_TP53_Ctrl_c3_mega	CPA_TP53_WGD_c3_mega
chr19	48850000	48900000	-0.294778	-0.200273	FALSE	CPA_TP53_Ctrl_c3_mega	CPA_TP53_WGD_c3_mega
chr19	48850000	48900000	-0.294778	-0.200273	FALSE	CPA_TP53_Ctrl_c3_mega	CPA_TP53_WGD_c3_mega
chr19	49100000	49150000	-0.831255	-0.576515	FALSE	CPA_TP53_Ctrl_c3_mega	CPA_TP53_WGD_c3_mega
chr19	49950000	50000000	-1.07322	-0.596287	FALSE	CPA_TP53_Ctrl_c3_mega	CPA_TP53_WGD_c3_mega
chr19	50550000	50600000	-0.56618	-0.398762	FALSE	CPA_TP53_Ctrl_c3_mega	CPA_TP53_WGD_c3_mega
chr19	51650000	51700000	-0.684025	-0.616119	FALSE	CPA_TP53_Ctrl_c3_mega	CPA_TP53_WGD_c3_mega
chr19	52300000	52350000	0.231409	0.139298	FALSE	CPA_TP53_Ctrl_c3_mega	CPA_TP53_WGD_c3_mega
chr19	52750000	52800000	-0.141735	-0.122181	FALSE	CPA_TP53_Ctrl_c3_mega	CPA_TP53_WGD_c3_mega
chr19	53650000	53700000	0.227563	0.109954	FALSE	CPA_TP53_Ctrl_c3_mega	CPA_TP53_WGD_c3_mega
chr19	54250000	54300000	-0.757403	-0.626852	FALSE	CPA_TP53_Ctrl_c3_mega	CPA_TP53_WGD_c3_mega
chr19	54900000	54950000	-0.71201	-0.566334	FALSE	CPA_TP53_Ctrl_c3_mega	CPA_TP53_WGD_c3_mega
chr19	55550000	55600000	-0.818437	-0.777804	FALSE	CPA_TP53_Ctrl_c3_mega	CPA_TP53_WGD_c3_mega
chr19	56150000	56200000	-1.5922	-1.32272	TRUE	CPA_TP53_Ctrl_c3_mega	CPA_TP53_WGD_c3_mega
chr19	56950000	57000000	0.223098	0.160777	FALSE	CPA_TP53_Ctrl_c3_mega	CPA_TP53_WGD_c3_mega
chr19	57650000	57700000	-0.545407	-0.493982	FALSE	CPA_TP53_Ctrl_c3_mega	CPA_TP53_WGD_c3_mega
chr2	1600000	1650000	-0.0818634	-0.0845025	FALSE	CPA_TP53_Ctrl_c3_mega	CPA_TP53_WGD_c3_mega
chr2	2600000	2650000	0.288252	0.294799	FALSE	CPA_TP53_Ctrl_c3_mega	CPA_TP53_WGD_c3_mega
chr2	3800000	3850000	-1.06894	-0.859878	FALSE	CPA_TP53_Ctrl_c3_mega	CPA_TP53_WGD_c3_mega
chr2	4800000	4850000	0.131185	0.0583524	FALSE	CPA_TP53_Ctrl_c3_mega	CPA_TP53_WGD_c3_mega
chr2	5750000	5800000	-0.0771967	-0.0586685	FALSE	CPA_TP53_Ctrl_c3_mega	CPA_TP53_WGD_c3_mega
chr2	7150000	7200000	-0.414829	-0.348209	FALSE	CPA_TP53_Ctrl_c3_mega	CPA_TP53_WGD_c3_mega
chr2	8900000	8950000	-0.88982	-0.802517	FALSE	CPA_TP53_Ctrl_c3_mega	CPA_TP53_WGD_c3_mega
chr2	9500000	9550000	-0.588443	-0.384428	FALSE	CPA_TP53_Ctrl_c3_mega	CPA_TP53_WGD_c3_mega
chr2	10150000	10200000	-0.173299	-0.0151106	FALSE	CPA_TP53_Ctrl_c3_mega	CPA_TP53_WGD_c3_mega
chr2	10850000	10900000	-0.862978	-0.705712	FALSE	CPA_TP53_Ctrl_c3_mega	CPA_TP53_WGD_c3_mega
chr2	11850000	11900000	-0.553635	-0.444376	FALSE	CPA_TP53_Ctrl_c3_mega	CPA_TP53_WGD_c3_mega
chr2	13150000	13200000	-1.32961	-1.15475	TRUE	CPA_TP53_Ctrl_c3_mega	CPA_TP53_WGD_c3_mega
chr2	14400000	14450000	0.105339	0.0355973	FALSE	CPA_TP53_Ctrl_c3_mega	CPA_TP53_WGD_c3_mega
chr2	15100000	15150000	-0.136272	-0.0589803	FALSE	CPA_TP53_Ctrl_c3_mega	CPA_TP53_WGD_c3_mega
chr2	15750000	15800000	-1.2771	-0.980507	FALSE	CPA_TP53_Ctrl_c3_mega	CPA_TP53_WGD_c3_mega
chr2	16750000	16800000	-0.487916	-0.346867	FALSE	CPA_TP53_Ctrl_c3_mega	CPA_TP53_WGD_c3_mega
chr2	17900000	17950000	-0.423503	-0.449177	FALSE	CPA_TP53_Ctrl_c3_mega	CPA_TP53_WGD_c3_mega
chr2	18550000	18600000	-0.555056	-0.455581	FALSE	CPA_TP53_Ctrl_c3_mega	CPA_TP53_WGD_c3_mega
chr2	19600000	19650000	0.23108	0.333357	FALSE	CPA_TP53_Ctrl_c3_mega	CPA_TP53_WGD_c3_mega
chr2	20100000	20150000	-0.663992	-0.551441	FALSE	CPA_TP53_Ctrl_c3_mega	CPA_TP53_WGD_c3_mega
chr2	20850000	20900000	-1.6961	-1.42084	TRUE	CPA_TP53_Ctrl_c3_mega	CPA_TP53_WGD_c3_mega
chr2	21200000	21250000	-1.08266	-0.875982	FALSE	CPA_TP53_Ctrl_c3_mega	CPA_TP53_WGD_c3_mega
chr2	23450000	23500000	-0.458736	-0.421341	FALSE	CPA_TP53_Ctrl_c3_mega	CPA_TP53_WGD_c3_mega
chr2	23950000	24000000	-0.480598	-0.432448	FALSE	CPA_TP53_Ctrl_c3_mega	CPA_TP53_WGD_c3_mega
chr2	24500000	24550000	0.0427652	-0.0349086	FALSE	CPA_TP53_Ctrl_c3_mega	CPA_TP53_WGD_c3_mega
chr2	25400000	25450000	-0.412767	-0.292871	FALSE	CPA_TP53_Ctrl_c3_mega	CPA_TP53_WGD_c3_mega
chr2	25950000	26000000	-0.478456	-0.473874	FALSE	CPA_TP53_Ctrl_c3_mega	CPA_TP53_WGD_c3_mega
chr2	26700000	26750000	-0.211903	0.00916002	FALSE	CPA_TP53_Ctrl_c3_mega	CPA_TP53_WGD_c3_mega
chr2	27550000	27600000	-0.793907	-0.52621	FALSE	CPA_TP53_Ctrl_c3_mega	CPA_TP53_WGD_c3_mega
chr2	27750000	27800000	0.107416	0.116402	FALSE	CPA_TP53_Ctrl_c3_mega	CPA_TP53_WGD_c3_mega
chr2	27850000	27900000	-0.653424	-0.533664	FALSE	CPA_TP53_Ctrl_c3_mega	CPA_TP53_WGD_c3_mega
chr2	28700000	28750000	-0.470652	-0.39292	FALSE	CPA_TP53_Ctrl_c3_mega	CPA_TP53_WGD_c3_mega
chr2	29100000	29150000	-0.666733	-0.489269	FALSE	CPA_TP53_Ctrl_c3_mega	CPA_TP53_WGD_c3_mega
chr2	30300000	30350000	-0.941469	-0.837692	FALSE	CPA_TP53_Ctrl_c3_mega	CPA_TP53_WGD_c3_mega
chr2	30950000	31000000	-0.318474	-0.199405	FALSE	CPA_TP53_Ctrl_c3_mega	CPA_TP53_WGD_c3_mega
chr2	31850000	31900000	-0.178753	-0.103327	FALSE	CPA_TP53_Ctrl_c3_mega	CPA_TP53_WGD_c3_mega
chr2	32800000	32850000	-0.621434	-0.513569	FALSE	CPA_TP53_Ctrl_c3_mega	CPA_TP53_WGD_c3_mega
chr2	33800000	33850000	-1.23218	-1.16825	TRUE	CPA_TP53_Ctrl_c3_mega	CPA_TP53_WGD_c3_mega
chr2	35000000	35050000	0.152819	0.031221	FALSE	CPA_TP53_Ctrl_c3_mega	CPA_TP53_WGD_c3_mega
chr2	36500000	36550000	-0.797776	-0.777101	FALSE	CPA_TP53_Ctrl_c3_mega	CPA_TP53_WGD_c3_mega
chr2	36950000	37000000	-0.723415	-0.669319	FALSE	CPA_TP53_Ctrl_c3_mega	CPA_TP53_WGD_c3_mega
chr2	37350000	37400000	-0.702569	-0.617607	FALSE	CPA_TP53_Ctrl_c3_mega	CPA_TP53_WGD_c3_mega
chr2	38150000	38200000	-0.353433	-0.30722	FALSE	CPA_TP53_Ctrl_c3_mega	CPA_TP53_WGD_c3_mega
chr2	39050000	39100000	-0.163379	-0.212018	FALSE	CPA_TP53_Ctrl_c3_mega	CPA_TP53_WGD_c3_mega
chr2	39500000	39550000	-0.256074	-0.170957	FALSE	CPA_TP53_Ctrl_c3_mega	CPA_TP53_WGD_c3_mega
chr2	40000000	40050000	-0.944948	-0.829416	FALSE	CPA_TP53_Ctrl_c3_mega	CPA_TP53_WGD_c3_mega
chr2	41050000	41100000	-0.221379	-0.281637	FALSE	CPA_TP53_Ctrl_c3_mega	CPA_TP53_WGD_c3_mega
chr2	42000000	42050000	-1.21594	-1.06549	TRUE	CPA_TP53_Ctrl_c3_mega	CPA_TP53_WGD_c3_mega
chr2	43000000	43050000	-1.36317	-1.16455	TRUE	CPA_TP53_Ctrl_c3_mega	CPA_TP53_WGD_c3_mega
chr2	43800000	43850000	-0.872383	-0.725846	FALSE	CPA_TP53_Ctrl_c3_mega	CPA_TP53_WGD_c3_mega
chr2	44000000	44050000	-0.264327	-0.336283	FALSE	CPA_TP53_Ctrl_c3_mega	CPA_TP53_WGD_c3_mega
chr2	44000000	44050000	-0.264327	-0.336283	FALSE	CPA_TP53_Ctrl_c3_mega	CPA_TP53_WGD_c3_mega
chr2	44100000	44150000	-0.449935	-0.436343	FALSE	CPA_TP53_Ctrl_c3_mega	CPA_TP53_WGD_c3_mega
chr2	44100000	44150000	-0.449935	-0.436343	FALSE	CPA_TP53_Ctrl_c3_mega	CPA_TP53_WGD_c3_mega
chr2	45100000	45150000	-0.189969	-0.129238	FALSE	CPA_TP53_Ctrl_c3_mega	CPA_TP53_WGD_c3_mega
chr2	45800000	45850000	-0.573104	-0.5576	FALSE	CPA_TP53_Ctrl_c3_mega	CPA_TP53_WGD_c3_mega
chr2	46800000	46850000	-0.0390219	0.0688465	FALSE	CPA_TP53_Ctrl_c3_mega	CPA_TP53_WGD_c3_mega
chr2	46800000	46850000	-0.0390219	0.0688465	FALSE	CPA_TP53_Ctrl_c3_mega	CPA_TP53_WGD_c3_mega
chr2	47150000	47200000	-0.227431	-0.17875	FALSE	CPA_TP53_Ctrl_c3_mega	CPA_TP53_WGD_c3_mega
chr2	47600000	47650000	-0.646016	-0.543291	FALSE	CPA_TP53_Ctrl_c3_mega	CPA_TP53_WGD_c3_mega
chr2	48000000	48050000	-0.482826	-0.359813	FALSE	CPA_TP53_Ctrl_c3_mega	CPA_TP53_WGD_c3_mega
chr2	48800000	48850000	-1.19949	-1.1893	TRUE	CPA_TP53_Ctrl_c3_mega	CPA_TP53_WGD_c3_mega
chr2	50650000	50700000	-1.47216	-1.21542	TRUE	CPA_TP53_Ctrl_c3_mega	CPA_TP53_WGD_c3_mega
chr2	51500000	51550000	-0.111651	-0.121606	FALSE	CPA_TP53_Ctrl_c3_mega	CPA_TP53_WGD_c3_mega
chr2	53000000	53050000	-0.210657	-0.218924	FALSE	CPA_TP53_Ctrl_c3_mega	CPA_TP53_WGD_c3_mega
chr2	54050000	54100000	-0.838142	-0.809578	FALSE	CPA_TP53_Ctrl_c3_mega	CPA_TP53_WGD_c3_mega
chr2	54950000	55000000	-0.265822	-0.134858	FALSE	CPA_TP53_Ctrl_c3_mega	CPA_TP53_WGD_c3_mega
chr2	55800000	55850000	-0.987081	-0.811479	FALSE	CPA_TP53_Ctrl_c3_mega	CPA_TP53_WGD_c3_mega
chr2	56350000	56400000	-1.09655	-0.963698	FALSE	CPA_TP53_Ctrl_c3_mega	CPA_TP53_WGD_c3_mega
chr2	57100000	57150000	0.20344	0.10104	FALSE	CPA_TP53_Ctrl_c3_mega	CPA_TP53_WGD_c3_mega
chr2	57850000	57900000	-0.951846	-0.928901	FALSE	CPA_TP53_Ctrl_c3_mega	CPA_TP53_WGD_c3_mega
chr2	58950000	59000000	-0.634401	-0.639847	FALSE	CPA_TP53_Ctrl_c3_mega	CPA_TP53_WGD_c3_mega
chr2	60850000	60900000	-1.41609	-1.26117	TRUE	CPA_TP53_Ctrl_c3_mega	CPA_TP53_WGD_c3_mega
chr2	61250000	61300000	-0.579028	-0.455682	FALSE	CPA_TP53_Ctrl_c3_mega	CPA_TP53_WGD_c3_mega
chr2	62100000	62150000	-0.701413	-0.642254	FALSE	CPA_TP53_Ctrl_c3_mega	CPA_TP53_WGD_c3_mega
chr2	62600000	62650000	-0.153791	-0.12457	FALSE	CPA_TP53_Ctrl_c3_mega	CPA_TP53_WGD_c3_mega
chr2	63150000	63200000	-0.477977	-0.439773	FALSE	CPA_TP53_Ctrl_c3_mega	CPA_TP53_WGD_c3_mega
chr2	63800000	63850000	-0.158888	-0.234553	FALSE	CPA_TP53_Ctrl_c3_mega	CPA_TP53_WGD_c3_mega
chr2	64150000	64200000	-0.398864	-0.442704	FALSE	CPA_TP53_Ctrl_c3_mega	CPA_TP53_WGD_c3_mega
chr2	65250000	65300000	-0.323982	-0.220921	FALSE	CPA_TP53_Ctrl_c3_mega	CPA_TP53_WGD_c3_mega
chr2	65850000	65900000	-1.15859	-1.03792	TRUE	CPA_TP53_Ctrl_c3_mega	CPA_TP53_WGD_c3_mega
chr2	66700000	66750000	0.062781	-0.0592348	FALSE	CPA_TP53_Ctrl_c3_mega	CPA_TP53_WGD_c3_mega
chr2	67400000	67450000	0.175744	0.244586	FALSE	CPA_TP53_Ctrl_c3_mega	CPA_TP53_WGD_c3_mega
chr2	68300000	68350000	-0.68701	-0.560265	FALSE	CPA_TP53_Ctrl_c3_mega	CPA_TP53_WGD_c3_mega
chr2	69150000	69200000	-0.479724	-0.352676	FALSE	CPA_TP53_Ctrl_c3_mega	CPA_TP53_WGD_c3_mega
chr2	69600000	69650000	-0.301831	-0.24103	FALSE	CPA_TP53_Ctrl_c3_mega	CPA_TP53_WGD_c3_mega
chr2	70450000	70500000	-0.56523	-0.497698	FALSE	CPA_TP53_Ctrl_c3_mega	CPA_TP53_WGD_c3_mega
chr2	71200000	71250000	-0.511302	-0.398316	FALSE	CPA_TP53_Ctrl_c3_mega	CPA_TP53_WGD_c3_mega
chr2	71650000	71700000	-0.116917	-0.0919415	FALSE	CPA_TP53_Ctrl_c3_mega	CPA_TP53_WGD_c3_mega
chr2	72350000	72400000	0.0486336	0.0534744	FALSE	CPA_TP53_Ctrl_c3_mega	CPA_TP53_WGD_c3_mega
chr2	73050000	73100000	-0.429297	-0.348614	FALSE	CPA_TP53_Ctrl_c3_mega	CPA_TP53_WGD_c3_mega
chr2	73500000	73550000	-0.583816	-0.547899	FALSE	CPA_TP53_Ctrl_c3_mega	CPA_TP53_WGD_c3_mega
chr2	73850000	73900000	-0.575916	-0.519186	FALSE	CPA_TP53_Ctrl_c3_mega	CPA_TP53_WGD_c3_mega
chr2	74750000	74800000	-0.641489	-0.496695	FALSE	CPA_TP53_Ctrl_c3_mega	CPA_TP53_WGD_c3_mega
chr2	75950000	76000000	-1.52167	-1.38903	TRUE	CPA_TP53_Ctrl_c3_mega	CPA_TP53_WGD_c3_mega
chr2	77050000	77100000	0.0852861	-0.0215379	FALSE	CPA_TP53_Ctrl_c3_mega	CPA_TP53_WGD_c3_mega
chr2	78100000	78150000	-0.384233	-0.398948	FALSE	CPA_TP53_Ctrl_c3_mega	CPA_TP53_WGD_c3_mega
chr2	79150000	79200000	-1.12112	-1.05478	TRUE	CPA_TP53_Ctrl_c3_mega	CPA_TP53_WGD_c3_mega
chr2	80150000	80200000	-0.670442	-0.565482	FALSE	CPA_TP53_Ctrl_c3_mega	CPA_TP53_WGD_c3_mega
chr2	80950000	81000000	-0.104734	-0.142689	FALSE	CPA_TP53_Ctrl_c3_mega	CPA_TP53_WGD_c3_mega
chr2	82250000	82300000	-0.0138038	0.0190034	FALSE	CPA_TP53_Ctrl_c3_mega	CPA_TP53_WGD_c3_mega
chr2	82550000	82600000	-0.0886598	-0.108542	FALSE	CPA_TP53_Ctrl_c3_mega	CPA_TP53_WGD_c3_mega
chr2	83500000	83550000	-0.430421	-0.422399	FALSE	CPA_TP53_Ctrl_c3_mega	CPA_TP53_WGD_c3_mega
chr2	84600000	84650000	-0.581211	-0.45397	FALSE	CPA_TP53_Ctrl_c3_mega	CPA_TP53_WGD_c3_mega
chr2	85550000	85600000	-0.896458	-0.689769	FALSE	CPA_TP53_Ctrl_c3_mega	CPA_TP53_WGD_c3_mega
chr2	85750000	85800000	-0.318002	-0.202307	FALSE	CPA_TP53_Ctrl_c3_mega	CPA_TP53_WGD_c3_mega
chr2	85850000	85900000	-0.631115	-0.441015	FALSE	CPA_TP53_Ctrl_c3_mega	CPA_TP53_WGD_c3_mega
chr2	86400000	86450000	-0.731221	-0.374574	FALSE	CPA_TP53_Ctrl_c3_mega	CPA_TP53_WGD_c3_mega
chr2	87500000	87550000	-0.874966	-0.958425	FALSE	CPA_TP53_Ctrl_c3_mega	CPA_TP53_WGD_c3_mega
chr2	96550000	96600000	-0.829395	-0.618784	FALSE	CPA_TP53_Ctrl_c3_mega	CPA_TP53_WGD_c3_mega
chr2	98150000	98200000	-1.72757	-1.07697	TRUE	CPA_TP53_Ctrl_c3_mega	CPA_TP53_WGD_c3_mega
chr2	99050000	99100000	-0.126433	-0.102962	FALSE	CPA_TP53_Ctrl_c3_mega	CPA_TP53_WGD_c3_mega
chr2	100050000	100100000	-0.26196	-0.291289	FALSE	CPA_TP53_Ctrl_c3_mega	CPA_TP53_WGD_c3_mega
chr2	101100000	101150000	-0.461008	-0.439075	FALSE	CPA_TP53_Ctrl_c3_mega	CPA_TP53_WGD_c3_mega
chr2	101850000	101900000	-1.01622	-0.769643	FALSE	CPA_TP53_Ctrl_c3_mega	CPA_TP53_WGD_c3_mega
chr2	102550000	102600000	-0.243084	-0.0214483	FALSE	CPA_TP53_Ctrl_c3_mega	CPA_TP53_WGD_c3_mega
chr2	103400000	103450000	-1.19569	-1.02519	TRUE	CPA_TP53_Ctrl_c3_mega	CPA_TP53_WGD_c3_mega
chr2	105600000	105650000	-0.995778	-0.900508	FALSE	CPA_TP53_Ctrl_c3_mega	CPA_TP53_WGD_c3_mega
chr2	107200000	107250000	-1.49045	-1.18998	TRUE	CPA_TP53_Ctrl_c3_mega	CPA_TP53_WGD_c3_mega
chr2	108000000	108050000	0.150327	0.0609924	FALSE	CPA_TP53_Ctrl_c3_mega	CPA_TP53_WGD_c3_mega
chr2	108800000	108850000	-1.0005	-0.875971	FALSE	CPA_TP53_Ctrl_c3_mega	CPA_TP53_WGD_c3_mega
chr2	109350000	109400000	-0.525825	-0.467995	FALSE	CPA_TP53_Ctrl_c3_mega	CPA_TP53_WGD_c3_mega
chr2	112500000	112550000	-1.1694	-1.10246	TRUE	CPA_TP53_Ctrl_c3_mega	CPA_TP53_WGD_c3_mega
chr2	113350000	113400000	-0.433608	-0.295632	FALSE	CPA_TP53_Ctrl_c3_mega	CPA_TP53_WGD_c3_mega
chr2	114250000	114300000	-1.5379	-1.30746	TRUE	CPA_TP53_Ctrl_c3_mega	CPA_TP53_WGD_c3_mega
chr2	114700000	114750000	-0.813478	-0.672339	FALSE	CPA_TP53_Ctrl_c3_mega	CPA_TP53_WGD_c3_mega
chr2	118600000	118650000	-1.33333	-1.16312	TRUE	CPA_TP53_Ctrl_c3_mega	CPA_TP53_WGD_c3_mega
chr2	119650000	119700000	-0.0808601	-0.0447444	FALSE	CPA_TP53_Ctrl_c3_mega	CPA_TP53_WGD_c3_mega
chr2	120300000	120350000	-0.348922	-0.378012	FALSE	CPA_TP53_Ctrl_c3_mega	CPA_TP53_WGD_c3_mega
chr2	121000000	121050000	-0.220656	-0.206464	FALSE	CPA_TP53_Ctrl_c3_mega	CPA_TP53_WGD_c3_mega
chr2	122550000	122600000	-0.840732	-0.713309	FALSE	CPA_TP53_Ctrl_c3_mega	CPA_TP53_WGD_c3_mega
chr2	123250000	123300000	0.156636	0.0882464	FALSE	CPA_TP53_Ctrl_c3_mega	CPA_TP53_WGD_c3_mega
chr2	124750000	124800000	-0.901186	-0.931983	FALSE	CPA_TP53_Ctrl_c3_mega	CPA_TP53_WGD_c3_mega
chr2	125500000	125550000	-0.206721	-0.235298	FALSE	CPA_TP53_Ctrl_c3_mega	CPA_TP53_WGD_c3_mega
chr2	126300000	126350000	0.0206553	-0.0386893	FALSE	CPA_TP53_Ctrl_c3_mega	CPA_TP53_WGD_c3_mega
chr2	127750000	127800000	-1.44516	-1.28157	TRUE	CPA_TP53_Ctrl_c3_mega	CPA_TP53_WGD_c3_mega
chr2	128800000	128850000	-0.477623	-0.371215	FALSE	CPA_TP53_Ctrl_c3_mega	CPA_TP53_WGD_c3_mega
chr2	130000000	130050000	0.0126825	-0.0610565	FALSE	CPA_TP53_Ctrl_c3_mega	CPA_TP53_WGD_c3_mega
chr2	130700000	130750000	-0.78795	-0.724868	FALSE	CPA_TP53_Ctrl_c3_mega	CPA_TP53_WGD_c3_mega
chr2	131250000	131300000	-0.555271	-0.91648	FALSE	CPA_TP53_Ctrl_c3_mega	CPA_TP53_WGD_c3_mega
chr2	131850000	131900000	-0.714819	-0.504382	FALSE	CPA_TP53_Ctrl_c3_mega	CPA_TP53_WGD_c3_mega
chr2	132950000	133000000	-0.732945	-0.756481	FALSE	CPA_TP53_Ctrl_c3_mega	CPA_TP53_WGD_c3_mega
chr2	133950000	134000000	-0.200506	-0.198909	FALSE	CPA_TP53_Ctrl_c3_mega	CPA_TP53_WGD_c3_mega
chr2	134650000	134700000	-0.463362	-0.440894	FALSE	CPA_TP53_Ctrl_c3_mega	CPA_TP53_WGD_c3_mega
chr2	135200000	135250000	-0.304161	-0.234137	FALSE	CPA_TP53_Ctrl_c3_mega	CPA_TP53_WGD_c3_mega
chr2	135700000	135750000	-0.900588	-0.784404	FALSE	CPA_TP53_Ctrl_c3_mega	CPA_TP53_WGD_c3_mega
chr2	136550000	136600000	-0.98388	-0.825529	FALSE	CPA_TP53_Ctrl_c3_mega	CPA_TP53_WGD_c3_mega
chr2	137150000	137200000	-0.974706	-0.858263	FALSE	CPA_TP53_Ctrl_c3_mega	CPA_TP53_WGD_c3_mega
chr2	137600000	137650000	-0.0269037	-0.0880996	FALSE	CPA_TP53_Ctrl_c3_mega	CPA_TP53_WGD_c3_mega
chr2	138600000	138650000	-1.36274	-1.24355	TRUE	CPA_TP53_Ctrl_c3_mega	CPA_TP53_WGD_c3_mega
chr2	139550000	139600000	-1.04114	-0.950734	FALSE	CPA_TP53_Ctrl_c3_mega	CPA_TP53_WGD_c3_mega
chr2	140750000	140800000	-0.115523	-0.21956	FALSE	CPA_TP53_Ctrl_c3_mega	CPA_TP53_WGD_c3_mega
chr2	141550000	141600000	-0.0794451	-0.0516322	FALSE	CPA_TP53_Ctrl_c3_mega	CPA_TP53_WGD_c3_mega
chr2	142750000	142800000	-0.210093	-0.281395	FALSE	CPA_TP53_Ctrl_c3_mega	CPA_TP53_WGD_c3_mega
chr2	143400000	143450000	-0.348835	-0.338166	FALSE	CPA_TP53_Ctrl_c3_mega	CPA_TP53_WGD_c3_mega
chr2	143850000	143900000	-0.693431	-0.757938	FALSE	CPA_TP53_Ctrl_c3_mega	CPA_TP53_WGD_c3_mega
chr2	144950000	145000000	0.209857	0.149034	FALSE	CPA_TP53_Ctrl_c3_mega	CPA_TP53_WGD_c3_mega
chr2	146250000	146300000	0.0871127	0.0570847	FALSE	CPA_TP53_Ctrl_c3_mega	CPA_TP53_WGD_c3_mega
chr2	146350000	146400000	0.225937	0.194949	FALSE	CPA_TP53_Ctrl_c3_mega	CPA_TP53_WGD_c3_mega
chr2	146550000	146600000	0.0204818	0.0291584	FALSE	CPA_TP53_Ctrl_c3_mega	CPA_TP53_WGD_c3_mega
chr2	147450000	147500000	-1.04224	-0.965667	FALSE	CPA_TP53_Ctrl_c3_mega	CPA_TP53_WGD_c3_mega
chr2	148650000	148700000	-0.908539	-0.72912	FALSE	CPA_TP53_Ctrl_c3_mega	CPA_TP53_WGD_c3_mega
chr2	149250000	149300000	-0.136711	-0.0897012	FALSE	CPA_TP53_Ctrl_c3_mega	CPA_TP53_WGD_c3_mega
chr2	149800000	149850000	-0.230402	-0.190319	FALSE	CPA_TP53_Ctrl_c3_mega	CPA_TP53_WGD_c3_mega
chr2	150450000	150500000	-1.00475	-0.953226	FALSE	CPA_TP53_Ctrl_c3_mega	CPA_TP53_WGD_c3_mega
chr2	151350000	151400000	-0.0766713	-0.0431912	FALSE	CPA_TP53_Ctrl_c3_mega	CPA_TP53_WGD_c3_mega
chr2	152250000	152300000	-0.572325	-0.5621	FALSE	CPA_TP53_Ctrl_c3_mega	CPA_TP53_WGD_c3_mega
chr2	152900000	152950000	-0.766711	-0.690158	FALSE	CPA_TP53_Ctrl_c3_mega	CPA_TP53_WGD_c3_mega
chr2	153550000	153600000	-2.19267	-1.80245	TRUE	CPA_TP53_Ctrl_c3_mega	CPA_TP53_WGD_c3_mega
chr2	154500000	154550000	-0.339497	-0.351586	FALSE	CPA_TP53_Ctrl_c3_mega	CPA_TP53_WGD_c3_mega
chr2	155300000	155350000	-0.575313	-0.627965	FALSE	CPA_TP53_Ctrl_c3_mega	CPA_TP53_WGD_c3_mega
chr2	156150000	156200000	-0.92338	-0.905446	FALSE	CPA_TP53_Ctrl_c3_mega	CPA_TP53_WGD_c3_mega
chr2	156900000	156950000	0.0938311	0.0728147	FALSE	CPA_TP53_Ctrl_c3_mega	CPA_TP53_WGD_c3_mega
chr2	158150000	158200000	-1.06033	-1.13812	TRUE	CPA_TP53_Ctrl_c3_mega	CPA_TP53_WGD_c3_mega
chr2	158900000	158950000	-0.136444	-0.189422	FALSE	CPA_TP53_Ctrl_c3_mega	CPA_TP53_WGD_c3_mega
chr2	159650000	159700000	-0.899454	-0.87294	FALSE	CPA_TP53_Ctrl_c3_mega	CPA_TP53_WGD_c3_mega
chr2	160850000	160900000	-0.76207	-0.751573	FALSE	CPA_TP53_Ctrl_c3_mega	CPA_TP53_WGD_c3_mega
chr2	162050000	162100000	-0.892966	-0.963024	FALSE	CPA_TP53_Ctrl_c3_mega	CPA_TP53_WGD_c3_mega
chr2	163150000	163200000	-0.661662	-0.683942	FALSE	CPA_TP53_Ctrl_c3_mega	CPA_TP53_WGD_c3_mega
chr2	164000000	164050000	-0.858804	-0.752104	FALSE	CPA_TP53_Ctrl_c3_mega	CPA_TP53_WGD_c3_mega
chr2	165400000	165450000	-0.746555	-0.741019	FALSE	CPA_TP53_Ctrl_c3_mega	CPA_TP53_WGD_c3_mega
chr2	166050000	166100000	-0.117848	-0.15162	FALSE	CPA_TP53_Ctrl_c3_mega	CPA_TP53_WGD_c3_mega
chr2	166050000	166100000	-0.117848	-0.15162	FALSE	CPA_TP53_Ctrl_c3_mega	CPA_TP53_WGD_c3_mega
chr2	166050000	166100000	-0.117848	-0.15162	FALSE	CPA_TP53_Ctrl_c3_mega	CPA_TP53_WGD_c3_mega
chr2	166050000	166100000	-0.117848	-0.15162	FALSE	CPA_TP53_Ctrl_c3_mega	CPA_TP53_WGD_c3_mega
chr2	166850000	166900000	-0.189385	-0.261222	FALSE	CPA_TP53_Ctrl_c3_mega	CPA_TP53_WGD_c3_mega
chr2	167300000	167350000	-0.767513	-0.690832	FALSE	CPA_TP53_Ctrl_c3_mega	CPA_TP53_WGD_c3_mega
chr2	168150000	168200000	0.210339	0.152643	FALSE	CPA_TP53_Ctrl_c3_mega	CPA_TP53_WGD_c3_mega
chr2	168950000	169000000	-1.03192	-0.885335	FALSE	CPA_TP53_Ctrl_c3_mega	CPA_TP53_WGD_c3_mega
chr2	169800000	169850000	-0.308129	-0.37178	FALSE	CPA_TP53_Ctrl_c3_mega	CPA_TP53_WGD_c3_mega
chr2	169800000	169850000	-0.308129	-0.37178	FALSE	CPA_TP53_Ctrl_c3_mega	CPA_TP53_WGD_c3_mega
chr2	169850000	169900000	0.0439126	-0.0500092	FALSE	CPA_TP53_Ctrl_c3_mega	CPA_TP53_WGD_c3_mega
chr2	169850000	169900000	0.0439126	-0.0500092	FALSE	CPA_TP53_Ctrl_c3_mega	CPA_TP53_WGD_c3_mega
chr2	170150000	170200000	-0.248955	-0.304862	FALSE	CPA_TP53_Ctrl_c3_mega	CPA_TP53_WGD_c3_mega
chr2	170900000	170950000	-0.0530974	-0.138647	FALSE	CPA_TP53_Ctrl_c3_mega	CPA_TP53_WGD_c3_mega
chr2	171750000	171800000	-1.37548	-1.20735	TRUE	CPA_TP53_Ctrl_c3_mega	CPA_TP53_WGD_c3_mega
chr2	172350000	172400000	-0.497916	-0.376188	FALSE	CPA_TP53_Ctrl_c3_mega	CPA_TP53_WGD_c3_mega
chr2	173000000	173050000	-0.197256	-0.0867045	FALSE	CPA_TP53_Ctrl_c3_mega	CPA_TP53_WGD_c3_mega
chr2	173550000	173600000	-0.72005	-0.66391	FALSE	CPA_TP53_Ctrl_c3_mega	CPA_TP53_WGD_c3_mega
chr2	174200000	174250000	-0.0576287	-0.0845342	FALSE	CPA_TP53_Ctrl_c3_mega	CPA_TP53_WGD_c3_mega
chr2	175350000	175400000	-0.580488	-0.48869	FALSE	CPA_TP53_Ctrl_c3_mega	CPA_TP53_WGD_c3_mega
chr2	176100000	176150000	-0.498804	-0.413022	FALSE	CPA_TP53_Ctrl_c3_mega	CPA_TP53_WGD_c3_mega
chr2	176950000	177000000	-1.0689	-0.940698	FALSE	CPA_TP53_Ctrl_c3_mega	CPA_TP53_WGD_c3_mega
chr2	177950000	178000000	-0.487994	-0.460527	FALSE	CPA_TP53_Ctrl_c3_mega	CPA_TP53_WGD_c3_mega
chr2	178750000	178800000	-0.525899	-0.47929	FALSE	CPA_TP53_Ctrl_c3_mega	CPA_TP53_WGD_c3_mega
chr2	179450000	179500000	-0.359619	-0.435885	FALSE	CPA_TP53_Ctrl_c3_mega	CPA_TP53_WGD_c3_mega
chr2	180900000	180950000	-0.921859	-0.886293	FALSE	CPA_TP53_Ctrl_c3_mega	CPA_TP53_WGD_c3_mega
chr2	181900000	181950000	-0.698319	-0.622571	FALSE	CPA_TP53_Ctrl_c3_mega	CPA_TP53_WGD_c3_mega
chr2	182450000	182500000	-0.00151525	-0.0033445	FALSE	CPA_TP53_Ctrl_c3_mega	CPA_TP53_WGD_c3_mega
chr2	183000000	183050000	-0.440325	-0.454764	FALSE	CPA_TP53_Ctrl_c3_mega	CPA_TP53_WGD_c3_mega
chr2	183600000	183650000	-0.605682	-0.602888	FALSE	CPA_TP53_Ctrl_c3_mega	CPA_TP53_WGD_c3_mega
chr2	184050000	184100000	-0.97207	-0.868156	FALSE	CPA_TP53_Ctrl_c3_mega	CPA_TP53_WGD_c3_mega
chr2	184900000	184950000	-0.0103646	-0.0875388	FALSE	CPA_TP53_Ctrl_c3_mega	CPA_TP53_WGD_c3_mega
chr2	185400000	185450000	0.0905303	-0.0418649	FALSE	CPA_TP53_Ctrl_c3_mega	CPA_TP53_WGD_c3_mega
chr2	186100000	186150000	-0.56765	-0.482814	FALSE	CPA_TP53_Ctrl_c3_mega	CPA_TP53_WGD_c3_mega
chr2	187600000	187650000	-0.674575	-0.661632	FALSE	CPA_TP53_Ctrl_c3_mega	CPA_TP53_WGD_c3_mega
chr2	188400000	188450000	-0.308817	-0.293575	FALSE	CPA_TP53_Ctrl_c3_mega	CPA_TP53_WGD_c3_mega
chr2	189350000	189400000	-0.405471	-0.38986	FALSE	CPA_TP53_Ctrl_c3_mega	CPA_TP53_WGD_c3_mega
chr2	190350000	190400000	-0.52995	-0.460674	FALSE	CPA_TP53_Ctrl_c3_mega	CPA_TP53_WGD_c3_mega
chr2	191150000	191200000	-0.321141	-0.161218	FALSE	CPA_TP53_Ctrl_c3_mega	CPA_TP53_WGD_c3_mega
chr2	191800000	191850000	-0.422296	-0.37535	FALSE	CPA_TP53_Ctrl_c3_mega	CPA_TP53_WGD_c3_mega
chr2	192400000	192450000	-0.548812	-0.474587	FALSE	CPA_TP53_Ctrl_c3_mega	CPA_TP53_WGD_c3_mega
chr2	193100000	193150000	-0.165281	-0.153943	FALSE	CPA_TP53_Ctrl_c3_mega	CPA_TP53_WGD_c3_mega
chr2	193600000	193650000	0.0647801	-0.00769796	FALSE	CPA_TP53_Ctrl_c3_mega	CPA_TP53_WGD_c3_mega
chr2	194500000	194550000	-0.223465	-0.206527	FALSE	CPA_TP53_Ctrl_c3_mega	CPA_TP53_WGD_c3_mega
chr2	194850000	194900000	-0.282982	-0.31432	FALSE	CPA_TP53_Ctrl_c3_mega	CPA_TP53_WGD_c3_mega
chr2	196150000	196200000	-0.358748	-0.341994	FALSE	CPA_TP53_Ctrl_c3_mega	CPA_TP53_WGD_c3_mega
chr2	196850000	196900000	-0.39647	-0.40331	FALSE	CPA_TP53_Ctrl_c3_mega	CPA_TP53_WGD_c3_mega
chr2	197650000	197700000	-0.377436	-0.365272	FALSE	CPA_TP53_Ctrl_c3_mega	CPA_TP53_WGD_c3_mega
chr2	198550000	198600000	-0.234973	-0.254056	FALSE	CPA_TP53_Ctrl_c3_mega	CPA_TP53_WGD_c3_mega
chr2	199150000	199200000	-0.502242	-0.418545	FALSE	CPA_TP53_Ctrl_c3_mega	CPA_TP53_WGD_c3_mega
chr2	200750000	200800000	-1.6323	-1.32543	TRUE	CPA_TP53_Ctrl_c3_mega	CPA_TP53_WGD_c3_mega
chr2	201500000	201550000	-0.266183	-0.155508	FALSE	CPA_TP53_Ctrl_c3_mega	CPA_TP53_WGD_c3_mega
chr2	202100000	202150000	-0.387689	-0.272372	FALSE	CPA_TP53_Ctrl_c3_mega	CPA_TP53_WGD_c3_mega
chr2	202500000	202550000	-0.113905	-0.145245	FALSE	CPA_TP53_Ctrl_c3_mega	CPA_TP53_WGD_c3_mega
chr2	203250000	203300000	-0.415766	-0.41773	FALSE	CPA_TP53_Ctrl_c3_mega	CPA_TP53_WGD_c3_mega
chr2	204050000	204100000	-0.140034	-0.08268	FALSE	CPA_TP53_Ctrl_c3_mega	CPA_TP53_WGD_c3_mega
chr2	204800000	204850000	-1.10545	-1.06065	TRUE	CPA_TP53_Ctrl_c3_mega	CPA_TP53_WGD_c3_mega
chr2	205650000	205700000	0.163217	0.162217	FALSE	CPA_TP53_Ctrl_c3_mega	CPA_TP53_WGD_c3_mega
chr2	206850000	206900000	-0.812351	-0.727617	FALSE	CPA_TP53_Ctrl_c3_mega	CPA_TP53_WGD_c3_mega
chr2	207600000	207650000	-0.272007	-0.241606	FALSE	CPA_TP53_Ctrl_c3_mega	CPA_TP53_WGD_c3_mega
chr2	208400000	208450000	-0.611734	-0.460275	FALSE	CPA_TP53_Ctrl_c3_mega	CPA_TP53_WGD_c3_mega
chr2	209150000	209200000	-1.22924	-1.04357	TRUE	CPA_TP53_Ctrl_c3_mega	CPA_TP53_WGD_c3_mega
chr2	210150000	210200000	-0.517922	-0.471291	FALSE	CPA_TP53_Ctrl_c3_mega	CPA_TP53_WGD_c3_mega
chr2	211250000	211300000	-0.420434	-0.359733	FALSE	CPA_TP53_Ctrl_c3_mega	CPA_TP53_WGD_c3_mega
chr2	211950000	212000000	-0.364187	-0.384639	FALSE	CPA_TP53_Ctrl_c3_mega	CPA_TP53_WGD_c3_mega
chr2	212550000	212600000	0.0330234	0.0218886	FALSE	CPA_TP53_Ctrl_c3_mega	CPA_TP53_WGD_c3_mega
chr2	213400000	213450000	-1.05889	-0.957558	FALSE	CPA_TP53_Ctrl_c3_mega	CPA_TP53_WGD_c3_mega
chr2	214100000	214150000	-0.935317	-0.794958	FALSE	CPA_TP53_Ctrl_c3_mega	CPA_TP53_WGD_c3_mega
chr2	216150000	216200000	-0.993601	-0.810617	FALSE	CPA_TP53_Ctrl_c3_mega	CPA_TP53_WGD_c3_mega
chr2	216900000	216950000	-1.07652	-1.00509	TRUE	CPA_TP53_Ctrl_c3_mega	CPA_TP53_WGD_c3_mega
chr2	217450000	217500000	-0.385728	-0.283245	FALSE	CPA_TP53_Ctrl_c3_mega	CPA_TP53_WGD_c3_mega
chr2	218600000	218650000	-0.654105	-0.477393	FALSE	CPA_TP53_Ctrl_c3_mega	CPA_TP53_WGD_c3_mega
chr2	219000000	219050000	-0.904114	-0.708466	FALSE	CPA_TP53_Ctrl_c3_mega	CPA_TP53_WGD_c3_mega
chr2	219700000	219750000	-0.252698	-0.173204	FALSE	CPA_TP53_Ctrl_c3_mega	CPA_TP53_WGD_c3_mega
chr2	220500000	220550000	-0.807477	-0.723051	FALSE	CPA_TP53_Ctrl_c3_mega	CPA_TP53_WGD_c3_mega
chr2	221650000	221700000	0.204965	0.1812	FALSE	CPA_TP53_Ctrl_c3_mega	CPA_TP53_WGD_c3_mega
chr2	222800000	222850000	-0.470987	-0.370804	FALSE	CPA_TP53_Ctrl_c3_mega	CPA_TP53_WGD_c3_mega
chr2	223450000	223500000	-1.23382	-0.919988	FALSE	CPA_TP53_Ctrl_c3_mega	CPA_TP53_WGD_c3_mega
chr2	224750000	224800000	-0.379477	-0.310122	FALSE	CPA_TP53_Ctrl_c3_mega	CPA_TP53_WGD_c3_mega
chr2	225150000	225200000	-0.232834	-0.140587	FALSE	CPA_TP53_Ctrl_c3_mega	CPA_TP53_WGD_c3_mega
chr2	226550000	226600000	-0.545486	-0.504332	FALSE	CPA_TP53_Ctrl_c3_mega	CPA_TP53_WGD_c3_mega
chr2	228000000	228050000	-0.559957	-0.464607	FALSE	CPA_TP53_Ctrl_c3_mega	CPA_TP53_WGD_c3_mega
chr2	228750000	228800000	-0.369154	-0.363647	FALSE	CPA_TP53_Ctrl_c3_mega	CPA_TP53_WGD_c3_mega
chr2	229550000	229600000	-0.0409284	-0.034532	FALSE	CPA_TP53_Ctrl_c3_mega	CPA_TP53_WGD_c3_mega
chr2	230650000	230700000	-0.766363	-0.63706	FALSE	CPA_TP53_Ctrl_c3_mega	CPA_TP53_WGD_c3_mega
chr2	231700000	231750000	-0.528791	-0.393484	FALSE	CPA_TP53_Ctrl_c3_mega	CPA_TP53_WGD_c3_mega
chr2	232450000	232500000	-0.634875	-0.426328	FALSE	CPA_TP53_Ctrl_c3_mega	CPA_TP53_WGD_c3_mega
chr2	233400000	233450000	-1.07315	-0.782387	FALSE	CPA_TP53_Ctrl_c3_mega	CPA_TP53_WGD_c3_mega
chr2	234250000	234300000	-0.412546	-0.345125	FALSE	CPA_TP53_Ctrl_c3_mega	CPA_TP53_WGD_c3_mega
chr2	234750000	234800000	-0.481211	-0.353925	FALSE	CPA_TP53_Ctrl_c3_mega	CPA_TP53_WGD_c3_mega
chr2	235450000	235500000	-0.168798	-0.0345948	FALSE	CPA_TP53_Ctrl_c3_mega	CPA_TP53_WGD_c3_mega
chr2	236000000	236050000	-0.29475	-0.206998	FALSE	CPA_TP53_Ctrl_c3_mega	CPA_TP53_WGD_c3_mega
chr2	236650000	236700000	-0.508281	-0.295319	FALSE	CPA_TP53_Ctrl_c3_mega	CPA_TP53_WGD_c3_mega
chr2	237200000	237250000	-0.354855	-0.232348	FALSE	CPA_TP53_Ctrl_c3_mega	CPA_TP53_WGD_c3_mega
chr2	238000000	238050000	-0.891833	-0.618318	FALSE	CPA_TP53_Ctrl_c3_mega	CPA_TP53_WGD_c3_mega
chr2	238550000	238600000	-0.31016	-0.162972	FALSE	CPA_TP53_Ctrl_c3_mega	CPA_TP53_WGD_c3_mega
chr2	239150000	239200000	-0.5454	-0.290141	FALSE	CPA_TP53_Ctrl_c3_mega	CPA_TP53_WGD_c3_mega
chr2	239900000	239950000	-0.473921	-0.330924	FALSE	CPA_TP53_Ctrl_c3_mega	CPA_TP53_WGD_c3_mega
chr2	241000000	241050000	-0.272236	-0.10057	FALSE	CPA_TP53_Ctrl_c3_mega	CPA_TP53_WGD_c3_mega
chr20	1200000	1250000	-0.430806	-0.333581	FALSE	CPA_TP53_Ctrl_c3_mega	CPA_TP53_WGD_c3_mega
chr20	2450000	2500000	-0.282269	-0.144529	FALSE	CPA_TP53_Ctrl_c3_mega	CPA_TP53_WGD_c3_mega
chr20	3100000	3150000	-0.26975	-0.176783	FALSE	CPA_TP53_Ctrl_c3_mega	CPA_TP53_WGD_c3_mega
chr20	4050000	4100000	-0.466778	-0.332257	FALSE	CPA_TP53_Ctrl_c3_mega	CPA_TP53_WGD_c3_mega
chr20	4650000	4700000	0.0460787	0.101254	FALSE	CPA_TP53_Ctrl_c3_mega	CPA_TP53_WGD_c3_mega
chr20	5150000	5200000	-0.325033	-0.261764	FALSE	CPA_TP53_Ctrl_c3_mega	CPA_TP53_WGD_c3_mega
chr20	5300000	5350000	0.107348	0.0333157	FALSE	CPA_TP53_Ctrl_c3_mega	CPA_TP53_WGD_c3_mega
chr20	5300000	5350000	0.107348	0.0333157	FALSE	CPA_TP53_Ctrl_c3_mega	CPA_TP53_WGD_c3_mega
chr20	5350000	5400000	0.0164493	-0.0468371	FALSE	CPA_TP53_Ctrl_c3_mega	CPA_TP53_WGD_c3_mega
chr20	6050000	6100000	-1.49686	-1.27847	TRUE	CPA_TP53_Ctrl_c3_mega	CPA_TP53_WGD_c3_mega
chr20	6800000	6850000	0.179708	0.180394	FALSE	CPA_TP53_Ctrl_c3_mega	CPA_TP53_WGD_c3_mega
chr20	7150000	7200000	0.305547	0.302682	FALSE	CPA_TP53_Ctrl_c3_mega	CPA_TP53_WGD_c3_mega
chr20	7950000	8000000	-0.761214	-0.646931	FALSE	CPA_TP53_Ctrl_c3_mega	CPA_TP53_WGD_c3_mega
chr20	8700000	8750000	-0.540877	-0.48428	FALSE	CPA_TP53_Ctrl_c3_mega	CPA_TP53_WGD_c3_mega
chr20	9450000	9500000	-0.117602	-0.12317	FALSE	CPA_TP53_Ctrl_c3_mega	CPA_TP53_WGD_c3_mega
chr20	10500000	10550000	-0.756827	-0.643528	FALSE	CPA_TP53_Ctrl_c3_mega	CPA_TP53_WGD_c3_mega
chr20	11500000	11550000	-0.822282	-0.853957	FALSE	CPA_TP53_Ctrl_c3_mega	CPA_TP53_WGD_c3_mega
chr20	12850000	12900000	-0.655665	-0.59413	FALSE	CPA_TP53_Ctrl_c3_mega	CPA_TP53_WGD_c3_mega
chr20	14050000	14100000	-0.909855	-0.854806	FALSE	CPA_TP53_Ctrl_c3_mega	CPA_TP53_WGD_c3_mega
chr20	15300000	15350000	-0.0416834	-0.135053	FALSE	CPA_TP53_Ctrl_c3_mega	CPA_TP53_WGD_c3_mega
chr20	15850000	15900000	0.139783	0.0965438	FALSE	CPA_TP53_Ctrl_c3_mega	CPA_TP53_WGD_c3_mega
chr20	16700000	16750000	-1.19318	-1.01783	TRUE	CPA_TP53_Ctrl_c3_mega	CPA_TP53_WGD_c3_mega
chr20	17450000	17500000	-1.78143	-1.52475	TRUE	CPA_TP53_Ctrl_c3_mega	CPA_TP53_WGD_c3_mega
chr20	18000000	18050000	-0.348419	-0.239232	FALSE	CPA_TP53_Ctrl_c3_mega	CPA_TP53_WGD_c3_mega
chr20	18400000	18450000	-0.356349	-0.373828	FALSE	CPA_TP53_Ctrl_c3_mega	CPA_TP53_WGD_c3_mega
chr20	19650000	19700000	-0.656541	-0.655282	FALSE	CPA_TP53_Ctrl_c3_mega	CPA_TP53_WGD_c3_mega
chr20	20000000	20050000	-0.828383	-0.79842	FALSE	CPA_TP53_Ctrl_c3_mega	CPA_TP53_WGD_c3_mega
chr20	20700000	20750000	-0.116141	-0.086231	FALSE	CPA_TP53_Ctrl_c3_mega	CPA_TP53_WGD_c3_mega
chr20	21600000	21650000	-0.798124	-0.694215	FALSE	CPA_TP53_Ctrl_c3_mega	CPA_TP53_WGD_c3_mega
chr20	22250000	22300000	-0.552579	-0.522176	FALSE	CPA_TP53_Ctrl_c3_mega	CPA_TP53_WGD_c3_mega
chr20	22500000	22550000	0.280904	0.221527	FALSE	CPA_TP53_Ctrl_c3_mega	CPA_TP53_WGD_c3_mega
chr20	22500000	22550000	0.280904	0.221527	FALSE	CPA_TP53_Ctrl_c3_mega	CPA_TP53_WGD_c3_mega
chr20	22600000	22650000	-0.151874	-0.0998466	FALSE	CPA_TP53_Ctrl_c3_mega	CPA_TP53_WGD_c3_mega
chr20	22600000	22650000	-0.151874	-0.0998466	FALSE	CPA_TP53_Ctrl_c3_mega	CPA_TP53_WGD_c3_mega
chr20	23350000	23400000	-1.06345	-0.887305	FALSE	CPA_TP53_Ctrl_c3_mega	CPA_TP53_WGD_c3_mega
chr20	24900000	24950000	-0.810687	-0.586212	FALSE	CPA_TP53_Ctrl_c3_mega	CPA_TP53_WGD_c3_mega
chr20	25300000	25350000	-0.0579089	-0.0428993	FALSE	CPA_TP53_Ctrl_c3_mega	CPA_TP53_WGD_c3_mega
chr20	31300000	31350000	-0.177119	-0.107218	FALSE	CPA_TP53_Ctrl_c3_mega	CPA_TP53_WGD_c3_mega
chr20	31950000	32000000	-0.511077	-0.410375	FALSE	CPA_TP53_Ctrl_c3_mega	CPA_TP53_WGD_c3_mega
chr20	32750000	32800000	-0.630485	-0.53195	FALSE	CPA_TP53_Ctrl_c3_mega	CPA_TP53_WGD_c3_mega
chr20	33350000	33400000	-0.542801	-0.340351	FALSE	CPA_TP53_Ctrl_c3_mega	CPA_TP53_WGD_c3_mega
chr20	34050000	34100000	-0.554074	-0.37261	FALSE	CPA_TP53_Ctrl_c3_mega	CPA_TP53_WGD_c3_mega
chr20	34550000	34600000	-0.598315	-0.512597	FALSE	CPA_TP53_Ctrl_c3_mega	CPA_TP53_WGD_c3_mega
chr20	35700000	35750000	-0.455172	-0.483026	FALSE	CPA_TP53_Ctrl_c3_mega	CPA_TP53_WGD_c3_mega
chr20	37050000	37100000	-0.925328	-0.837765	FALSE	CPA_TP53_Ctrl_c3_mega	CPA_TP53_WGD_c3_mega
chr20	37650000	37700000	-1.13734	-1.00298	TRUE	CPA_TP53_Ctrl_c3_mega	CPA_TP53_WGD_c3_mega
chr20	38550000	38600000	0.00367638	-0.0565345	FALSE	CPA_TP53_Ctrl_c3_mega	CPA_TP53_WGD_c3_mega
chr20	39550000	39600000	-0.656975	-0.577284	FALSE	CPA_TP53_Ctrl_c3_mega	CPA_TP53_WGD_c3_mega
chr20	40250000	40300000	-0.72136	-0.66868	FALSE	CPA_TP53_Ctrl_c3_mega	CPA_TP53_WGD_c3_mega
chr20	42000000	42050000	-1.31841	-1.23583	TRUE	CPA_TP53_Ctrl_c3_mega	CPA_TP53_WGD_c3_mega
chr20	42800000	42850000	-0.623486	-0.538593	FALSE	CPA_TP53_Ctrl_c3_mega	CPA_TP53_WGD_c3_mega
chr20	43500000	43550000	-0.664615	-0.617533	FALSE	CPA_TP53_Ctrl_c3_mega	CPA_TP53_WGD_c3_mega
chr20	43900000	43950000	-0.301223	-0.262616	FALSE	CPA_TP53_Ctrl_c3_mega	CPA_TP53_WGD_c3_mega
chr20	44550000	44600000	-0.392263	-0.319826	FALSE	CPA_TP53_Ctrl_c3_mega	CPA_TP53_WGD_c3_mega
chr20	45250000	45300000	-0.280336	-0.235989	FALSE	CPA_TP53_Ctrl_c3_mega	CPA_TP53_WGD_c3_mega
chr20	46250000	46300000	-1.32479	-1.07733	TRUE	CPA_TP53_Ctrl_c3_mega	CPA_TP53_WGD_c3_mega
chr20	47800000	47850000	-0.564223	-0.516004	FALSE	CPA_TP53_Ctrl_c3_mega	CPA_TP53_WGD_c3_mega
chr20	48650000	48700000	-0.576654	-0.371375	FALSE	CPA_TP53_Ctrl_c3_mega	CPA_TP53_WGD_c3_mega
chr20	49450000	49500000	-0.361226	-0.331854	FALSE	CPA_TP53_Ctrl_c3_mega	CPA_TP53_WGD_c3_mega
chr20	50250000	50300000	-0.244069	-0.195105	FALSE	CPA_TP53_Ctrl_c3_mega	CPA_TP53_WGD_c3_mega
chr20	50800000	50850000	-0.886694	-0.803815	FALSE	CPA_TP53_Ctrl_c3_mega	CPA_TP53_WGD_c3_mega
chr20	52050000	52100000	-0.300497	-0.290037	FALSE	CPA_TP53_Ctrl_c3_mega	CPA_TP53_WGD_c3_mega
chr20	52800000	52850000	-0.785472	-0.726192	FALSE	CPA_TP53_Ctrl_c3_mega	CPA_TP53_WGD_c3_mega
chr20	53250000	53300000	-0.361572	-0.307898	FALSE	CPA_TP53_Ctrl_c3_mega	CPA_TP53_WGD_c3_mega
chr20	54950000	55000000	-0.986991	-0.802854	FALSE	CPA_TP53_Ctrl_c3_mega	CPA_TP53_WGD_c3_mega
chr20	56050000	56100000	-0.984959	-0.807802	FALSE	CPA_TP53_Ctrl_c3_mega	CPA_TP53_WGD_c3_mega
chr20	56800000	56850000	-0.915203	-0.827063	FALSE	CPA_TP53_Ctrl_c3_mega	CPA_TP53_WGD_c3_mega
chr20	57300000	57350000	-0.0387807	-0.00929367	FALSE	CPA_TP53_Ctrl_c3_mega	CPA_TP53_WGD_c3_mega
chr20	58150000	58200000	-0.595818	-0.53063	FALSE	CPA_TP53_Ctrl_c3_mega	CPA_TP53_WGD_c3_mega
chr20	58800000	58850000	-0.158933	-0.195455	FALSE	CPA_TP53_Ctrl_c3_mega	CPA_TP53_WGD_c3_mega
chr20	60500000	60550000	-1.5403	-1.19327	TRUE	CPA_TP53_Ctrl_c3_mega	CPA_TP53_WGD_c3_mega
chr20	61550000	61600000	-0.155334	0.0205951	FALSE	CPA_TP53_Ctrl_c3_mega	CPA_TP53_WGD_c3_mega
chr20	62000000	62050000	-0.367518	-0.14828	FALSE	CPA_TP53_Ctrl_c3_mega	CPA_TP53_WGD_c3_mega
chr21	15650000	15700000	-0.841715	-0.778243	FALSE	CPA_TP53_Ctrl_c3_mega	CPA_TP53_WGD_c3_mega
chr21	16200000	16250000	-0.00187821	0.100662	FALSE	CPA_TP53_Ctrl_c3_mega	CPA_TP53_WGD_c3_mega
chr21	17300000	17350000	-0.747012	-0.604596	FALSE	CPA_TP53_Ctrl_c3_mega	CPA_TP53_WGD_c3_mega
chr21	18750000	18800000	-0.30034	-0.312539	FALSE	CPA_TP53_Ctrl_c3_mega	CPA_TP53_WGD_c3_mega
chr21	19500000	19550000	-0.289398	-0.271441	FALSE	CPA_TP53_Ctrl_c3_mega	CPA_TP53_WGD_c3_mega
chr21	22350000	22400000	-0.257391	-0.312905	FALSE	CPA_TP53_Ctrl_c3_mega	CPA_TP53_WGD_c3_mega
chr21	23250000	23300000	-0.480833	-0.459839	FALSE	CPA_TP53_Ctrl_c3_mega	CPA_TP53_WGD_c3_mega
chr21	24100000	24150000	-0.499206	-0.528463	FALSE	CPA_TP53_Ctrl_c3_mega	CPA_TP53_WGD_c3_mega
chr21	25050000	25100000	-0.166565	-0.210254	FALSE	CPA_TP53_Ctrl_c3_mega	CPA_TP53_WGD_c3_mega
chr21	26900000	26950000	-1.36307	-1.11969	TRUE	CPA_TP53_Ctrl_c3_mega	CPA_TP53_WGD_c3_mega
chr21	28150000	28200000	-1.05109	-0.992865	TRUE	CPA_TP53_Ctrl_c3_mega	CPA_TP53_WGD_c3_mega
chr21	29100000	29150000	-0.201104	-0.251639	FALSE	CPA_TP53_Ctrl_c3_mega	CPA_TP53_WGD_c3_mega
chr21	30300000	30350000	-0.949946	-0.905413	FALSE	CPA_TP53_Ctrl_c3_mega	CPA_TP53_WGD_c3_mega
chr21	30800000	30850000	-0.199877	-0.23385	FALSE	CPA_TP53_Ctrl_c3_mega	CPA_TP53_WGD_c3_mega
chr21	31350000	31400000	-0.230124	-0.21521	FALSE	CPA_TP53_Ctrl_c3_mega	CPA_TP53_WGD_c3_mega
chr21	31500000	31550000	0.16066	0.0658183	FALSE	CPA_TP53_Ctrl_c3_mega	CPA_TP53_WGD_c3_mega
chr21	31600000	31650000	-0.221962	-0.24303	FALSE	CPA_TP53_Ctrl_c3_mega	CPA_TP53_WGD_c3_mega
chr21	32400000	32450000	-1.29778	-1.09301	TRUE	CPA_TP53_Ctrl_c3_mega	CPA_TP53_WGD_c3_mega
chr21	33050000	33100000	-0.486336	-0.530107	FALSE	CPA_TP53_Ctrl_c3_mega	CPA_TP53_WGD_c3_mega
chr21	33650000	33700000	-1.18017	-1.00068	TRUE	CPA_TP53_Ctrl_c3_mega	CPA_TP53_WGD_c3_mega
chr21	34900000	34950000	-0.562799	-0.489163	FALSE	CPA_TP53_Ctrl_c3_mega	CPA_TP53_WGD_c3_mega
chr21	36050000	36100000	-0.875913	-0.755499	FALSE	CPA_TP53_Ctrl_c3_mega	CPA_TP53_WGD_c3_mega
chr21	36800000	36850000	0.434579	0.461017	FALSE	CPA_TP53_Ctrl_c3_mega	CPA_TP53_WGD_c3_mega
chr21	37450000	37500000	-0.959816	-0.792597	FALSE	CPA_TP53_Ctrl_c3_mega	CPA_TP53_WGD_c3_mega
chr21	38400000	38450000	-0.197238	-0.249073	FALSE	CPA_TP53_Ctrl_c3_mega	CPA_TP53_WGD_c3_mega
chr21	39000000	39050000	-0.26625	-0.143997	FALSE	CPA_TP53_Ctrl_c3_mega	CPA_TP53_WGD_c3_mega
chr21	39750000	39800000	-0.139611	-0.0945887	FALSE	CPA_TP53_Ctrl_c3_mega	CPA_TP53_WGD_c3_mega
chr21	40700000	40750000	-0.750546	-0.770453	FALSE	CPA_TP53_Ctrl_c3_mega	CPA_TP53_WGD_c3_mega
chr21	42500000	42550000	-0.904891	-0.778072	FALSE	CPA_TP53_Ctrl_c3_mega	CPA_TP53_WGD_c3_mega
chr21	43500000	43550000	-0.239642	-0.0528431	FALSE	CPA_TP53_Ctrl_c3_mega	CPA_TP53_WGD_c3_mega
chr21	43900000	43950000	-0.191569	-0.0528981	FALSE	CPA_TP53_Ctrl_c3_mega	CPA_TP53_WGD_c3_mega
chr21	44300000	44350000	-0.406524	-0.179484	FALSE	CPA_TP53_Ctrl_c3_mega	CPA_TP53_WGD_c3_mega
chr21	45150000	45200000	-0.994958	-0.806661	FALSE	CPA_TP53_Ctrl_c3_mega	CPA_TP53_WGD_c3_mega
chr21	46650000	46700000	0.00173205	0.167823	FALSE	CPA_TP53_Ctrl_c3_mega	CPA_TP53_WGD_c3_mega
chr22	17500000	17550000	-0.617591	-0.386947	FALSE	CPA_TP53_Ctrl_c3_mega	CPA_TP53_WGD_c3_mega
chr22	18800000	18850000	-1.27128	-1.03158	TRUE	CPA_TP53_Ctrl_c3_mega	CPA_TP53_WGD_c3_mega
chr22	24250000	24300000	-0.653797	-0.681821	FALSE	CPA_TP53_Ctrl_c3_mega	CPA_TP53_WGD_c3_mega
chr22	25000000	25050000	-0.5108	-0.413828	FALSE	CPA_TP53_Ctrl_c3_mega	CPA_TP53_WGD_c3_mega
chr22	25600000	25650000	-0.302555	-0.30059	FALSE	CPA_TP53_Ctrl_c3_mega	CPA_TP53_WGD_c3_mega
chr22	26150000	26200000	-0.41702	-0.343312	FALSE	CPA_TP53_Ctrl_c3_mega	CPA_TP53_WGD_c3_mega
chr22	26750000	26800000	-1.13203	-1.06159	TRUE	CPA_TP53_Ctrl_c3_mega	CPA_TP53_WGD_c3_mega
chr22	28300000	28350000	-0.546488	-0.638338	FALSE	CPA_TP53_Ctrl_c3_mega	CPA_TP53_WGD_c3_mega
chr22	29150000	29200000	0.30022	0.255066	FALSE	CPA_TP53_Ctrl_c3_mega	CPA_TP53_WGD_c3_mega
chr22	29700000	29750000	-0.835777	-0.78826	FALSE	CPA_TP53_Ctrl_c3_mega	CPA_TP53_WGD_c3_mega
chr22	30750000	30800000	-0.38737	-0.274277	FALSE	CPA_TP53_Ctrl_c3_mega	CPA_TP53_WGD_c3_mega
chr22	31750000	31800000	-0.713795	-0.6429	FALSE	CPA_TP53_Ctrl_c3_mega	CPA_TP53_WGD_c3_mega
chr22	32450000	32500000	-0.0821843	-0.054559	FALSE	CPA_TP53_Ctrl_c3_mega	CPA_TP53_WGD_c3_mega
chr22	32800000	32850000	-0.341018	-0.235565	FALSE	CPA_TP53_Ctrl_c3_mega	CPA_TP53_WGD_c3_mega
chr22	33450000	33500000	-0.660291	-0.685567	FALSE	CPA_TP53_Ctrl_c3_mega	CPA_TP53_WGD_c3_mega
chr22	34300000	34350000	0.465326	0.380022	FALSE	CPA_TP53_Ctrl_c3_mega	CPA_TP53_WGD_c3_mega
chr22	35650000	35700000	-2.25737	-1.99448	TRUE	CPA_TP53_Ctrl_c3_mega	CPA_TP53_WGD_c3_mega
chr22	36650000	36700000	-0.566771	-0.477975	FALSE	CPA_TP53_Ctrl_c3_mega	CPA_TP53_WGD_c3_mega
chr22	36700000	36750000	-0.345305	-0.295426	FALSE	CPA_TP53_Ctrl_c3_mega	CPA_TP53_WGD_c3_mega
chr22	36850000	36900000	-0.877079	-0.665226	FALSE	CPA_TP53_Ctrl_c3_mega	CPA_TP53_WGD_c3_mega
chr22	37550000	37600000	-0.284202	-0.192361	FALSE	CPA_TP53_Ctrl_c3_mega	CPA_TP53_WGD_c3_mega
chr22	37950000	38000000	-0.659654	-0.522685	FALSE	CPA_TP53_Ctrl_c3_mega	CPA_TP53_WGD_c3_mega
chr22	38300000	38350000	-0.470032	-0.396903	FALSE	CPA_TP53_Ctrl_c3_mega	CPA_TP53_WGD_c3_mega
chr22	39100000	39150000	-0.724934	-0.698963	FALSE	CPA_TP53_Ctrl_c3_mega	CPA_TP53_WGD_c3_mega
chr22	39800000	39850000	-0.20944	-0.194593	FALSE	CPA_TP53_Ctrl_c3_mega	CPA_TP53_WGD_c3_mega
chr22	40750000	40800000	-0.532223	-0.383212	FALSE	CPA_TP53_Ctrl_c3_mega	CPA_TP53_WGD_c3_mega
chr22	41200000	41250000	-0.0812759	-0.0269598	FALSE	CPA_TP53_Ctrl_c3_mega	CPA_TP53_WGD_c3_mega
chr22	42000000	42050000	-1.03425	-0.800489	FALSE	CPA_TP53_Ctrl_c3_mega	CPA_TP53_WGD_c3_mega
chr22	42950000	43000000	-1.00978	-0.878256	FALSE	CPA_TP53_Ctrl_c3_mega	CPA_TP53_WGD_c3_mega
chr22	43600000	43650000	-0.943744	-0.829666	FALSE	CPA_TP53_Ctrl_c3_mega	CPA_TP53_WGD_c3_mega
chr22	44300000	44350000	-0.367959	-0.312139	FALSE	CPA_TP53_Ctrl_c3_mega	CPA_TP53_WGD_c3_mega
chr22	45100000	45150000	-0.568455	-0.513047	FALSE	CPA_TP53_Ctrl_c3_mega	CPA_TP53_WGD_c3_mega
chr22	45500000	45550000	-0.134089	-0.116735	FALSE	CPA_TP53_Ctrl_c3_mega	CPA_TP53_WGD_c3_mega
chr22	46500000	46550000	-0.415731	-0.236067	FALSE	CPA_TP53_Ctrl_c3_mega	CPA_TP53_WGD_c3_mega
chr22	46500000	46550000	-0.415731	-0.236067	FALSE	CPA_TP53_Ctrl_c3_mega	CPA_TP53_WGD_c3_mega
chr22	46550000	46600000	-0.0482684	0.0209756	FALSE	CPA_TP53_Ctrl_c3_mega	CPA_TP53_WGD_c3_mega
chr22	46550000	46600000	-0.0482684	0.0209756	FALSE	CPA_TP53_Ctrl_c3_mega	CPA_TP53_WGD_c3_mega
chr22	47050000	47100000	-0.489475	-0.414326	FALSE	CPA_TP53_Ctrl_c3_mega	CPA_TP53_WGD_c3_mega
chr22	48850000	48900000	0.297585	0.243703	FALSE	CPA_TP53_Ctrl_c3_mega	CPA_TP53_WGD_c3_mega
chr22	50100000	50150000	-1.02562	-0.831955	FALSE	CPA_TP53_Ctrl_c3_mega	CPA_TP53_WGD_c3_mega
chr3	900000	950000	0.00650455	-0.00296222	FALSE	CPA_TP53_Ctrl_c3_mega	CPA_TP53_WGD_c3_mega
chr3	1450000	1500000	0.11317	0.13886	FALSE	CPA_TP53_Ctrl_c3_mega	CPA_TP53_WGD_c3_mega
chr3	3200000	3250000	-0.822114	-0.725048	FALSE	CPA_TP53_Ctrl_c3_mega	CPA_TP53_WGD_c3_mega
chr3	4300000	4350000	-1.62965	-1.31605	TRUE	CPA_TP53_Ctrl_c3_mega	CPA_TP53_WGD_c3_mega
chr3	5250000	5300000	-1.36384	-1.10031	TRUE	CPA_TP53_Ctrl_c3_mega	CPA_TP53_WGD_c3_mega
chr3	6250000	6300000	0.173634	0.136015	FALSE	CPA_TP53_Ctrl_c3_mega	CPA_TP53_WGD_c3_mega
chr3	6900000	6950000	0.0177385	-0.0113087	FALSE	CPA_TP53_Ctrl_c3_mega	CPA_TP53_WGD_c3_mega
chr3	7650000	7700000	0.227592	0.177577	FALSE	CPA_TP53_Ctrl_c3_mega	CPA_TP53_WGD_c3_mega
chr3	8500000	8550000	-0.399383	-0.384949	FALSE	CPA_TP53_Ctrl_c3_mega	CPA_TP53_WGD_c3_mega
chr3	9450000	9500000	-0.221934	-0.166718	FALSE	CPA_TP53_Ctrl_c3_mega	CPA_TP53_WGD_c3_mega
chr3	10350000	10400000	-1.02897	-0.704684	FALSE	CPA_TP53_Ctrl_c3_mega	CPA_TP53_WGD_c3_mega
chr3	11200000	11250000	-0.0511738	0.0110402	FALSE	CPA_TP53_Ctrl_c3_mega	CPA_TP53_WGD_c3_mega
chr3	11900000	11950000	-0.437067	-0.334835	FALSE	CPA_TP53_Ctrl_c3_mega	CPA_TP53_WGD_c3_mega
chr3	12900000	12950000	-0.775435	-0.555171	FALSE	CPA_TP53_Ctrl_c3_mega	CPA_TP53_WGD_c3_mega
chr3	14150000	14200000	-0.139502	-0.0353011	FALSE	CPA_TP53_Ctrl_c3_mega	CPA_TP53_WGD_c3_mega
chr3	15050000	15100000	-0.343766	-0.219352	FALSE	CPA_TP53_Ctrl_c3_mega	CPA_TP53_WGD_c3_mega
chr3	15600000	15650000	-0.282107	-0.222202	FALSE	CPA_TP53_Ctrl_c3_mega	CPA_TP53_WGD_c3_mega
chr3	16350000	16400000	-0.264476	-0.167262	FALSE	CPA_TP53_Ctrl_c3_mega	CPA_TP53_WGD_c3_mega
chr3	17300000	17350000	-0.455588	-0.408662	FALSE	CPA_TP53_Ctrl_c3_mega	CPA_TP53_WGD_c3_mega
chr3	17850000	17900000	-0.0415567	0.0338362	FALSE	CPA_TP53_Ctrl_c3_mega	CPA_TP53_WGD_c3_mega
chr3	18450000	18500000	-0.304481	-0.315151	FALSE	CPA_TP53_Ctrl_c3_mega	CPA_TP53_WGD_c3_mega
chr3	19000000	19050000	-0.307499	-0.350161	FALSE	CPA_TP53_Ctrl_c3_mega	CPA_TP53_WGD_c3_mega
chr3	19900000	19950000	-0.834718	-0.759008	FALSE	CPA_TP53_Ctrl_c3_mega	CPA_TP53_WGD_c3_mega
chr3	20300000	20350000	-0.552783	-0.536487	FALSE	CPA_TP53_Ctrl_c3_mega	CPA_TP53_WGD_c3_mega
chr3	21500000	21550000	-0.246416	-0.246951	FALSE	CPA_TP53_Ctrl_c3_mega	CPA_TP53_WGD_c3_mega
chr3	22100000	22150000	-0.393021	-0.391058	FALSE	CPA_TP53_Ctrl_c3_mega	CPA_TP53_WGD_c3_mega
chr3	23000000	23050000	-0.433018	-0.415746	FALSE	CPA_TP53_Ctrl_c3_mega	CPA_TP53_WGD_c3_mega
chr3	23950000	24000000	-0.753713	-0.571059	FALSE	CPA_TP53_Ctrl_c3_mega	CPA_TP53_WGD_c3_mega
chr3	24750000	24800000	-1.34027	-1.29759	TRUE	CPA_TP53_Ctrl_c3_mega	CPA_TP53_WGD_c3_mega
chr3	25850000	25900000	-0.75548	-0.797697	FALSE	CPA_TP53_Ctrl_c3_mega	CPA_TP53_WGD_c3_mega
chr3	27200000	27250000	-0.727836	-0.664554	FALSE	CPA_TP53_Ctrl_c3_mega	CPA_TP53_WGD_c3_mega
chr3	27750000	27800000	-0.265323	-0.236982	FALSE	CPA_TP53_Ctrl_c3_mega	CPA_TP53_WGD_c3_mega
chr3	28750000	28800000	-0.520469	-0.564194	FALSE	CPA_TP53_Ctrl_c3_mega	CPA_TP53_WGD_c3_mega
chr3	30000000	30050000	-0.956546	-0.828539	FALSE	CPA_TP53_Ctrl_c3_mega	CPA_TP53_WGD_c3_mega
chr3	30800000	30850000	-0.730289	-0.557957	FALSE	CPA_TP53_Ctrl_c3_mega	CPA_TP53_WGD_c3_mega
chr3	31600000	31650000	-0.21787	-0.163124	FALSE	CPA_TP53_Ctrl_c3_mega	CPA_TP53_WGD_c3_mega
chr3	32200000	32250000	-0.226592	-0.134117	FALSE	CPA_TP53_Ctrl_c3_mega	CPA_TP53_WGD_c3_mega
chr3	32950000	33000000	-0.206025	-0.202098	FALSE	CPA_TP53_Ctrl_c3_mega	CPA_TP53_WGD_c3_mega
chr3	33900000	33950000	-1.84144	-1.5648	TRUE	CPA_TP53_Ctrl_c3_mega	CPA_TP53_WGD_c3_mega
chr3	35950000	36000000	-0.64918	-0.541155	FALSE	CPA_TP53_Ctrl_c3_mega	CPA_TP53_WGD_c3_mega
chr3	36850000	36900000	-0.448672	-0.419455	FALSE	CPA_TP53_Ctrl_c3_mega	CPA_TP53_WGD_c3_mega
chr3	37400000	37450000	-0.443552	-0.412044	FALSE	CPA_TP53_Ctrl_c3_mega	CPA_TP53_WGD_c3_mega
chr3	37900000	37950000	-0.392803	-0.394958	FALSE	CPA_TP53_Ctrl_c3_mega	CPA_TP53_WGD_c3_mega
chr3	38500000	38550000	-0.539613	-0.423055	FALSE	CPA_TP53_Ctrl_c3_mega	CPA_TP53_WGD_c3_mega
chr3	39450000	39500000	-0.865941	-0.729235	FALSE	CPA_TP53_Ctrl_c3_mega	CPA_TP53_WGD_c3_mega
chr3	40500000	40550000	-0.430825	-0.370717	FALSE	CPA_TP53_Ctrl_c3_mega	CPA_TP53_WGD_c3_mega
chr3	41350000	41400000	0.343755	0.30321	FALSE	CPA_TP53_Ctrl_c3_mega	CPA_TP53_WGD_c3_mega
chr3	41900000	41950000	-0.530008	-0.448889	FALSE	CPA_TP53_Ctrl_c3_mega	CPA_TP53_WGD_c3_mega
chr3	42900000	42950000	-0.551743	-0.465296	FALSE	CPA_TP53_Ctrl_c3_mega	CPA_TP53_WGD_c3_mega
chr3	43550000	43600000	-0.0584088	0.0196206	FALSE	CPA_TP53_Ctrl_c3_mega	CPA_TP53_WGD_c3_mega
chr3	44350000	44400000	-0.465989	-0.408561	FALSE	CPA_TP53_Ctrl_c3_mega	CPA_TP53_WGD_c3_mega
chr3	45000000	45050000	-0.57692	-0.437238	FALSE	CPA_TP53_Ctrl_c3_mega	CPA_TP53_WGD_c3_mega
chr3	45800000	45850000	0.076851	0.104211	FALSE	CPA_TP53_Ctrl_c3_mega	CPA_TP53_WGD_c3_mega
chr3	46600000	46650000	-0.087404	-0.0627264	FALSE	CPA_TP53_Ctrl_c3_mega	CPA_TP53_WGD_c3_mega
chr3	47450000	47500000	-0.464082	-0.230641	FALSE	CPA_TP53_Ctrl_c3_mega	CPA_TP53_WGD_c3_mega
chr3	48200000	48250000	-0.699156	-0.410726	FALSE	CPA_TP53_Ctrl_c3_mega	CPA_TP53_WGD_c3_mega
chr3	49000000	49050000	-0.449627	-0.226817	FALSE	CPA_TP53_Ctrl_c3_mega	CPA_TP53_WGD_c3_mega
chr3	49700000	49750000	-0.625802	-0.303097	FALSE	CPA_TP53_Ctrl_c3_mega	CPA_TP53_WGD_c3_mega
chr3	50300000	50350000	-1.22966	-0.862201	FALSE	CPA_TP53_Ctrl_c3_mega	CPA_TP53_WGD_c3_mega
chr3	51450000	51500000	-0.5682	-0.39193	FALSE	CPA_TP53_Ctrl_c3_mega	CPA_TP53_WGD_c3_mega
chr3	51950000	52000000	-0.922868	-0.820586	FALSE	CPA_TP53_Ctrl_c3_mega	CPA_TP53_WGD_c3_mega
chr3	52450000	52500000	-0.755276	-0.495902	FALSE	CPA_TP53_Ctrl_c3_mega	CPA_TP53_WGD_c3_mega
chr3	53200000	53250000	-0.711326	-0.643073	FALSE	CPA_TP53_Ctrl_c3_mega	CPA_TP53_WGD_c3_mega
chr3	53900000	53950000	-0.791168	-0.692713	FALSE	CPA_TP53_Ctrl_c3_mega	CPA_TP53_WGD_c3_mega
chr3	54850000	54900000	0.111242	0.0412823	FALSE	CPA_TP53_Ctrl_c3_mega	CPA_TP53_WGD_c3_mega
chr3	55600000	55650000	0.205381	0.0972725	FALSE	CPA_TP53_Ctrl_c3_mega	CPA_TP53_WGD_c3_mega
chr3	56550000	56600000	-1.92744	-1.80331	TRUE	CPA_TP53_Ctrl_c3_mega	CPA_TP53_WGD_c3_mega
chr3	57200000	57250000	-0.204764	-0.107973	FALSE	CPA_TP53_Ctrl_c3_mega	CPA_TP53_WGD_c3_mega
chr3	58200000	58250000	-0.681357	-0.618281	FALSE	CPA_TP53_Ctrl_c3_mega	CPA_TP53_WGD_c3_mega
chr3	58450000	58500000	-0.483417	-0.495259	FALSE	CPA_TP53_Ctrl_c3_mega	CPA_TP53_WGD_c3_mega
chr3	58450000	58500000	-0.483417	-0.495259	FALSE	CPA_TP53_Ctrl_c3_mega	CPA_TP53_WGD_c3_mega
chr3	58450000	58500000	-0.483417	-0.495259	FALSE	CPA_TP53_Ctrl_c3_mega	CPA_TP53_WGD_c3_mega
chr3	58450000	58500000	-0.483417	-0.495259	FALSE	CPA_TP53_Ctrl_c3_mega	CPA_TP53_WGD_c3_mega
chr3	59100000	59150000	0.339182	0.280399	FALSE	CPA_TP53_Ctrl_c3_mega	CPA_TP53_WGD_c3_mega
chr3	61400000	61450000	-0.30241	-0.340435	FALSE	CPA_TP53_Ctrl_c3_mega	CPA_TP53_WGD_c3_mega
chr3	62200000	62250000	-0.71481	-0.661248	FALSE	CPA_TP53_Ctrl_c3_mega	CPA_TP53_WGD_c3_mega
chr3	63250000	63300000	-0.398493	-0.373019	FALSE	CPA_TP53_Ctrl_c3_mega	CPA_TP53_WGD_c3_mega
chr3	63850000	63900000	-0.981921	-0.827403	FALSE	CPA_TP53_Ctrl_c3_mega	CPA_TP53_WGD_c3_mega
chr3	64500000	64550000	-1.17902	-1.01159	TRUE	CPA_TP53_Ctrl_c3_mega	CPA_TP53_WGD_c3_mega
chr3	65300000	65350000	-0.411306	-0.350606	FALSE	CPA_TP53_Ctrl_c3_mega	CPA_TP53_WGD_c3_mega
chr3	66250000	66300000	-0.799651	-0.759444	FALSE	CPA_TP53_Ctrl_c3_mega	CPA_TP53_WGD_c3_mega
chr3	67000000	67050000	-0.814974	-0.785654	FALSE	CPA_TP53_Ctrl_c3_mega	CPA_TP53_WGD_c3_mega
chr3	67950000	68000000	-0.120912	-0.169154	FALSE	CPA_TP53_Ctrl_c3_mega	CPA_TP53_WGD_c3_mega
chr3	68950000	69000000	-2.07059	-1.85797	TRUE	CPA_TP53_Ctrl_c3_mega	CPA_TP53_WGD_c3_mega
chr3	70050000	70100000	-1.10302	-1.0267	TRUE	CPA_TP53_Ctrl_c3_mega	CPA_TP53_WGD_c3_mega
chr3	70600000	70650000	-0.389492	-0.43039	FALSE	CPA_TP53_Ctrl_c3_mega	CPA_TP53_WGD_c3_mega
chr3	71750000	71800000	-1.24588	-1.08599	TRUE	CPA_TP53_Ctrl_c3_mega	CPA_TP53_WGD_c3_mega
chr3	73100000	73150000	-1.43372	-1.23457	TRUE	CPA_TP53_Ctrl_c3_mega	CPA_TP53_WGD_c3_mega
chr3	73950000	74000000	-0.0495022	-0.154286	FALSE	CPA_TP53_Ctrl_c3_mega	CPA_TP53_WGD_c3_mega
chr3	74300000	74350000	-0.123126	-0.163601	FALSE	CPA_TP53_Ctrl_c3_mega	CPA_TP53_WGD_c3_mega
chr3	75150000	75200000	-0.792867	-0.738195	FALSE	CPA_TP53_Ctrl_c3_mega	CPA_TP53_WGD_c3_mega
chr3	75750000	75800000	-0.869826	-0.842296	FALSE	CPA_TP53_Ctrl_c3_mega	CPA_TP53_WGD_c3_mega
chr3	77300000	77350000	-0.982035	-0.93453	FALSE	CPA_TP53_Ctrl_c3_mega	CPA_TP53_WGD_c3_mega
chr3	78650000	78700000	-0.568196	-0.561696	FALSE	CPA_TP53_Ctrl_c3_mega	CPA_TP53_WGD_c3_mega
chr3	79550000	79600000	-0.821008	-0.7916	FALSE	CPA_TP53_Ctrl_c3_mega	CPA_TP53_WGD_c3_mega
chr3	80650000	80700000	-0.35911	-0.346697	FALSE	CPA_TP53_Ctrl_c3_mega	CPA_TP53_WGD_c3_mega
chr3	81350000	81400000	-0.835406	-0.835444	FALSE	CPA_TP53_Ctrl_c3_mega	CPA_TP53_WGD_c3_mega
chr3	83550000	83600000	-0.215295	-0.222595	FALSE	CPA_TP53_Ctrl_c3_mega	CPA_TP53_WGD_c3_mega
chr3	84050000	84100000	0.00454096	-0.0290522	FALSE	CPA_TP53_Ctrl_c3_mega	CPA_TP53_WGD_c3_mega
chr3	84500000	84550000	0.0388743	-0.0406234	FALSE	CPA_TP53_Ctrl_c3_mega	CPA_TP53_WGD_c3_mega
chr3	85850000	85900000	-0.858752	-0.771652	FALSE	CPA_TP53_Ctrl_c3_mega	CPA_TP53_WGD_c3_mega
chr3	86700000	86750000	-1.39054	-1.27641	TRUE	CPA_TP53_Ctrl_c3_mega	CPA_TP53_WGD_c3_mega
chr3	87300000	87350000	-0.418413	-0.419218	FALSE	CPA_TP53_Ctrl_c3_mega	CPA_TP53_WGD_c3_mega
chr3	88200000	88250000	-1.3251	-1.05064	TRUE	CPA_TP53_Ctrl_c3_mega	CPA_TP53_WGD_c3_mega
chr3	89150000	89200000	-0.28364	-0.224366	FALSE	CPA_TP53_Ctrl_c3_mega	CPA_TP53_WGD_c3_mega
chr3	95400000	95450000	0.087501	0.0486388	FALSE	CPA_TP53_Ctrl_c3_mega	CPA_TP53_WGD_c3_mega
chr3	95800000	95850000	-0.128207	-0.134483	FALSE	CPA_TP53_Ctrl_c3_mega	CPA_TP53_WGD_c3_mega
chr3	96550000	96600000	-0.242245	-0.277751	FALSE	CPA_TP53_Ctrl_c3_mega	CPA_TP53_WGD_c3_mega
chr3	97450000	97500000	-0.634814	-0.576539	FALSE	CPA_TP53_Ctrl_c3_mega	CPA_TP53_WGD_c3_mega
chr3	98300000	98350000	-0.529712	-0.421947	FALSE	CPA_TP53_Ctrl_c3_mega	CPA_TP53_WGD_c3_mega
chr3	99500000	99550000	-1.14751	-0.930538	FALSE	CPA_TP53_Ctrl_c3_mega	CPA_TP53_WGD_c3_mega
chr3	100000000	100050000	-0.418135	-0.315901	FALSE	CPA_TP53_Ctrl_c3_mega	CPA_TP53_WGD_c3_mega
chr3	100400000	100450000	-0.128372	-0.069621	FALSE	CPA_TP53_Ctrl_c3_mega	CPA_TP53_WGD_c3_mega
chr3	101400000	101450000	-1.43857	-1.23601	TRUE	CPA_TP53_Ctrl_c3_mega	CPA_TP53_WGD_c3_mega
chr3	102300000	102350000	-1.19622	-1.12332	TRUE	CPA_TP53_Ctrl_c3_mega	CPA_TP53_WGD_c3_mega
chr3	103950000	104000000	-0.641281	-0.664246	FALSE	CPA_TP53_Ctrl_c3_mega	CPA_TP53_WGD_c3_mega
chr3	105250000	105300000	-0.885039	-0.894519	FALSE	CPA_TP53_Ctrl_c3_mega	CPA_TP53_WGD_c3_mega
chr3	106850000	106900000	-0.776519	-0.693858	FALSE	CPA_TP53_Ctrl_c3_mega	CPA_TP53_WGD_c3_mega
chr3	107500000	107550000	-0.398975	-0.330092	FALSE	CPA_TP53_Ctrl_c3_mega	CPA_TP53_WGD_c3_mega
chr3	108250000	108300000	-0.413204	-0.457214	FALSE	CPA_TP53_Ctrl_c3_mega	CPA_TP53_WGD_c3_mega
chr3	109000000	109050000	-0.155763	-0.221227	FALSE	CPA_TP53_Ctrl_c3_mega	CPA_TP53_WGD_c3_mega
chr3	110000000	110050000	-0.103544	-0.195164	FALSE	CPA_TP53_Ctrl_c3_mega	CPA_TP53_WGD_c3_mega
chr3	111300000	111350000	-0.880998	-0.787229	FALSE	CPA_TP53_Ctrl_c3_mega	CPA_TP53_WGD_c3_mega
chr3	111750000	111800000	-0.535715	-0.533015	FALSE	CPA_TP53_Ctrl_c3_mega	CPA_TP53_WGD_c3_mega
chr3	112250000	112300000	-0.355384	-0.333027	FALSE	CPA_TP53_Ctrl_c3_mega	CPA_TP53_WGD_c3_mega
chr3	112700000	112750000	-0.537142	-0.469702	FALSE	CPA_TP53_Ctrl_c3_mega	CPA_TP53_WGD_c3_mega
chr3	113950000	114000000	-0.452333	-0.498893	FALSE	CPA_TP53_Ctrl_c3_mega	CPA_TP53_WGD_c3_mega
chr3	114800000	114850000	-0.184696	-0.171131	FALSE	CPA_TP53_Ctrl_c3_mega	CPA_TP53_WGD_c3_mega
chr3	115600000	115650000	-0.879393	-0.810815	FALSE	CPA_TP53_Ctrl_c3_mega	CPA_TP53_WGD_c3_mega
chr3	116450000	116500000	-0.580854	-0.582103	FALSE	CPA_TP53_Ctrl_c3_mega	CPA_TP53_WGD_c3_mega
chr3	117550000	117600000	0.03284	-0.10203	FALSE	CPA_TP53_Ctrl_c3_mega	CPA_TP53_WGD_c3_mega
chr3	118500000	118550000	-0.740451	-0.681059	FALSE	CPA_TP53_Ctrl_c3_mega	CPA_TP53_WGD_c3_mega
chr3	119400000	119450000	-0.303608	-0.230201	FALSE	CPA_TP53_Ctrl_c3_mega	CPA_TP53_WGD_c3_mega
chr3	121150000	121200000	-1.46971	-1.29873	TRUE	CPA_TP53_Ctrl_c3_mega	CPA_TP53_WGD_c3_mega
chr3	122050000	122100000	-0.991506	-0.811164	FALSE	CPA_TP53_Ctrl_c3_mega	CPA_TP53_WGD_c3_mega
chr3	123050000	123100000	-0.30759	-0.209309	FALSE	CPA_TP53_Ctrl_c3_mega	CPA_TP53_WGD_c3_mega
chr3	123150000	123200000	-0.179205	-0.150508	FALSE	CPA_TP53_Ctrl_c3_mega	CPA_TP53_WGD_c3_mega
chr3	123150000	123200000	-0.179205	-0.150508	FALSE	CPA_TP53_Ctrl_c3_mega	CPA_TP53_WGD_c3_mega
chr3	123200000	123250000	-0.358255	-0.312989	FALSE	CPA_TP53_Ctrl_c3_mega	CPA_TP53_WGD_c3_mega
chr3	124400000	124450000	-0.798947	-0.768755	FALSE	CPA_TP53_Ctrl_c3_mega	CPA_TP53_WGD_c3_mega
chr3	125350000	125400000	-0.616746	-0.673501	FALSE	CPA_TP53_Ctrl_c3_mega	CPA_TP53_WGD_c3_mega
chr3	126250000	126300000	-0.46135	-0.380243	FALSE	CPA_TP53_Ctrl_c3_mega	CPA_TP53_WGD_c3_mega
chr3	127250000	127300000	-0.78143	-0.71924	FALSE	CPA_TP53_Ctrl_c3_mega	CPA_TP53_WGD_c3_mega
chr3	127750000	127800000	-0.365403	-0.287125	FALSE	CPA_TP53_Ctrl_c3_mega	CPA_TP53_WGD_c3_mega
chr3	128600000	128650000	-0.395633	-0.285133	FALSE	CPA_TP53_Ctrl_c3_mega	CPA_TP53_WGD_c3_mega
chr3	129050000	129100000	-0.483814	-0.31737	FALSE	CPA_TP53_Ctrl_c3_mega	CPA_TP53_WGD_c3_mega
chr3	129800000	129850000	-1.27863	-1.07215	TRUE	CPA_TP53_Ctrl_c3_mega	CPA_TP53_WGD_c3_mega
chr3	130650000	130700000	-0.326514	-0.267005	FALSE	CPA_TP53_Ctrl_c3_mega	CPA_TP53_WGD_c3_mega
chr3	132350000	132400000	-0.897523	-0.97114	FALSE	CPA_TP53_Ctrl_c3_mega	CPA_TP53_WGD_c3_mega
chr3	133450000	133500000	-0.220258	-0.166474	FALSE	CPA_TP53_Ctrl_c3_mega	CPA_TP53_WGD_c3_mega
chr3	134300000	134350000	-1.31739	-1.19919	TRUE	CPA_TP53_Ctrl_c3_mega	CPA_TP53_WGD_c3_mega
chr3	135650000	135700000	-0.74767	-0.781196	FALSE	CPA_TP53_Ctrl_c3_mega	CPA_TP53_WGD_c3_mega
chr3	136800000	136850000	-1.37638	-1.25255	TRUE	CPA_TP53_Ctrl_c3_mega	CPA_TP53_WGD_c3_mega
chr3	137750000	137800000	-1.21667	-1.18428	TRUE	CPA_TP53_Ctrl_c3_mega	CPA_TP53_WGD_c3_mega
chr3	139050000	139100000	-0.818919	-0.752481	FALSE	CPA_TP53_Ctrl_c3_mega	CPA_TP53_WGD_c3_mega
chr3	139700000	139750000	0.0904343	0.123384	FALSE	CPA_TP53_Ctrl_c3_mega	CPA_TP53_WGD_c3_mega
chr3	140950000	141000000	-1.21528	-0.971538	FALSE	CPA_TP53_Ctrl_c3_mega	CPA_TP53_WGD_c3_mega
chr3	142100000	142150000	-0.234124	-0.194549	FALSE	CPA_TP53_Ctrl_c3_mega	CPA_TP53_WGD_c3_mega
chr3	142700000	142750000	-0.819718	-0.727709	FALSE	CPA_TP53_Ctrl_c3_mega	CPA_TP53_WGD_c3_mega
chr3	143550000	143600000	-0.917454	-0.824457	FALSE	CPA_TP53_Ctrl_c3_mega	CPA_TP53_WGD_c3_mega
chr3	144450000	144500000	0.0732107	0.0483021	FALSE	CPA_TP53_Ctrl_c3_mega	CPA_TP53_WGD_c3_mega
chr3	145700000	145750000	-0.501593	-0.578953	FALSE	CPA_TP53_Ctrl_c3_mega	CPA_TP53_WGD_c3_mega
chr3	146350000	146400000	-1.15268	-1.04608	TRUE	CPA_TP53_Ctrl_c3_mega	CPA_TP53_WGD_c3_mega
chr3	147900000	147950000	-0.240049	-0.240844	FALSE	CPA_TP53_Ctrl_c3_mega	CPA_TP53_WGD_c3_mega
chr3	148650000	148700000	-0.789602	-0.738524	FALSE	CPA_TP53_Ctrl_c3_mega	CPA_TP53_WGD_c3_mega
chr3	149550000	149600000	-0.317266	-0.261742	FALSE	CPA_TP53_Ctrl_c3_mega	CPA_TP53_WGD_c3_mega
chr3	150300000	150350000	-0.346458	-0.310735	FALSE	CPA_TP53_Ctrl_c3_mega	CPA_TP53_WGD_c3_mega
chr3	150900000	150950000	-0.12505	-0.125075	FALSE	CPA_TP53_Ctrl_c3_mega	CPA_TP53_WGD_c3_mega
chr3	151650000	151700000	-0.40768	-0.351647	FALSE	CPA_TP53_Ctrl_c3_mega	CPA_TP53_WGD_c3_mega
chr3	152250000	152300000	-0.325347	-0.259913	FALSE	CPA_TP53_Ctrl_c3_mega	CPA_TP53_WGD_c3_mega
chr3	152650000	152700000	-0.406837	-0.445218	FALSE	CPA_TP53_Ctrl_c3_mega	CPA_TP53_WGD_c3_mega
chr3	153750000	153800000	-0.20124	-0.181379	FALSE	CPA_TP53_Ctrl_c3_mega	CPA_TP53_WGD_c3_mega
chr3	153750000	153800000	-0.20124	-0.181379	FALSE	CPA_TP53_Ctrl_c3_mega	CPA_TP53_WGD_c3_mega
chr3	153800000	153850000	-0.00983204	-0.0756638	FALSE	CPA_TP53_Ctrl_c3_mega	CPA_TP53_WGD_c3_mega
chr3	153800000	153850000	-0.00983204	-0.0756638	FALSE	CPA_TP53_Ctrl_c3_mega	CPA_TP53_WGD_c3_mega
chr3	153950000	154000000	-0.264624	-0.276149	FALSE	CPA_TP53_Ctrl_c3_mega	CPA_TP53_WGD_c3_mega
chr3	154450000	154500000	-0.171441	-0.173195	FALSE	CPA_TP53_Ctrl_c3_mega	CPA_TP53_WGD_c3_mega
chr3	155050000	155100000	-0.254095	-0.240305	FALSE	CPA_TP53_Ctrl_c3_mega	CPA_TP53_WGD_c3_mega
chr3	155600000	155650000	-0.472965	-0.467291	FALSE	CPA_TP53_Ctrl_c3_mega	CPA_TP53_WGD_c3_mega
chr3	156200000	156250000	-0.158051	-0.07488	FALSE	CPA_TP53_Ctrl_c3_mega	CPA_TP53_WGD_c3_mega
chr3	156900000	156950000	-0.929245	-0.777456	FALSE	CPA_TP53_Ctrl_c3_mega	CPA_TP53_WGD_c3_mega
chr3	157250000	157300000	-0.849885	-0.853609	FALSE	CPA_TP53_Ctrl_c3_mega	CPA_TP53_WGD_c3_mega
chr3	158350000	158400000	-0.702102	-0.610815	FALSE	CPA_TP53_Ctrl_c3_mega	CPA_TP53_WGD_c3_mega
chr3	159000000	159050000	0.18666	0.199782	FALSE	CPA_TP53_Ctrl_c3_mega	CPA_TP53_WGD_c3_mega
chr3	160200000	160250000	-0.821429	-0.779409	FALSE	CPA_TP53_Ctrl_c3_mega	CPA_TP53_WGD_c3_mega
chr3	161200000	161250000	-1.13877	-1.07455	TRUE	CPA_TP53_Ctrl_c3_mega	CPA_TP53_WGD_c3_mega
chr3	163100000	163150000	-0.188066	-0.200475	FALSE	CPA_TP53_Ctrl_c3_mega	CPA_TP53_WGD_c3_mega
chr3	163700000	163750000	-0.132193	-0.109614	FALSE	CPA_TP53_Ctrl_c3_mega	CPA_TP53_WGD_c3_mega
chr3	164900000	164950000	-1.66553	-1.48678	TRUE	CPA_TP53_Ctrl_c3_mega	CPA_TP53_WGD_c3_mega
chr3	165600000	165650000	-0.17559	-0.138897	FALSE	CPA_TP53_Ctrl_c3_mega	CPA_TP53_WGD_c3_mega
chr3	166800000	166850000	-0.334128	-0.40705	FALSE	CPA_TP53_Ctrl_c3_mega	CPA_TP53_WGD_c3_mega
chr3	167600000	167650000	-0.461331	-0.444489	FALSE	CPA_TP53_Ctrl_c3_mega	CPA_TP53_WGD_c3_mega
chr3	168600000	168650000	-0.330761	-0.401555	FALSE	CPA_TP53_Ctrl_c3_mega	CPA_TP53_WGD_c3_mega
chr3	169450000	169500000	-0.67098	-0.661315	FALSE	CPA_TP53_Ctrl_c3_mega	CPA_TP53_WGD_c3_mega
chr3	170600000	170650000	-0.657172	-0.574126	FALSE	CPA_TP53_Ctrl_c3_mega	CPA_TP53_WGD_c3_mega
chr3	171400000	171450000	-0.0546221	-0.072403	FALSE	CPA_TP53_Ctrl_c3_mega	CPA_TP53_WGD_c3_mega
chr3	172500000	172550000	-1.35186	-1.22124	TRUE	CPA_TP53_Ctrl_c3_mega	CPA_TP53_WGD_c3_mega
chr3	173950000	174000000	-0.0718811	-0.0999481	FALSE	CPA_TP53_Ctrl_c3_mega	CPA_TP53_WGD_c3_mega
chr3	174900000	174950000	0.122845	0.128794	FALSE	CPA_TP53_Ctrl_c3_mega	CPA_TP53_WGD_c3_mega
chr3	175650000	175700000	0.13904	0.108855	FALSE	CPA_TP53_Ctrl_c3_mega	CPA_TP53_WGD_c3_mega
chr3	176200000	176250000	-0.6946	-0.629442	FALSE	CPA_TP53_Ctrl_c3_mega	CPA_TP53_WGD_c3_mega
chr3	176600000	176650000	-0.758441	-0.731124	FALSE	CPA_TP53_Ctrl_c3_mega	CPA_TP53_WGD_c3_mega
chr3	177400000	177450000	0.447361	0.534832	FALSE	CPA_TP53_Ctrl_c3_mega	CPA_TP53_WGD_c3_mega
chr3	178100000	178150000	-1.39382	-1.24188	TRUE	CPA_TP53_Ctrl_c3_mega	CPA_TP53_WGD_c3_mega
chr3	178700000	178750000	-0.509349	-0.425055	FALSE	CPA_TP53_Ctrl_c3_mega	CPA_TP53_WGD_c3_mega
chr3	179350000	179400000	-0.821297	-0.668755	FALSE	CPA_TP53_Ctrl_c3_mega	CPA_TP53_WGD_c3_mega
chr3	180350000	180400000	-0.725071	-0.591017	FALSE	CPA_TP53_Ctrl_c3_mega	CPA_TP53_WGD_c3_mega
chr3	180900000	180950000	0.000941993	0.0162133	FALSE	CPA_TP53_Ctrl_c3_mega	CPA_TP53_WGD_c3_mega
chr3	181400000	181450000	0.0369784	0.0535367	FALSE	CPA_TP53_Ctrl_c3_mega	CPA_TP53_WGD_c3_mega
[truncated: 24,876 more rows]

## Sheet: EDFig. 3d,e - p-values
comparison	Wilcoxon p-value for all boundaries	Wilcoxon p-value for top-300 boundaries
CPA_TP53_WGD_c3_mega vs CPA_TP53_Ctrl_c3_mega	1.33535e-250	8.65413e-49
CPA_TP53_WGD_c19_mega vs CPA_TP53_Ctrl_c19_mega	1.88383e-193	1.10122e-46
K562_WGD_mega vs K562_Ctrl_mega	0	7.80712e-44
RPE_TP53_WGD_1_mega vs RPE_TP53_Ctrl_mega	0.215214	2.38916e-19
RPE_TP53_WGD_2_mega vs RPE_TP53_Ctrl_mega	3.22589e-20	2.18e-05
RPE_DCB_OnlyLive_mega vs RPE_TP53_Ctrl_mega	4.35795e-110	8.46993e-31
RPE_TP53_CIN_mega vs RPE_TP53_Ctrl_mega	4.45462e-140	5.57821e-14
RPE_TP53_WGD_1_mega vs RPE_TP53_Ctrl_1	0.00689501	4.85765e-19
RPE_TP53_Ctrl_1 vs RPE_TP53_Ctrl_mega	2.98716e-11	0.720932

## Sheet: EDFig. 3f
sample_name	chromosome	count_CIS	count_TRANS	perc_CIS	perc_TRANS	trans_cis_ratio
RPE_TP53_WGD_1_mega	chr1	241403	22816	0.913647	0.0863526	0.0945142
RPE_TP53_WGD_1_mega	chr10	175042	12943	0.931149	0.0688512	0.0739423
RPE_TP53_WGD_1_mega	chr11	139851	9191	0.938333	0.0616672	0.0657199
RPE_TP53_WGD_1_mega	chr12	137064	9513	0.935099	0.064901	0.0694055
RPE_TP53_WGD_1_mega	chr13	95443	6212	0.938891	0.0611087	0.065086
RPE_TP53_WGD_1_mega	chr14	88681	5944	0.937184	0.0628164	0.0670268
RPE_TP53_WGD_1_mega	chr15	83034	5923	0.933417	0.0665827	0.0713322
RPE_TP53_WGD_1_mega	chr16	99895	7895	0.926756	0.0732443	0.079033
RPE_TP53_WGD_1_mega	chr17	86714	7250	0.922843	0.0771572	0.0836082
RPE_TP53_WGD_1_mega	chr18	81215	7471	0.915759	0.084241	0.0919904
RPE_TP53_WGD_1_mega	chr19	65855	6115	0.915034	0.084966	0.0928555
RPE_TP53_WGD_1_mega	chr2	251706	17438	0.935209	0.0647906	0.0692792
RPE_TP53_WGD_1_mega	chr20	62610	4279	0.936028	0.0639717	0.0683437
RPE_TP53_WGD_1_mega	chr21	56582	5744	0.907839	0.0921606	0.101516
RPE_TP53_WGD_1_mega	chr22	35989	2395	0.937604	0.0623958	0.0665481
RPE_TP53_WGD_1_mega	chr3	219614	14964	0.936209	0.0637911	0.0681377
RPE_TP53_WGD_1_mega	chr4	231875	16136	0.934938	0.0650616	0.0695892
RPE_TP53_WGD_1_mega	chr5	187594	12660	0.93678	0.0632197	0.0674862
RPE_TP53_WGD_1_mega	chr6	220640	19946	0.917094	0.0829059	0.0904007
RPE_TP53_WGD_1_mega	chr7	173034	12775	0.931247	0.0687534	0.0738294
RPE_TP53_WGD_1_mega	chr8	156050	9813	0.940837	0.0591633	0.0628837
RPE_TP53_WGD_1_mega	chr9	131227	9070	0.935351	0.0646486	0.0691169
RPE_TP53_WGD_1_mega	chrX	60148	3507	0.944906	0.0550939	0.0583062
RPE_TP53_WGD_2_mega	chr1	303225	24963	0.923937	0.0760631	0.082325
RPE_TP53_WGD_2_mega	chr10	218914	14252	0.938876	0.0611238	0.0651032
RPE_TP53_WGD_2_mega	chr11	175344	10332	0.944355	0.0556453	0.0589242
RPE_TP53_WGD_2_mega	chr12	173430	10578	0.942513	0.0574866	0.0609929
RPE_TP53_WGD_2_mega	chr13	120298	7012	0.944922	0.0550782	0.0582886
RPE_TP53_WGD_2_mega	chr14	112282	6539	0.944968	0.0550324	0.0582373
RPE_TP53_WGD_2_mega	chr15	105170	6775	0.939479	0.0605208	0.0644195
RPE_TP53_WGD_2_mega	chr16	126640	8770	0.935234	0.0647663	0.0692514
RPE_TP53_WGD_2_mega	chr17	111840	8377	0.930318	0.0696823	0.0749016
RPE_TP53_WGD_2_mega	chr18	101763	8608	0.922008	0.0779915	0.0845887
RPE_TP53_WGD_2_mega	chr19	84741	7012	0.923577	0.0764226	0.0827463
RPE_TP53_WGD_2_mega	chr2	314717	19772	0.940889	0.0591111	0.0628247
RPE_TP53_WGD_2_mega	chr20	80192	4931	0.942072	0.0579279	0.0614899
RPE_TP53_WGD_2_mega	chr21	71900	6540	0.916624	0.0833758	0.0909597
RPE_TP53_WGD_2_mega	chr22	45627	2727	0.943603	0.0563966	0.0597672
RPE_TP53_WGD_2_mega	chr3	276489	16472	0.943774	0.0562259	0.0595756
RPE_TP53_WGD_2_mega	chr4	290226	17806	0.942194	0.0578057	0.0613522
RPE_TP53_WGD_2_mega	chr5	235388	14011	0.943821	0.0561791	0.059523
RPE_TP53_WGD_2_mega	chr6	274810	21721	0.92675	0.0732504	0.0790401
RPE_TP53_WGD_2_mega	chr7	219108	14363	0.938481	0.0615194	0.0655521
RPE_TP53_WGD_2_mega	chr8	194921	10921	0.946945	0.0530553	0.0560278
RPE_TP53_WGD_2_mega	chr9	165291	9768	0.944202	0.0557983	0.0590958
RPE_TP53_WGD_2_mega	chrX	76165	3904	0.951242	0.0487579	0.0512571
RPE_TP53_Ctrl_mega	chr1	294788	22080	0.930318	0.069682	0.0749013
RPE_TP53_Ctrl_mega	chr10	210114	12027	0.945859	0.0541413	0.0572404
RPE_TP53_Ctrl_mega	chr11	167457	8845	0.94983	0.0501696	0.0528195
RPE_TP53_Ctrl_mega	chr12	165893	9102	0.947987	0.0520129	0.0548667
RPE_TP53_Ctrl_mega	chr13	113370	6052	0.949323	0.0506774	0.0533827
RPE_TP53_Ctrl_mega	chr14	105956	5706	0.948899	0.0511006	0.0538525
RPE_TP53_Ctrl_mega	chr15	101276	5915	0.944818	0.0551819	0.0584048
RPE_TP53_Ctrl_mega	chr16	121846	7545	0.941688	0.0583116	0.0619224
RPE_TP53_Ctrl_mega	chr17	111732	7458	0.937428	0.0625724	0.066749
RPE_TP53_Ctrl_mega	chr18	95277	6802	0.933365	0.0666347	0.0713918
RPE_TP53_Ctrl_mega	chr19	84170	6115	0.93227	0.06773	0.0726506
RPE_TP53_Ctrl_mega	chr2	303547	16959	0.947087	0.0529132	0.0558694
RPE_TP53_Ctrl_mega	chr20	77835	4289	0.947774	0.0522259	0.0551037
RPE_TP53_Ctrl_mega	chr21	68182	5545	0.92479	0.0752099	0.0813264
RPE_TP53_Ctrl_mega	chr22	45728	2527	0.947632	0.0523676	0.0552615
RPE_TP53_Ctrl_mega	chr3	258882	14016	0.94864	0.0513598	0.0541405
RPE_TP53_Ctrl_mega	chr4	267904	14842	0.947508	0.0524923	0.0554004
RPE_TP53_Ctrl_mega	chr5	223339	11846	0.949631	0.0503689	0.0530404
RPE_TP53_Ctrl_mega	chr6	258511	18011	0.934866	0.0651341	0.0696721
RPE_TP53_Ctrl_mega	chr7	207337	11886	0.945781	0.0542188	0.057327
RPE_TP53_Ctrl_mega	chr8	184707	9267	0.952226	0.0477744	0.0501714
RPE_TP53_Ctrl_mega	chr9	157511	8504	0.948776	0.0512243	0.0539899
RPE_TP53_Ctrl_mega	chrX	70679	3156	0.957256	0.042744	0.0446526

## Sheet: SAMPLE_NAMES
sample_name	full_name
K562_Ctrl	K562 Control
K562_WGD	K562 WGD
RPE_WT_Ctrl	RPE Control
RPE_TP53_Ctrl	RPE TP53KO Control
RPE_TP53_CIN	RPE TP53KO CIN only
RPE_DCB_OnlyLive	RPE TP53KO WGD CDK1i+DCB
RPE_TP53_WGD1	RPE TP53KO WGD1 Nocodazole+DCB
RPE_TP53_WGD2	RPE TP53KO WGD2 Nocodazole+DCB
RPE_TP53_6w0	RPE TP53KO 6w pWGD E1
RPE_TP53_6w0T1	RPE TP53KO 6w pWGD E1 Tumour 1
RPE_TP53_6w0T2	RPE TP53KO 6w pWGD E1 Tumour 2
RPE_TP53_6w0T3	RPE TP53KO 6w pWGD E1 Tumour 3
RPE_TP53_6w1	RPE TP53KO 6w pWGD E2
RPE_TP53_6w1T1	RPE TP53KO 6w pWGD E2 Tumour 1
RPE_TP53_6w1T2	RPE TP53KO 6w pWGD E2 Tumour 2
RPE_TP53_6w1T3	RPE TP53KO 6w pWGD E2 Tumour 3
RPE_TP53_6w2	RPE TP53KO 6w pWGD E3
RPE_TP53_6w2T1	RPE TP53KO 6w pWGD E3 Tumour 1
RPE_TP53_6w2T2	RPE TP53KO 6w pWGD E3 Tumour 2
RPE_TP53_6w2T3	RPE TP53KO 6w pWGD E3 Tumour 3
RPE_TP53_6w3	RPE TP53KO 6w pWGD E4
RPE_TP53_6w3T1	RPE TP53KO 6w pWGD E4 Tumour 1
RPE_TP53_6w3T2	RPE TP53KO 6w pWGD E4 Tumour 2
RPE_TP53_6w3T3	RPE TP53KO 6w pWGD E4 Tumour 3
RPE_TP53_20w0	RPE TP53KO 20w pWGD
RPE_TP53_20w0T1	RPE TP53KO 20w pWGD Tumour 1
RPE_TP53_20w0T2	RPE TP53KO 20w pWGD Tumour 2
RPE_TP53_20w0T3	RPE TP53KO 20w pWGD Tumour 3
CPA_Ctrl	CP-A Control
CPA_WGD	CP-A WGD1
CPA_WGD_run2	CP-A WGD2
CPA_TP53_Ctrl_c19	CP-A TP53KO C19 Control
CPA_TP53_WGD_c19	CP-A TP53KO C19 WGD
CPA_TP53_Ctrl_c3	CP-A TP53KO C3 Control
CPA_TP53_WGD_c3	CP-A TP53KO C3 WGD
CPA_TP53_Rescue_c3	CP-A TP53KO C3 WGD + CDK4/6i
CPA_TP53_20wColony6_c19	CP-A TP53KO C19 20w pWGD Colony 1
CPA_TP53_20wColony3_c19	CP-A TP53KO C19 20w pWGD Colony 2
CPA_TP53_6wColony1_c3	CP-A TP53KO C3 6w pWGD Colony1
CPA_TP53_6wColony2_c3	CP-A TP53KO C3 6w pWGD Colony2
CPA_TP53_SpontaneousWGD_c3	CP-A TP53KO C3 spontaneous high-ploidy
