# Supplementary material for: Whole-genome doubling drives oncogenic loss of chromatin segregation
Source: Nature. 2023 Mar 15;615(7954):925–33. doi: 10.1038/s41586-023-05794-2 (PMC10060163; doi:10.1038/s41586-023-05794-2)
Supplement: Supplementary file 19 — Source Data Extended Data Fig. 4 [file 41586_2023_5794_MOESM19_ESM.xlsx]

## Sheet: README
Sheet	description
EDFig. 4a	RNA-seq differential expression analysis between WGD and Control. Data is available in Supplementary Table 1
EDFig. 4b,c	Gene-set enrichment analysis of DEGs. Data are in the format given by Enrichr
EDFig. 4d	Fold-change values of enrichment and depletion of up- and down-regulated genes at boundaries gaining and loosing insulation after WGD
EDFig. 4e	Differnetial Calder rank between WGD and Control at gene TSS. Genes are divided by differential expression, as calculated from RNA-seq
EDFig. 4f - WB values	Normalized abundance for the reported proteins/markers, for each sample
EDFig. 4h	Spike-in normalized CTCF signal for CP-A TP53-/- cells WGD vs. Control
EDFig. 4i - CTCF density	CTCF density at boundaries gaining and loosing insulation after WGD
EDFig. 4i - Signal	CTCF signal at boundaries
EDFig. 4j - enrichment	H3k9me3 signal enrichment and differential signal on compartment levels
EDFig. 4j - delta	H3k9me3 average difference between WGD and Control at different compartment levels
EDFig. 4m	Percentage of cells for each ploidy, for each sample
EDFig. 4n	Number of chromosomes detected in each cell, divided by sample
EDFig. 4p - WB values	Normalized abundance for the reported proteins/markers, for each sample
EDFig. 4q - Heatmap	Fold-change values for each pair of chromosomes, for each comparison in the figure
EDFig. 4q - p-values	Mann-Whitney p-value for fold-changes between groups of chromosomes (LL: long-long, LS: long-short, SS: short-short)

## Sheet: EDFig. 4b,c
genes	Gene_set	Term	Overlap	P-value	Adjusted P-value	Odds Ratio	Combined Score	Intersecting_genes
up-regulated	MSigDB_Hallmark_2020	TNF-alpha Signaling via NF-kB	62/200	9.63837e-27	4.7228e-25	6.92689	414.949	CSF2;CSF1;TNFAIP2;TNFAIP3;IRS2;CXCL1;SLC2A3;CXCL3;SAT1;CXCL2;ICAM1;IFIT2;IFIH1;ZFP36;KYNU;ZC3H12A;SLC16A6;PDE4B;MAP3K8;JUNB;IER3;KDM6B;SERPINB2;DUSP1;FOS;GEM;IL1A;IL1B;NINJ1;TRIB1;SQSTM1;ATF3;BIRC3;NFAT5;CEBPD;PTGS2;RELB;DRAM1;NFIL3;CCL2;MSC;ABCA1;EGR1;JUN;EGR2;CCL20;TNFRSF9;SOD2;PNRC1;VEGFA;NFKBIA;NR4A2;PER1;IL6;BMP2;NR4A3;BCL6;ID2;BHLHE40;BCL3;KLF9;FOSB
up-regulated	MSigDB_Hallmark_2020	Interferon Alpha Response	42/97	4.58063e-25	1.12226e-23	11.6333	651.963	IFITM3;LGALS3BP;RTP4;IFITM1;SAMD9L;CSF1;UBA7;SAMD9;C1S;UBE2L6;IFI35;TMEM140;IFI30;DDX60;USP18;IFIT3;IFI44L;IFIT2;OASL;HELZ2;IFIH1;DHX58;EPSTI1;CASP1;GBP2;HERC6;BATF2;CD74;STAT2;IFI44;ISG15;PARP14;PARP9;BST2;ISG20;IFI27;OAS1;LPAR6;IRF7;TXNIP;NCOA7;IRF9
up-regulated	MSigDB_Hallmark_2020	Interferon Gamma Response	59/200	2.94384e-24	4.80828e-23	6.43442	348.632	IFITM3;LGALS3BP;RTP4;SAMD9L;TNFAIP2;TNFAIP3;UBE2L6;IFI35;IFIT1;IFI30;IFIT3;IFI44L;IFIT2;ICAM1;OASL;IFIH1;DHX58;EPSTI1;CASP1;PDE4B;ITGB7;HERC6;CMKLR1;BATF2;ARID5B;PLA2G4A;IFI27;OAS2;OAS3;IRF7;TXNIP;CFB;IRF9;CFH;C1S;C1R;FPR1;PTGS2;DDX60;USP18;HELZ2;HLA-DMA;APOL6;SOCS1;ST3GAL5;CCL2;METTL7B;CD74;STAT2;MX2;IFI44;ISG15;PARP14;SOD2;BST2;ISG20;NFKBIA;IL6;XAF1
up-regulated	MSigDB_Hallmark_2020	Hypoxia	37/200	3.43672e-09	4.20998e-08	3.42409	66.7311	LXN;CITED2;TNFAIP3;ADM;IRS2;RORA;SLC2A3;SLC2A5;ENO3;ZFP36;NFIL3;MXI1;HMOX1;IDS;PPFIA4;IER3;JUN;DUSP1;TGFB3;GAA;FOS;AMPD3;KLHL24;PNRC1;VEGFA;ISG20;IL6;PPP1R3C;DDIT3;CCNG2;DDIT4;BHLHE40;KDELR3;ANGPTL4;INHA;ATF3;TMEM45A
up-regulated	MSigDB_Hallmark_2020	KRAS Signaling Up	33/200	3.95192e-07	3.87289e-06	2.97047	43.7963	SNAP25;CSF2;CFH;SATB1;LY96;TNFAIP3;PLAT;PTGS2;CTSS;HSD11B1;PCSK1N;C3AR1;SPP1;CMKLR1;IL33;ACE;JUP;GALNT3;CCL20;FUCA1;VWA5A;ANXA10;DUSP6;CLEC4A;MMP11;GPRC5B;BMP2;ID2;IL1B;ANGPTL4;TRIB1;CFB;BIRC3
up-regulated	MSigDB_Hallmark_2020	p53 Pathway	32/200	1.1863e-06	9.68813e-06	2.86084	39.0352	RRAD;ITGB4;TGFA;ABAT;IFI30;SAT1;SOCS1;DRAM1;CASP1;HMOX1;CTSF;CTSD;IER3;TSPYL2;JAG2;JUN;CDKN2B;VDR;FUCA1;VWA5A;FOS;IL1A;BMP2;TCN2;DDIT3;DDIT4;NINJ1;TXNIP;NUPR1;TP53;ATF3;MXD4
up-regulated	MSigDB_Hallmark_2020	Complement	30/200	9.58122e-06	5.97477e-05	2.64592	30.5755	SERPINA1;CFH;C1S;C1R;TNFAIP3;CBLB;PLAT;CXCL1;GATA3;CLU;CTSS;C3;DPP4;CTSO;PCLO;C9;KYNU;SPOCK2;CASP1;CD36;CTSD;APOBEC3F;SERPINB2;TFPI2;PLA2G4A;DUSP6;F8;IL6;IRF7;CFB
up-regulated	MSigDB_Hallmark_2020	Apoptosis	26/161	9.75472e-06	5.97477e-05	2.88377	33.2723	IFITM3;SATB1;PLAT;CLU;SAT1;ERBB3;CASP1;HMOX1;BMF;IER3;PDGFRB;JUN;GSN;SOD2;ISG20;IL1A;BMP2;IL6;DDIT3;IL1B;CTH;PDCD4;TXNIP;SQSTM1;ATF3;BIRC3
up-regulated	MSigDB_Hallmark_2020	Inflammatory Response	29/200	2.57373e-05	0.000140125	2.54057	26.8477	RTP4;IFITM1;CSF1;C5AR1;FPR1;ADM;ICAM1;IRAK2;C3AR1;PDE4B;CCL2;CCR7;SCARF1;CMKLR1;ABCA1;SEMA4D;IL1R1;TNFSF15;CCL20;TNFRSF9;PCDH7;BST2;NFKBIA;IL1A;IL6;P2RX4;IL1B;IRF7;TLR3
up-regulated	MSigDB_Hallmark_2020	Coagulation	20/138	0.000442686	0.00216916	2.52798	19.5227	SERPINA1;SERPINB2;GSN;CFH;C1S;C1R;TFPI2;MST1;PLAT;CRIP2;CLU;DUSP6;C3;DPP4;MMP11;CTSO;F8;C9;P2RY1;CFB
up-regulated	MSigDB_Hallmark_2020	IL-6/JAK/STAT3 Signaling	14/87	0.00109674	0.0048855	2.85362	19.4486	JUN;CSF2;CSF1;IL1R1;STAT2;CXCL1;CXCL3;IL6;SOCS1;IL1B;HMOX1;MAP3K8;CD36;IRF9
up-regulated	MSigDB_Hallmark_2020	Myogenesis	23/200	0.00415124	0.0169509	1.93663	10.6211	CAMK2B;MEF2C;CTF1;GSN;PTGIS;ITGB4;DAPK2;GAA;ATP2A1;FOXO4;ENO3;CLU;MRAS;PPP1R3C;ERBB3;BHLHE40;BDKRB2;MAPRE3;IGFBP7;CD36;CRYAB;PPFIA4;SH3BGR
up-regulated	MSigDB_Hallmark_2020	IL-2/STAT5 Signaling	22/199	0.00787407	0.0296792	1.85094	8.96629	IFITM3;GABARAPL1;CSF2;CSF1;TNFRSF9;RORA;SLC2A3;ENO3;DHRS3;BMP2;SOCS1;P2RX4;NFIL3;BHLHE40;NFKBIZ;SPP1;MAP6;SH3BGRL2;CAPN3;MAP3K8;SMPDL3A;SLC29A2
up-regulated	MSigDB_Hallmark_2020	Xenobiotic Metabolism	21/200	0.0159836	0.0559425	1.74548	7.21963	GSTM4;ABCC3;GABARAPL1;ABCC2;JUP;IL1R1;AKR1C2;CSAD;HSD11B1;VTN;VNN1;TDO2;ID2;KYNU;NINJ1;HSD17B2;HMOX1;CYP2E1;CD36;CFB;PTGES
up-regulated	MSigDB_Hallmark_2020	Cholesterol Homeostasis	10/74	0.018003	0.0588097	2.31866	9.31457	GSTM2;NFIL3;TP53INP1;FBXO6;CLU;CPEB2;ATF3;PNRC1;TM7SF2;CXCL16
up-regulated	MSigDB_Hallmark_2020	UV Response Up	16/158	0.0430828	0.131941	1.67304	5.2611	CDKN2B;RRAD;FOS;HLA-F;SOD2;AQP3;CXCL2;ICAM1;NFKBIA;BMP2;IL6;HMOX1;FOSB;JUNB;SQSTM1;ATF3
up-regulated	MSigDB_Hallmark_2020	Epithelial Mesenchymal Transition	19/200	0.0510254	0.14021	1.55912	4.63906	IL32;PDGFRB;JUN;COL16A1;FUCA1;TFPI2;TNFAIP3;CXCL1;THBS2;SAT1;GEM;VEGFA;IL6;COL1A2;ID2;MGP;COL8A2;SPP1;SCG2
up-regulated	MSigDB_Hallmark_2020	Bile Acid Metabolism	12/112	0.0515057	0.14021	1.78013	5.27997	ABCA1;ABCA5;ABCA6;SLC22A18;RBP1;ALDH1A1;DIO2;ABCA9;EFHC1;ABCA8;PEX11G;BMP6
up-regulated	MSigDB_Hallmark_2020	Hedgehog Signaling	5/36	0.0749742	0.183687	2.3882	6.18688	SHH;HEY1;UNC5C;SCG2;VEGFA
up-regulated	MSigDB_Hallmark_2020	Angiogenesis	5/36	0.0749742	0.183687	2.3882	6.18688	JAG2;VTN;SPP1;SERPINA5;VEGFA
up-regulated	MSigDB_Hallmark_2020	Unfolded Protein Response	11/113	0.102883	0.240061	1.59834	3.63489	TSPYL2;ERN1;DDIT4;DNAJB9;CCL2;WIPI1;CHAC1;KDELR3;IFIT1;ATF3;VEGFA
up-regulated	MSigDB_Hallmark_2020	Wnt-beta Catenin Signaling	5/42	0.124864	0.278106	2.00028	4.16164	JAG2;FRAT1;HEY1;DLL1;TP53
up-regulated	MSigDB_Hallmark_2020	Glycolysis	17/200	0.133966	0.285405	1.3774	2.76882	GAL3ST1;CITED2;IDUA;TGFA;IRS2;VEGFA;ISG20;ELF3;CTH;DDIT4;MXI1;KDELR3;ANGPTL4;PPFIA4;DSC2;IER3;LHPP
up-regulated	MSigDB_Hallmark_2020	Pancreas Beta Cells	4/40	0.246614	0.503504	1.64346	2.30073	DPP4;PCSK1;VDR;GCG
up-regulated	MSigDB_Hallmark_2020	Allograft Rejection	15/200	0.287545	0.541912	1.20017	1.49586	CD74;CD96;CSF1;LY75;CTSS;ICAM1;HLA-DMA;IL6;SOCS1;IL1B;BCL3;IRF7;CCL2;GBP2;TLR3
up-regulated	MSigDB_Hallmark_2020	KRAS Signaling Dn	15/200	0.287545	0.541912	1.20017	1.49586	RYR2;KCND1;SERPINB2;CAMK1D;IDUA;CLSTN3;MTHFR;IFI44L;SLC5A5;NR4A2;P2RX6;AKR1B10;CPEB3;GPRC5C;PDK2
up-regulated	MSigDB_Hallmark_2020	Estrogen Response Early	13/200	0.504181	0.914995	1.02727	0.703496	GREB1;SLC1A1;NPY1R;ABAT;FOS;AQP3;DHRS2;DHRS3;ELF3;SYT12;ALDH3B1;BHLHE40;PTGES
up-regulated	MSigDB_Hallmark_2020	Fatty Acid Metabolism	10/158	0.548887	0.960552	0.998152	0.598755	AOC3;GABARAPL1;VNN1;TDO2;ALDH1A1;UBE2L6;REEP6;CD36;PPARA;ENO3
up-regulated	MSigDB_Hallmark_2020	Androgen Response	6/100	0.61441	0.999995	0.942678	0.459172	MAF;ARID5B;HSD17B14;DNAJB9;PTK2B;SAT1
up-regulated	MSigDB_Hallmark_2020	Estrogen Response Late	12/200	0.620357	0.999995	0.942404	0.449961	ISG20;ZFP36;SERPINA1;ID2;ALDH3B1;TFPI2;NPY1R;PDCD4;FOS;DHRS2;PTGES;SERPINA5
up-regulated	MSigDB_Hallmark_2020	TGF-beta Signaling	3/54	0.674054	0.999995	0.868682	0.342647	BMP2;ID2;JUNB
up-regulated	MSigDB_Hallmark_2020	UV Response Dn	8/144	0.699883	0.999995	0.868161	0.309797	PDGFRB;COL1A2;DBP;CITED2;DUSP1;SLC22A18;BHLHE40;KALRN
up-regulated	MSigDB_Hallmark_2020	Apical Surface	2/44	0.777437	0.999995	0.703002	0.176982	GATA3;TMEM8B
up-regulated	MSigDB_Hallmark_2020	PI3K/AKT/mTOR Signaling	5/105	0.803177	0.999995	0.737609	0.161669	MAPK10;DDIT3;STAT2;SQSTM1;MAP2K6
up-regulated	MSigDB_Hallmark_2020	Adipogenesis	10/200	0.822038	0.999995	0.775751	0.152023	C3;ABCA1;BCL6;CCNG2;PDCD4;DNAJB9;CMBL;CD36;ANGPTL4;REEP6
up-regulated	MSigDB_Hallmark_2020	mTORC1 Signaling	10/200	0.822038	0.999995	0.775751	0.152023	NFIL3;DDIT3;CTH;DDIT4;BHLHE40;SLC2A3;NUPR1;IFI30;SQSTM1;TM7SF2
up-regulated	MSigDB_Hallmark_2020	Reactive Oxygen Species Pathway	2/49	0.826038	0.999995	0.628046	0.120028	SOD2;JUNB
up-regulated	MSigDB_Hallmark_2020	Notch Signaling	1/32	0.877254	0.999995	0.476131	0.0623536	DLL1
up-regulated	MSigDB_Hallmark_2020	heme Metabolism	9/200	0.893642	0.999995	0.693931	0.0780326	C3;FN3K;NFE2;DAAM1;MXI1;YPEL5;AQP3;ANK1;KDM7A
up-regulated	MSigDB_Hallmark_2020	Pperoxisome	4/104	0.902563	0.999995	0.58962	0.0604457	SEMA3C;ALDH1A1;SOD2;DHRS3
up-regulated	MSigDB_Hallmark_2020	Spermatogenesis	5/135	0.935063	0.999995	0.566478	0.0380341	PCSK1N;ACE;SLC2A5;PCSK4;CCT6B
up-regulated	MSigDB_Hallmark_2020	DNA Repair	5/150	0.964853	0.999995	0.507467	0.018157	PDE6G;NPR2;PDE4B;TK2;TP53
up-regulated	MSigDB_Hallmark_2020	Apical Junction	7/200	0.973132	0.999995	0.533227	0.0145225	TRO;COL16A1;JUP;ITGB4;CD34;ICAM1;TMEM8B
up-regulated	MSigDB_Hallmark_2020	Myc Targets V2	1/58	0.977729	0.999995	0.258588	0.0058242	SLC29A2
up-regulated	MSigDB_Hallmark_2020	Protein Secretion	1/96	0.998167	0.999995	0.154837	0.000284039	ABCA1
up-regulated	MSigDB_Hallmark_2020	Mitotic Spindle	3/199	0.999778	0.999995	0.22428	4.96994e-05	GSN;ARHGEF3;ARHGAP4
up-regulated	MSigDB_Hallmark_2020	Oxidative Phosphorylation	2/200	0.999968	0.999995	0.147877	4.6787e-06	NDUFB8;BDH2
up-regulated	MSigDB_Hallmark_2020	G2-M Checkpoint	1/200	0.999995	0.999995	0.0735049	4.03067e-07	BCL3
up-regulated	MSigDB_Hallmark_2020	E2F Targets	1/200	0.999995	0.999995	0.0735049	4.03067e-07	TP53
up-regulated	GO_Molecular_Function_2021	platelet-derived growth factor receptor binding (GO:0005161)	6/13	7.47712e-05	0.0276966	12.7179	120.834	PDGFRB;ERN1;PDGFRA;IL1R1;PDGFD;VEGFA
up-regulated	GO_Molecular_Function_2021	cytokine activity (GO:0005125)	25/173	9.56484e-05	0.0276966	2.52549	23.373	CSF2;WNT2B;CTF1;CSF1;CXCL1;CXCL3;CXCL2;CXCL16;CCL2;IL33;TSLP;TGFB3;CCL20;GDF15;BMP6;VEGFA;BMP4;BMP3;IL1A;BMP2;IL6;IFNE;IL1B;INHA;SCG2
up-regulated	GO_Molecular_Function_2021	metalloendopeptidase inhibitor activity (GO:0008191)	6/14	0.00012383	0.0276966	11.1276	100.11	BST2;LXN;SPOCK2;RARRES1;COL4A3;SPOCK3
up-regulated	GO_Molecular_Function_2021	BMP receptor binding (GO:0070700)	5/13	0.000851131	0.142777	9.26564	65.4983	BMP4;BMP3;BMP2;GDF15;BMP6
up-regulated	GO_Molecular_Function_2021	steroid dehydrogenase activity, acting on the CH-OH group of donors, NAD or NADP as acceptor (GO:0033764)	6/21	0.00152414	0.151188	5.93249	38.48	HSD11B1;DHRS9;AKR1C1;HSD17B2;AKR1C2;HSD17B14
up-regulated	GO_Molecular_Function_2021	myosin V binding (GO:0031489)	5/15	0.00178512	0.151188	7.41172	46.9033	RAB3A;NPC1L1;RAB3D;RAB39B;RAB27B
up-regulated	GO_Molecular_Function_2021	receptor ligand activity (GO:0048018)	33/307	0.00213151	0.151188	1.80004	11.0719	CTF1;CSF2;WNT2B;CSF1;SEMA3C;SEMA3D;TGFA;CXCL1;DPP4;SHH;CHGB;JAG2;IL33;SEMA4A;TSLP;SEMA4D;GDF15;TGFB3;TNFSF13;GCG;SEMA4G;BMP6;VEGFA;BMP4;IL1A;BMP3;BMP2;IL6;VGF;IL1B;IFNE;INHA;SCG2
up-regulated	GO_Molecular_Function_2021	endopeptidase inhibitor activity (GO:0004866)	16/115	0.00243849	0.151188	2.40527	14.471	SERPINB10;LXN;SERPINA1;SERPINB2;SERPIND1;RARRES1;TFPI2;RENBP;SERPINA5;CST4;BST2;PCSK1N;SPOCK2;COL4A3;SPOCK3;SERPINI1
up-regulated	GO_Molecular_Function_2021	transmembrane receptor protein serine/threonine kinase binding (GO:0070696)	5/16	0.0024621	0.151188	6.73757	40.4708	BMP4;BMP3;BMP2;GDF15;BMP6
up-regulated	GO_Molecular_Function_2021	MAP kinase tyrosine/serine/threonine phosphatase activity (GO:0017017)	4/10	0.00247848	0.151188	9.87658	59.2606	DUSP10;DUSP1;DUSP8;DUSP6
up-regulated	GO_Molecular_Function_2021	protein tyrosine/threonine phosphatase activity (GO:0008330)	4/10	0.00247848	0.151188	9.87658	59.2606	DUSP10;DUSP1;DUSP8;DUSP6
up-regulated	GO_Molecular_Function_2021	sulfuric ester hydrolase activity (GO:0008484)	5/17	0.00330768	0.184954	6.17577	35.273	ARSA;IDS;SULF1;ARSD;SGSH
up-regulated	GO_Molecular_Function_2021	complement receptor activity (GO:0004875)	4/11	0.00370046	0.191001	8.46519	47.3991	C5AR1;C3AR1;FPR1;CMKLR1
up-regulated	GO_Molecular_Function_2021	chemorepellent activity (GO:0045499)	6/25	0.00400095	0.19176	4.68254	25.8534	DPP4;SEMA4A;SEMA3C;SEMA4D;SEMA3D;SEMA4G
up-regulated	GO_Molecular_Function_2021	MAP kinase phosphatase activity (GO:0033549)	4/12	0.00527443	0.235943	7.40665	38.847	DUSP10;DUSP1;DUSP8;DUSP6
up-regulated	GO_Molecular_Function_2021	ABC-type glutathione S-conjugate transporter activity (GO:0015431)	3/7	0.00733427	0.307581	11.1036	54.5762	ABCC3;ABCC2;ABCC6
up-regulated	GO_Molecular_Function_2021	glucose transmembrane transporter activity (GO:0005355)	5/21	0.0088053	0.310966	4.63084	21.915	SLC2A11;SLC2A10;SLC2A3;SLC2A5;SLC5A3
up-regulated	GO_Molecular_Function_2021	histone acetyltransferase binding (GO:0035035)	5/21	0.0088053	0.310966	4.63084	21.915	BCAS3;EGR1;CITED2;EPAS1;TP53
up-regulated	GO_Molecular_Function_2021	lysophospholipase activity (GO:0004622)	5/21	0.0088053	0.310966	4.63084	21.915	PNPLA7;PLA2G4C;GDPD1;PLA2G4A;PLA2G6
up-regulated	GO_Molecular_Function_2021	androsterone dehydrogenase activity (GO:0047023)	3/8	0.0111855	0.357404	8.88237	39.9097	DHRS9;AKR1C1;AKR1C2
up-regulated	GO_Molecular_Function_2021	calcium-independent phospholipase A2 activity (GO:0047499)	3/8	0.0111855	0.357404	8.88237	39.9097	PLA2G4C;PLA2G4A;PLA2G6
up-regulated	GO_Molecular_Function_2021	hexose transmembrane transporter activity (GO:0015149)	4/15	0.0124887	0.380906	5.38579	23.6055	SLC2A11;SLC2A3;SLC2A5;SLC5A3
up-regulated	GO_Molecular_Function_2021	semaphorin receptor binding (GO:0030215)	5/23	0.0131084	0.382423	4.11586	17.8402	SEMA4A;SEMA3C;SEMA4D;SEMA3D;SEMA4G
up-regulated	GO_Molecular_Function_2021	transcription regulatory region nucleic acid binding (GO:0001067)	22/212	0.0157553	0.429323	1.72309	7.15182	EGR1;MEF2C;EGR2;JUN;CALCOCO1;JUND;GATA6;TFEB;ZBTB20;ARID5B;GATA3;NR1D1;FOS;POU2F2;PBX1;PER1;ERBB4;DDIT3;TP53;SOX4;ATF3;SOX5
up-regulated	GO_Molecular_Function_2021	bile acid binding (GO:0032052)	3/9	0.0159956	0.429323	7.40158	30.6088	VDR;AKR1C1;AKR1C2
up-regulated	GO_Molecular_Function_2021	low-density lipoprotein particle binding (GO:0030169)	4/17	0.0196842	0.504145	4.55672	17.8985	COLEC12;CD36;PLTP;SCARF1
up-regulated	GO_Molecular_Function_2021	aldo-keto reductase (NADP) activity (GO:0004033)	3/10	0.0217887	0.504145	6.34387	24.274	AKR1B10;AKR1C1;KCNAB2
up-regulated	GO_Molecular_Function_2021	cAMP response element binding (GO:0035497)	3/10	0.0217887	0.504145	6.34387	24.274	JUN;NR4A3;CREB5
up-regulated	GO_Molecular_Function_2021	ligand-gated sodium channel activity (GO:0015280)	3/10	0.0217887	0.504145	6.34387	24.274	SCNN1D;ASIC3;ASIC1
up-regulated	GO_Molecular_Function_2021	oxidoreductase activity, acting on the CH-CH group of donors, NAD or NADP as acceptor (GO:0016628)	4/18	0.0240673	0.538305	4.23101	15.7686	BDH2;AKR1C1;AKR1C2;TM7SF2
up-regulated	GO_Molecular_Function_2021	ABC-type xenobiotic transporter activity (GO:0008559)	3/11	0.0285718	0.53859	5.55059	19.7342	ABCC3;ABCC2;ABCA8
up-regulated	GO_Molecular_Function_2021	alditol:NADP+ 1-oxidoreductase activity (GO:0004032)	3/11	0.0285718	0.53859	5.55059	19.7342	AKR1B10;AKR1C1;AKR1C2
up-regulated	GO_Molecular_Function_2021	platelet-derived growth factor binding (GO:0048407)	3/11	0.0285718	0.53859	5.55059	19.7342	PDGFRB;PDGFRA;COL1A2
up-regulated	GO_Molecular_Function_2021	ligand-gated calcium channel activity (GO:0099604)	4/19	0.0289943	0.53859	3.94873	13.9811	RYR2;GRIN2A;P2RX4;TRPM4
up-regulated	GO_Molecular_Function_2021	sodium channel activity (GO:0005272)	6/38	0.0310147	0.53859	2.77833	9.64995	SCNN1D;GRIK2;SCN2A;ASIC3;HCN2;ASIC1
up-regulated	GO_Molecular_Function_2021	transcription cis-regulatory region binding (GO:0000976)	46/549	0.0325851	0.53859	1.36421	4.67092	CALCOCO1;EPAS1;SATB1;GATA6;ZBTB20;RORA;GATA3;NPAS1;ZNF709;DACH1;DBP;NFIL3;ERBB4;ZNF846;MXI1;ZNF404;ZNF425;MSC;SOX4;SOX5;ZNF441;NFE2;EGR1;MEF2C;JUN;EGR2;JUND;TFAP2E;TFEB;ZNF10;ARID5B;NR1D1;FOS;POU2F2;ZNF14;PBX1;PER1;DDIT3;ZNF439;ZNF516;CREBRF;LHX4;ZNF554;TP53;ATF3;ZNF596
up-regulated	GO_Molecular_Function_2021	mitogen-activated protein kinase binding (GO:0051019)	5/29	0.0338416	0.53859	3.08591	10.4491	DUSP10;ACE;DUSP1;DUSP8;DUSP6
up-regulated	GO_Molecular_Function_2021	testosterone dehydrogenase [NAD(P)] activity (GO:0030283)	2/5	0.0353174	0.53859	9.86256	32.9743	DHRS9;HSD17B2
up-regulated	GO_Molecular_Function_2021	cell adhesive protein binding involved in bundle of His cell-Purkinje myocyte communication (GO:0086083)	2/5	0.0353174	0.53859	9.86256	32.9743	JUP;DSC2
up-regulated	GO_Molecular_Function_2021	histone demethylase activity (H3-K27 specific) (GO:0071558)	2/5	0.0353174	0.53859	9.86256	32.9743	KDM6B;KDM7A
up-regulated	GO_Molecular_Function_2021	ketosteroid monooxygenase activity (GO:0047086)	2/5	0.0353174	0.53859	9.86256	32.9743	AKR1C1;AKR1C2
up-regulated	GO_Molecular_Function_2021	lipoprotein lipase activity (GO:0004465)	2/5	0.0353174	0.53859	9.86256	32.9743	LIPH;LIPG
up-regulated	GO_Molecular_Function_2021	neuregulin binding (GO:0038132)	2/5	0.0353174	0.53859	9.86256	32.9743	ERBB3;ITGB4
up-regulated	GO_Molecular_Function_2021	phosphatidylcholine floppase activity (GO:0090554)	2/5	0.0353174	0.53859	9.86256	32.9743	ABCA1;ABCA7
up-regulated	GO_Molecular_Function_2021	double-stranded RNA binding (GO:0003725)	9/73	0.0406518	0.589133	2.08514	6.67809	IFIH1;OAS1;OAS2;OAS3;DHX58;NLRP1;DDX60;TLR3;OASL
up-regulated	GO_Molecular_Function_2021	phospholipase activity (GO:0004620)	9/73	0.0406518	0.589133	2.08514	6.67809	PNPLA7;LIPH;LIPG;PLA2G4C;GDPD1;PLA2G4A;PLA2G6;SMPDL3A;PLD3
up-regulated	GO_Molecular_Function_2021	syntaxin binding (GO:0019905)	8/62	0.0412657	0.589133	2.19612	7.00063	ABCA1;SNAP25;UNC13A;PRRT2;SYT12;LRRK2;VAMP1;SYT8
up-regulated	GO_Molecular_Function_2021	adenylyltransferase activity (GO:0070566)	4/22	0.0471156	0.619483	3.29008	10.0517	OAS1;OAS2;OAS3;OASL
up-regulated	GO_Molecular_Function_2021	syntaxin-1 binding (GO:0017075)	4/22	0.0471156	0.619483	3.29008	10.0517	SNAP25;PRRT2;UNC13A;LRRK2
up-regulated	GO_Molecular_Function_2021	mRNA 3'-UTR AU-rich region binding (GO:0035925)	4/22	0.0471156	0.619483	3.29008	10.0517	ZFP36;ZC3H12A;CPEB3;CPEB2
up-regulated	GO_Molecular_Function_2021	protein tyrosine/serine/threonine phosphatase activity (GO:0008138)	4/22	0.0471156	0.619483	3.29008	10.0517	DUSP10;DUSP1;DUSP8;DUSP6
up-regulated	GO_Molecular_Function_2021	urea transmembrane transporter activity (GO:0015204)	2/6	0.0507773	0.619483	7.39652	22.0439	SLC14A1;AQP3
up-regulated	GO_Molecular_Function_2021	chitinase activity (GO:0004568)	2/6	0.0507773	0.619483	7.39652	22.0439	OVGP1;CHI3L2
up-regulated	GO_Molecular_Function_2021	cobalamin binding (GO:0031419)	2/6	0.0507773	0.619483	7.39652	22.0439	TCN2;TCN1
up-regulated	GO_Molecular_Function_2021	protein carboxyl O-methyltransferase activity (GO:0051998)	2/6	0.0507773	0.619483	7.39652	22.0439	PCMTD2;PCMTD1
up-regulated	GO_Molecular_Function_2021	arylsulfatase activity (GO:0004065)	3/14	0.0547302	0.642848	4.03615	11.7264	ARSA;SULF1;ARSD
up-regulated	GO_Molecular_Function_2021	RNA polymerase II-specific DNA-binding transcription factor binding (GO:0061629)	18/190	0.0576004	0.642848	1.55386	4.43507	BBS2;BBS1;BCAS3;GABARAPL1;EGR2;JUN;JUP;BHLHE41;FOS;PARP9;DLL1;NFKBIA;IFI27;ID2;BHLHE40;NCOA7;PPARA;TP53
up-regulated	GO_Molecular_Function_2021	lipoprotein particle binding (GO:0071813)	4/24	0.0619874	0.642848	2.96076	8.23335	COLEC12;CD36;PLTP;SCARF1
up-regulated	GO_Molecular_Function_2021	myosin binding (GO:0017022)	7/56	0.0625733	0.642848	2.11657	5.86591	RAB3A;GSN;MOBP;NPC1L1;RAB3D;RAB39B;RAB27B
up-regulated	GO_Molecular_Function_2021	copper ion binding (GO:0005507)	6/45	0.0632124	0.642848	2.2788	6.29235	AOC3;IL1A;LACC1;ATP7B;P2RX4;TP53
up-regulated	GO_Molecular_Function_2021	MAP kinase kinase activity (GO:0004708)	3/15	0.0652906	0.642848	3.6996	10.0959	MAPK10;LRRK2;MAP2K6
up-regulated	GO_Molecular_Function_2021	purinergic nucleotide receptor activity (GO:0001614)	3/15	0.0652906	0.642848	3.6996	10.0959	P2RX6;P2RX4;P2RY1
up-regulated	GO_Molecular_Function_2021	amyloid-beta binding (GO:0001540)	9/80	0.0659945	0.642848	1.87886	5.10707	CD74;NGFR;GRIN2A;GSAP;CD36;CLU;CRYAB;APBB3;ITM2B
up-regulated	GO_Molecular_Function_2021	ligand-gated cation channel activity (GO:0099094)	9/80	0.0659945	0.642848	1.87886	5.10707	P2RX6;GRIN2A;P2RX4;SCNN1D;PTK2B;GRIK2;ASIC3;ASIC1;TRPM4
up-regulated	GO_Molecular_Function_2021	alcohol dehydrogenase [NAD(P)+] activity (GO:0018455)	2/7	0.0681546	0.642848	5.9169	15.8927	DHRS9;ADHFE1
up-regulated	GO_Molecular_Function_2021	carbohydrate:proton symporter activity (GO:0005351)	2/7	0.0681546	0.642848	5.9169	15.8927	SLC2A10;SLC45A1
up-regulated	GO_Molecular_Function_2021	extracellularly ATP-gated cation channel activity (GO:0004931)	2/7	0.0681546	0.642848	5.9169	15.8927	P2RX6;P2RX4
up-regulated	GO_Molecular_Function_2021	JUN kinase binding (GO:0008432)	2/7	0.0681546	0.642848	5.9169	15.8927	DUSP10;MAPK8IP3
up-regulated	GO_Molecular_Function_2021	nucleotide receptor activity (GO:0016502)	2/7	0.0681546	0.642848	5.9169	15.8927	P2RX6;P2RX4
up-regulated	GO_Molecular_Function_2021	patched binding (GO:0005113)	2/7	0.0681546	0.642848	5.9169	15.8927	BBS1;SHH
up-regulated	GO_Molecular_Function_2021	growth factor receptor binding (GO:0070851)	11/105	0.0688492	0.642848	1.73512	4.64289	PDGFRB;ERN1;PDGFRA;IL6;TSLP;IL1R1;ERBB4;PDGFD;IL1B;TGFA;VEGFA
up-regulated	GO_Molecular_Function_2021	chemokine activity (GO:0008009)	6/46	0.0689792	0.642848	2.22171	5.94075	CCL20;CCL2;CXCL1;CXCL3;CXCL2;CXCL16
up-regulated	GO_Molecular_Function_2021	oxidoreductase activity, acting on paired donors, with incorporation or reduction of molecular oxygen, NAD(P)H as one donor, and incorporation of one atom of oxygen (GO:0016709)	5/36	0.0749742	0.689147	2.3882	6.18688	FAXDC2;AKR1C1;AKR1C2;CYP2E1;KMO
up-regulated	GO_Molecular_Function_2021	chloride transmembrane transporter activity (GO:0015108)	3/16	0.0767043	0.693061	3.41484	8.76861	CLCN6;SLC12A5;SLC1A1
up-regulated	GO_Molecular_Function_2021	serine-type endopeptidase inhibitor activity (GO:0004867)	7/60	0.084174	0.693061	1.95641	4.84187	SERPINB10;SERPINA1;SERPINB2;SERPIND1;TFPI2;SERPINI1;SERPINA5
up-regulated	GO_Molecular_Function_2021	ATP-gated ion channel activity (GO:0035381)	2/8	0.0871443	0.693061	4.93049	12.0313	P2RX6;P2RX4
up-regulated	GO_Molecular_Function_2021	type II transforming growth factor beta receptor binding (GO:0005114)	2/8	0.0871443	0.693061	4.93049	12.0313	BAMBI;TGFB3
up-regulated	GO_Molecular_Function_2021	CD4 receptor binding (GO:0042609)	2/8	0.0871443	0.693061	4.93049	12.0313	CD74;PLSCR4
up-regulated	GO_Molecular_Function_2021	deoxycytidine deaminase activity (GO:0047844)	2/8	0.0871443	0.693061	4.93049	12.0313	APOBEC3C;APOBEC3F
up-regulated	GO_Molecular_Function_2021	estradiol 17-beta-dehydrogenase activity (GO:0004303)	2/8	0.0871443	0.693061	4.93049	12.0313	HSD17B2;HSD17B14
up-regulated	GO_Molecular_Function_2021	mitogen-activated protein kinase kinase binding (GO:0031434)	2/8	0.0871443	0.693061	4.93049	12.0313	ACE;TRIB1
up-regulated	GO_Molecular_Function_2021	NMDA glutamate receptor activity (GO:0004972)	2/8	0.0871443	0.693061	4.93049	12.0313	GRIN2A;PTK2B
up-regulated	GO_Molecular_Function_2021	retinal dehydrogenase activity (GO:0001758)	2/8	0.0871443	0.693061	4.93049	12.0313	AKR1B10;ALDH1A1
up-regulated	GO_Molecular_Function_2021	alcohol dehydrogenase (NADP+) activity (GO:0008106)	3/17	0.0889229	0.693061	3.17075	7.67317	AKR1B10;AKR1C1;AKR1C2
up-regulated	GO_Molecular_Function_2021	CXCR chemokine receptor binding (GO:0045236)	3/17	0.0889229	0.693061	3.17075	7.67317	CXCL1;CXCL3;CXCL2
up-regulated	GO_Molecular_Function_2021	ionotropic glutamate receptor activity (GO:0004970)	3/17	0.0889229	0.693061	3.17075	7.67317	GRIN2A;PTK2B;GRIK2
up-regulated	GO_Molecular_Function_2021	pentosyltransferase activity (GO:0016763)	5/38	0.0901684	0.693061	2.24322	5.39735	PARP10;LACC1;QPRT;PARP14;PARP9
up-regulated	GO_Molecular_Function_2021	DNA-binding transcription repressor activity, RNA polymerase II-specific (GO:0001227)	22/256	0.0908933	0.693061	1.39577	3.34715	JUN;SATB1;BHLHE41;ZNF10;ZBTB20;GATA3;NR1D1;DACH1;HEY1;NFIL3;BCL6;ZNF846;ZNF439;BHLHE40;MXI1;ZNF404;ZNF425;PPARA;ZNF224;ZNF554;ATF3;ZNF596
up-regulated	GO_Molecular_Function_2021	chemokine receptor binding (GO:0042379)	6/50	0.0949677	0.715992	2.01931	4.75389	CCL20;CCL2;CXCL1;CXCL3;CXCL2;CXCL16
up-regulated	GO_Molecular_Function_2021	oxidoreductase activity, acting on the CH-OH group of donors, NAD or NADP as acceptor (GO:0016616)	9/87	0.099525	0.727595	1.7096	3.94464	BDH2;H6PD;AKR1B10;DHRS9;AKR1C1;LDHD;KCNAB2;DHRS2;DHRS3
up-regulated	GO_Molecular_Function_2021	phosphatidylcholine transporter activity (GO:0008525)	3/18	0.101894	0.727595	2.95921	6.75831	ABCA1;ABCA7;PLTP
up-regulated	GO_Molecular_Function_2021	single-stranded DNA exodeoxyribonuclease activity (GO:0008297)	2/9	0.107472	0.727595	4.22591	9.42598	ISG20;PLD3
up-regulated	GO_Molecular_Function_2021	alcohol dehydrogenase (NAD+) activity (GO:0004022)	2/9	0.107472	0.727595	4.22591	9.42598	DHRS9;ADHFE1
up-regulated	GO_Molecular_Function_2021	aryl sulfotransferase activity (GO:0004062)	2/9	0.107472	0.727595	4.22591	9.42598	SULT1C2;SULT1A4
up-regulated	GO_Molecular_Function_2021	cAMP response element binding protein binding (GO:0008140)	2/9	0.107472	0.727595	4.22591	9.42598	CRTC1;DDIT3
up-regulated	GO_Molecular_Function_2021	glucocorticoid receptor binding (GO:0035259)	2/9	0.107472	0.727595	4.22591	9.42598	NR4A2;NR4A3
up-regulated	GO_Molecular_Function_2021	interleukin-1 binding (GO:0019966)	2/9	0.107472	0.727595	4.22591	9.42598	IL1RN;IL1R1
up-regulated	GO_Molecular_Function_2021	oxidoreductase activity, acting on the CH-NH2 group of donors, oxygen as acceptor (GO:0016641)	2/9	0.107472	0.727595	4.22591	9.42598	AOC3;DDO
up-regulated	GO_Molecular_Function_2021	potassium:chloride symporter activity (GO:0015379)	2/9	0.107472	0.727595	4.22591	9.42598	SLC12A5;SLC12A8
up-regulated	GO_Molecular_Function_2021	metallocarboxypeptidase activity (GO:0004181)	4/29	0.108434	0.727595	2.36797	5.26072	CPA3;VASH1;CPZ;CPA4
up-regulated	GO_Molecular_Function_2021	hydrolase activity, acting on carbon-nitrogen (but not peptide) bonds, in cyclic amidines (GO:0016814)	3/19	0.115563	0.767749	2.77411	5.98637	APOBEC3C;LACC1;APOBEC3F
up-regulated	GO_Molecular_Function_2021	phosphoric ester hydrolase activity (GO:0042578)	6/53	0.117437	0.772552	1.89011	4.04834	DUSP10;GDPD1;PTPN22;DUSP8;SMPDL3A;LHPP
up-regulated	GO_Molecular_Function_2021	G protein-coupled receptor binding (GO:0001664)	13/143	0.121109	0.781066	1.48223	3.12909	RTP4;BBS1;ACE;WNT2B;ITGB4;PTCH2;FPR1;ADM;GCG;GPRC5B;GNAL;BAMBI;REEP2
up-regulated	GO_Molecular_Function_2021	serine-type endopeptidase activity (GO:0004252)	10/105	0.128867	0.781066	1.55945	3.19527	DPP4;PCSK1;C1S;PIK3IP1;C1R;C1RL;MST1;PLAT;PRSS33;PCSK4
up-regulated	GO_Molecular_Function_2021	Tat protein binding (GO:0030957)	2/10	0.128893	0.781066	3.69747	7.57527	GABARAPL1;DLL1
up-regulated	GO_Molecular_Function_2021	cation:chloride symporter activity (GO:0015377)	2/10	0.128893	0.781066	3.69747	7.57527	SLC12A5;SLC12A8
up-regulated	GO_Molecular_Function_2021	interleukin-1 receptor binding (GO:0005149)	2/10	0.128893	0.781066	3.69747	7.57527	IL1RN;IL1B
up-regulated	GO_Molecular_Function_2021	protein binding involved in heterotypic cell-cell adhesion (GO:0086080)	2/10	0.128893	0.781066	3.69747	7.57527	JUP;DSC2
up-regulated	GO_Molecular_Function_2021	oxidoreductase activity, acting on paired donors, with incorporation or reduction of molecular oxygen, reduced flavin or flavoprotein as one donor, and incorporation of one atom of oxygen (GO:0016712)	3/20	0.129872	0.781066	2.61079	5.32915	CYP1B1;CYP2E1;CYP19A1
up-regulated	GO_Molecular_Function_2021	oxidoreductase activity, acting on the aldehyde or oxo group of donors, NAD or NADP as acceptor (GO:0016620)	3/20	0.129872	0.781066	2.61079	5.32915	AKR1B10;ALDH3B1;ALDH1A1
up-regulated	GO_Molecular_Function_2021	kinase activator activity (GO:0019209)	4/31	0.130372	0.781066	2.19233	4.46659	GPRC5B;GPRC5A;SPDYA;GPRC5C
up-regulated	GO_Molecular_Function_2021	monocarboxylic acid binding (GO:0033293)	4/31	0.130372	0.781066	2.19233	4.46659	AKR1C1;AKR1C2;UGT1A8;SERPINA5
up-regulated	GO_Molecular_Function_2021	protein heterodimerization activity (GO:0046982)	16/188	0.141524	0.806535	1.379	2.69634	AOC3;MEF2C;EPAS1;BHLHE41;SDCBP2;NPAS1;BMP6;ADRA2A;NR4A2;ERBB3;IRAK2;DDIT3;BHLHE40;BDKRB2;TP53;ATF3
up-regulated	GO_Molecular_Function_2021	3',5'-cyclic-nucleotide phosphodiesterase activity (GO:0004114)	3/21	0.144765	0.806535	2.46561	4.76514	PDE4B;PDE5A;PDE7B
up-regulated	GO_Molecular_Function_2021	excitatory extracellular ligand-gated ion channel activity (GO:0005231)	3/21	0.144765	0.806535	2.46561	4.76514	P2RX6;P2RX4;GRIK2
up-regulated	GO_Molecular_Function_2021	pyridoxal phosphate binding (GO:0030170)	3/21	0.144765	0.806535	2.46561	4.76514	CTH;ABAT;ACCS
up-regulated	GO_Molecular_Function_2021	carbonate dehydratase activity (GO:0004089)	2/11	0.151187	0.806535	3.28647	6.20891	CA11;CA9
up-regulated	GO_Molecular_Function_2021	MAP-kinase scaffold activity (GO:0005078)	2/11	0.151187	0.806535	3.28647	6.20891	KSR1;MAPK8IP3
up-regulated	GO_Molecular_Function_2021	outward rectifier potassium channel activity (GO:0015271)	2/11	0.151187	0.806535	3.28647	6.20891	KCND1;KCNT2
up-regulated	GO_Molecular_Function_2021	retinoid X receptor binding (GO:0046965)	2/11	0.151187	0.806535	3.28647	6.20891	NR4A2;VDR
up-regulated	GO_Molecular_Function_2021	K63-linked polyubiquitin modification-dependent protein binding (GO:0070530)	3/22	0.160184	0.806535	2.33572	4.27771	PARP10;TNFAIP3;SQSTM1
up-regulated	GO_Molecular_Function_2021	calcium channel activity (GO:0005262)	8/84	0.162535	0.806535	1.55856	2.83169	RYR2;CACNG7;CACNG8;P2RX4;CACNA2D1;ORAI3;PKD1L2;TRPM4
up-regulated	GO_Molecular_Function_2021	3',5'-cyclic-AMP phosphodiesterase activity (GO:0004115)	2/12	0.174157	0.806535	2.95766	5.1694	PDE4B;PDE7B
up-regulated	GO_Molecular_Function_2021	RNA stem-loop binding (GO:0035613)	2/12	0.174157	0.806535	2.95766	5.1694	ZC3H12A;CPEB3
up-regulated	GO_Molecular_Function_2021	cAMP binding (GO:0030552)	2/12	0.174157	0.806535	2.95766	5.1694	PDE4B;RAPGEF4
up-regulated	GO_Molecular_Function_2021	carbohydrate:cation symporter activity (GO:0005402)	2/12	0.174157	0.806535	2.95766	5.1694	SLC2A10;SLC5A3
up-regulated	GO_Molecular_Function_2021	cytidine deaminase activity (GO:0004126)	2/12	0.174157	0.806535	2.95766	5.1694	APOBEC3C;APOBEC3F
up-regulated	GO_Molecular_Function_2021	death receptor activity (GO:0005035)	2/12	0.174157	0.806535	2.95766	5.1694	NGFR;TNFRSF14
up-regulated	GO_Molecular_Function_2021	cyclic nucleotide binding (GO:0030551)	3/23	0.17607	0.806535	2.21881	3.8538	PDE4B;PDE5A;RAPGEF4
up-regulated	GO_Molecular_Function_2021	cyclic-nucleotide phosphodiesterase activity (GO:0004112)	3/23	0.17607	0.806535	2.21881	3.8538	PDE4B;PDE5A;PDE7B
up-regulated	GO_Molecular_Function_2021	phosphatidylinositol phospholipase C activity (GO:0004435)	3/23	0.17607	0.806535	2.21881	3.8538	BDKRB2;PLCD4;PLCD1
up-regulated	GO_Molecular_Function_2021	phosphoric diester hydrolase activity (GO:0008081)	4/36	0.192023	0.806535	1.84929	3.05158	GDPD1;GPCPD1;SMPDL3A;PLD3
up-regulated	GO_Molecular_Function_2021	transforming growth factor beta binding (GO:0050431)	3/24	0.192368	0.806535	2.11304	3.48303	TGFB3;CD36;VASN
up-regulated	GO_Molecular_Function_2021	calmodulin-dependent protein kinase activity (GO:0004683)	3/24	0.192368	0.806535	2.11304	3.48303	CAMK2B;CAMK1D;PTK2B
up-regulated	GO_Molecular_Function_2021	cell adhesion mediator activity (GO:0098631)	3/24	0.192368	0.806535	2.11304	3.48303	NINJ1;PLXNB3;VSTM2L
up-regulated	GO_Molecular_Function_2021	methyl-CpG binding (GO:0008327)	3/24	0.192368	0.806535	2.11304	3.48303	ZCWPW1;LHX4;CXXC4
up-regulated	GO_Molecular_Function_2021	Notch binding (GO:0005112)	3/24	0.192368	0.806535	2.11304	3.48303	JAG2;CHAC1;DLL1
up-regulated	GO_Molecular_Function_2021	P-type ion transporter activity (GO:0015662)	2/13	0.197628	0.806535	2.68864	4.35928	ATP7B;ATP2A1
up-regulated	GO_Molecular_Function_2021	calcium channel regulator activity (GO:0005246)	4/37	0.205312	0.806535	1.79315	2.83896	CACNG7;CACNG8;RRAD;GEM
up-regulated	GO_Molecular_Function_2021	hydrolase activity, hydrolyzing O-glycosyl compounds (GO:0004553)	4/37	0.205312	0.806535	1.79315	2.83896	OVGP1;IDUA;GAA;CHI3L2
up-regulated	GO_Molecular_Function_2021	protein kinase activator activity (GO:0030295)	6/63	0.208414	0.806535	1.55768	2.44279	GPRC5B;GPRC5A;ERBB3;SPDYA;ERCC6;GPRC5C
up-regulated	GO_Molecular_Function_2021	calcium-dependent phospholipid binding (GO:0005544)	5/50	0.20891	0.806535	1.64397	2.57421	PCLO;SYT12;PLA2G4C;PLA2G4A;SYT8
up-regulated	GO_Molecular_Function_2021	FAD binding (GO:0071949)	3/25	0.209021	0.806535	2.01689	3.15708	MTHFR;KMO;DDO
up-regulated	GO_Molecular_Function_2021	phospholipase C activity (GO:0004629)	3/25	0.209021	0.806535	2.01689	3.15708	BDKRB2;PLCD4;PLCD1
up-regulated	GO_Molecular_Function_2021	protein-cysteine S-palmitoyltransferase activity (GO:0019706)	3/25	0.209021	0.806535	2.01689	3.15708	GOLGA7B;ZDHHC11;ZDHHC1
up-regulated	GO_Molecular_Function_2021	carboxypeptidase activity (GO:0004180)	4/38	0.218859	0.806535	1.74032	2.64412	CPA3;VASH1;CPZ;CPA4
up-regulated	GO_Molecular_Function_2021	heme binding (GO:0020037)	8/91	0.219093	0.806535	1.42658	2.16592	PTGIS;TDO2;CYP1B1;HMOX1;CYP2E1;NR1D1;PTGS2;CYP19A1
up-regulated	GO_Molecular_Function_2021	NAD+ ADP-ribosyltransferase activity (GO:0003950)	3/26	0.225976	0.806535	1.92909	2.86919	PARP10;PARP14;PARP9
up-regulated	GO_Molecular_Function_2021	glutathione transferase activity (GO:0004364)	3/27	0.24318	0.806535	1.84862	2.61385	GSTM4;GSTM2;PTGES
up-regulated	GO_Molecular_Function_2021	aldehyde dehydrogenase [NAD(P)+] activity (GO:0004030)	2/15	0.245468	0.806535	2.27476	3.1951	ALDH3B1;ALDH1A1
up-regulated	GO_Molecular_Function_2021	cysteine-type endopeptidase activator activity involved in apoptotic process (GO:0008656)	2/15	0.245468	0.806535	2.27476	3.1951	CASP1;NLRP1
up-regulated	GO_Molecular_Function_2021	muscle alpha-actinin binding (GO:0051371)	2/15	0.245468	0.806535	2.27476	3.1951	SYNPO2;PRICKLE4
up-regulated	GO_Molecular_Function_2021	oxidoreductase activity, acting on the CH-NH group of donors, NAD or NADP as acceptor (GO:0016646)	2/15	0.245468	0.806535	2.27476	3.1951	MTHFR;CRYM
up-regulated	GO_Molecular_Function_2021	DNA-binding transcription factor binding (GO:0140297)	16/208	0.246769	0.806535	1.23403	1.72677	BBS2;BBS1;MEF2C;EGR2;JUN;CRTC1;BHLHE41;FOS;FOXO4;TLE6;IFI27;DDIT3;ID2;BHLHE40;PPARA;TP53
up-regulated	GO_Molecular_Function_2021	ubiquitin-like protein ligase binding (GO:0044389)	21/282	0.252853	0.806535	1.1918	1.63866	NGFR;GABARAPL1;EGR2;JUN;STAT2;DIO2;UBE2L6;ISG15;PTPN22;PARP9;CLU;NFKBIA;PER1;MC1R;ERBB3;SLC22A18;TXNIP;TNFRSF14;TRIB1;TP53;SQSTM1
up-regulated	GO_Molecular_Function_2021	histone demethylase activity (GO:0032452)	3/28	0.260585	0.806535	1.77458	2.3865	KDM6B;JARID2;KDM7A
up-regulated	GO_Molecular_Function_2021	monocarboxylic acid transmembrane transporter activity (GO:0008028)	3/28	0.260585	0.806535	1.77458	2.3865	SLC16A6;SLC16A4;SLC16A13
up-regulated	GO_Molecular_Function_2021	NAD binding (GO:0051287)	3/28	0.260585	0.806535	1.77458	2.3865	BDH2;ALDH1A1;PARP9
up-regulated	GO_Molecular_Function_2021	protein serine/threonine/tyrosine kinase activity (GO:0004712)	3/28	0.260585	0.806535	1.77458	2.3865	MAPK10;LRRK2;MAP2K6
up-regulated	GO_Molecular_Function_2021	E-box binding (GO:0070888)	4/41	0.26077	0.806535	1.59896	2.14919	PER1;BHLHE40;BHLHE41;GATA3
up-regulated	GO_Molecular_Function_2021	metalloexopeptidase activity (GO:0008235)	5/55	0.268654	0.806535	1.47918	1.94413	CPA3;ACE;VASH1;CPZ;CPA4
up-regulated	GO_Molecular_Function_2021	serine-type peptidase activity (GO:0008236)	10/125	0.269224	0.806535	1.28686	1.68863	DPP4;PCSK1;C1S;PIK3IP1;C1R;C1RL;MST1;PLAT;PRSS33;PCSK4
up-regulated	GO_Molecular_Function_2021	C4-dicarboxylate transmembrane transporter activity (GO:0015556)	2/16	0.269577	0.806535	2.11216	2.76884	SLC13A3;SLC1A1
up-regulated	GO_Molecular_Function_2021	calcium-dependent phospholipase A2 activity (GO:0047498)	2/16	0.269577	0.806535	2.11216	2.76884	PLA2G4C;PLA2G4A
up-regulated	GO_Molecular_Function_2021	organic cation transmembrane transporter activity (GO:0015101)	2/16	0.269577	0.806535	2.11216	2.76884	SLC7A8;SLC44A2
up-regulated	GO_Molecular_Function_2021	oxidoreductase activity, acting on NAD(P)H, quinone or similar compound as acceptor (GO:0016655)	2/16	0.269577	0.806535	2.11216	2.76884	AKR1C1;AKR1C2
up-regulated	GO_Molecular_Function_2021	sequence-specific DNA binding (GO:0043565)	49/707	0.276996	0.806535	1.10413	1.41743	CALCOCO1;CSRNP3;BHLHE41;ZBTB20;RORA;ZCWPW1;DBP;HEY1;JUNB;SOX4;MEF2C;TFEB;FOS;MAF;ELF3;DMRTA1;IRF7;PPARA;ATF3;IRF9;CREB5;ZNF396;NFAT5;CEBPD;EPAS1;SATB1;GATA6;GATA3;FOXO4;CXXC4;PGBD3;HSF4;MSC;ZNF224;NFE2;EGR1;JUN;EGR2;JUND;TFAP2E;NR1D1;POU2F2;MEIS3;PBX1;NR4A2;BCL6;BHLHE40;FOSB;LHX4
up-regulated	GO_Molecular_Function_2021	transcription corepressor binding (GO:0001222)	3/29	0.27814	0.806535	1.70623	2.18335	PER1;RORA;NR1D1
up-regulated	GO_Molecular_Function_2021	dicarboxylic acid transmembrane transporter activity (GO:0005310)	3/29	0.27814	0.806535	1.70623	2.18335	SLC13A3;ABCC2;SLC1A1
up-regulated	GO_Molecular_Function_2021	palmitoyltransferase activity (GO:0016409)	3/29	0.27814	0.806535	1.70623	2.18335	GOLGA7B;ZDHHC11;ZDHHC1
up-regulated	GO_Molecular_Function_2021	phospholipase A2 activity (GO:0004623)	3/29	0.27814	0.806535	1.70623	2.18335	PLA2G4C;PLA2G4A;PLA2G6
up-regulated	GO_Molecular_Function_2021	3-chloroallyl aldehyde dehydrogenase activity (GO:0004028)	1/5	0.279297	0.806535	3.69534	4.71334	ALDH3B1
up-regulated	GO_Molecular_Function_2021	acrosin binding (GO:0032190)	1/5	0.279297	0.806535	3.69534	4.71334	SERPINA5
up-regulated	GO_Molecular_Function_2021	activin receptor activity, type I (GO:0016361)	1/5	0.279297	0.806535	3.69534	4.71334	ACVR1C
up-regulated	GO_Molecular_Function_2021	acyl carnitine transmembrane transporter activity (GO:0015227)	1/5	0.279297	0.806535	3.69534	4.71334	SLC25A45
up-regulated	GO_Molecular_Function_2021	single-stranded DNA 3'-5' exodeoxyribonuclease activity (GO:0008310)	1/5	0.279297	0.806535	3.69534	4.71334	ISG20
up-regulated	GO_Molecular_Function_2021	sphingomyelin phosphodiesterase activity (GO:0004767)	1/5	0.279297	0.806535	3.69534	4.71334	SMPDL3A
up-regulated	GO_Molecular_Function_2021	alpha-1,4-glucosidase activity (GO:0004558)	1/5	0.279297	0.806535	3.69534	4.71334	GAA
up-regulated	GO_Molecular_Function_2021	alpha-amylase activity (GO:0004556)	1/5	0.279297	0.806535	3.69534	4.71334	AMY2B
up-regulated	GO_Molecular_Function_2021	ammonia-lyase activity (GO:0016841)	1/5	0.279297	0.806535	3.69534	4.71334	SDSL
up-regulated	GO_Molecular_Function_2021	amylase activity (GO:0016160)	1/5	0.279297	0.806535	3.69534	4.71334	AMY2B
up-regulated	GO_Molecular_Function_2021	anion:sodium symporter activity (GO:0015373)	1/5	0.279297	0.806535	3.69534	4.71334	SLC5A5
up-regulated	GO_Molecular_Function_2021	TAP1 binding (GO:0046978)	1/5	0.279297	0.806535	3.69534	4.71334	HLA-F
up-regulated	GO_Molecular_Function_2021	apolipoprotein A-I binding (GO:0034186)	1/5	0.279297	0.806535	3.69534	4.71334	ABCA1
up-regulated	GO_Molecular_Function_2021	benzodiazepine receptor binding (GO:0030156)	1/5	0.279297	0.806535	3.69534	4.71334	RIMBP3C
up-regulated	GO_Molecular_Function_2021	U2 snRNA binding (GO:0030620)	1/5	0.279297	0.806535	3.69534	4.71334	ISG20
up-regulated	GO_Molecular_Function_2021	uridine transmembrane transporter activity (GO:0015213)	1/5	0.279297	0.806535	3.69534	4.71334	SLC29A2
up-regulated	GO_Molecular_Function_2021	carbonyl reductase (NADPH) activity (GO:0004090)	1/5	0.279297	0.806535	3.69534	4.71334	DHRS2
up-regulated	GO_Molecular_Function_2021	voltage-gated calcium channel activity involved in cardiac muscle cell action potential (GO:0086007)	1/5	0.279297	0.806535	3.69534	4.71334	CACNA2D1
up-regulated	GO_Molecular_Function_2021	choline transmembrane transporter activity (GO:0015220)	1/5	0.279297	0.806535	3.69534	4.71334	SLC44A2
up-regulated	GO_Molecular_Function_2021	collagen binding involved in cell-matrix adhesion (GO:0098639)	1/5	0.279297	0.806535	3.69534	4.71334	ITGA11
up-regulated	GO_Molecular_Function_2021	ER retention sequence binding (GO:0046923)	1/5	0.279297	0.806535	3.69534	4.71334	KDELR3
up-regulated	GO_Molecular_Function_2021	ErbB-3 class receptor binding (GO:0043125)	1/5	0.279297	0.806535	3.69534	4.71334	ERBB3
up-regulated	GO_Molecular_Function_2021	exopolyphosphatase activity (GO:0004309)	1/5	0.279297	0.806535	3.69534	4.71334	PRUNE2
up-regulated	GO_Molecular_Function_2021	fructose transmembrane transporter activity (GO:0005353)	1/5	0.279297	0.806535	3.69534	4.71334	SLC2A5
up-regulated	GO_Molecular_Function_2021	fructose-2,6-bisphosphate 2-phosphatase activity (GO:0004331)	1/5	0.279297	0.806535	3.69534	4.71334	PFKFB2
up-regulated	GO_Molecular_Function_2021	ganglioside binding (GO:0035594)	1/5	0.279297	0.806535	3.69534	4.71334	CLIP3
up-regulated	GO_Molecular_Function_2021	glutamate-gated calcium ion channel activity (GO:0022849)	1/5	0.279297	0.806535	3.69534	4.71334	GRIN2A
up-regulated	GO_Molecular_Function_2021	glutathione transmembrane transporter activity (GO:0034634)	1/5	0.279297	0.806535	3.69534	4.71334	SLC13A3
up-regulated	GO_Molecular_Function_2021	glycerol channel activity (GO:0015254)	1/5	0.279297	0.806535	3.69534	4.71334	AQP3
up-regulated	GO_Molecular_Function_2021	GPI-linked ephrin receptor activity (GO:0005004)	1/5	0.279297	0.806535	3.69534	4.71334	EPHA3
up-regulated	GO_Molecular_Function_2021	histone demethylase activity (H3-trimethyl-K4 specific) (GO:0034647)	1/5	0.279297	0.806535	3.69534	4.71334	JARID2
up-regulated	GO_Molecular_Function_2021	IgG binding (GO:0019864)	1/5	0.279297	0.806535	3.69534	4.71334	FCGRT
up-regulated	GO_Molecular_Function_2021	interleukin-1 receptor activity (GO:0004908)	1/5	0.279297	0.806535	3.69534	4.71334	IL1R1
up-regulated	GO_Molecular_Function_2021	kainate selective glutamate receptor activity (GO:0015277)	1/5	0.279297	0.806535	3.69534	4.71334	GRIK2
up-regulated	GO_Molecular_Function_2021	L-leucine transmembrane transporter activity (GO:0015190)	1/5	0.279297	0.806535	3.69534	4.71334	SLC7A8
up-regulated	GO_Molecular_Function_2021	leukotriene-C4 synthase activity (GO:0004464)	1/5	0.279297	0.806535	3.69534	4.71334	GSTM4
up-regulated	GO_Molecular_Function_2021	MHC class I protein complex binding (GO:0023024)	1/5	0.279297	0.806535	3.69534	4.71334	KLRC2
up-regulated	GO_Molecular_Function_2021	nerve growth factor binding (GO:0048406)	1/5	0.279297	0.806535	3.69534	4.71334	NGFR
up-regulated	GO_Molecular_Function_2021	neuropeptide Y receptor activity (GO:0004983)	1/5	0.279297	0.806535	3.69534	4.71334	NPY1R
up-regulated	GO_Molecular_Function_2021	nucleoside kinase activity (GO:0019206)	1/5	0.279297	0.806535	3.69534	4.71334	TK2
up-regulated	GO_Molecular_Function_2021	oxo-acid-lyase activity (GO:0016833)	1/5	0.279297	0.806535	3.69534	4.71334	HOGA1
up-regulated	GO_Molecular_Function_2021	phosphatidylcholine transfer activity (GO:0120019)	1/5	0.279297	0.806535	3.69534	4.71334	PLTP
up-regulated	GO_Molecular_Function_2021	phosphatidylinositol trisphosphate phosphatase activity (GO:0034594)	1/5	0.279297	0.806535	3.69534	4.71334	INPP5J
up-regulated	GO_Molecular_Function_2021	phosphatidylserine flippase activity (GO:0140346)	1/5	0.279297	0.806535	3.69534	4.71334	ATP8A1
up-regulated	GO_Molecular_Function_2021	polyol transmembrane transporter activity (GO:0015166)	1/5	0.279297	0.806535	3.69534	4.71334	SLC5A3
up-regulated	GO_Molecular_Function_2021	protein-arginine deiminase activity (GO:0004668)	1/5	0.279297	0.806535	3.69534	4.71334	PADI3
up-regulated	GO_Molecular_Function_2021	pyruvate dehydrogenase (acetyl-transferring) kinase activity (GO:0004740)	1/5	0.279297	0.806535	3.69534	4.71334	PDK2
up-regulated	GO_Molecular_Function_2021	rDNA binding (GO:0000182)	1/5	0.279297	0.806535	3.69534	4.71334	TSPYL2
up-regulated	GO_Molecular_Function_2021	receptor tyrosine kinase binding (GO:0030971)	5/56	0.281041	0.806535	1.4501	1.84054	SHC4;MST1;CBLB;SQSTM1;TP53
up-regulated	GO_Molecular_Function_2021	carboxylic acid transmembrane transporter activity (GO:0046943)	5/57	0.293537	0.806535	1.42213	1.74318	SLC13A3;SLC7A8;SLC16A6;SLC16A4;SLC16A13
up-regulated	GO_Molecular_Function_2021	adrenergic receptor binding (GO:0031690)	2/17	0.293664	0.806535	1.97125	2.41541	ARRDC3;ADRA2A
up-regulated	GO_Molecular_Function_2021	transmembrane-ephrin receptor activity (GO:0005005)	2/17	0.293664	0.806535	1.97125	2.41541	EFNB3;EPHA3
up-regulated	GO_Molecular_Function_2021	ephrin receptor activity (GO:0005003)	2/17	0.293664	0.806535	1.97125	2.41541	EFNB3;EPHA3
up-regulated	GO_Molecular_Function_2021	MHC class II protein complex binding (GO:0023026)	2/17	0.293664	0.806535	1.97125	2.41541	CD74;HLA-DMA
up-regulated	GO_Molecular_Function_2021	peptidase activator activity involved in apoptotic process (GO:0016505)	2/17	0.293664	0.806535	1.97125	2.41541	CASP1;NLRP1
up-regulated	GO_Molecular_Function_2021	O-acyltransferase activity (GO:0008374)	3/30	0.295802	0.806535	1.64295	2.00122	PLA2G4C;LPCAT2;PLA2G4A
up-regulated	GO_Molecular_Function_2021	Hsp70 protein binding (GO:0030544)	3/31	0.313527	0.806535	1.58419	1.83745	ERN1;RNF207;CYP2E1
up-regulated	GO_Molecular_Function_2021	growth factor activity (GO:0008083)	7/87	0.313656	0.806535	1.29425	1.50063	JAG2;IL6;CSF1;TGFA;CXCL1;INHA;VEGFA
up-regulated	GO_Molecular_Function_2021	transforming growth factor beta receptor binding (GO:0005160)	2/18	0.317636	0.806535	1.84795	2.11932	TGFB3;BAMBI
up-regulated	GO_Molecular_Function_2021	cholesterol transfer activity (GO:0120020)	2/18	0.317636	0.806535	1.84795	2.11932	ABCA1;PLTP
up-regulated	GO_Molecular_Function_2021	retinoic acid receptor binding (GO:0042974)	2/18	0.317636	0.806535	1.84795	2.11932	NR4A2;VDR
up-regulated	GO_Molecular_Function_2021	ubiquitin protein ligase binding (GO:0031625)	19/265	0.322663	0.806535	1.14314	1.29306	NGFR;GABARAPL1;EGR2;JUN;DIO2;UBE2L6;ISG15;PTPN22;CLU;NFKBIA;PER1;MC1R;ERBB3;SLC22A18;TXNIP;TNFRSF14;TRIB1;TP53;SQSTM1
up-regulated	GO_Molecular_Function_2021	1-acylglycerophosphocholine O-acyltransferase activity (GO:0047184)	1/6	0.325001	0.806535	2.95612	3.32246	LPCAT2
up-regulated	GO_Molecular_Function_2021	sodium ion binding (GO:0031402)	1/6	0.325001	0.806535	2.95612	3.32246	CAPN3
up-regulated	GO_Molecular_Function_2021	STAT family protein binding (GO:0097677)	1/6	0.325001	0.806535	2.95612	3.32246	PARP9
up-regulated	GO_Molecular_Function_2021	alpha-adrenergic receptor activity (GO:0004936)	1/6	0.325001	0.806535	2.95612	3.32246	ADRA2A
up-regulated	GO_Molecular_Function_2021	alpha-glucosidase activity (GO:0090599)	1/6	0.325001	0.806535	2.95612	3.32246	GAA
up-regulated	GO_Molecular_Function_2021	amidine-lyase activity (GO:0016842)	1/6	0.325001	0.806535	2.95612	3.32246	CHAC1
up-regulated	GO_Molecular_Function_2021	sulfur amino acid transmembrane transporter activity (GO:0000099)	1/6	0.325001	0.806535	2.95612	3.32246	SLC1A1
up-regulated	GO_Molecular_Function_2021	thyroid hormone transmembrane transporter activity (GO:0015349)	1/6	0.325001	0.806535	2.95612	3.32246	SLC7A8
up-regulated	GO_Molecular_Function_2021	tripeptide transmembrane transporter activity (GO:0042937)	1/6	0.325001	0.806535	2.95612	3.32246	SLC13A3
up-regulated	GO_Molecular_Function_2021	carnitine O-acyltransferase activity (GO:0016406)	1/6	0.325001	0.806535	2.95612	3.32246	CPT1B
up-regulated	GO_Molecular_Function_2021	collagen receptor activity (GO:0038064)	1/6	0.325001	0.806535	2.95612	3.32246	ITGA11
up-regulated	GO_Molecular_Function_2021	dehydroascorbic acid transmembrane transporter activity (GO:0033300)	1/6	0.325001	0.806535	2.95612	3.32246	SLC2A10
up-regulated	GO_Molecular_Function_2021	double-stranded methylated DNA binding (GO:0010385)	1/6	0.325001	0.806535	2.95612	3.32246	EGR1
up-regulated	GO_Molecular_Function_2021	epinephrine binding (GO:0051379)	1/6	0.325001	0.806535	2.95612	3.32246	ADRA2A
up-regulated	GO_Molecular_Function_2021	fructose binding (GO:0070061)	1/6	0.325001	0.806535	2.95612	3.32246	SLC2A5
up-regulated	GO_Molecular_Function_2021	glucuronosyl-N-acetylgalactosaminyl-proteoglycan 4-beta-N-acetylgalactosaminyltransferase activity (GO:0047238)	1/6	0.325001	0.806535	2.95612	3.32246	CSGALNACT1
up-regulated	GO_Molecular_Function_2021	high-density lipoprotein particle binding (GO:0008035)	1/6	0.325001	0.806535	2.95612	3.32246	PLTP
up-regulated	GO_Molecular_Function_2021	lactate dehydrogenase activity (GO:0004457)	1/6	0.325001	0.806535	2.95612	3.32246	LDHD
up-regulated	GO_Molecular_Function_2021	LBD domain binding (GO:0050693)	1/6	0.325001	0.806535	2.95612	3.32246	CITED2
up-regulated	GO_Molecular_Function_2021	melanocortin receptor activity (GO:0004977)	1/6	0.325001	0.806535	2.95612	3.32246	MC1R
up-regulated	GO_Molecular_Function_2021	MHC class I receptor activity (GO:0032393)	1/6	0.325001	0.806535	2.95612	3.32246	MR1
up-regulated	GO_Molecular_Function_2021	MHC class II protein binding (GO:0042289)	1/6	0.325001	0.806535	2.95612	3.32246	CD74
up-regulated	GO_Molecular_Function_2021	NADP-retinol dehydrogenase activity (GO:0052650)	1/6	0.325001	0.806535	2.95612	3.32246	AKR1B10
up-regulated	GO_Molecular_Function_2021	non-membrane spanning protein tyrosine phosphatase activity (GO:0004726)	1/6	0.325001	0.806535	2.95612	3.32246	PTPN22
up-regulated	GO_Molecular_Function_2021	nucleosomal histone binding (GO:0031493)	1/6	0.325001	0.806535	2.95612	3.32246	L3MBTL1
up-regulated	GO_Molecular_Function_2021	olfactory receptor binding (GO:0031849)	1/6	0.325001	0.806535	2.95612	3.32246	RTP4
up-regulated	GO_Molecular_Function_2021	palmitoyl-CoA hydrolase activity (GO:0016290)	1/6	0.325001	0.806535	2.95612	3.32246	PLA2G6
up-regulated	GO_Molecular_Function_2021	chemoattractant activity (GO:0042056)	3/32	0.331274	0.806535	1.52948	1.68979	BMP4;SCG2;VEGFA
up-regulated	GO_Molecular_Function_2021	neutral amino acid transmembrane transporter activity (GO:0015175)	3/32	0.331274	0.806535	1.52948	1.68979	SLC43A2;SLC7A8;SLC1A1
up-regulated	GO_Molecular_Function_2021	potassium ion transmembrane transporter activity (GO:0015079)	3/32	0.331274	0.806535	1.52948	1.68979	SLC12A5;TMEM38A;SLC12A8
up-regulated	GO_Molecular_Function_2021	transmembrane receptor protein kinase activity (GO:0019199)	5/60	0.331513	0.806535	1.34435	1.48428	PDGFRB;PDGFRA;ERBB3;ERBB4;EPHA3
up-regulated	GO_Molecular_Function_2021	transmembrane receptor protein tyrosine kinase activity (GO:0004714)	5/60	0.331513	0.806535	1.34435	1.48428	PDGFRB;PDGFRA;ERBB3;ERBB4;EPHA3
up-regulated	GO_Molecular_Function_2021	phosphatidylinositol-4,5-bisphosphate binding (GO:0005546)	6/75	0.339544	0.806535	1.28595	1.38902	GSDMB;GSN;AVIL;PLEKHA4;SDCBP2;PLCD1
up-regulated	GO_Molecular_Function_2021	sterol transfer activity (GO:0120015)	2/19	0.341409	0.806535	1.73915	1.86902	ABCA1;PLTP
up-regulated	GO_Molecular_Function_2021	NAD-retinol dehydrogenase activity (GO:0004745)	2/19	0.341409	0.806535	1.73915	1.86902	DHRS9;DHRS3
up-regulated	GO_Molecular_Function_2021	protein tyrosine kinase activator activity (GO:0030296)	2/19	0.341409	0.806535	1.73915	1.86902	ERBB3;ERCC6
up-regulated	GO_Molecular_Function_2021	R-SMAD binding (GO:0070412)	2/19	0.341409	0.806535	1.73915	1.86902	JUN;FOS
up-regulated	GO_Molecular_Function_2021	calcium ion binding (GO:0005509)	24/348	0.364399	0.806535	1.09611	1.10652	AOC3;ARSA;RYR2;GSN;GALNT3;C1R;PLA2G4C;PLA2G4A;ANXA10;ATP2A1;SYT8;RASGRP3;CLEC4A;SHH;ADAMTS13;PCLO;SYT12;SPOCK2;PLSCR4;IDS;CAPN3;DSC2;CDH18;TRPM4
up-regulated	GO_Molecular_Function_2021	transcription coactivator binding (GO:0001223)	2/20	0.364913	0.806535	1.64244	1.65574	RORA;VGLL4
up-regulated	GO_Molecular_Function_2021	microtubule plus-end binding (GO:0051010)	2/20	0.364913	0.806535	1.64244	1.65574	CLIP3;MAPRE3
up-regulated	GO_Molecular_Function_2021	endoribonuclease activity (GO:0004521)	3/34	0.366683	0.806535	1.43065	1.43531	ERN1;RNASET2;ZC3H12A
up-regulated	GO_Molecular_Function_2021	retinoid binding (GO:0005501)	3/34	0.366683	0.806535	1.43065	1.43531	RBP1;UGT1A8;SERPINA5
up-regulated	GO_Molecular_Function_2021	1-alkyl-2-acetylglycerophosphocholine esterase activity (GO:0003847)	1/7	0.367809	0.806535	2.4633	2.46377	PLA2G6
up-regulated	GO_Molecular_Function_2021	1-phosphatidylinositol-4-phosphate 3-kinase activity (GO:0035005)	1/7	0.367809	0.806535	2.4633	2.46377	PIK3C2B
up-regulated	GO_Molecular_Function_2021	3',5'-cyclic-GMP phosphodiesterase activity (GO:0047555)	1/7	0.367809	0.806535	2.4633	2.46377	PDE5A
up-regulated	GO_Molecular_Function_2021	serine-type exopeptidase activity (GO:0070008)	1/7	0.367809	0.806535	2.4633	2.46377	ACE
up-regulated	GO_Molecular_Function_2021	succinate transmembrane transporter activity (GO:0015141)	1/7	0.367809	0.806535	2.4633	2.46377	SLC13A3
up-regulated	GO_Molecular_Function_2021	sugar-phosphatase activity (GO:0050308)	1/7	0.367809	0.806535	2.4633	2.46377	PFKFB2
up-regulated	GO_Molecular_Function_2021	aminophospholipid flippase activity (GO:0015247)	1/7	0.367809	0.806535	2.4633	2.46377	ATP8A1
up-regulated	GO_Molecular_Function_2021	threonine-type peptidase activity (GO:0070003)	1/7	0.367809	0.806535	2.4633	2.46377	GGT1
up-regulated	GO_Molecular_Function_2021	branched-chain amino acid transmembrane transporter activity (GO:0015658)	1/7	0.367809	0.806535	2.4633	2.46377	SLC7A8
up-regulated	GO_Molecular_Function_2021	UDP-xylosyltransferase activity (GO:0035252)	1/7	0.367809	0.806535	2.4633	2.46377	GXYLT2
up-regulated	GO_Molecular_Function_2021	vascular endothelial growth factor-activated receptor activity (GO:0005021)	1/7	0.367809	0.806535	2.4633	2.46377	PDGFRA
up-regulated	GO_Molecular_Function_2021	CCR6 chemokine receptor binding (GO:0031731)	1/7	0.367809	0.806535	2.4633	2.46377	CCL20
up-regulated	GO_Molecular_Function_2021	CDP-alcohol phosphatidyltransferase activity (GO:0017169)	1/7	0.367809	0.806535	2.4633	2.46377	CDS1
up-regulated	GO_Molecular_Function_2021	cell-matrix adhesion mediator activity (GO:0098634)	1/7	0.367809	0.806535	2.4633	2.46377	ITGA11
up-regulated	GO_Molecular_Function_2021	ceramide 1-phosphate binding (GO:1902387)	1/7	0.367809	0.806535	2.4633	2.46377	PLA2G4A
up-regulated	GO_Molecular_Function_2021	clathrin light chain binding (GO:0032051)	1/7	0.367809	0.806535	2.4633	2.46377	NSG2
up-regulated	GO_Molecular_Function_2021	glucose:sodium symporter activity (GO:0005412)	1/7	0.367809	0.806535	2.4633	2.46377	SLC5A3
up-regulated	GO_Molecular_Function_2021	glycerol transmembrane transporter activity (GO:0015168)	1/7	0.367809	0.806535	2.4633	2.46377	AQP3
up-regulated	GO_Molecular_Function_2021	interleukin-6 receptor binding (GO:0005138)	1/7	0.367809	0.806535	2.4633	2.46377	IL6
up-regulated	GO_Molecular_Function_2021	minor groove of adenine-thymine-rich DNA binding (GO:0003680)	1/7	0.367809	0.806535	2.4633	2.46377	MEF2C
up-regulated	GO_Molecular_Function_2021	morphogen activity (GO:0016015)	1/7	0.367809	0.806535	2.4633	2.46377	SHH
up-regulated	GO_Molecular_Function_2021	N-acylsphingosine amidohydrolase activity (GO:0017040)	1/7	0.367809	0.806535	2.4633	2.46377	ASAH1
up-regulated	GO_Molecular_Function_2021	NAD(P)H oxidase H2O2-forming activity (GO:0016174)	1/7	0.367809	0.806535	2.4633	2.46377	KMO
up-regulated	GO_Molecular_Function_2021	organic acid:sodium symporter activity (GO:0005343)	1/7	0.367809	0.806535	2.4633	2.46377	SLC13A3
up-regulated	GO_Molecular_Function_2021	oxysterol binding (GO:0008142)	1/7	0.367809	0.806535	2.4633	2.46377	RORA
up-regulated	GO_Molecular_Function_2021	phosphatidic acid transfer activity (GO:1990050)	1/7	0.367809	0.806535	2.4633	2.46377	PLTP
up-regulated	GO_Molecular_Function_2021	phosphatidylinositol-4,5-bisphosphate 5-phosphatase activity (GO:0004439)	1/7	0.367809	0.806535	2.4633	2.46377	INPP5J
up-regulated	GO_Molecular_Function_2021	phosphofructokinase activity (GO:0008443)	1/7	0.367809	0.806535	2.4633	2.46377	PFKFB2
up-regulated	GO_Molecular_Function_2021	phospholipid scramblase activity (GO:0017128)	1/7	0.367809	0.806535	2.4633	2.46377	PLSCR4
up-regulated	GO_Molecular_Function_2021	pyrimidine nucleoside transmembrane transporter activity (GO:0015214)	1/7	0.367809	0.806535	2.4633	2.46377	SLC29A2
up-regulated	GO_Molecular_Function_2021	retinol binding (GO:0019841)	1/7	0.367809	0.806535	2.4633	2.46377	RBP1
up-regulated	GO_Molecular_Function_2021	adenyl ribonucleotide binding (GO:0032559)	21/306	0.385545	0.812758	1.09002	1.03889	ABCA1;BRSK2;PXK;KSR1;DAPK2;ABCC6;ERN1;P2RX6;NUAK2;ATP7B;P2RX4;OAS1;OAS2;OAS3;P2RY1;PDE4B;NLRP1;ERCC6;TRIB1;PDK2;RAPGEF4
up-regulated	GO_Molecular_Function_2021	phosphatidylinositol bisphosphate binding (GO:1902936)	7/94	0.386892	0.812758	1.18967	1.12972	GSDMB;GSN;AVIL;WIPI1;PLEKHA4;SDCBP2;PLCD1
up-regulated	GO_Molecular_Function_2021	RNA polymerase II transcription regulatory region sequence-specific DNA binding (GO:0000977)	89/1359	0.388532	0.812758	1.03793	0.981234	EHF;CALCOCO1;ZNF493;BHLHE41;ZBTB20;RORA;CARF;DACH1;DBP;HEY1;ZNF846;ZNF404;JUNB;ZNF641;SOX4;SOX5;ZNF441;KDM6B;BATF2;MEF2C;TFEB;ZNF10;FOS;ZNF14;MAF;DMRTA1;DDIT3;ZNF439;ZNF516;IRF7;ZNF117;PPARA;TP53;ZNF554;ATF3;ZNF432;ZNF630;IRF9;ZNF233;CREB5;ZNF596;ZNF396;ZNF154;NFAT5;ZNF471;CEBPD;EPAS1;SATB1;GATA6;GATA3;FOXO4;NPAS1;RELB;ZNF709;FOXS1;ZFP14;NFIL3;MXI1;HSF4;ZNF425;ZNF667;ZNF467;MSC;ZNF224;EGR1;NFE2;J…
up-regulated	GO_Molecular_Function_2021	ATP binding (GO:0005524)	19/278	0.401224	0.812758	1.085	0.990858	ABCA1;BRSK2;PXK;KSR1;DAPK2;ABCC6;ERN1;P2RX6;NUAK2;ATP7B;P2RX4;OAS1;OAS2;OAS3;P2RY1;NLRP1;ERCC6;TRIB1;PDK2
up-regulated	GO_Molecular_Function_2021	NADP binding (GO:0050661)	3/36	0.401755	0.812758	1.3438	1.22543	HSD11B1;CRYM;TM7SF2
up-regulated	GO_Molecular_Function_2021	inorganic cation transmembrane transporter activity (GO:0022890)	4/51	0.406607	0.812758	1.25808	1.13215	UNC80;ASIC3;TRPM3;TRPM4
up-regulated	GO_Molecular_Function_2021	sequence-specific double-stranded DNA binding (GO:1990837)	47/712	0.407874	0.812758	1.0458	0.937865	ZNF396;NFAT5;CALCOCO1;CEBPD;GATA6;BHLHE41;ZBTB20;GATA3;FOXO4;DBP;HEY1;ERBB4;HSF4;MSC;JUNB;SOX4;SOX5;TSPYL2;NFE2;EGR1;MEF2C;JUN;EGR2;JUND;TFAP2E;TFEB;ARID5B;NR1D1;FOS;POU2F2;MEIS3;PBX1;NR4A2;PER1;MAF;BCL6;ELF3;DDIT3;DMRTA1;BHLHE40;IRF7;FOSB;LHX4;TP53;ATF3;IRF9;CREB5
up-regulated	GO_Molecular_Function_2021	5'-3' exodeoxyribonuclease activity (GO:0035312)	1/8	0.407904	0.812758	2.11129	1.89324	PLD3
up-regulated	GO_Molecular_Function_2021	aldehyde-lyase activity (GO:0016832)	1/8	0.407904	0.812758	2.11129	1.89324	HOGA1
up-regulated	GO_Molecular_Function_2021	superoxide-generating NADPH oxidase activator activity (GO:0016176)	1/8	0.407904	0.812758	2.11129	1.89324	NOXA1
up-regulated	GO_Molecular_Function_2021	tubulin-glutamic acid ligase activity (GO:0070740)	1/8	0.407904	0.812758	2.11129	1.89324	TTLL1
up-regulated	GO_Molecular_Function_2021	U1 snRNA binding (GO:0030619)	1/8	0.407904	0.812758	2.11129	1.89324	ISG20
up-regulated	GO_Molecular_Function_2021	vascular endothelial growth factor receptor 2 binding (GO:0043184)	1/8	0.407904	0.812758	2.11129	1.89324	VEGFA
up-regulated	GO_Molecular_Function_2021	xylosyltransferase activity (GO:0042285)	1/8	0.407904	0.812758	2.11129	1.89324	GXYLT2
up-regulated	GO_Molecular_Function_2021	ceramide transfer activity (GO:0120017)	1/8	0.407904	0.812758	2.11129	1.89324	PLTP
up-regulated	GO_Molecular_Function_2021	DNA N-glycosylase activity (GO:0019104)	1/8	0.407904	0.812758	2.11129	1.89324	NEIL1
up-regulated	GO_Molecular_Function_2021	estrogen 16-alpha-hydroxylase activity (GO:0101020)	1/8	0.407904	0.812758	2.11129	1.89324	CYP1B1
up-regulated	GO_Molecular_Function_2021	glycine transmembrane transporter activity (GO:0015187)	1/8	0.407904	0.812758	2.11129	1.89324	SLC7A8
up-regulated	GO_Molecular_Function_2021	glycogen binding (GO:2001069)	1/8	0.407904	0.812758	2.11129	1.89324	PPP1R3C
up-regulated	GO_Molecular_Function_2021	neurotrophin binding (GO:0043121)	1/8	0.407904	0.812758	2.11129	1.89324	NGFR
up-regulated	GO_Molecular_Function_2021	nucleoside transmembrane transporter activity (GO:0005337)	1/8	0.407904	0.812758	2.11129	1.89324	SLC29A2
up-regulated	GO_Molecular_Function_2021	O-acetyltransferase activity (GO:0016413)	1/8	0.407904	0.812758	2.11129	1.89324	LPCAT2
up-regulated	GO_Molecular_Function_2021	phosphatidylinositol phosphate 5-phosphatase activity (GO:0034595)	1/8	0.407904	0.812758	2.11129	1.89324	INPP5J
up-regulated	GO_Molecular_Function_2021	carboxylic ester hydrolase activity (GO:0052689)	7/96	0.407985	0.812758	1.16281	1.04249	H6PD;PNPLA7;LIPG;PLA2G4C;GDPD1;PLA2G4A;PLA2G6
up-regulated	GO_Molecular_Function_2021	bHLH transcription factor binding (GO:0043425)	2/22	0.410877	0.812758	1.47804	1.31466	BHLHE40;BHLHE41
up-regulated	GO_Molecular_Function_2021	voltage-gated sodium channel activity (GO:0005248)	2/22	0.410877	0.812758	1.47804	1.31466	SCN2A;HCN2
up-regulated	GO_Molecular_Function_2021	retinoic acid binding (GO:0001972)	2/22	0.410877	0.812758	1.47804	1.31466	UGT1A8;SERPINA5
up-regulated	GO_Molecular_Function_2021	voltage-gated cation channel activity (GO:0022843)	7/97	0.418521	0.812758	1.14983	1.00153	CACNG7;GRIN2A;CACNG8;KCND1;CACNA2D1;PTK2B;HCN2
up-regulated	GO_Molecular_Function_2021	voltage-gated calcium channel activity (GO:0005245)	3/37	0.419088	0.812758	1.30421	1.13424	CACNG7;CACNG8;CACNA2D1
up-regulated	GO_Molecular_Function_2021	cation channel activity (GO:0005261)	7/98	0.429039	0.812758	1.13713	0.962249	UNC80;RYR2;PKD1L2;TMEM38A;ASIC3;TRPM3;TRPM4
up-regulated	GO_Molecular_Function_2021	protein kinase regulator activity (GO:0019887)	7/98	0.429039	0.812758	1.13713	0.962249	GPRC5B;SOCS1;GPRC5A;CCNG2;SPDYA;TRIB1;GPRC5C
up-regulated	GO_Molecular_Function_2021	triglyceride lipase activity (GO:0004806)	2/23	0.433239	0.812758	1.40758	1.17739	LIPH;LIPG
up-regulated	GO_Molecular_Function_2021	low-density lipoprotein particle receptor binding (GO:0050750)	2/23	0.433239	0.812758	1.40758	1.17739	CLU;APBB3
up-regulated	GO_Molecular_Function_2021	pyrophosphate hydrolysis-driven proton transmembrane transporter activity (GO:0009678)	2/23	0.433239	0.812758	1.40758	1.17739	ATP2A1;ATP6V0D2
up-regulated	GO_Molecular_Function_2021	methylated histone binding (GO:0035064)	5/68	0.433744	0.812758	1.17313	0.979918	ING4;L3MBTL1;ZCWPW1;CHD5;KDM7A
up-regulated	GO_Molecular_Function_2021	transcription coregulator binding (GO:0001221)	4/53	0.435571	0.812758	1.2066	1.0028	PER1;RORA;NR1D1;VGLL4
up-regulated	GO_Molecular_Function_2021	nuclear receptor coactivator activity (GO:0030374)	4/53	0.435571	0.812758	1.2066	1.0028	HELZ2;CALCOCO1;NCOA7;CCDC62
up-regulated	GO_Molecular_Function_2021	endopeptidase activity (GO:0004175)	21/315	0.438142	0.812758	1.05613	0.871534	PCSK1;ACE;C1S;C1R;MST1;PLAT;PRSS33;USP18;ADAMTS10;CTSS;PCSK4;DPP4;MMP11;ADAMTS14;CTSO;ADAMTS13;PIK3IP1;C1RL;CASP1;MMP19;CTSF
up-regulated	GO_Molecular_Function_2021	ion channel activity (GO:0005216)	6/84	0.442898	0.812758	1.13702	0.92601	UNC80;GRIN2A;GRIK2;ASIC3;TRPM3;TRPM4
up-regulated	GO_Molecular_Function_2021	activin-activated receptor activity (GO:0017002)	1/9	0.445457	0.812758	1.84728	1.49381	ACVR1C
up-regulated	GO_Molecular_Function_2021	armadillo repeat domain binding (GO:0070016)	1/9	0.445457	0.812758	1.84728	1.49381	CALCOCO1
up-regulated	GO_Molecular_Function_2021	bioactive lipid receptor activity (GO:0045125)	1/9	0.445457	0.812758	1.84728	1.49381	LPAR6
up-regulated	GO_Molecular_Function_2021	tumor necrosis factor-activated receptor activity (GO:0005031)	1/9	0.445457	0.812758	1.84728	1.49381	TNFRSF14
up-regulated	GO_Molecular_Function_2021	type I transforming growth factor beta receptor binding (GO:0034713)	1/9	0.445457	0.812758	1.84728	1.49381	TGFB3
up-regulated	GO_Molecular_Function_2021	U3 snoRNA binding (GO:0034511)	1/9	0.445457	0.812758	1.84728	1.49381	ISG20
up-regulated	GO_Molecular_Function_2021	cytidylyltransferase activity (GO:0070567)	1/9	0.445457	0.812758	1.84728	1.49381	CDS1
up-regulated	GO_Molecular_Function_2021	dipeptidase activity (GO:0016805)	1/9	0.445457	0.812758	1.84728	1.49381	ACE
up-regulated	GO_Molecular_Function_2021	endodeoxyribonuclease activity, producing 3'-phosphomonoesters (GO:0016889)	1/9	0.445457	0.812758	1.84728	1.49381	DNASE2
up-regulated	GO_Molecular_Function_2021	histone demethylase activity (H3-K4 specific) (GO:0032453)	1/9	0.445457	0.812758	1.84728	1.49381	JARID2
up-regulated	GO_Molecular_Function_2021	intracellular cAMP-activated cation channel activity (GO:0005222)	1/9	0.445457	0.812758	1.84728	1.49381	HCN2
up-regulated	GO_Molecular_Function_2021	L-alanine transmembrane transporter activity (GO:0015180)	1/9	0.445457	0.812758	1.84728	1.49381	SLC7A8
up-regulated	GO_Molecular_Function_2021	L-aspartate transmembrane transporter activity (GO:0015183)	1/9	0.445457	0.812758	1.84728	1.49381	SLC1A1
up-regulated	GO_Molecular_Function_2021	natural killer cell lectin-like receptor binding (GO:0046703)	1/9	0.445457	0.812758	1.84728	1.49381	CLEC2D
up-regulated	GO_Molecular_Function_2021	P-type calcium transporter activity (GO:0005388)	1/9	0.445457	0.812758	1.84728	1.49381	ATP2A1
up-regulated	GO_Molecular_Function_2021	phosphatidylethanolamine binding (GO:0008429)	1/9	0.445457	0.812758	1.84728	1.49381	PLTP
up-regulated	GO_Molecular_Function_2021	phosphatidylinositol transfer activity (GO:0008526)	1/9	0.445457	0.812758	1.84728	1.49381	PLTP
up-regulated	GO_Molecular_Function_2021	phosphatidylinositol-4,5-bisphosphate phosphatase activity (GO:0106019)	1/9	0.445457	0.812758	1.84728	1.49381	INPP5J
up-regulated	GO_Molecular_Function_2021	DNA-binding transcription activator activity, RNA polymerase II-specific (GO:0001228)	22/333	0.452368	0.812758	1.04582	0.829607	EGR1;NFAT5;EHF;MEF2C;EGR2;JUN;ZNF493;GATA3;FOXO4;MEIS3;NR4A2;NR4A3;DBP;ELF3;DDIT3;CREBRF;LHX4;PPARA;TP53;ZNF224;SOX4;ATF3
up-regulated	GO_Molecular_Function_2021	phosphatidylinositol-3-phosphate binding (GO:0032266)	3/39	0.453218	0.812758	1.23162	0.974682	PLA2G4A;WIPI1;PLEKHA4
up-regulated	GO_Molecular_Function_2021	mRNA 3'-UTR binding (GO:0003730)	6/85	0.454269	0.812758	1.12257	0.88578	ZFP36;CSDC2;ZC3H12A;CPEB3;TP53;CPEB2
up-regulated	GO_Molecular_Function_2021	alpha-actinin binding (GO:0051393)	2/24	0.455136	0.812758	1.34353	1.05757	SYNPO2;PRICKLE4
up-regulated	GO_Molecular_Function_2021	C-C chemokine binding (GO:0019957)	2/24	0.455136	0.812758	1.34353	1.05757	ZFP36;CCR7
up-regulated	GO_Molecular_Function_2021	phosphatidylinositol-3,5-bisphosphate binding (GO:0080025)	2/24	0.455136	0.812758	1.34353	1.05757	WIPI1;PLEKHA4
up-regulated	GO_Molecular_Function_2021	RNA polymerase II cis-regulatory region sequence-specific DNA binding (GO:0000978)	74/1149	0.461188	0.812758	1.01797	0.787859	EHF;CALCOCO1;ZNF493;BHLHE41;ZBTB20;RORA;CARF;DACH1;DBP;HEY1;JUNB;ZNF641;SOX4;SOX5;KDM6B;BATF2;MEF2C;TFEB;FOS;MAF;DDIT3;DMRTA1;ZNF516;IRF7;ZNF117;PPARA;TP53;ATF3;ZNF432;ZNF630;IRF9;ZNF233;CREB5;ZNF154;ZNF396;NFAT5;ZNF471;CEBPD;SATB1;GATA6;GATA3;FOXO4;RELB;FOXS1;ZFP14;NFIL3;MXI1;HSF4;ZNF667;ZNF467;MSC;ZNF224;EGR1;NFE2;JUN;ZNF461;EGR2;ZFHX2;JUND;VDR;STAT2;NR1D1;POU2F2;MEIS3;PBX1;NR4A2;PER1;NR4A3;BCL…
up-regulated	GO_Molecular_Function_2021	cis-regulatory region sequence-specific DNA binding (GO:0000987)	74/1149	0.461188	0.812758	1.01797	0.787859	EHF;CALCOCO1;ZNF493;BHLHE41;ZBTB20;RORA;CARF;DACH1;DBP;HEY1;JUNB;ZNF641;SOX4;SOX5;KDM6B;BATF2;MEF2C;TFEB;FOS;MAF;DDIT3;DMRTA1;ZNF516;IRF7;ZNF117;PPARA;TP53;ATF3;ZNF432;ZNF630;IRF9;ZNF233;CREB5;ZNF154;ZNF396;NFAT5;ZNF471;CEBPD;SATB1;GATA6;GATA3;FOXO4;RELB;FOXS1;ZFP14;NFIL3;MXI1;HSF4;ZNF667;ZNF467;MSC;ZNF224;EGR1;NFE2;JUN;ZNF461;EGR2;ZFHX2;JUND;VDR;STAT2;NR1D1;POU2F2;MEIS3;PBX1;NR4A2;PER1;NR4A3;BCL…
up-regulated	GO_Molecular_Function_2021	purine ribonucleoside triphosphate binding (GO:0035639)	30/460	0.463403	0.812758	1.03141	0.793316	DIRAS3;BRSK2;PXK;RRAD;LRRK2;ATP7B;NUAK2;RAB26;P2RY1;NLRP1;GBP2;PDK2;ABCA1;KSR1;ARL14;DAPK2;MX2;ABCC6;RAB27B;GEM;ERN1;P2RX6;MRAS;P2RX4;OAS1;RRAGB;OAS2;OAS3;ERCC6;TRIB1
up-regulated	GO_Molecular_Function_2021	flavin adenine dinucleotide binding (GO:0050660)	4/55	0.464121	0.812758	1.15916	0.889782	LDHD;MTHFR;KMO;DDO
up-regulated	GO_Molecular_Function_2021	hydro-lyase activity (GO:0016836)	4/55	0.464121	0.812758	1.15916	0.889782	CA11;ECHDC2;CA9;ENO3
up-regulated	GO_Molecular_Function_2021	sulfotransferase activity (GO:0008146)	3/40	0.46997	0.812758	1.19827	0.904797	SULT1C2;GAL3ST1;SULT1A4
up-regulated	GO_Molecular_Function_2021	tau protein binding (GO:0048156)	3/40	0.46997	0.812758	1.19827	0.904797	BRSK2;MAP1A;CLU
up-regulated	GO_Molecular_Function_2021	peptidase inhibitor activity (GO:0030414)	3/40	0.46997	0.812758	1.19827	0.904797	PCSK1N;SERPIND1;RENBP
up-regulated	GO_Molecular_Function_2021	protease binding (GO:0002020)	8/118	0.47509	0.812758	1.07486	0.799967	DPP4;COL1A2;SERPINA1;BDKRB2;TNFAIP3;TP53;CD177;SERPINA5
up-regulated	GO_Molecular_Function_2021	double-stranded DNA binding (GO:0003690)	42/651	0.476348	0.812758	1.01946	0.756041	ZNF396;NFAT5;CEBPD;SATB1;GATA6;BHLHE41;ZBTB20;GATA3;FOXO4;DDX60;DBP;HEY1;HSF4;NLRP1;MSC;JUNB;SOX4;NFE2;EGR1;MEF2C;JUN;EGR2;JUND;TFAP2E;TFEB;NR1D1;FOS;POU2F2;MEIS3;PBX1;NR4A2;MAF;BCL6;ELF3;DMRTA1;BHLHE40;IRF7;FOSB;LHX4;ATF3;IRF9;CREB5
up-regulated	GO_Molecular_Function_2021	1-phosphatidylinositol-3-kinase activity (GO:0016303)	1/10	0.480631	0.812758	1.64194	1.20297	PIK3C2B
up-regulated	GO_Molecular_Function_2021	adenosine deaminase activity (GO:0004000)	1/10	0.480631	0.812758	1.64194	1.20297	LACC1
up-regulated	GO_Molecular_Function_2021	store-operated calcium channel activity (GO:0015279)	1/10	0.480631	0.812758	1.64194	1.20297	ORAI3
up-regulated	GO_Molecular_Function_2021	SUMO ligase activity (GO:0061665)	1/10	0.480631	0.812758	1.64194	1.20297	EGR2
up-regulated	GO_Molecular_Function_2021	symporter activity (GO:0015293)	1/10	0.480631	0.812758	1.64194	1.20297	SLC5A5
up-regulated	GO_Molecular_Function_2021	voltage-gated chloride channel activity (GO:0005247)	1/10	0.480631	0.812758	1.64194	1.20297	CLCN6
up-regulated	GO_Molecular_Function_2021	cyclin-dependent protein serine/threonine kinase inhibitor activity (GO:0004861)	1/10	0.480631	0.812758	1.64194	1.20297	CDKN2B
up-regulated	GO_Molecular_Function_2021	cysteine-type endopeptidase activity involved in apoptotic signaling pathway (GO:0097199)	1/10	0.480631	0.812758	1.64194	1.20297	CASP1
up-regulated	GO_Molecular_Function_2021	enoyl-CoA hydratase activity (GO:0004300)	1/10	0.480631	0.812758	1.64194	1.20297	ECHDC2
up-regulated	GO_Molecular_Function_2021	G protein-coupled purinergic nucleotide receptor activity (GO:0045028)	1/10	0.480631	0.812758	1.64194	1.20297	P2RY1
up-regulated	GO_Molecular_Function_2021	histone demethylase activity (H3-K36 specific) (GO:0051864)	1/10	0.480631	0.812758	1.64194	1.20297	KDM7A
up-regulated	GO_Molecular_Function_2021	ionotropic glutamate receptor binding (GO:0035255)	1/10	0.480631	0.812758	1.64194	1.20297	SQSTM1
up-regulated	GO_Molecular_Function_2021	leucine zipper domain binding (GO:0043522)	1/10	0.480631	0.812758	1.64194	1.20297	DDIT3
up-regulated	GO_Molecular_Function_2021	Lys63-specific deubiquitinase activity (GO:0061578)	1/10	0.480631	0.812758	1.64194	1.20297	TNFAIP3
up-regulated	GO_Molecular_Function_2021	MHC class II receptor activity (GO:0032395)	1/10	0.480631	0.812758	1.64194	1.20297	HLA-DPA1
up-regulated	GO_Molecular_Function_2021	P-type proton-exporting transporter activity (GO:0008553)	1/10	0.480631	0.812758	1.64194	1.20297	ATP2A1
up-regulated	GO_Molecular_Function_2021	phospholipase A1 activity (GO:0008970)	1/10	0.480631	0.812758	1.64194	1.20297	LIPG
up-regulated	GO_Molecular_Function_2021	protein tyrosine kinase binding (GO:1990782)	5/72	0.483802	0.812758	1.10286	0.800764	SHC4;MST1;CBLB;SQSTM1;TP53
up-regulated	GO_Molecular_Function_2021	nuclear receptor binding (GO:0016922)	8/120	0.494256	0.812758	1.05556	0.743851	NR4A2;BCAS3;NR4A3;JUP;WIPI1;NCOA7;OASL;CCDC62
up-regulated	GO_Molecular_Function_2021	chemokine receptor activity (GO:0004950)	2/26	0.497418	0.812758	1.23144	0.859943	CCR7;CMKLR1
up-regulated	GO_Molecular_Function_2021	epidermal growth factor receptor binding (GO:0005154)	2/26	0.497418	0.812758	1.23144	0.859943	ERBB4;TGFA
up-regulated	GO_Molecular_Function_2021	ion gated channel activity (GO:0022839)	2/26	0.497418	0.812758	1.23144	0.859943	KCNT2;TRPM4
up-regulated	GO_Molecular_Function_2021	phosphatidylinositol-4-phosphate binding (GO:0070273)	2/26	0.497418	0.812758	1.23144	0.859943	GSDMB;PLA2G4A
up-regulated	GO_Molecular_Function_2021	cytokine receptor binding (GO:0005126)	7/105	0.50163	0.812758	1.05551	0.72819	IL1RN;IL6;CSF1;TSLP;TNFSF4;IL1B;VEGFA
up-regulated	GO_Molecular_Function_2021	metal ion binding (GO:0046872)	33/517	0.510164	0.812758	1.00743	0.678027	RYR2;BRSK2;C1R;LRRK2;MT1X;ATP2A1;RASGRP3;SHH;ADAMTS13;NUAK2;PCLO;ACVR1C;SPOCK2;NUDT18;IDS;CAPN3;TRPM4;AOC3;CSGALNACT1;ARSA;GSN;GALNT3;PLA2G4C;PLA2G4A;ANXA10;SYT8;GEM;CLEC4A;ERN1;SYT12;PLSCR4;DSC2;CDH18
up-regulated	GO_Molecular_Function_2021	3'-5'-exodeoxyribonuclease activity (GO:0008296)	1/11	0.513576	0.812758	1.47766	0.984653	ISG20
up-regulated	GO_Molecular_Function_2021	semaphorin receptor activity (GO:0017154)	1/11	0.513576	0.812758	1.47766	0.984653	PLXNB3
up-regulated	GO_Molecular_Function_2021	amino acid:sodium symporter activity (GO:0005283)	1/11	0.513576	0.812758	1.47766	0.984653	SLC1A1
up-regulated	GO_Molecular_Function_2021	thioesterase binding (GO:0031996)	1/11	0.513576	0.812758	1.47766	0.984653	ADRA2A
up-regulated	GO_Molecular_Function_2021	Toll-like receptor binding (GO:0035325)	1/11	0.513576	0.812758	1.47766	0.984653	CD36
up-regulated	GO_Molecular_Function_2021	transaminase activity (GO:0008483)	1/11	0.513576	0.812758	1.47766	0.984653	ABAT
up-regulated	GO_Molecular_Function_2021	cGMP binding (GO:0030553)	1/11	0.513576	0.812758	1.47766	0.984653	PDE5A
up-regulated	GO_Molecular_Function_2021	chloride ion binding (GO:0031404)	1/11	0.513576	0.812758	1.47766	0.984653	ACE
up-regulated	GO_Molecular_Function_2021	dipeptidyl-peptidase activity (GO:0008239)	1/11	0.513576	0.812758	1.47766	0.984653	DPP4
up-regulated	GO_Molecular_Function_2021	DNA-(apurinic or apyrimidinic site) endonuclease activity (GO:0003906)	1/11	0.513576	0.812758	1.47766	0.984653	NEIL1
up-regulated	GO_Molecular_Function_2021	filamin binding (GO:0031005)	1/11	0.513576	0.812758	1.47766	0.984653	SYNPO2
up-regulated	GO_Molecular_Function_2021	GABA receptor binding (GO:0050811)	1/11	0.513576	0.812758	1.47766	0.984653	GABARAPL1
up-regulated	GO_Molecular_Function_2021	hydrolase activity, acting on carbon-nitrogen (but not peptide) bonds, in linear amidines (GO:0016813)	1/11	0.513576	0.812758	1.47766	0.984653	PADI3
up-regulated	GO_Molecular_Function_2021	intracellular cyclic nucleotide activated cation channel activity (GO:0005221)	1/11	0.513576	0.812758	1.47766	0.984653	HCN2
up-regulated	GO_Molecular_Function_2021	intracellular ligand-gated ion channel activity (GO:0005217)	1/11	0.513576	0.812758	1.47766	0.984653	RYR2
up-regulated	GO_Molecular_Function_2021	myosin II binding (GO:0045159)	1/11	0.513576	0.812758	1.47766	0.984653	GSN
up-regulated	GO_Molecular_Function_2021	phospholipase activator activity (GO:0016004)	1/11	0.513576	0.812758	1.47766	0.984653	ARHGAP6
up-regulated	GO_Molecular_Function_2021	potassium:proton antiporter activity (GO:0015386)	1/11	0.513576	0.812758	1.47766	0.984653	SLC9A9
up-regulated	GO_Molecular_Function_2021	quaternary ammonium group transmembrane transporter activity (GO:0015651)	1/11	0.513576	0.812758	1.47766	0.984653	SLC25A45
up-regulated	GO_Molecular_Function_2021	racemase and epimerase activity, acting on carbohydrates and derivatives (GO:0016857)	1/11	0.513576	0.812758	1.47766	0.984653	RENBP
up-regulated	GO_Molecular_Function_2021	acetylgalactosaminyltransferase activity (GO:0008376)	2/27	0.517757	0.817078	1.18212	0.778128	CSGALNACT1;B3GNT7
up-regulated	GO_Molecular_Function_2021	S-adenosylmethionine-dependent methyltransferase activity (GO:0008757)	3/43	0.518741	0.817078	1.10822	0.727381	PCMTD2;HNMT;PCMTD1
up-regulated	GO_Molecular_Function_2021	sodium ion transmembrane transporter activity (GO:0015081)	2/28	0.537539	0.833886	1.13659	0.705542	SLC9A9;ASIC3
up-regulated	GO_Molecular_Function_2021	lipoprotein particle receptor binding (GO:0070325)	2/28	0.537539	0.833886	1.13659	0.705542	CLU;APBB3
up-regulated	GO_Molecular_Function_2021	ribosomal large subunit binding (GO:0043023)	1/12	0.544432	0.833886	1.34326	0.816718	CPEB2
up-regulated	GO_Molecular_Function_2021	alanine transmembrane transporter activity (GO:0022858)	1/12	0.544432	0.833886	1.34326	0.816718	SLC7A8
up-regulated	GO_Molecular_Function_2021	sodium:proton antiporter activity (GO:0015385)	1/12	0.544432	0.833886	1.34326	0.816718	SLC9A9
up-regulated	GO_Molecular_Function_2021	aspartic-type peptidase activity (GO:0070001)	1/12	0.544432	0.833886	1.34326	0.816718	CTSD
up-regulated	GO_Molecular_Function_2021	vascular endothelial growth factor receptor binding (GO:0005172)	1/12	0.544432	0.833886	1.34326	0.816718	VEGFA
up-regulated	GO_Molecular_Function_2021	glycerophospholipid flippase activity (GO:0140333)	1/12	0.544432	0.833886	1.34326	0.816718	ATP8A1
up-regulated	GO_Molecular_Function_2021	lipase activator activity (GO:0060229)	1/12	0.544432	0.833886	1.34326	0.816718	ARHGAP6
up-regulated	GO_Molecular_Function_2021	N-acetyllactosaminide beta-1,3-N-acetylglucosaminyltransferase activity (GO:0008532)	1/12	0.544432	0.833886	1.34326	0.816718	B3GNT7
up-regulated	GO_Molecular_Function_2021	phosphatidylinositol 3-kinase activity (GO:0035004)	1/12	0.544432	0.833886	1.34326	0.816718	PIK3C2B
up-regulated	GO_Molecular_Function_2021	single-stranded RNA binding (GO:0003727)	3/45	0.549866	0.833886	1.05534	0.631176	IFIH1;DHX58;DDX60
up-regulated	GO_Molecular_Function_2021	SH3 domain binding (GO:0017124)	4/62	0.559243	0.833886	1.01888	0.592143	SGIP1;NOXA1;CBLB;PTPN22
up-regulated	GO_Molecular_Function_2021	protein serine/threonine phosphatase activity (GO:0004722)	4/62	0.559243	0.833886	1.01888	0.592143	PPP1R3C;DUSP1;LRRK2;PPM1H
up-regulated	GO_Molecular_Function_2021	channel activity (GO:0015267)	3/46	0.564975	0.833886	1.03074	0.588524	SLC14A1;P2RX6;AQP3
up-regulated	GO_Molecular_Function_2021	endopeptidase regulator activity (GO:0061135)	3/46	0.564975	0.833886	1.03074	0.588524	PCSK1N;SERPIND1;RENBP
up-regulated	GO_Molecular_Function_2021	phosphatase activity (GO:0016791)	5/79	0.567157	0.833886	0.99816	0.566075	DUSP10;PTPN22;DUSP8;LPIN3;LHPP
up-regulated	GO_Molecular_Function_2021	methylation-dependent protein binding (GO:0140034)	4/63	0.57208	0.833886	1.00156	0.559346	ING4;L3MBTL1;ZCWPW1;KDM7A
up-regulated	GO_Molecular_Function_2021	1-acylglycerol-3-phosphate O-acyltransferase activity (GO:0003841)	1/13	0.573332	0.833886	1.23125	0.684935	LPCAT2
up-regulated	GO_Molecular_Function_2021	acid-thiol ligase activity (GO:0016878)	1/13	0.573332	0.833886	1.23125	0.684935	ACSS3
up-regulated	GO_Molecular_Function_2021	aldehyde dehydrogenase (NAD+) activity (GO:0004029)	1/13	0.573332	0.833886	1.23125	0.684935	ALDH1A1
up-regulated	GO_Molecular_Function_2021	alkali metal ion binding (GO:0031420)	1/13	0.573332	0.833886	1.23125	0.684935	CAPN3
up-regulated	GO_Molecular_Function_2021	titin binding (GO:0031432)	1/13	0.573332	0.833886	1.23125	0.684935	CAPN3
up-regulated	GO_Molecular_Function_2021	water channel activity (GO:0015250)	1/13	0.573332	0.833886	1.23125	0.684935	AQP3
up-regulated	GO_Molecular_Function_2021	cysteine-type endopeptidase activity involved in execution phase of apoptosis (GO:0097200)	1/13	0.573332	0.833886	1.23125	0.684935	CASP1
up-regulated	GO_Molecular_Function_2021	exoribonuclease activity (GO:0004532)	1/13	0.573332	0.833886	1.23125	0.684935	ZC3H12A
up-regulated	GO_Molecular_Function_2021	GTPase inhibitor activity (GO:0005095)	1/13	0.573332	0.833886	1.23125	0.684935	CPEB2
up-regulated	GO_Molecular_Function_2021	histone demethylase activity (H3-K9 specific) (GO:0032454)	1/13	0.573332	0.833886	1.23125	0.684935	KDM7A
up-regulated	GO_Molecular_Function_2021	insulin-like growth factor I binding (GO:0031994)	1/13	0.573332	0.833886	1.23125	0.684935	ITGB4
up-regulated	GO_Molecular_Function_2021	monovalent cation:proton antiporter activity (GO:0005451)	1/13	0.573332	0.833886	1.23125	0.684935	SLC9A9
up-regulated	GO_Molecular_Function_2021	NAD+ binding (GO:0070403)	1/13	0.573332	0.833886	1.23125	0.684935	PARP9
up-regulated	GO_Molecular_Function_2021	nucleoside-diphosphatase activity (GO:0017110)	1/13	0.573332	0.833886	1.23125	0.684935	NUDT18
up-regulated	GO_Molecular_Function_2021	phosphatidate phosphatase activity (GO:0008195)	1/13	0.573332	0.833886	1.23125	0.684935	LPIN3
up-regulated	GO_Molecular_Function_2021	phosphatidylinositol phosphate kinase activity (GO:0016307)	1/13	0.573332	0.833886	1.23125	0.684935	PIK3C2B
up-regulated	GO_Molecular_Function_2021	protein kinase A catalytic subunit binding (GO:0034236)	1/13	0.573332	0.833886	1.23125	0.684935	RYR2
up-regulated	GO_Molecular_Function_2021	WW domain binding (GO:0050699)	2/30	0.575394	0.833886	1.05529	0.583261	NFE2;WBP1
up-regulated	GO_Molecular_Function_2021	ligand-gated channel activity (GO:0022834)	2/30	0.575394	0.833886	1.05529	0.583261	GRIN2A;GRIK2
up-regulated	GO_Molecular_Function_2021	tubulin binding (GO:0015631)	19/307	0.577454	0.835068	0.974213	0.534966	BEX4;BCAS3;GABARAPL1;SGIP1;LRRK2;MX2;STMN3;UNC5C;FHDC1;CCDC88B;CLIP3;HOOK2;TTLL1;MAP1A;REEP2;EFHC1;CCDC170;MAP6;MAPRE3
up-regulated	GO_Molecular_Function_2021	alpha-tubulin binding (GO:0043014)	2/31	0.593453	0.839725	1.01885	0.531632	BEX4;EFHC1
up-regulated	GO_Molecular_Function_2021	glucuronosyltransferase activity (GO:0015020)	2/31	0.593453	0.839725	1.01885	0.531632	CSGALNACT1;UGT1A8
up-regulated	GO_Molecular_Function_2021	ligand-gated ion channel activity (GO:0015276)	2/31	0.593453	0.839725	1.01885	0.531632	GRIN2A;GRIK2
up-regulated	GO_Molecular_Function_2021	ribosome binding (GO:0043022)	3/48	0.594243	0.839725	0.984822	0.512568	ZC3H12A;CPEB3;CPEB2
up-regulated	GO_Molecular_Function_2021	cysteine-type peptidase activity (GO:0008234)	6/98	0.594545	0.839725	0.963274	0.500864	CTSO;CASP1;CAPN3;CTSF;USP18;CTSS
up-regulated	GO_Molecular_Function_2021	RNA polymerase II core promoter sequence-specific DNA binding (GO:0000979)	1/14	0.6004	0.839725	1.13648	0.579786	FOS
up-regulated	GO_Molecular_Function_2021	CoA-ligase activity (GO:0016405)	1/14	0.6004	0.839725	1.13648	0.579786	ACSS3
up-regulated	GO_Molecular_Function_2021	insulin-like growth factor receptor binding (GO:0005159)	1/14	0.6004	0.839725	1.13648	0.579786	SOCS1
up-regulated	GO_Molecular_Function_2021	L-glutamate transmembrane transporter activity (GO:0005313)	1/14	0.6004	0.839725	1.13648	0.579786	SLC1A1
up-regulated	GO_Molecular_Function_2021	LRR domain binding (GO:0030275)	1/14	0.6004	0.839725	1.13648	0.579786	DDIT3
up-regulated	GO_Molecular_Function_2021	MAP kinase activity (GO:0004707)	1/14	0.6004	0.839725	1.13648	0.579786	MAPK10
up-regulated	GO_Molecular_Function_2021	metal ion:proton antiporter activity (GO:0051139)	1/14	0.6004	0.839725	1.13648	0.579786	SLC9A9
up-regulated	GO_Molecular_Function_2021	phosphatase activator activity (GO:0019211)	1/14	0.6004	0.839725	1.13648	0.579786	BMP2
up-regulated	GO_Molecular_Function_2021	phosphatidylglycerol binding (GO:1901611)	1/14	0.6004	0.839725	1.13648	0.579786	PLTP
up-regulated	GO_Molecular_Function_2021	phospholipase binding (GO:0043274)	1/14	0.6004	0.839725	1.13648	0.579786	ARHGAP6
up-regulated	GO_Molecular_Function_2021	metalloendopeptidase activity (GO:0004222)	5/82	0.600697	0.839725	0.959116	0.488827	MMP11;ADAMTS14;ADAMTS13;MMP19;ADAMTS10
up-regulated	GO_Molecular_Function_2021	protein kinase binding (GO:0019901)	31/506	0.605787	0.844829	0.963225	0.482794	PFKFB2;SHC4;RYR2;GATA6;RELB;ZFP36;PARD6B;SOCS1;DUSP10;TRIM22;MAP2K6;PDGFRB;CDKN2B;ACE;DUSP1;UNC5C;DUSP8;MAPK8IP3;DUSP6;ADRA2A;GPRC5B;NR4A3;NBEA;ACTBL2;TRIML2;SPDYA;MAPRE3;TRIB1;SQSTM1;TP53;TRIM34
up-regulated	GO_Molecular_Function_2021	exonuclease activity (GO:0004527)	3/49	0.608387	0.844829	0.963361	0.478737	ISG20;EXD3;ZC3H12A
up-regulated	GO_Molecular_Function_2021	beta-tubulin binding (GO:0048487)	2/32	0.610932	0.844829	0.984834	0.485297	BCAS3;GABARAPL1
up-regulated	GO_Molecular_Function_2021	chemokine binding (GO:0019956)	2/32	0.610932	0.844829	0.984834	0.485297	ZFP36;CCR7
up-regulated	GO_Molecular_Function_2021	GDP binding (GO:0019003)	4/67	0.621242	0.844829	0.937764	0.446409	DIRAS3;MRAS;RAB27B;GEM
up-regulated	GO_Molecular_Function_2021	methyltransferase activity (GO:0008168)	3/50	0.622198	0.844829	0.942814	0.447362	AMT;METTL7B;METTL7A
up-regulated	GO_Molecular_Function_2021	UDP-glycosyltransferase activity (GO:0008194)	5/84	0.622219	0.844829	0.934734	0.443498	CSGALNACT1;B3GNT7;GXYLT2;UGT1A8;OGT
up-regulated	GO_Molecular_Function_2021	acidic amino acid transmembrane transporter activity (GO:0015172)	1/15	0.625753	0.844829	1.05525	0.494701	SLC1A1
up-regulated	GO_Molecular_Function_2021	calcium-dependent cysteine-type endopeptidase activity (GO:0004198)	1/15	0.625753	0.844829	1.05525	0.494701	CAPN3
up-regulated	GO_Molecular_Function_2021	water transmembrane transporter activity (GO:0005372)	1/15	0.625753	0.844829	1.05525	0.494701	AQP3
up-regulated	GO_Molecular_Function_2021	clathrin adaptor activity (GO:0035615)	1/15	0.625753	0.844829	1.05525	0.494701	STON1
up-regulated	GO_Molecular_Function_2021	cysteine-type endopeptidase activity involved in apoptotic process (GO:0097153)	1/15	0.625753	0.844829	1.05525	0.494701	CASP1
up-regulated	GO_Molecular_Function_2021	insulin-like growth factor binding (GO:0005520)	1/15	0.625753	0.844829	1.05525	0.494701	ITGB4
up-regulated	GO_Molecular_Function_2021	lysophosphatidic acid acyltransferase activity (GO:0042171)	1/15	0.625753	0.844829	1.05525	0.494701	LPCAT2
up-regulated	GO_Molecular_Function_2021	mannose binding (GO:0005537)	1/15	0.625753	0.844829	1.05525	0.494701	CLEC4A
up-regulated	GO_Molecular_Function_2021	oxidoreductase activity, acting on NAD(P)H, oxygen as acceptor (GO:0050664)	1/15	0.625753	0.844829	1.05525	0.494701	KMO
up-regulated	GO_Molecular_Function_2021	phosphatidylinositol kinase activity (GO:0052742)	1/15	0.625753	0.844829	1.05525	0.494701	PIK3C2B
up-regulated	GO_Molecular_Function_2021	kinase inhibitor activity (GO:0019210)	2/33	0.62783	0.845932	0.953014	0.443614	SOCS1;TRIB1
up-regulated	GO_Molecular_Function_2021	endonuclease activity (GO:0004519)	3/51	0.635672	0.851197	0.923123	0.418241	ERN1;RNASET2;ZC3H12A
up-regulated	GO_Molecular_Function_2021	polyubiquitin modification-dependent protein binding (GO:0031593)	3/51	0.635672	0.851197	0.923123	0.418241	PARP10;TNFAIP3;SQSTM1
up-regulated	GO_Molecular_Function_2021	frizzled binding (GO:0005109)	2/34	0.644152	0.851197	0.923183	0.406035	WNT2B;BAMBI
up-regulated	GO_Molecular_Function_2021	1-phosphatidylinositol-3-kinase regulator activity (GO:0046935)	1/16	0.649498	0.851197	0.984846	0.425016	SOCS1
up-regulated	GO_Molecular_Function_2021	solute:proton symporter activity (GO:0015295)	1/16	0.649498	0.851197	0.984846	0.425016	SLC2A10
up-regulated	GO_Molecular_Function_2021	arachidonic acid epoxygenase activity (GO:0008392)	1/16	0.649498	0.851197	0.984846	0.425016	CYP2E1
up-regulated	GO_Molecular_Function_2021	ATPase activity, coupled to transmembrane movement of ions, rotational mechanism (GO:0044769)	1/16	0.649498	0.851197	0.984846	0.425016	ATP6V0D2
up-regulated	GO_Molecular_Function_2021	tropomyosin binding (GO:0005523)	1/16	0.649498	0.851197	0.984846	0.425016	LMOD1
up-regulated	GO_Molecular_Function_2021	voltage-gated anion channel activity (GO:0008308)	1/16	0.649498	0.851197	0.984846	0.425016	CLCN6
up-regulated	GO_Molecular_Function_2021	CARD domain binding (GO:0050700)	1/16	0.649498	0.851197	0.984846	0.425016	CASP1
up-regulated	GO_Molecular_Function_2021	hydrolase activity, hydrolyzing N-glycosyl compounds (GO:0016799)	1/16	0.649498	0.851197	0.984846	0.425016	NEIL1
up-regulated	GO_Molecular_Function_2021	phosphatidylinositol-5-phosphate binding (GO:0010314)	1/16	0.649498	0.851197	0.984846	0.425016	PLA2G4A
up-regulated	GO_Molecular_Function_2021	potassium ion antiporter activity (GO:0022821)	1/16	0.649498	0.851197	0.984846	0.425016	SLC9A9
up-regulated	GO_Molecular_Function_2021	proton-transporting ATPase activity, rotational mechanism (GO:0046961)	1/16	0.649498	0.851197	0.984846	0.425016	ATP6V0D2
up-regulated	GO_Molecular_Function_2021	metallopeptidase activity (GO:0008237)	7/121	0.65278	0.853831	0.90659	0.386675	MMP11;ADAMTS14;ADAMTS13;ACE;PAPPA;MMP19;ADAMTS10
up-regulated	GO_Molecular_Function_2021	GTP binding (GO:0005525)	11/189	0.658791	0.857017	0.912168	0.380692	DIRAS3;MRAS;ARL14;RRAGB;RRAD;RAB26;LRRK2;MX2;RAB27B;GBP2;GEM
up-regulated	GO_Molecular_Function_2021	estrogen receptor binding (GO:0030331)	2/35	0.659902	0.857017	0.89516	0.372086	WIPI1;CCDC62
up-regulated	GO_Molecular_Function_2021	Hsp90 protein binding (GO:0051879)	2/35	0.659902	0.857017	0.89516	0.372086	ERN1;CYP2E1
up-regulated	GO_Molecular_Function_2021	cysteine-type endopeptidase activity (GO:0004197)	6/105	0.661587	0.857017	0.894828	0.369666	CTSO;CASP1;CAPN3;CTSF;USP18;CTSS
up-regulated	GO_Molecular_Function_2021	L-amino acid transmembrane transporter activity (GO:0015179)	3/53	0.661602	0.857017	0.886103	0.366042	SLC7A8;SLC43A2;SLC1A1
up-regulated	GO_Molecular_Function_2021	ribosomal small subunit binding (GO:0043024)	1/17	0.671737	0.861827	0.923244	0.367348	CPEB2
up-regulated	GO_Molecular_Function_2021	anion transmembrane transporter activity (GO:0008509)	1/17	0.671737	0.861827	0.923244	0.367348	ABCC2
up-regulated	GO_Molecular_Function_2021	calcium-release channel activity (GO:0015278)	1/17	0.671737	0.861827	0.923244	0.367348	RYR2
up-regulated	GO_Molecular_Function_2021	G protein-coupled chemoattractant receptor activity (GO:0001637)	1/17	0.671737	0.861827	0.923244	0.367348	CMKLR1
up-regulated	GO_Molecular_Function_2021	glutamate receptor binding (GO:0035254)	1/17	0.671737	0.861827	0.923244	0.367348	SQSTM1
up-regulated	GO_Molecular_Function_2021	steroid hydroxylase activity (GO:0008395)	2/36	0.675087	0.864472	0.868785	0.341357	CYP1B1;CYP2E1
up-regulated	GO_Molecular_Function_2021	calcium ion transmembrane transporter activity (GO:0015085)	3/55	0.686166	0.87188	0.851931	0.320868	RYR2;ATP2A1;PKD1L2
up-regulated	GO_Molecular_Function_2021	ATPase binding (GO:0051117)	4/73	0.687957	0.87188	0.855944	0.320147	ABCA1;BRSK2;ANK1;BBC3
up-regulated	GO_Molecular_Function_2021	protein tyrosine kinase activity (GO:0004713)	6/108	0.688091	0.87188	0.86837	0.324626	PDGFRB;PDGFRA;ERBB3;ERBB4;PTK2B;EPHA3
up-regulated	GO_Molecular_Function_2021	core promoter sequence-specific DNA binding (GO:0001046)	2/37	0.689716	0.87188	0.843918	0.313495	FOS;TP53
up-regulated	GO_Molecular_Function_2021	actin binding (GO:0003779)	10/177	0.691691	0.87188	0.883686	0.325741	GSN;MOBP;AVIL;LRRK2;SYNPO2;MAP1A;VASH1;FSCN2;FHDC1;PRICKLE4
up-regulated	GO_Molecular_Function_2021	potassium channel activity (GO:0005267)	5/91	0.691828	0.87188	0.858329	0.316223	KCND1;KCNT2;GRIK2;TMEM38A;HCN2
up-regulated	GO_Molecular_Function_2021	RNA polymerase binding (GO:0070063)	1/18	0.692567	0.87188	0.868889	0.319187	ZFP36
up-regulated	GO_Molecular_Function_2021	acyl-CoA hydrolase activity (GO:0047617)	1/18	0.692567	0.87188	0.868889	0.319187	PLA2G6
up-regulated	GO_Molecular_Function_2021	oxidoreductase activity, acting on single donors with incorporation of molecular oxygen, incorporation of two atoms of oxygen (GO:0016702)	1/18	0.692567	0.87188	0.868889	0.319187	TDO2
up-regulated	GO_Molecular_Function_2021	kinase binding (GO:0019900)	27/461	0.69416	0.872249	0.917288	0.334859	PFKFB2;SHC4;GATA6;PTPN22;RELB;ZFP36;SOCS1;CASP1;TRIM22;MAP2K6;PDGFRB;CDKN2B;GSN;UNC5C;ADRA2A;PER1;GPRC5B;NR4A3;NBEA;ACTBL2;TRIML2;PIK3IP1;SPDYA;MAPRE3;SQSTM1;TP53;TRIM34
up-regulated	GO_Molecular_Function_2021	ubiquitin binding (GO:0043130)	4/74	0.698226	0.874085	0.843671	0.303057	TNFAIP3;UBE2L6;UBAP1L;SQSTM1
up-regulated	GO_Molecular_Function_2021	protein tyrosine phosphatase activity (GO:0004725)	4/74	0.698226	0.874085	0.843671	0.303057	PTPRS;DUSP1;PTPN22;PTPRH
up-regulated	GO_Molecular_Function_2021	guanyl ribonucleotide binding (GO:0032561)	12/214	0.710847	0.879931	0.876427	0.299123	DIRAS3;MRAS;ARL14;RRAGB;RRAD;RAB26;LRRK2;MX2;RAB27B;PDE5A;GBP2;GEM
up-regulated	GO_Molecular_Function_2021	SUMO transferase activity (GO:0019789)	1/19	0.712075	0.879931	0.820574	0.278643	EGR2
up-regulated	GO_Molecular_Function_2021	arachidonic acid monooxygenase activity (GO:0008391)	1/19	0.712075	0.879931	0.820574	0.278643	CYP2E1
up-regulated	GO_Molecular_Function_2021	calcium activated cation channel activity (GO:0005227)	1/19	0.712075	0.879931	0.820574	0.278643	TRPM4
up-regulated	GO_Molecular_Function_2021	glutamate receptor activity (GO:0008066)	1/19	0.712075	0.879931	0.820574	0.278643	GRIK2
up-regulated	GO_Molecular_Function_2021	phosphatidic acid binding (GO:0070300)	1/19	0.712075	0.879931	0.820574	0.278643	PLTP
up-regulated	GO_Molecular_Function_2021	phosphatidylinositol 3-kinase regulator activity (GO:0035014)	1/19	0.712075	0.879931	0.820574	0.278643	SOCS1
up-regulated	GO_Molecular_Function_2021	signaling receptor complex adaptor activity (GO:0030159)	2/39	0.717342	0.88481	0.798215	0.265169	LRRK2;MAPK8IP3
up-regulated	GO_Molecular_Function_2021	GTPase regulator activity (GO:0030695)	13/233	0.722379	0.889388	0.871626	0.283458	JUN;LRRK2;TBC1D3F;TBC1D3G;TBC1D3H;RASGRP3;RGS5;RGS2;TBC1D3;RASA4;ALDH1A1;TBC1D17;CPEB2
up-regulated	GO_Molecular_Function_2021	zinc ion binding (GO:0008270)	19/336	0.730178	0.89243	0.883697	0.277894	EGR1;ACE;APOBEC3F;CBLB;MT1X;CRIP2;CXXC4;IFIH1;GRIN2A;SHH;ADAMTS13;P2RX4;PAPPA;TRIM2;DHX58;ZNF117;TP53;SMPDL3A;KDM7A
up-regulated	GO_Molecular_Function_2021	acylglycerol O-acyltransferase activity (GO:0016411)	1/20	0.730347	0.89243	0.777344	0.244269	LPCAT2
up-regulated	GO_Molecular_Function_2021	tau-protein kinase activity (GO:0050321)	1/20	0.730347	0.89243	0.777344	0.244269	BRSK2
up-regulated	GO_Molecular_Function_2021	cysteine-type endopeptidase inhibitor activity (GO:0004869)	2/40	0.730361	0.89243	0.777168	0.244198	CST4;BIRC3
up-regulated	GO_Molecular_Function_2021	protein homodimerization activity (GO:0042803)	37/636	0.731856	0.89243	0.909885	0.28404	CAMK2B;CSF1;LRRK2;CCDC103;BHLHE41;ATP2A1;HSD11B1;DPP4;IRAK2;ERBB4;KYNU;HMOX1;MFSD1;CRYM;GBP2;UGT1A8;PDK2;TRIM22;LHPP;GSTM4;PDGFRA;GSTM2;JUP;GDF15;HOGA1;SDCBP2;ADRA2A;VEGFA;BST2;ERN1;NR4A3;TRIML2;DDIT3;BHLHE40;CRYAB;ATF3;TRIM34
up-regulated	GO_Molecular_Function_2021	hormone activity (GO:0005179)	4/78	0.736856	0.89243	0.797896	0.243648	VGF;GCG;INHA;CHGB
up-regulated	GO_Molecular_Function_2021	ubiquitin-like protein ligase activity (GO:0061659)	15/270	0.738178	0.89243	0.867424	0.263324	MYLIP;EGR2;TRIM73;TRIM74;NHLRC4;FBXO2;CBLB;RNF128;TRIML2;TRIM2;FBXO6;RNF150;TRIM22;BIRC3;TRIM34
up-regulated	GO_Molecular_Function_2021	sterol binding (GO:0032934)	3/60	0.741668	0.89243	0.776992	0.232207	ABCA1;RORA;PROM2
up-regulated	GO_Molecular_Function_2021	nuclease activity (GO:0004518)	3/60	0.741668	0.89243	0.776992	0.232207	ISG20;RNASET2;ZC3H12A
up-regulated	GO_Molecular_Function_2021	carboxylic acid binding (GO:0031406)	2/41	0.742868	0.89243	0.7572	0.225068	AKR1C1;AKR1C2
up-regulated	GO_Molecular_Function_2021	actinin binding (GO:0042805)	1/21	0.74746	0.89243	0.738437	0.21494	SYNPO2
up-regulated	GO_Molecular_Function_2021	sialyltransferase activity (GO:0008373)	1/21	0.74746	0.89243	0.738437	0.21494	ST3GAL5
up-regulated	GO_Molecular_Function_2021	cysteine-type endopeptidase inhibitor activity involved in apoptotic process (GO:0043027)	1/21	0.74746	0.89243	0.738437	0.21494	BIRC3
up-regulated	GO_Molecular_Function_2021	DNA-directed DNA polymerase activity (GO:0003887)	1/21	0.74746	0.89243	0.738437	0.21494	POLI
up-regulated	GO_Molecular_Function_2021	ephrin receptor binding (GO:0046875)	1/21	0.74746	0.89243	0.738437	0.21494	EFNB3
up-regulated	GO_Molecular_Function_2021	N-acetyltransferase activity (GO:0008080)	1/21	0.74746	0.89243	0.738437	0.21494	SAT1
up-regulated	GO_Molecular_Function_2021	neurotransmitter receptor activity involved in regulation of postsynaptic membrane potential (GO:0099529)	1/21	0.74746	0.89243	0.738437	0.21494	GRIK2
up-regulated	GO_Molecular_Function_2021	signal sequence binding (GO:0005048)	2/42	0.754874	0.896496	0.738231	0.207594	NFKBIA;KDELR3
up-regulated	GO_Molecular_Function_2021	CCR chemokine receptor binding (GO:0048020)	2/42	0.754874	0.896496	0.738231	0.207594	CCL20;CCL2
up-regulated	GO_Molecular_Function_2021	cell-cell adhesion mediator activity (GO:0098632)	2/42	0.754874	0.896496	0.738231	0.207594	PLXNB3;VSTM2L
up-regulated	GO_Molecular_Function_2021	DNA polymerase activity (GO:0034061)	1/22	0.763488	0.898817	0.703236	0.189774	POLI
up-regulated	GO_Molecular_Function_2021	mannosyltransferase activity (GO:0000030)	1/22	0.763488	0.898817	0.703236	0.189774	PIGZ
up-regulated	GO_Molecular_Function_2021	phospholipid transfer activity (GO:0120014)	1/22	0.763488	0.898817	0.703236	0.189774	PLTP
up-regulated	GO_Molecular_Function_2021	protein kinase A regulatory subunit binding (GO:0034237)	1/22	0.763488	0.898817	0.703236	0.189774	RYR2
up-regulated	GO_Molecular_Function_2021	transition metal ion binding (GO:0046914)	25/445	0.763526	0.898817	0.876911	0.236598	CBLB;MT1X;CRIP2;CXXC4;IFIH1;GRIN2A;SHH;ADAMTS13;ATP7B;TRIM2;DHX58;AOC3;EGR1;ACE;APOBEC3F;GALNT3;SOD2;LACC1;IL1A;P2RX4;PAPPA;ZNF117;SMPDL3A;TP53;KDM7A
up-regulated	GO_Molecular_Function_2021	protein serine/threonine kinase activity (GO:0004674)	19/344	0.765582	0.899037	0.86157	0.230141	NEK8;CAMK2B;CDKL3;BRSK2;CAMK1D;DAPK2;LRRK2;DYRK1B;KALRN;ERN1;MAPK10;NUAK2;ACVR1C;IRAK2;NEK10;PAK6;PTK2B;MAP3K8;SQSTM1
up-regulated	GO_Molecular_Function_2021	protein kinase inhibitor activity (GO:0004860)	2/43	0.766393	0.899037	0.720186	0.191613	SOCS1;TRIB1
up-regulated	GO_Molecular_Function_2021	G protein-coupled peptide receptor activity (GO:0008528)	4/82	0.771629	0.899093	0.756816	0.196206	MC1R;BDKRB2;FPR1;LTB4R
up-regulated	GO_Molecular_Function_2021	cyclin-dependent protein serine/threonine kinase regulator activity (GO:0016538)	2/44	0.777437	0.899093	0.703002	0.176982	CDKN2B;CCNG2
up-regulated	GO_Molecular_Function_2021	C-C chemokine receptor activity (GO:0016493)	1/23	0.778499	0.899093	0.671235	0.168069	CCR7
up-regulated	GO_Molecular_Function_2021	carboxy-lyase activity (GO:0016831)	1/23	0.778499	0.899093	0.671235	0.168069	CSAD
up-regulated	GO_Molecular_Function_2021	cyclin-dependent protein kinase activity (GO:0097472)	1/23	0.778499	0.899093	0.671235	0.168069	CDKL3
up-regulated	GO_Molecular_Function_2021	cyclin-dependent protein serine/threonine kinase activity (GO:0004693)	1/23	0.778499	0.899093	0.671235	0.168069	CDKL3
up-regulated	GO_Molecular_Function_2021	disordered domain specific binding (GO:0097718)	1/23	0.778499	0.899093	0.671235	0.168069	TP53
up-regulated	GO_Molecular_Function_2021	N-methyltransferase activity (GO:0008170)	1/23	0.778499	0.899093	0.671235	0.168069	HNMT
up-regulated	GO_Molecular_Function_2021	protein phosphatase 1 binding (GO:0008157)	1/23	0.778499	0.899093	0.671235	0.168069	PPP1R3C
up-regulated	GO_Molecular_Function_2021	phosphatidylinositol phosphate binding (GO:1901981)	5/102	0.782408	0.902054	0.760544	0.186622	GSDMB;PLA2G4A;WIPI1;PLEKHA4;OGT
up-regulated	GO_Molecular_Function_2021	ubiquitin protein ligase activity (GO:0061630)	14/263	0.78709	0.903868	0.828712	0.198404	MYLIP;TRIM73;TRIM74;NHLRC4;FBXO2;CBLB;RNF128;TRIML2;TRIM2;FBXO6;RNF150;TRIM22;BIRC3;TRIM34
up-regulated	GO_Molecular_Function_2021	ATP hydrolysis activity (GO:0140603)	2/45	0.788022	0.903868	0.686616	0.163572	NLRP1;CLU
up-regulated	GO_Molecular_Function_2021	protein kinase C binding (GO:0005080)	2/45	0.788022	0.903868	0.686616	0.163572	PARD6B;SQSTM1
up-regulated	GO_Molecular_Function_2021	nuclear localization sequence binding (GO:0008139)	1/24	0.792558	0.905974	0.642016	0.149262	NFKBIA
up-regulated	GO_Molecular_Function_2021	protein phosphatase 2A binding (GO:0051721)	1/24	0.792558	0.905974	0.642016	0.149262	TP53
up-regulated	GO_Molecular_Function_2021	ribonuclease activity (GO:0004540)	3/66	0.797627	0.909682	0.702767	0.158906	ERN1;RNASET2;ZC3H12A
up-regulated	GO_Molecular_Function_2021	G protein-coupled receptor activity (GO:0004930)	15/283	0.798514	0.909682	0.824767	0.185575	PDGFRB;C5AR1;FPR1;LPAR2;LTB4R;ADRA2A;MC1R;ADORA2A;LPAR6;P2RY1;C3AR1;BDKRB2;CCR7;CMKLR1;GPR135
up-regulated	GO_Molecular_Function_2021	microtubule binding (GO:0008017)	12/232	0.805381	0.914792	0.803937	0.174004	CCDC88B;CLIP3;HOOK2;SGIP1;LRRK2;MX2;MAP1A;REEP2;CCDC170;MAP6;MAPRE3;FHDC1
up-regulated	GO_Molecular_Function_2021	NF-kappaB binding (GO:0051059)	1/25	0.805726	0.914792	0.615233	0.132897	NFKBIA
up-regulated	GO_Molecular_Function_2021	cytokine receptor activity (GO:0004896)	4/88	0.81688	0.919459	0.702532	0.142097	CD74;IL11RA;IL1R1;CMKLR1
up-regulated	GO_Molecular_Function_2021	3'-5' exonuclease activity (GO:0008408)	2/48	0.817155	0.919459	0.641734	0.129583	ISG20;EXD3
up-regulated	GO_Molecular_Function_2021	acetylglucosaminyltransferase activity (GO:0008375)	2/48	0.817155	0.919459	0.641734	0.129583	B3GNT7;OGT
up-regulated	GO_Molecular_Function_2021	cation transmembrane transporter activity (GO:0008324)	2/48	0.817155	0.919459	0.641734	0.129583	SLC7A8;SLC1A1
up-regulated	GO_Molecular_Function_2021	manganese ion binding (GO:0030145)	2/48	0.817155	0.919459	0.641734	0.129583	GALNT3;SOD2
up-regulated	GO_Molecular_Function_2021	phosphatidylinositol-3,4-bisphosphate binding (GO:0043325)	1/26	0.818058	0.919459	0.590592	0.118604	PLEKHA4
up-regulated	GO_Molecular_Function_2021	amino acid transmembrane transporter activity (GO:0015171)	2/49	0.826038	0.925329	0.628046	0.120028	SLC7A8;SLC43A2
up-regulated	GO_Molecular_Function_2021	lipase activity (GO:0016298)	2/49	0.826038	0.925329	0.628046	0.120028	LIPH;LIPG
up-regulated	GO_Molecular_Function_2021	ADP binding (GO:0043531)	1/27	0.829608	0.926235	0.567847	0.106075	ERN1
up-regulated	GO_Molecular_Function_2021	androgen receptor binding (GO:0050681)	1/27	0.829608	0.926235	0.567847	0.106075	WIPI1
up-regulated	GO_Molecular_Function_2021	cholesterol binding (GO:0015485)	2/50	0.834532	0.928641	0.614929	0.111231	ABCA1;PROM2
up-regulated	GO_Molecular_Function_2021	potassium channel regulator activity (GO:0015459)	2/50	0.834532	0.928641	0.614929	0.111231	KCNAB2;SLC5A3
up-regulated	GO_Molecular_Function_2021	thyroid hormone receptor binding (GO:0046966)	1/28	0.840426	0.929037	0.546786	0.095057	OASL
up-regulated	GO_Molecular_Function_2021	tumor necrosis factor receptor superfamily binding (GO:0032813)	1/28	0.840426	0.929037	0.546786	0.095057	TNFSF4
up-regulated	GO_Molecular_Function_2021	MHC protein binding (GO:0042287)	1/28	0.840426	0.929037	0.546786	0.095057	CD74
up-regulated	GO_Molecular_Function_2021	receptor antagonist activity (GO:0048019)	1/28	0.840426	0.929037	0.546786	0.095057	IL1RN
up-regulated	GO_Molecular_Function_2021	histone deacetylase binding (GO:0042826)	4/93	0.848715	0.932294	0.662886	0.108734	BEX4;MEF2C;BHLHE41;TP53
up-regulated	GO_Molecular_Function_2021	ubiquitin conjugating enzyme binding (GO:0031624)	1/29	0.850557	0.932294	0.52723	0.0853396	PPARA
up-regulated	GO_Molecular_Function_2021	inorganic anion transmembrane transporter activity (GO:0015103)	1/29	0.850557	0.932294	0.52723	0.0853396	SLC5A5
up-regulated	GO_Molecular_Function_2021	kinesin binding (GO:0019894)	1/29	0.850557	0.932294	0.52723	0.0853396	MAPK8IP3
up-regulated	GO_Molecular_Function_2021	exopeptidase activity (GO:0008238)	2/53	0.857806	0.932294	0.578664	0.0887539	DPP4;ACE
up-regulated	GO_Molecular_Function_2021	snoRNA binding (GO:0030515)	1/30	0.860045	0.932294	0.509022	0.0767455	ISG20
up-regulated	GO_Molecular_Function_2021	solute:sodium symporter activity (GO:0015370)	1/30	0.860045	0.932294	0.509022	0.0767455	SLC5A3
up-regulated	GO_Molecular_Function_2021	transition metal ion transmembrane transporter activity (GO:0046915)	1/30	0.860045	0.932294	0.509022	0.0767455	ATP7B
up-regulated	GO_Molecular_Function_2021	transmitter-gated ion channel activity involved in regulation of postsynaptic membrane potential (GO:1904315)	1/30	0.860045	0.932294	0.509022	0.0767455	GRIK2
up-regulated	GO_Molecular_Function_2021	miRNA binding (GO:0035198)	1/30	0.860045	0.932294	0.509022	0.0767455	ZC3H12A
up-regulated	GO_Molecular_Function_2021	neuropeptide receptor activity (GO:0008188)	1/30	0.860045	0.932294	0.509022	0.0767455	NPY1R
up-regulated	GO_Molecular_Function_2021	protein serine/threonine kinase inhibitor activity (GO:0030291)	1/30	0.860045	0.932294	0.509022	0.0767455	CDKN2B
up-regulated	GO_Molecular_Function_2021	GTPase activator activity (GO:0005096)	17/336	0.862614	0.933571	0.784378	0.115921	PSD;JUN;IQSEC2;LRRK2;TBC1D3F;KALRN;TBC1D3G;TBC1D3H;RASGRP3;RGS5;RGS2;TBC1D3;RASA4;ALDH1A1;DENND6B;TBC1D17;RAPGEF4
up-regulated	GO_Molecular_Function_2021	pyrophosphatase activity (GO:0016462)	2/54	0.864873	0.934509	0.567505	0.082386	PRUNE2;LHPP
up-regulated	GO_Molecular_Function_2021	acyltransferase activity, transferring groups other than amino-acyl groups (GO:0016747)	3/76	0.868206	0.936602	0.606173	0.0856681	PLA2G4C;PLA2G4A;ZDHHC1
up-regulated	GO_Molecular_Function_2021	acetyltransferase activity (GO:0016407)	1/32	0.877254	0.939664	0.476131	0.0623536	SAT1
up-regulated	GO_Molecular_Function_2021	SH2 domain binding (GO:0042169)	1/32	0.877254	0.939664	0.476131	0.0623536	SQSTM1
up-regulated	GO_Molecular_Function_2021	secondary active transmembrane transporter activity (GO:0015291)	2/56	0.87805	0.939664	0.546428	0.0710642	SLC7A8;SLC5A5
up-regulated	GO_Molecular_Function_2021	microtubule motor activity (GO:0003777)	2/56	0.87805	0.939664	0.546428	0.0710642	DNAH1;DNAH7
up-regulated	GO_Molecular_Function_2021	hexosyltransferase activity (GO:0016758)	5/119	0.880052	0.939664	0.646539	0.0826112	CSGALNACT1;B3GNT7;PIGZ;OGT;UGT1A8
up-regulated	GO_Molecular_Function_2021	hydrolase activity, acting on carbon-nitrogen (but not peptide) bonds, in linear amides (GO:0016811)	2/57	0.884183	0.939664	0.536464	0.0660338	ASAH1;VNN1
up-regulated	GO_Molecular_Function_2021	GTPase activity (GO:0003924)	10/216	0.88462	0.939664	0.714881	0.0876425	DIRAS3;MRAS;RAB3A;GNAL;RRAGB;LRRK2;MX2;RAB27B;GBP2;GEM
up-regulated	GO_Molecular_Function_2021	2-oxoglutarate-dependent dioxygenase activity (GO:0016706)	1/33	0.885048	0.939664	0.461227	0.0563218	KDM7A
up-regulated	GO_Molecular_Function_2021	DNA secondary structure binding (GO:0000217)	1/33	0.885048	0.939664	0.461227	0.0563218	MEF2C
up-regulated	GO_Molecular_Function_2021	exoribonuclease activity, producing 5'-phosphomonoesters (GO:0016896)	1/33	0.885048	0.939664	0.461227	0.0563218	ISG20
up-regulated	GO_Molecular_Function_2021	3'-5'-exoribonuclease activity (GO:0000175)	1/34	0.892348	0.94106	0.447227	0.0509386	ISG20
up-regulated	GO_Molecular_Function_2021	transmitter-gated ion channel activity (GO:0022824)	1/34	0.892348	0.94106	0.447227	0.0509386	GRIK2
up-regulated	GO_Molecular_Function_2021	ubiquitin conjugating enzyme activity (GO:0061631)	1/35	0.899185	0.94106	0.43405	0.046125	UBE2L6
up-regulated	GO_Molecular_Function_2021	ubiquitin-like protein conjugating enzyme binding (GO:0044390)	1/35	0.899185	0.94106	0.43405	0.046125	PPARA
up-regulated	GO_Molecular_Function_2021	NADH dehydrogenase (quinone) activity (GO:0050136)	1/35	0.899185	0.94106	0.43405	0.046125	NDUFB8
up-regulated	GO_Molecular_Function_2021	NADH dehydrogenase (ubiquinone) activity (GO:0008137)	1/35	0.899185	0.94106	0.43405	0.046125	NDUFB8
up-regulated	GO_Molecular_Function_2021	non-membrane spanning protein tyrosine kinase activity (GO:0004715)	1/35	0.899185	0.94106	0.43405	0.046125	PTK2B
up-regulated	GO_Molecular_Function_2021	phosphatidylinositol-3,4,5-trisphosphate binding (GO:0005547)	1/35	0.899185	0.94106	0.43405	0.046125	OGT
up-regulated	GO_Molecular_Function_2021	voltage-gated potassium channel activity (GO:0005249)	3/82	0.899253	0.94106	0.559954	0.0594617	KCND1;KCNT2;HCN2
up-regulated	GO_Molecular_Function_2021	organic anion transmembrane transporter activity (GO:0008514)	6/144	0.900388	0.94106	0.640598	0.0672177	SLC13A3;ABCC2;SLC7A8;SLC2A10;SLC1A1;CD36
up-regulated	GO_Molecular_Function_2021	magnesium ion binding (GO:0000287)	6/146	0.907217	0.946722	0.631379	0.0614798	ERN1;BRSK2;NUAK2;LRRK2;NUDT18;GEM
up-regulated	GO_Molecular_Function_2021	ubiquitin-protein transferase activity (GO:0004842)	19/392	0.912613	0.950875	0.748741	0.0684674	MYLIP;TRIM73;TRIM74;UBA7;NHLRC4;FBXO2;MIB2;TNFAIP3;RNF208;CBLB;UBE2L6;RNF128;TRIML2;TRIM2;FBXO6;RNF150;TRIM22;BIRC3;TRIM34
up-regulated	GO_Molecular_Function_2021	PDZ domain binding (GO:0030165)	2/63	0.91536	0.951223	0.483542	0.0427633	TMEM88;CXXC4
up-regulated	GO_Molecular_Function_2021	ATPase regulator activity (GO:0060590)	1/38	0.9172	0.951223	0.398793	0.0344676	BRSK2
up-regulated	GO_Molecular_Function_2021	ubiquitin-like protein conjugating enzyme activity (GO:0061650)	1/38	0.9172	0.951223	0.398793	0.0344676	UBE2L6
up-regulated	GO_Molecular_Function_2021	chloride channel activity (GO:0005254)	2/64	0.91972	0.952364	0.475717	0.0398109	CLCN6;APOL1
up-regulated	GO_Molecular_Function_2021	N-acyltransferase activity (GO:0016410)	1/39	0.922459	0.953729	0.388277	0.0313387	SAT1
up-regulated	GO_Molecular_Function_2021	regulatory RNA binding (GO:0061980)	1/40	0.927385	0.956317	0.378301	0.0285189	ZC3H12A
up-regulated	GO_Molecular_Function_2021	motor activity (GO:0003774)	2/66	0.927813	0.956317	0.460802	0.0345257	DNAH1;DNAH7
up-regulated	GO_Molecular_Function_2021	kinase activity (GO:0016301)	4/112	0.93031	0.95742	0.54571	0.0394209	FN3K;CHKB;LRRK2;PIK3C2B
up-regulated	GO_Molecular_Function_2021	small GTPase binding (GO:0031267)	7/175	0.932441	0.957481	0.613402	0.0429071	ABCA1;NGFR;NPC1L1;LRRK2;NOXA1;UNC13D;RAPGEF4
up-regulated	GO_Molecular_Function_2021	omega peptidase activity (GO:0008242)	4/113	0.933223	0.957481	0.540675	0.0373665	ZC3H12A;TNFAIP3;GGT1;USP18
up-regulated	GO_Molecular_Function_2021	phosphatase binding (GO:0019902)	4/114	0.936026	0.958891	0.535731	0.0354183	PPP1R3C;JUP;ANK1;TP53
up-regulated	GO_Molecular_Function_2021	snRNA binding (GO:0017069)	1/43	0.940364	0.961866	0.351223	0.0215962	ISG20
up-regulated	GO_Molecular_Function_2021	nucleoside-triphosphatase activity (GO:0017111)	12/278	0.942437	0.962519	0.663258	0.0393221	DIRAS3;MRAS;RAB3A;GNAL;RRAGB;LRRK2;MX2;RAB27B;NLRP1;GBP2;CLU;GEM
up-regulated	GO_Molecular_Function_2021	GTPase binding (GO:0051020)	8/201	0.944949	0.963619	0.609886	0.0345342	ABCA1;NGFR;RRAGB;NPC1L1;LRRK2;NOXA1;UNC13D;RAPGEF4
up-regulated	GO_Molecular_Function_2021	phosphotransferase activity, alcohol group as acceptor (GO:0016773)	2/75	0.955577	0.972775	0.403796	0.0183485	CHKB;PIK3C2B
up-regulated	GO_Molecular_Function_2021	protein phosphatase binding (GO:0019903)	4/123	0.956828	0.972775	0.494974	0.0218439	PPP1R3C;JUP;ANK1;TP53
up-regulated	GO_Molecular_Function_2021	guanyl-nucleotide exchange factor activity (GO:0005085)	5/149	0.963347	0.977921	0.511019	0.0190824	PSD;IQSEC2;DENND6B;KALRN;RAPGEF4
up-regulated	GO_Molecular_Function_2021	thiol-dependent deubiquitinase (GO:0004843)	3/106	0.967803	0.980961	0.428927	0.0140373	ZC3H12A;TNFAIP3;USP18
up-regulated	GO_Molecular_Function_2021	iron ion binding (GO:0005506)	1/54	0.971037	0.982754	0.278164	0.00817548	KDM7A
up-regulated	GO_Molecular_Function_2021	mRNA binding (GO:0003729)	10/263	0.973625	0.983444	0.5806	0.015519	NANOS1;ARC;ZFP36;RBM47;CSDC2;ZC3H12A;CELF6;CPEB3;TP53;CPEB2
up-regulated	GO_Molecular_Function_2021	DNA binding (GO:0003677)	39/811	0.974964	0.983444	0.738247	0.0187182	EHF;CALCOCO1;CSRNP3;EPAS1;SATB1;RORA;GATA3;FOXO4;ZDHHC1;DDX60;CARF;OASL;FOXS1;PGBD3;ZC3H12A;NLRP1;ZNF224;JUNB;EGR1;NFE2;JUN;EGR2;VDR;ARID5B;POU2F2;MEIS3;PBX1;NR4A2;NR4A3;BCL6;DDIT3;IRF7;FOSB;DNASE2;ERCC6;LHX4;NUPR1;PPARA;TP53
up-regulated	GO_Molecular_Function_2021	deubiquitinase activity (GO:0101005)	3/112	0.976116	0.983444	0.405185	0.00979498	ZC3H12A;TNFAIP3;USP18
up-regulated	GO_Molecular_Function_2021	oxidoreduction-driven active transmembrane transporter activity (GO:0015453)	1/58	0.977729	0.983592	0.258588	0.0058242	NDUFB8
up-regulated	GO_Molecular_Function_2021	anion channel activity (GO:0005253)	1/68	0.988455	0.992894	0.219875	0.00255332	APOL1
up-regulated	GO_Molecular_Function_2021	phosphatidylinositol binding (GO:0035091)	1/92	0.997616	0.999994	0.161678	0.000385881	BCAS3
up-regulated	GO_Molecular_Function_2021	cadherin binding (GO:0045296)	9/322	0.998841	0.999994	0.420667	0.000487844	GPRC5A;P2RX4;JUP;PAK6;ANK3;PTPRH;EVPL;VASN;CDH18
up-regulated	GO_Molecular_Function_2021	RNA binding (GO:0003723)	31/1406	0.999994	0.999994	0.316347	2.02402e-06	DMGDH;RBM47;COL14A1;CELF6;DDX60;IFIT1;IFIT3;IFIT2;OASL;IFIH1;HELZ2;ZFP36;NXF3;ZC3H12A;DHX58;NLRP1;NANOS1;APOBEC3C;JUN;APOBEC3F;PATL2;BST2;ARC;OAS1;CSDC2;OAS2;GOLGB1;OAS3;CPEB3;CPEB2;TLR3
up-regulated	Reactome_2016	Interferon alpha/beta signaling Homo sapiens R-HSA-909733	25/68	1.6862e-13	1.4788e-10	8.74151	257.098	IFITM3;IFITM1;IFI6;IFI35;IFIT1;USP18;IFIT3;IFIT2;OASL;SOCS1;GBP2;EGR1;MX2;STAT2;ISG15;HLA-F;BST2;ISG20;OAS1;IFI27;OAS2;OAS3;IRF7;XAF1;IRF9
up-regulated	Reactome_2016	Interferon Signaling Homo sapiens R-HSA-913531	34/196	7.66904e-08	3.36288e-05	3.15835	51.7448	IFITM3;CAMK2B;IFITM1;UBA7;IFI6;UBE2L6;IFI35;IFI30;IFIT1;USP18;IFIT3;IFIT2;ICAM1;OASL;SOCS1;TRIM2;GBP2;TRIM22;HLA-DPA1;EGR1;STAT2;MX2;ISG15;HLA-F;BST2;ISG20;IFI27;OAS1;OAS2;OAS3;IRF7;XAF1;IRF9;TRIM34
up-regulated	Reactome_2016	Cytokine Signaling in Immune system Homo sapiens R-HSA-1280215	70/620	1.85012e-06	0.000540852	1.93161	25.4978	IFITM3;IFITM1;IL1RN;CSF2;IRS2;UBE2L6;IFI35;IFI30;IFIT1;IFIT3;IFIT2;ICAM1;OASL;DUSP10;TRIM2;CASP1;MAP3K8;LGALS9;TRIM22;HLA-DPA1;PDGFRB;PDGFRA;KSR1;DUSP1;IL1R1;IL11RA;DUSP8;HLA-F;DUSP6;IL1A;IFI27;OAS1;RASA4;OAS2;IL1B;OAS3;IRF7;SQSTM1;IRF9;BIRC3;CAMK2B;CTF1;UBA7;IFI6;USP18;RELB;RASGRP3;GRIN2A;SOCS1;ERBB3;IRAK2;ERBB4;PTK2B;TNFRSF14;GBP2;MAP2K6;IL32;EGR1;IL33;TNFSF15;STAT2;MX2;TNFSF13;ISG15;BST2;ISG20…
up-regulated	Reactome_2016	Regulation of Complement cascade Homo sapiens R-HSA-977606	9/26	1.87622e-05	0.0041136	7.86969	85.6511	C3;C4B;VTN;C4A;CFH;C9;C5AR1;C3AR1;CFB
up-regulated	Reactome_2016	Activation of C3 and C5 Homo sapiens R-HSA-174577	4/6	0.000217512	0.0334808	29.6361	249.929	C4B;C3;C4A;CFB
up-regulated	Reactome_2016	Interferon gamma signaling Homo sapiens R-HSA-877300	16/93	0.000229059	0.0334808	3.09614	25.9504	CAMK2B;IFI30;HLA-F;ICAM1;OASL;SOCS1;OAS1;OAS2;TRIM2;OAS3;IRF7;GBP2;TRIM22;IRF9;HLA-DPA1;TRIM34
up-regulated	Reactome_2016	Oxidative Stress Induced Senescence Homo sapiens R-HSA-2559580	15/91	0.000570332	0.0714544	2.93863	21.9495	HIST2H2AA3;KDM6B;HIST1H2BN;JUN;CDKN2B;HIST1H2BK;FOS;HIST2H2BE;MAPK10;MIR24-2;TP53;HIST1H2AC;HIST1H2BD;HIST1H2BC;MAP2K6
up-regulated	Reactome_2016	Facilitative Na+-independent glucose transporters Homo sapiens R-HSA-428790	5/13	0.000851131	0.0933053	9.26564	65.4983	SLC2A11;SLC2A10;SLC2A12;SLC2A3;SLC2A5
up-regulated	Reactome_2016	Senescence-Associated Secretory Phenotype (SASP) Homo sapiens R-HSA-2559582	13/77	0.00103326	0.0937067	3.02146	20.7727	HIST2H2AA3;HIST1H2BN;JUN;CDKN2B;HIST1H2BK;FOS;HIST2H2BE;IL1A;IL6;IGFBP7;HIST1H2AC;HIST1H2BD;HIST1H2BC
up-regulated	Reactome_2016	BMAL1:CLOCK,NPAS2 activates circadian gene expression Homo sapiens R-HSA-1368108	9/42	0.00106849	0.0937067	4.05062	27.7123	HELZ2;PER1;DBP;CRTC1;BHLHE40;BHLHE41;RORA;NR1D1;PPARA
up-regulated	Reactome_2016	Collagen biosynthesis and modifying enzymes Homo sapiens R-HSA-1650814	11/63	0.00186056	0.143012	3.14363	19.7636	ADAMTS14;COL16A1;COL1A2;COL14A1;COL4A4;COL4A3;COL11A2;COL8A2;COL4A6;COL4A5;COL21A1
up-regulated	Reactome_2016	Immune System Homo sapiens R-HSA-168256	126/1547	0.00195684	0.143012	1.3441	8.3824	IFITM3;IFITM1;IL1RN;CSF2;UBE2L6;IRS2;CBLB;IFI35;IFI30;IFIT1;CLU;IFIT3;ICAM1;IFIT2;C4B;C4A;DHX58;C3AR1;MAP3K8;FBXO6;LGALS9;TRIM22;HERC6;IER3;PDGFRB;MYLIP;PDGFRA;CD96;MEF2C;ATP6V1G2;IL11RA;IL1R1;FBXO2;HLA-F;CLEC4A;IFI27;TXNIP;SQSTM1;ATP6V0D2;CFB;UBA7;CFH;C5AR1;LY96;FOXO4;PLA2G6;PLD1;PLD3;RASGRP3;C3;VTN;KLC4;GRIN2A;SOCS1;IRAK2;C9;TNFRSF14;NLRP1;MAP2K6;EGR1;JUN;KLRC2;TNFSF15;TNFSF13;ISG15;BST2;ISG20;…
up-regulated	Reactome_2016	RNA Polymerase I Promoter Opening Homo sapiens R-HSA-73728	7/30	0.00226807	0.151919	4.5155	27.4941	HIST1H2BN;HIST2H2AA3;HIST1H2BK;HIST1H2AC;HIST2H2BE;HIST1H2BD;HIST1H2BC
up-regulated	Reactome_2016	Regulation of gene expression by Hypoxia-inducible Factor Homo sapiens R-HSA-1234158	4/10	0.00247848	0.151919	9.87658	59.2606	EPAS1;CITED2;CA9;VEGFA
up-regulated	Reactome_2016	Collagen formation Homo sapiens R-HSA-1474290	13/85	0.00260092	0.151919	2.68459	15.9784	COL16A1;COL14A1;ITGB4;COL11A2;CTSS;ADAMTS14;COL1A2;COL4A4;COL4A3;COL8A2;COL4A6;COL4A5;COL21A1
up-regulated	Reactome_2016	Packaging Of Telomere Ends Homo sapiens R-HSA-171306	7/31	0.00277161	0.151919	4.32712	25.4795	HIST1H2BN;HIST2H2AA3;HIST1H2BK;HIST1H2AC;HIST2H2BE;HIST1H2BD;HIST1H2BC
up-regulated	Reactome_2016	PRC2 methylates histones and DNA Homo sapiens R-HSA-212300	8/40	0.00317923	0.16354	3.71032	21.3385	HIST1H2BN;HIST2H2AA3;HIST1H2BK;JARID2;HIST1H2AC;HIST2H2BE;HIST1H2BD;HIST1H2BC
up-regulated	Reactome_2016	DNA methylation Homo sapiens R-HSA-5334118	7/32	0.00335657	0.16354	4.15381	23.6636	HIST1H2BN;HIST2H2AA3;HIST1H2BK;HIST1H2AC;HIST2H2BE;HIST1H2BD;HIST1H2BC
up-regulated	Reactome_2016	Complement cascade Homo sapiens R-HSA-166658	12/80	0.00439597	0.200598	2.62233	14.2316	C4B;C3;C4A;VTN;CFH;C1S;C1R;C9;C5AR1;C3AR1;CLU;CFB
up-regulated	Reactome_2016	Activated TLR4 signalling Homo sapiens R-HSA-166054	15/112	0.00472684	0.200598	2.29984	12.3145	MEF2C;JUN;LY96;FOS;DUSP6;NFKBIA;MAPK10;SOCS1;IRAK2;IRF7;MAP3K8;CD36;TLR3;MAP2K6;BIRC3
up-regulated	Reactome_2016	Activated PKN1 stimulates transcription of AR (androgen receptor) regulated genes KLK2 and KLK3 Homo sapiens R-HSA-5625886	7/34	0.00480338	0.200598	3.84571	20.5301	HIST1H2BN;HIST2H2AA3;HIST1H2BK;HIST1H2AC;HIST2H2BE;HIST1H2BD;HIST1H2BC
up-regulated	Reactome_2016	ERCC6 (CSB) and EHMT2 (G9a) positively regulate rRNA expression Homo sapiens R-HSA-427389	8/43	0.00506699	0.201989	3.39175	17.9254	HIST1H2BN;HIST2H2AA3;HIST1H2BK;ERCC6;HIST1H2AC;HIST2H2BE;HIST1H2BD;HIST1H2BC
up-regulated	Reactome_2016	SIRT1 negatively regulates rRNA Expression Homo sapiens R-HSA-427359	7/35	0.00568196	0.209775	3.70817	19.1729	HIST1H2BN;HIST2H2AA3;HIST1H2BK;HIST1H2AC;HIST2H2BE;HIST1H2BD;HIST1H2BC
up-regulated	Reactome_2016	Interleukin-1 signaling Homo sapiens R-HSA-446652	8/44	0.00585616	0.209775	3.29735	16.9493	IL1A;IL1RN;IRAK2;IL1R1;IL1B;MAP3K8;SQSTM1;MAP2K6
up-regulated	Reactome_2016	Circadian Clock Homo sapiens R-HSA-400253	10/63	0.00597992	0.209775	2.80154	14.3421	HELZ2;PER1;MEF2C;DBP;CRTC1;BHLHE40;BHLHE41;RORA;NR1D1;PPARA
up-regulated	Reactome_2016	Assembly of collagen fibrils and other multimeric structures Homo sapiens R-HSA-2022090	9/54	0.00644749	0.21431	2.96855	14.9735	COL1A2;ITGB4;COL4A4;COL4A3;COL11A2;COL8A2;COL4A6;COL4A5;CTSS
up-regulated	Reactome_2016	Cellular Senescence Homo sapiens R-HSA-2559583	19/161	0.00659792	0.21431	1.99151	9.99937	HIST2H2AA3;KDM6B;HIST1H2BN;JUN;CDKN2B;HIST1H2BK;FOS;HIST2H2BE;MAPK10;IL1A;MIR24-2;IL6;IGFBP7;TP53;HIST1H2AC;HIST1H2BD;HIST1H2BC;MAP2K6;HIST1H1C
up-regulated	Reactome_2016	Interleukin-1 processing Homo sapiens R-HSA-448706	3/7	0.00733427	0.22972	11.1036	54.5762	IL1A;IL1B;CASP1
up-regulated	Reactome_2016	MyD88-independent TLR3/TLR4 cascade Homo sapiens R-HSA-166166	13/97	0.00815895	0.230819	2.2996	11.058	MEF2C;JUN;LY96;FOS;DUSP6;NFKBIA;MAPK10;IRAK2;IRF7;MAP3K8;TLR3;MAP2K6;BIRC3
up-regulated	Reactome_2016	Toll Like Receptor 3 (TLR3) Cascade Homo sapiens R-HSA-168164	13/97	0.00815895	0.230819	2.2996	11.058	MEF2C;JUN;LY96;FOS;DUSP6;NFKBIA;MAPK10;IRAK2;IRF7;MAP3K8;TLR3;MAP2K6;BIRC3
up-regulated	Reactome_2016	TRIF-mediated TLR3/TLR4 signaling Homo sapiens R-HSA-937061	13/97	0.00815895	0.230819	2.2996	11.058	MEF2C;JUN;LY96;FOS;DUSP6;NFKBIA;MAPK10;IRAK2;IRF7;MAP3K8;TLR3;MAP2K6;BIRC3
up-regulated	Reactome_2016	Amyloid fiber formation Homo sapiens R-HSA-977225	10/68	0.0102352	0.274198	2.55934	11.7267	HIST2H2AA3;HIST1H2BN;GSN;HIST1H2BK;UBE2L6;HIST1H2AC;HIST2H2BE;HIST1H2BD;ITM2B;HIST1H2BC
up-regulated	Reactome_2016	Toll Like Receptor 4 (TLR4) Cascade Homo sapiens R-HSA-166016	15/122	0.0103176	0.274198	2.08378	9.53103	MEF2C;JUN;LY96;FOS;DUSP6;NFKBIA;MAPK10;SOCS1;IRAK2;IRF7;MAP3K8;CD36;TLR3;MAP2K6;BIRC3
up-regulated	Reactome_2016	Hydrolysis of LPC Homo sapiens R-HSA-1483115	3/8	0.0111855	0.283308	8.88237	39.9097	PLA2G4C;PLA2G4A;GPCPD1
up-regulated	Reactome_2016	DNA Damage/Telomere Stress Induced Senescence Homo sapiens R-HSA-2559586	9/59	0.0114942	0.283308	2.67098	11.9283	HIST2H2AA3;HIST1H2BN;HIST1H2BK;TP53;HIST1H2AC;HIST2H2BE;HIST1H2BD;HIST1H1C;HIST1H2BC
up-regulated	Reactome_2016	RAF-independent MAPK1/3 activation Homo sapiens R-HSA-112409	5/23	0.0131084	0.283308	4.11586	17.8402	IL6;DUSP10;DUSP1;DUSP8;DUSP6
up-regulated	Reactome_2016	Extracellular matrix organization Homo sapiens R-HSA-1474244	28/283	0.0131295	0.283308	1.63617	7.08933	PTPRS;TNXB;COL16A1;COL14A1;ITGB4;COL11A2;CTSS;ICAM1;VTN;ADAMTS14;SPP1;CAPN3;ITGB7;CTSD;PHYKPL;TGFB3;BMP4;MMP11;BMP2;COL1A2;COL4A4;COL4A3;ITGA11;COL8A2;COL4A6;MMP19;COL21A1;COL4A5
up-regulated	Reactome_2016	MyD88:Mal cascade initiated on plasma membrane Homo sapiens R-HSA-166058	12/92	0.0132447	0.283308	2.22755	9.63226	NFKBIA;MAPK10;MEF2C;JUN;SOCS1;IRAK2;LY96;MAP3K8;CD36;FOS;DUSP6;MAP2K6
up-regulated	Reactome_2016	Toll Like Receptor TLR1:TLR2 Cascade Homo sapiens R-HSA-168179	12/92	0.0132447	0.283308	2.22755	9.63226	NFKBIA;MAPK10;MEF2C;JUN;SOCS1;IRAK2;LY96;MAP3K8;CD36;FOS;DUSP6;MAP2K6
up-regulated	Reactome_2016	Toll Like Receptor TLR6:TLR2 Cascade Homo sapiens R-HSA-168188	12/92	0.0132447	0.283308	2.22755	9.63226	NFKBIA;MAPK10;MEF2C;JUN;SOCS1;IRAK2;LY96;MAP3K8;CD36;FOS;DUSP6;MAP2K6
up-regulated	Reactome_2016	Toll Like Receptor 2 (TLR2) Cascade Homo sapiens R-HSA-181438	12/92	0.0132447	0.283308	2.22755	9.63226	NFKBIA;MAPK10;MEF2C;JUN;SOCS1;IRAK2;LY96;MAP3K8;CD36;FOS;DUSP6;MAP2K6
up-regulated	Reactome_2016	Condensation of Prophase Chromosomes Homo sapiens R-HSA-2299718	7/41	0.0136632	0.285301	3.05281	13.1058	HIST1H2BN;HIST2H2AA3;HIST1H2BK;HIST1H2AC;HIST2H2BE;HIST1H2BD;HIST1H2BC
up-regulated	Reactome_2016	Toll-Like Receptors Cascades Homo sapiens R-HSA-168898	16/140	0.0159719	0.325753	1.91776	7.93361	MEF2C;JUN;LY96;FOS;CTSS;DUSP6;NFKBIA;MAPK10;SOCS1;IRAK2;IRF7;MAP3K8;CD36;TLR3;MAP2K6;BIRC3
up-regulated	Reactome_2016	Activation of the AP-1 family of transcription factors Homo sapiens R-HSA-450341	3/10	0.0217887	0.432098	6.34387	24.274	MAPK10;JUN;FOS
up-regulated	Reactome_2016	ABC-family proteins mediated transport Homo sapiens R-HSA-382556	7/45	0.0221715	0.432098	2.73087	10.4018	ABCC3;ABCC2;ABCA6;ABCC6;ABCA9;ABCA7;ABCA8
up-regulated	Reactome_2016	Defective B3GALTL causes Peters-plus syndrome (PpS) Homo sapiens R-HSA-5083635	6/37	0.0275451	0.508163	2.8681	10.302	ADAMTS14;ADAMTS13;SSPO;THSD7A;THBS2;ADAMTS10
up-regulated	Reactome_2016	Nucleotide-binding domain, leucine rich repeat containing receptor (NLR) signaling pathways Homo sapiens R-HSA-168643	7/47	0.0275633	0.508163	2.59405	9.31595	IRAK2;CASP1;TNFAIP3;TXNIP;NLRP1;MAP2K6;BIRC3
up-regulated	Reactome_2016	Glycerophospholipid biosynthesis Homo sapiens R-HSA-1483206	12/102	0.0278128	0.508163	1.97898	7.08922	DMGDH;CDS1;CHKB;SLC44A2;PLA2G4C;LPCAT2;PLA2G4A;PLA2G6;PLD1;GPCPD1;PLD3;LPIN3
up-regulated	Reactome_2016	Tryptophan catabolism Homo sapiens R-HSA-71240	3/11	0.0285718	0.511046	5.55059	19.7342	TDO2;KYNU;KMO
up-regulated	Reactome_2016	B-WICH complex positively regulates rRNA expression Homo sapiens R-HSA-5250924	8/58	0.029136	0.511046	2.37232	8.38799	HIST2H2AA3;HIST1H2BN;HIST1H2BK;ERCC6;HIST1H2AC;HIST2H2BE;HIST1H2BD;HIST1H2BC
up-regulated	Reactome_2016	O-glycosylation of TSR domain-containing proteins Homo sapiens R-HSA-5173214	6/38	0.0310147	0.53333	2.77833	9.64995	ADAMTS14;ADAMTS13;SSPO;THSD7A;THBS2;ADAMTS10
up-regulated	Reactome_2016	Collagen degradation Homo sapiens R-HSA-1442490	6/39	0.0347573	0.57358	2.69399	9.0501	MMP11;COL16A1;COL14A1;PHYKPL;MMP19;CTSD
up-regulated	Reactome_2016	MAP kinase activation in TLR cascade Homo sapiens R-HSA-450294	8/60	0.0348449	0.57358	2.28083	7.6564	MAPK10;MEF2C;JUN;IRAK2;MAP3K8;FOS;DUSP6;MAP2K6
up-regulated	Reactome_2016	Estrogen biosynthesis Homo sapiens R-HSA-193144	2/5	0.0353174	0.57358	9.86256	32.9743	HSD17B14;CYP19A1
up-regulated	Reactome_2016	TRAF6 Mediated Induction of proinflammatory cytokines Homo sapiens R-HSA-168180	9/72	0.0376711	0.600683	2.11835	6.94577	NFKBIA;MAPK10;MEF2C;JUN;IRAK2;MAP3K8;FOS;DUSP6;MAP2K6
up-regulated	Reactome_2016	MAPK targets/ Nuclear events mediated by MAP kinases Homo sapiens R-HSA-450282	5/30	0.0385627	0.60392	2.96231	9.64371	MAPK10;JUN;MEF2C;FOS;DUSP6
up-regulated	Reactome_2016	MyD88 dependent cascade initiated on endosome Homo sapiens R-HSA-975155	10/85	0.0422561	0.608055	1.97742	6.25658	NFKBIA;MAPK10;MEF2C;JUN;IRAK2;IRF7;MAP3K8;FOS;DUSP6;MAP2K6
up-regulated	Reactome_2016	Toll Like Receptor 7/8 (TLR7/8) Cascade Homo sapiens R-HSA-168181	10/85	0.0422561	0.608055	1.97742	6.25658	NFKBIA;MAPK10;MEF2C;JUN;IRAK2;IRF7;MAP3K8;FOS;DUSP6;MAP2K6
up-regulated	Reactome_2016	Histidine, lysine, phenylalanine, tyrosine, proline and tryptophan catabolism Homo sapiens R-HSA-6788656	6/41	0.0430845	0.608055	2.53978	7.98656	TDO2;PHYKPL;KYNU;HNMT;CRYM;KMO
up-regulated	Reactome_2016	NOD1/2 Signaling Pathway Homo sapiens R-HSA-168638	5/31	0.0436656	0.608055	2.84822	8.91834	IRAK2;CASP1;TNFAIP3;MAP2K6;BIRC3
up-regulated	Reactome_2016	Deposition of new CENPA-containing nucleosomes at the centromere Homo sapiens R-HSA-606279	7/52	0.0447453	0.608055	2.30521	7.16175	HIST2H2AA3;HIST1H2BN;HIST1H2BK;HIST1H2AC;HIST2H2BE;HIST1H2BD;HIST1H2BC
up-regulated	Reactome_2016	Nucleosome assembly Homo sapiens R-HSA-774815	7/52	0.0447453	0.608055	2.30521	7.16175	HIST2H2AA3;HIST1H2BN;HIST1H2BK;HIST1H2AC;HIST2H2BE;HIST1H2BD;HIST1H2BC
up-regulated	Reactome_2016	The activation of arylsulfatases Homo sapiens R-HSA-1663150	3/13	0.0450668	0.608055	4.44	13.7623	ARSA;ARSD;ARSE
up-regulated	Reactome_2016	NF-kB is activated and signals survival Homo sapiens R-HSA-209560	3/13	0.0450668	0.608055	4.44	13.7623	NFKBIA;NGFR;SQSTM1
up-regulated	Reactome_2016	Signal regulatory protein (SIRP) family interactions Homo sapiens R-HSA-391160	3/13	0.0450668	0.608055	4.44	13.7623	SIRPG;PTK2B;FYB
up-regulated	Reactome_2016	Common Pathway of Fibrin Clot Formation Homo sapiens R-HSA-140875	4/22	0.0471156	0.610107	3.29008	10.0517	F8;SERPIND1;SERPINA5;CD177
up-regulated	Reactome_2016	Phospholipid metabolism Homo sapiens R-HSA-1483257	16/161	0.049679	0.610107	1.63816	4.91805	DMGDH;CDS1;CHKB;PNPLA7;SLC44A2;PLA2G4C;GDPD1;PLA2G4A;PLA2G6;PLD1;GPCPD1;PLD3;PIK3C2B;LPCAT2;INPP5J;LPIN3
up-regulated	Reactome_2016	Acyl chain remodeling of CL Homo sapiens R-HSA-1482798	2/6	0.0507773	0.610107	7.39652	22.0439	PLA2G4A;PLA2G6
up-regulated	Reactome_2016	Toll Like Receptor 9 (TLR9) Cascade Homo sapiens R-HSA-168138	10/88	0.0515536	0.610107	1.90106	5.63691	NFKBIA;MAPK10;MEF2C;JUN;IRAK2;IRF7;MAP3K8;FOS;DUSP6;MAP2K6
up-regulated	Reactome_2016	TP53 Regulates Transcription of Cell Death Genes Homo sapiens R-HSA-5633008	6/43	0.0525626	0.610107	2.40224	7.07639	BCL6;TP53INP1;CASP1;TNFRSF10C;TP53;BBC3
up-regulated	Reactome_2016	Meiotic recombination Homo sapiens R-HSA-912446	7/54	0.053192	0.610107	2.20688	6.47464	HIST2H2AA3;HIST1H2BN;HIST1H2BK;HIST1H2AC;HIST2H2BE;HIST1H2BD;HIST1H2BC
up-regulated	Reactome_2016	Dopamine Neurotransmitter Release Cycle Homo sapiens R-HSA-212676	4/23	0.054275	0.610107	3.11676	9.08126	SNAP25;RAB3A;LIN7B;PPFIA4
up-regulated	Reactome_2016	BBSome-mediated cargo-targeting to cilium Homo sapiens R-HSA-5620922	4/23	0.054275	0.610107	3.11676	9.08126	BBS2;BBS1;BBS12;BBS9
up-regulated	Reactome_2016	Synthesis of bile acids and bile salts via 24-hydroxycholesterol Homo sapiens R-HSA-193775	3/14	0.0547302	0.610107	4.03615	11.7264	PTGIS;AKR1C1;AKR1C2
up-regulated	Reactome_2016	Nicotinate metabolism Homo sapiens R-HSA-196807	3/14	0.0547302	0.610107	4.03615	11.7264	PTGIS;QPRT;PTGS2
up-regulated	Reactome_2016	Synthesis of Prostaglandins (PG) and Thromboxanes (TX) Homo sapiens R-HSA-2162123	3/14	0.0547302	0.610107	4.03615	11.7264	PTGIS;PTGS2;PTGES
up-regulated	Reactome_2016	Activation of anterior HOX genes in hindbrain development during early embryogenesis Homo sapiens R-HSA-5617472	10/89	0.0549323	0.610107	1.8769	5.44611	HIST2H2AA3;HIST1H2BN;JUN;EGR2;HIST1H2BK;HIST1H2AC;HIST2H2BE;HIST1H2BD;PBX1;HIST1H2BC
up-regulated	Reactome_2016	Activation of HOX genes during differentiation Homo sapiens R-HSA-5619507	10/89	0.0549323	0.610107	1.8769	5.44611	HIST2H2AA3;HIST1H2BN;JUN;EGR2;HIST1H2BK;HIST1H2AC;HIST2H2BE;HIST1H2BD;PBX1;HIST1H2BC
up-regulated	Reactome_2016	Transport of glucose and other sugars, bile salts and organic acids, metal ions and amine compounds Homo sapiens R-HSA-425366	11/101	0.0549583	0.610107	1.81262	5.25874	SLC14A1;SLC13A3;SLC2A11;SLC44A2;SLC2A10;SLC41A2;SLC22A18;SLC2A12;SLC2A3;SLC2A5;SLC5A3
up-regulated	Reactome_2016	Integrin cell surface interactions Homo sapiens R-HSA-216083	8/67	0.0605998	0.635868	2.00947	5.63348	VTN;COL16A1;COL4A4;COL4A3;ITGA11;SPP1;ITGB7;ICAM1
up-regulated	Reactome_2016	Negative regulators of RIG-I/MDA5 signaling Homo sapiens R-HSA-936440	5/34	0.0612927	0.635868	2.55317	7.12869	IFIH1;UBA7;TNFAIP3;UBE2L6;ISG15
up-regulated	Reactome_2016	Glutamate Neurotransmitter Release Cycle Homo sapiens R-HSA-210500	4/24	0.0619874	0.635868	2.96076	8.23335	SNAP25;RAB3A;SLC1A1;PPFIA4
up-regulated	Reactome_2016	TNFs bind their physiological receptors Homo sapiens R-HSA-5669034	4/24	0.0619874	0.635868	2.96076	8.23335	TNFSF15;TNFSF4;TNFSF13;TNFRSF14
up-regulated	Reactome_2016	Diseases associated with the TLR signaling cascade Homo sapiens R-HSA-5602358	4/24	0.0619874	0.635868	2.96076	8.23335	NFKBIA;LY96;CD36;TLR3
up-regulated	Reactome_2016	Diseases of Immune System Homo sapiens R-HSA-5260271	4/24	0.0619874	0.635868	2.96076	8.23335	NFKBIA;LY96;CD36;TLR3
up-regulated	Reactome_2016	Chemokine receptors bind chemokines Homo sapiens R-HSA-380108	7/56	0.0625733	0.635868	2.11657	5.86591	CCL20;CCL2;CXCL1;CCR7;CXCL3;CXCL2;CXCL16
up-regulated	Reactome_2016	Constitutive Signaling by NOTCH1 HD Domain Mutants Homo sapiens R-HSA-2691232	3/15	0.0652906	0.635868	3.6996	10.0959	JAG2;MIB2;DLL1
up-regulated	Reactome_2016	Signaling by NOTCH1 HD Domain Mutants in Cancer Homo sapiens R-HSA-2691230	3/15	0.0652906	0.635868	3.6996	10.0959	JAG2;MIB2;DLL1
up-regulated	Reactome_2016	Synthesis of bile acids and bile salts via 27-hydroxycholesterol Homo sapiens R-HSA-193807	3/15	0.0652906	0.635868	3.6996	10.0959	PTGIS;AKR1C1;AKR1C2
up-regulated	Reactome_2016	Meiotic synapsis Homo sapiens R-HSA-1221632	7/57	0.0676182	0.635868	2.07413	5.58746	HIST2H2AA3;HIST1H2BN;HIST1H2BK;HIST1H2AC;HIST2H2BE;HIST1H2BD;HIST1H2BC
up-regulated	Reactome_2016	RNA Polymerase I Chain Elongation Homo sapiens R-HSA-73777	7/57	0.0676182	0.635868	2.07413	5.58746	HIST2H2AA3;HIST1H2BN;HIST1H2BK;HIST1H2AC;HIST2H2BE;HIST1H2BD;HIST1H2BC
up-regulated	Reactome_2016	Signaling by NOTCH1 t(7;9)(NOTCH1:M1580 K2555) Translocation Mutant Homo sapiens R-HSA-2660825	2/7	0.0681546	0.635868	5.9169	15.8927	JAG2;DLL1
up-regulated	Reactome_2016	Constitutive Signaling by NOTCH1 t(7;9)(NOTCH1:M1580 K2555) Translocation Mutant Homo sapiens R-HSA-2660826	2/7	0.0681546	0.635868	5.9169	15.8927	JAG2;DLL1
up-regulated	Reactome_2016	Glycerophospholipid catabolism Homo sapiens R-HSA-6814848	2/7	0.0681546	0.635868	5.9169	15.8927	PNPLA7;GDPD1
up-regulated	Reactome_2016	Acyl chain remodelling of PC Homo sapiens R-HSA-1482788	4/25	0.0702439	0.638285	2.81962	7.4883	PLA2G4C;LPCAT2;PLA2G4A;PLA2G6
up-regulated	Reactome_2016	Formation of the beta-catenin:TCF transactivating complex Homo sapiens R-HSA-201722	7/58	0.0729001	0.638285	2.03335	5.32467	HIST2H2AA3;HIST1H2BN;HIST1H2BK;HIST1H2AC;HIST2H2BE;HIST1H2BD;HIST1H2BC
up-regulated	Reactome_2016	Toll Like Receptor 10 (TLR10) Cascade Homo sapiens R-HSA-168142	9/82	0.0747279	0.638285	1.82718	4.73954	NFKBIA;MAPK10;MEF2C;JUN;IRAK2;MAP3K8;FOS;DUSP6;MAP2K6
up-regulated	Reactome_2016	Toll Like Receptor 5 (TLR5) Cascade Homo sapiens R-HSA-168176	9/82	0.0747279	0.638285	1.82718	4.73954	NFKBIA;MAPK10;MEF2C;JUN;IRAK2;MAP3K8;FOS;DUSP6;MAP2K6
up-regulated	Reactome_2016	MyD88 cascade initiated on plasma membrane Homo sapiens R-HSA-975871	9/82	0.0747279	0.638285	1.82718	4.73954	NFKBIA;MAPK10;MEF2C;JUN;IRAK2;MAP3K8;FOS;DUSP6;MAP2K6
up-regulated	Reactome_2016	p75NTR signals via NF-kB Homo sapiens R-HSA-193639	3/16	0.0767043	0.638285	3.41484	8.76861	NFKBIA;NGFR;SQSTM1
up-regulated	Reactome_2016	Metabolism of Angiotensinogen to Angiotensins Homo sapiens R-HSA-2022377	3/16	0.0767043	0.638285	3.41484	8.76861	CPA3;ACE;CTSD
up-regulated	Reactome_2016	Nucleotide-like (purinergic) receptors Homo sapiens R-HSA-418038	3/16	0.0767043	0.638285	3.41484	8.76861	ADORA2A;LPAR6;P2RY1
up-regulated	Reactome_2016	Telomere Maintenance Homo sapiens R-HSA-157579	7/59	0.0784189	0.638285	1.99414	5.07647	HIST2H2AA3;HIST1H2BN;HIST1H2BK;HIST1H2AC;HIST2H2BE;HIST1H2BD;HIST1H2BC
up-regulated	Reactome_2016	Regulation of Hypoxia-inducible Factor (HIF) by oxygen Homo sapiens R-HSA-1234174	4/26	0.0790325	0.638285	2.69131	6.83027	EPAS1;CITED2;CA9;VEGFA
up-regulated	Reactome_2016	Cellular response to hypoxia Homo sapiens R-HSA-2262749	4/26	0.0790325	0.638285	2.69131	6.83027	EPAS1;CITED2;CA9;VEGFA
up-regulated	Reactome_2016	TRAF6 mediated induction of NFkB and MAP kinases upon TLR7/8 or 9 activation Homo sapiens R-HSA-975138	9/83	0.0793485	0.638285	1.8024	4.5671	NFKBIA;MAPK10;MEF2C;JUN;IRAK2;MAP3K8;FOS;DUSP6;MAP2K6
up-regulated	Reactome_2016	RHO GTPases activate PKNs Homo sapiens R-HSA-5625740	7/60	0.084174	0.638285	1.95641	4.84187	HIST2H2AA3;HIST1H2BN;HIST1H2BK;HIST1H2AC;HIST2H2BE;HIST1H2BD;HIST1H2BC
up-regulated	Reactome_2016	HDACs deacetylate histones Homo sapiens R-HSA-3214815	7/60	0.084174	0.638285	1.95641	4.84187	HIST2H2AA3;HIST1H2BN;HIST1H2BK;HIST1H2AC;HIST2H2BE;HIST1H2BD;HIST1H2BC
up-regulated	Reactome_2016	Innate Immune System Homo sapiens R-HSA-168249	61/807	0.0867406	0.638285	1.21848	2.97898	CSF2;TNFAIP3;UBE2L6;IRS2;CLU;CTSS;C4B;IFIH1;C4A;DUSP10;DHX58;C3AR1;CASP1;MAP3K8;CD36;IER3;PDGFRB;PDGFRA;MEF2C;KSR1;DUSP1;FOS;DUSP8;DUSP6;CLEC4A;RASA4;IL1B;IRF7;TXNIP;CFB;TLR3;BIRC3;CAMK2B;C1S;UBA7;CFH;C1R;C5AR1;LY96;FOXO4;PLA2G6;PLD1;PLD3;RELB;RASGRP3;C3;VTN;GRIN2A;SOCS1;ERBB3;IRAK2;ERBB4;C9;NLRP1;MAP2K6;JUN;KLRC2;ISG15;MAPK10;NFKBIA;FCGR2A
up-regulated	Reactome_2016	Vitamin C (ascorbate) metabolism Homo sapiens R-HSA-196836	2/8	0.0871443	0.638285	4.93049	12.0313	GSTO2;SLC2A3
up-regulated	Reactome_2016	Activation of PUMA and translocation to mitochondria Homo sapiens R-HSA-139915	2/8	0.0871443	0.638285	4.93049	12.0313	TP53;BBC3
up-regulated	Reactome_2016	BH3-only proteins associate with and inactivate anti-apoptotic BCL-2 members Homo sapiens R-HSA-111453	2/8	0.0871443	0.638285	4.93049	12.0313	BMF;BBC3
up-regulated	Reactome_2016	Terminal pathway of complement Homo sapiens R-HSA-166665	2/8	0.0871443	0.638285	4.93049	12.0313	C9;CLU
up-regulated	Reactome_2016	Synthesis of PG Homo sapiens R-HSA-1483148	2/8	0.0871443	0.638285	4.93049	12.0313	PLD1;PLD3
up-regulated	Reactome_2016	Metabolism of ingested SeMet, Sec, MeSec into H2Se Homo sapiens R-HSA-2408508	2/8	0.0871443	0.638285	4.93049	12.0313	CTH;HNMT
up-regulated	Reactome_2016	Nicotinamide salvaging Homo sapiens R-HSA-197264	2/8	0.0871443	0.638285	4.93049	12.0313	PTGIS;PTGS2
up-regulated	Reactome_2016	Phase 1 - inactivation of fast Na+ channels Homo sapiens R-HSA-5576894	4/27	0.0883387	0.638285	2.57416	6.2464	CACNG7;CACNG8;KCND1;CACNA2D1
up-regulated	Reactome_2016	RORA activates gene expression Homo sapiens R-HSA-1368082	4/27	0.0883387	0.638285	2.57416	6.2464	HELZ2;RORA;NR1D1;PPARA
up-regulated	Reactome_2016	Acetylcholine Neurotransmitter Release Cycle Homo sapiens R-HSA-264642	3/17	0.0889229	0.638285	3.17075	7.67317	SNAP25;RAB3A;PPFIA4
up-regulated	Reactome_2016	ABC transporters in lipid homeostasis Homo sapiens R-HSA-1369062	3/17	0.0889229	0.638285	3.17075	7.67317	ABCA6;ABCA9;ABCA7
up-regulated	Reactome_2016	Digestion of dietary lipid Homo sapiens R-HSA-192456	3/17	0.0889229	0.638285	3.17075	7.67317	LIPH;LIPG;LMF1
up-regulated	Reactome_2016	Inflammasomes Homo sapiens R-HSA-622312	3/17	0.0889229	0.638285	3.17075	7.67317	CASP1;TXNIP;NLRP1
up-regulated	Reactome_2016	Glutathione conjugation Homo sapiens R-HSA-156590	5/38	0.0901684	0.638285	2.24322	5.39735	GSTM4;GSTM2;GSTO2;CHAC1;GGT1
up-regulated	Reactome_2016	Positive epigenetic regulation of rRNA expression Homo sapiens R-HSA-5250913	8/73	0.0902478	0.638285	1.82339	4.38562	HIST2H2AA3;HIST1H2BN;HIST1H2BK;ERCC6;HIST1H2AC;HIST2H2BE;HIST1H2BD;HIST1H2BC
up-regulated	Reactome_2016	Diseases associated with O-glycosylation of proteins Homo sapiens R-HSA-3906995	7/62	0.0963875	0.676255	1.88507	4.40989	ADAMTS14;ADAMTS13;SSPO;THSD7A;THBS2;MUC20;ADAMTS10
up-regulated	Reactome_2016	Serotonin Neurotransmitter Release Cycle Homo sapiens R-HSA-181429	3/18	0.101894	0.68933	2.95921	6.75831	SNAP25;RAB3A;PPFIA4
up-regulated	Reactome_2016	Norepinephrine Neurotransmitter Release Cycle Homo sapiens R-HSA-181430	3/18	0.101894	0.68933	2.95921	6.75831	SNAP25;RAB3A;PPFIA4
up-regulated	Reactome_2016	Activation of IRF3/IRF7 mediated by TBK1/IKK epsilon Homo sapiens R-HSA-936964	3/18	0.101894	0.68933	2.95921	6.75831	IRF7;LY96;TLR3
up-regulated	Reactome_2016	Neurotransmitter Release Cycle Homo sapiens R-HSA-112310	6/51	0.102181	0.68933	1.97433	4.50345	SNAP25;RAB3A;SLC1A1;ABAT;PPFIA4;LIN7B
up-regulated	Reactome_2016	Nuclear Receptor transcription pathway Homo sapiens R-HSA-383280	6/51	0.102181	0.68933	1.97433	4.50345	NR4A2;NR4A3;VDR;RORA;NR1D1;PPARA
up-regulated	Reactome_2016	Negative regulation of MAPK pathway Homo sapiens R-HSA-5675221	5/40	0.106823	0.694138	2.11481	4.72995	DUSP10;KSR1;DUSP1;DUSP8;DUSP6
up-regulated	Reactome_2016	Retinoid cycle disease events Homo sapiens R-HSA-2453864	2/9	0.107472	0.694138	4.22591	9.42598	RBP1;STRA6
up-regulated	Reactome_2016	Diseases associated with visual transduction Homo sapiens R-HSA-2474795	2/9	0.107472	0.694138	4.22591	9.42598	RBP1;STRA6
up-regulated	Reactome_2016	RHO GTPases Activate Rhotekin and Rhophilins Homo sapiens R-HSA-5666185	2/9	0.107472	0.694138	4.22591	9.42598	RHPN1;LIN7B
up-regulated	Reactome_2016	Degradation of cysteine and homocysteine Homo sapiens R-HSA-1614558	2/9	0.107472	0.694138	4.22591	9.42598	CTH;CSAD
up-regulated	Reactome_2016	RNA Polymerase I Promoter Clearance Homo sapiens R-HSA-73854	8/76	0.107726	0.694138	1.74267	3.88296	HIST2H2AA3;HIST1H2BN;HIST1H2BK;ERCC6;HIST1H2AC;HIST2H2BE;HIST1H2BD;HIST1H2BC
up-regulated	Reactome_2016	Surfactant metabolism Homo sapiens R-HSA-5683826	4/29	0.108434	0.694138	2.36797	5.26072	DMBT1;ADORA2A;GATA6;ADRA2A
up-regulated	Reactome_2016	GABA synthesis, release, reuptake and degradation Homo sapiens R-HSA-888590	3/19	0.115563	0.718784	2.77411	5.98637	SNAP25;RAB3A;ABAT
up-regulated	Reactome_2016	TP53 Regulates Transcription of Genes Involved in Cytochrome C Release Homo sapiens R-HSA-6803204	3/19	0.115563	0.718784	2.77411	5.98637	TP53INP1;TP53;BBC3
up-regulated	Reactome_2016	Regulation of TP53 Activity through Methylation Homo sapiens R-HSA-6804760	3/19	0.115563	0.718784	2.77411	5.98637	L3MBTL1;JMY;TP53
up-regulated	Reactome_2016	Other semaphorin interactions Homo sapiens R-HSA-416700	3/19	0.115563	0.718784	2.77411	5.98637	SEMA4A;SEMA4D;PLXNB3
up-regulated	Reactome_2016	Arachidonic acid metabolism Homo sapiens R-HSA-2142753	6/53	0.117437	0.720857	1.89011	4.04834	PTGIS;CYP1B1;PLA2G4A;GGT1;PTGS2;PTGES
up-regulated	Reactome_2016	Molecules associated with elastic fibres Homo sapiens R-HSA-2129379	4/30	0.119184	0.720857	2.27678	4.84291	BMP4;VTN;BMP2;TGFB3
up-regulated	Reactome_2016	Termination of translesion DNA synthesis Homo sapiens R-HSA-5656169	4/30	0.119184	0.720857	2.27678	4.84291	UBA7;POLI;UBE2L6;ISG15
up-regulated	Reactome_2016	Tight junction interactions Homo sapiens R-HSA-420029	4/30	0.119184	0.720857	2.27678	4.84291	CLDN10;PARD6B;CLDN2;CLDN1
up-regulated	Reactome_2016	Signaling by Interleukins Homo sapiens R-HSA-449147	31/392	0.12041	0.723283	1.27532	2.69966	CAMK2B;IL1RN;CTF1;CSF2;IRS2;RASGRP3;GRIN2A;DUSP10;ERBB3;IRAK2;ERBB4;CASP1;PTK2B;MAP3K8;LGALS9;MAP2K6;IL32;PDGFRB;IL33;PDGFRA;KSR1;DUSP1;IL1R1;IL11RA;DUSP8;DUSP6;IL1A;IL6;RASA4;IL1B;SQSTM1
up-regulated	Reactome_2016	Signaling by Retinoic Acid Homo sapiens R-HSA-5362517	5/42	0.124864	0.732532	2.00028	4.16164	DHRS9;ALDH1A1;CPT1B;PDK2;DHRS3
up-regulated	Reactome_2016	RNA Polymerase I Transcription Homo sapiens R-HSA-73864	8/79	0.126924	0.732532	1.66877	3.44461	HIST2H2AA3;HIST1H2BN;HIST1H2BK;ERCC6;HIST1H2AC;HIST2H2BE;HIST1H2BD;HIST1H2BC
up-regulated	Reactome_2016	RIG-I/MDA5 mediated induction of IFN-alpha/beta pathways Homo sapiens R-HSA-168928	8/79	0.126924	0.732532	1.66877	3.44461	IFIH1;NFKBIA;UBA7;DHX58;IRF7;TNFAIP3;UBE2L6;ISG15
up-regulated	Reactome_2016	Neurotoxicity of clostridium toxins Homo sapiens R-HSA-168799	2/10	0.128893	0.732532	3.69747	7.57527	SNAP25;VAMP1
up-regulated	Reactome_2016	TRIF-mediated programmed cell death Homo sapiens R-HSA-2562578	2/10	0.128893	0.732532	3.69747	7.57527	LY96;TLR3
up-regulated	Reactome_2016	Netrin mediated repulsion signals Homo sapiens R-HSA-418886	2/10	0.128893	0.732532	3.69747	7.57527	UNC5C;UNC5D
up-regulated	Reactome_2016	Thyroxine biosynthesis Homo sapiens R-HSA-209968	2/10	0.128893	0.732532	3.69747	7.57527	DIO2;SLC5A5
up-regulated	Reactome_2016	Synthesis, secretion, and inactivation of Glucagon-like Peptide-1 (GLP-1) Homo sapiens R-HSA-381771	3/20	0.129872	0.732532	2.61079	5.32915	DPP4;PCSK1;GCG
up-regulated	Reactome_2016	Synthesis of PC Homo sapiens R-HSA-1483191	3/20	0.129872	0.732532	2.61079	5.32915	CHKB;SLC44A2;LPIN3
up-regulated	Reactome_2016	Cellular responses to stress Homo sapiens R-HSA-2262752	29/367	0.130302	0.732532	1.27376	2.59579	HIST2H2AA3;HIST1H2BN;CAMK2B;EPAS1;CITED2;HIST1H2BK;IGFBP7;CA9;HIST1H2AC;MAP2K6;HIST1H1C;KDM6B;GABARAPL1;JUN;CDKN2B;WIPI1;FOS;SOD2;HIST2H2BE;VEGFA;MAPK10;IL1A;MIR24-2;IL6;RRAGB;COL4A6;TP53;HIST1H2BD;HIST1H2BC
up-regulated	Reactome_2016	Phase 0 - rapid depolarisation Homo sapiens R-HSA-5576892	5/44	0.144203	0.798486	1.8975	3.67457	CAMK2B;CACNG7;CACNG8;CACNA2D1;SCN2A
up-regulated	Reactome_2016	HS-GAG degradation Homo sapiens R-HSA-2024096	3/21	0.144765	0.798486	2.46561	4.76514	IDUA;IDS;SGSH
up-regulated	Reactome_2016	NOTCH2 Activation and Transmission of Signal to the Nucleus Homo sapiens R-HSA-2979096	3/21	0.144765	0.798486	2.46561	4.76514	JAG2;MIB2;DLL1
up-regulated	Reactome_2016	Signaling by NOTCH3 Homo sapiens R-HSA-1980148	2/11	0.151187	0.808482	3.28647	6.20891	JAG2;DLL1
up-regulated	Reactome_2016	Signaling by NOTCH4 Homo sapiens R-HSA-1980150	2/11	0.151187	0.808482	3.28647	6.20891	JAG2;DLL1
up-regulated	Reactome_2016	MyD88 deficiency (TLR2/4) Homo sapiens R-HSA-5602498	2/11	0.151187	0.808482	3.28647	6.20891	LY96;CD36
up-regulated	Reactome_2016	IRAK4 deficiency (TLR2/4) Homo sapiens R-HSA-5603041	2/11	0.151187	0.808482	3.28647	6.20891	LY96;CD36
up-regulated	Reactome_2016	Synthesis of IP2, IP, and Ins in the cytosol Homo sapiens R-HSA-1855183	2/11	0.151187	0.808482	3.28647	6.20891	ISYNA1;INPP5J
up-regulated	Reactome_2016	Cargo concentration in the ER Homo sapiens R-HSA-5694530	4/33	0.153967	0.818356	2.04092	3.8186	F8;SERPINA1;CTAGE5;TGFA
up-regulated	Reactome_2016	O-linked glycosylation Homo sapiens R-HSA-5173105	10/110	0.159516	0.82636	1.48108	2.71869	ADAMTS14;ADAMTS13;B3GNT7;GALNT3;GALNT15;SSPO;THSD7A;THBS2;MUC20;ADAMTS10
up-regulated	Reactome_2016	Recruitment and ATM-mediated phosphorylation of repair and signaling proteins at DNA double strand breaks Homo sapiens R-HSA-5693565	6/58	0.160108	0.82636	1.70791	3.12874	HIST1H2BN;HIST1H2BK;TP53;HIST2H2BE;HIST1H2BD;HIST1H2BC
up-regulated	Reactome_2016	Initial triggering of complement Homo sapiens R-HSA-166663	6/58	0.160108	0.82636	1.70791	3.12874	C4B;C3;C4A;C1S;C1R;CFB
up-regulated	Reactome_2016	RA biosynthesis pathway Homo sapiens R-HSA-5365859	3/22	0.160184	0.82636	2.33572	4.27771	DHRS9;ALDH1A1;DHRS3
up-regulated	Reactome_2016	Intrinsic Pathway of Fibrin Clot Formation Homo sapiens R-HSA-140837	3/22	0.160184	0.82636	2.33572	4.27771	F8;SERPIND1;SERPINA5
up-regulated	Reactome_2016	DNA Double Strand Break Response Homo sapiens R-HSA-5693606	6/59	0.169355	0.839204	1.6756	2.97545	HIST1H2BN;HIST1H2BK;TP53;HIST2H2BE;HIST1H2BD;HIST1H2BC
up-regulated	Reactome_2016	Transcriptional regulation by small RNAs Homo sapiens R-HSA-5578749	7/72	0.170707	0.839204	1.5942	2.81825	HIST2H2AA3;HIST1H2BN;HIST1H2BK;HIST1H2AC;HIST2H2BE;HIST1H2BD;HIST1H2BC
up-regulated	Reactome_2016	Endosomal/Vacuolar pathway Homo sapiens R-HSA-1236977	2/12	0.174157	0.839204	2.95766	5.1694	HLA-F;CTSS
up-regulated	Reactome_2016	TP53 Regulates Transcription of Caspase Activators and Caspases Homo sapiens R-HSA-6803207	2/12	0.174157	0.839204	2.95766	5.1694	CASP1;TP53
up-regulated	Reactome_2016	TP53 Regulates Transcription of Death Receptors and Ligands Homo sapiens R-HSA-6803211	2/12	0.174157	0.839204	2.95766	5.1694	TNFRSF10C;TP53
up-regulated	Reactome_2016	P2Y receptors Homo sapiens R-HSA-417957	2/12	0.174157	0.839204	2.95766	5.1694	LPAR6;P2RY1
up-regulated	Reactome_2016	The NLRP3 inflammasome Homo sapiens R-HSA-844456	2/12	0.174157	0.839204	2.95766	5.1694	CASP1;TXNIP
up-regulated	Reactome_2016	Peptide hormone biosynthesis Homo sapiens R-HSA-209952	2/12	0.174157	0.839204	2.95766	5.1694	PCSK1;INHA
up-regulated	Reactome_2016	Purine ribonucleoside monophosphate biosynthesis Homo sapiens R-HSA-73817	2/12	0.174157	0.839204	2.95766	5.1694	ADSSL1;LHPP
up-regulated	Reactome_2016	Lysine catabolism Homo sapiens R-HSA-71064	2/12	0.174157	0.839204	2.95766	5.1694	PHYKPL;CRYM
up-regulated	Reactome_2016	Metabolism of lipids and lipoproteins Homo sapiens R-HSA-556833	48/659	0.175343	0.839204	1.16687	2.03153	DMGDH;CDS1;ASAH1;SLC44A2;GDPD1;HSD17B14;RORA;PLA2G6;PTGS2;PLD1;CYP19A1;PLD3;TM7SF2;PIK3C2B;LMF1;HSD11B1;HELZ2;NPC1L1;LIPH;ALDH3B1;LIPG;INPP5J;CYP1B1;CD36;ARSD;GGT1;PLTP;ARSE;ABCA1;ABCC3;ARSA;CHKB;PTGIS;PNPLA7;AKR1C1;PLA2G4C;AKR1C2;PLA2G4A;NR1D1;GPCPD1;CPT1B;ACSF2;BDH2;LPCAT2;ANGPTL4;PPARA;LPIN3;PTGES
up-regulated	Reactome_2016	The canonical retinoid cycle in rods (twilight vision) Homo sapiens R-HSA-2453902	3/23	0.17607	0.839204	2.21881	3.8538	DHRS9;RBP1;STRA6
up-regulated	Reactome_2016	Incretin synthesis, secretion, and inactivation Homo sapiens R-HSA-400508	3/23	0.17607	0.839204	2.21881	3.8538	DPP4;PCSK1;GCG
up-regulated	Reactome_2016	Acyl chain remodelling of PE Homo sapiens R-HSA-1482839	3/23	0.17607	0.839204	2.21881	3.8538	PLA2G4C;PLA2G4A;PLA2G6
up-regulated	Reactome_2016	Unfolded Protein Response (UPR) Homo sapiens R-HSA-381119	8/86	0.177953	0.840608	1.51844	2.62118	TSPYL2;ERN1;DDIT3;DNAJB9;CCL2;WIPI1;KDELR3;ATF3
up-regulated	Reactome_2016	Bile acid and bile salt metabolism Homo sapiens R-HSA-194068	4/35	0.179018	0.840608	1.90904	3.28408	ABCC3;PTGIS;AKR1C1;AKR1C2
up-regulated	Reactome_2016	NoRC negatively regulates rRNA expression Homo sapiens R-HSA-427413	7/73	0.17924	0.840608	1.56997	2.69882	HIST2H2AA3;HIST1H2BN;HIST1H2BK;HIST1H2AC;HIST2H2BE;HIST1H2BD;HIST1H2BC
up-regulated	Reactome_2016	Stimuli-sensing channels Homo sapiens R-HSA-2672351	9/100	0.182952	0.853451	1.46435	2.48724	UNC80;RYR2;CLCN6;SCNN1D;TSC22D3;ASIC3;TRPM3;TRPM4;ASIC1
up-regulated	Reactome_2016	Cell-cell junction organization Homo sapiens R-HSA-421270	6/61	0.188492	0.870954	1.61449	2.69411	CLDN10;PARD6B;JUP;CLDN2;CLDN1;CDH18
up-regulated	Reactome_2016	IKK complex recruitment mediated by RIP1 Homo sapiens R-HSA-937041	3/24	0.192368	0.870954	2.11304	3.48303	LY96;TLR3;BIRC3
up-regulated	Reactome_2016	Synthesis of bile acids and bile salts via 7alpha-hydroxycholesterol Homo sapiens R-HSA-193368	3/24	0.192368	0.870954	2.11304	3.48303	PTGIS;AKR1C1;AKR1C2
up-regulated	Reactome_2016	Endogenous sterols Homo sapiens R-HSA-211976	3/24	0.192368	0.870954	2.11304	3.48303	PTGIS;CYP1B1;CYP19A1
up-regulated	Reactome_2016	Dissolution of Fibrin Clot Homo sapiens R-HSA-75205	2/13	0.197628	0.870954	2.68864	4.35928	SERPINB2;PLAT
up-regulated	Reactome_2016	p75NTR recruits signalling complexes Homo sapiens R-HSA-209543	2/13	0.197628	0.870954	2.68864	4.35928	NGFR;SQSTM1
up-regulated	Reactome_2016	ERBB2 Activates PTK6 Signaling Homo sapiens R-HSA-8847993	2/13	0.197628	0.870954	2.68864	4.35928	ERBB3;ERBB4
up-regulated	Reactome_2016	Trafficking and processing of endosomal TLR Homo sapiens R-HSA-1679131	2/13	0.197628	0.870954	2.68864	4.35928	CTSS;TLR3
up-regulated	Reactome_2016	Synthesis, secretion, and inactivation of Glucose-dependent Insulinotropic Polypeptide (GIP) Homo sapiens R-HSA-400511	2/13	0.197628	0.870954	2.68864	4.35928	DPP4;PCSK1
up-regulated	Reactome_2016	Depolarization of the Presynaptic Terminal Triggers the Opening of Calcium Channels Homo sapiens R-HSA-112308	2/13	0.197628	0.870954	2.68864	4.35928	CACFD1;CACNA2D1
up-regulated	Reactome_2016	Synthesis of PE Homo sapiens R-HSA-1483213	2/13	0.197628	0.870954	2.68864	4.35928	CHKB;LPIN3
up-regulated	Reactome_2016	Transmembrane transport of small molecules Homo sapiens R-HSA-382551	43/594	0.201832	0.885033	1.15824	1.85355	CAMK2B;RYR2;ATP8A1;SLC43A2;SLC44A2;SLC41A2;SLC1A1;SLC2A3;ATP2A1;SLC2A5;SLC5A3;AQP3;SLC5A5;UNC80;ATP7B;SLC22A17;SLC22A18;HMOX1;ASIC3;TRPM3;TRPM4;ASIC1;ABCC3;SLC14A1;SLC13A3;SLC12A5;ATP6V1G2;ABCC2;SLC2A11;ABCA6;SLC2A10;TSC22D3;SLC2A12;ABCC6;ABCA9;ABCA7;ABCA8;CLCN6;SLC7A8;SCNN1D;SLC9A9;ATP6V0D2;SLC29A2
up-regulated	Reactome_2016	Translesion synthesis by Y family DNA polymerases bypasses lesions on DNA template Homo sapiens R-HSA-110313	4/37	0.205312	0.889386	1.79315	2.83896	UBA7;POLI;UBE2L6;ISG15
up-regulated	Reactome_2016	MHC class II antigen presentation Homo sapiens R-HSA-2132295	9/103	0.205665	0.889386	1.41739	2.24161	KLC4;CD74;CTSO;HLA-DMA;CTSF;IFI30;CTSD;CTSS;HLA-DPA1
up-regulated	Reactome_2016	Negative epigenetic regulation of rRNA expression Homo sapiens R-HSA-5250941	7/76	0.205867	0.889386	1.50147	2.3731	HIST2H2AA3;HIST1H2BN;HIST1H2BK;HIST1H2AC;HIST2H2BE;HIST1H2BD;HIST1H2BC
up-regulated	Reactome_2016	ATF4 activates genes Homo sapiens R-HSA-380994	3/25	0.209021	0.889861	2.01689	3.15708	DDIT3;CCL2;ATF3
up-regulated	Reactome_2016	HDMs demethylate histones Homo sapiens R-HSA-3214842	3/25	0.209021	0.889861	2.01689	3.15708	KDM6B;ARID5B;KDM7A
up-regulated	Reactome_2016	Regulation of IFNA signaling Homo sapiens R-HSA-912694	3/25	0.209021	0.889861	2.01689	3.15708	SOCS1;STAT2;USP18
up-regulated	Reactome_2016	Cargo trafficking to the periciliary membrane Homo sapiens R-HSA-5620920	5/51	0.220511	0.911768	1.60814	2.4312	BBS2;BBS1;BBS12;BBS9;CYS1
up-regulated	Reactome_2016	Platelet degranulation Homo sapiens R-HSA-114608	9/105	0.221414	0.911768	1.38771	2.09228	LGALS3BP;ISLR;F8;SERPINA1;TGFB3;PCDH7;CD36;CLU;VEGFA
up-regulated	Reactome_2016	CS/DS degradation Homo sapiens R-HSA-2024101	2/14	0.221444	0.911768	2.46445	3.71537	IDUA;IDS
up-regulated	Reactome_2016	TP53 regulates transcription of several additional cell death genes whose specific roles in p53-dependent apoptosis remain uncertain Homo sapiens R-HSA-6803205	2/14	0.221444	0.911768	2.46445	3.71537	BCL6;TP53
up-regulated	Reactome_2016	Receptor-ligand binding initiates the second proteolytic cleavage of Notch receptor Homo sapiens R-HSA-156988	2/14	0.221444	0.911768	2.46445	3.71537	JAG2;DLL1
up-regulated	Reactome_2016	TRAF3-dependent IRF activation pathway Homo sapiens R-HSA-918233	2/14	0.221444	0.911768	2.46445	3.71537	IFIH1;IRF7
up-regulated	Reactome_2016	Glutathione synthesis and recycling Homo sapiens R-HSA-174403	2/14	0.221444	0.911768	2.46445	3.71537	CHAC1;GGT1
up-regulated	Reactome_2016	Fertilization Homo sapiens R-HSA-1187000	3/26	0.225976	0.917504	1.92909	2.86919	OVGP1;IZUMO4;CATSPERG
up-regulated	Reactome_2016	Reproduction Homo sapiens R-HSA-1474165	3/26	0.225976	0.917504	1.92909	2.86919	OVGP1;IZUMO4;CATSPERG
up-regulated	Reactome_2016	Phase 2 - plateau phase Homo sapiens R-HSA-5576893	3/26	0.225976	0.917504	1.92909	2.86919	CACNG7;CACNG8;CACNA2D1
up-regulated	Reactome_2016	Degradation of the extracellular matrix Homo sapiens R-HSA-1474228	9/106	0.229458	0.927347	1.37333	2.02159	MMP11;COL16A1;PHYKPL;COL14A1;SPP1;CAPN3;MMP19;CTSD;CTSS
up-regulated	Reactome_2016	Nonhomologous End-Joining (NHEJ) Homo sapiens R-HSA-5693571	5/52	0.232303	0.927367	1.57384	2.29736	HIST1H2BN;HIST1H2BK;HIST2H2BE;HIST1H2BD;HIST1H2BC
up-regulated	Reactome_2016	Formation of Fibrin Clot (Clotting Cascade) Homo sapiens R-HSA-140877	4/39	0.232635	0.927367	1.69051	2.46524	F8;SERPIND1;SERPINA5;CD177
up-regulated	Reactome_2016	Gamma carboxylation, hypusine formation and arylsulfatase activation Homo sapiens R-HSA-163841	4/39	0.232635	0.927367	1.69051	2.46524	FN3K;ARSA;ARSD;ARSE
up-regulated	Reactome_2016	HATs acetylate histones Homo sapiens R-HSA-3214847	9/107	0.237607	0.93598	1.35924	1.95342	HIST2H2AA3;ING4;HIST1H2BN;HIST1H2BK;OGT;HIST1H2AC;HIST1H2BD;HIST2H2BE;HIST1H2BC
up-regulated	Reactome_2016	Uptake and actions of bacterial toxins Homo sapiens R-HSA-5339562	3/27	0.24318	0.93598	1.84862	2.61385	SNAP25;VAMP1;MAP2K6
up-regulated	Reactome_2016	Interleukin-6 family signaling Homo sapiens R-HSA-6783589	3/27	0.24318	0.93598	1.84862	2.61385	IL6;CTF1;IL11RA
up-regulated	Reactome_2016	Caspase activation via extrinsic apoptotic signalig pathway Homo sapiens R-HSA-5357769	3/27	0.24318	0.93598	1.84862	2.61385	DAPK2;LY96;TLR3
up-regulated	Reactome_2016	Platelet calcium homeostasis Homo sapiens R-HSA-418360	3/27	0.24318	0.93598	1.84862	2.61385	P2RX6;P2RX4;ATP2A1
up-regulated	Reactome_2016	Synthesis of bile acids and bile salts Homo sapiens R-HSA-192105	3/27	0.24318	0.93598	1.84862	2.61385	PTGIS;AKR1C1;AKR1C2
up-regulated	Reactome_2016	NRIF signals cell death from the nucleus Homo sapiens R-HSA-205043	2/15	0.245468	0.93598	2.27476	3.1951	NGFR;SQSTM1
up-regulated	Reactome_2016	ERBB2 Regulates Cell Motility Homo sapiens R-HSA-6785631	2/15	0.245468	0.93598	2.27476	3.1951	ERBB3;ERBB4
up-regulated	Reactome_2016	CREB phosphorylation through the activation of CaMKII Homo sapiens R-HSA-442729	2/15	0.245468	0.93598	2.27476	3.1951	CAMK2B;GRIN2A
up-regulated	Reactome_2016	Elevation of cytosolic Ca2+ levels Homo sapiens R-HSA-139853	2/15	0.245468	0.93598	2.27476	3.1951	P2RX6;P2RX4
up-regulated	Reactome_2016	Transcriptional activation of mitochondrial biogenesis Homo sapiens R-HSA-2151201	4/40	0.246614	0.936279	1.64346	2.30073	HELZ2;MEF2C;NR1D1;PPARA
up-regulated	Reactome_2016	Peptide hormone metabolism Homo sapiens R-HSA-2980736	7/81	0.25321	0.94209	1.39964	1.92246	CPA3;DPP4;PCSK1;ACE;GCG;INHA;CTSD
up-regulated	Reactome_2016	PERK regulates gene expression Homo sapiens R-HSA-381042	3/28	0.260585	0.94209	1.77458	2.3865	DDIT3;CCL2;ATF3
up-regulated	Reactome_2016	Elastic fibre formation Homo sapiens R-HSA-1566948	4/41	0.26077	0.94209	1.59896	2.14919	BMP4;VTN;BMP2;TGFB3
up-regulated	Reactome_2016	Glycosphingolipid metabolism Homo sapiens R-HSA-1660662	4/41	0.26077	0.94209	1.59896	2.14919	ARSA;ASAH1;ARSD;ARSE
up-regulated	Reactome_2016	Response to elevated platelet cytosolic Ca2+ Homo sapiens R-HSA-76005	9/110	0.262642	0.94209	1.31866	1.763	LGALS3BP;ISLR;F8;SERPINA1;TGFB3;PCDH7;CD36;CLU;VEGFA
up-regulated	Reactome_2016	IRE1alpha activates chaperones Homo sapiens R-HSA-381070	5/55	0.268654	0.94209	1.47918	1.94413	TSPYL2;ERN1;DNAJB9;WIPI1;KDELR3
up-regulated	Reactome_2016	TRAF6 mediated induction of TAK1 complex Homo sapiens R-HSA-937072	2/16	0.269577	0.94209	2.11216	2.76884	LY96;TLR3
up-regulated	Reactome_2016	PI3K events in ERBB2 signaling Homo sapiens R-HSA-1963642	2/16	0.269577	0.94209	2.11216	2.76884	ERBB3;ERBB4
up-regulated	Reactome_2016	JNK (c-Jun kinases) phosphorylation and activation mediated by activated human TAK1 Homo sapiens R-HSA-450321	2/16	0.269577	0.94209	2.11216	2.76884	MAPK10;IRAK2
up-regulated	Reactome_2016	Acyl chain remodelling of PI Homo sapiens R-HSA-1482922	2/16	0.269577	0.94209	2.11216	2.76884	PLA2G4C;PLA2G4A
up-regulated	Reactome_2016	Interaction between L1 and Ankyrins Homo sapiens R-HSA-445095	3/29	0.27814	0.94209	1.70623	2.18335	ANK3;SCN2A;ANK1
up-regulated	Reactome_2016	Activation of BH3-only proteins Homo sapiens R-HSA-114452	3/29	0.27814	0.94209	1.70623	2.18335	BMF;TP53;BBC3
up-regulated	Reactome_2016	Myogenesis Homo sapiens R-HSA-525793	3/29	0.27814	0.94209	1.70623	2.18335	MEF2C;NEO1;MAP2K6
up-regulated	Reactome_2016	CDO in myogenesis Homo sapiens R-HSA-375170	3/29	0.27814	0.94209	1.70623	2.18335	MEF2C;NEO1;MAP2K6
up-regulated	Reactome_2016	Sperm:Oocyte Membrane Binding Homo sapiens R-HSA-1300652	1/5	0.279297	0.94209	3.69534	4.71334	IZUMO4
up-regulated	Reactome_2016	Toxicity of botulinum toxin type D (BoNT/D) Homo sapiens R-HSA-5250955	1/5	0.279297	0.94209	3.69534	4.71334	VAMP1
up-regulated	Reactome_2016	Toxicity of botulinum toxin type F (BoNT/F) Homo sapiens R-HSA-5250981	1/5	0.279297	0.94209	3.69534	4.71334	VAMP1
up-regulated	Reactome_2016	Na+-dependent glucose transporters Homo sapiens R-HSA-428808	1/5	0.279297	0.94209	3.69534	4.71334	SLC5A3
up-regulated	Reactome_2016	Negative regulation of TCF-dependent signaling by DVL-interacting proteins Homo sapiens R-HSA-5368598	1/5	0.279297	0.94209	3.69534	4.71334	CXXC4
up-regulated	Reactome_2016	IRS activation Homo sapiens R-HSA-74713	1/5	0.279297	0.94209	3.69534	4.71334	IRS2
up-regulated	Reactome_2016	PTK6 Expression Homo sapiens R-HSA-8849473	1/5	0.279297	0.94209	3.69534	4.71334	EPAS1
up-regulated	Reactome_2016	GRB7 events in ERBB2 signaling Homo sapiens R-HSA-1306955	1/5	0.279297	0.94209	3.69534	4.71334	ERBB3
up-regulated	Reactome_2016	Activation of RAS in B cells Homo sapiens R-HSA-1169092	1/5	0.279297	0.94209	3.69534	4.71334	RASGRP3
up-regulated	Reactome_2016	Sodium-coupled sulphate, di- and tri-carboxylate transporters Homo sapiens R-HSA-433137	1/5	0.279297	0.94209	3.69534	4.71334	SLC13A3
up-regulated	Reactome_2016	Leukotriene receptors Homo sapiens R-HSA-391906	1/5	0.279297	0.94209	3.69534	4.71334	LTB4R
up-regulated	Reactome_2016	Scavenging by Class B Receptors Homo sapiens R-HSA-3000471	1/5	0.279297	0.94209	3.69534	4.71334	CD36
up-regulated	Reactome_2016	NGF-independant TRKA activation Homo sapiens R-HSA-187024	1/5	0.279297	0.94209	3.69534	4.71334	ADORA2A
up-regulated	Reactome_2016	Trafficking of myristoylated proteins to the cilium Homo sapiens R-HSA-5624138	1/5	0.279297	0.94209	3.69534	4.71334	CYS1
up-regulated	Reactome_2016	Signaling by MST1 Homo sapiens R-HSA-8852405	1/5	0.279297	0.94209	3.69534	4.71334	MST1
up-regulated	Reactome_2016	Metabolism of water-soluble vitamins and cofactors Homo sapiens R-HSA-196849	8/98	0.281777	0.946814	1.31513	1.6658	PTGIS;TCN2;GSTO2;TCN1;QPRT;MTHFR;SLC2A3;PTGS2
up-regulated	Reactome_2016	Developmental Biology Homo sapiens R-HSA-1266738	54/786	0.287169	0.950251	1.0938	1.36471	HIST2H2AA3;CSF2;IRS2;DUSP10;CD36;NEO1;HIST1H2AC;PDGFRB;PDGFRA;MEF2C;KSR1;DUSP1;UNC5C;UNC5D;ANK3;DUSP8;ANK1;DUSP6;HIST2H2BE;RASA4;COL4A4;COL4A3;COL4A5;ANGPTL4;PPARA;EPHA3;HIST1H2BD;HIST1H2BC;HIST1H2BN;CAMK2B;CEBPD;EPAS1;HIST1H2BK;GATA6;KALRN;RASGRP3;HELZ2;GRIN2A;CACNG8;ACVR1C;EFNB3;ERBB3;ERBB4;PAK6;SRGAP3;MAP2K6;SEMA4A;JUN;EGR2;SEMA4D;PBX1;VEGFA;PLXNB3;SCN2A
up-regulated	Reactome_2016	Iron uptake and transport Homo sapiens R-HSA-917937	4/43	0.289506	0.950251	1.5168	1.88019	ATP6V1G2;SLC22A17;HMOX1;ATP6V0D2
up-regulated	Reactome_2016	Meiosis Homo sapiens R-HSA-1500620	7/85	0.293168	0.950251	1.32758	1.62895	HIST2H2AA3;HIST1H2BN;HIST1H2BK;HIST1H2AC;HIST2H2BE;HIST1H2BD;HIST1H2BC
up-regulated	Reactome_2016	Formation of Senescence-Associated Heterochromatin Foci (SAHF) Homo sapiens R-HSA-2559584	2/17	0.293664	0.950251	1.97125	2.41541	TP53;HIST1H1C
up-regulated	Reactome_2016	activated TAK1 mediates p38 MAPK activation Homo sapiens R-HSA-450302	2/17	0.293664	0.950251	1.97125	2.41541	IRAK2;MAP2K6
up-regulated	Reactome_2016	Ligand-dependent caspase activation Homo sapiens R-HSA-140534	2/17	0.293664	0.950251	1.97125	2.41541	LY96;TLR3
up-regulated	Reactome_2016	Synthesis, secretion, and deacylation of Ghrelin Homo sapiens R-HSA-422085	2/17	0.293664	0.950251	1.97125	2.41541	PCSK1;GCG
up-regulated	Reactome_2016	Ras activation uopn Ca2+ infux through NMDA receptor Homo sapiens R-HSA-442982	2/17	0.293664	0.950251	1.97125	2.41541	CAMK2B;GRIN2A
up-regulated	Reactome_2016	Unblocking of NMDA receptor, glutamate binding and activation Homo sapiens R-HSA-438066	2/17	0.293664	0.950251	1.97125	2.41541	CAMK2B;GRIN2A
up-regulated	Reactome_2016	Lipid digestion, mobilization, and transport Homo sapiens R-HSA-73923	6/71	0.294229	0.950251	1.36538	1.6704	ABCA1;NPC1L1;LIPH;LIPG;PLTP;LMF1
up-regulated	Reactome_2016	Activated NOTCH1 Transmits Signal to the Nucleus Homo sapiens R-HSA-2122948	3/30	0.295802	0.950251	1.64295	2.00122	JAG2;MIB2;DLL1
up-regulated	Reactome_2016	Metabolism of steroid hormones Homo sapiens R-HSA-196071	3/30	0.295802	0.950251	1.64295	2.00122	HSD11B1;HSD17B14;CYP19A1
up-regulated	Reactome_2016	Chromosome Maintenance Homo sapiens R-HSA-73886	7/86	0.303377	0.956462	1.3107	1.56338	HIST2H2AA3;HIST1H2BN;HIST1H2BK;HIST1H2AC;HIST2H2BE;HIST1H2BD;HIST1H2BC
up-regulated	Reactome_2016	Cell junction organization Homo sapiens R-HSA-446728	7/86	0.303377	0.956462	1.3107	1.56338	CLDN10;PARD6B;JUP;ITGB4;CLDN2;CLDN1;CDH18
up-regulated	Reactome_2016	ISG15 antiviral mechanism Homo sapiens R-HSA-1169408	6/72	0.305458	0.956462	1.34462	1.59464	UBA7;MX2;UBE2L6;ISG15;IFIT1;USP18
up-regulated	Reactome_2016	Antiviral mechanism by IFN-stimulated genes Homo sapiens R-HSA-1169410	6/72	0.305458	0.956462	1.34462	1.59464	UBA7;MX2;UBE2L6;ISG15;IFIT1;USP18
up-regulated	Reactome_2016	Epigenetic regulation of gene expression Homo sapiens R-HSA-212165	9/115	0.306012	0.956462	1.25612	1.48741	HIST2H2AA3;HIST1H2BN;HIST1H2BK;ERCC6;JARID2;HIST1H2AC;HIST1H2BD;HIST2H2BE;HIST1H2BC
up-regulated	Reactome_2016	Ion channel transport Homo sapiens R-HSA-983712	15/203	0.307218	0.956462	1.18083	1.39361	CAMK2B;RYR2;ATP6V1G2;ATP8A1;TSC22D3;ATP2A1;UNC80;CLCN6;ATP7B;SCNN1D;ATP6V0D2;ASIC3;TRPM3;TRPM4;ASIC1
up-regulated	Reactome_2016	Trafficking of AMPA receptors Homo sapiens R-HSA-399719	3/31	0.313527	0.956462	1.58419	1.83745	CAMK2B;CACNG8;EPB41L1
up-regulated	Reactome_2016	Glutamate Binding, Activation of AMPA Receptors and Synaptic Plasticity Homo sapiens R-HSA-399721	3/31	0.313527	0.956462	1.58419	1.83745	CAMK2B;CACNG8;EPB41L1
up-regulated	Reactome_2016	Regulation of TNFR1 signaling Homo sapiens R-HSA-5357905	3/31	0.313527	0.956462	1.58419	1.83745	CLIP3;TNFAIP3;BIRC3
up-regulated	Reactome_2016	SHC1 events in ERBB2 signaling Homo sapiens R-HSA-1250196	2/18	0.317636	0.956462	1.84795	2.11932	ERBB3;ERBB4
up-regulated	Reactome_2016	Amine-derived hormones Homo sapiens R-HSA-209776	2/18	0.317636	0.956462	1.84795	2.11932	DIO2;SLC5A5
up-regulated	Reactome_2016	ER to Golgi Anterograde Transport Homo sapiens R-HSA-199977	10/131	0.318578	0.956462	1.22265	1.39858	SEC16B;F8;TRAPPC6A;SERPINA1;CTAGE5;GOLGB1;TGFA;ANK3;KDELR3;ANK1
up-regulated	Reactome_2016	Cell-Cell communication Homo sapiens R-HSA-1500931	10/131	0.318578	0.956462	1.22265	1.39858	CLDN10;PARD6B;JUP;ITGB4;SIRPG;PTK2B;CLDN2;CLDN1;CDH18;FYB
up-regulated	Reactome_2016	NRAGE signals death through JNK Homo sapiens R-HSA-193648	4/45	0.318642	0.956462	1.44265	1.64994	NGFR;ARHGEF3;KALRN;ARHGAP4
up-regulated	Reactome_2016	Diseases of glycosylation Homo sapiens R-HSA-3781865	7/88	0.323998	0.956462	1.2782	1.44056	ADAMTS14;ADAMTS13;SSPO;THSD7A;THBS2;MUC20;ADAMTS10
up-regulated	Reactome_2016	Fructose metabolism Homo sapiens R-HSA-5652084	1/6	0.325001	0.956462	2.95612	3.32246	ALDH1A1
up-regulated	Reactome_2016	The retinoid cycle in cones (daylight vision) Homo sapiens R-HSA-2187335	1/6	0.325001	0.956462	2.95612	3.32246	DHRS3
up-regulated	Reactome_2016	Scavenging by Class F Receptors Homo sapiens R-HSA-3000484	1/6	0.325001	0.956462	2.95612	3.32246	SCARF1
up-regulated	Reactome_2016	Activation of TRKA receptors Homo sapiens R-HSA-187015	1/6	0.325001	0.956462	2.95612	3.32246	ADORA2A
up-regulated	Reactome_2016	NADE modulates death signalling Homo sapiens R-HSA-205025	1/6	0.325001	0.956462	2.95612	3.32246	NGFR
up-regulated	Reactome_2016	p75NTR negatively regulates cell cycle via SC1 Homo sapiens R-HSA-193670	1/6	0.325001	0.956462	2.95612	3.32246	NGFR
up-regulated	Reactome_2016	CLEC7A/inflammasome pathway Homo sapiens R-HSA-5660668	1/6	0.325001	0.956462	2.95612	3.32246	IL1B
up-regulated	Reactome_2016	Choline catabolism Homo sapiens R-HSA-6798163	1/6	0.325001	0.956462	2.95612	3.32246	DMGDH
up-regulated	Reactome_2016	Heme degradation Homo sapiens R-HSA-189483	1/6	0.325001	0.956462	2.95612	3.32246	HMOX1
up-regulated	Reactome_2016	Synthesis of 15-eicosatetraenoic acid derivatives Homo sapiens R-HSA-2142770	1/6	0.325001	0.956462	2.95612	3.32246	PTGS2
up-regulated	Reactome_2016	Signaling by NOTCH2 Homo sapiens R-HSA-1980145	3/32	0.331274	0.968424	1.52948	1.68979	JAG2;MIB2;DLL1
up-regulated	Reactome_2016	Oncogene Induced Senescence Homo sapiens R-HSA-2559585	3/32	0.331274	0.968424	1.52948	1.68979	MIR24-2;CDKN2B;TP53
up-regulated	Reactome_2016	DNA Damage Bypass Homo sapiens R-HSA-73893	4/46	0.3333	0.97111	1.40823	1.54724	UBA7;POLI;UBE2L6;ISG15
up-regulated	Reactome_2016	Metabolism of vitamins and cofactors Homo sapiens R-HSA-196854	11/148	0.337408	0.979825	1.18777	1.29047	AKR1B10;PTGIS;TCN2;GSTO2;TCN1;AKR1C1;RBP1;QPRT;MTHFR;SLC2A3;PTGS2
up-regulated	Reactome_2016	Peptide ligand-binding receptors Homo sapiens R-HSA-375276	14/193	0.340409	0.98169	1.15716	1.24696	CCL20;C5AR1;FPR1;NPY1R;CXCL1;CXCL3;CXCL2;CXCL16;C3;MC1R;C3AR1;BDKRB2;CCL2;CCR7
up-regulated	Reactome_2016	Scavenging by Class A Receptors Homo sapiens R-HSA-3000480	2/19	0.341409	0.98169	1.73915	1.86902	COLEC12;COL1A2
up-regulated	Reactome_2016	HDL-mediated lipid transport Homo sapiens R-HSA-194223	2/19	0.341409	0.98169	1.73915	1.86902	ABCA1;PLTP
up-regulated	Reactome_2016	Constitutive Signaling by Aberrant PI3K in Cancer Homo sapiens R-HSA-2219530	5/61	0.344282	0.983504	1.32027	1.40779	PDGFRB;PDGFRA;ERBB3;ERBB4;IRS2
up-regulated	Reactome_2016	Cell death signalling via NRAGE, NRIF and NADE Homo sapiens R-HSA-204998	5/61	0.344282	0.983504	1.32027	1.40779	NGFR;ARHGEF3;SQSTM1;KALRN;ARHGAP4
up-regulated	Reactome_2016	Syndecan interactions Homo sapiens R-HSA-3000170	2/20	0.364913	0.995741	1.64244	1.65574	VTN;ITGB4
up-regulated	Reactome_2016	IL-6-type cytokine receptor ligand interactions Homo sapiens R-HSA-6788467	2/20	0.364913	0.995741	1.64244	1.65574	CTF1;IL11RA
up-regulated	Reactome_2016	Phase 1 - Functionalization of compounds Homo sapiens R-HSA-211945	7/92	0.365822	0.995741	1.21779	1.22462	AOC3;PTGIS;ALDH1A1;CYP1B1;CMBL;CYP2E1;CYP19A1
up-regulated	Reactome_2016	Purine metabolism Homo sapiens R-HSA-73847	3/34	0.366683	0.995741	1.43065	1.43531	ADSSL1;AMPD3;LHPP
up-regulated	Reactome_2016	Cation-coupled Chloride cotransporters Homo sapiens R-HSA-426117	1/7	0.367809	0.995741	2.4633	2.46377	SLC12A5
up-regulated	Reactome_2016	Inositol transporters Homo sapiens R-HSA-429593	1/7	0.367809	0.995741	2.4633	2.46377	SLC5A3
up-regulated	Reactome_2016	Transport of nucleosides and free purine and pyrimidine bases across the plasma membrane Homo sapiens R-HSA-83936	1/7	0.367809	0.995741	2.4633	2.46377	SLC29A2
up-regulated	Reactome_2016	APEX1-Independent Resolution of AP Sites via the Single Nucleotide Replacement Pathway Homo sapiens R-HSA-5649702	1/7	0.367809	0.995741	2.4633	2.46377	NEIL1
up-regulated	Reactome_2016	GLI proteins bind promoters of Hh responsive genes to promote transcription Homo sapiens R-HSA-5635851	1/7	0.367809	0.995741	2.4633	2.46377	PTCH2
up-regulated	Reactome_2016	Neurofascin interactions Homo sapiens R-HSA-447043	1/7	0.367809	0.995741	2.4633	2.46377	ANK1
up-regulated	Reactome_2016	NrCAM interactions Homo sapiens R-HSA-447038	1/7	0.367809	0.995741	2.4633	2.46377	ANK1
up-regulated	Reactome_2016	PTK6 promotes HIF1A stabilization Homo sapiens R-HSA-8857538	1/7	0.367809	0.995741	2.4633	2.46377	LRRK2
up-regulated	Reactome_2016	IkBA variant leads to EDA-ID Homo sapiens R-HSA-5603029	1/7	0.367809	0.995741	2.4633	2.46377	NFKBIA
up-regulated	Reactome_2016	Phosphate bond hydrolysis by NUDT proteins Homo sapiens R-HSA-2393930	1/7	0.367809	0.995741	2.4633	2.46377	NUDT18
up-regulated	Reactome_2016	Histidine catabolism Homo sapiens R-HSA-70921	1/7	0.367809	0.995741	2.4633	2.46377	HNMT
up-regulated	Reactome_2016	Synthesis of Ketone Bodies Homo sapiens R-HSA-77111	1/7	0.367809	0.995741	2.4633	2.46377	BDH2
up-regulated	Reactome_2016	Mitotic Prophase Homo sapiens R-HSA-68875	8/107	0.367868	0.995741	1.195	1.19504	HIST2H2AA3;HIST1H2BN;HIST1H2BK;HIST1H2AC;HIST1H2BD;HIST2H2BE;LPIN3;HIST1H2BC
up-regulated	Reactome_2016	G2/M DNA damage checkpoint Homo sapiens R-HSA-69473	6/78	0.373998	0.998682	1.23217	1.21185	HIST1H2BN;HIST1H2BK;TP53;HIST2H2BE;HIST1H2BD;HIST1H2BC
up-regulated	Reactome_2016	Amino acid and oligopeptide SLC transporters Homo sapiens R-HSA-425374	4/49	0.377364	0.998682	1.31414	1.28069	SLC7A8;SLC43A2;SLC1A1;SLC5A5
up-regulated	Reactome_2016	Mitochondrial biogenesis Homo sapiens R-HSA-1592230	4/49	0.377364	0.998682	1.31414	1.28069	HELZ2;MEF2C;NR1D1;PPARA
up-regulated	Reactome_2016	Biological oxidations Homo sapiens R-HSA-211859	14/199	0.383194	0.998682	1.11926	1.07361	GSTM4;AOC3;GSTM2;PTGIS;GSTO2;CMBL;CYP19A1;SULT1C2;ALDH1A1;CYP1B1;CHAC1;CYP2E1;GGT1;UGT1A8
up-regulated	Reactome_2016	Transcriptional regulation of white adipocyte differentiation Homo sapiens R-HSA-381340	6/79	0.385515	0.998682	1.21523	1.15832	HELZ2;EGR2;CEBPD;CD36;ANGPTL4;PPARA
up-regulated	Reactome_2016	RIP-mediated NFkB activation via ZBP1 Homo sapiens R-HSA-1810476	2/21	0.388086	0.998682	1.55592	1.47272	NFKBIA;TLR3
up-regulated	Reactome_2016	ERK/MAPK targets Homo sapiens R-HSA-198753	2/21	0.388086	0.998682	1.55592	1.47272	MEF2C;DUSP6
up-regulated	Reactome_2016	Cobalamin (Cbl, vitamin B12) transport and metabolism Homo sapiens R-HSA-196741	2/21	0.388086	0.998682	1.55592	1.47272	TCN2;TCN1
up-regulated	Reactome_2016	Chondroitin sulfate/dermatan sulfate metabolism Homo sapiens R-HSA-1793185	4/50	0.392012	0.998682	1.2855	1.20382	CSGALNACT1;IDUA;IDS;GXYLT2
up-regulated	Reactome_2016	Organic anion transporters Homo sapiens R-HSA-428643	1/8	0.407904	0.998682	2.11129	1.89324	SLC5A5
up-regulated	Reactome_2016	Cleavage of the damaged pyrimidine Homo sapiens R-HSA-110329	1/8	0.407904	0.998682	2.11129	1.89324	NEIL1
up-regulated	Reactome_2016	Recognition and association of DNA glycosylase with site containing an affected pyrimidine Homo sapiens R-HSA-110328	1/8	0.407904	0.998682	2.11129	1.89324	NEIL1
up-regulated	Reactome_2016	Depyrimidination Homo sapiens R-HSA-73928	1/8	0.407904	0.998682	2.11129	1.89324	NEIL1
up-regulated	Reactome_2016	Release of Hh-Np from the secreting cell Homo sapiens R-HSA-5362798	1/8	0.407904	0.998682	2.11129	1.89324	SHH
up-regulated	Reactome_2016	Ligand-receptor interactions Homo sapiens R-HSA-5632681	1/8	0.407904	0.998682	2.11129	1.89324	SHH
up-regulated	Reactome_2016	Digestion of dietary carbohydrate Homo sapiens R-HSA-189085	1/8	0.407904	0.998682	2.11129	1.89324	AMY2B
up-regulated	Reactome_2016	HuR (ELAVL1) binds and stabilizes mRNA Homo sapiens R-HSA-450520	1/8	0.407904	0.998682	2.11129	1.89324	TNFSF13
up-regulated	Reactome_2016	Synthesis of UDP-N-acetyl-glucosamine Homo sapiens R-HSA-446210	1/8	0.407904	0.998682	2.11129	1.89324	RENBP
up-regulated	Reactome_2016	Downregulation of ERBB4 signaling Homo sapiens R-HSA-1253288	1/8	0.407904	0.998682	2.11129	1.89324	ERBB4
up-regulated	Reactome_2016	IKBKG deficiency causes anhidrotic ectodermal dysplasia with immunodeficiency (EDA-ID) (via TLR) Homo sapiens R-HSA-5603027	1/8	0.407904	0.998682	2.11129	1.89324	NFKBIA
up-regulated	Reactome_2016	Formyl peptide receptors bind formyl peptides and many other ligands Homo sapiens R-HSA-444473	1/8	0.407904	0.998682	2.11129	1.89324	FPR1
up-regulated	Reactome_2016	VEGF ligand-receptor interactions Homo sapiens R-HSA-194313	1/8	0.407904	0.998682	2.11129	1.89324	VEGFA
up-regulated	Reactome_2016	VEGF binds to VEGFR leading to receptor dimerization Homo sapiens R-HSA-195399	1/8	0.407904	0.998682	2.11129	1.89324	VEGFA
up-regulated	Reactome_2016	Sema4D mediated inhibition of cell attachment and migration Homo sapiens R-HSA-416550	1/8	0.407904	0.998682	2.11129	1.89324	SEMA4D
up-regulated	Reactome_2016	Axonal growth inhibition (RHOA activation) Homo sapiens R-HSA-193634	1/8	0.407904	0.998682	2.11129	1.89324	NGFR
up-regulated	Reactome_2016	Cross-presentation of particulate exogenous antigens (phagosomes) Homo sapiens R-HSA-1236973	1/8	0.407904	0.998682	2.11129	1.89324	CD36
up-regulated	Reactome_2016	NR1D1 (REV-ERBA) represses gene expression Homo sapiens R-HSA-1368071	1/8	0.407904	0.998682	2.11129	1.89324	NR1D1
up-regulated	Reactome_2016	Synthesis of epoxy (EET) and dihydroxyeicosatrienoic acids (DHET) Homo sapiens R-HSA-2142670	1/8	0.407904	0.998682	2.11129	1.89324	CYP1B1
up-regulated	Reactome_2016	Ketone body metabolism Homo sapiens R-HSA-74182	1/8	0.407904	0.998682	2.11129	1.89324	BDH2
up-regulated	Reactome_2016	SALM protein interactions at the synapse Homo sapiens R-HSA-8849932	2/22	0.410877	0.998682	1.47804	1.31466	GRIN2A;PTPRS
up-regulated	Reactome_2016	Visual phototransduction Homo sapiens R-HSA-2187338	7/97	0.418521	0.998682	1.14983	1.00153	AKR1B10;DHRS9;PDE6G;AKR1C1;RBP1;DHRS3;STRA6
up-regulated	Reactome_2016	NCAM1 interactions Homo sapiens R-HSA-419037	3/37	0.419088	0.998682	1.30421	1.13424	COL4A4;COL4A3;COL4A5
up-regulated	Reactome_2016	Steroid hormones Homo sapiens R-HSA-209943	3/37	0.419088	0.998682	1.30421	1.13424	HSD11B1;HSD17B14;CYP19A1
up-regulated	Reactome_2016	Signaling by PTK6 Homo sapiens R-HSA-8848021	5/67	0.42105	0.998682	1.19212	1.03119	ERBB3;RASA4;EPAS1;ERBB4;LRRK2
up-regulated	Reactome_2016	NCAM signaling for neurite out-growth Homo sapiens R-HSA-375165	18/266	0.422318	0.998682	1.07326	0.92515	PDGFRB;CAMK2B;PDGFRA;CSF2;KSR1;DUSP1;IRS2;DUSP8;DUSP6;RASGRP3;GRIN2A;DUSP10;ERBB3;RASA4;ERBB4;COL4A4;COL4A3;COL4A5
up-regulated	Reactome_2016	PI5P, PP2A and IER3 Regulate PI3K/AKT Signaling Homo sapiens R-HSA-6811558	6/83	0.431479	0.998682	1.15185	0.968173	PDGFRB;PDGFRA;ERBB3;ERBB4;IRS2;IER3
up-regulated	Reactome_2016	p75 NTR receptor-mediated signalling Homo sapiens R-HSA-193704	6/83	0.431479	0.998682	1.15185	0.968173	NFKBIA;NGFR;ARHGEF3;SQSTM1;KALRN;ARHGAP4
up-regulated	Reactome_2016	Interleukin-2 signaling Homo sapiens R-HSA-451927	17/252	0.431564	0.998682	1.06961	0.898834	PDGFRB;CAMK2B;PDGFRA;CSF2;KSR1;DUSP1;IRS2;DUSP8;DUSP6;RASGRP3;GRIN2A;DUSP10;ERBB3;RASA4;ERBB4;PTK2B;LGALS9
up-regulated	Reactome_2016	COPII (Coat Protein 2) Mediated Vesicle Transport Homo sapiens R-HSA-204005	5/68	0.433744	0.998682	1.17313	0.979918	SEC16B;F8;TRAPPC6A;SERPINA1;TGFA
up-regulated	Reactome_2016	SLC-mediated transmembrane transport Homo sapiens R-HSA-425407	18/268	0.435015	0.998682	1.06456	0.886115	SLC14A1;SLC13A3;SLC12A5;SLC2A11;SLC43A2;SLC44A2;SLC2A10;SLC41A2;SLC2A12;SLC1A1;SLC2A3;SLC2A5;SLC5A3;SLC5A5;SLC7A8;SLC22A18;SLC9A9;SLC29A2
up-regulated	Reactome_2016	XBP1(S) activates chaperone genes Homo sapiens R-HSA-381038	4/53	0.435571	0.998682	1.2066	1.0028	TSPYL2;DNAJB9;WIPI1;KDELR3
up-regulated	Reactome_2016	Sperm Motility And Taxes Homo sapiens R-HSA-1300642	1/9	0.445457	0.998682	1.84728	1.49381	CATSPERG
up-regulated	Reactome_2016	Organic cation transport Homo sapiens R-HSA-549127	1/9	0.445457	0.998682	1.84728	1.49381	SLC22A18
up-regulated	Reactome_2016	Type I hemidesmosome assembly Homo sapiens R-HSA-446107	1/9	0.445457	0.998682	1.84728	1.49381	ITGB4
up-regulated	Reactome_2016	Sodium/Proton exchangers Homo sapiens R-HSA-425986	1/9	0.445457	0.998682	1.84728	1.49381	SLC9A9
up-regulated	Reactome_2016	AKT phosphorylates targets in the nucleus Homo sapiens R-HSA-198693	1/9	0.445457	0.998682	1.84728	1.49381	FOXO4
up-regulated	Reactome_2016	MAPK1 (ERK2) activation Homo sapiens R-HSA-112411	1/9	0.445457	0.998682	1.84728	1.49381	IL6
up-regulated	Reactome_2016	CHL1 interactions Homo sapiens R-HSA-447041	1/9	0.445457	0.998682	1.84728	1.49381	ANK1
up-regulated	Reactome_2016	Inactivation of Cdc42 and Rac Homo sapiens R-HSA-428543	1/9	0.445457	0.998682	1.84728	1.49381	SRGAP3
up-regulated	Reactome_2016	Adrenoceptors Homo sapiens R-HSA-390696	1/9	0.445457	0.998682	1.84728	1.49381	ADRA2A
up-regulated	Reactome_2016	p75NTR regulates axonogenesis Homo sapiens R-HSA-193697	1/9	0.445457	0.998682	1.84728	1.49381	NGFR
up-regulated	Reactome_2016	Glucocorticoid biosynthesis Homo sapiens R-HSA-194002	1/9	0.445457	0.998682	1.84728	1.49381	HSD11B1
up-regulated	Reactome_2016	Synthesis of (16-20)-hydroxyeicosatetraenoic acids (HETE) Homo sapiens R-HSA-2142816	1/9	0.445457	0.998682	1.84728	1.49381	CYP1B1
up-regulated	Reactome_2016	Pyrimidine salvage reactions Homo sapiens R-HSA-73614	1/9	0.445457	0.998682	1.84728	1.49381	TK2
up-regulated	Reactome_2016	Heparan sulfate/heparin (HS-GAG) metabolism Homo sapiens R-HSA-1638091	4/54	0.449905	0.998682	1.18241	0.944409	IDUA;IDS;GXYLT2;SGSH
up-regulated	Reactome_2016	Phase II conjugation Homo sapiens R-HSA-156580	7/100	0.449998	0.998682	1.11256	0.888391	GSTM4;SULT1C2;GSTM2;GSTO2;CHAC1;GGT1;UGT1A8
up-regulated	Reactome_2016	Signaling by PDGF Homo sapiens R-HSA-186797	24/364	0.451473	0.998682	1.04362	0.829925	PDGFRB;CAMK2B;PDGFRA;CSF2;KSR1;DUSP1;IRS2;PLAT;FOXO4;DUSP8;THBS2;DUSP6;RASGRP3;GRIN2A;DUSP10;ERBB3;RASA4;ERBB4;PDGFD;COL4A4;COL4A3;SPP1;COL4A5;IER3
up-regulated	Reactome_2016	Transport to the Golgi and subsequent modification Homo sapiens R-HSA-948021	11/162	0.451986	0.998682	1.07684	0.85512	SEC16B;F8;TRAPPC6A;SERPINA1;CTAGE5;FUCA1;GOLGB1;TGFA;ANK3;KDELR3;ANK1
up-regulated	Reactome_2016	Association of TriC/CCT with target proteins during biosynthesis Homo sapiens R-HSA-390471	3/39	0.453218	0.998682	1.23162	0.974682	FBXO6;TP53;CCT6B
up-regulated	Reactome_2016	Growth hormone receptor signaling Homo sapiens R-HSA-982772	2/24	0.455136	0.998682	1.34353	1.05757	SOCS1;IRS2
up-regulated	Reactome_2016	TRAF6 mediated NF-kB activation Homo sapiens R-HSA-933542	2/24	0.455136	0.998682	1.34353	1.05757	IFIH1;NFKBIA
up-regulated	Reactome_2016	Nuclear Events (kinase and transcription factor activation) Homo sapiens R-HSA-198725	2/24	0.455136	0.998682	1.34353	1.05757	MEF2C;DUSP6
up-regulated	Reactome_2016	RNA Polymerase I, RNA Polymerase III, and Mitochondrial Transcription Homo sapiens R-HSA-504046	8/116	0.455758	0.998682	1.09489	0.860353	HIST2H2AA3;HIST1H2BN;HIST1H2BK;ERCC6;HIST1H2AC;HIST1H2BD;HIST2H2BE;HIST1H2BC
up-regulated	Reactome_2016	Gene Silencing by RNA Homo sapiens R-HSA-211000	7/101	0.460425	0.998682	1.10066	0.853681	HIST2H2AA3;HIST1H2BN;HIST1H2BK;HIST1H2AC;HIST1H2BD;HIST2H2BE;HIST1H2BC
up-regulated	Reactome_2016	MAPK1/MAPK3 signaling Homo sapiens R-HSA-5684996	16/241	0.461556	0.998682	1.05116	0.812706	PDGFRB;CAMK2B;PDGFRA;CSF2;KSR1;DUSP1;IRS2;DUSP8;DUSP6;RASGRP3;GRIN2A;IL6;DUSP10;ERBB3;RASA4;ERBB4
up-regulated	Reactome_2016	ECM proteoglycans Homo sapiens R-HSA-3000178	4/55	0.464121	0.998682	1.15916	0.889782	VTN;PTPRS;TNXB;TGFB3
up-regulated	Reactome_2016	Ion transport by P-type ATPases Homo sapiens R-HSA-936837	4/55	0.464121	0.998682	1.15916	0.889782	CAMK2B;ATP7B;ATP8A1;ATP2A1
up-regulated	Reactome_2016	PI3K/AKT Signaling in Cancer Homo sapiens R-HSA-2219528	6/86	0.465586	0.998682	1.10848	0.847385	PDGFRB;PDGFRA;ERBB3;ERBB4;IRS2;FOXO4
up-regulated	Reactome_2016	Transmission across Chemical Synapses Homo sapiens R-HSA-112315	14/211	0.469894	0.998682	1.05041	0.793317	CAMK2B;SNAP25;RAB3A;CACNA2D1;CACFD1;SLC1A1;ABAT;GRIK2;LIN7B;GRIN2A;CACNG8;GNAL;EPB41L1;PPFIA4
up-regulated	Reactome_2016	ADP signalling through P2Y purinoceptor 1 Homo sapiens R-HSA-418592	2/25	0.476538	0.998682	1.28505	0.952487	P2RY1;PLA2G4A
up-regulated	Reactome_2016	Synthesis of IP3 and IP4 in the cytosol Homo sapiens R-HSA-1855204	2/25	0.476538	0.998682	1.28505	0.952487	INPP5J;PLCD1
up-regulated	Reactome_2016	TRP channels Homo sapiens R-HSA-3295583	2/25	0.476538	0.998682	1.28505	0.952487	TRPM3;TRPM4
up-regulated	Reactome_2016	Sulfur amino acid metabolism Homo sapiens R-HSA-1614635	2/25	0.476538	0.998682	1.28505	0.952487	CTH;CSAD
up-regulated	Reactome_2016	Glyoxylate metabolism and glycine degradation Homo sapiens R-HSA-389661	2/25	0.476538	0.998682	1.28505	0.952487	AMT;DDO
up-regulated	Reactome_2016	Interaction With The Zona Pellucida Homo sapiens R-HSA-1300644	1/10	0.480631	0.998682	1.64194	1.20297	OVGP1
up-regulated	Reactome_2016	Base-Excision Repair, AP Site Formation Homo sapiens R-HSA-73929	1/10	0.480631	0.998682	1.64194	1.20297	NEIL1
up-regulated	Reactome_2016	Activation of Ca-permeable Kainate Receptor Homo sapiens R-HSA-451308	1/10	0.480631	0.998682	1.64194	1.20297	GRIK2
up-regulated	Reactome_2016	Ionotropic activity of Kainate Receptors Homo sapiens R-HSA-451306	1/10	0.480631	0.998682	1.64194	1.20297	GRIK2
up-regulated	Reactome_2016	Reactions specific to the complex N-glycan synthesis pathway Homo sapiens R-HSA-975578	1/10	0.480631	0.998682	1.64194	1.20297	FUCA1
up-regulated	Reactome_2016	ATF6-alpha activates chaperone genes Homo sapiens R-HSA-381183	1/10	0.480631	0.998682	1.64194	1.20297	DDIT3
up-regulated	Reactome_2016	POU5F1 (OCT4), SOX2, NANOG repress genes related to differentiation Homo sapiens R-HSA-2892245	1/10	0.480631	0.998682	1.64194	1.20297	GATA6
up-regulated	Reactome_2016	Signal attenuation Homo sapiens R-HSA-74749	1/10	0.480631	0.998682	1.64194	1.20297	IRS2
up-regulated	Reactome_2016	MAPK3 (ERK1) activation Homo sapiens R-HSA-110056	1/10	0.480631	0.998682	1.64194	1.20297	IL6
up-regulated	Reactome_2016	Regulated proteolysis of p75NTR Homo sapiens R-HSA-193692	1/10	0.480631	0.998682	1.64194	1.20297	NGFR
up-regulated	Reactome_2016	IRAK2 mediated activation of TAK1 complex upon TLR7/8 or 9 stimulation Homo sapiens R-HSA-975163	1/10	0.480631	0.998682	1.64194	1.20297	IRAK2
up-regulated	Reactome_2016	IRAK2 mediated activation of TAK1 complex Homo sapiens R-HSA-937042	1/10	0.480631	0.998682	1.64194	1.20297	IRAK2
up-regulated	Reactome_2016	Diseases of carbohydrate metabolism Homo sapiens R-HSA-5663084	1/10	0.480631	0.998682	1.64194	1.20297	PPP1R3C
up-regulated	Reactome_2016	Myoclonic epilepsy of Lafora Homo sapiens R-HSA-3785653	1/10	0.480631	0.998682	1.64194	1.20297	PPP1R3C
up-regulated	Reactome_2016	Glycogen storage diseases Homo sapiens R-HSA-3229121	1/10	0.480631	0.998682	1.64194	1.20297	PPP1R3C
up-regulated	Reactome_2016	Dectin-2 family Homo sapiens R-HSA-5621480	1/10	0.480631	0.998682	1.64194	1.20297	CLEC4A
up-regulated	Reactome_2016	Folding of actin by CCT/TriC Homo sapiens R-HSA-390450	1/10	0.480631	0.998682	1.64194	1.20297	CCT6B
up-regulated	Reactome_2016	Adenylate cyclase activating pathway Homo sapiens R-HSA-170660	1/10	0.480631	0.998682	1.64194	1.20297	GNAL
up-regulated	Reactome_2016	Ligand-independent caspase activation via DCC Homo sapiens R-HSA-418889	1/10	0.480631	0.998682	1.64194	1.20297	DAPK2
up-regulated	Reactome_2016	Regulation of signaling by NODAL Homo sapiens R-HSA-1433617	1/10	0.480631	0.998682	1.64194	1.20297	ACVR1C
up-regulated	Reactome_2016	Glycoprotein hormones Homo sapiens R-HSA-209822	1/10	0.480631	0.998682	1.64194	1.20297	INHA
up-regulated	Reactome_2016	Calcitonin-like ligand receptors Homo sapiens R-HSA-419812	1/10	0.480631	0.998682	1.64194	1.20297	ADM
up-regulated	Reactome_2016	TNF signaling Homo sapiens R-HSA-75893	3/41	0.486486	0.998682	1.16667	0.840644	CLIP3;TNFAIP3;BIRC3
up-regulated	Reactome_2016	Cardiac conduction Homo sapiens R-HSA-5576891	9/135	0.487731	0.998682	1.0556	0.757911	CAMK2B;RYR2;CACNG7;CACNG8;KCND1;CACNA2D1;NPR2;ATP2A1;SCN2A
up-regulated	Reactome_2016	Constitutive Signaling by NOTCH1 HD+PEST Domain Mutants Homo sapiens R-HSA-2894862	4/57	0.492141	0.998682	1.1153	0.790734	JAG2;HEY1;MIB2;DLL1
up-regulated	Reactome_2016	Signaling by NOTCH1 in Cancer Homo sapiens R-HSA-2644603	4/57	0.492141	0.998682	1.1153	0.790734	JAG2;HEY1;MIB2;DLL1
up-regulated	Reactome_2016	Signaling by NOTCH1 PEST Domain Mutants in Cancer Homo sapiens R-HSA-2644602	4/57	0.492141	0.998682	1.1153	0.790734	JAG2;HEY1;MIB2;DLL1
up-regulated	Reactome_2016	Constitutive Signaling by NOTCH1 PEST Domain Mutants Homo sapiens R-HSA-2644606	4/57	0.492141	0.998682	1.1153	0.790734	JAG2;HEY1;MIB2;DLL1
up-regulated	Reactome_2016	Signaling by NOTCH1 HD+PEST Domain Mutants in Cancer Homo sapiens R-HSA-2894858	4/57	0.492141	0.998682	1.1153	0.790734	JAG2;HEY1;MIB2;DLL1
up-regulated	Reactome_2016	ZBP1(DAI) mediated induction of type I IFNs Homo sapiens R-HSA-1606322	2/26	0.497418	0.998682	1.23144	0.859943	NFKBIA;TLR3
up-regulated	Reactome_2016	TAK1 activates NFkB by phosphorylation and activation of IKKs complex Homo sapiens R-HSA-445989	2/26	0.497418	0.998682	1.23144	0.859943	NFKBIA;IRAK2
up-regulated	Reactome_2016	TNFR1-induced NFkappaB signaling pathway Homo sapiens R-HSA-5357956	2/26	0.497418	0.998682	1.23144	0.859943	TNFAIP3;BIRC3
up-regulated	Reactome_2016	Insulin receptor recycling Homo sapiens R-HSA-77387	2/26	0.497418	0.998682	1.23144	0.859943	ATP6V1G2;ATP6V0D2
up-regulated	Reactome_2016	Axon guidance Homo sapiens R-HSA-422475	33/515	0.500904	0.998682	1.01173	0.699448	CAMK2B;CSF2;IRS2;KALRN;RASGRP3;GRIN2A;DUSP10;EFNB3;ERBB3;ERBB4;PAK6;SRGAP3;NEO1;PDGFRB;SEMA4A;PDGFRA;KSR1;SEMA4D;DUSP1;UNC5C;UNC5D;ANK3;DUSP8;ANK1;DUSP6;VEGFA;RASA4;COL4A4;COL4A3;PLXNB3;COL4A5;SCN2A;EPHA3
up-regulated	Reactome_2016	Retinoid metabolism and transport Homo sapiens R-HSA-975634	3/42	0.502748	0.998682	1.1367	0.781669	AKR1B10;AKR1C1;RBP1
up-regulated	Reactome_2016	Intrinsic Pathway for Apoptosis Homo sapiens R-HSA-109606	3/42	0.502748	0.998682	1.1367	0.781669	BMF;TP53;BBC3
up-regulated	Reactome_2016	Transcriptional regulation of pluripotent stem cells Homo sapiens R-HSA-452723	3/42	0.502748	0.998682	1.1367	0.781669	EPAS1;GATA6;PBX1
up-regulated	Reactome_2016	Netrin-1 signaling Homo sapiens R-HSA-373752	3/42	0.502748	0.998682	1.1367	0.781669	UNC5C;UNC5D;NEO1
up-regulated	Reactome_2016	Activation of gene expression by SREBF (SREBP) Homo sapiens R-HSA-2426168	3/42	0.502748	0.998682	1.1367	0.781669	HELZ2;PPARA;TM7SF2
up-regulated	Reactome_2016	Sphingolipid metabolism Homo sapiens R-HSA-428157	5/74	0.508255	0.998682	1.07078	0.724672	ARSA;ASAH1;ALDH3B1;ARSD;ARSE
up-regulated	Reactome_2016	Binding and Uptake of Ligands by Scavenger Receptors Homo sapiens R-HSA-2173782	5/74	0.508255	0.998682	1.07078	0.724672	COLEC12;COL1A2;CD36;APOL1;SCARF1
up-regulated	Reactome_2016	VEGFR2 mediated cell proliferation Homo sapiens R-HSA-5218921	16/248	0.508389	0.998682	1.01906	0.689402	PDGFRB;CAMK2B;PDGFRA;CSF2;KSR1;DUSP1;IRS2;DUSP8;DUSP6;VEGFA;RASGRP3;GRIN2A;DUSP10;ERBB3;RASA4;ERBB4
up-regulated	Reactome_2016	Negative regulation of the PI3K/AKT network Homo sapiens R-HSA-199418	6/90	0.510151	0.998682	1.05547	0.710381	PDGFRB;PDGFRA;ERBB3;ERBB4;IRS2;IER3
up-regulated	Reactome_2016	Uptake and function of anthrax toxins Homo sapiens R-HSA-5210891	1/11	0.513576	0.998682	1.47766	0.984653	MAP2K6
up-regulated	Reactome_2016	Import of palmitoyl-CoA into the mitochondrial matrix Homo sapiens R-HSA-200425	1/11	0.513576	0.998682	1.47766	0.984653	CPT1B
up-regulated	Reactome_2016	Interleukin-6 signaling Homo sapiens R-HSA-1059683	1/11	0.513576	0.998682	1.47766	0.984653	IL6
up-regulated	Reactome_2016	TRAF6 mediated IRF7 activation in TLR7/8 or 9 signaling Homo sapiens R-HSA-975110	1/11	0.513576	0.998682	1.47766	0.984653	IRF7
up-regulated	Reactome_2016	RHO GTPases activate KTN1 Homo sapiens R-HSA-5625970	1/11	0.513576	0.998682	1.47766	0.984653	KLC4
up-regulated	Reactome_2016	Activation of the phototransduction cascade Homo sapiens R-HSA-2485179	1/11	0.513576	0.998682	1.47766	0.984653	PDE6G
up-regulated	Reactome_2016	Defects in cobalamin (B12) metabolism Homo sapiens R-HSA-3296469	1/11	0.513576	0.998682	1.47766	0.984653	TCN2
up-regulated	Reactome_2016	CYP2E1 reactions Homo sapiens R-HSA-211999	1/11	0.513576	0.998682	1.47766	0.984653	CYP2E1
up-regulated	Reactome_2016	Response to metal ions Homo sapiens R-HSA-5660526	1/11	0.513576	0.998682	1.47766	0.984653	MT1X
up-regulated	Reactome_2016	Metallothioneins bind metals Homo sapiens R-HSA-5661231	1/11	0.513576	0.998682	1.47766	0.984653	MT1X
up-regulated	Reactome_2016	CREB phosphorylation through the activation of Ras Homo sapiens R-HSA-442742	2/27	0.517757	0.999995	1.18212	0.778128	CAMK2B;GRIN2A
up-regulated	Reactome_2016	GRB2 events in EGFR signaling Homo sapiens R-HSA-179812	15/235	0.527538	0.999995	1.00733	0.64422	PDGFRB;CAMK2B;PDGFRA;CSF2;KSR1;DUSP1;IRS2;DUSP8;DUSP6;RASGRP3;GRIN2A;DUSP10;ERBB3;RASA4;ERBB4
up-regulated	Reactome_2016	SHC1 events in EGFR signaling Homo sapiens R-HSA-180336	15/235	0.527538	0.999995	1.00733	0.64422	PDGFRB;CAMK2B;PDGFRA;CSF2;KSR1;DUSP1;IRS2;DUSP8;DUSP6;RASGRP3;GRIN2A;DUSP10;ERBB3;RASA4;ERBB4
up-regulated	Reactome_2016	SOS-mediated signalling Homo sapiens R-HSA-112412	15/235	0.527538	0.999995	1.00733	0.64422	PDGFRB;CAMK2B;PDGFRA;CSF2;KSR1;DUSP1;IRS2;DUSP8;DUSP6;RASGRP3;GRIN2A;DUSP10;ERBB3;RASA4;ERBB4
up-regulated	Reactome_2016	SHC1 events in ERBB4 signaling Homo sapiens R-HSA-1250347	15/235	0.527538	0.999995	1.00733	0.64422	PDGFRB;CAMK2B;PDGFRA;CSF2;KSR1;DUSP1;IRS2;DUSP8;DUSP6;RASGRP3;GRIN2A;DUSP10;ERBB3;RASA4;ERBB4
up-regulated	Reactome_2016	RAF/MAP kinase cascade Homo sapiens R-HSA-5673001	15/235	0.527538	0.999995	1.00733	0.64422	PDGFRB;CAMK2B;PDGFRA;CSF2;KSR1;DUSP1;IRS2;DUSP8;DUSP6;RASGRP3;GRIN2A;DUSP10;ERBB3;RASA4;ERBB4
up-regulated	Reactome_2016	Role of phospholipids in phagocytosis Homo sapiens R-HSA-2029485	4/60	0.53296	0.999995	1.05538	0.664161	FCGR2A;PLD1;PLA2G6;PLD3
up-regulated	Reactome_2016	PI Metabolism Homo sapiens R-HSA-1483255	4/60	0.53296	0.999995	1.05538	0.664161	PNPLA7;GDPD1;INPP5J;PIK3C2B
up-regulated	Reactome_2016	FRS-mediated FGFR2 signaling Homo sapiens R-HSA-5654700	15/236	0.534306	0.999995	1.00272	0.628489	PDGFRB;CAMK2B;PDGFRA;CSF2;KSR1;DUSP1;IRS2;DUSP8;DUSP6;RASGRP3;GRIN2A;DUSP10;ERBB3;RASA4;ERBB4
up-regulated	Reactome_2016	FRS-mediated FGFR4 signaling Homo sapiens R-HSA-5654712	15/236	0.534306	0.999995	1.00272	0.628489	PDGFRB;CAMK2B;PDGFRA;CSF2;KSR1;DUSP1;IRS2;DUSP8;DUSP6;RASGRP3;GRIN2A;DUSP10;ERBB3;RASA4;ERBB4
up-regulated	Reactome_2016	FRS-mediated FGFR3 signaling Homo sapiens R-HSA-5654706	15/236	0.534306	0.999995	1.00272	0.628489	PDGFRB;CAMK2B;PDGFRA;CSF2;KSR1;DUSP1;IRS2;DUSP8;DUSP6;RASGRP3;GRIN2A;DUSP10;ERBB3;RASA4;ERBB4
up-regulated	Reactome_2016	FRS-mediated FGFR1 signaling Homo sapiens R-HSA-5654693	15/236	0.534306	0.999995	1.00272	0.628489	PDGFRB;CAMK2B;PDGFRA;CSF2;KSR1;DUSP1;IRS2;DUSP8;DUSP6;RASGRP3;GRIN2A;DUSP10;ERBB3;RASA4;ERBB4
up-regulated	Reactome_2016	Inositol phosphate metabolism Homo sapiens R-HSA-1483249	3/44	0.534451	0.999995	1.08113	0.677346	ISYNA1;INPP5J;PLCD1
up-regulated	Reactome_2016	MAPK family signaling cascades Homo sapiens R-HSA-5683057	18/284	0.535623	0.999995	0.999663	0.624114	PDGFRB;CAMK2B;PDGFRA;JUN;CSF2;KSR1;DUSP1;IRS2;DUSP8;KALRN;DUSP6;RASGRP3;GRIN2A;IL6;DUSP10;ERBB3;RASA4;ERBB4
up-regulated	Reactome_2016	Synthesis of PA Homo sapiens R-HSA-1483166	2/28	0.537539	0.999995	1.13659	0.705542	PLA2G4A;PLD1
up-regulated	Reactome_2016	Reversible hydration of carbon dioxide Homo sapiens R-HSA-1475029	1/12	0.544432	0.999995	1.34326	0.816718	CA9
up-regulated	Reactome_2016	Passive transport by Aquaporins Homo sapiens R-HSA-432047	1/12	0.544432	0.999995	1.34326	0.816718	AQP3
up-regulated	Reactome_2016	Ethanol oxidation Homo sapiens R-HSA-71384	1/12	0.544432	0.999995	1.34326	0.816718	ALDH1A1
up-regulated	Reactome_2016	ATF6-alpha activates chaperones Homo sapiens R-HSA-381033	1/12	0.544432	0.999995	1.34326	0.816718	DDIT3
up-regulated	Reactome_2016	NF-kB activation through FADD/RIP-1 pathway mediated by caspase-8 and -10 Homo sapiens R-HSA-933543	1/12	0.544432	0.999995	1.34326	0.816718	IFIH1
up-regulated	Reactome_2016	ERKs are inactivated Homo sapiens R-HSA-202670	1/12	0.544432	0.999995	1.34326	0.816718	DUSP6
up-regulated	Reactome_2016	Reduction of cytosolic Ca++ levels Homo sapiens R-HSA-418359	1/12	0.544432	0.999995	1.34326	0.816718	ATP2A1
up-regulated	Reactome_2016	Caspase-mediated cleavage of cytoskeletal proteins Homo sapiens R-HSA-264870	1/12	0.544432	0.999995	1.34326	0.816718	GSN
up-regulated	Reactome_2016	Physiological factors Homo sapiens R-HSA-5578768	1/12	0.544432	0.999995	1.34326	0.816718	NPR2
up-regulated	Reactome_2016	Eicosanoids Homo sapiens R-HSA-211979	1/12	0.544432	0.999995	1.34326	0.816718	PTGIS
up-regulated	Reactome_2016	ARMS-mediated activation Homo sapiens R-HSA-170984	15/239	0.554426	0.999995	0.989126	0.583408	PDGFRB;CAMK2B;PDGFRA;CSF2;KSR1;DUSP1;IRS2;DUSP8;DUSP6;RASGRP3;GRIN2A;DUSP10;ERBB3;RASA4;ERBB4
up-regulated	Reactome_2016	Signalling to p38 via RIT and RIN Homo sapiens R-HSA-187706	15/239	0.554426	0.999995	0.989126	0.583408	PDGFRB;CAMK2B;PDGFRA;CSF2;KSR1;DUSP1;IRS2;DUSP8;DUSP6;RASGRP3;GRIN2A;DUSP10;ERBB3;RASA4;ERBB4
up-regulated	Reactome_2016	COPI-independent Golgi-to-ER retrograde traffic Homo sapiens R-HSA-6811436	2/29	0.556754	0.999995	1.09444	0.640936	PLA2G4A;PLA2G6
up-regulated	Reactome_2016	Transferrin endocytosis and recycling Homo sapiens R-HSA-917977	2/29	0.556754	0.999995	1.09444	0.640936	ATP6V1G2;ATP6V0D2
up-regulated	Reactome_2016	YAP1- and WWTR1 (TAZ)-stimulated gene expression Homo sapiens R-HSA-2032785	2/29	0.556754	0.999995	1.09444	0.640936	HELZ2;PPARA
up-regulated	Reactome_2016	Cytochrome P450 - arranged by substrate type Homo sapiens R-HSA-211897	4/62	0.559243	0.999995	1.01888	0.592143	PTGIS;CYP1B1;CYP2E1;CYP19A1
up-regulated	Reactome_2016	Frs2-mediated activation Homo sapiens R-HSA-170968	15/240	0.561067	0.999995	0.984677	0.56906	PDGFRB;CAMK2B;PDGFRA;CSF2;KSR1;DUSP1;IRS2;DUSP8;DUSP6;RASGRP3;GRIN2A;DUSP10;ERBB3;RASA4;ERBB4
up-regulated	Reactome_2016	G alpha (i) signalling events Homo sapiens R-HSA-418594	15/240	0.561067	0.999995	0.984677	0.56906	CCL20;C5AR1;FPR1;NPY1R;LPAR2;CXCL1;CXCL3;CXCL2;ADRA2A;CXCL16;C3;RGS5;C3AR1;BDKRB2;CCR7
up-regulated	Reactome_2016	TNFR2 non-canonical NF-kB pathway Homo sapiens R-HSA-5668541	6/95	0.563765	0.999995	0.995904	0.570771	TNFSF15;TNFSF4;TNFSF13;TNFRSF14;BIRC3;RELB
up-regulated	Reactome_2016	FCERI mediated MAPK activation Homo sapiens R-HSA-2871796	18/289	0.566116	0.999995	0.980954	0.558119	PDGFRB;CAMK2B;PDGFRA;JUN;CSF2;KSR1;DUSP1;IRS2;FOS;DUSP8;DUSP6;RASGRP3;MAPK10;GRIN2A;DUSP10;ERBB3;RASA4;ERBB4
up-regulated	Reactome_2016	TP53 Regulates Transcription of Genes Involved in G1 Cell Cycle Arrest Homo sapiens R-HSA-6804116	1/13	0.573332	0.999995	1.23125	0.684935	TP53
up-regulated	Reactome_2016	Activation of DNA fragmentation factor Homo sapiens R-HSA-211227	1/13	0.573332	0.999995	1.23125	0.684935	HIST1H1C
up-regulated	Reactome_2016	Apoptosis induced DNA fragmentation Homo sapiens R-HSA-140342	1/13	0.573332	0.999995	1.23125	0.684935	HIST1H1C
up-regulated	Reactome_2016	FGFR3c ligand binding and activation Homo sapiens R-HSA-190372	1/13	0.573332	0.999995	1.23125	0.684935	GALNT3
up-regulated	Reactome_2016	FGFR3 ligand binding and activation Homo sapiens R-HSA-190239	1/13	0.573332	0.999995	1.23125	0.684935	GALNT3
up-regulated	Reactome_2016	Downregulation of ERBB2:ERBB3 signaling Homo sapiens R-HSA-1358803	1/13	0.573332	0.999995	1.23125	0.684935	ERBB3
up-regulated	Reactome_2016	DEx/H-box helicases activate type I IFN and inflammatory cytokines production Homo sapiens R-HSA-3134963	1/13	0.573332	0.999995	1.23125	0.684935	IRF7
up-regulated	Reactome_2016	TNFR1-induced proapoptotic signaling Homo sapiens R-HSA-5357786	1/13	0.573332	0.999995	1.23125	0.684935	TNFAIP3
up-regulated	Reactome_2016	Signaling by Activin Homo sapiens R-HSA-1502540	1/13	0.573332	0.999995	1.23125	0.684935	ACVR1C
up-regulated	Reactome_2016	RHO GTPases Activate NADPH Oxidases Homo sapiens R-HSA-5668599	1/13	0.573332	0.999995	1.23125	0.684935	NOXA1
up-regulated	Reactome_2016	Purine salvage Homo sapiens R-HSA-74217	1/13	0.573332	0.999995	1.23125	0.684935	AMPD3
up-regulated	Reactome_2016	Prolonged ERK activation events Homo sapiens R-HSA-169893	15/242	0.574239	0.999995	0.975896	0.541339	PDGFRB;CAMK2B;PDGFRA;CSF2;KSR1;DUSP1;IRS2;DUSP8;DUSP6;RASGRP3;GRIN2A;DUSP10;ERBB3;RASA4;ERBB4
up-regulated	Reactome_2016	Amine compound SLC transporters Homo sapiens R-HSA-425428	2/30	0.575394	0.999995	1.05529	0.583261	SLC14A1;SLC44A2
up-regulated	Reactome_2016	Class A/1 (Rhodopsin-like receptors) Homo sapiens R-HSA-373076	20/323	0.576878	0.999995	0.974708	0.53621	CCL20;C5AR1;FPR1;NPY1R;LPAR2;CXCL1;CXCL3;CXCL2;LTB4R;ADRA2A;CXCL16;C3;MC1R;ADORA2A;LPAR6;P2RY1;C3AR1;BDKRB2;CCL2;CCR7
up-regulated	Reactome_2016	PPARA activates gene expression Homo sapiens R-HSA-1989781	7/113	0.58049	0.999995	0.975431	0.530521	HELZ2;ABCA1;RORA;NR1D1;CD36;ANGPTL4;PPARA
up-regulated	Reactome_2016	Signaling by Leptin Homo sapiens R-HSA-2586552	15/243	0.580767	0.999995	0.971563	0.527952	PDGFRB;CAMK2B;PDGFRA;CSF2;KSR1;DUSP1;IRS2;DUSP8;DUSP6;RASGRP3;GRIN2A;DUSP10;ERBB3;RASA4;ERBB4
up-regulated	Reactome_2016	Processing of DNA double-strand break ends Homo sapiens R-HSA-5693607	5/81	0.589681	0.999995	0.971788	0.513273	HIST1H2BN;HIST1H2BK;HIST2H2BE;HIST1H2BD;HIST1H2BC
up-regulated	Reactome_2016	Muscle contraction Homo sapiens R-HSA-397014	12/196	0.592117	0.999995	0.963099	0.504713	CAMK2B;MYL5;RYR2;CACNG7;CACNG8;KCND1;CACNA2D1;NPR2;LMOD1;NEB;ATP2A1;SCN2A
up-regulated	Reactome_2016	Amino acid transport across the plasma membrane Homo sapiens R-HSA-352230	2/31	0.593453	0.999995	1.01885	0.531632	SLC43A2;SLC7A8
up-regulated	Reactome_2016	Adherens junctions interactions Homo sapiens R-HSA-418990	2/31	0.593453	0.999995	1.01885	0.531632	JUP;CDH18
up-regulated	Reactome_2016	Interleukin receptor SHC signaling Homo sapiens R-HSA-912526	15/245	0.593702	0.999995	0.963011	0.502092	PDGFRB;CAMK2B;PDGFRA;CSF2;KSR1;DUSP1;IRS2;DUSP8;DUSP6;RASGRP3;GRIN2A;DUSP10;ERBB3;RASA4;ERBB4
up-regulated	Reactome_2016	Hexose transport Homo sapiens R-HSA-189200	3/48	0.594243	0.999995	0.984822	0.512568	SLC2A3;SLC2A5;SLC5A3
up-regulated	Reactome_2016	Death Receptor Signalling Homo sapiens R-HSA-73887	3/48	0.594243	0.999995	0.984822	0.512568	CLIP3;TNFAIP3;BIRC3
up-regulated	Reactome_2016	Hemostasis Homo sapiens R-HSA-109582	34/552	0.595687	0.999995	0.968812	0.501883	DOCK6;LGALS3BP;SERPINA1;CSF2;SELPLG;SIRPG;GATA6;PLAT;ATP2A1;GATA3;CLU;SERPINA5;KLC4;ISLR;P2RY1;CD36;CD177;NFE2;CD74;SERPINB2;SERPIND1;TGFB3;PCDH7;PLA2G4A;ADRA2A;VEGFA;P2RX6;F8;P2RX4;SLC7A8;IRF7;PDE5A;TP53;RAPGEF4
up-regulated	Reactome_2016	Signalling to RAS Homo sapiens R-HSA-167044	15/246	0.600106	0.999995	0.95879	0.489605	PDGFRB;CAMK2B;PDGFRA;CSF2;KSR1;DUSP1;IRS2;DUSP8;DUSP6;RASGRP3;GRIN2A;DUSP10;ERBB3;RASA4;ERBB4
up-regulated	Reactome_2016	LGI-ADAM interactions Homo sapiens R-HSA-5682910	1/14	0.6004	0.999995	1.13648	0.579786	CACNG8
up-regulated	Reactome_2016	Organic cation/anion/zwitterion transport Homo sapiens R-HSA-549132	1/14	0.6004	0.999995	1.13648	0.579786	SLC22A18
up-regulated	Reactome_2016	SUMOylation of transcription factors Homo sapiens R-HSA-3232118	1/14	0.6004	0.999995	1.13648	0.579786	TP53
up-regulated	Reactome_2016	Regulation of TP53 Activity through Association with Co-factors Homo sapiens R-HSA-6804759	1/14	0.6004	0.999995	1.13648	0.579786	TP53
up-regulated	Reactome_2016	Regulation of IFNG signaling Homo sapiens R-HSA-877312	1/14	0.6004	0.999995	1.13648	0.579786	SOCS1
up-regulated	Reactome_2016	Regulation of necroptotic cell death Homo sapiens R-HSA-5675482	1/14	0.6004	0.999995	1.13648	0.579786	BIRC3
up-regulated	Reactome_2016	Bile salt and organic anion SLC transporters Homo sapiens R-HSA-425471	1/14	0.6004	0.999995	1.13648	0.579786	SLC13A3
up-regulated	Reactome_2016	Activation of Rac Homo sapiens R-HSA-428540	1/14	0.6004	0.999995	1.13648	0.579786	PAK6
up-regulated	Reactome_2016	Inhibition of adenylate cyclase pathway Homo sapiens R-HSA-997269	1/14	0.6004	0.999995	1.13648	0.579786	GNAL
up-regulated	Reactome_2016	Adenylate cyclase inhibitory pathway Homo sapiens R-HSA-170670	1/14	0.6004	0.999995	1.13648	0.579786	GNAL
up-regulated	Reactome_2016	Lysosphingolipid and LPA receptors Homo sapiens R-HSA-419408	1/14	0.6004	0.999995	1.13648	0.579786	LPAR2
up-regulated	Reactome_2016	Regulation of pyruvate dehydrogenase (PDH) complex Homo sapiens R-HSA-204174	1/14	0.6004	0.999995	1.13648	0.579786	PDK2
up-regulated	Reactome_2016	Transport of inorganic cations/anions and amino acids/oligopeptides Homo sapiens R-HSA-425393	6/99	0.604545	0.999995	0.952865	0.479557	SLC12A5;SLC7A8;SLC43A2;SLC9A9;SLC1A1;SLC5A5
up-regulated	Reactome_2016	Regulation of lipid metabolism by Peroxisome proliferator-activated receptor alpha (PPARalpha) Homo sapiens R-HSA-400206	7/116	0.608463	0.999995	0.948432	0.471199	HELZ2;ABCA1;RORA;NR1D1;CD36;ANGPTL4;PPARA
up-regulated	Reactome_2016	O-linked glycosylation of mucins Homo sapiens R-HSA-913709	4/66	0.60929	0.999995	0.95294	0.472145	B3GNT7;GALNT3;GALNT15;MUC20
up-regulated	Reactome_2016	SMAD2/SMAD3:SMAD4 heterotrimer regulates transcription Homo sapiens R-HSA-2173796	2/32	0.610932	0.999995	0.984834	0.485297	CDKN2B;JUNB
up-regulated	Reactome_2016	Glycolysis Homo sapiens R-HSA-70171	2/32	0.610932	0.999995	0.984834	0.485297	PFKFB2;ENO3
up-regulated	Reactome_2016	TRAF6 mediated IRF7 activation Homo sapiens R-HSA-933541	2/32	0.610932	0.999995	0.984834	0.485297	IFIH1;IRF7
up-regulated	Reactome_2016	Signaling by Robo receptor Homo sapiens R-HSA-376176	2/32	0.610932	0.999995	0.984834	0.485297	PAK6;SRGAP3
up-regulated	Reactome_2016	Signal amplification Homo sapiens R-HSA-392518	2/32	0.610932	0.999995	0.984834	0.485297	P2RY1;PLA2G4A
up-regulated	Reactome_2016	Programmed Cell Death Homo sapiens R-HSA-5357801	10/166	0.61236	0.999995	0.946557	0.464224	GSN;SATB1;DAPK2;LY96;BMF;TP53;TLR3;BBC3;HIST1H1C;BIRC3
up-regulated	Reactome_2016	Class B/2 (Secretin family receptors) Homo sapiens R-HSA-373080	5/84	0.622219	0.999995	0.934734	0.443498	SHH;WNT2B;PTCH2;ADM;GCG
up-regulated	Reactome_2016	Depolymerisation of the Nuclear Lamina Homo sapiens R-HSA-4419969	1/15	0.625753	0.999995	1.05525	0.494701	LPIN3
up-regulated	Reactome_2016	Glycogen synthesis Homo sapiens R-HSA-3322077	1/15	0.625753	0.999995	1.05525	0.494701	PPP1R3C
up-regulated	Reactome_2016	Glycogen breakdown (glycogenolysis) Homo sapiens R-HSA-70221	1/15	0.625753	0.999995	1.05525	0.494701	GAA
up-regulated	Reactome_2016	Eicosanoid ligand-binding receptors Homo sapiens R-HSA-391903	1/15	0.625753	0.999995	1.05525	0.494701	LTB4R
up-regulated	Reactome_2016	Recycling of bile acids and salts Homo sapiens R-HSA-159418	1/15	0.625753	0.999995	1.05525	0.494701	ABCC3
up-regulated	Reactome_2016	Smooth Muscle Contraction Homo sapiens R-HSA-445355	2/33	0.62783	0.999995	0.953014	0.443614	MYL5;LMOD1
up-regulated	Reactome_2016	Metabolism of fat-soluble vitamins Homo sapiens R-HSA-6806667	3/51	0.635672	0.999995	0.923123	0.418241	AKR1B10;AKR1C1;RBP1
up-regulated	Reactome_2016	Ion homeostasis Homo sapiens R-HSA-5578775	3/51	0.635672	0.999995	0.923123	0.418241	CAMK2B;RYR2;ATP2A1
up-regulated	Reactome_2016	Apoptotic execution phase Homo sapiens R-HSA-75153	3/51	0.635672	0.999995	0.923123	0.418241	GSN;SATB1;HIST1H1C
up-regulated	Reactome_2016	Neuronal System Homo sapiens R-HSA-112316	18/301	0.636036	0.999995	0.938748	0.424783	CAMK2B;SNAP25;PTPRS;KCND1;RAB3A;CACNA2D1;CACFD1;SLC1A1;ABAT;GRIK2;KCNAB2;LIN7B;GRIN2A;CACNG8;GNAL;EPB41L1;PPFIA4;HCN2
up-regulated	Reactome_2016	Signalling to ERKs Homo sapiens R-HSA-187687	15/253	0.643625	0.999995	0.930238	0.409899	PDGFRB;CAMK2B;PDGFRA;CSF2;KSR1;DUSP1;IRS2;DUSP8;DUSP6;RASGRP3;GRIN2A;DUSP10;ERBB3;RASA4;ERBB4
up-regulated	Reactome_2016	HSF1-dependent transactivation Homo sapiens R-HSA-3371571	2/34	0.644152	0.999995	0.923183	0.406035	CAMK2B;COL4A6
up-regulated	Reactome_2016	EPHA-mediated growth cone collapse Homo sapiens R-HSA-3928663	2/34	0.644152	0.999995	0.923183	0.406035	EPHA3;VEGFA
up-regulated	Reactome_2016	Lipoprotein metabolism Homo sapiens R-HSA-174824	2/34	0.644152	0.999995	0.923183	0.406035	ABCA1;PLTP
up-regulated	Reactome_2016	Synthesis of PIPs at the plasma membrane Homo sapiens R-HSA-1660499	2/34	0.644152	0.999995	0.923183	0.406035	INPP5J;PIK3C2B
up-regulated	Reactome_2016	ROS, RNS production in response to bacteria Homo sapiens R-HSA-1222556	2/34	0.644152	0.999995	0.923183	0.406035	ATP6V1G2;ATP6V0D2
up-regulated	Reactome_2016	GRB2 events in ERBB2 signaling Homo sapiens R-HSA-1963640	1/16	0.649498	0.999995	0.984846	0.425016	ERBB4
up-regulated	Reactome_2016	MAP3K8 (TPL2)-dependent MAPK1/3 activation Homo sapiens R-HSA-5684264	1/16	0.649498	0.999995	0.984846	0.425016	MAP3K8
up-regulated	Reactome_2016	Regulated Necrosis Homo sapiens R-HSA-5218859	1/16	0.649498	0.999995	0.984846	0.425016	BIRC3
up-regulated	Reactome_2016	RIPK1-mediated regulated necrosis Homo sapiens R-HSA-5213460	1/16	0.649498	0.999995	0.984846	0.425016	BIRC3
up-regulated	Reactome_2016	Regulation of KIT signaling Homo sapiens R-HSA-1433559	1/16	0.649498	0.999995	0.984846	0.425016	SOCS1
up-regulated	Reactome_2016	Rap1 signalling Homo sapiens R-HSA-392517	1/16	0.649498	0.999995	0.984846	0.425016	RAPGEF4
up-regulated	Reactome_2016	Metabolism of folate and pterines Homo sapiens R-HSA-196757	1/16	0.649498	0.999995	0.984846	0.425016	MTHFR
up-regulated	Reactome_2016	Platelet homeostasis Homo sapiens R-HSA-418346	5/87	0.653166	0.999995	0.900392	0.383499	P2RX6;P2RX4;PLA2G4A;ATP2A1;PDE5A
up-regulated	Reactome_2016	Metabolism of nucleotides Homo sapiens R-HSA-15869	5/87	0.653166	0.999995	0.900392	0.383499	ADSSL1;NUDT18;TK2;AMPD3;LHPP
up-regulated	Reactome_2016	Generation of second messenger molecules Homo sapiens R-HSA-202433	2/35	0.659902	0.999995	0.89516	0.372086	FYB;HLA-DPA1
up-regulated	Reactome_2016	Post NMDA receptor activation events Homo sapiens R-HSA-438064	2/35	0.659902	0.999995	0.89516	0.372086	CAMK2B;GRIN2A
up-regulated	Reactome_2016	Signaling by NOTCH Homo sapiens R-HSA-157118	7/122	0.661275	0.999995	0.898659	0.371672	JAG2;JUN;HEY1;MIB2;ATP2A1;TP53;DLL1
up-regulated	Reactome_2016	PI-3K cascade:FGFR1 Homo sapiens R-HSA-5654689	7/122	0.661275	0.999995	0.898659	0.371672	PDGFRB;PDGFRA;ERBB3;ERBB4;IRS2;FOXO4;IER3
up-regulated	Reactome_2016	PI-3K cascade:FGFR3 Homo sapiens R-HSA-5654710	7/122	0.661275	0.999995	0.898659	0.371672	PDGFRB;PDGFRA;ERBB3;ERBB4;IRS2;FOXO4;IER3
up-regulated	Reactome_2016	PI3K events in ERBB4 signaling Homo sapiens R-HSA-1250342	7/122	0.661275	0.999995	0.898659	0.371672	PDGFRB;PDGFRA;ERBB3;ERBB4;IRS2;FOXO4;IER3
up-regulated	Reactome_2016	PIP3 activates AKT signaling Homo sapiens R-HSA-1257604	7/122	0.661275	0.999995	0.898659	0.371672	PDGFRB;PDGFRA;ERBB3;ERBB4;IRS2;FOXO4;IER3
up-regulated	Reactome_2016	PI-3K cascade:FGFR4 Homo sapiens R-HSA-5654720	7/122	0.661275	0.999995	0.898659	0.371672	PDGFRB;PDGFRA;ERBB3;ERBB4;IRS2;FOXO4;IER3
up-regulated	Reactome_2016	PI-3K cascade:FGFR2 Homo sapiens R-HSA-5654695	7/122	0.661275	0.999995	0.898659	0.371672	PDGFRB;PDGFRA;ERBB3;ERBB4;IRS2;FOXO4;IER3
up-regulated	Reactome_2016	Immunoregulatory interactions between a Lymphoid and a non-Lymphoid cell Homo sapiens R-HSA-198933	9/157	0.670126	0.999995	0.897624	0.35931	C3;CD96;IFITM1;CD200R1;ITGB7;HLA-F;CD34;CLEC2D;ICAM1
up-regulated	Reactome_2016	TNF receptor superfamily (TNFSF) members mediating non-canonical NF-kB pathway Homo sapiens R-HSA-5676594	1/17	0.671737	0.999995	0.923244	0.367348	BIRC3
up-regulated	Reactome_2016	Tristetraprolin (TTP, ZFP36) binds and destabilizes mRNA Homo sapiens R-HSA-450513	1/17	0.671737	0.999995	0.923244	0.367348	ZFP36
up-regulated	Reactome_2016	Translesion synthesis by POLI Homo sapiens R-HSA-5656121	1/17	0.671737	0.999995	0.923244	0.367348	POLI
up-regulated	Reactome_2016	G1/S-Specific Transcription Homo sapiens R-HSA-69205	1/17	0.671737	0.999995	0.923244	0.367348	TK2
up-regulated	Reactome_2016	Platelet sensitization by LDL Homo sapiens R-HSA-432142	1/17	0.671737	0.999995	0.923244	0.367348	PLA2G4A
up-regulated	Reactome_2016	Beta-catenin phosphorylation cascade Homo sapiens R-HSA-196299	1/17	0.671737	0.999995	0.923244	0.367348	FRAT1
up-regulated	Reactome_2016	Acyl chain remodelling of PG Homo sapiens R-HSA-1482925	1/17	0.671737	0.999995	0.923244	0.367348	PLA2G4A
up-regulated	Reactome_2016	Acyl chain remodelling of PS Homo sapiens R-HSA-1482801	1/17	0.671737	0.999995	0.923244	0.367348	PLA2G4A
up-regulated	Reactome_2016	Metabolism of porphyrins Homo sapiens R-HSA-189445	1/17	0.671737	0.999995	0.923244	0.367348	HMOX1
up-regulated	Reactome_2016	Signaling by NOTCH1 Homo sapiens R-HSA-1980143	4/72	0.677444	0.999995	0.868578	0.338249	JAG2;HEY1;MIB2;DLL1
up-regulated	Reactome_2016	Chromatin organization Homo sapiens R-HSA-4839726	13/226	0.681492	0.999995	0.900612	0.345358	HIST2H2AA3;KDM6B;HIST1H2BN;HIST1H2BK;ARID5B;HIST2H2BE;ING4;PADI3;OGT;HIST1H2AC;HIST1H2BD;KDM7A;HIST1H2BC
up-regulated	Reactome_2016	Chromatin modifying enzymes Homo sapiens R-HSA-3247509	13/226	0.681492	0.999995	0.900612	0.345358	HIST2H2AA3;KDM6B;HIST1H2BN;HIST1H2BK;ARID5B;HIST2H2BE;ING4;PADI3;OGT;HIST1H2AC;HIST1H2BD;KDM7A;HIST1H2BC
up-regulated	Reactome_2016	GAB1 signalosome Homo sapiens R-HSA-180292	7/125	0.68599	0.999995	0.87567	0.330033	PDGFRB;PDGFRA;ERBB3;ERBB4;IRS2;FOXO4;IER3
up-regulated	Reactome_2016	PI3K/AKT activation Homo sapiens R-HSA-198203	7/125	0.68599	0.999995	0.87567	0.330033	PDGFRB;PDGFRA;ERBB3;ERBB4;IRS2;FOXO4;IER3
up-regulated	Reactome_2016	Regulation of cholesterol biosynthesis by SREBP (SREBF) Homo sapiens R-HSA-1655829	3/55	0.686166	0.999995	0.851931	0.320868	HELZ2;PPARA;TM7SF2
up-regulated	Reactome_2016	Platelet Aggregation (Plug Formation) Homo sapiens R-HSA-76009	2/37	0.689716	0.999995	0.843918	0.313495	ADRA2A;RAPGEF4
up-regulated	Reactome_2016	Apoptotic cleavage of cellular proteins Homo sapiens R-HSA-111465	2/37	0.689716	0.999995	0.843918	0.313495	GSN;SATB1
up-regulated	Reactome_2016	Signaling by Insulin receptor Homo sapiens R-HSA-74752	18/311	0.689827	0.999995	0.906217	0.336492	PDGFRB;CAMK2B;PDGFRA;ATP6V1G2;CSF2;KSR1;DUSP1;IRS2;DUSP8;DUSP6;RASGRP3;GRIN2A;DUSP10;ERBB3;RRAGB;RASA4;ERBB4;ATP6V0D2
up-regulated	Reactome_2016	Interleukin-3, 5 and GM-CSF signaling Homo sapiens R-HSA-512988	15/261	0.690226	0.999995	0.899597	0.333514	PDGFRB;CAMK2B;PDGFRA;CSF2;KSR1;DUSP1;IRS2;DUSP8;DUSP6;RASGRP3;GRIN2A;DUSP10;ERBB3;RASA4;ERBB4
up-regulated	Reactome_2016	Defective GALNT12 causes colorectal cancer 1 (CRCS1) Homo sapiens R-HSA-5083636	1/18	0.692567	0.999995	0.868889	0.319187	MUC20
up-regulated	Reactome_2016	Defective GALNT3 causes familial hyperphosphatemic tumoral calcinosis (HFTC) Homo sapiens R-HSA-5083625	1/18	0.692567	0.999995	0.868889	0.319187	MUC20
up-regulated	Reactome_2016	Activation of SMO Homo sapiens R-HSA-5635838	1/18	0.692567	0.999995	0.868889	0.319187	SHH
up-regulated	Reactome_2016	TP53 Regulates Transcription of Genes Involved in G2 Cell Cycle Arrest Homo sapiens R-HSA-6804114	1/18	0.692567	0.999995	0.868889	0.319187	TP53
up-regulated	Reactome_2016	Pre-NOTCH Processing in Golgi Homo sapiens R-HSA-1912420	1/18	0.692567	0.999995	0.868889	0.319187	ATP2A1
up-regulated	Reactome_2016	Oxygen-dependent proline hydroxylation of Hypoxia-inducible Factor Alpha Homo sapiens R-HSA-1234176	1/18	0.692567	0.999995	0.868889	0.319187	EPAS1
up-regulated	Reactome_2016	cGMP effects Homo sapiens R-HSA-418457	1/18	0.692567	0.999995	0.868889	0.319187	PDE5A
up-regulated	Reactome_2016	Defects in vitamin and cofactor metabolism Homo sapiens R-HSA-3296482	1/18	0.692567	0.999995	0.868889	0.319187	TCN2
up-regulated	Reactome_2016	Cytosolic sulfonation of small molecules Homo sapiens R-HSA-156584	1/18	0.692567	0.999995	0.868889	0.319187	SULT1C2
up-regulated	Reactome_2016	Pre-NOTCH Expression and Processing Homo sapiens R-HSA-1912422	3/57	0.70937	0.999995	0.82029	0.281669	JUN;ATP2A1;TP53
up-regulated	Reactome_2016	Ephrin signaling Homo sapiens R-HSA-3928664	1/19	0.712075	0.999995	0.820574	0.278643	EFNB3
up-regulated	Reactome_2016	Signaling by NODAL Homo sapiens R-HSA-1181150	1/19	0.712075	0.999995	0.820574	0.278643	ACVR1C
up-regulated	Reactome_2016	Apoptosis Homo sapiens R-HSA-109581	9/163	0.712561	0.999995	0.862373	0.292249	GSN;SATB1;DAPK2;LY96;BMF;TP53;TLR3;BBC3;HIST1H1C
up-regulated	Reactome_2016	Activation of NMDA receptor upon glutamate binding and postsynaptic events Homo sapiens R-HSA-442755	2/39	0.717342	0.999995	0.798215	0.265169	CAMK2B;GRIN2A
up-regulated	Reactome_2016	TCF dependent signaling in response to WNT Homo sapiens R-HSA-201681	11/199	0.72319	0.999995	0.863183	0.279743	HIST2H2AA3;HIST1H2BN;FRAT1;HIST1H2BK;RSPO3;CXXC4;SOX4;HIST2H2BE;HIST1H2AC;HIST1H2BD;HIST1H2BC
up-regulated	Reactome_2016	IRS-mediated signalling Homo sapiens R-HSA-112399	16/284	0.723232	0.999995	0.880454	0.285289	PDGFRB;CAMK2B;PDGFRA;CSF2;KSR1;DUSP1;IRS2;DUSP8;DUSP6;RASGRP3;GRIN2A;DUSP10;ERBB3;RRAGB;RASA4;ERBB4
up-regulated	Reactome_2016	Chondroitin sulfate biosynthesis Homo sapiens R-HSA-2022870	1/20	0.730347	0.999995	0.777344	0.244269	CSGALNACT1
up-regulated	Reactome_2016	Defective C1GALT1C1 causes Tn polyagglutination syndrome (TNPS) Homo sapiens R-HSA-5083632	1/20	0.730347	0.999995	0.777344	0.244269	MUC20
up-regulated	Reactome_2016	Xenobiotics Homo sapiens R-HSA-211981	1/20	0.730347	0.999995	0.777344	0.244269	CYP2E1
up-regulated	Reactome_2016	Glucuronidation Homo sapiens R-HSA-156588	1/20	0.730347	0.999995	0.777344	0.244269	UGT1A8
up-regulated	Reactome_2016	VEGFA-VEGFR2 Pathway Homo sapiens R-HSA-4420097	18/320	0.734144	0.999995	0.878781	0.271588	PDGFRB;CAMK2B;PDGFRA;CSF2;JUP;KSR1;DUSP1;IRS2;DUSP8;DUSP6;VEGFA;RASGRP3;GRIN2A;DUSP10;ERBB3;RASA4;ERBB4;PTK2B
up-regulated	Reactome_2016	COPI-mediated anterograde transport Homo sapiens R-HSA-6807878	4/78	0.736856	0.999995	0.797896	0.243648	GOLGB1;ANK3;KDELR3;ANK1
up-regulated	Reactome_2016	Insulin receptor signalling cascade Homo sapiens R-HSA-74751	16/287	0.738211	0.999995	0.870566	0.264239	PDGFRB;CAMK2B;PDGFRA;CSF2;KSR1;DUSP1;IRS2;DUSP8;DUSP6;RASGRP3;GRIN2A;DUSP10;ERBB3;RRAGB;RASA4;ERBB4
up-regulated	Reactome_2016	Platelet activation, signaling and aggregation Homo sapiens R-HSA-76002	14/253	0.738373	0.999995	0.863853	0.262012	LGALS3BP;SERPINA1;CSF2;TGFB3;PCDH7;PLA2G4A;CLU;ADRA2A;VEGFA;ISLR;F8;P2RY1;CD36;RAPGEF4
up-regulated	Reactome_2016	Pre-NOTCH Transcription and Translation Homo sapiens R-HSA-1912408	2/41	0.742868	0.999995	0.7572	0.225068	JUN;TP53
up-regulated	Reactome_2016	IGF1R signaling cascade Homo sapiens R-HSA-2428924	16/288	0.743088	0.999995	0.867318	0.257543	PDGFRB;CAMK2B;PDGFRA;CSF2;KSR1;DUSP1;IRS2;DUSP8;DUSP6;RASGRP3;GRIN2A;DUSP10;ERBB3;RRAGB;RASA4;ERBB4
up-regulated	Reactome_2016	Signaling by Type 1 Insulin-like Growth Factor 1 Receptor (IGF1R) Homo sapiens R-HSA-2404192	16/288	0.743088	0.999995	0.867318	0.257543	PDGFRB;CAMK2B;PDGFRA;CSF2;KSR1;DUSP1;IRS2;DUSP8;DUSP6;RASGRP3;GRIN2A;DUSP10;ERBB3;RRAGB;RASA4;ERBB4
up-regulated	Reactome_2016	IRS-related events triggered by IGF1R Homo sapiens R-HSA-2428928	16/288	0.743088	0.999995	0.867318	0.257543	PDGFRB;CAMK2B;PDGFRA;CSF2;KSR1;DUSP1;IRS2;DUSP8;DUSP6;RASGRP3;GRIN2A;DUSP10;ERBB3;RRAGB;RASA4;ERBB4
up-regulated	Reactome_2016	Glucose metabolism Homo sapiens R-HSA-70326	4/79	0.745906	0.999995	0.787215	0.230776	PFKFB2;PPP1R3C;GAA;ENO3
up-regulated	Reactome_2016	TP53 regulates transcription of additional cell cycle genes whose exact role in the p53 pathway remain uncertain Homo sapiens R-HSA-6804115	1/21	0.74746	0.999995	0.738437	0.21494	TP53
up-regulated	Reactome_2016	Translocation of ZAP-70 to Immunological synapse Homo sapiens R-HSA-202430	1/21	0.74746	0.999995	0.738437	0.21494	HLA-DPA1
up-regulated	Reactome_2016	Regulation of FZD by ubiquitination Homo sapiens R-HSA-4641263	1/21	0.74746	0.999995	0.738437	0.21494	RSPO3
up-regulated	Reactome_2016	CD209 (DC-SIGN) signaling Homo sapiens R-HSA-5621575	1/21	0.74746	0.999995	0.738437	0.21494	RELB
up-regulated	Reactome_2016	Regulation of Insulin-like Growth Factor (IGF) transport and uptake by Insulin-like Growth Factor Binding Proteins (IGFBPs) Homo sapiens R-HSA-381426	1/21	0.74746	0.999995	0.738437	0.21494	PAPPA
up-regulated	Reactome_2016	Synthesis of Leukotrienes (LT) and Eoxins (EX) Homo sapiens R-HSA-2142691	1/21	0.74746	0.999995	0.738437	0.21494	GGT1
up-regulated	Reactome_2016	Aflatoxin activation and detoxification Homo sapiens R-HSA-5423646	1/21	0.74746	0.999995	0.738437	0.21494	GGT1
up-regulated	Reactome_2016	TP53 Regulates Transcription of DNA Repair Genes Homo sapiens R-HSA-6796648	3/61	0.751778	0.999995	0.763555	0.217853	JUN;FOS;TP53
up-regulated	Reactome_2016	Regulation of insulin secretion Homo sapiens R-HSA-422356	4/80	0.754717	0.999995	0.776815	0.218605	SNAP25;GCG;ADRA2A;RAPGEF4
up-regulated	Reactome_2016	Non-integrin membrane-ECM interactions Homo sapiens R-HSA-3000171	2/42	0.754874	0.999995	0.738231	0.207594	VTN;ITGB4
up-regulated	Reactome_2016	EPHB-mediated forward signaling Homo sapiens R-HSA-3928662	2/42	0.754874	0.999995	0.738231	0.207594	EFNB3;KALRN
up-regulated	Reactome_2016	Glucagon-like Peptide-1 (GLP1) regulates insulin secretion Homo sapiens R-HSA-381676	2/42	0.754874	0.999995	0.738231	0.207594	GCG;RAPGEF4
up-regulated	Reactome_2016	Signaling by SCF-KIT Homo sapiens R-HSA-1433557	18/325	0.756968	0.999995	0.864235	0.240632	PDGFRB;CAMK2B;PDGFRA;CSF2;KSR1;DUSP1;IRS2;FOXO4;DUSP8;DUSP6;RASGRP3;GRIN2A;SOCS1;DUSP10;ERBB3;RASA4;ERBB4;IER3
up-regulated	Reactome_2016	mTORC1-mediated signalling Homo sapiens R-HSA-166208	1/22	0.763488	0.999995	0.703236	0.189774	RRAGB
up-regulated	Reactome_2016	CD28 dependent PI3K/Akt signaling Homo sapiens R-HSA-389357	1/22	0.763488	0.999995	0.703236	0.189774	MAP3K8
up-regulated	Reactome_2016	Pink/Parkin Mediated Mitophagy Homo sapiens R-HSA-5205685	1/22	0.763488	0.999995	0.703236	0.189774	SQSTM1
up-regulated	Reactome_2016	Mitophagy Homo sapiens R-HSA-5205647	1/22	0.763488	0.999995	0.703236	0.189774	SQSTM1
up-regulated	Reactome_2016	Classical antibody-mediated complement activation Homo sapiens R-HSA-173623	2/43	0.766393	0.999995	0.720186	0.191613	C1S;C1R
up-regulated	Reactome_2016	Voltage gated Potassium channels Homo sapiens R-HSA-1296072	2/43	0.766393	0.999995	0.720186	0.191613	KCND1;KCNAB2
up-regulated	Reactome_2016	Signaling by VEGF Homo sapiens R-HSA-194138	18/328	0.770031	0.999995	0.855732	0.223624	PDGFRB;CAMK2B;PDGFRA;CSF2;JUP;KSR1;DUSP1;IRS2;DUSP8;DUSP6;VEGFA;RASGRP3;GRIN2A;DUSP10;ERBB3;RASA4;ERBB4;PTK2B
up-regulated	Reactome_2016	GPCR ligand binding Homo sapiens R-HSA-500792	25/447	0.770962	0.999995	0.872659	0.226993	WNT2B;C5AR1;FPR1;LPAR2;ADM;CXCL1;CXCL3;CXCL2;LTB4R;CXCL16;C3;SHH;P2RY1;C3AR1;BDKRB2;CCL2;CCR7;CCL20;PTCH2;NPY1R;GCG;ADRA2A;MC1R;ADORA2A;LPAR6
up-regulated	Reactome_2016	Cell surface interactions at the vascular wall Homo sapiens R-HSA-202733	5/101	0.775119	0.999995	0.768508	0.195769	CD74;SELPLG;SLC7A8;SIRPG;CD177
up-regulated	Reactome_2016	Transcriptional activity of SMAD2/SMAD3:SMAD4 heterotrimer Homo sapiens R-HSA-2173793	2/44	0.777437	0.999995	0.703002	0.176982	CDKN2B;JUNB
up-regulated	Reactome_2016	Gastrin-CREB signalling pathway via PKC and MAPK Homo sapiens R-HSA-881907	24/432	0.77795	0.999995	0.866465	0.217563	PDGFRB;CAMK2B;PDGFRA;CSF2;KSR1;DUSP1;ARHGEF25;LPAR2;IRS2;GCG;DUSP8;KALRN;DUSP6;LTB4R;RASGRP3;GRIN2A;RGS2;DUSP10;ERBB3;LPAR6;RASA4;ERBB4;P2RY1;BDKRB2
up-regulated	Reactome_2016	Laminin interactions Homo sapiens R-HSA-3000157	1/23	0.778499	0.999995	0.671235	0.168069	ITGB4
up-regulated	Reactome_2016	Regulation of TP53 Activity through Acetylation Homo sapiens R-HSA-6804758	1/23	0.778499	0.999995	0.671235	0.168069	TP53
up-regulated	Reactome_2016	Signaling by BMP Homo sapiens R-HSA-201451	1/23	0.778499	0.999995	0.671235	0.168069	BMP2
up-regulated	Reactome_2016	Cholesterol biosynthesis Homo sapiens R-HSA-191273	1/23	0.778499	0.999995	0.671235	0.168069	TM7SF2
up-regulated	Reactome_2016	Signalling by NGF Homo sapiens R-HSA-166520	25/450	0.781827	0.999995	0.866357	0.213229	CAMK2B;CSF2;IRS2;FOXO4;KALRN;ARHGAP4;RASGRP3;GRIN2A;DUSP10;ERBB3;ERBB4;IER3;PDGFRB;NGFR;PDGFRA;MEF2C;KSR1;DUSP1;DUSP8;DUSP6;NFKBIA;ADORA2A;RASA4;ARHGEF3;SQSTM1
up-regulated	Reactome_2016	Glycosaminoglycan metabolism Homo sapiens R-HSA-1630316	6/121	0.786595	0.999995	0.769669	0.184753	CSGALNACT1;B3GNT7;IDUA;IDS;GXYLT2;SGSH
up-regulated	Reactome_2016	RMTs methylate histone arginines Homo sapiens R-HSA-3214858	2/45	0.788022	0.999995	0.686616	0.163572	HIST2H2AA3;HIST1H2AC
up-regulated	Reactome_2016	Signaling by ERBB2 Homo sapiens R-HSA-1227986	2/45	0.788022	0.999995	0.686616	0.163572	ERBB3;ERBB4
up-regulated	Reactome_2016	G-protein mediated events Homo sapiens R-HSA-112040	2/45	0.788022	0.999995	0.686616	0.163572	GNAL;PLA2G4A
up-regulated	Reactome_2016	Diseases of metabolism Homo sapiens R-HSA-5668914	2/45	0.788022	0.999995	0.686616	0.163572	TCN2;PPP1R3C
up-regulated	Reactome_2016	Signaling by FGFR3 Homo sapiens R-HSA-5654741	18/333	0.790739	0.999995	0.84192	0.197673	PDGFRB;CAMK2B;PDGFRA;CSF2;KSR1;GALNT3;DUSP1;IRS2;FOXO4;DUSP8;DUSP6;RASGRP3;GRIN2A;DUSP10;ERBB3;RASA4;ERBB4;IER3
up-regulated	Reactome_2016	Phosphorylation of CD3 and TCR zeta chains Homo sapiens R-HSA-202427	1/24	0.792558	0.999995	0.642016	0.149262	HLA-DPA1
up-regulated	Reactome_2016	DARPP-32 events Homo sapiens R-HSA-180024	1/24	0.792558	0.999995	0.642016	0.149262	PDE4B
up-regulated	Reactome_2016	Sema4D induced cell migration and growth-cone collapse Homo sapiens R-HSA-416572	1/24	0.792558	0.999995	0.642016	0.149262	SEMA4D
up-regulated	Reactome_2016	Insulin processing Homo sapiens R-HSA-264876	1/24	0.792558	0.999995	0.642016	0.149262	PCSK1
up-regulated	Reactome_2016	Pyrimidine metabolism Homo sapiens R-HSA-73848	1/24	0.792558	0.999995	0.642016	0.149262	TK2
up-regulated	Reactome_2016	Rho GTPase cycle Homo sapiens R-HSA-194840	6/122	0.793077	0.999995	0.762993	0.176888	ARHGEF3;HMHA1;SRGAP3;KALRN;ARHGAP6;ARHGAP4
up-regulated	Reactome_2016	Metabolism of carbohydrates Homo sapiens R-HSA-71387	15/282	0.794253	0.999995	0.827901	0.19071	CSGALNACT1;PFKFB2;IDUA;AMY2B;GAA;SLC2A3;GXYLT2;SLC2A5;ENO3;SLC5A3;SGSH;PPP1R3C;B3GNT7;ALDH1A1;IDS
up-regulated	Reactome_2016	Factors involved in megakaryocyte development and platelet production Homo sapiens R-HSA-983231	7/141	0.797508	0.999995	0.77045	0.174325	DOCK6;KLC4;NFE2;GATA6;IRF7;GATA3;TP53
up-regulated	Reactome_2016	Cytosolic sensors of pathogen-associated DNA Homo sapiens R-HSA-1834949	3/66	0.797627	0.999995	0.702767	0.158906	NFKBIA;IRF7;TLR3
up-regulated	Reactome_2016	G alpha (s) signalling events Homo sapiens R-HSA-418555	7/142	0.803343	0.999995	0.764702	0.167449	MC1R;ADORA2A;ADRBK2;PDE4B;ADM;GCG;PDE7B
up-regulated	Reactome_2016	Metal ion SLC transporters Homo sapiens R-HSA-425410	1/25	0.805726	0.999995	0.615233	0.132897	SLC41A2
up-regulated	Reactome_2016	Antigen Presentation: Folding, assembly and peptide loading of class I MHC Homo sapiens R-HSA-983170	1/25	0.805726	0.999995	0.615233	0.132897	HLA-F
up-regulated	Reactome_2016	Constitutive Signaling by AKT1 E17K in Cancer Homo sapiens R-HSA-5674400	1/25	0.805726	0.999995	0.615233	0.132897	FOXO4
up-regulated	Reactome_2016	RAF activation Homo sapiens R-HSA-5673000	1/25	0.805726	0.999995	0.615233	0.132897	KSR1
up-regulated	Reactome_2016	Basigin interactions Homo sapiens R-HSA-210991	1/25	0.805726	0.999995	0.615233	0.132897	SLC7A8
up-regulated	Reactome_2016	Formation of tubulin folding intermediates by CCT/TriC Homo sapiens R-HSA-389960	1/25	0.805726	0.999995	0.615233	0.132897	CCT6B
up-regulated	Reactome_2016	Nitric oxide stimulates guanylate cyclase Homo sapiens R-HSA-392154	1/25	0.805726	0.999995	0.615233	0.132897	PDE5A
up-regulated	Reactome_2016	Macroautophagy Homo sapiens R-HSA-1632852	3/67	0.805895	0.999995	0.691749	0.149281	GABARAPL1;RRAGB;WIPI1
up-regulated	Reactome_2016	Semaphorin interactions Homo sapiens R-HSA-373755	3/67	0.805895	0.999995	0.691749	0.149281	SEMA4A;SEMA4D;PLXNB3
up-regulated	Reactome_2016	EPH-ephrin mediated repulsion of cells Homo sapiens R-HSA-3928665	2/48	0.817155	0.999995	0.641734	0.129583	EFNB3;EPHA3
up-regulated	Reactome_2016	Pyruvate metabolism and Citric Acid (TCA) cycle Homo sapiens R-HSA-71406	2/48	0.817155	0.999995	0.641734	0.129583	ADHFE1;PDK2
up-regulated	Reactome_2016	Fatty acid, triacylglycerol, and ketone body metabolism Homo sapiens R-HSA-535734	11/217	0.817832	0.999995	0.786995	0.158263	HELZ2;ABCA1;BDH2;RORA;NR1D1;CD36;ANGPTL4;PPARA;CPT1B;ACSF2;LPIN3
up-regulated	Reactome_2016	A tetrasaccharide linker sequence is required for GAG synthesis Homo sapiens R-HSA-1971475	1/26	0.818058	0.999995	0.590592	0.118604	GXYLT2
up-regulated	Reactome_2016	Termination of O-glycan biosynthesis Homo sapiens R-HSA-977068	1/26	0.818058	0.999995	0.590592	0.118604	MUC20
up-regulated	Reactome_2016	N-glycan antennae elongation in the medial/trans-Golgi Homo sapiens R-HSA-975576	1/26	0.818058	0.999995	0.590592	0.118604	FUCA1
up-regulated	Reactome_2016	PD-1 signaling Homo sapiens R-HSA-389948	1/26	0.818058	0.999995	0.590592	0.118604	HLA-DPA1
up-regulated	Reactome_2016	Attenuation phase Homo sapiens R-HSA-3371568	1/26	0.818058	0.999995	0.590592	0.118604	COL4A6
up-regulated	Reactome_2016	PTK6 Regulates RHO GTPases, RAS GTPase and MAP kinases Homo sapiens R-HSA-8849471	1/26	0.818058	0.999995	0.590592	0.118604	RASA4
up-regulated	Reactome_2016	WNT ligand biogenesis and trafficking Homo sapiens R-HSA-3238698	1/26	0.818058	0.999995	0.590592	0.118604	WNT2B
up-regulated	Reactome_2016	Downregulation of TGF-beta receptor signaling Homo sapiens R-HSA-2173788	1/26	0.818058	0.999995	0.590592	0.118604	BAMBI
up-regulated	Reactome_2016	Creation of C4 and C2 activators Homo sapiens R-HSA-166786	2/49	0.826038	0.999995	0.628046	0.120028	C1S;C1R
up-regulated	Reactome_2016	Fc epsilon receptor (FCERI) signaling Homo sapiens R-HSA-2454202	21/395	0.827766	0.999995	0.826621	0.156252	PDGFRB;CAMK2B;PDGFRA;JUN;CSF2;KSR1;DUSP1;IRS2;FOS;FOXO4;DUSP8;DUSP6;RASGRP3;NFKBIA;MAPK10;GRIN2A;DUSP10;ERBB3;RASA4;ERBB4;IER3
up-regulated	Reactome_2016	Keratan sulfate biosynthesis Homo sapiens R-HSA-2022854	1/27	0.829608	0.999995	0.567847	0.106075	B3GNT7
up-regulated	Reactome_2016	VEGFR2 mediated vascular permeability Homo sapiens R-HSA-5218920	1/27	0.829608	0.999995	0.567847	0.106075	JUP
up-regulated	Reactome_2016	Integrin alphaIIb beta3 signaling Homo sapiens R-HSA-354192	1/27	0.829608	0.999995	0.567847	0.106075	RAPGEF4
up-regulated	Reactome_2016	Sema4D in semaphorin signaling Homo sapiens R-HSA-400685	1/27	0.829608	0.999995	0.567847	0.106075	SEMA4D
up-regulated	Reactome_2016	Prefoldin mediated transfer of substrate to CCT/TriC Homo sapiens R-HSA-389957	1/27	0.829608	0.999995	0.567847	0.106075	CCT6B
up-regulated	Reactome_2016	Pyruvate metabolism Homo sapiens R-HSA-70268	1/27	0.829608	0.999995	0.567847	0.106075	PDK2
up-regulated	Reactome_2016	DAP12 signaling Homo sapiens R-HSA-2424491	18/344	0.831637	0.999995	0.813026	0.149889	PDGFRB;CAMK2B;PDGFRA;CSF2;KLRC2;KSR1;DUSP1;IRS2;FOXO4;DUSP8;DUSP6;RASGRP3;GRIN2A;DUSP10;ERBB3;RASA4;ERBB4;IER3
up-regulated	Reactome_2016	Downstream signaling of activated FGFR2 Homo sapiens R-HSA-5654696	17/329	0.840239	0.999995	0.802281	0.139653	PDGFRB;CAMK2B;PDGFRA;CSF2;KSR1;DUSP1;IRS2;FOXO4;DUSP8;DUSP6;RASGRP3;GRIN2A;DUSP10;ERBB3;RASA4;ERBB4;IER3
up-regulated	Reactome_2016	Downstream signaling of activated FGFR4 Homo sapiens R-HSA-5654716	17/329	0.840239	0.999995	0.802281	0.139653	PDGFRB;CAMK2B;PDGFRA;CSF2;KSR1;DUSP1;IRS2;FOXO4;DUSP8;DUSP6;RASGRP3;GRIN2A;DUSP10;ERBB3;RASA4;ERBB4;IER3
up-regulated	Reactome_2016	Downstream signaling of activated FGFR3 Homo sapiens R-HSA-5654708	17/329	0.840239	0.999995	0.802281	0.139653	PDGFRB;CAMK2B;PDGFRA;CSF2;KSR1;DUSP1;IRS2;FOXO4;DUSP8;DUSP6;RASGRP3;GRIN2A;DUSP10;ERBB3;RASA4;ERBB4;IER3
up-regulated	Reactome_2016	Energy dependent regulation of mTOR by LKB1-AMPK Homo sapiens R-HSA-380972	1/28	0.840426	0.999995	0.546786	0.095057	RRAGB
up-regulated	Reactome_2016	Adrenaline,noradrenaline inhibits insulin secretion Homo sapiens R-HSA-400042	1/28	0.840426	0.999995	0.546786	0.095057	ADRA2A
up-regulated	Reactome_2016	Ca-dependent events Homo sapiens R-HSA-111996	1/28	0.840426	0.999995	0.546786	0.095057	PLA2G4A
up-regulated	Reactome_2016	Costimulation by the CD28 family Homo sapiens R-HSA-388841	3/72	0.843068	0.999995	0.64145	0.1095	MAP3K8;TNFRSF14;HLA-DPA1
up-regulated	Reactome_2016	Asparagine N-linked glycosylation Homo sapiens R-HSA-446203	13/259	0.843452	0.999995	0.778408	0.132526	SEC16B;SERPINA1;FUCA1;TGFA;ANK3;ANK1;RENBP;F8;TRAPPC6A;CTAGE5;GOLGB1;ST3GAL5;KDELR3
up-regulated	Reactome_2016	Post-translational protein modification Homo sapiens R-HSA-597592	28/521	0.843523	0.999995	0.835392	0.142157	SERPINA1;GALNT15;TGFA;THBS2;ADAMTS10;ADAMTS14;ADAMTS13;ST3GAL5;THSD7A;ARSD;ARSE;FN3K;SEC16B;ARSA;GALNT3;FUCA1;ANK3;ANK1;RENBP;F8;TRAPPC6A;CTAGE5;B3GNT7;GOLGB1;SSPO;KDELR3;TP53;MUC20
up-regulated	Reactome_2016	Signaling by ERBB4 Homo sapiens R-HSA-1236394	17/330	0.843593	0.999995	0.799675	0.136012	PDGFRB;CAMK2B;PDGFRA;CSF2;KSR1;DUSP1;IRS2;FOXO4;DUSP8;DUSP6;RASGRP3;GRIN2A;DUSP10;ERBB3;RASA4;ERBB4;IER3
up-regulated	Reactome_2016	HDR through Homologous Recombination (HR) or Single Strand Annealing (SSA) Homo sapiens R-HSA-5693567	5/112	0.845527	0.999995	0.689095	0.115627	HIST1H2BN;HIST1H2BK;HIST1H2BD;HIST2H2BE;HIST1H2BC
up-regulated	Reactome_2016	Adaptive Immune System Homo sapiens R-HSA-1280218	42/762	0.84953	0.999995	0.857015	0.139755	IFITM1;UBA7;IRS2;CBLB;UBE2L6;FOXO4;IFI30;FYB;CTSS;ICAM1;RASGRP3;C3;KLC4;HLA-DMA;CTSO;SOCS1;ERBB3;ERBB4;MAP3K8;TNFRSF14;ITGB7;FBXO6;CD36;CTSF;CD34;CTSD;IER3;HLA-DPA1;HERC6;PDGFRB;MYLIP;CD74;PDGFRA;CD96;FBXO2;MIB2;HLA-F;NFKBIA;FBXL8;CD200R1;CLEC2D;RAPGEF4
up-regulated	Reactome_2016	Signaling by TGF-beta Receptor Complex Homo sapiens R-HSA-170834	3/73	0.849716	0.999995	0.632253	0.102964	CDKN2B;BAMBI;JUNB
up-regulated	Reactome_2016	Signaling by FGFR4 Homo sapiens R-HSA-5654743	17/332	0.850143	0.999995	0.794511	0.128989	PDGFRB;CAMK2B;PDGFRA;CSF2;KSR1;DUSP1;IRS2;FOXO4;DUSP8;DUSP6;RASGRP3;GRIN2A;DUSP10;ERBB3;RASA4;ERBB4;IER3
up-regulated	Reactome_2016	Downstream signaling of activated FGFR1 Homo sapiens R-HSA-5654687	17/332	0.850143	0.999995	0.794511	0.128989	PDGFRB;CAMK2B;PDGFRA;CSF2;KSR1;DUSP1;IRS2;FOXO4;DUSP8;DUSP6;RASGRP3;GRIN2A;DUSP10;ERBB3;RASA4;ERBB4;IER3
up-regulated	Reactome_2016	HSF1 activation Homo sapiens R-HSA-3371511	1/29	0.850557	0.999995	0.52723	0.0853396	COL4A6
up-regulated	Reactome_2016	Activation of Kainate Receptors upon glutamate binding Homo sapiens R-HSA-451326	1/30	0.860045	0.999995	0.509022	0.0767455	GRIK2
up-regulated	Reactome_2016	Glucagon-type ligand receptors Homo sapiens R-HSA-420092	1/30	0.860045	0.999995	0.509022	0.0767455	GCG
up-regulated	Reactome_2016	EPH-Ephrin signaling Homo sapiens R-HSA-2682334	4/95	0.860072	0.999995	0.648247	0.097716	EFNB3;KALRN;EPHA3;VEGFA
up-regulated	Reactome_2016	G alpha (q) signalling events Homo sapiens R-HSA-416476	9/191	0.86164	0.999995	0.7286	0.108501	RGS2;ARHGEF25;LPAR6;P2RY1;BDKRB2;LPAR2;GCG;KALRN;LTB4R
up-regulated	Reactome_2016	G alpha (12/13) signalling events Homo sapiens R-HSA-416482	3/75	0.862278	0.999995	0.614625	0.0910736	ARHGEF3;KALRN;ARHGAP4
up-regulated	Reactome_2016	Signaling by FGFR1 Homo sapiens R-HSA-5654736	17/336	0.862614	0.999995	0.784378	0.115921	PDGFRB;CAMK2B;PDGFRA;CSF2;KSR1;DUSP1;IRS2;FOXO4;DUSP8;DUSP6;RASGRP3;GRIN2A;DUSP10;ERBB3;RASA4;ERBB4;IER3
up-regulated	Reactome_2016	Downstream signaling events of B Cell Receptor (BCR) Homo sapiens R-HSA-1168372	9/192	0.865541	0.999995	0.72458	0.10463	PDGFRB;NFKBIA;PDGFRA;ERBB3;ERBB4;IRS2;FOXO4;IER3;RASGRP3
up-regulated	Reactome_2016	Metabolism of proteins Homo sapiens R-HSA-392499	60/1074	0.866575	0.999995	0.867883	0.124286	HIST2H2AA3;PCSK1;SERPINA1;GALNT15;UBE2L6;CCT6B;DMBT1;FBXO6;THSD7A;CTSD;HIST1H2AC;CPA3;TSPYL2;ARSA;WIPI1;ANK3;ANK1;RENBP;HIST2H2BE;ADRA2A;ERN1;F8;TRAPPC6A;CTAGE5;ADORA2A;B3GNT7;DDIT3;PAPPA;KDELR3;TP53;ATF3;HIST1H2BD;HIST1H2BC;HIST1H2BN;HIST1H2BK;GATA6;TGFA;THBS2;ADAMTS10;DPP4;ADAMTS14;ADAMTS13;LDHD;CCL2;ST3GAL5;DNAJB9;ARSD;ARSE;FN3K;SEC16B;ACE;GSN;GALNT3;FUCA1;GCG;GOLGB1;SSPO;INHA;MUC20;ITM2B
up-regulated	Reactome_2016	Disassembly of the destruction complex and recruitment of AXIN to the membrane Homo sapiens R-HSA-4641262	1/31	0.868931	0.999995	0.492028	0.0691256	FRAT1
up-regulated	Reactome_2016	NGF signalling via TRKA from the plasma membrane Homo sapiens R-HSA-187037	19/374	0.869938	0.999995	0.787476	0.109722	PDGFRB;CAMK2B;PDGFRA;MEF2C;CSF2;KSR1;DUSP1;IRS2;FOXO4;DUSP8;DUSP6;RASGRP3;GRIN2A;DUSP10;ADORA2A;ERBB3;RASA4;ERBB4;IER3
up-regulated	Reactome_2016	Homology Directed Repair Homo sapiens R-HSA-5693538	5/118	0.875561	0.999995	0.652296	0.0866839	HIST1H2BN;HIST1H2BK;HIST1H2BD;HIST2H2BE;HIST1H2BC
up-regulated	Reactome_2016	Downstream signal transduction Homo sapiens R-HSA-186763	17/341	0.877058	0.999995	0.772064	0.101281	PDGFRB;CAMK2B;PDGFRA;CSF2;KSR1;DUSP1;IRS2;FOXO4;DUSP8;DUSP6;RASGRP3;GRIN2A;DUSP10;ERBB3;RASA4;ERBB4;IER3
up-regulated	Reactome_2016	Keratan sulfate/keratin metabolism Homo sapiens R-HSA-1638074	1/32	0.877254	0.999995	0.476131	0.0623536	B3GNT7
up-regulated	Reactome_2016	Activation of Matrix Metalloproteinases Homo sapiens R-HSA-1592389	1/32	0.877254	0.999995	0.476131	0.0623536	MMP11
up-regulated	Reactome_2016	Gluconeogenesis Homo sapiens R-HSA-70263	1/32	0.877254	0.999995	0.476131	0.0623536	ENO3
up-regulated	Reactome_2016	Cooperation of Prefoldin and TriC/CCT in actin and tubulin folding Homo sapiens R-HSA-389958	1/32	0.877254	0.999995	0.476131	0.0623536	CCT6B
up-regulated	Reactome_2016	TGF-beta receptor signaling activates SMADs Homo sapiens R-HSA-2173789	1/32	0.877254	0.999995	0.476131	0.0623536	BAMBI
up-regulated	Reactome_2016	DAP12 interactions Homo sapiens R-HSA-2172127	18/359	0.877462	0.999995	0.776629	0.101522	PDGFRB;CAMK2B;PDGFRA;CSF2;KLRC2;KSR1;DUSP1;IRS2;FOXO4;DUSP8;DUSP6;RASGRP3;GRIN2A;DUSP10;ERBB3;RASA4;ERBB4;IER3
up-regulated	Reactome_2016	Sphingolipid de novo biosynthesis Homo sapiens R-HSA-1660661	1/33	0.885048	0.999995	0.461227	0.0563218	ALDH3B1
up-regulated	Reactome_2016	Sialic acid metabolism Homo sapiens R-HSA-4085001	1/33	0.885048	0.999995	0.461227	0.0563218	ST3GAL5
up-regulated	Reactome_2016	CD28 co-stimulation Homo sapiens R-HSA-389356	1/33	0.885048	0.999995	0.461227	0.0563218	MAP3K8
up-regulated	Reactome_2016	E2F mediated regulation of DNA replication Homo sapiens R-HSA-113510	1/33	0.885048	0.999995	0.461227	0.0563218	TK2
up-regulated	Reactome_2016	Glucagon signaling in metabolic regulation Homo sapiens R-HSA-163359	1/33	0.885048	0.999995	0.461227	0.0563218	GCG
up-regulated	Reactome_2016	Inactivation, recovery and regulation of the phototransduction cascade Homo sapiens R-HSA-2514859	1/33	0.885048	0.999995	0.461227	0.0563218	PDE6G
up-regulated	Reactome_2016	Detoxification of Reactive Oxygen Species Homo sapiens R-HSA-3299685	1/33	0.885048	0.999995	0.461227	0.0563218	SOD2
up-regulated	Reactome_2016	RHO GTPase Effectors Homo sapiens R-HSA-195258	12/255	0.890439	0.999995	0.72694	0.0843549	HIST2H2AA3;HIST1H2BN;KLC4;DAAM1;NOXA1;HIST1H2BK;RHPN1;LIN7B;HIST2H2BE;HIST1H2AC;HIST1H2BD;HIST1H2BC
up-regulated	Reactome_2016	The phototransduction cascade Homo sapiens R-HSA-2514856	1/34	0.892348	0.999995	0.447227	0.0509386	PDE6G
up-regulated	Reactome_2016	Striated Muscle Contraction Homo sapiens R-HSA-390522	1/34	0.892348	0.999995	0.447227	0.0509386	NEB
up-regulated	Reactome_2016	Neurotransmitter Receptor Binding And Downstream Transmission In The Postsynaptic Cell Homo sapiens R-HSA-112314	6/142	0.893132	0.999995	0.650089	0.0734735	CAMK2B;GRIN2A;CACNG8;GNAL;EPB41L1;GRIK2
up-regulated	Reactome_2016	Opioid Signalling Homo sapiens R-HSA-111885	3/81	0.894584	0.999995	0.567163	0.0631799	GNAL;PDE4B;PLA2G4A
up-regulated	Reactome_2016	Role of LAT2/NTAL/LAB on calcium mobilization Homo sapiens R-HSA-2730905	7/162	0.894744	0.999995	0.665314	0.0739948	PDGFRB;PDGFRA;ERBB3;ERBB4;IRS2;FOXO4;IER3
up-regulated	Reactome_2016	Signaling by FGFR Homo sapiens R-HSA-190236	18/366	0.895196	0.999995	0.760717	0.0842208	PDGFRB;CAMK2B;PDGFRA;CSF2;KSR1;GALNT3;DUSP1;IRS2;FOXO4;DUSP8;DUSP6;RASGRP3;GRIN2A;DUSP10;ERBB3;RASA4;ERBB4;IER3
up-regulated	Reactome_2016	Signaling by Rho GTPases Homo sapiens R-HSA-194315	18/367	0.897553	0.999995	0.758496	0.081981	HIST2H2AA3;HIST1H2BN;HIST1H2BK;HMHA1;KALRN;ARHGAP6;LIN7B;HIST2H2BE;ARHGAP4;KLC4;DAAM1;NOXA1;ARHGEF3;RHPN1;SRGAP3;HIST1H2AC;HIST1H2BD;HIST1H2BC
up-regulated	Reactome_2016	Signaling by Wnt Homo sapiens R-HSA-195721	14/295	0.899158	0.999995	0.733068	0.0779225	HIST2H2AA3;HIST1H2BN;WNT2B;PDE6G;HIST1H2BK;CXXC4;HIST2H2BE;FRAT1;DAAM1;RSPO3;SOX4;HIST1H2AC;HIST1H2BD;HIST1H2BC
up-regulated	Reactome_2016	Lysosome Vesicle Biogenesis Homo sapiens R-HSA-432720	1/35	0.899185	0.999995	0.43405	0.046125	DNASE2
up-regulated	Reactome_2016	Regulation of TP53 Degradation Homo sapiens R-HSA-6804757	1/35	0.899185	0.999995	0.43405	0.046125	TP53
up-regulated	Reactome_2016	Base Excision Repair Homo sapiens R-HSA-73884	1/35	0.899185	0.999995	0.43405	0.046125	NEIL1
up-regulated	Reactome_2016	Resolution of Abasic Sites (AP sites) Homo sapiens R-HSA-73933	1/35	0.899185	0.999995	0.43405	0.046125	NEIL1
up-regulated	Reactome_2016	Antigen processing-Cross presentation Homo sapiens R-HSA-1236975	3/82	0.899253	0.999995	0.559954	0.0594617	CD36;HLA-F;CTSS
up-regulated	Reactome_2016	DNA Double-Strand Break Repair Homo sapiens R-HSA-5693532	6/145	0.903855	0.999995	0.635955	0.0642867	HIST1H2BN;HIST1H2BK;TP53;HIST1H2BD;HIST2H2BE;HIST1H2BC
up-regulated	Reactome_2016	Regulation of TP53 Expression and Degradation Homo sapiens R-HSA-6806003	1/36	0.905588	0.999995	0.421626	0.0418132	TP53
up-regulated	Reactome_2016	TP53 Regulates Metabolic Genes Homo sapiens R-HSA-5628897	3/84	0.908036	0.999995	0.546069	0.0526798	RRAGB;DDIT4;TP53
up-regulated	Reactome_2016	Metabolism Homo sapiens R-HSA-1430728	108/1908	0.909865	0.999995	0.875793	0.0827262	DMGDH;AMY2B;RORA;MT1X;GXYLT2;HNMT;SAT1;ENO3;TM7SF2;TDO2;LIPH;LIPG;NUDT18;CYP1B1;CHAC1;GGT1;PDK2;CSGALNACT1;ARSA;PHYKPL;DIO2;CMBL;KMO;CPT1B;PPP1R3C;RBP1;CYP2E1;PTGES;PFKFB2;CDS1;ISYNA1;PLA2G6;PLD1;SLC5A3;CYP19A1;PLD3;SLC5A5;HSD11B1;HELZ2;NPC1L1;ALDH3B1;INPP5J;HMOX1;ARSD;ARSE;PLTP;LHPP;ABCA1;GSTM4;GSTM2;CHKB;ADHFE1;MTHFR;NR1D1;ACSF2;AKR1B10;TCN2;TCN1;SNAP25;SLC44A2;QPRT;SLC2A3;CSAD;SLC2A5;PIK3C2B;S…
up-regulated	Reactome_2016	Signaling by EGFR Homo sapiens R-HSA-177929	17/355	0.911189	0.999995	0.739522	0.0687795	PDGFRB;CAMK2B;PDGFRA;CSF2;KSR1;DUSP1;IRS2;FOXO4;DUSP8;DUSP6;RASGRP3;GRIN2A;DUSP10;ERBB3;RASA4;ERBB4;IER3
up-regulated	Reactome_2016	Synthesis of substrates in N-glycan biosythesis Homo sapiens R-HSA-446219	2/63	0.91536	0.999995	0.483542	0.0427633	ST3GAL5;RENBP
up-regulated	Reactome_2016	Transport of vitamins, nucleosides, and related molecules Homo sapiens R-HSA-425397	1/38	0.9172	0.999995	0.398793	0.0344676	SLC29A2
up-regulated	Reactome_2016	G1 Phase Homo sapiens R-HSA-69236	1/38	0.9172	0.999995	0.398793	0.0344676	CDKN2B
up-regulated	Reactome_2016	Cyclin D associated events in G1 Homo sapiens R-HSA-69231	1/38	0.9172	0.999995	0.398793	0.0344676	CDKN2B
up-regulated	Reactome_2016	MAP2K and MAPK activation Homo sapiens R-HSA-5674135	1/38	0.9172	0.999995	0.398793	0.0344676	KSR1
up-regulated	Reactome_2016	G2/M Checkpoints Homo sapiens R-HSA-69481	6/150	0.919668	0.999995	0.613708	0.0513935	HIST1H2BN;HIST1H2BK;TP53;HIST1H2BD;HIST2H2BE;HIST1H2BC
up-regulated	Reactome_2016	mTOR signalling Homo sapiens R-HSA-165159	1/39	0.922459	0.999995	0.388277	0.0313387	RRAGB
up-regulated	Reactome_2016	NS1 Mediated Effects on Host Pathways Homo sapiens R-HSA-168276	1/39	0.922459	0.999995	0.388277	0.0313387	ISG15
up-regulated	Reactome_2016	Nuclear signaling by ERBB4 Homo sapiens R-HSA-1251985	1/39	0.922459	0.999995	0.388277	0.0313387	ERBB4
up-regulated	Reactome_2016	GABA B receptor activation Homo sapiens R-HSA-977444	1/39	0.922459	0.999995	0.388277	0.0313387	GNAL
up-regulated	Reactome_2016	Activation of GABAB receptors Homo sapiens R-HSA-991365	1/39	0.922459	0.999995	0.388277	0.0313387	GNAL
up-regulated	Reactome_2016	Signaling by FGFR2 Homo sapiens R-HSA-5654738	17/361	0.923221	0.999995	0.726386	0.0580288	PDGFRB;CAMK2B;PDGFRA;CSF2;KSR1;DUSP1;IRS2;FOXO4;DUSP8;DUSP6;RASGRP3;GRIN2A;DUSP10;ERBB3;RASA4;ERBB4;IER3
up-regulated	Reactome_2016	Golgi-to-ER retrograde transport Homo sapiens R-HSA-8856688	4/110	0.924136	0.999995	0.556066	0.0438717	KLC4;PLA2G4A;KDELR3;PLA2G6
up-regulated	Reactome_2016	Integration of energy metabolism Homo sapiens R-HSA-163685	4/110	0.924136	0.999995	0.556066	0.0438717	SNAP25;GCG;ADRA2A;RAPGEF4
up-regulated	Reactome_2016	Diseases of signal transduction Homo sapiens R-HSA-5663202	13/288	0.925677	0.999995	0.695229	0.0536925	JAG2;PDGFRB;PDGFRA;MIB2;IRS2;FOXO4;DLL1;SHH;HEY1;ERBB3;ERBB4;RBP1;STRA6
up-regulated	Reactome_2016	PKB-mediated events Homo sapiens R-HSA-109703	1/40	0.927385	0.999995	0.378301	0.0285189	RRAGB
up-regulated	Reactome_2016	Triglyceride Biosynthesis Homo sapiens R-HSA-75109	2/66	0.927813	0.999995	0.460802	0.0345257	ACSF2;LPIN3
up-regulated	Reactome_2016	Signaling by the B Cell Receptor (BCR) Homo sapiens R-HSA-983705	10/233	0.930105	0.999995	0.659777	0.047806	PDGFRB;NFKBIA;PDGFRA;ERBB3;ERBB4;CBLB;IRS2;FOXO4;IER3;RASGRP3
up-regulated	Reactome_2016	Intraflagellar transport Homo sapiens R-HSA-5620924	1/41	0.931998	0.999995	0.368824	0.0259744	IFT140
up-regulated	Reactome_2016	Host Interactions with Influenza Factors Homo sapiens R-HSA-168253	1/41	0.931998	0.999995	0.368824	0.0259744	ISG15
up-regulated	Reactome_2016	Glucose transport Homo sapiens R-HSA-70153	1/42	0.936318	0.999995	0.359809	0.0236755	SLC2A3
up-regulated	Reactome_2016	Deactivation of the beta-catenin transactivating complex Homo sapiens R-HSA-3769402	1/42	0.936318	0.999995	0.359809	0.0236755	SOX4
up-regulated	Reactome_2016	Cooperation of PDCL (PhLP1) and TRiC/CCT in G-protein beta folding Homo sapiens R-HSA-6814122	1/42	0.936318	0.999995	0.359809	0.0236755	CCT6B
up-regulated	Reactome_2016	Fatty Acyl-CoA Biosynthesis Homo sapiens R-HSA-75105	1/42	0.936318	0.999995	0.359809	0.0236755	ACSF2
up-regulated	Reactome_2016	Vasopressin regulates renal water homeostasis via Aquaporins Homo sapiens R-HSA-432040	1/43	0.940364	0.999995	0.351223	0.0215962	AQP3
up-regulated	Reactome_2016	Amine ligand-binding receptors Homo sapiens R-HSA-375280	1/43	0.940364	0.999995	0.351223	0.0215962	ADRA2A
up-regulated	Reactome_2016	Kinesins Homo sapiens R-HSA-983189	1/44	0.944153	0.999995	0.343037	0.0197135	KLC4
up-regulated	Reactome_2016	PLC beta mediated events Homo sapiens R-HSA-112043	1/44	0.944153	0.999995	0.343037	0.0197135	PLA2G4A
up-regulated	Reactome_2016	Chaperonin-mediated protein folding Homo sapiens R-HSA-390466	3/95	0.94505	0.999995	0.480495	0.0271565	FBXO6;TP53;CCT6B
up-regulated	Reactome_2016	L1CAM interactions Homo sapiens R-HSA-373760	3/96	0.947617	0.999995	0.475303	0.0255737	ANK3;SCN2A;ANK1
up-regulated	Reactome_2016	Fcgamma receptor (FCGR) dependent phagocytosis Homo sapiens R-HSA-2029480	4/120	0.95071	0.999995	0.507857	0.0256701	FCGR2A;PLA2G6;PLD1;PLD3
up-regulated	Reactome_2016	Scavenging of heme from plasma Homo sapiens R-HSA-2168880	1/46	0.951024	0.999995	0.327756	0.0164585	APOL1
up-regulated	Reactome_2016	G alpha (z) signalling events Homo sapiens R-HSA-418597	1/46	0.951024	0.999995	0.327756	0.0164585	ADRA2A
up-regulated	Reactome_2016	DNA Repair Homo sapiens R-HSA-73894	12/285	0.953264	0.999995	0.646007	0.0309201	HIST1H2BN;UBA7;HIST1H2BK;POLI;UBE2L6;ISG15;ERCC6;NEIL1;TP53;HIST2H2BE;HIST1H2BD;HIST1H2BC
up-regulated	Reactome_2016	RNA Polymerase I Transcription Initiation Homo sapiens R-HSA-73762	1/47	0.954136	0.999995	0.320614	0.0150524	ERCC6
up-regulated	Reactome_2016	NOTCH1 Intracellular Domain Regulates Transcription Homo sapiens R-HSA-2122947	1/47	0.954136	0.999995	0.320614	0.0150524	HEY1
up-regulated	Reactome_2016	Antigen activates B Cell Receptor (BCR) leading to generation of second messengers Homo sapiens R-HSA-983695	1/47	0.954136	0.999995	0.320614	0.0150524	CBLB
up-regulated	Reactome_2016	Class I MHC mediated antigen processing & presentation Homo sapiens R-HSA-983169	13/305	0.954148	0.999995	0.654151	0.0307036	MYLIP;UBA7;FBXO2;MIB2;CBLB;UBE2L6;HLA-F;CTSS;FBXL8;SOCS1;FBXO6;CD36;HERC6
up-regulated	Reactome_2016	CLEC7A (Dectin-1) signaling Homo sapiens R-HSA-5607764	3/99	0.954663	0.999995	0.460375	0.02136	NFKBIA;IL1B;RELB
up-regulated	Reactome_2016	Potassium Channels Homo sapiens R-HSA-1296071	3/99	0.954663	0.999995	0.460375	0.02136	KCND1;KCNAB2;HCN2
up-regulated	Reactome_2016	C-type lectin receptors (CLRs) Homo sapiens R-HSA-5621481	4/123	0.956828	0.999995	0.494974	0.0218439	CLEC4A;NFKBIA;IL1B;RELB
up-regulated	Reactome_2016	TP53 Regulates Transcription of Cell Cycle Genes Homo sapiens R-HSA-6791312	1/48	0.957051	0.999995	0.313775	0.0137744	TP53
up-regulated	Reactome_2016	G beta:gamma signalling through PI3Kgamma Homo sapiens R-HSA-392451	1/48	0.957051	0.999995	0.313775	0.0137744	CSF2
up-regulated	Reactome_2016	Protein folding Homo sapiens R-HSA-391251	3/101	0.958857	0.999995	0.450932	0.0189452	FBXO6;TP53;CCT6B
up-regulated	Reactome_2016	FCGR activation Homo sapiens R-HSA-2029481	1/49	0.95978	0.999995	0.307222	0.0126118	FCGR2A
up-regulated	Reactome_2016	Complex I biogenesis Homo sapiens R-HSA-6799198	1/49	0.95978	0.999995	0.307222	0.0126118	NDUFB8
up-regulated	Reactome_2016	Biosynthesis of the N-glycan precursor (dolichol lipid-linked oligosaccharide, LLO) and transfer to a nascent protein Homo sapiens R-HSA-446193	2/78	0.962305	0.999995	0.387794	0.0149005	ST3GAL5;RENBP
up-regulated	Reactome_2016	PI3K Cascade Homo sapiens R-HSA-109704	2/79	0.964322	0.999995	0.382737	0.013905	RRAGB;IRS2
up-regulated	Reactome_2016	Nuclear Envelope Breakdown Homo sapiens R-HSA-2980766	1/51	0.96473	0.999995	0.294901	0.0105891	LPIN3
up-regulated	Reactome_2016	Autodegradation of the E3 ubiquitin ligase COP1 Homo sapiens R-HSA-349425	1/51	0.96473	0.999995	0.294901	0.0105891	TP53
up-regulated	Reactome_2016	G-protein beta:gamma signalling Homo sapiens R-HSA-397795	1/51	0.96473	0.999995	0.294901	0.0105891	CSF2
up-regulated	Reactome_2016	Aquaporin-mediated transport Homo sapiens R-HSA-445717	1/51	0.96473	0.999995	0.294901	0.0105891	AQP3
up-regulated	Reactome_2016	COPI-dependent Golgi-to-ER retrograde traffic Homo sapiens R-HSA-6811434	2/81	0.968048	0.999995	0.373008	0.0121127	KLC4;KDELR3
up-regulated	Reactome_2016	Formation of TC-NER Pre-Incision Complex Homo sapiens R-HSA-6781823	1/53	0.969071	0.999995	0.283529	0.00890776	ERCC6
up-regulated	Reactome_2016	GPVI-mediated activation cascade Homo sapiens R-HSA-114604	1/53	0.969071	0.999995	0.283529	0.00890776	CSF2
up-regulated	Reactome_2016	Antigen processing: Ubiquitination & Proteasome degradation Homo sapiens R-HSA-983168	10/260	0.970787	0.999995	0.587663	0.0174229	FBXL8;MYLIP;SOCS1;UBA7;FBXO2;MIB2;CBLB;UBE2L6;FBXO6;HERC6
up-regulated	Reactome_2016	Stabilization of p53 Homo sapiens R-HSA-69541	1/54	0.971037	0.999995	0.278164	0.00817548	TP53
up-regulated	Reactome_2016	Mitochondrial protein import Homo sapiens R-HSA-1268020	1/54	0.971037	0.999995	0.278164	0.00817548	LDHD
up-regulated	Reactome_2016	Hh mutants that don't undergo autocatalytic processing are degraded by ERAD Homo sapiens R-HSA-5362768	1/55	0.972878	0.999995	0.272998	0.00750653	SHH
up-regulated	Reactome_2016	GABA receptor activation Homo sapiens R-HSA-977443	1/55	0.972878	0.999995	0.272998	0.00750653	GNAL
up-regulated	Reactome_2016	Hedgehog 'on' state Homo sapiens R-HSA-5632684	2/85	0.974409	0.999995	0.354955	0.009202	SHH;PTCH2
up-regulated	Reactome_2016	Generic Transcription Pathway Homo sapiens R-HSA-212436	39/812	0.975479	0.999995	0.737251	0.0183034	L3MBTL1;ZNF154;ZNF493;ZNF471;RORA;BBC3;HELZ2;ZNF709;ZFP14;TP53INP1;CASP1;ZNF667;ZNF425;ZNF224;JUNB;ZNF641;ZNF441;JUN;ZNF461;CDKN2B;VDR;TNFRSF10C;ZNF10;FOS;NR1D1;ZNF14;NR4A2;NR4A3;BCL6;RRAGB;DDIT4;ZNF439;JMY;PPARA;TP53;ZNF554;ZNF432;ZNF233;ZNF596
up-regulated	Reactome_2016	Regulation of mRNA stability by proteins that bind AU-rich elements Homo sapiens R-HSA-450531	2/86	0.975797	0.999995	0.350711	0.00859281	ZFP36;TNFSF13
up-regulated	Reactome_2016	Hh mutants abrogate ligand secretion Homo sapiens R-HSA-5387390	1/57	0.976217	0.999995	0.26322	0.00633589	SHH
up-regulated	Reactome_2016	Cell Cycle Checkpoints Homo sapiens R-HSA-69620	6/182	0.976765	0.999995	0.501261	0.0117842	HIST1H2BN;HIST1H2BK;TP53;HIST1H2BD;HIST2H2BE;HIST1H2BC
up-regulated	Reactome_2016	NIK-->noncanonical NF-kB signaling Homo sapiens R-HSA-5676590	1/58	0.977729	0.999995	0.258588	0.0058242	RELB
up-regulated	Reactome_2016	The role of GTSE1 in G2/M progression after G2 checkpoint Homo sapiens R-HSA-8852276	1/59	0.979145	0.999995	0.254116	0.00535572	TP53
up-regulated	Reactome_2016	Regulation of TP53 Activity through Phosphorylation Homo sapiens R-HSA-6804756	2/89	0.979537	0.999995	0.338563	0.0069999	TP53INP1;TP53
up-regulated	Reactome_2016	Assembly of the primary cilium Homo sapiens R-HSA-5617833	6/187	0.981094	0.999995	0.487282	0.00930059	BBS2;BBS1;IFT140;BBS12;BBS9;CYS1
up-regulated	Reactome_2016	Dectin-1 mediated noncanonical NF-kB signaling Homo sapiens R-HSA-5607761	1/61	0.981712	0.999995	0.24562	0.00453337	RELB
up-regulated	Reactome_2016	Ca2+ pathway Homo sapiens R-HSA-4086398	1/61	0.981712	0.999995	0.24562	0.00453337	PDE6G
up-regulated	Reactome_2016	Metabolism of amino acids and derivatives Homo sapiens R-HSA-71291	13/335	0.98184	0.999995	0.59224	0.0108538	PHYKPL;DIO2;AMT;CSAD;HNMT;KMO;SAT1;DDO;SLC5A5;TDO2;KYNU;CTH;CRYM
up-regulated	Reactome_2016	TCR signaling Homo sapiens R-HSA-202403	3/118	0.982361	0.999995	0.383922	0.00683254	NFKBIA;FYB;HLA-DPA1
up-regulated	Reactome_2016	MAPK6/MAPK4 signaling Homo sapiens R-HSA-5687128	2/92	0.982714	0.999995	0.327225	0.00570582	JUN;KALRN
up-regulated	Reactome_2016	Gap-filling DNA repair synthesis and ligation in TC-NER Homo sapiens R-HSA-6782210	1/62	0.982875	0.999995	0.24158	0.00417284	ERCC6
up-regulated	Reactome_2016	Dual incision in TC-NER Homo sapiens R-HSA-6782135	1/63	0.983964	0.999995	0.237671	0.00384214	ERCC6
up-regulated	Reactome_2016	p53-Dependent G1/S DNA damage checkpoint Homo sapiens R-HSA-69580	1/63	0.983964	0.999995	0.237671	0.00384214	TP53
up-regulated	Reactome_2016	p53-Dependent G1 DNA Damage Response Homo sapiens R-HSA-69563	1/63	0.983964	0.999995	0.237671	0.00384214	TP53
up-regulated	Reactome_2016	Hedgehog ligand biogenesis Homo sapiens R-HSA-5358346	1/64	0.984984	0.999995	0.233886	0.00353869	SHH
up-regulated	Reactome_2016	ER-Phagosome pathway Homo sapiens R-HSA-1236974	1/65	0.985939	0.999995	0.230219	0.00326013	HLA-F
up-regulated	Reactome_2016	G1/S DNA Damage Checkpoints Homo sapiens R-HSA-69615	1/65	0.985939	0.999995	0.230219	0.00326013	TP53
up-regulated	Reactome_2016	Cellular response to heat stress Homo sapiens R-HSA-3371556	2/96	0.986214	0.999995	0.313233	0.00434826	CAMK2B;COL4A6
up-regulated	Reactome_2016	Activation of NF-kappaB in B cells Homo sapiens R-HSA-1169091	1/66	0.986833	0.999995	0.226665	0.00300431	NFKBIA
up-regulated	Reactome_2016	Regulation of RAS by GAPs Homo sapiens R-HSA-5658442	1/67	0.98767	0.999995	0.223219	0.0027693	RASA4
up-regulated	Reactome_2016	Regulation of TP53 Activity Homo sapiens R-HSA-5633007	4/151	0.988187	0.999995	0.40009	0.00475429	L3MBTL1;JMY;TP53INP1;TP53
up-regulated	Reactome_2016	Downstream TCR signaling Homo sapiens R-HSA-202424	2/99	0.988376	0.999995	0.303497	0.00354855	NFKBIA;HLA-DPA1
up-regulated	Reactome_2016	trans-Golgi Network Vesicle Budding Homo sapiens R-HSA-199992	1/70	0.989877	0.999995	0.213479	0.00217216	DNASE2
up-regulated	Reactome_2016	Clathrin derived vesicle budding Homo sapiens R-HSA-421837	1/70	0.989877	0.999995	0.213479	0.00217216	DNASE2
up-regulated	Reactome_2016	Signaling by Hedgehog Homo sapiens R-HSA-5358351	3/136	0.993057	0.999995	0.331641	0.00231072	SHH;IFT140;PTCH2
up-regulated	Reactome_2016	Transcription-Coupled Nucleotide Excision Repair (TC-NER) Homo sapiens R-HSA-6781827	1/76	0.993176	0.999995	0.196338	0.00134448	ERCC6
up-regulated	Reactome_2016	RNA polymerase II transcribes snRNA genes Homo sapiens R-HSA-6807505	1/77	0.99361	0.999995	0.193744	0.00124205	POU2F2
up-regulated	Reactome_2016	Selenoamino acid metabolism Homo sapiens R-HSA-2408522	2/111	0.994164	0.999995	0.26991	0.00157972	CTH;HNMT
up-regulated	Reactome_2016	Transcriptional Regulation by TP53 Homo sapiens R-HSA-3700989	12/348	0.994272	0.999995	0.523089	0.00300503	L3MBTL1;JUN;BCL6;RRAGB;DDIT4;JMY;TP53INP1;TNFRSF10C;CASP1;FOS;TP53;BBC3
up-regulated	Reactome_2016	Vesicle-mediated transport Homo sapiens R-HSA-5653656	19/492	0.994274	0.999995	0.587228	0.00337219	COLEC12;SEC16B;SERPINA1;TGFA;PLA2G4A;ANK3;PLA2G6;ANK1;KLC4;F8;TRAPPC6A;COL1A2;CTAGE5;GOLGB1;DNASE2;KDELR3;CD36;APOL1;SCARF1
up-regulated	Reactome_2016	Regulation of HSF1-mediated heat shock response Homo sapiens R-HSA-3371453	1/80	0.994753	0.999995	0.186357	0.000980307	COL4A6
up-regulated	Reactome_2016	Degradation of beta-catenin by the destruction complex Homo sapiens R-HSA-195253	1/82	0.9954	0.999995	0.181736	0.000837951	FRAT1
up-regulated	Reactome_2016	M Phase Homo sapiens R-HSA-68886	8/268	0.995746	0.999995	0.451087	0.00192302	HIST2H2AA3;HIST1H2BN;HIST1H2BK;HIST2H2BE;HIST1H2AC;HIST1H2BD;LPIN3;HIST1H2BC
up-regulated	Reactome_2016	Metabolism of polyamines Homo sapiens R-HSA-351202	1/84	0.995967	0.999995	0.177338	0.000716731	SAT1
up-regulated	Reactome_2016	Disease Homo sapiens R-HSA-1643685	30/725	0.996493	0.999995	0.628898	0.00220947	SNAP25;LY96;IRS2;FOXO4;THBS2;DLL1;ADAMTS10;ADAMTS14;SHH;ADAMTS13;HEY1;ERBB3;ERBB4;THSD7A;CD36;MAP2K6;STRA6;JAG2;PDGFRB;PDGFRA;MIB2;ISG15;NFKBIA;TCN2;PPP1R3C;RBP1;SSPO;VAMP1;MUC20;TLR3
up-regulated	Reactome_2016	Respiratory electron transport Homo sapiens R-HSA-611105	1/88	0.996899	0.999995	0.169148	0.000525315	NDUFB8
up-regulated	Reactome_2016	Intra-Golgi and retrograde Golgi-to-ER traffic Homo sapiens R-HSA-6811442	4/179	0.997031	0.999995	0.33557	0.000997872	KLC4;PLA2G4A;KDELR3;PLA2G6
up-regulated	Reactome_2016	The citric acid (TCA) cycle and respiratory electron transport Homo sapiens R-HSA-1428517	3/153	0.997197	0.999995	0.293787	0.000824761	NDUFB8;ADHFE1;PDK2
up-regulated	Reactome_2016	PCP/CE pathway Homo sapiens R-HSA-4086400	1/91	0.997454	0.999995	0.163483	0.000416734	DAAM1
up-regulated	Reactome_2016	Organelle biogenesis and maintenance Homo sapiens R-HSA-1852241	10/326	0.997478	0.999995	0.463263	0.0011697	HELZ2;BBS2;BBS1;MEF2C;IFT140;BBS12;BBS9;NR1D1;CYS1;PPARA
up-regulated	Reactome_2016	Membrane Trafficking Homo sapiens R-HSA-199991	14/420	0.998025	0.999995	0.503932	0.000996441	SEC16B;SERPINA1;TGFA;PLA2G4A;ANK3;PLA2G6;ANK1;KLC4;F8;TRAPPC6A;CTAGE5;GOLGB1;DNASE2;KDELR3
up-regulated	Reactome_2016	SUMO E3 ligases SUMOylate target proteins Homo sapiens R-HSA-3108232	1/96	0.998167	0.999995	0.154837	0.000284039	TP53
up-regulated	Reactome_2016	Regulation of actin dynamics for phagocytic cup formation Homo sapiens R-HSA-2029482	1/97	0.998284	0.999995	0.153216	0.000263173	FCGR2A
up-regulated	Reactome_2016	Hedgehog 'off' state Homo sapiens R-HSA-5610787	1/99	0.998495	0.999995	0.150073	0.000226004	IFT140
up-regulated	Reactome_2016	Mitotic G1-G1/S phases Homo sapiens R-HSA-453279	2/136	0.99865	0.999995	0.219259	0.000296305	CDKN2B;TK2
up-regulated	Reactome_2016	SUMOylation Homo sapiens R-HSA-2990846	1/101	0.99868	0.999995	0.147056	0.000194173	TP53
up-regulated	Reactome_2016	Beta-catenin independent WNT signaling Homo sapiens R-HSA-3858494	2/144	0.999159	0.999995	0.206818	0.000173907	DAAM1;PDE6G
up-regulated	Reactome_2016	Nucleotide Excision Repair Homo sapiens R-HSA-5696398	1/108	0.999167	0.999995	0.137384	0.000114527	ERCC6
up-regulated	Reactome_2016	Signal Transduction Homo sapiens R-HSA-162582	122/2465	0.999208	0.999995	0.744655	0.000589818	CSF2;PLAT;IRS2;CXCL16;RGS5;RGS2;FRAT1;C3AR1;JUNB;SOX4;PDK2;HIST1H2AC;IER3;PDGFRB;PDGFRA;MEF2C;ATP6V1G2;NPY1R;HMHA1;CPT1B;CLIP3;DAAM1;RRAGB;COL4A4;RBP1;COL4A3;COL4A5;SQSTM1;TP53;ATP6V0D2;HIST1H2BD;HIST1H2BC;EPAS1;ARHGEF25;C5AR1;FPR1;LPAR2;FOXO4;LIN7B;KALRN;RASGRP3;C3;KLC4;GRIN2A;SOCS1;PDGFD;RHPN1;SRGAP3;STRA6;JAG2;NGFR;JUN;JUP;PTCH2;NFKBIA;BMP2;IL6;MC1R;GNAL;AKR1B10;LPAR6;BAMBI;NOXA1;HIST2H2AA3;WN…
up-regulated	Reactome_2016	Respiratory electron transport, ATP synthesis by chemiosmotic coupling, and heat production by uncoupling proteins. Homo sapiens R-HSA-163200	1/109	0.99922	0.999995	0.136105	0.000106251	NDUFB8
up-regulated	Reactome_2016	FCERI mediated NF-kB activation Homo sapiens R-HSA-2871837	1/111	0.999316	0.999995	0.133616	9.14779e-05	NFKBIA
up-regulated	Reactome_2016	G1/S Transition Homo sapiens R-HSA-69206	1/112	0.999359	0.999995	0.132405	8.48934e-05	TK2
up-regulated	Reactome_2016	RHO GTPases Activate Formins Homo sapiens R-HSA-5663220	1/114	0.999438	0.999995	0.130047	7.3134e-05	DAAM1
up-regulated	Reactome_2016	Influenza Infection Homo sapiens R-HSA-168254	1/147	0.999933	0.999995	0.100475	6.69827e-06	ISG15
up-regulated	Reactome_2016	Signaling by GPCR Homo sapiens R-HSA-372790	51/1293	0.999954	0.999995	0.59013	2.69384e-05	CSF2;WNT2B;ADM;IRS2;CXCL1;CXCL3;CXCL2;LTB4R;CXCL16;ARHGAP4;RGS5;SHH;RGS2;DUSP10;C3AR1;BDKRB2;PDE4B;CCR7;PDGFRB;PDGFRA;KSR1;DUSP1;NPY1R;PLA2G4A;DUSP8;DUSP6;ADRA2A;ADORA2A;RASA4;ARHGEF3;CAMK2B;ARHGEF25;C5AR1;FPR1;LPAR2;KALRN;RASGRP3;C3;GRIN2A;ERBB3;ADRBK2;ERBB4;P2RY1;CCL2;CCL20;PTCH2;GCG;MC1R;GNAL;LPAR6;PDE7B
up-regulated	Reactome_2016	Cell Cycle, Mitotic Homo sapiens R-HSA-69278	11/462	0.999975	0.999995	0.354716	8.73302e-06	HIST2H2AA3;HIST1H2BN;CDKN2B;HIST1H2BK;TK2;TP53;HIST2H2BE;HIST1H2AC;HIST1H2BD;LPIN3;HIST1H2BC
up-regulated	Reactome_2016	G2/M Transition Homo sapiens R-HSA-69275	1/173	0.999985	0.999995	0.0851673	1.25953e-06	TP53
up-regulated	Reactome_2016	Mitotic G2-G2/M phases Homo sapiens R-HSA-453274	1/175	0.999987	0.999995	0.0841793	1.12731e-06	TP53
up-regulated	Reactome_2016	GPCR downstream signaling Homo sapiens R-HSA-388396	32/983	0.999991	0.999995	0.484069	4.40072e-06	CSF2;ARHGEF25;C5AR1;FPR1;LPAR2;ADM;CXCL1;CXCL3;KALRN;CXCL2;LTB4R;ARHGAP4;CXCL16;C3;RGS5;RGS2;ADRBK2;P2RY1;C3AR1;PDE4B;BDKRB2;CCR7;CCL20;NPY1R;GCG;ADRA2A;MC1R;GNAL;ADORA2A;LPAR6;ARHGEF3;PDE7B
up-regulated	Reactome_2016	Gene Expression Homo sapiens R-HSA-74160	51/1631	0.999993	0.999995	0.454922	3.01834e-06	HIST2H2AA3;ZNF493;RORA;BBC3;ZFP36;CASP1;JARID2;JUNB;ZNF641;HIST1H2AC;ZNF441;ZNF10;FOS;ZNF14;HIST2H2BE;RRAGB;ZNF439;DDIT4;PPARA;TP53;ZNF554;ZNF432;HIST1H2BD;ZNF233;ZNF596;HIST1H2BC;L3MBTL1;HIST1H2BN;ZNF154;ZNF471;HIST1H2BK;HELZ2;ZNF709;ZFP14;TP53INP1;ZNF425;ZNF667;ZNF224;JUN;ZNF461;CDKN2B;VDR;TNFSF13;TNFRSF10C;NR1D1;POU2F2;NR4A2;NR4A3;BCL6;JMY;ERCC6
up-regulated	Reactome_2016	Cell Cycle Homo sapiens R-HSA-1640170	11/566	0.999995	0.999995	0.286607	1.47254e-06	HIST2H2AA3;HIST1H2BN;CDKN2B;HIST1H2BK;TK2;TP53;HIST2H2BE;HIST1H2AC;HIST1H2BD;LPIN3;HIST1H2BC
up-regulated	Reactome_2016	Infectious disease Homo sapiens R-HSA-5663205	4/348	0.999995	0.999995	0.169157	7.73328e-07	SNAP25;VAMP1;ISG15;MAP2K6
up-regulated	Reactome_2016	Olfactory Signaling Pathway Homo sapiens R-HSA-381753	1/418	0.999995	0.999995	0.0346652	1.58145e-07	GNAL
up-regulated	KEGG_2021_Human	Complement and coagulation cascades	19/85	1.16506e-06	0.000167346	4.30228	58.7809	SERPINA1;SERPINB2;C1S;CFH;SERPIND1;C1R;C5AR1;PLAT;CLU;SERPINA5;C4B;C3;C4A;VTN;F8;C9;BDKRB2;C3AR1;CFB
up-regulated	KEGG_2021_Human	Rheumatoid arthritis	20/93	1.17849e-06	0.000167346	4.0962	55.9183	JUN;CSF2;ATP6V1G2;CSF1;CCL20;TGFB3;TNFSF13;CXCL1;FOS;CXCL3;CXCL2;ICAM1;VEGFA;IL1A;HLA-DMA;IL6;IL1B;CCL2;ATP6V0D2;HLA-DPA1
up-regulated	KEGG_2021_Human	TNF signaling pathway	22/112	1.77905e-06	0.000168417	3.65725	48.4199	JUN;CSF2;CSF1;CCL20;TNFAIP3;CXCL1;FOS;CXCL3;PTGS2;CXCL2;ICAM1;NFKBIA;MAPK10;IL6;IL1B;BCL3;CCL2;MAP3K8;JUNB;MAP2K6;BIRC3;CREB5
up-regulated	KEGG_2021_Human	AGE-RAGE signaling pathway in diabetic complications	17/100	0.00017174	0.0108275	3.0533	26.4707	EGR1;JUN;TGFB3;ICAM1;VEGFA;MAPK10;IL1A;IL6;COL1A2;COL4A4;IL1B;COL4A3;COL4A6;COL4A5;CCL2;PLCD4;PLCD1
up-regulated	KEGG_2021_Human	MAPK signaling pathway	35/294	0.000250083	0.0108275	2.02462	16.7916	CSF1;TGFA;RELB;RASGRP3;CACNG7;CACNG8;DUSP10;ERBB3;ERBB4;PDGFD;MAP3K8;MAP2K6;PDGFRB;NGFR;PDGFRA;MEF2C;JUN;JUND;IL1R1;DUSP1;TGFB3;CACNA2D1;PLA2G4C;PLA2G4A;FOS;DUSP8;MAPK8IP3;DUSP6;VEGFA;MAPK10;IL1A;MRAS;DDIT3;IL1B;TP53
up-regulated	KEGG_2021_Human	IL-17 signaling pathway	16/94	0.000260065	0.0108275	3.05628	25.2283	JUN;CSF2;JUND;CCL20;TNFAIP3;CXCL1;FOS;CXCL3;PTGS2;CXCL2;MAPK10;NFKBIA;IL6;IL1B;CCL2;FOSB
up-regulated	KEGG_2021_Human	Cytokine-cytokine receptor interaction	35/295	0.000266876	0.0108275	2.01672	16.595	IL1RN;CTF1;CSF2;CSF1;CXCL1;CXCL3;CXCL2;CXCL16;ACVR1C;CCL2;CCR7;TNFRSF14;IL32;NGFR;IL33;TSLP;IL1R1;TNFSF15;CCL20;GDF15;IL11RA;TGFB3;TNFRSF9;TNFSF13;TNFRSF10C;BMP6;BMP4;IL1A;BMP3;BMP2;IL6;TNFSF4;IL1B;IFNE;INHA
up-regulated	KEGG_2021_Human	Coronavirus disease	29/232	0.000366692	0.0128133	2.1364	16.901	CSF2;C1S;C1R;C5AR1;C4B;C3;IFIH1;C4A;C9;C3AR1;CASP1;CCL2;JUN;ACE;STAT2;MX2;ISG15;FOS;NFKBIA;MAPK10;IL6;FCGR2A;OAS1;OAS2;IL1B;OAS3;CFB;TLR3;IRF9
up-regulated	KEGG_2021_Human	Osteoclast differentiation	19/127	0.000406055	0.0128133	2.62325	20.485	JUN;JUND;CSF1;IL1R1;STAT2;SIRPG;FOS;RELB;NFKBIA;MAPK10;IL1A;SOCS1;FCGR2A;IL1B;FOSB;JUNB;SQSTM1;IRF9;MAP2K6
up-regulated	KEGG_2021_Human	Fluid shear stress and atherosclerosis	20/139	0.000486903	0.013828	2.5066	19.1189	GSTM4;MEF2C;GSTM2;JUN;GSTO2;IL1R1;DUSP1;PLAT;FOS;ICAM1;VEGFA;BMP4;MAPK10;IL1A;IL1B;HMOX1;CCL2;SQSTM1;TP53;MAP2K6
up-regulated	KEGG_2021_Human	Amoebiasis	16/102	0.000667538	0.0172346	2.77079	20.2597	SERPINB10;CSF2;IL1R1;TGFB3;CXCL1;CXCL3;CXCL2;IL6;COL1A2;GNAL;COL4A4;C9;IL1B;COL4A3;COL4A6;COL4A5
up-regulated	KEGG_2021_Human	Staphylococcus aureus infection	15/95	0.000905824	0.0198955	2.7911	19.5563	SELPLG;C1S;CFH;C1R;C5AR1;FPR1;ICAM1;C4B;C3;C4A;HLA-DMA;FCGR2A;C3AR1;CFB;HLA-DPA1
up-regulated	KEGG_2021_Human	Pertussis	13/76	0.00091071	0.0198955	3.06959	21.4911	JUN;C1S;C1R;LY96;FOS;C4B;C3;MAPK10;C4A;IL1A;IL6;IL1B;CASP1
up-regulated	KEGG_2021_Human	Measles	19/139	0.00125017	0.0253607	2.35941	15.7714	JUN;MX2;STAT2;TNFAIP3;CBLB;FOS;BBC3;NFKBIA;IFIH1;MAPK10;IL1A;IL6;OAS1;OAS2;IL1B;OAS3;IRF7;TP53;IRF9
up-regulated	KEGG_2021_Human	ABC transporters	9/45	0.00178977	0.0338864	3.71247	23.4838	ABCA1;ABCC3;ABCC2;ABCA5;ABCA6;ABCC6;ABCA9;ABCA7;ABCA8
up-regulated	KEGG_2021_Human	C-type lectin receptor signaling pathway	15/104	0.00230069	0.0408372	2.50764	15.2328	EGR2;JUN;KSR1;STAT2;CBLB;PTGS2;RELB;NFKBIA;MAPK10;IL6;MRAS;IL1B;BCL3;CASP1;IRF9
up-regulated	KEGG_2021_Human	NOD-like receptor signaling pathway	22/181	0.00253746	0.041829	2.06248	12.3266	GABARAPL1;JUN;STAT2;TNFAIP3;CXCL1;CXCL3;CXCL2;NFKBIA;MAPK10;IL6;OAS1;OAS2;IL1B;OAS3;CASP1;IRF7;TXNIP;CCL2;NLRP1;GBP2;IRF9;BIRC3
up-regulated	KEGG_2021_Human	Kaposi sarcoma-associated herpesvirus infection	23/193	0.00265113	0.041829	2.01713	11.9672	GABARAPL1;JUN;CSF2;STAT2;CXCL1;FOS;HLA-F;PTGS2;CXCL3;CXCL2;ICAM1;VEGFA;C3;NFKBIA;MAPK10;CD200R1;ZFP36;IL6;IRF7;TP53;TLR3;IRF9;MAP2K6
up-regulated	KEGG_2021_Human	ECM-receptor interaction	13/88	0.0035478	0.0530303	2.5768	14.5368	TNXB;ITGB4;THBS2;VTN;COL1A2;COL4A4;COL4A3;ITGA11;COL4A6;SPP1;COL4A5;ITGB7;CD36
up-regulated	KEGG_2021_Human	Lipid and atherosclerosis	24/215	0.00504559	0.0716473	1.8728	9.90567	ABCA1;CAMK2B;JUN;MIB2;LY96;CXCL1;FOS;POU2F2;CXCL3;SOD2;CXCL2;ICAM1;ERN1;NFKBIA;MAPK10;IL6;DDIT3;IL1B;CASP1;IRF7;CCL2;CD36;TP53;MAP2K6
up-regulated	KEGG_2021_Human	Protein digestion and absorption	14/103	0.0054557	0.0737819	2.3386	12.1867	CPA3;COL16A1;COL14A1;SLC1A1;COL11A2;DPP4;COL1A2;SLC7A8;COL4A4;COL4A3;COL4A6;COL8A2;COL4A5;COL21A1
up-regulated	KEGG_2021_Human	Influenza A	20/172	0.00637335	0.0822741	1.95892	9.90359	IL33;MX2;STAT2;ICAM1;NFKBIA;IFIH1;IL1A;IL6;HLA-DMA;NXF3;OAS1;OAS2;IL1B;OAS3;CASP1;IRF7;CCL2;IRF9;TLR3;HLA-DPA1
up-regulated	KEGG_2021_Human	Inflammatory bowel disease	10/65	0.00747381	0.0922853	2.69938	13.2171	IL1A;HLA-DMA;JUN;IL6;MAF;TGFB3;IL1B;RORA;GATA3;HLA-DPA1
up-regulated	KEGG_2021_Human	Focal adhesion	22/201	0.00881596	0.102434	1.83006	8.65837	PDGFRB;SHC4;PDGFRA;JUN;TNXB;ITGB4;THBS2;VEGFA;MAPK10;MYL5;VTN;COL1A2;PDGFD;COL4A4;COL4A3;ITGA11;SPP1;COL4A6;PAK6;COL4A5;ITGB7;BIRC3
up-regulated	KEGG_2021_Human	Leishmaniasis	11/77	0.00901706	0.102434	2.47494	11.6536	C3;NFKBIA;IL1A;HLA-DMA;JUN;FCGR2A;TGFB3;IL1B;FOS;PTGS2;HLA-DPA1
up-regulated	KEGG_2021_Human	Ether lipid metabolism	8/49	0.0112766	0.123175	2.89446	12.9817	GAL3ST1;PLA2G4C;LPCAT2;GDPD1;PLA2G4A;PLA2G6;PLD1;PLD3
up-regulated	KEGG_2021_Human	Steroid hormone biosynthesis	9/61	0.0141778	0.14913	2.56797	10.9295	HSD11B1;AKR1C1;HSD17B2;CYP1B1;HSD11B1L;AKR1C2;CYP2E1;CYP19A1;UGT1A8
up-regulated	KEGG_2021_Human	Choline metabolism in cancer	12/98	0.0210186	0.209245	2.07147	8.00074	PDGFRB;MAPK10;PDGFRA;JUN;CHKB;SLC44A2;PDGFD;PLA2G4C;PLA2G4A;FOS;PLD1;GPCPD1
up-regulated	KEGG_2021_Human	Metabolism of xenobiotics by cytochrome P450	10/76	0.0213666	0.209245	2.24816	8.64625	HSD11B1;GSTM4;GSTM2;GSTO2;ALDH3B1;AKR1C1;CYP1B1;HSD11B1L;CYP2E1;UGT1A8
up-regulated	KEGG_2021_Human	Arrhythmogenic right ventricular cardiomyopathy	10/77	0.0232098	0.219719	2.21448	8.3335	RYR2;CACNG7;CACNG8;JUP;ITGB4;CACNA2D1;ITGA11;ATP2A1;ITGB7;DSC2
up-regulated	KEGG_2021_Human	Herpes simplex virus 1 infection	43/498	0.0246632	0.225681	1.41002	5.22052	ZNF154;ZNF471;C3;IFIH1;ZNF709;HLA-DMA;ZFP14;NXF3;ZNF846;ZNF404;CCL2;TNFRSF14;ZNF425;ZNF667;ZNF224;ZNF641;HLA-DPA1;ZNF441;CD74;ZNF461;STAT2;ZNF10;HLA-F;POU2F2;ZNF14;BST2;NFKBIA;IL6;OAS1;OAS2;IL1B;OAS3;ZNF439;IRF7;ZNF554;TP53;ZNF432;ZNF630;TLR3;IRF9;ZNF233;ZNF596;BIRC3
up-regulated	KEGG_2021_Human	Legionellosis	8/57	0.0265386	0.225681	2.42086	8.78569	C3;NFKBIA;IL6;IL1B;CASP1;CXCL1;CXCL3;CXCL2
up-regulated	KEGG_2021_Human	Hypertrophic cardiomyopathy	11/90	0.0267619	0.225681	2.06623	7.48136	RYR2;CACNG7;CACNG8;IL6;ACE;ITGB4;TGFB3;CACNA2D1;ITGA11;ATP2A1;ITGB7
up-regulated	KEGG_2021_Human	Mitophagy	9/68	0.0272419	0.225681	2.26245	8.1516	MAPK10;GABARAPL1;JUN;MRAS;CITED2;TFEB;TBC1D17;SQSTM1;TP53
up-regulated	KEGG_2021_Human	Chagas disease	12/102	0.0278128	0.225681	1.97898	7.08922	C3;NFKBIA;MAPK10;JUN;IL6;ACE;GNAL;TGFB3;IL1B;BDKRB2;CCL2;FOS
up-regulated	KEGG_2021_Human	NF-kappa B signaling pathway	12/104	0.031751	0.243711	1.93575	6.67802	NFKBIA;IL1R1;IL1B;LY96;TNFAIP3;CXCL1;CXCL3;PTGS2;CXCL2;ICAM1;BIRC3;RELB
up-regulated	KEGG_2021_Human	Toll-like receptor signaling pathway	12/104	0.031751	0.243711	1.93575	6.67802	NFKBIA;MAPK10;JUN;IL6;IL1B;IRF7;SPP1;LY96;MAP3K8;FOS;TLR3;MAP2K6
up-regulated	KEGG_2021_Human	Apoptosis	15/142	0.0358364	0.26783	1.75374	5.83785	HRK;NGFR;JUN;FOS;CTSS;BBC3;ERN1;NFKBIA;MAPK10;CTSO;DDIT3;CTSF;TP53;CTSD;BIRC3
up-regulated	KEGG_2021_Human	Malaria	7/50	0.037213	0.269547	2.41268	7.94038	IL6;TGFB3;IL1B;CCL2;CD36;THBS2;ICAM1
up-regulated	KEGG_2021_Human	Arachidonic acid metabolism	8/61	0.0379644	0.269547	2.23768	7.31968	PTGIS;PLA2G4C;PLA2G4A;CYP2E1;GGT1;PLA2G6;PTGS2;PTGES
up-regulated	KEGG_2021_Human	Axon guidance	18/182	0.0407546	0.276335	1.63036	5.21746	CAMK2B;NTNG2;SEMA4A;SEMA3C;SEMA4D;SEMA3D;UNC5C;UNC5D;SEMA4G;MYL5;SHH;PARD6B;EFNB3;PLXNB3;PAK6;SRGAP3;NEO1;EPHA3
up-regulated	KEGG_2021_Human	Ovarian steroidogenesis	7/51	0.0408664	0.276335	2.35772	7.5387	PLA2G4C;HSD17B2;CYP1B1;PLA2G4A;PTGS2;CYP19A1;BMP6
up-regulated	KEGG_2021_Human	Circadian rhythm	5/31	0.0436656	0.288396	2.84822	8.91834	PER1;BHLHE40;BHLHE41;RORA;NR1D1
up-regulated	KEGG_2021_Human	Glycerophospholipid metabolism	11/98	0.0458616	0.288561	1.87543	5.78031	CDS1;CHKB;PNPLA7;PLA2G4C;LPCAT2;PLA2G4A;PLA2G6;PLD1;GPCPD1;PLD3;LPIN3
up-regulated	KEGG_2021_Human	Inflammatory mediator regulation of TRP channels	11/98	0.0458616	0.288561	1.87543	5.78031	CAMK2B;MAPK10;IL1R1;IL1B;PLA2G4C;BDKRB2;PLA2G4A;PLA2G6;ASIC3;ASIC1;MAP2K6
up-regulated	KEGG_2021_Human	Graft-versus-host disease	6/42	0.047678	0.288561	2.4691	7.51416	IL1A;HLA-DMA;IL6;IL1B;HLA-F;HLA-DPA1
up-regulated	KEGG_2021_Human	Human papillomavirus infection	29/331	0.0486763	0.288561	1.42838	4.31738	TNXB;WNT2B;ITGB4;PTGS2;THBS2;OASL;VTN;PARD6B;HEY1;SPP1;ITGB7;PDGFRB;ATP6V1G2;STAT2;MX2;ISG15;HLA-F;VEGFA;COL1A2;COL4A4;COL4A3;ITGA11;COL4A6;COL4A5;ATP6V0D2;TP53;TLR3;IRF9;CREB5
up-regulated	KEGG_2021_Human	Hematopoietic cell lineage	11/99	0.0487708	0.288561	1.85402	5.60029	IL1A;IL6;HLA-DMA;CSF2;CSF1;IL11RA;IL1R1;IL1B;CD36;CD34;HLA-DPA1
up-regulated	KEGG_2021_Human	Epstein-Barr virus infection	19/202	0.0553469	0.320786	1.54192	4.46251	JUN;STAT2;TNFAIP3;ISG15;HLA-F;ICAM1;RELB;NFKBIA;MAPK10;HLA-DMA;IL6;OAS1;OAS2;OAS3;IRF7;TP53;IRF9;HLA-DPA1;MAP2K6
up-regulated	KEGG_2021_Human	Lysosome	13/128	0.0624613	0.346741	1.67692	4.65044	ARSA;ASAH1;IDUA;FUCA1;GAA;CTSS;SGSH;CTSO;IDS;DNASE2;CTSF;ATP6V0D2;CTSD
up-regulated	KEGG_2021_Human	Transcriptional misregulation in cancer	18/192	0.0624725	0.346741	1.53583	4.25891	NGFR;MEF2C;CSF2;JUP;PLAT;PBX1;DUSP6;IL6;MAF;NR4A3;BCL6;DDIT3;ID2;NFKBIZ;ITGB7;NUPR1;TP53;BIRC3
up-regulated	KEGG_2021_Human	Human T-cell leukemia virus 1 infection	20/219	0.0643251	0.346741	1.49248	4.09507	EGR1;EGR2;JUN;CDKN2B;CSF2;IL1R1;CRTC1;TGFB3;FOS;HLA-F;ICAM1;RELB;NFKBIA;MAPK10;HLA-DMA;ZFP36;IL6;TP53;HLA-DPA1;CREB5
up-regulated	KEGG_2021_Human	Tuberculosis	17/180	0.0650867	0.346741	1.54808	4.2294	CAMK2B;CD74;KSR1;TGFB3;VDR;CTSS;C3;MAPK10;IL1A;IL6;HLA-DMA;FCGR2A;IRAK2;IL1B;ATP6V0D2;CTSD;HLA-DPA1
up-regulated	KEGG_2021_Human	Th1 and Th2 cell differentiation	10/92	0.0659296	0.346741	1.80794	4.9161	JAG2;MAPK10;NFKBIA;HLA-DMA;JUN;MAF;FOS;GATA3;DLL1;HLA-DPA1
up-regulated	KEGG_2021_Human	Hepatitis C	15/157	0.0735399	0.371365	1.56722	4.09034	MX2;STAT2;CLDN2;IFIT1;CLDN1;NFKBIA;CLDN10;OAS1;OAS2;OAS3;IRF7;PPARA;TP53;IRF9;TLR3
up-regulated	KEGG_2021_Human	Epithelial cell signaling in Helicobacter pylori infection	8/70	0.0745345	0.371365	1.91193	4.96431	MAPK10;NFKBIA;JUN;ATP6V1G2;CXCL1;CXCL3;CXCL2;ATP6V0D2
up-regulated	KEGG_2021_Human	RIG-I-like receptor signaling pathway	8/70	0.0745345	0.371365	1.91193	4.96431	IFIH1;MAPK10;NFKBIA;IFNE;DHX58;IRF7;ISG15;TBKBP1
up-regulated	KEGG_2021_Human	Th17 cell differentiation	11/107	0.0765699	0.374929	1.69879	4.36512	NFKBIA;MAPK10;JUN;IL6;HLA-DMA;IL1R1;IL1B;RORA;GATA3;FOS;HLA-DPA1
up-regulated	KEGG_2021_Human	Necroptosis	15/159	0.0800188	0.381115	1.54529	3.90262	CAMK2B;IL33;STAT2;PLA2G4C;TNFAIP3;PLA2G4A;MAPK10;IL1A;CHMP1B;IL1B;CASP1;SQSTM1;IRF9;TLR3;BIRC3
up-regulated	KEGG_2021_Human	Insulin resistance	11/108	0.0806266	0.381115	1.68118	4.2331	NFKBIA;MAPK10;IL6;PPP1R3C;IRS2;CD36;SLC27A3;PPARA;CPT1B;OGT;CREB5
up-regulated	KEGG_2021_Human	Pathways in cancer	42/531	0.0818593	0.381115	1.27805	3.19863	CAMK2B;WNT2B;EPAS1;LPAR2;TGFA;PTGS2;PLD1;DLL1;BBC3;RASGRP3;SHH;FRAT1;HEY1;BDKRB2;HMOX1;GSTM4;JAG2;PDGFRB;PDGFRA;GSTM2;JUN;CDKN2B;JUP;GSTO2;TGFB3;DAPK2;STAT2;PTCH2;FOS;VEGFA;BMP4;NFKBIA;MAPK10;BMP2;IL6;LPAR6;COL4A4;COL4A3;COL4A6;COL4A5;TP53;BIRC3
up-regulated	KEGG_2021_Human	Calcium signaling pathway	21/240	0.0840595	0.385047	1.42359	3.52514	PDGFRB;CAMK2B;RYR2;PDGFRA;CAMK1D;MST1;ATP2A1;VEGFA;P2RX6;GRIN2A;GNAL;P2RX4;ADORA2A;ERBB3;ERBB4;PDGFD;ORAI3;BDKRB2;PTK2B;PLCD4;PLCD1
up-regulated	KEGG_2021_Human	ErbB signaling pathway	9/85	0.0890986	0.401195	1.75478	4.24307	CAMK2B;SHC4;MAPK10;JUN;ERBB3;ERBB4;TGFA;PAK6;CBLB
up-regulated	KEGG_2021_Human	Hepatitis B	15/162	0.0904103	0.401195	1.51351	3.63757	EGR2;JUN;TGFB3;STAT2;FOS;NFKBIA;IFIH1;MAPK10;IL6;IRF7;PTK2B;TP53;TLR3;MAP2K6;CREB5
up-regulated	KEGG_2021_Human	Insulin secretion	9/86	0.0942276	0.40255	1.73189	4.09081	CAMK2B;RYR2;SNAP25;RAB3A;PCLO;GCG;CREB5;RAPGEF4;TRPM4
up-regulated	KEGG_2021_Human	Autophagy	13/137	0.0947631	0.40255	1.55445	3.66287	GABARAPL1;DAPK2;RAB39B;IRS2;WIPI1;ERN1;MAPK10;VMP1;MRAS;RRAGB;DDIT4;SQSTM1;CTSD
up-regulated	KEGG_2021_Human	Cholesterol metabolism	6/50	0.0949677	0.40255	2.01931	4.75389	ABCA1;MYLIP;LIPG;CD36;ANGPTL4;PLTP
up-regulated	KEGG_2021_Human	Ras signaling pathway	20/232	0.100676	0.418688	1.39998	3.21413	PDGFRB;SHC4;NGFR;PDGFRA;CSF1;KSR1;PLA2G4C;TGFA;PLA2G4A;FOXO4;PLA2G6;PLD1;VEGFA;RASGRP3;MAPK10;GRIN2A;MRAS;RASA4;PDGFD;PAK6
up-regulated	KEGG_2021_Human	Viral protein interaction with cytokine and cytokine receptor	10/100	0.101723	0.418688	1.64653	3.76314	IL6;CSF1;CCL20;TNFRSF10C;CCL2;TNFRSF14;CXCL1;CCR7;CXCL3;CXCL2
up-regulated	KEGG_2021_Human	Glycine, serine and threonine metabolism	5/40	0.106823	0.433395	2.11481	4.72995	DMGDH;AOC3;CTH;AMT;SDSL
up-regulated	KEGG_2021_Human	Linoleic acid metabolism	4/29	0.108434	0.433737	2.36797	5.26072	PLA2G4C;PLA2G4A;CYP2E1;PLA2G6
up-regulated	KEGG_2021_Human	Oxytocin signaling pathway	14/154	0.110861	0.437286	1.48262	3.26098	CAMK2B;RYR2;MEF2C;JUN;CAMK1D;CACNA2D1;NPR2;PLA2G4C;PLA2G4A;FOS;PTGS2;CACNG7;RGS2;CACNG8
up-regulated	KEGG_2021_Human	Glycosaminoglycan degradation	3/19	0.115563	0.449587	2.77411	5.98637	IDUA;IDS;SGSH
up-regulated	KEGG_2021_Human	Relaxin signaling pathway	12/129	0.117372	0.450455	1.52009	3.25665	SHC4;NFKBIA;MAPK10;JUN;COL1A2;COL4A4;COL4A3;COL4A6;COL4A5;FOS;CREB5;VEGFA
up-regulated	KEGG_2021_Human	Small cell lung cancer	9/92	0.128499	0.486582	1.60618	3.29562	NFKBIA;CDKN2B;COL4A4;COL4A3;COL4A6;COL4A5;PTGS2;TP53;BIRC3
up-regulated	KEGG_2021_Human	Type I diabetes mellitus	5/43	0.134377	0.490732	1.94754	3.90891	IL1A;HLA-DMA;IL1B;HLA-F;HLA-DPA1
up-regulated	KEGG_2021_Human	Parathyroid hormone synthesis, secretion and action	10/106	0.134724	0.490732	1.54312	3.09323	NR4A2;EGR1;MEF2C;JUND;VDR;PDE4B;GATA3;FOS;PLD1;CREB5
up-regulated	KEGG_2021_Human	GnRH signaling pathway	9/93	0.134779	0.490732	1.58697	3.18049	CAMK2B;MAPK10;EGR1;JUN;PLA2G4C;PLA2G4A;PTK2B;PLD1;MAP2K6
up-regulated	KEGG_2021_Human	TGF-beta signaling pathway	9/94	0.141215	0.507659	1.56822	3.06975	BMP4;CDKN2B;BMP2;ACVR1C;TGFB3;BAMBI;ID2;NEO1;BMP6
up-regulated	KEGG_2021_Human	Amphetamine addiction	7/69	0.146228	0.519111	1.67161	3.21382	CAMK2B;ARC;GRIN2A;JUN;FOSB;FOS;CREB5
up-regulated	KEGG_2021_Human	Taurine and hypotaurine metabolism	2/11	0.151187	0.530088	3.28647	6.20891	CSAD;GGT1
up-regulated	KEGG_2021_Human	Dilated cardiomyopathy	9/96	0.154546	0.535257	1.532	2.86065	RYR2;CACNG7;CACNG8;ITGB4;TGFB3;CACNA2D1;ITGA11;ATP2A1;ITGB7
up-regulated	KEGG_2021_Human	Chemical carcinogenesis	19/239	0.183309	0.62248	1.28003	2.17168	GSTM4;GSTM2;JUN;GSTO2;VDR;HSD11B1L;AKR1C2;FOS;PTGS2;DLL1;VEGFA;HSD11B1;BCL6;CYP1B1;CYP2E1;PPARA;SULT1A4;UGT1A8;CREB5
up-regulated	KEGG_2021_Human	PI3K-Akt signaling pathway	27/354	0.184114	0.62248	1.22456	2.0722	TNXB;CSF1;ITGB4;LPAR2;TGFA;THBS2;VTN;ERBB3;ERBB4;PDGFD;SPP1;ITGB7;PDGFRB;NGFR;PDGFRA;VEGFA;IL6;COL1A2;LPAR6;COL4A4;DDIT4;COL4A3;ITGA11;COL4A6;COL4A5;TP53;CREB5
up-regulated	KEGG_2021_Human	Intestinal immune network for IgA production	5/48	0.186345	0.622611	1.72062	2.89091	HLA-DMA;IL6;TNFSF13;ITGB7;HLA-DPA1
up-regulated	KEGG_2021_Human	Glioma	7/75	0.196828	0.649989	1.52363	2.47654	PDGFRB;CAMK2B;SHC4;PDGFRA;CAMK1D;TGFA;TP53
up-regulated	KEGG_2021_Human	African trypanosomiasis	4/37	0.205312	0.650784	1.79315	2.83896	IL6;IL1B;APOL1;ICAM1
up-regulated	KEGG_2021_Human	Basal cell carcinoma	6/63	0.208414	0.650784	1.55768	2.44279	BMP4;SHH;BMP2;WNT2B;PTCH2;TP53
up-regulated	KEGG_2021_Human	Cytosolic DNA-sensing pathway	6/63	0.208414	0.650784	1.55768	2.44279	NFKBIA;IL33;IL6;IL1B;CASP1;IRF7
up-regulated	KEGG_2021_Human	FoxO signaling pathway	11/131	0.208895	0.650784	1.35728	2.12539	MAPK10;GABARAPL1;IL6;CDKN2B;BCL6;TGFB3;CCNG2;IRS2;FOXO4;FBXO32;SOD2
up-regulated	KEGG_2021_Human	alpha-Linolenic acid metabolism	3/25	0.209021	0.650784	2.01689	3.15708	PLA2G4C;PLA2G4A;PLA2G6
up-regulated	KEGG_2021_Human	cAMP signaling pathway	17/216	0.210817	0.650784	1.26556	1.97018	CAMK2B;RYR2;JUN;NPY1R;GCG;ATP2A1;FOS;PLD1;NFKBIA;MAPK10;GRIN2A;ADORA2A;PDE4B;PPARA;HCN2;RAPGEF4;CREB5
up-regulated	KEGG_2021_Human	Antigen processing and presentation	7/78	0.224399	0.677971	1.45901	2.18025	CD74;HLA-DMA;KLRC2;IFI30;HLA-F;CTSS;HLA-DPA1
up-regulated	KEGG_2021_Human	Synaptic vesicle cycle	7/78	0.224399	0.677971	1.45901	2.18025	SNAP25;RAB3A;ATP6V1G2;UNC13A;SLC1A1;ATP6V0D2;CPLX3
up-regulated	KEGG_2021_Human	Cell adhesion molecules	12/148	0.229349	0.67849	1.30639	1.92367	NTNG2;CLDN10;HLA-DMA;SELPLG;ITGB7;CLDN2;HLA-F;CLDN1;CD34;NEO1;ICAM1;HLA-DPA1
up-regulated	KEGG_2021_Human	Phospholipase D signaling pathway	12/148	0.229349	0.67849	1.30639	1.92367	PDGFRB;SHC4;PDGFRA;MRAS;LPAR6;PDGFD;PLA2G4C;LPAR2;PLA2G4A;PTK2B;PLD1;RAPGEF4
up-regulated	KEGG_2021_Human	Yersinia infection	11/137	0.251906	0.737538	1.29223	1.7816	NFKBIA;MAPK10;JUN;IL6;FCGR2A;IL1B;CASP1;CCL2;PTK2B;FOS;MAP2K6
up-regulated	KEGG_2021_Human	Phagosome	12/152	0.257174	0.742207	1.26879	1.72302	C3;COLEC12;HLA-DMA;ATP6V1G2;FCGR2A;C1R;CD36;HLA-F;THBS2;ATP6V0D2;CTSS;HLA-DPA1
up-regulated	KEGG_2021_Human	Rap1 signaling pathway	16/210	0.258727	0.742207	1.22117	1.651	PDGFRB;NGFR;PDGFRA;CSF1;FPR1;LPAR2;VEGFA;RASGRP3;GRIN2A;PARD6B;MRAS;ADORA2A;PDGFD;P2RY1;RAPGEF4;MAP2K6
up-regulated	KEGG_2021_Human	Adipocytokine signaling pathway	6/69	0.272037	0.756709	1.40887	1.8341	MAPK10;NFKBIA;IRS2;CD36;PPARA;CPT1B
up-regulated	KEGG_2021_Human	Renal cell carcinoma	6/69	0.272037	0.756709	1.40887	1.8341	JUN;EPAS1;TGFB3;TGFA;PAK6;VEGFA
up-regulated	KEGG_2021_Human	Prostate cancer	8/97	0.272527	0.756709	1.32998	1.729	PDGFRB;NFKBIA;PDGFRA;PDGFD;TGFA;PLAT;TP53;CREB5
up-regulated	KEGG_2021_Human	Tryptophan metabolism	4/42	0.275075	0.756709	1.5568	2.00937	TDO2;KYNU;CYP1B1;KMO
up-regulated	KEGG_2021_Human	Non-alcoholic fatty liver disease	12/155	0.278779	0.756709	1.24197	1.58641	ERN1;MAPK10;IL1A;JUN;IL6;NDUFB8;DDIT3;IL1B;IRS2;CYP2E1;FOS;PPARA
up-regulated	KEGG_2021_Human	Toxoplasmosis	9/112	0.279769	0.756709	1.29291	1.6469	NFKBIA;MAPK10;HLA-DMA;SOCS1;TGFB3;LY96;MAP2K6;HLA-DPA1;BIRC3
up-regulated	KEGG_2021_Human	Glutathione metabolism	5/57	0.293537	0.77785	1.42213	1.74318	GSTM4;GSTM2;GSTO2;CHAC1;GGT1
up-regulated	KEGG_2021_Human	Phenylalanine metabolism	2/17	0.293664	0.77785	1.97125	2.41541	AOC3;ALDH3B1
up-regulated	KEGG_2021_Human	beta-Alanine metabolism	3/30	0.295802	0.77785	1.64295	2.00122	AOC3;ALDH3B1;ABAT
up-regulated	KEGG_2021_Human	Colorectal cancer	7/86	0.303377	0.79045	1.3107	1.56338	MAPK10;JUN;TGFB3;TGFA;FOS;TP53;BBC3
up-regulated	KEGG_2021_Human	T cell receptor signaling pathway	8/104	0.338741	0.874568	1.23254	1.33425	NFKBIA;MAPK10;JUN;CSF2;PAK6;CBLB;MAP3K8;FOS
up-regulated	KEGG_2021_Human	Other types of O-glycan biosynthesis	4/47	0.347987	0.885949	1.3754	1.45186	GALNT3;GALNT15;GXYLT2;OGT
up-regulated	KEGG_2021_Human	Pancreatic cancer	6/76	0.351002	0.885949	1.26751	1.32704	MAPK10;TGFB3;TGFA;PLD1;TP53;VEGFA
up-regulated	KEGG_2021_Human	Systemic lupus erythematosus	10/135	0.352508	0.885949	1.18328	1.23378	C4B;C3;C4A;GRIN2A;HLA-DMA;FCGR2A;C1S;C1R;C9;HLA-DPA1
up-regulated	KEGG_2021_Human	Wnt signaling pathway	12/166	0.361965	0.901176	1.15258	1.17126	CAMK2B;MAPK10;FRAT1;JUN;WNT2B;DAAM1;BAMBI;RSPO3;TP53;CXXC4;TLE6;PRICKLE4
up-regulated	KEGG_2021_Human	One carbon pool by folate	2/20	0.364913	0.901176	1.64244	1.65574	AMT;MTHFR
up-regulated	KEGG_2021_Human	Cocaine addiction	4/49	0.377364	0.92389	1.31414	1.28069	GRIN2A;JUN;FOSB;CREB5
up-regulated	KEGG_2021_Human	Shigellosis	17/246	0.392401	0.952496	1.09799	1.02714	GABARAPL1;JUN;CSF2;IL1R1;WIPI1;FOXO4;C3;NFKBIA;MAPK10;MYL5;RRAGB;IL1B;CASP1;TP53;PLCD4;SQSTM1;PLCD1
up-regulated	KEGG_2021_Human	Histidine metabolism	2/22	0.410877	0.988889	1.47804	1.31466	ALDH3B1;HNMT
up-regulated	KEGG_2021_Human	Renin-angiotensin system	2/23	0.433239	0.999995	1.40758	1.17739	CPA3;ACE
up-regulated	KEGG_2021_Human	Fc epsilon RI signaling pathway	5/68	0.433744	0.999995	1.17313	0.979918	MAPK10;CSF2;PLA2G4C;PLA2G4A;MAP2K6
up-regulated	KEGG_2021_Human	Allograft rejection	3/38	0.43625	0.999995	1.26688	1.05092	HLA-DMA;HLA-F;HLA-DPA1
up-regulated	KEGG_2021_Human	JAK-STAT signaling pathway	11/162	0.451986	0.999995	1.07684	0.85512	PDGFRB;PDGFRA;IL6;CSF2;SOCS1;CTF1;TSLP;IL11RA;IFNE;STAT2;IRF9
up-regulated	KEGG_2021_Human	Synthesis and degradation of ketone bodies	1/10	0.480631	0.999995	1.64194	1.20297	BDH2
up-regulated	KEGG_2021_Human	Pathogenic Escherichia coli infection	13/197	0.481922	0.999995	1.04419	0.76223	JUN;IL1R1;LPAR2;FOS;CLDN2;CLDN1;NFKBIA;MAPK10;CLDN10;IL6;FCGR2A;IL1B;CASP1
up-regulated	KEGG_2021_Human	Growth hormone synthesis, secretion and action	8/119	0.484696	0.999995	1.06512	0.771396	SHC4;MAPK10;SOCS1;IRS2;FOS;JUNB;MAP2K6;CREB5
up-regulated	KEGG_2021_Human	Neurotrophin signaling pathway	8/119	0.484696	0.999995	1.06512	0.771396	SHC4;NFKBIA;CAMK2B;MAPK10;NGFR;JUN;IRAK2;TP53
up-regulated	KEGG_2021_Human	Bladder cancer	3/41	0.486486	0.999995	1.16667	0.840644	DAPK2;TP53;VEGFA
up-regulated	KEGG_2021_Human	Ferroptosis	3/41	0.486486	0.999995	1.16667	0.840644	HMOX1;SAT1;TP53
up-regulated	KEGG_2021_Human	Inositol phosphate metabolism	5/73	0.496084	0.999995	1.08658	0.761705	ISYNA1;INPP5J;PLCD4;PLCD1;PIK3C2B
up-regulated	KEGG_2021_Human	PPAR signaling pathway	5/74	0.508255	0.999995	1.07078	0.724672	CD36;ANGPTL4;PPARA;CPT1B;PLTP
up-regulated	KEGG_2021_Human	Collecting duct acid secretion	2/27	0.517757	0.999995	1.18212	0.778128	ATP6V1G2;ATP6V0D2
up-regulated	KEGG_2021_Human	Fat digestion and absorption	3/43	0.518741	0.999995	1.10822	0.727381	ABCA1;NPC1L1;CD36
up-regulated	KEGG_2021_Human	Notch signaling pathway	4/59	0.51953	0.999995	1.07463	0.703698	JAG2;HEY1;DLL1;TLE6
up-regulated	KEGG_2021_Human	VEGF signaling pathway	4/59	0.51953	0.999995	1.07463	0.703698	PLA2G4C;PLA2G4A;PTGS2;VEGFA
up-regulated	KEGG_2021_Human	Diabetic cardiomyopathy	13/203	0.526201	0.999995	1.01089	0.649063	CAMK2B;RYR2;NDUFB8;ACE;TGFB3;ATP2A1;CPT1B;MAPK10;COL1A2;CD36;PPARA;CTSD;PDK2
up-regulated	KEGG_2021_Human	Drug metabolism	7/108	0.531846	0.999995	1.02399	0.646553	GSTM4;GSTM2;GSTO2;ALDH3B1;TK2;CYP2E1;UGT1A8
up-regulated	KEGG_2021_Human	Mineral absorption	4/60	0.53296	0.999995	1.05538	0.664161	ATP7B;VDR;HMOX1;MT1X
up-regulated	KEGG_2021_Human	Viral myocarditis	4/60	0.53296	0.999995	1.05538	0.664161	HLA-DMA;HLA-F;ICAM1;HLA-DPA1
up-regulated	KEGG_2021_Human	Butanoate metabolism	2/28	0.537539	0.999995	1.13659	0.705542	BDH2;ABAT
up-regulated	KEGG_2021_Human	Proteoglycans in cancer	13/205	0.540718	0.999995	1.00025	0.615011	CAMK2B;WNT2B;ANK3;ANK1;VEGFA;VTN;SHH;COL1A2;MRAS;ERBB3;ERBB4;PDCD4;TP53
up-regulated	KEGG_2021_Human	Type II diabetes mellitus	3/46	0.564975	0.999995	1.03074	0.588524	MAPK10;SOCS1;IRS2
up-regulated	KEGG_2021_Human	Glyoxylate and dicarboxylate metabolism	2/30	0.575394	0.999995	1.05529	0.583261	AMT;HOGA1
up-regulated	KEGG_2021_Human	Fc gamma R-mediated phagocytosis	6/97	0.584412	0.999995	0.973912	0.523137	GSN;FCGR2A;PLA2G4C;PLA2G4A;PLA2G6;PLD1
up-regulated	KEGG_2021_Human	Hippo signaling pathway	10/163	0.58906	0.999995	0.965273	0.510849	BMP4;BMP2;PARD6B;WNT2B;RASSF4;TGFB3;ID2;BMP6;BBC3;BIRC3
up-regulated	KEGG_2021_Human	B cell receptor signaling pathway	5/81	0.589681	0.999995	0.971788	0.513273	NFKBIA;IFITM1;JUN;FOS;RASGRP3
up-regulated	KEGG_2021_Human	Leukocyte transendothelial migration	7/114	0.589923	0.999995	0.966263	0.509959	MYL5;CLDN10;PTK2B;CLDN2;CLDN1;ICAM1;RAPGEF4
up-regulated	KEGG_2021_Human	Breast cancer	9/147	0.591778	0.999995	0.963187	0.505311	SHC4;JAG2;FRAT1;JUN;WNT2B;HEY1;FOS;TP53;DLL1
up-regulated	KEGG_2021_Human	Asthma	2/31	0.593453	0.999995	1.01885	0.531632	HLA-DMA;HLA-DPA1
up-regulated	KEGG_2021_Human	Galactose metabolism	2/31	0.593453	0.999995	1.01885	0.531632	AKR1B10;GAA
up-regulated	KEGG_2021_Human	Sphingolipid metabolism	3/49	0.608387	0.999995	0.963361	0.478737	ARSA;ASAH1;GAL3ST1
up-regulated	KEGG_2021_Human	Vibrio cholerae infection	3/50	0.622198	0.999995	0.942814	0.447362	ATP6V1G2;KDELR3;ATP6V0D2
up-regulated	KEGG_2021_Human	Hepatocellular carcinoma	10/168	0.627523	0.999995	0.934475	0.435442	SHC4;GSTM4;FRAT1;GSTM2;WNT2B;GSTO2;TGFB3;TGFA;HMOX1;TP53
up-regulated	KEGG_2021_Human	Fructose and mannose metabolism	2/33	0.62783	0.999995	0.953014	0.443614	PFKFB2;AKR1B10
up-regulated	KEGG_2021_Human	Retinol metabolism	4/68	0.63296	0.999995	0.923062	0.42216	DHRS9;ALDH1A1;UGT1A8;DHRS3
up-regulated	KEGG_2021_Human	Pancreatic secretion	6/102	0.633718	0.999995	0.92294	0.421	CPA3;RYR2;AMY2B;RAB3D;RAB27B;ATP2A1
up-regulated	KEGG_2021_Human	Viral carcinogenesis	12/203	0.640889	0.999995	0.927452	0.412622	C3;NFKBIA;EGR2;JUN;CDKN2B;GSN;IRF7;HLA-F;ATP6V0D2;TP53;IRF9;CREB5
up-regulated	KEGG_2021_Human	Pentose and glucuronate interconversions	2/34	0.644152	0.999995	0.923183	0.406035	AKR1B10;UGT1A8
up-regulated	KEGG_2021_Human	Propanoate metabolism	2/34	0.644152	0.999995	0.923183	0.406035	ACSS3;ABAT
up-regulated	KEGG_2021_Human	Thyroid hormone signaling pathway	7/121	0.65278	0.999995	0.90659	0.386675	PFKFB2;BMP4;DIO2;ATP2A1;TP53;PLCD4;PLCD1
up-regulated	KEGG_2021_Human	Cardiac muscle contraction	5/87	0.653166	0.999995	0.900392	0.383499	RYR2;CACNG7;CACNG8;CACNA2D1;ATP2A1
up-regulated	KEGG_2021_Human	Prolactin signaling pathway	4/70	0.655685	0.999995	0.894994	0.377755	SHC4;MAPK10;SOCS1;FOS
up-regulated	KEGG_2021_Human	Autoimmune thyroid disease	3/53	0.661602	0.999995	0.886103	0.366042	HLA-DMA;HLA-F;HLA-DPA1
up-regulated	KEGG_2021_Human	Cellular senescence	9/156	0.662705	0.999995	0.903779	0.371838	IL1A;IL6;CDKN2B;MRAS;TGFB3;HLA-F;SQSTM1;TP53;MAP2K6
up-regulated	KEGG_2021_Human	Nitrogen metabolism	1/17	0.671737	0.999995	0.923244	0.367348	CA9
up-regulated	KEGG_2021_Human	Selenocompound metabolism	1/17	0.671737	0.999995	0.923244	0.367348	CTH
up-regulated	KEGG_2021_Human	PD-L1 expression and PD-1 checkpoint pathway in cancer	5/89	0.672875	0.999995	0.87886	0.348201	NFKBIA;BATF2;JUN;FOS;MAP2K6
up-regulated	KEGG_2021_Human	Mucin type O-glycan biosynthesis	2/36	0.675087	0.999995	0.868785	0.341357	GALNT3;GALNT15
up-regulated	KEGG_2021_Human	Starch and sucrose metabolism	2/36	0.675087	0.999995	0.868785	0.341357	AMY2B;GAA
up-regulated	KEGG_2021_Human	Tyrosine metabolism	2/36	0.675087	0.999995	0.868785	0.341357	AOC3;ALDH3B1
up-regulated	KEGG_2021_Human	Human cytomegalovirus infection	13/225	0.675378	0.999995	0.904909	0.355161	PDGFRA;IL1R1;HLA-F;PTGS2;VEGFA;NFKBIA;IL6;IL1B;CCL2;PTK2B;TP53;MAP2K6;CREB5
up-regulated	KEGG_2021_Human	Melanoma	4/72	0.677444	0.999995	0.868578	0.338249	PDGFRB;PDGFRA;PDGFD;TP53
up-regulated	KEGG_2021_Human	Chemokine signaling pathway	11/192	0.678959	0.999995	0.896904	0.347277	SHC4;NFKBIA;CCL20;STAT2;CCL2;PTK2B;CXCL1;CCR7;CXCL3;CXCL2;CXCL16
up-regulated	KEGG_2021_Human	Regulation of lipolysis in adipocytes	3/55	0.686166	0.999995	0.851931	0.320868	NPY1R;IRS2;PTGS2
up-regulated	KEGG_2021_Human	Alanine, aspartate and glutamate metabolism	2/37	0.689716	0.999995	0.843918	0.313495	ABAT;DDO
up-regulated	KEGG_2021_Human	Other glycan degradation	1/18	0.692567	0.999995	0.868889	0.319187	FUCA1
up-regulated	KEGG_2021_Human	Chronic myeloid leukemia	4/76	0.718029	0.999995	0.820148	0.27167	SHC4;NFKBIA;TGFB3;TP53
up-regulated	KEGG_2021_Human	Steroid biosynthesis	1/20	0.730347	0.999995	0.777344	0.244269	TM7SF2
up-regulated	KEGG_2021_Human	Regulation of actin cytoskeleton	12/218	0.73405	0.999995	0.859223	0.265653	PDGFRB;MYL5;PDGFRA;MRAS;GSN;ITGB4;PDGFD;ITGA11;BDKRB2;LPAR2;PAK6;ITGB7
up-regulated	KEGG_2021_Human	Gastric cancer	8/149	0.73515	0.999995	0.83715	0.257575	SHC4;FRAT1;SHH;CDKN2B;WNT2B;JUP;TGFB3;TP53
up-regulated	KEGG_2021_Human	Glutamatergic synapse	6/114	0.73687	0.999995	0.819863	0.25034	GRIN2A;SLC1A1;PLA2G4C;PLA2G4A;GRIK2;PLD1
up-regulated	KEGG_2021_Human	cGMP-PKG signaling pathway	9/167	0.738801	0.999995	0.84036	0.254399	RGS2;MEF2C;NPR2;BDKRB2;IRS2;ATP2A1;PDE5A;ADRA2A;CREB5
up-regulated	KEGG_2021_Human	Adrenergic signaling in cardiomyocytes	8/150	0.741851	0.999995	0.831209	0.248205	CAMK2B;RYR2;CACNG7;CACNG8;CACNA2D1;ATP2A1;CREB5;RAPGEF4
up-regulated	KEGG_2021_Human	Circadian entrainment	5/97	0.744092	0.999995	0.802093	0.237091	CAMK2B;RYR2;PER1;GRIN2A;FOS
up-regulated	KEGG_2021_Human	Pantothenate and CoA biosynthesis	1/21	0.74746	0.999995	0.738437	0.21494	VNN1
up-regulated	KEGG_2021_Human	Pathways of neurodegeneration	27/475	0.750132	0.999995	0.887943	0.255289	CAMK2B;RYR2;NDUFB8;DNAH1;WNT2B;CSF1;UBA7;DNAH7;LRRK2;UBE2L6;ATP2A1;PTGS2;KLC4;GRIN2A;FRAT1;MAP2K6;DNAH12;GABARAPL1;RAB39B;WIPI1;ERN1;MAPK10;IL1A;IL6;DDIT3;IL1B;SQSTM1
up-regulated	KEGG_2021_Human	Glycerolipid metabolism	3/61	0.751778	0.999995	0.763555	0.217853	AKR1B10;LIPG;LPIN3
up-regulated	KEGG_2021_Human	Neuroactive ligand-receptor interaction	19/341	0.752679	0.999995	0.869739	0.247107	C5AR1;FPR1;NPY1R;LPAR2;ADM;GCG;GRIK2;LTB4R;ADRA2A;C3;P2RX6;GRIN2A;MC1R;P2RX4;ADORA2A;LPAR6;P2RY1;C3AR1;BDKRB2
up-regulated	KEGG_2021_Human	Porphyrin and chlorophyll metabolism	2/43	0.766393	0.999995	0.720186	0.191613	HMOX1;UGT1A8
up-regulated	KEGG_2021_Human	Apelin signaling pathway	7/137	0.772851	0.999995	0.794327	0.204674	EGR1;RYR2;GABARAPL1;MEF2C;MRAS;SPP1;PLAT
up-regulated	KEGG_2021_Human	Sphingolipid signaling pathway	6/119	0.77317	0.999995	0.783375	0.201529	MAPK10;ASAH1;BDKRB2;PLD1;TP53;CTSD
up-regulated	KEGG_2021_Human	Vasopressin-regulated water reabsorption	2/44	0.777437	0.999995	0.703002	0.176982	AQP3;CREB5
up-regulated	KEGG_2021_Human	Longevity regulating pathway	5/102	0.782408	0.999995	0.760544	0.186622	IRS2;SOD2;TP53;CRYAB;CREB5
up-regulated	KEGG_2021_Human	Vitamin digestion and absorption	1/24	0.792558	0.999995	0.642016	0.149262	TCN2
up-regulated	KEGG_2021_Human	Human immunodeficiency virus 1 infection	11/212	0.794317	0.999995	0.806789	0.185782	APOBEC3C;BST2;NFKBIA;MAPK10;JUN;APOBEC3F;PAK6;PTK2B;FOS;HLA-F;MAP2K6
up-regulated	KEGG_2021_Human	Parkinson disease	13/249	0.802648	0.999995	0.811831	0.178472	CAMK2B;NDUFB8;UBA7;DUSP1;LRRK2;UBE2L6;ERN1;MAPK10;KLC4;GNAL;ADORA2A;DDIT3;TP53
up-regulated	KEGG_2021_Human	Salmonella infection	13/249	0.802648	0.999995	0.811831	0.178472	JUN;LY96;FOS;PIK3C2B;NFKBIA;MAPK10;MYL5;KLC4;IL6;IL1B;CASP1;MAP2K6;BIRC3
up-regulated	KEGG_2021_Human	Acute myeloid leukemia	3/67	0.805895	0.999995	0.691749	0.149281	CSF2;JUP;DUSP6
up-regulated	KEGG_2021_Human	Carbohydrate digestion and absorption	2/47	0.807867	0.999995	0.656029	0.139969	AMY2B;SLC2A5
up-regulated	KEGG_2021_Human	Glucagon signaling pathway	5/107	0.81613	0.999995	0.723068	0.146914	CAMK2B;GCG;PPARA;CPT1B;CREB5
up-regulated	KEGG_2021_Human	Folate biosynthesis	1/26	0.818058	0.999995	0.590592	0.118604	AKR1B10
up-regulated	KEGG_2021_Human	Glycosylphosphatidylinositol (GPI)-anchor biosynthesis	1/26	0.818058	0.999995	0.590592	0.118604	PIGZ
up-regulated	KEGG_2021_Human	HIF-1 signaling pathway	5/109	0.828391	0.999995	0.709087	0.1335	CAMK2B;IL6;HMOX1;ENO3;VEGFA
up-regulated	KEGG_2021_Human	Central carbon metabolism in cancer	3/70	0.829006	0.999995	0.660669	0.123894	PDGFRB;PDGFRA;TP53
up-regulated	KEGG_2021_Human	Purine metabolism	6/129	0.834278	0.999995	0.7193	0.130329	PDE6G;NPR2;PDE4B;PDE5A;AMPD3;PDE7B
up-regulated	KEGG_2021_Human	Arginine and proline metabolism	2/50	0.834532	0.999995	0.614929	0.111231	HOGA1;SAT1
up-regulated	KEGG_2021_Human	Cysteine and methionine metabolism	2/50	0.834532	0.999995	0.614929	0.111231	CTH;SDSL
up-regulated	KEGG_2021_Human	MicroRNAs in cancer	16/310	0.835372	0.999995	0.801461	0.144165	PDGFRB;SHC4;PDGFRA;TNXB;IRS2;PTGS2;VEGFA;SOCS1;ERBB3;DDIT4;PDCD4;CYP1B1;HMOX1;BMF;TP53;SOX4
up-regulated	KEGG_2021_Human	Phototransduction	1/28	0.840426	0.999995	0.546786	0.095057	PDE6G
up-regulated	KEGG_2021_Human	Salivary secretion	4/93	0.848715	0.999995	0.662886	0.108734	CST2;DMBT1;AMY2B;CST4
up-regulated	KEGG_2021_Human	p53 signaling pathway	3/73	0.849716	0.999995	0.632253	0.102964	CCNG2;TP53;BBC3
up-regulated	KEGG_2021_Human	Dopaminergic synapse	6/132	0.849795	0.999995	0.70206	0.114268	CAMK2B;MAPK10;GRIN2A;GNAL;FOS;CREB5
up-regulated	KEGG_2021_Human	Vascular smooth muscle contraction	6/133	0.854696	0.999995	0.696495	0.109357	ADORA2A;NPR2;PLA2G4C;PLA2G4A;ADM;PLA2G6
up-regulated	KEGG_2021_Human	Endocrine and other factor-regulated calcium reabsorption	2/53	0.857806	0.999995	0.578664	0.0887539	VDR;BDKRB2
up-regulated	KEGG_2021_Human	Glycosaminoglycan biosynthesis	2/53	0.857806	0.999995	0.578664	0.0887539	CSGALNACT1;B3GNT7
up-regulated	KEGG_2021_Human	Ascorbate and aldarate metabolism	1/30	0.860045	0.999995	0.509022	0.0767455	UGT1A8
up-regulated	KEGG_2021_Human	Pentose phosphate pathway	1/30	0.860045	0.999995	0.509022	0.0767455	H6PD
up-regulated	KEGG_2021_Human	Thyroid hormone synthesis	3/75	0.862278	0.999995	0.614625	0.0910736	ASGR1;CREB5;SLC5A5
up-regulated	KEGG_2021_Human	Phosphatidylinositol signaling system	4/97	0.870693	0.999995	0.634238	0.08782	CDS1;PLCD4;PLCD1;PIK3C2B
up-regulated	KEGG_2021_Human	Estrogen signaling pathway	6/137	0.873001	0.999995	0.675083	0.0916884	SHC4;JUN;TGFA;FOS;CTSD;CREB5
up-regulated	KEGG_2021_Human	Insulin signaling pathway	6/137	0.873001	0.999995	0.675083	0.0916884	SHC4;MAPK10;SOCS1;PPP1R3C;CBLB;IRS2
up-regulated	KEGG_2021_Human	Aldosterone synthesis and secretion	4/98	0.875739	0.999995	0.627458	0.0832559	NR4A2;CAMK2B;CAMK1D;CREB5
up-regulated	KEGG_2021_Human	Hedgehog signaling pathway	2/56	0.87805	0.999995	0.546428	0.0710642	SHH;PTCH2
up-regulated	KEGG_2021_Human	AMPK signaling pathway	5/120	0.884404	0.999995	0.640883	0.0787272	PFKFB2;IRS2;CD36;CPT1B;CREB5
up-regulated	KEGG_2021_Human	Base excision repair	1/33	0.885048	0.999995	0.461227	0.0563218	NEIL1
up-regulated	KEGG_2021_Human	SNARE interactions in vesicular transport	1/33	0.885048	0.999995	0.461227	0.0563218	VAMP1
up-regulated	KEGG_2021_Human	Progesterone-mediated oocyte maturation	4/100	0.885319	0.999995	0.61432	0.0748282	MAPK10;SPDYA;CPEB3;CPEB2
up-regulated	KEGG_2021_Human	Ubiquitin mediated proteolysis	6/140	0.885431	0.999995	0.659862	0.0802928	SOCS1;UBA7;FBXO2;CBLB;UBE2L6;BIRC3
up-regulated	KEGG_2021_Human	Spinocerebellar ataxia	6/143	0.896815	0.999995	0.645309	0.0702781	ERN1;MAPK10;GRIN2A;RORA;ATP2A1;WIPI1
up-regulated	KEGG_2021_Human	Nicotinate and nicotinamide metabolism	1/35	0.899185	0.999995	0.43405	0.046125	QPRT
up-regulated	KEGG_2021_Human	Peroxisome	3/82	0.899253	0.999995	0.559954	0.0594617	PEX11G;SOD2;DDO
up-regulated	KEGG_2021_Human	Platelet activation	5/124	0.900482	0.999995	0.619207	0.0649084	COL1A2;FCGR2A;PLA2G4C;P2RY1;PLA2G4A
up-regulated	KEGG_2021_Human	Long-term depression	2/60	0.90091	0.999995	0.508634	0.0530758	PLA2G4C;PLA2G4A
up-regulated	KEGG_2021_Human	Thyroid cancer	1/37	0.911584	0.999995	0.409892	0.0379443	TP53
up-regulated	KEGG_2021_Human	GnRH secretion	2/64	0.91972	0.999995	0.475717	0.0398109	SPP1;HCN2
up-regulated	KEGG_2021_Human	Protein processing in endoplasmic reticulum	7/171	0.922344	0.999995	0.628498	0.0508056	ERN1;MAPK10;FBXO2;DDIT3;FBXO6;CRYAB;SEC31B
up-regulated	KEGG_2021_Human	Gap junction	3/88	0.92355	0.999995	0.52026	0.0413767	PDGFRB;PDGFRA;PDGFD
up-regulated	KEGG_2021_Human	Cortisol synthesis and secretion	2/65	0.923868	0.999995	0.468141	0.0370704	PBX1;CREB5
up-regulated	KEGG_2021_Human	Natural killer cell mediated cytotoxicity	5/131	0.923972	0.999995	0.584587	0.0462256	SHC4;CSF2;KLRC2;PTK2B;ICAM1
up-regulated	KEGG_2021_Human	GABAergic synapse	3/89	0.927034	0.999995	0.514183	0.038957	GABARAPL1;SLC12A5;ABAT
up-regulated	KEGG_2021_Human	Nicotine addiction	1/40	0.927385	0.999995	0.378301	0.0285189	GRIN2A
up-regulated	KEGG_2021_Human	Amyotrophic lateral sclerosis	17/364	0.928708	0.999995	0.719989	0.0532512	DNAH12;GABARAPL1;DNAH1;NDUFB8;DNAH7;RAB39B;WIPI1;ERN1;KLC4;GRIN2A;NXF3;ERBB4;DDIT3;CASP1;TP53;SQSTM1;MAP2K6
up-regulated	KEGG_2021_Human	Bile secretion	3/90	0.930373	0.999995	0.508246	0.0366802	ABCC3;ABCC2;UGT1A8
up-regulated	KEGG_2021_Human	Glycolysis / Gluconeogenesis	2/67	0.931564	0.999995	0.453688	0.0321621	ALDH3B1;ENO3
up-regulated	KEGG_2021_Human	Long-term potentiation	2/67	0.931564	0.999995	0.453688	0.0321621	CAMK2B;GRIN2A
up-regulated	KEGG_2021_Human	Serotonergic synapse	4/113	0.933223	0.999995	0.540675	0.0373665	DUSP1;PLA2G4C;PLA2G4A;PTGS2
up-regulated	KEGG_2021_Human	Prion disease	12/273	0.93343	0.999995	0.676148	0.0465795	MAPK10;EGR1;RYR2;IL1A;KLC4;GRIN2A;IL6;NDUFB8;DDIT3;C9;IL1B;CREB5
up-regulated	KEGG_2021_Human	Fatty acid degradation	1/43	0.940364	0.999995	0.351223	0.0215962	CPT1B
up-regulated	KEGG_2021_Human	Basal transcription factors	1/45	0.947701	0.999995	0.335223	0.0180069	TAF7L
up-regulated	KEGG_2021_Human	Glycosphingolipid biosynthesis	1/45	0.947701	0.999995	0.335223	0.0180069	ST3GAL5
up-regulated	KEGG_2021_Human	Non-small cell lung cancer	2/72	0.947708	0.999995	0.421169	0.0226206	TGFA;TP53
up-regulated	KEGG_2021_Human	Signaling pathways regulating pluripotency of stem cells	5/143	0.952995	0.999995	0.533409	0.0256812	BMP4;WNT2B;ACVR1C;ID2;JARID2
up-regulated	KEGG_2021_Human	Nucleotide excision repair	1/47	0.954136	0.999995	0.320614	0.0150524	ERCC6
up-regulated	KEGG_2021_Human	Pyruvate metabolism	1/47	0.954136	0.999995	0.320614	0.0150524	LDHD
up-regulated	KEGG_2021_Human	Amino sugar and nucleotide sugar metabolism	1/48	0.957051	0.999995	0.313775	0.0137744	RENBP
up-regulated	KEGG_2021_Human	Valine, leucine and isoleucine degradation	1/48	0.957051	0.999995	0.313775	0.0137744	ABAT
up-regulated	KEGG_2021_Human	Melanogenesis	3/101	0.958857	0.999995	0.450932	0.0189452	CAMK2B;MC1R;WNT2B
up-regulated	KEGG_2021_Human	Tight junction	6/169	0.960863	0.999995	0.541618	0.0216231	MAPK10;CLDN10;JUN;PARD6B;CLDN2;CLDN1
up-regulated	KEGG_2021_Human	Alzheimer disease	16/369	0.961852	0.999995	0.665369	0.025879	NDUFB8;WNT2B;CSF1;IRS2;ATP2A1;WIPI1;PTGS2;ERN1;MAPK10;IL1A;KLC4;FRAT1;GRIN2A;IL6;DDIT3;IL1B
up-regulated	KEGG_2021_Human	Oocyte meiosis	4/129	0.967013	0.999995	0.471063	0.0158011	CAMK2B;SPDYA;CPEB3;CPEB2
up-regulated	KEGG_2021_Human	mTOR signaling pathway	5/154	0.970324	0.999995	0.493738	0.0148738	ATP6V1G2;WNT2B;RRAGB;DDIT4;LPIN3
up-regulated	KEGG_2021_Human	Fanconi anemia pathway	1/54	0.971037	0.999995	0.278164	0.00817548	POLI
up-regulated	KEGG_2021_Human	Cushing syndrome	5/155	0.971563	0.999995	0.49042	0.0141481	CAMK2B;CDKN2B;WNT2B;PBX1;CREB5
up-regulated	KEGG_2021_Human	Oxidative phosphorylation	4/133	0.972507	0.999995	0.456359	0.0127222	NDUFB8;ATP6V1G2;ATP6V0D2;LHPP
up-regulated	KEGG_2021_Human	Pyrimidine metabolism	1/56	0.974602	0.999995	0.26802	0.00689509	TK2
up-regulated	KEGG_2021_Human	Huntington disease	12/306	0.975774	0.999995	0.599181	0.0146946	ERN1;MAPK10;DNAH12;KLC4;DNAH1;NDUFB8;DNAH7;WIPI1;SOD2;TP53;BBC3;CREB5
up-regulated	KEGG_2021_Human	Taste transduction	2/86	0.975797	0.999995	0.350711	0.00859281	P2RY1;SCN2A
up-regulated	KEGG_2021_Human	Cholinergic synapse	3/113	0.977286	0.999995	0.40148	0.00922456	CAMK2B;FOS;CREB5
up-regulated	KEGG_2021_Human	Endometrial cancer	1/58	0.977729	0.999995	0.258588	0.0058242	TP53
up-regulated	KEGG_2021_Human	Alcoholism	6/186	0.980294	0.999995	0.490016	0.00975283	SHC4;GRIN2A;ADORA2A;FOSB;CREB5;SLC29A2
up-regulated	KEGG_2021_Human	Morphine addiction	2/91	0.981712	0.999995	0.330919	0.00610776	PDE4B;PDE7B
up-regulated	KEGG_2021_Human	Neutrophil extracellular trap formation	6/189	0.982606	0.999995	0.481905	0.00845625	C3;SELPLG;FCGR2A;C5AR1;FPR1;CASP1
up-regulated	KEGG_2021_Human	Lysine degradation	1/63	0.983964	0.999995	0.237671	0.00384214	PHYKPL
up-regulated	KEGG_2021_Human	Cell cycle	3/124	0.987026	0.999995	0.364767	0.00476359	CDKN2B;TGFB3;TP53
up-regulated	KEGG_2021_Human	Renin secretion	1/69	0.989189	0.999995	0.21663	0.00235476	ACE
up-regulated	KEGG_2021_Human	Endocytosis	8/252	0.991822	0.999995	0.481082	0.00395062	PSD;PDGFRA;PARD6B;IQSEC2;CHMP1B;CBLB;HLA-F;PLD1
up-regulated	KEGG_2021_Human	Gastric acid secretion	1/76	0.993176	0.999995	0.196338	0.00134448	CAMK2B
up-regulated	KEGG_2021_Human	Bacterial invasion of epithelial cells	1/77	0.99361	0.999995	0.193744	0.00124205	SHC4
up-regulated	KEGG_2021_Human	RNA degradation	1/79	0.994397	0.999995	0.188756	0.00106058	ENO3
up-regulated	KEGG_2021_Human	Retrograde endocannabinoid signaling	3/148	0.996331	0.999995	0.303999	0.0011174	MAPK10;NDUFB8;PTGS2
up-regulated	KEGG_2021_Human	mRNA surveillance pathway	1/98	0.998393	0.999995	0.151629	0.000243867	NXF3
up-regulated	KEGG_2021_Human	Ribosome biogenesis in eukaryotes	1/108	0.999167	0.999995	0.137384	0.000114527	NXF3
up-regulated	KEGG_2021_Human	Thermogenesis	5/232	0.999219	0.999995	0.322723	0.00025201	NDUFB8;ZNF516;GCG;CPT1B;CREB5
up-regulated	KEGG_2021_Human	RNA transport	1/186	0.999992	0.999995	0.0791271	6.57286e-07	NXF3
up-regulated	KEGG_2021_Human	Olfactory transduction	3/440	0.999995	0.999995	0.0992846	4.60181e-07	CAMK2B;RGS2;GNAL
up-regulated	GO_Biological_Process_2021	cellular response to type I interferon (GO:0071357)	23/65	3.98808e-12	7.71893e-09	8.22088	215.779	IFITM3;EGR1;IFITM1;MX2;STAT2;IFI6;ISG15;IFI35;IFIT1;HLA-F;IFIT3;IFIT2;OASL;BST2;ISG20;IFI27;OAS1;OAS2;OAS3;IRF7;GBP2;XAF1;IRF9
up-regulated	GO_Biological_Process_2021	type I interferon signaling pathway (GO:0060337)	23/65	3.98808e-12	7.71893e-09	8.22088	215.779	IFITM3;EGR1;IFITM1;MX2;STAT2;IFI6;ISG15;IFI35;IFIT1;HLA-F;IFIT3;IFIT2;OASL;BST2;ISG20;IFI27;OAS1;OAS2;OAS3;IRF7;GBP2;XAF1;IRF9
up-regulated	GO_Biological_Process_2021	defense response to virus (GO:0051607)	29/133	3.58067e-09	4.62026e-06	4.19237	81.532	IFITM3;RTP4;IFITM1;IFI6;IFIT1;ZDHHC1;IFI44L;IFIT3;IFIT2;OASL;IFIH1;NLRP1;APOBEC3C;APOBEC3F;MX2;STAT2;ISG15;ZDHHC11;BST2;ISG20;IL6;IFI27;OAS1;OAS2;IFNE;OAS3;DDIT4;IRF7;TLR3
up-regulated	GO_Biological_Process_2021	cytokine-mediated signaling pathway (GO:0019221)	77/621	1.14922e-08	9.83209e-06	2.16155	39.5166	IFITM3;IFITM1;IL1RN;CSF2;CSF1;IRS2;RORA;CXCL1;IFI35;IFI30;IFIT1;CXCL3;CXCL2;IFIT3;ICAM1;IFIT2;OASL;CASP1;MAP3K8;CD36;JUNB;TRIM22;HLA-DPA1;SERPINB2;IL1R1;IL11RA;FOS;HLA-F;IL1A;IFI27;OAS1;OAS2;IL1B;IFNE;OAS3;IRF7;SQSTM1;TP53;IRF9;BIRC3;CAMK2B;CTF1;CEBPD;FPR1;IFI6;GATA3;PTGS2;SOCS1;IRAK2;HMOX1;CCL2;PTK2B;TNFRSF14;GBP2;IL32;EGR1;IL33;TSLP;CCL20;TNFSF15;STAT2;TNFRSF9;MX2;TNFSF13;ISG15;SOD2;VEGFA;BST2;…
up-regulated	GO_Biological_Process_2021	defense response to symbiont (GO:0140546)	27/124	1.26997e-08	9.83209e-06	4.17974	75.9948	IFITM3;RTP4;IFITM1;IFI6;IFIT1;IFI44L;IFIT3;IFIT2;OASL;IFIH1;NLRP1;APOBEC3C;APOBEC3F;MX2;STAT2;ISG15;BST2;ISG20;IL6;IFI27;OAS1;OAS2;IFNE;OAS3;DDIT4;IRF7;TLR3
up-regulated	GO_Biological_Process_2021	negative regulation of viral genome replication (GO:0045071)	14/54	4.65905e-06	0.00257645	5.21707	64.0483	IFITM3;APOBEC3C;IFITM1;APOBEC3F;ISG15;IFIT1;OASL;IFIH1;BST2;ISG20;PARP10;OAS1;OAS2;OAS3
up-regulated	GO_Biological_Process_2021	regulation of humoral immune response (GO:0002920)	14/54	4.65905e-06	0.00257645	5.21707	64.0483	C1S;CFH;C1R;C5AR1;GATA6;CLU;C4B;C3;C4A;VTN;C9;C3AR1;CCR7;CFB
up-regulated	GO_Biological_Process_2021	regulation of nuclease activity (GO:0032069)	5/6	5.77924e-06	0.00279643	74.1528	894.375	OAS1;OAS2;OAS3;NEIL1;OASL
up-regulated	GO_Biological_Process_2021	regulation of complement activation (GO:0030449)	13/50	9.82035e-06	0.00422384	5.23388	60.3521	C1S;CFH;C1R;C5AR1;CLU;C4B;C3;C4A;VTN;IL1B;C9;C3AR1;CFB
up-regulated	GO_Biological_Process_2021	regulation of viral genome replication (GO:0045069)	15/67	1.50136e-05	0.00581175	4.30045	47.7632	IFITM3;APOBEC3C;IFITM1;APOBEC3F;ISG15;IFIT1;OASL;IFIH1;BST2;ISG20;PARP10;OAS1;OAS2;OAS3;PPARA
up-regulated	GO_Biological_Process_2021	inflammatory response (GO:0006954)	32/230	2.35486e-05	0.00828698	2.42346	25.8254	IL1RN;PXK;C5AR1;FPR1;LY75;ADM;CXCL1;CXCL3;CXCL2;LTB4R;RELB;C3AR1;BDKRB2;CCL2;CCR7;LGALS9;APOL3;CMKLR1;AOC3;CD96;CCL20;PLA2G4C;FOS;IL1A;BMP2;IL6;VNN1;ADORA2A;ELF3;TNFSF4;IL1B;SCG2
up-regulated	GO_Biological_Process_2021	negative regulation of viral process (GO:0048525)	15/70	2.6185e-05	0.00844685	4.06523	42.8894	IFITM3;APOBEC3C;IFITM1;APOBEC3F;ISG15;IFIT1;OASL;IFIH1;BST2;ISG20;PARP10;ZFP36;OAS1;OAS2;OAS3
up-regulated	GO_Biological_Process_2021	regulation of inflammatory response (GO:0050727)	29/206	4.48485e-05	0.0133545	2.45366	24.5666	TNFAIP3;RORA;IFI35;GATA3;PTGS2;USP18;NFKBIZ;CASP1;NLRP1;GGT1;IL33;PTGIS;TSLP;IL1R1;NR1D1;NFKBIA;LACC1;CD200R1;GPRC5B;IL6;BCL6;TNFSF4;IL1B;NINJ1;PDCD4;PPARA;TLR3;PTGES;BIRC3
up-regulated	GO_Biological_Process_2021	positive regulation of apoptotic cell clearance (GO:2000427)	5/8	4.84241e-05	0.0133893	24.715	245.556	C3;C4B;C4A;CCL2;ABCA7
up-regulated	GO_Biological_Process_2021	regulation of p38MAPK cascade (GO:1900744)	10/37	7.28113e-05	0.0175067	5.50698	52.4685	PER1;BMP2;DUSP10;DUSP1;IL1B;ZC3H12A;PTPN22;LGALS9;RELL2;VEGFA
up-regulated	GO_Biological_Process_2021	regulation of ribonuclease activity (GO:0060700)	4/5	7.63562e-05	0.0175067	59.2753	561.936	OAS1;OAS2;OAS3;OASL
up-regulated	GO_Biological_Process_2021	interferon-gamma-mediated signaling pathway (GO:0060333)	14/68	7.68831e-05	0.0175067	3.8616	36.5818	CAMK2B;IFI30;HLA-F;ICAM1;OASL;OAS1;OAS2;OAS3;IRF7;GBP2;TRIM22;IRF9;HLA-DPA1;TRIM34
up-regulated	GO_Biological_Process_2021	positive regulation of chemokine production (GO:0032722)	12/53	9.41646e-05	0.0191848	4.35552	40.3777	CD74;EGR1;IL33;IL6;OAS1;TSLP;IL1B;OAS3;TNFSF4;HMOX1;LGALS9;TLR3
up-regulated	GO_Biological_Process_2021	regulation of immune effector process (GO:0002697)	12/53	9.41646e-05	0.0191848	4.35552	40.3777	C4B;C3;C4A;VTN;C1S;CFH;C1R;C9;C5AR1;C3AR1;CLU;CFB
up-regulated	GO_Biological_Process_2021	regulation of neuroinflammatory response (GO:0150077)	7/19	0.00010372	0.0192431	8.65979	79.4434	IL33;CD200R1;IL6;IL1B;NR1D1;NUPR1;PTGS2
up-regulated	GO_Biological_Process_2021	positive regulation of vascular endothelial growth factor production (GO:0010575)	8/25	0.000104393	0.0192431	6.98973	64.0773	C3;IL1A;IL6;IL1B;CYP1B1;RORA;PTGS2;SULF1
up-regulated	GO_Biological_Process_2021	glucose transmembrane transport (GO:1904659)	7/20	0.000150862	0.0265448	7.99323	70.3336	RAB4B;SLC2A11;SLC2A10;SLC45A1;SLC2A3;SLC2A5;SLC5A3
up-regulated	GO_Biological_Process_2021	regulation of vascular endothelial growth factor production (GO:0010574)	8/27	0.000191246	0.0321876	6.2533	53.5404	C3;IL1A;IL6;IL1B;CYP1B1;RORA;PTGS2;SULF1
up-regulated	GO_Biological_Process_2021	negative regulation of cytokine production (GO:0001818)	25/182	0.000216138	0.0336795	2.37957	20.0826	UBA7;TNFAIP3;UBE2L6;PTPN22;DLL1;IFIH1;ZFP36;DHX58;ZC3H12A;CCR7;LGALS9;CD34;CMKLR1;SLC2A10;ISG15;SSC5D;CLEC4A;IL6;CD200R1;DDIT3;TNFSF4;BCL3;PDCD4;PPARA;INHA
up-regulated	GO_Biological_Process_2021	regulation of immature T cell proliferation in thymus (GO:0033084)	4/6	0.000217512	0.0336795	29.6361	249.929	BMP4;IL1A;SHH;IL1B
up-regulated	GO_Biological_Process_2021	cellular response to cytokine stimulus (GO:0071345)	51/482	0.000231967	0.0345364	1.77941	14.8918	IL1RN;PID1;CSF2;CSF1;RORA;MT1X;CXCL1;IFIT1;CXCL2;ICAM1;ZFP36;ZC3H12A;CASP1;CCR7;LGALS9;CD36;JUNB;HLA-DPA1;PTGIS;DUSP1;IL1R1;IL11RA;FOS;IL1A;OAS1;IL1B;IFNE;TP53;NFAT5;ASAH1;CTF1;SELPLG;CEBPD;NPR2;FPR1;GATA3;PTGS2;SOCS1;IRAK2;HMOX1;CCL2;GBP2;IL32;EGR1;CCL20;STAT2;NR1D1;VEGFA;IL6;COL1A2;BCL6
up-regulated	GO_Biological_Process_2021	hexose transmembrane transport (GO:0008645)	7/23	0.000403327	0.0578252	6.49346	50.7513	SLC2A11;SLC2A10;SLC45A1;SLC2A12;SLC2A3;SLC2A5;SLC5A3
up-regulated	GO_Biological_Process_2021	detection of molecule of bacterial origin (GO:0032490)	4/7	0.000481977	0.0666333	19.7563	150.891	C4B;DMBT1;LY96;SSC5D
up-regulated	GO_Biological_Process_2021	cellular response to lipopolysaccharide (GO:0071222)	18/120	0.000552147	0.0737022	2.63012	19.7303	MEF2C;LY96;TNFAIP3;CXCL1;PTPN22;NR1D1;CXCL3;CXCL2;IL1A;ZFP36;IL6;TNFSF4;IL1B;ZC3H12A;CASP1;PDE4B;PDCD4;CCL2
up-regulated	GO_Biological_Process_2021	cellular response to interferon-gamma (GO:0071346)	18/121	0.00061097	0.0788355	2.60444	19.2741	CAMK2B;CCL20;IFI30;HLA-F;ICAM1;OASL;OAS1;OAS2;OAS3;CASP1;IRF7;CCL2;LGALS9;GBP2;TRIM22;IRF9;HLA-DPA1;TRIM34
up-regulated	GO_Biological_Process_2021	regulation of tumor necrosis factor production (GO:0032680)	18/124	0.000820873	0.096229	2.53032	17.9783	IL33;LY96;TNFAIP3;PTPN22;CLU;CLEC4A;IFIH1;IL1A;ZFP36;IL6;MC1R;OAS1;OAS2;OAS3;ZC3H12A;LGALS9;CD34;TLR3
up-regulated	GO_Biological_Process_2021	negative regulation of smooth muscle cell proliferation (GO:0048662)	8/33	0.000851331	0.096229	4.75098	33.5833	NDRG4;MEF2C;TGFB3;PDCD4;TNFAIP3;HMOX1;SOD2;TRIB1
up-regulated	GO_Biological_Process_2021	regulation of interferon-beta production (GO:0032648)	10/49	0.000857962	0.096229	3.81008	26.9028	IFIH1;PTPRS;OAS1;OAS2;OAS3;DHX58;IRF7;ISG15;TLR3;RELB
up-regulated	GO_Biological_Process_2021	platelet activating factor metabolic process (GO:0046469)	4/8	0.000915533	0.096229	14.8165	103.656	LPCAT2;PLA2G4C;PLA2G4A;PLA2G6
up-regulated	GO_Biological_Process_2021	positive regulation of monocyte chemotactic protein-1 production (GO:0071639)	4/8	0.000915533	0.096229	14.8165	103.656	OAS1;IL1B;OAS3;LGALS9
up-regulated	GO_Biological_Process_2021	regulation of apoptotic cell clearance (GO:2000425)	4/8	0.000915533	0.096229	14.8165	103.656	C3;C4B;C4A;CCL2
up-regulated	GO_Biological_Process_2021	cellular response to molecule of bacterial origin (GO:0071219)	17/115	0.000919781	0.096229	2.58388	18.0648	MEF2C;LY96;TNFAIP3;CXCL1;NR1D1;CXCL3;CXCL2;IL1A;ZFP36;IL6;TNFSF4;IL1B;ZC3H12A;CASP1;PDE4B;PDCD4;CCL2
up-regulated	GO_Biological_Process_2021	regulation of interferon-gamma production (GO:0032649)	14/86	0.000976113	0.0994351	2.89341	20.0569	BTN3A1;IL1R1;PTPN22;ISG15;DDIT3;IL1B;TNFSF4;ZC3H12A;PDE4B;CCR7;LGALS9;INHA;TLR3;HLA-DPA1
up-regulated	GO_Biological_Process_2021	regulation of chemokine production (GO:0032642)	9/42	0.00106849	0.105429	4.05062	27.7123	CD74;EGR1;IL33;IL6;TSLP;TNFSF4;HMOX1;LGALS9;TLR3
up-regulated	GO_Biological_Process_2021	negative regulation of cell population proliferation (GO:0008285)	40/379	0.00109744	0.105429	1.76732	12.0439	IFITM1;NDRG4;SIRPG;GATA6;CHD5;TNFAIP3;CXCL1;IFI35;GATA3;FOXO4;DLL1;IFIT3;ING4;DUSP10;ACVR1C;ERBB4;TP53INP1;CYP1B1;HMOX1;PTK2B;IGFBP7;SOX4;CDKN2B;TGFB3;VDR;MCC;SOD2;DHRS2;PARP10;BMP4;IL1A;MN1;BMP2;IL6;IL1B;COL4A3;NUPR1;TRIB1;TP53;VGLL4
up-regulated	GO_Biological_Process_2021	response to lipopolysaccharide (GO:0032496)	21/159	0.00111666	0.105429	2.26906	15.4238	MEF2C;LY96;TNFAIP3;CXCL1;PTPN22;NR1D1;CXCL3;CXCL2;IL1A;ZFP36;IL6;TNFSF4;IL1B;ZC3H12A;CASP1;PDE4B;PDCD4;CCL2;LGALS9;GGT1;TRIB1
up-regulated	GO_Biological_Process_2021	response to organic cyclic compound (GO:0014070)	11/60	0.00123185	0.110428	3.33663	22.3529	LRRK2;KYNU;IL1B;SLC1A1;SPP1;CYP1B1;CCL2;GGT1;AQP3;CYP19A1;TLR3
up-regulated	GO_Biological_Process_2021	antiviral innate immune response (GO:0140374)	5/14	0.00125519	0.110428	8.23568	55.0182	OAS1;ZDHHC11;NLRP1;IFIT1;ZDHHC1
up-regulated	GO_Biological_Process_2021	relaxation of muscle (GO:0090075)	5/14	0.00125519	0.110428	8.23568	55.0182	GSTM2;RGS2;GSN;P2RX4;ATP2A1
up-regulated	GO_Biological_Process_2021	regulation of cytokine production (GO:0001817)	20/150	0.00128824	0.110817	2.29315	15.2597	IL33;BTN3A1;BTN1A1;ISG15;BTN3A3;GATA3;PLD3;ADRA2A;SCAMP5;CLEC4A;CCDC88B;IFIH1;IL1A;PER1;IL6;BCL6;TNFSF4;IRF7;CCR7;LGALS9
up-regulated	GO_Biological_Process_2021	positive regulation of cytokine production (GO:0001819)	36/335	0.00138472	0.116528	1.80143	11.8574	CSF2;RORA;PTPN22;GATA3;PTGS2;SCAMP5;C3;IFIH1;DHX58;PDE4B;CYP1B1;HMOX1;CCR7;TNFRSF14;LGALS9;CD34;HLA-DPA1;EGR1;CD74;IL33;TSLP;BTN3A1;IL1R1;ISG15;SULF1;POU2F2;ADRA2A;CCDC88B;LACC1;IL1A;IL6;DDIT3;TNFSF4;IL1B;IRF7;TLR3
up-regulated	GO_Biological_Process_2021	regulation of response to external stimulus (GO:0032101)	18/130	0.00143005	0.117781	2.394	15.6808	PDGFRA;IL1R1;PDE6G;GATA6;PTPN22;PTGS2;USP18;LACC1;P2RX4;BCL6;TNFSF4;DHX58;CASP1;NLRP1;CD36;GGT1;PTGES;BIRC3
up-regulated	GO_Biological_Process_2021	NAD biosynthetic process (GO:0009435)	6/21	0.00152414	0.120407	5.93249	38.48	PARP10;PTGIS;KYNU;QPRT;PARP9;PTGS2
up-regulated	GO_Biological_Process_2021	purinergic nucleotide receptor signaling pathway (GO:0035590)	6/21	0.00152414	0.120407	5.93249	38.48	C3;P2RX4;IL1B;C3AR1;CASP1;TXNIP
up-regulated	GO_Biological_Process_2021	positive regulation of interferon-beta production (GO:0032728)	8/36	0.00156652	0.12128	4.24127	27.3939	IFIH1;OAS1;OAS2;OAS3;DHX58;IRF7;ISG15;TLR3
up-regulated	GO_Biological_Process_2021	prostanoid biosynthetic process (GO:0046457)	5/15	0.00178512	0.135494	7.41172	46.9033	CD74;PTGIS;PLA2G4A;PTGS2;PTGES
up-regulated	GO_Biological_Process_2021	negative regulation of cell migration (GO:0030336)	19/144	0.00190153	0.141554	2.26442	14.1868	NGFR;CD74;IFITM1;NDRG4;CITED2;MCC;SULF1;ARHGAP4;BST2;SHH;DACH1;DUSP10;ACVR1C;TP53INP1;PLXNB3;CYP1B1;HMOX1;SRGAP3;TRIB1
up-regulated	GO_Biological_Process_2021	positive regulation of peptidyl-tyrosine phosphorylation (GO:0050731)	18/134	0.00202051	0.147573	2.31095	14.3381	CD74;CSF2;ACE;CTF1;TSLP;SEMA4D;PARP14;PARP9;BMP6;VEGFA;VTN;IL6;GPRC5B;ERBB3;ERBB4;PTK2B;TNFRSF14;TP53
up-regulated	GO_Biological_Process_2021	regulation of defense response (GO:0031347)	13/83	0.00209309	0.150044	2.76159	17.0366	IL1R1;PTPN22;PTGS2;USP18;LACC1;BCL6;TNFSF4;DHX58;CASP1;NLRP1;GGT1;BIRC3;PTGES
up-regulated	GO_Biological_Process_2021	negative regulation of cell motility (GO:2000146)	16/114	0.00222719	0.151398	2.42994	14.8397	NGFR;CD74;IFITM1;CITED2;GATA3;SULF1;ARHGAP4;BST2;SHH;DACH1;DUSP10;SPOCK3;TP53INP1;PLXNB3;CYP1B1;SRGAP3
up-regulated	GO_Biological_Process_2021	negative regulation of vascular endothelial cell proliferation (GO:1905563)	3/5	0.00230753	0.151398	22.2095	134.847	MEF2C;COL4A3;CCL2
up-regulated	GO_Biological_Process_2021	positive regulation of prostaglandin biosynthetic process (GO:0031394)	3/5	0.00230753	0.151398	22.2095	134.847	CD74;IL1B;PTGS2
up-regulated	GO_Biological_Process_2021	regulation of fever generation (GO:0031620)	3/5	0.00230753	0.151398	22.2095	134.847	IL1B;PTGS2;PTGES
up-regulated	GO_Biological_Process_2021	regulation of germinal center formation (GO:0002634)	3/5	0.00230753	0.151398	22.2095	134.847	MEF2C;BCL6;TNFAIP3
up-regulated	GO_Biological_Process_2021	negative regulation of type I interferon-mediated signaling pathway (GO:0060339)	5/16	0.0024621	0.152289	6.73757	40.4708	OAS1;STAT2;OAS3;ISG15;USP18
up-regulated	GO_Biological_Process_2021	platelet-derived growth factor receptor signaling pathway (GO:0048008)	5/16	0.0024621	0.152289	6.73757	40.4708	PDGFRB;PDGFRA;NR4A3;PDGFD;PLAT
up-regulated	GO_Biological_Process_2021	positive regulation of behavior (GO:0048520)	4/10	0.00247848	0.152289	9.87658	59.2606	MEF2C;NR4A3;SGIP1;STRA6
up-regulated	GO_Biological_Process_2021	regulation of macrophage migration (GO:1905521)	4/10	0.00247848	0.152289	9.87658	59.2606	CD200R1;CSF1;MST1;PTK2B
up-regulated	GO_Biological_Process_2021	cellular response to oxygen-containing compound (GO:1901701)	34/323	0.00259803	0.155491	1.75832	10.4673	PID1;LY96;TNFAIP3;RORA;CXCL1;CXCL3;CXCL2;SLC5A5;ZFP36;ZC3H12A;P2RY1;CASP1;PDE4B;CCL2;PTK2B;PDK2;EGR1;PDGFRA;MEF2C;JUN;NR1D1;FOS;IL1A;IL6;NR4A3;P2RX4;RRAGB;TNFSF4;IL1B;PDCD4;CPEB3;EPHA3;HCN2;CCDC62
up-regulated	GO_Biological_Process_2021	regulation of viral entry into host cell (GO:0046596)	8/39	0.00269029	0.155491	3.83021	22.6676	IFITM3;CD74;IFITM1;GSN;TRIML2;LGALS9;TRIM22;TRIM34
up-regulated	GO_Biological_Process_2021	negative regulation of axon extension (GO:0030517)	7/31	0.00277161	0.155491	4.32712	25.4795	CDKL3;SEMA4A;PTPRS;SEMA3C;SEMA4D;SEMA3D;SEMA4G
up-regulated	GO_Biological_Process_2021	positive regulation of leukocyte cell-cell adhesion (GO:1903039)	7/31	0.00277161	0.155491	4.32712	25.4795	CCDC88B;NFAT5;IL6;NR4A3;SIRPG;CCL2;HLA-DPA1
up-regulated	GO_Biological_Process_2021	prostaglandin metabolic process (GO:0006693)	7/31	0.00277161	0.155491	4.32712	25.4795	CD74;PTGIS;AKR1C1;AKR1C2;PLA2G4A;PTGS2;PTGES
up-regulated	GO_Biological_Process_2021	regulation of macrophage derived foam cell differentiation (GO:0010743)	7/31	0.00277161	0.155491	4.32712	25.4795	ABCA1;NFKBIA;CSF2;CSF1;ABCA5;CD36;PPARA
up-regulated	GO_Biological_Process_2021	positive regulation of interferon-gamma production (GO:0032729)	10/57	0.00284707	0.157443	3.1602	18.5234	BTN3A1;IL1R1;IL1B;TNFSF4;PDE4B;PTPN22;ISG15;LGALS9;TLR3;HLA-DPA1
up-regulated	GO_Biological_Process_2021	positive regulation of response to external stimulus (GO:0032103)	18/139	0.00303474	0.163481	2.21486	12.841	PDGFRB;IL33;TSLP;LY96;IFI35;DDX60;BMP6;OASL;NFKBIA;GPRC5B;TNFSF4;IL1B;DHX58;NINJ1;NFKBIZ;PDCD4;SCARF1;TLR3
up-regulated	GO_Biological_Process_2021	response to cytokine (GO:0034097)	19/150	0.00304071	0.163481	2.16001	12.5187	IFITM3;NFAT5;CD74;IFITM1;PID1;IL1R1;MX2;ISG15;CXCL16;RELB;BST2;IRAK2;KYNU;IL1B;CASP1;CCR7;LGALS9;GGT1;XAF1
up-regulated	GO_Biological_Process_2021	regulation of nitric oxide biosynthetic process (GO:0045428)	8/40	0.00317923	0.165703	3.71032	21.3385	PTGIS;P2RX4;IL1B;ZC3H12A;CD36;PTGS2;CLU;CD34
up-regulated	GO_Biological_Process_2021	phospholipid catabolic process (GO:0009395)	6/24	0.00321047	0.165703	4.94295	28.3791	PLA2G4C;LIPG;GDPD1;PLA2G4A;GPCPD1;SMPDL3A
up-regulated	GO_Biological_Process_2021	regulation of axon extension involved in axon guidance (GO:0048841)	6/24	0.00321047	0.165703	4.94295	28.3791	SEMA4A;SEMA3C;SEMA4D;SEMA3D;SEMA4G;VEGFA
up-regulated	GO_Biological_Process_2021	regulation of smooth muscle cell proliferation (GO:0048660)	9/49	0.00330568	0.168372	3.34051	19.0814	PDGFRB;BMP4;NDRG4;IL6;NR4A3;ID2;TNFAIP3;HMOX1;TRIB1
up-regulated	GO_Biological_Process_2021	complement receptor mediated signaling pathway (GO:0002430)	4/11	0.00370046	0.175495	8.46519	47.3991	C5AR1;C3AR1;FPR1;CMKLR1
up-regulated	GO_Biological_Process_2021	positive regulation of interleukin-13 production (GO:0032736)	4/11	0.00370046	0.175495	8.46519	47.3991	TSLP;TNFSF4;GATA3;LGALS9
up-regulated	GO_Biological_Process_2021	positive regulation of transforming growth factor beta production (GO:0071636)	4/11	0.00370046	0.175495	8.46519	47.3991	GATA6;LGALS9;PTGS2;CD34
up-regulated	GO_Biological_Process_2021	regulation of monocyte chemotactic protein-1 production (GO:0071637)	4/11	0.00370046	0.175495	8.46519	47.3991	OAS1;IL1B;OAS3;LGALS9
up-regulated	GO_Biological_Process_2021	cellular response to decreased oxygen levels (GO:0036294)	11/69	0.0038973	0.175495	2.81752	15.6301	PTGIS;EPAS1;GATA6;HMOX1;RORA;PTGS2;SCN2A;AQP3;TP53;CPEB2;VEGFA
up-regulated	GO_Biological_Process_2021	collagen fibril organization (GO:0030199)	13/89	0.00391934	0.175495	2.54276	14.0915	COL16A1;COL14A1;ITGB4;COL11A2;ADAMTS14;COL1A2;COL4A4;COL4A3;COL4A6;COL8A2;CYP1B1;COL21A1;COL4A5
up-regulated	GO_Biological_Process_2021	positive regulation of inflammatory response (GO:0050729)	13/89	0.00391934	0.175495	2.54276	14.0915	IL33;TSLP;IFI35;NFKBIA;GPRC5B;IL6;IL1B;TNFSF4;NFKBIZ;NINJ1;PDCD4;NUPR1;TLR3
up-regulated	GO_Biological_Process_2021	regulation of interleukin-6 production (GO:0032675)	15/110	0.00398225	0.175495	2.34851	12.9777	CD74;IL33;TSLP;TNFAIP3;PTPN22;POU2F2;IFIH1;IL1A;IL6;CD200R1;TNFSF4;IL1B;ZC3H12A;LGALS9;TLR3
up-regulated	GO_Biological_Process_2021	regulation of neuron projection development (GO:0010975)	20/165	0.00400561	0.175495	2.05427	11.3397	CAMK2B;MYLIP;NTNG2;BRSK2;NDRG4;PLK5;PTPRS;CAMK1D;AVIL;LRRK2;RTN4RL2;ARC;RUFY3;PLXNB3;PTK2B;SERPINI1;CSMD3;SCARF1;EPHA3;LZTS3
up-regulated	GO_Biological_Process_2021	apoptotic mitochondrial changes (GO:0008637)	7/33	0.00403106	0.175495	3.99384	22.0209	ERBB4;IFI6;ATP2A1;SOD2;CLU;BBC3;IFIT2
up-regulated	GO_Biological_Process_2021	response to interferon-alpha (GO:0035455)	5/18	0.00434355	0.175495	5.70041	31.0049	IFITM3;BST2;IFITM1;MX2;GATA3
up-regulated	GO_Biological_Process_2021	cholesterol transport (GO:0030301)	9/51	0.00437055	0.175495	3.1811	17.2825	ABCA1;ABCA5;NPC1L1;AKR1C1;LIPG;ABCA7;CD36;ABCA8;CLU
up-regulated	GO_Biological_Process_2021	regulation of cell population proliferation (GO:0042127)	67/764	0.0043765	0.175495	1.44349	7.84035	IFITM1;CSF2;CSF1;SIRPG;CHD5;IRS2;CXCL1;IFI35;CLU;IFIT3;ING4;SHH;CYP1B1;JUNB;SOX4;PDGFRB;PDGFRA;KSR1;IL11RA;ADRA2A;IL1A;IL1B;COL4A3;NUPR1;TP53;BEX4;CTF1;TGFA;GATA3;FOXO4;DLL1;DPP4;ERBB3;ERBB4;PDGFD;TP53INP1;PTK2B;IGFBP7;TRPM4;JAG2;JUN;CDKN2B;JUND;JUP;TSLP;TFAP2E;TGFB3;VDR;STAT2;TNFRSF9;TNFSF13;AKR1C2;MEIS3;SOD2;DHRS2;BMP6;VEGFA;BMP4;BMP2;IL6;NR4A3;BCL6;BAMBI;TNFSF4;ID2;SPDYA;INHA
up-regulated	GO_Biological_Process_2021	regulation of fat cell differentiation (GO:0045598)	12/80	0.00439597	0.175495	2.62233	14.2316	CDS1;ZFP36;BMP2;IL6;BBS12;ID2;ZC3H12A;RORA;GATA3;NR1D1;CMKLR1;TRPM4
up-regulated	GO_Biological_Process_2021	response to interferon-gamma (GO:0034341)	12/80	0.00439597	0.175495	2.62233	14.2316	IFITM3;BST2;CD74;IFITM1;CCL20;KYNU;CASP1;CCL2;LGALS9;GBP2;CXCL16;HLA-DPA1
up-regulated	GO_Biological_Process_2021	cellular response to granulocyte macrophage colony-stimulating factor stimulus (GO:0097011)	3/6	0.00439757	0.175495	14.8055	80.3452	ZFP36;CSF2;NPR2
up-regulated	GO_Biological_Process_2021	hexose import across plasma membrane (GO:0140271)	3/6	0.00439757	0.175495	14.8055	80.3452	SLC2A10;SLC2A3;SLC2A5
up-regulated	GO_Biological_Process_2021	ISG15-protein conjugation (GO:0032020)	3/6	0.00439757	0.175495	14.8055	80.3452	UBA7;ISG15;UBE2L6
up-regulated	GO_Biological_Process_2021	positive regulation of animal organ morphogenesis (GO:0110110)	3/6	0.00439757	0.175495	14.8055	80.3452	BMP2;GATA3;CD34
up-regulated	GO_Biological_Process_2021	regulation of type B pancreatic cell proliferation (GO:0061469)	3/6	0.00439757	0.175495	14.8055	80.3452	NR4A3;NR1D1;NUPR1
up-regulated	GO_Biological_Process_2021	response to granulocyte macrophage colony-stimulating factor (GO:0097012)	3/6	0.00439757	0.175495	14.8055	80.3452	ZFP36;CSF2;NPR2
up-regulated	GO_Biological_Process_2021	epithelial cell differentiation (GO:0030855)	14/101	0.00457181	0.180586	2.39262	12.8911	FN3K;KDM6B;EHF;AKR1C1;GATA6;AKR1C2;GATA3;VEGFA;BMP4;MAF;BDH2;DMBT1;DHRS9;ERBB4
up-regulated	GO_Biological_Process_2021	ameboidal-type cell migration (GO:0001667)	9/52	0.00499444	0.194201	3.10695	16.4651	NANOS1;SEMA4A;SHH;SEMA3C;SEMA4D;SEMA3D;ERBB4;ITGB7;SEMA4G
up-regulated	GO_Biological_Process_2021	negative regulation of type I interferon production (GO:0032480)	8/43	0.00506699	0.194201	3.39175	17.9254	IFIH1;PTPRS;UBA7;DHX58;TNFAIP3;UBE2L6;ISG15;RELB
up-regulated	GO_Biological_Process_2021	positive regulation of T cell differentiation (GO:0045582)	8/43	0.00506699	0.194201	3.39175	17.9254	SHH;DUSP10;SOCS1;VNN1;BCL6;TNFSF4;GATA3;SOX4
up-regulated	GO_Biological_Process_2021	positive regulation of neuroinflammatory response (GO:0150078)	4/12	0.00527443	0.19632	7.40665	38.847	IL33;IL6;IL1B;NUPR1
up-regulated	GO_Biological_Process_2021	regulation of ventricular cardiac muscle cell action potential (GO:0098911)	4/12	0.00527443	0.19632	7.40665	38.847	RYR2;JUP;DSC2;TRPM4
up-regulated	GO_Biological_Process_2021	smooth muscle cell differentiation (GO:0051145)	4/12	0.00527443	0.19632	7.40665	38.847	BMP4;MEF2C;HEY1;GATA6
up-regulated	GO_Biological_Process_2021	prostaglandin biosynthetic process (GO:0001516)	5/19	0.00559121	0.203656	5.29295	27.4522	CD74;PTGIS;PLA2G4A;PTGS2;PTGES
up-regulated	GO_Biological_Process_2021	innate immune response (GO:0045087)	31/302	0.00563922	0.203656	1.70717	8.83977	IFITM3;COLEC12;IFITM1;IFI6;IFIT1;ZDHHC1;RELB;CXCL16;C3;IFIH1;DMBT1;KYNU;DHX58;PTK2B;NLRP1;APOL1;TRIM22;CD74;APOBEC3F;KLRC2;ISG15;ZDHHC11;BST2;VNN1;IFI27;TRIML2;OAS1;IRF7;CFB;TLR3;TRIM34
up-regulated	GO_Biological_Process_2021	cellular response to virus (GO:0098586)	7/35	0.00568196	0.203656	3.70817	19.1729	IFIH1;IL6;OAS1;ZC3H12A;IFI6;LGALS9;POU2F2
up-regulated	GO_Biological_Process_2021	regulation of regulated secretory pathway (GO:1903305)	7/35	0.00568196	0.203656	3.70817	19.1729	RAB3A;DOC2A;SYT12;LRRK2;RAB3D;SYT8;UNC13D
up-regulated	GO_Biological_Process_2021	entrainment of circadian clock by photoperiod (GO:0043153)	6/27	0.00600031	0.211156	4.23613	21.6718	FBXL8;PER1;CRTC1;ID2;BHLHE40;TP53
up-regulated	GO_Biological_Process_2021	regulation of cardiac muscle cell contraction (GO:0086004)	6/27	0.00600031	0.211156	4.23613	21.6718	RYR2;JUP;PDE4B;ATP2A1;DSC2;TRPM4
up-regulated	GO_Biological_Process_2021	positive regulation of gene expression (GO:0010628)	45/482	0.00606593	0.211543	1.54041	7.86391	CALCOCO1;PID1;CSF2;CSF1;CITED2;PTPN22;PLD1;CLU;SCAMP5;C1QTNF1;HEY1;ZC3H12A;LGALS9;CD36;CD34;SOX4;SEC16B;EGR1;CD74;IL33;MEF2C;GSN;BTN3A1;SLC2A10;VDR;ANK3;ADRA2A;BMP6;VEGFA;CCDC88B;ERN1;BMP4;IL1A;BMP2;IL6;TNFSF4;ID2;IL1B;RNF207;BCL3;TMEM119;ERCC6;CPEB3;TP53;TLR3
up-regulated	GO_Biological_Process_2021	apoptotic process (GO:0006915)	25/231	0.00633547	0.218392	1.80877	9.15525	PRUNE2;IFI6;ATP2A1;IFIT2;BBC3;ING4;ERBB3;CASP1;PAK6;CAPN3;PTK2B;BMF;NLRP1;IER3;NGFR;DAPK2;NFKBIA;IL1A;IFI27;ADORA2A;IL1B;DDIT4;PDCD4;SCN2A;OGT
up-regulated	GO_Biological_Process_2021	positive regulation of bone mineralization (GO:0030501)	7/36	0.00667534	0.218392	3.58011	17.934	BMP4;MEF2C;BMP2;TGFB3;TMEM119;ISG15;BMP6
up-regulated	GO_Biological_Process_2021	regulation of defense response to virus by host (GO:0050691)	7/36	0.00667534	0.218392	3.58011	17.934	APOBEC3F;ZC3H12A;TNFAIP3;PTPN22;ZDHHC11;ZDHHC1;PARP9
up-regulated	GO_Biological_Process_2021	regulation of pri-miRNA transcription by RNA polymerase II (GO:1902893)	8/45	0.00673538	0.218392	3.20807	16.0415	BMP4;EGR1;NGFR;JUN;GATA3;FOS;PPARA;TP53
up-regulated	GO_Biological_Process_2021	negative regulation of axon extension involved in axon guidance (GO:0048843)	5/20	0.00707169	0.218392	4.93983	24.4603	SEMA4A;SEMA3C;SEMA4D;SEMA3D;SEMA4G
up-regulated	GO_Biological_Process_2021	regulation of smooth muscle cell migration (GO:0014910)	5/20	0.00707169	0.218392	4.93983	24.4603	PDGFRB;VTN;NDRG4;ACE;TRIB1
up-regulated	GO_Biological_Process_2021	photoperiodism (GO:0009648)	6/28	0.00723474	0.218392	4.04337	19.9292	FBXL8;PER1;CRTC1;ID2;BHLHE40;TP53
[truncated: 7,708 more rows]

## Sheet: EDFig. 4d
differential_expression	insulation_change	fold_change
NONE	gain	1.0003
up	gain	0.916958
down	gain	1.10479
NONE	loss	0.999673
up	loss	1.09199
down	loss	0.883917

## Sheet: EDFig. 4e
chr	start	end	strand	gene_id	gene_name	differential_expression	deltaRank_WGD_vs_Control
chr1	14363	29806	-	ENSG00000227232	WASH7P	NONE
chr1	155225770	155232221	-	ENSG00000116521	SCAMP3	NONE	0.0381937
chr1	155216996	155225274	-	ENSG00000160767	FAM189B	NONE	0.0381937
chr1	155204243	155214490	-	ENSG00000177628	GBA	NONE	0.0381937
chr1	155183616	155197214	-	ENSG00000160766	GBAP1	NONE	0.0381937
chr1	155180942	155183610	-	ENSG00000236263	RP11-263K19.6	NONE	0.0381937
chr1	155178490	155183615	+	ENSG00000173171	MTX1	NONE	0.0381937
chr1	155166659	155175286	+	ENSG00000231064	RP11-263K19.4	NONE	0.0381937
chr1	155165379	155178842	-	ENSG00000169231	THBS3	NONE	0.0381937
chr1	155158300	155162707	-	ENSG00000185499	MUC1	NONE	0.0381937
chr1	155145873	155157447	+	ENSG00000163462	TRIM46	NONE	0.031981
chr1	155141884	155145951	-	ENSG00000163463	KRTCAP2	NONE	0.031981
chr1	155112367	155113071	-	ENSG00000179085	DPM3	NONE	0.031981
chr1	155107820	155111329	+	ENSG00000169241	SLC50A1	NONE	0.031981
chr1	155099936	155107333	+	ENSG00000169242	EFNA1	NONE	0.031981
chr1	155036224	155060014	+	ENSG00000143590	EFNA3	NONE	0.031981
chr1	155036207	155042029	+	ENSG00000243364	EFNA4	NONE	0.031981
chr1	155023042	155035252	+	ENSG00000143537	ADAM15	NONE	0.031981
chr1	155017667	155018594	-	ENSG00000232093	RP11-307C12.11	NONE	0.031981
chr1	154990996	155006257	-	ENSG00000163354	DCST2	NONE	0.031981
chr1	154975127	154990998	+	ENSG00000160685	ZBTB7B	NONE	0.031981
chr1	154955814	154965587	+	ENSG00000160688	FLAD1	NONE	0.031981
chr1	154947129	154951725	+	ENSG00000173207	CKS1B	down	0.031981
chr1	154934774	154946871	-	ENSG00000160691	SHC1	NONE	0.031981
chr1	154934301	154935099	+	ENSG00000271380	RP11-307C12.12	NONE	0.031981
chr1	154929502	154936329	-	ENSG00000163348	PYGO2	NONE	0.031981
chr1	155232659	155248282	-	ENSG00000176444	CLK2	NONE	0.0381937
chr1	154916552	154928599	-	ENSG00000163346	PBXIP1	up	0.031981
chr1	155247374	155259639	+	ENSG00000143630	HCN3	NONE	0.0381937
chr1	155286654	155293967	-	ENSG00000225855	RUSC1-AS1	NONE	0.0381937
chr1	156213206	156217881	-	ENSG00000160781	PAQR6	up	-0.0811351
chr1	156211753	156213112	+	ENSG00000242252	BGLAP	NONE	-0.0811351
chr1	156182784	156212874	+	ENSG00000160783	PMF1	NONE	-0.0811351
chr1	156182773	156213123	+	ENSG00000260238	PMF1-BGLAP	NONE	-0.0811351
chr1	156163880	156182587	+	ENSG00000160785	SLC25A44	NONE	-0.0811351
chr1	156117157	156147543	+	ENSG00000196189	SEMA4A	up	-0.0811351
chr1	156052364	156109880	+	ENSG00000160789	LMNA	NONE	0.00183438
chr1	156041804	156051789	-	ENSG00000254726	MEX3A	NONE	0.00183438
chr1	156024543	156028301	+	ENSG00000116586	LAMTOR2	NONE	0.00183438
chr1	156005092	156023585	-	ENSG00000160803	UBQLN4	NONE	0.00183438
chr1	155978839	155990750	-	ENSG00000163479	SSR2	NONE	0.00183438
chr1	155948590	155952777	+	ENSG00000273002	RP11-336K24.12	NONE	0.00183438
chr1	155916630	155976861	-	ENSG00000116584	ARHGEF2	NONE	0.00183438
chr1	155882834	155904191	-	ENSG00000132680	KIAA0907	NONE	0.00183438
chr1	155867599	155881195	-	ENSG00000143622	RIT1	NONE	0.00183438
chr1	155829300	155854990	+	ENSG00000132718	SYT11	NONE	-0.058316
chr1	155719508	155829191	-	ENSG00000116580	GON4L	NONE	-0.058316
chr1	155657751	155708801	+	ENSG00000132676	DAP3	NONE	0.0947143
chr1	155629237	155658791	-	ENSG00000163374	YY1AP1	NONE	0.0947143
chr1	155584517	155630036	-	ENSG00000246203	RP11-29H23.5	NONE	0.0947143
chr1	155581011	155720105	+	ENSG00000203761	MSTO2P	NONE	0.0947143
chr1	155579979	155718153	+	ENSG00000125459	MSTO1	NONE	0.0947143
chr1	155531821	155533775	+	ENSG00000235919	ASH1L-AS1	NONE	-0.015483
chr1	155305059	155532598	-	ENSG00000116539	ASH1L	NONE	-0.015483
chr1	155290687	155300905	+	ENSG00000160753	RUSC1	NONE	0.0381937
chr1	155278539	155290457	+	ENSG00000160752	FDPS	NONE	0.0381937
chr1	156219015	156252620	-	ENSG00000198952	SMG5	NONE	-0.0811351
chr1	154897210	154909467	-	ENSG00000163344	PMVK	NONE	0.031981
chr1	154521053	154531504	-	ENSG00000160714	UBE2Q1	NONE	0.154152
chr1	153579362	153585621	-	ENSG00000188643	S100A16	NONE	0.125032
chr1	153533584	153540366	-	ENSG00000196754	S100A2	NONE	0.125032
chr1	153519805	153521848	-	ENSG00000188015	S100A3	NONE	0.125032
chr1	153516089	153522612	-	ENSG00000196154	S100A4	NONE	0.125032
chr1	153507075	153508720	-	ENSG00000197956	S100A6	NONE	0.125032
chr1	152078793	152086556	-	ENSG00000159450	TCHH	NONE	0.0107322
chr1	152004982	152020383	-	ENSG00000163191	S100A11	NONE	0.0107322
chr1	151955391	151966866	-	ENSG00000197747	S100A10	NONE	-0.10704
chr1	151846060	151882284	-	ENSG00000159445	THEM4	NONE	-0.10704
chr1	151810295	151813033	-	ENSG00000225556	C2CD4D	NONE	-0.10704
chr1	151763280	151766878	+	ENSG00000203288	RP11-98D18.9	NONE	-0.022078
chr1	151742583	151763892	-	ENSG00000182134	TDRKH	NONE	-0.022078
chr1	151735445	151743808	+	ENSG00000143450	OAZ3	NONE	-0.022078
chr1	151732119	151736040	-	ENSG00000143436	MRPL9	NONE	-0.022078
chr1	151584541	151671567	+	ENSG00000143376	SNX27	NONE	-0.022078
chr1	151529922	151530416	+	ENSG00000223861	RP11-74C1.2	NONE	-0.0351784
chr1	151512781	151556059	+	ENSG00000143367	TUFT1	NONE	-0.0351784
chr1	151482986	151511168	+	ENSG00000143375	CGN	NONE	-0.0351784
chr1	151375200	151431941	-	ENSG00000143442	POGZ	NONE	-0.0351784
chr1	151372010	151374420	+	ENSG00000159377	PSMB4	NONE	-0.0351784
chr1	151336778	151345209	-	ENSG00000143416	SELENBP1	NONE	-0.0548754
chr1	151319443	151320503	+	ENSG00000237976	RP11-126K1.6	NONE	-0.0548754
chr1	151313116	151319833	-	ENSG00000143390	RFX5	NONE	-0.0548754
chr1	151264273	151300191	-	ENSG00000143393	PI4KB	NONE	-0.0548754
chr1	151254094	151264656	+	ENSG00000143373	ZNF687	NONE	-0.0116461
chr1	153586731	153589462	-	ENSG00000189334	S100A14	NONE	0.125032
chr1	154554538	154600475	-	ENSG00000160710	ADAR	NONE	-0.0344524
chr1	153591263	153606568	-	ENSG00000189171	S100A13	NONE	0.125032
chr1	153600402	153604513	+	ENSG00000160678	S100A1	NONE	0.125032
chr1	154377669	154441926	+	ENSG00000160712	IL6R	NONE	0.0920306
chr1	154298029	154323783	+	ENSG00000143515	ATP8B2	NONE	0.0920306
chr1	154244987	154248351	+	ENSG00000143575	HAX1	NONE	0.0920306
chr1	154192655	154243986	+	ENSG00000143569	UBAP2L	NONE	0.0920306
chr1	154179182	154193104	-	ENSG00000143612	C1orf43	NONE	0.0920306
chr1	154127784	154167124	-	ENSG00000143549	TPM3	NONE	0.0920306
chr1	153965161	154127592	-	ENSG00000143552	NUP210L	NONE	0.0203312
chr1	153963235	153964626	+	ENSG00000177954	RPS27	NONE	0.0203312
chr1	153954127	153958834	-	ENSG00000143545	RAB13	NONE	0.0203312
chr1	153950219	153951636	+	ENSG00000272654	RP11-422P24.11	NONE	0.0203312
chr1	153946745	153950164	-	ENSG00000143543	JTB	NONE	0.0203312
chr1	153940010	153946839	+	ENSG00000143578	CREB3L4	NONE	-0.103543
chr1	153938992	153939406	+	ENSG00000273026	RP11-422P24.10	NONE	-0.103543
chr1	153931575	153940188	-	ENSG00000143570	SLC39A1	NONE	-0.103543
chr1	153920145	153931101	-	ENSG00000160741	CRTC2	NONE	-0.103543
chr1	153901977	153919172	-	ENSG00000198837	DENND4B	NONE	-0.103543
chr1	153824582	153825890	-	ENSG00000223599	RP11-216N14.7	NONE	-0.103543
chr1	153777201	153895451	-	ENSG00000143614	GATAD2B	NONE	-0.103543
chr1	153746830	153752633	+	ENSG00000143554	SLC27A3	up	0.0068497
chr1	153700543	153746555	+	ENSG00000143624	INTS3	NONE	0.0068497
chr1	153651113	153666468	+	ENSG00000169418	NPR1	NONE	0.125032
chr1	153634512	153643524	-	ENSG00000143621	ILF2	NONE	0.125032
chr1	153631130	153634306	+	ENSG00000143553	SNAPIN	NONE	0.125032
chr1	153606525	153618782	+	ENSG00000160679	CHTOP	NONE	0.125032
chr1	153603914	153606873	-	ENSG00000272030	RP1-178F15.4	NONE	0.125032
chr1	153598808	153606816	-	ENSG00000271853	RP1-178F15.5	NONE	0.125032
chr1	151252500	151254405	-	ENSG00000232671	RP11-126K1.2	NONE	-0.0116461
chr1	156252726	156262976	+	ENSG00000163472	TMEM79	NONE	-0.0811351
chr1	156278759	156337664	-	ENSG00000163468	CCT3	NONE	-0.0377515
chr1	162467041	162499419	+	ENSG00000152332	UHMK1	NONE	-0.0505529
chr1	162365056	162381928	-	ENSG00000198574	SH2D1B	NONE	-0.0505529
chr1	162336698	162356600	+	ENSG00000239887	C1orf226	NONE	-0.0505529
chr1	162335197	162351905	+	ENSG00000254706	RP11-565P22.6	NONE	-0.0505529
chr1	162039564	162353321	+	ENSG00000198929	NOS1AP	NONE	0.0135102
chr1	161952982	161993644	-	ENSG00000162745	OLFML2B	NONE	0.0135102
chr1	161860623	161861986	+	ENSG00000229808	RP11-456P18.2	NONE	0.0135102
chr1	161736084	161933860	+	ENSG00000118217	ATF6	NONE	0.0135102
chr1	161719548	161727028	+	ENSG00000081721	DUSP12	NONE	0.0135102
chr1	161691353	161697933	+	ENSG00000162746	FCRLB	NONE	0.0135102
chr1	161676762	161684142	+	ENSG00000132185	FCRLA	NONE	0.0135102
chr1	161494036	161496681	+	ENSG00000173110	HSPA6	NONE	0.147665
chr1	161475220	161493803	+	ENSG00000143226	FCGR2A	up	0.147665
chr1	161344552	161345130	+	ENSG00000273075	RP11-122G18.8	NONE	0.156756
chr1	161337812	161341754	+	ENSG00000235477	RP11-122G18.5	NONE	0.156756
chr1	161284047	161332984	+	ENSG00000143252	SDHC	NONE	0.156756
chr1	161274525	161279762	-	ENSG00000158887	MPZ	NONE	0.156756
chr1	161195793	161200408	+	ENSG00000158882	TOMM40L	NONE	0.103405
chr1	161185024	161190489	+	ENSG00000158869	FCER1G	NONE	0.103405
chr1	161166894	161184185	+	ENSG00000158864	NDUFS2	NONE	0.103405
chr1	161141100	161147287	-	ENSG00000158850	B4GALT3	NONE	0.103405
chr1	161136200	161147803	+	ENSG00000143224	PPOX	NONE	0.103405
chr1	161129240	161135513	+	ENSG00000143258	USP21	NONE	0.103405
chr1	161122566	161128646	+	ENSG00000143222	UFC1	NONE	0.103405
chr1	161090764	161102478	-	ENSG00000158796	DEDD	NONE	0.103405
chr1	162531323	162569627	+	ENSG00000117143	UAP1	down	-0.0423357
chr1	161087876	161095235	+	ENSG00000158793	NIT1	NONE	0.103405
chr1	162562893	162563544	+	ENSG00000272574	RP11-359K18.4	NONE	-0.0423357
chr1	162760492	162782607	+	ENSG00000132196	HSD17B7	NONE	-0.0509625
chr1	168025139	168025660	-	ENSG00000224837	GCSHP5	NONE	0.053727
chr1	167905021	168045081	+	ENSG00000143164	DCAF6	NONE	0.053727
chr1	167885967	167906278	-	ENSG00000143158	MPC2	NONE	0.053727
chr1	167789644	167790462	+	ENSG00000232194	RP1-313L4.3	NONE	0.064644
chr1	167778625	167883453	-	ENSG00000143199	ADCY10	NONE	0.064644
chr1	167690429	167761156	+	ENSG00000197965	MPZL1	NONE	0.064644
chr1	167498914	167523004	-	ENSG00000143162	CREG1	NONE	0.0712005
chr1	167348345	167350237	+	ENSG00000272033	RP11-52A20.2	NONE	0.0712005
chr1	167190066	167396582	+	ENSG00000143190	POU2F1	NONE	0.0712005
chr1	166837985	166838446	+	ENSG00000225171	DUTP6	NONE	0.0406345
chr1	166825747	166845564	-	ENSG00000152382	TADA1	NONE	0.0406345
chr1	166808681	166825581	+	ENSG00000143157	POGK	NONE	0.0406345
chr1	166244866	166246834	-	ENSG00000215835	RP11-9L18.2	NONE	0.0254194
chr1	165796768	165880855	+	ENSG00000143179	UCK2	down	0.147803
chr1	165738166	165744413	+	ENSG00000224358	RP11-466F5.8	NONE	0.147803
chr1	165696032	165796992	-	ENSG00000143183	TMCO1	NONE	0.147803
chr1	165631453	165668100	-	ENSG00000143149	ALDH9A1	NONE	0.147803
chr1	165600098	165631033	+	ENSG00000143198	MGST3	NONE	0.147803
chr1	164649322	164650036	+	ENSG00000269887	RP11-477H21.2	NONE	0.0856883
chr1	164524821	164868533	+	ENSG00000185630	PBX1	up	0.0856883
chr1	163236366	163325554	+	ENSG00000143228	NUF2	down	-0.117128
chr1	163214295	163291684	-	ENSG00000232995	RP11-267N12.3	NONE	-0.117128
chr1	163080911	163291577	-	ENSG00000143248	RGS5	up	-0.117128
chr1	163038565	163046592	+	ENSG00000117152	RGS4	NONE	-0.0509625
chr1	162794248	162838605	-	ENSG00000185860	C1orf110	down	-0.0509625
chr1	162601163	162757190	+	ENSG00000162733	DDR2	NONE	-0.0423357
chr1	156259880	156265463	-	ENSG00000198715	C1orf85	NONE	-0.0811351
chr1	161070346	161087901	-	ENSG00000143256	PFDN2	NONE	0.103405
chr1	161040785	161059389	-	ENSG00000143217	PVRL4	NONE	0.103405
chr1	157090983	157108266	-	ENSG00000117036	ETV3	NONE	0.0735066
chr1	157043049	157044495	+	ENSG00000224520	KRT8P45	NONE	0.0735066
chr1	157029024	157030554	-	ENSG00000237842	RP11-110J1.2	NONE	0.0735066
chr1	156904632	157015162	-	ENSG00000132694	ARHGEF11	NONE	0.0735066
chr1	156890442	156902886	+	ENSG00000160838	LRRC71	NONE	0.0292958
chr1	156863490	156886226	+	ENSG00000187800	PEAR1	down	0.0292958
chr1	156785432	156851642	+	ENSG00000198400	NTRK1	NONE	0.0292958
chr1	156776035	156786654	-	ENSG00000027869	SH2D2A	NONE	0.0292958
chr1	156720402	156770607	+	ENSG00000143294	PRCC	NONE	0.0292958
chr1	156711899	156736717	-	ENSG00000143321	HDGF	NONE	0.0292958
chr1	156707095	156711382	-	ENSG00000143314	MRPL24	NONE	0.0292958
chr1	156698234	156706752	+	ENSG00000143303	RRNAD1	NONE	0.0292958
chr1	156691683	156698591	-	ENSG00000143319	ISG20L2	NONE	0.0292958
chr1	156669398	156675608	-	ENSG00000143320	CRABP2	NONE	0.0292958
chr1	156638555	156647189	-	ENSG00000132688	NES	NONE	0.0262655
chr1	156616299	156631216	-	ENSG00000229953	RP11-284F21.7	up	0.0262655
chr1	156611458	156614679	-	ENSG00000272405	RP11-284F21.10	up	0.0262655
chr1	156611182	156629324	+	ENSG00000132692	BCAN	NONE	0.0262655
chr1	156607575	156610796	-	ENSG00000272068	RP11-284F21.9	up	0.0262655
chr1	156564279	156571288	-	ENSG00000160818	GPATCH4	down	0.00446103
chr1	156561554	156564091	+	ENSG00000163382	APOA1BP	NONE	0.00446103
chr1	156495197	156542396	-	ENSG00000183856	IQGAP3	down	0.00446103
chr1	156433519	156470620	-	ENSG00000116604	MEF2D	NONE	-0.0377515
chr1	156374042	156400493	-	ENSG00000125462	C1orf61	NONE	-0.0377515
chr1	156307105	156316786	+	ENSG00000163467	TSACC	NONE	-0.0377515
chr1	157963063	158070052	+	ENSG00000183853	KIRREL	NONE	-0.0333396
chr1	161068151	161070136	+	ENSG00000162755	KLHDC9	up	0.103405
chr1	158423988	158425063	+	ENSG00000236257	EI24P2	NONE	-0.00636844
chr1	159032274	159116886	-	ENSG00000163568	AIM2	NONE	0.0697974
chr1	161016736	161039760	-	ENSG00000186517	ARHGAP30	NONE	0.103405
chr1	161009041	161015767	-	ENSG00000158773	USF1	NONE	0.103405
chr1	160967747	161008752	-	ENSG00000270149	RP11-544M22.13	NONE	0.103405
chr1	160965001	160991138	-	ENSG00000158769	F11R	NONE	-0.0129095
chr1	160864770	160865866	+	ENSG00000213080	RP11-312J18.5	NONE	-0.0129095
chr1	160709037	160724611	+	ENSG00000026751	SLAMF7	NONE	-0.0129095
chr1	160336857	160342638	+	ENSG00000171786	NHLH1	NONE	0.0811683
chr1	160313062	160328742	+	ENSG00000162736	NCSTN	NONE	0.0811683
chr1	160259063	160313190	-	ENSG00000122218	COPA	NONE	0.0811683
chr1	160246602	160256138	-	ENSG00000162735	PEX19	NONE	0.0811683
chr1	160236130	160237015	-	ENSG00000224261	RP11-179G5.1	NONE	0.0811683
chr1	160231534	160232568	+	ENSG00000228606	RP11-574F21.2	NONE	0.0811683
chr1	160187254	160254920	-	ENSG00000258465	DCAF8	NONE	0.0811683
chr1	160185505	160254920	-	ENSG00000132716	DCAF8	NONE	0.0811683
chr1	160175127	160185166	+	ENSG00000162734	PEA15	NONE	0.0811683
chr1	160171989	160178659	-	ENSG00000227741	RP11-536C5.7	NONE	0.0811683
chr1	160061130	160068733	-	ENSG00000162729	IGSF8	NONE	0.135368
chr1	159997462	160001783	-	ENSG00000143315	PIGM	NONE	0.135368
chr1	159994743	159996584	-	ENSG00000260766	RP11-226L15.5	NONE	0.135368
chr1	159887897	159895522	-	ENSG00000158710	TAGLN2	NONE	-0.0116018
chr1	159842154	159869953	-	ENSG00000213085	CCDC19	NONE	-0.0116018
chr1	159836744	159837475	+	ENSG00000272668	RP11-190A12.8	NONE	-0.0116018
chr1	159824106	159832447	-	ENSG00000243284	VSIG8	NONE	-0.0116018
chr1	159804264	159825137	-	ENSG00000188004	C1orf204	NONE	-0.0116018
chr1	159750722	159752333	+	ENSG00000158716	DUSP23	NONE	-0.0116018
chr1	158969758	159024945	+	ENSG00000163565	IFI16	NONE	0.0697974
chr1	151227179	151239955	+	ENSG00000159352	PSMD4	NONE	-0.0116461
chr1	151170425	151222012	+	ENSG00000143398	PIP5K1A	NONE	-0.0116461
chr1	151142463	151167797	-	ENSG00000163159	VPS72	NONE	-0.0116461
chr1	117653682	117665209	-	ENSG00000134253	TRIM45	NONE	0.146262
chr1	117602925	117650075	+	ENSG00000116830	TTF2	down	0.146262
chr1	117568104	117602112	-	ENSG00000236137	RP11-27K13.3	NONE	0.146262
chr1	117544382	117579167	+	ENSG00000134256	CD101	NONE	0.146262
chr1	117452679	117532980	+	ENSG00000134247	PTGFRN	NONE	0.155284
chr1	117117031	117210375	-	ENSG00000143061	IGSF3	NONE	0.155284
chr1	117075558	117076714	-	ENSG00000177173	NAP1L4P1	NONE	0.105284
chr1	117057157	117113661	-	ENSG00000116815	CD58	NONE	0.105284
chr1	117035645	117041834	-	ENSG00000224950	RP5-1086K13.1	NONE	0.0305241
chr1	116934869	116961244	-	ENSG00000203865	ATP1A1OS	NONE	0.0305241
chr1	116915290	116952883	+	ENSG00000163399	ATP1A1	NONE	0.0305241
chr1	116184574	116240845	+	ENSG00000173218	VANGL1	down	0.0630022
chr1	115828539	115880857	-	ENSG00000134259	NGF	NONE	0.0506678
chr1	115590632	115632121	-	ENSG00000134198	TSPAN2	NONE	0.0643467
chr1	115312100	115323306	-	ENSG00000052723	SIKE1	NONE	0.0660903
chr1	115259534	115301297	-	ENSG00000009307	CSDE1	NONE	0.0660903
chr1	115247090	115259515	-	ENSG00000213281	NRAS	NONE	0.0660903
chr1	115125469	115213043	-	ENSG00000175984	DENND2C	NONE	0.0660903
chr1	115110178	115124260	-	ENSG00000116752	BCAS2	NONE	0.0660903
chr1	114935399	115053781	-	ENSG00000197323	TRIM33	NONE	0.0660903
chr1	114522063	114524876	+	ENSG00000116774	OLFML3	NONE	0.0280509
chr1	114471814	114520426	+	ENSG00000163349	HIPK1	NONE	0.0670996
chr1	114466622	114472114	-	ENSG00000235527	RP5-1073O3.7	NONE	0.0670996
chr1	114447763	114456708	+	ENSG00000118655	DCLRE1B	down	0.0670996
chr1	114437370	114447823	-	ENSG00000134262	AP4B1	NONE	0.0670996
chr1	117910071	118071494	+	ENSG00000198162	MAN1A2	NONE	0.129353
chr1	114420790	114430169	-	ENSG00000188761	BCL2L15	NONE	0.0670996
chr1	118148556	118170994	+	ENSG00000183508	FAM46C	NONE	0.149704
chr1	118472343	118509165	+	ENSG00000065183	WDR3	NONE	0.108556
chr1	144676874	144679969	-	ENSG00000215861	WI2-1896O14.1	NONE	0.00477056
chr1	144593363	144621656	+	ENSG00000225241	RP11-640M9.2	NONE	0.00477056
chr1	144456138	144521970	-	ENSG00000236943	RP11-640M9.1	NONE	0.0070262
chr1	144339738	144521058	+	ENSG00000231360	AL592284.1	NONE
chr1	144275918	144341756	-	ENSG00000235398	LINC00623	down
chr1	144146808	144224481	+	ENSG00000162825	NBPF8	NONE
chr1	143913615	144094424	+	ENSG00000196369	SRGAP2B	NONE
chr1	143896452	143913143	-	ENSG00000215784	FAM72D	NONE
chr1	143647638	143745417	-	ENSG00000223804	RP6-206I17.1	NONE
chr1	121261143	121310591	+	ENSG00000231752	EMBP1	NONE	0.0158279
chr1	121260164	121260627	-	ENSG00000272583	RP11-344P13.6	NONE	0.0158279
chr1	121138614	121204983	+	ENSG00000227082	AL592494.5	NONE	0.0784189
chr1	121133256	121134581	+	ENSG00000269996	RP11-343N15.5	NONE	0.0784189
chr1	121107124	121129949	+	ENSG00000171943	SRGAP2C	NONE	0.0784189
chr1	120837756	120855681	+	ENSG00000188610	FAM72B	down	-0.0706952
chr1	120693320	120697146	-	ENSG00000273131	RP6-42F4.1	up	0.082871
chr1	120454176	120612240	-	ENSG00000134250	NOTCH2	NONE	0.082871
chr1	120451878	120453236	-	ENSG00000261662	RP5-1042I8.7	NONE	0.082871
chr1	120336641	120354283	-	ENSG00000134193	REG4	NONE	0.082871
chr1	120202421	120286838	+	ENSG00000092621	PHGDH	NONE	0.082871
chr1	120162045	120190396	-	ENSG00000143067	ZNF697	NONE	0.082871
chr1	120140325	120141894	-	ENSG00000260941	LINC00622	NONE	0.0473088
chr1	119683019	119818596	+	ENSG00000231365	RP11-418J17.1	NONE	0.0370841
chr1	119573839	119683294	-	ENSG00000116874	WARS2	NONE	0.0370841
chr1	119425669	119532179	-	ENSG00000092607	TBX15	NONE	0.0370841
chr1	118406107	118472253	-	ENSG00000196505	GDAP2	NONE	0.108556
chr1	144811744	144830413	+	ENSG00000168614	NBPF9	NONE	-0.0122468
chr1	114356433	114414381	-	ENSG00000134242	PTPN22	up	0.0670996
chr1	114241506	114242253	-	ENSG00000232450	RP4-730K3.3	NONE	0.0670996
chr1	111729796	111747157	-	ENSG00000162777	DENND2D	NONE	0.0576883
chr1	111682249	111727724	+	ENSG00000134255	CEPT1	NONE	0.0576883
chr1	111659955	111682838	-	ENSG00000156171	DRAM2	NONE	0.0576883
chr1	111505924	111507271	+	ENSG00000273010	RP11-96K19.5	NONE	-0.0331178
chr1	111489807	111506701	-	ENSG00000121931	LRIF1	NONE	-0.0331178
chr1	111478991	111484975	-	ENSG00000261654	RP11-96K19.4	NONE	-0.0331178
chr1	110943871	110950564	-	ENSG00000134248	LAMTOR5	NONE	0.158505
chr1	110925441	110974982	+	ENSG00000224699	LAMTOR5-AS1	NONE	0.158505
chr1	110912776	110915625	+	ENSG00000273373	RP5-1074L1.4	NONE	0.158505
chr1	110905470	110933704	-	ENSG00000168679	SLC16A4	up	0.158505
chr1	110881128	110889299	+	ENSG00000162775	RBM15	NONE	0.158505
chr1	110828997	110881793	-	ENSG00000227963	RP5-1074L1.1	NONE	0.158505
chr1	110753965	110825722	+	ENSG00000116396	KCNC4	NONE	0.158505
chr1	110693108	110744824	+	ENSG00000197106	SLC6A17	NONE	0.158505
chr1	110600962	110605177	+	ENSG00000258634	RP4-773N10.4	NONE	0.158505
chr1	110574199	110617263	+	ENSG00000143093	STRIP1	NONE	-0.0889805
chr1	110527308	110566357	+	ENSG00000168710	AHCYL1	NONE	0.0463579
chr1	110452864	110473614	+	ENSG00000184371	CSF1	up	0.0463579
chr1	110276554	110284384	-	ENSG00000134202	GSTM3	NONE	0.0302867
chr1	110230436	110251661	+	ENSG00000134184	GSTM1	NONE	0.0302867
chr1	110210644	110252171	+	ENSG00000213366	GSTM2	up	0.0302867
chr1	110198703	110208118	+	ENSG00000168765	GSTM4	up	0.0302867
chr1	110158726	110174673	+	ENSG00000116337	AMPD2	NONE	0.0302867
chr1	110145889	110155679	-	ENSG00000134183	GNAT2	NONE	0.0302867
chr1	110138847	110140403	+	ENSG00000225113	RP5-1160K1.3	NONE	0.0302867
chr1	111743393	111786062	+	ENSG00000064886	CHI3L2	up	0.0576883
chr1	114304454	114355098	-	ENSG00000081019	RSBN1	NONE	0.0670996
chr1	111888910	111895635	+	ENSG00000173947	PIFO	NONE	0.0576883
chr1	111973668	111975690	-	ENSG00000260948	RP11-552M11.8	NONE	0.0576883
chr1	114239453	114302111	-	ENSG00000116793	PHTF1	NONE	0.0670996
chr1	113992322	113993350	+	ENSG00000232499	RP11-512F24.1	NONE	0.026211
chr1	113933371	114228545	+	ENSG00000081026	MAGI3	NONE	0.026211
chr1	113615831	113674882	+	ENSG00000198799	LRIG2	NONE	0.10871
chr1	113499037	113542118	+	ENSG00000226419	SLC16A1-AS1	NONE	0.10871
chr1	113454469	113499635	-	ENSG00000155380	SLC16A1	NONE	0.10871
chr1	113263041	113269857	+	ENSG00000184599	FAM19A3	NONE	0.10871
chr1	113252616	113258099	-	ENSG00000155367	PPM1J	NONE	0.10871
chr1	113245236	113254055	-	ENSG00000271810	RP11-426L16.10	NONE	0.10871
chr1	113243728	113250056	-	ENSG00000155366	RHOC	NONE	0.10871
chr1	113215763	113243368	+	ENSG00000155363	MOV10	NONE	0.103203
chr1	113161795	113214241	+	ENSG00000116489	CAPZA1	NONE	0.103203
chr1	113066140	113163447	-	ENSG00000007341	ST7L	NONE	0.103203
chr1	113060421	113061063	-	ENSG00000273483	RP4-671G15.2	NONE	0.135773
chr1	113009163	113072787	+	ENSG00000134245	WNT2B	up	0.135773
chr1	112938803	113006078	+	ENSG00000143079	CTTNBP2NL	NONE	0.135773
chr1	112297867	112310638	+	ENSG00000064703	DDX20	NONE	0.178914
chr1	112282463	112290420	+	ENSG00000227811	FAM212B-AS1	NONE	0.178914
chr1	112223252	112298446	-	ENSG00000197852	FAM212B	NONE	0.178914
chr1	112142277	112151345	-	ENSG00000231346	LINC01160	NONE	0.178914
chr1	112084840	112259313	+	ENSG00000116473	RAP1A	NONE	0.178914
chr1	112016414	112021134	+	ENSG00000143110	C1orf162	NONE	0.178914
chr1	111991486	112005395	+	ENSG00000116459	ATP5F1	NONE	0.0576883
chr1	111982512	111991998	-	ENSG00000116455	WDR77	down	0.0576883
chr1	111981260	111983986	-	ENSG00000243960	RP11-552M11.4	NONE	0.0576883
chr1	111956936	111970399	-	ENSG00000085465	OVGP1	up	0.0576883
chr1	144833168	144835867	-	ENSG00000254539	RP4-791M13.3	NONE	-0.0122468
chr1	144836157	145076186	-	ENSG00000178104	PDE4DIP	NONE	-0.0122468
chr1	144989309	144991365	+	ENSG00000268172	AL590452.1	NONE	-0.0122468
chr1	150266289	150281414	+	ENSG00000187145	MRPS21	NONE	-0.0277199
chr1	150254953	150259505	+	ENSG00000159208	C1orf51	NONE	-0.0277199
chr1	150240600	150253327	+	ENSG00000118292	C1orf54	NONE	-0.0277199
chr1	150237804	150241980	-	ENSG00000117362	APH1A	NONE	-0.0277199
chr1	150190717	150208504	-	ENSG00000143401	ANP32E	down	-0.0277199
chr1	150121373	150136916	+	ENSG00000023902	PLEKHO1	NONE	0.0227321
chr1	150039369	150117505	+	ENSG00000136631	VPS45	NONE	0.0227321
chr1	149909705	149982625	-	ENSG00000163113	OTUD7B	NONE	0.0227321
chr1	149900543	149908791	-	ENSG00000014914	MTMR11	NONE	0.0227321
chr1	149895209	149900236	-	ENSG00000143368	SF3B4	NONE	0.0227321
chr1	149874870	149889434	-	ENSG00000159164	SV2A	NONE	0.0227321
chr1	149859440	149872351	+	ENSG00000178096	BOLA1	NONE	0.0227321
chr1	149859019	149859466	-	ENSG00000184270	HIST2H2AB	NONE	0.0227321
chr1	149858525	149858961	+	ENSG00000184260	HIST2H2AC	NONE	0.0227321
chr1	149856010	149858232	-	ENSG00000184678	HIST2H2BE	up	0.0227321
chr1	149825607	149832714	-	ENSG00000182217	HIST2H4B	up	0.0227321
chr1	149824181	149825836	+	ENSG00000203852	HIST2H3A	NONE	0.0227321
chr1	149822643	149823191	+	ENSG00000203812	HIST2H2AA4	up	0.0227321
chr1	149821760	149822339	-	ENSG00000203819	HIST2H2BC	NONE	0.0227321
chr1	149817383	149818053	+	ENSG00000272993	RP11-196G18.24	NONE	0.0227321
chr1	149816065	149820591	-	ENSG00000261716	RP11-196G18.22	NONE	0.0227321
chr1	149814608	149815100	+	ENSG00000220323	HIST2H2BD	NONE	0.0227321
chr1	149813505	149814478	-	ENSG00000183558	HIST2H2AA3	up	0.0227321
chr1	149811110	149812765	-	ENSG00000203811	HIST2H3C	NONE	0.0227321
chr1	149804221	149811339	+	ENSG00000183941	HIST2H4A	NONE	0.0227321
chr1	150293925	150325671	+	ENSG00000117360	PRPF3	NONE	-0.0277199
chr1	149802876	149804109	-	ENSG00000264207	RP11-196G18.23	NONE	0.0227321
chr1	150335567	150449042	+	ENSG00000163125	RPRD2	NONE	-0.0277199
chr1	150480538	150486265	+	ENSG00000143369	ECM1	NONE	-0.0277199
chr1	151142462	151148760	-	ENSG00000163157	TMOD4	NONE	-0.0116461
chr1	151132224	151138424	-	ENSG00000163155	LYSMD1	NONE	-0.0116461
chr1	151129140	151142773	+	ENSG00000163156	SCNM1	NONE	-0.0116461
chr1	151104161	151119104	-	ENSG00000143434	SEMA6C	NONE	-0.0116461
chr1	151102551	151104086	-	ENSG00000261168	RP11-68I18.10	NONE	-0.0116461
chr1	151043054	151098018	+	ENSG00000143458	GABPB2	NONE	-0.0116461
chr1	151030234	151040970	+	ENSG00000213190	MLLT11	NONE	-0.0116461
chr1	151023447	151042801	-	ENSG00000197622	CDC42SE1	NONE	-0.0116461
chr1	151020216	151024462	+	ENSG00000143443	C1orf56	NONE	-0.0116461
chr1	151009046	151020076	+	ENSG00000163141	BNIPL	NONE	-0.0116461
chr1	150980896	151008189	+	ENSG00000143363	PRUNE	NONE	-0.0116461
chr1	150969025	150980851	-	ENSG00000143409	FAM63A	up	-0.0116461
chr1	150954493	150968110	+	ENSG00000143412	ANXA9	NONE	-0.0116461
chr1	150937736	150938734	+	ENSG00000259357	RP11-316M1.12	NONE	-0.0116461
chr1	150933059	150947479	-	ENSG00000143418	CERS2	NONE	-0.0116461
chr1	150898739	150937213	+	ENSG00000143379	SETDB1	NONE	-0.0625923
chr1	150782181	150849244	-	ENSG00000143437	ARNT	NONE	-0.0625923
chr1	150768684	150780799	-	ENSG00000143387	CTSK	NONE	0.00183015
chr1	150702672	150738433	-	ENSG00000163131	CTSS	up	0.00183015
chr1	150618701	150669630	-	ENSG00000143457	GOLPH3L	NONE	0.00183015
chr1	150573327	150602088	-	ENSG00000143420	ENSA	NONE	0.00183015
chr1	150547032	150552066	-	ENSG00000143384	MCL1	NONE	-0.0277199
chr1	150533480	150533969	-	ENSG00000203804	ADAMTSL4-AS1	NONE	-0.0277199
chr1	150521884	150533413	+	ENSG00000143382	ADAMTSL4	NONE	-0.0277199
chr1	150488233	150490508	+	ENSG00000228126	LINC00568	NONE	-0.0277199
chr1	150459887	150480078	+	ENSG00000143374	TARS2	NONE	-0.0277199
chr1	149784826	149785236	-	ENSG00000183598	HIST2H3D	NONE	0.0227321
chr1	149757215	149764576	-	ENSG00000233030	RP11-196G18.3	NONE	0.0227321
chr1	149754245	149783928	-	ENSG00000203814	HIST2H2BF	NONE	0.0227321
chr1	146011091	146025308	+	ENSG00000229828	RP11-94I2.1	NONE
chr1	145883868	145924373	+	ENSG00000196644	GPR89C	NONE
chr1	145764411	145827103	-	ENSG00000117262	GPR89A	NONE	0.00230233
chr1	145726918	145764074	+	ENSG00000174827	PDZK1	NONE	0.00230233
chr1	145611036	145696218	+	ENSG00000121848	RNF115	NONE	0.00230233
chr1	145592605	145611025	-	ENSG00000186141	POLR3C	NONE	0.00230233
chr1	145586115	145589439	-	ENSG00000186364	NUDT17	NONE	0.00230233
chr1	145575233	145586546	+	ENSG00000131788	PIAS3	NONE	0.00230233
chr1	145549230	145568526	+	ENSG00000198483	ANKRD35	NONE	0.00230233
chr1	145524891	145543868	+	ENSG00000143127	ITGA10	NONE	0.00230233
chr1	145516252	145523730	+	ENSG00000131779	PEX11B	NONE	0.00230233
chr1	145509752	145516076	-	ENSG00000211451	GNRHR2	NONE	0.00230233
chr1	145507598	145513536	+	ENSG00000131795	RBM8A	NONE	0.00230233
chr1	145477085	145501669	+	ENSG00000152022	LIX1L	NONE	0.00230233
chr1	145470508	145475646	+	ENSG00000181039	ANKRD34A	NONE	0.00230233
chr1	145456236	145470388	-	ENSG00000121851	POLR3GL	NONE	0.00230233
chr1	145438469	145442635	+	ENSG00000117289	TXNIP	up	0.00230233
chr1	145373054	145382434	-	ENSG00000233396	RP11-458D21.1	NONE	0.00230233
chr1	145289772	145370303	+	ENSG00000163386	NBPF10	NONE	0.00230233
chr1	145209145	145319796	+	ENSG00000255168	RP11-458D21.5	NONE	0.00230233
chr1	145209119	145291972	+	ENSG00000213240	NOTCH2NL	NONE	0.00230233
chr1	145200338	145200891	-	ENSG00000272709	RP11-458D21.6	NONE	0.00230233
chr1	145139025	145139569	-	ENSG00000177144	NUDT4P1	NONE	0.00230233
chr1	145096220	145116922	+	ENSG00000223380	SEC22B	NONE	-0.0122468
chr1	145018395	145018959	+	ENSG00000272755	RP11-326G21.1	NONE	-0.0122468
chr1	146032647	146082765	-	ENSG00000152042	NBPF11	NONE
chr1	146032648	146253110	-	ENSG00000232637	WI2-3658N16.1	NONE
chr1	146076838	146080009	+	ENSG00000198658	ABHD17AP2	NONE
chr1	146373546	146467744	+	ENSG00000186275	NBPF12	NONE	-0.0147224
chr1	149587502	149587988	-	ENSG00000269614	RP11-277L2.5	NONE
chr1	149575482	149616786	+	ENSG00000269501	RP11-353N4.6	NONE
chr1	149438750	149459549	-	ENSG00000203817	FAM72C	NONE
chr1	149398877	149400540	-	ENSG00000273213	RP5-998N21.10	NONE
chr1	149287451	149291743	+	ENSG00000235999	RP11-403I13.8	NONE	0.02351
chr1	148928322	148951595	+	ENSG00000232527	RP11-14N7.2	NONE	0.02351
chr1	148739443	148758311	+	ENSG00000203827	NBPF16	NONE
chr1	148555979	148596267	+	ENSG00000243452	NBPF15	NONE	-0.246945
chr1	148250249	148347506	-	ENSG00000203832	NBPF20	NONE
chr1	148193172	148193875	+	ENSG00000223612	RP11-289I10.2	NONE	-0.00901636
chr1	148003642	148025863	-	ENSG00000122497	NBPF14	NONE	-0.00901636
chr1	147835127	147931933	-	ENSG00000215863	LINC01138	NONE
chr1	168053997	168106821	-	ENSG00000143147	GPR161	NONE	-0.0404079
chr1	147574428	147634886	-	ENSG00000203836	NBPF24	NONE
chr1	147101453	147142618	-	ENSG00000162836	ACP6	NONE	0.0860145
chr1	147013182	147098017	+	ENSG00000116128	BCL9	NONE	0.0860145
chr1	146714291	146767443	+	ENSG00000131778	CHD1L	NONE	-0.0147224
chr1	146674857	146676513	-	ENSG00000226015	CCT8P1	NONE	-0.0147224
chr1	146649692	146651206	+	ENSG00000180867	PDIA3P1	NONE	-0.0147224
chr1	146647181	146649319	+	ENSG00000271721	RP11-337C18.9	NONE	-0.0147224
chr1	146646930	146714700	-	ENSG00000131781	FMO5	NONE	-0.0147224
chr1	146644765	146724314	+	ENSG00000273071	RP11-337C18.10	NONE	-0.0147224
chr1	146644350	146683136	+	ENSG00000237188	RP11-337C18.8	NONE	-0.0147224
chr1	146626685	146644129	-	ENSG00000131791	PRKAB2	NONE	-0.0147224
chr1	146490895	146596107	-	ENSG00000227242	NBPF13P	NONE	-0.0147224
chr1	146473490	146475177	-	ENSG00000234225	RP4-704D21.2	NONE	-0.0147224
chr1	147400506	147465753	+	ENSG00000188092	GPR89B	NONE	0.0268785
chr1	110091233	110136975	+	ENSG00000065135	GNAI3	NONE	0.0302867
chr1	168148171	168169950	+	ENSG00000143155	TIPRL	NONE	-0.0404079
chr1	168250278	168283664	+	ENSG00000143178	TBX19	NONE	-0.0404079
chr1	225674537	225840844	-	ENSG00000154380	ENAH	NONE	-0.0661782
chr1	225589204	225616627	-	ENSG00000143815	LBR	down	-0.0661782
chr1	225083964	225586996	+	ENSG00000185842	DNAH14	NONE	-0.34479
chr1	224802998	224803922	-	ENSG00000233384	RP11-100E13.1	NONE	0.0620983
chr1	224622362	224928251	+	ENSG00000143786	CNIH3	NONE	-0.0229515
chr1	224572845	224624735	-	ENSG00000162923	WDR26	NONE	-0.0229515
chr1	224544552	224567161	+	ENSG00000143771	CNIH4	NONE	-0.0229515
chr1	224415036	224518089	-	ENSG00000143748	NVL	NONE	-0.0229515
chr1	224363458	224381143	+	ENSG00000143753	DEGS1	NONE	-0.0229515
chr1	224301789	224349749	+	ENSG00000143756	FBXO28	NONE	-0.0229515
chr1	224196429	224198314	+	ENSG00000263182	RP11-504P24.6	NONE	-0.0707314
chr1	224183659	224198309	+	ENSG00000185495	RP11-504P24.4	NONE	-0.0707314
chr1	224139096	224141141	-	ENSG00000272645	RP11-504P24.8	up	-0.0707314
chr1	223967601	224033674	-	ENSG00000143514	TP53BP2	NONE	0.0173131
chr1	223889295	223963720	+	ENSG00000162909	CAPN2	NONE	0.385495
chr1	223394161	223537544	-	ENSG00000143502	SUSD4	down	-0.111878
chr1	223282748	223316624	-	ENSG00000187554	TLR5	NONE	-0.111878
chr1	222988406	223179337	+	ENSG00000154309	DISP1	NONE	-0.0436623
chr1	222988364	223010726	+	ENSG00000228106	RP11-452F19.3	NONE	-0.0436623
chr1	222885895	222908538	+	ENSG00000162819	BROX	NONE	-0.0436623
chr1	222841355	222886552	-	ENSG00000186063	AIDA	NONE	-0.0436623
chr1	222832209	222834854	-	ENSG00000272750	RP11-378J18.8	NONE	-0.0436623
chr1	222791428	222841354	+	ENSG00000154305	MIA3	NONE	-0.0436623
chr1	222763167	222766374	+	ENSG00000225265	RP11-378J18.3	NONE	-0.0436623
chr1	222731244	222763275	-	ENSG00000143498	TAF1A	NONE	-0.0436623
chr1	225888306	225939945	+	ENSG00000227496	RP11-145A3.1	NONE	-0.00795404
chr1	222695602	222721445	-	ENSG00000143512	HHIPL2	NONE	-0.125617
chr1	225965531	225978168	+	ENSG00000143742	SRP9	NONE	0.0594645
chr1	226028584	226034223	-	ENSG00000242861	RP11-285F7.2	NONE	0.0594645
chr1	228458144	228462098	-	ENSG00000269890	RP5-1139B12.2	NONE	0.0176862
chr1	228395831	228566577	+	ENSG00000154358	OBSCN	NONE	0.0474452
chr1	228391207	228401365	-	ENSG00000162913	C1orf145	NONE	0.0176862
chr1	228353516	228369958	+	ENSG00000181873	IBA57	NONE	0.0474452
chr1	228337553	228347527	+	ENSG00000198835	GJC2	NONE	0.0474452
chr1	228327663	228336685	+	ENSG00000143774	GUK1	NONE	0.0474452
chr1	228294380	228297013	-	ENSG00000162910	MRPL55	NONE	0.0474452
chr1	228288427	228293112	-	ENSG00000143793	C1orf35	NONE	0.0474452
chr1	228270361	228286912	+	ENSG00000143761	ARF1	NONE	0.0474452
chr1	228106357	228135599	-	ENSG00000143816	WNT9A	NONE	0.0443109
chr1	227918126	227923112	-	ENSG00000081692	JMJD4	NONE	-0.0205947
chr1	227916240	227968927	+	ENSG00000143740	SNAP47	NONE	-0.0205947
chr1	227751244	227865144	+	ENSG00000181450	ZNF678	NONE	-0.00259288
chr1	227177566	227506175	-	ENSG00000143776	CDC42BPA	NONE	-0.0012111
chr1	227085237	227175246	+	ENSG00000163050	ADCK3	NONE	0.0658219
chr1	227057885	227083806	+	ENSG00000143801	PSEN2	NONE	0.0658219
chr1	226819391	226927024	-	ENSG00000143772	ITPKB	NONE	0.0658219
chr1	226548392	226595780	-	ENSG00000143799	PARP1	down	-0.0514983
chr1	226418850	226497570	-	ENSG00000183814	LIN9	down	0.092396
chr1	226332380	226374431	-	ENSG00000182827	ACBD3	NONE	-0.0530586
chr1	226249552	226259702	+	ENSG00000163041	H3F3A	NONE	0.0594645
chr1	226170403	226187032	-	ENSG00000143751	SDE2	NONE	0.0594645
chr1	226107578	226111978	-	ENSG00000143811	PYCR2	NONE	0.0594645
chr1	226074396	226111978	-	ENSG00000255835	RP4-559A3.7	NONE	0.0594645
chr1	226033237	226070069	-	ENSG00000196187	TMEM63A	NONE	0.0594645
chr1	225997794	226033260	+	ENSG00000143819	EPHX1	NONE	0.0594645
chr1	228581374	228594541	-	ENSG00000154370	TRIM11	NONE	-0.0318441
chr1	222215047	222238105	-	ENSG00000232679	RP11-400N13.3	NONE	-0.013563
chr1	221051699	221058401	+	ENSG00000136630	HLX	NONE	0.0692271
chr1	214156524	214214595	+	ENSG00000117707	PROX1	NONE	0.0968718
chr1	213224589	213448116	+	ENSG00000136643	RPS6KC1	NONE	0.0529011
chr1	213165524	213189168	-	ENSG00000174606	ANGEL2	NONE	0.0529011
chr1	213123862	213165379	+	ENSG00000143494	VASH2	NONE	0.0529011
chr1	213031597	213072705	+	ENSG00000162769	FLVCR1	NONE	0.0529011
chr1	213025450	213031430	-	ENSG00000198468	FLVCR1-AS1	NONE	0.0529011
chr1	212965170	212989968	+	ENSG00000203705	TATDN3	NONE	0.0529011
chr1	212899495	212965124	-	ENSG00000117697	NSL1	NONE	0.0529011
chr1	212859760	212873327	-	ENSG00000123685	BATF3	down	0.0444885
chr1	212738676	212794119	+	ENSG00000162772	ATF3	up	0.0444885
chr1	212606229	212619714	+	ENSG00000117691	NENF	NONE	0.0745136
chr1	212537273	212588243	-	ENSG00000065600	TMEM206	NONE	0.00158127
chr1	212458879	212535200	+	ENSG00000066027	PPP2R5A	NONE	-0.134782
chr1	212224829	212225371	-	ENSG00000220749	RPL21P28	NONE	-0.0964606
chr1	212208919	212280742	+	ENSG00000143476	DTL	NONE	-0.0964606
chr1	212113741	212208884	-	ENSG00000143493	INTS7	NONE	-0.0964606
chr1	211916799	212004114	-	ENSG00000123684	LPGAT1	NONE	-0.0964606
chr1	211849104	211863445	+	ENSG00000231057	RP11-122M14.1	NONE	-0.0772628
chr1	211836114	211848960	-	ENSG00000117650	NEK2	down	-0.0772628
chr1	211813037	211827923	+	ENSG00000227764	RP11-354K1.1	NONE	-0.0772628
chr1	211744910	211752084	-	ENSG00000170385	SLC30A1	NONE	-0.0772628
chr1	211608414	211608675	+	ENSG00000261252	RP11-318L16.6	NONE	-0.0106301
chr1	211590367	211591276	+	ENSG00000236809	SNX25P1	NONE	-0.0106301
chr1	211556145	211605878	+	ENSG00000153363	LINC00467	up	-0.0106301
chr1	211499957	211548288	+	ENSG00000082512	TRAF5	NONE	-0.0106301
chr1	214454445	214510474	+	ENSG00000143499	SMYD2	NONE	0.0968718
chr1	221874766	221915518	-	ENSG00000143507	DUSP10	up	-0.0108858
chr1	214517515	214530958	-	ENSG00000228470	RP11-176D17.3	NONE	-0.0137288
chr1	214776538	214837931	+	ENSG00000117724	CENPF	down	-0.0137288
chr1	221002018	221002553	-	ENSG00000272823	RP11-295M18.6	NONE	0.0692271
chr1	220960101	220987735	+	ENSG00000186205	MARC1	NONE	0.0692271
chr1	220921567	220958150	+	ENSG00000117791	MARC2	NONE	-0.0457656
chr1	220701568	220837803	+	ENSG00000116141	MARK1	NONE	-0.0158841
chr1	220440048	220441259	-	ENSG00000213033	AURKAPS1	NONE	-0.0693745
chr1	220426912	220427878	+	ENSG00000218283	MORF4L1P1	NONE	-0.0693745
chr1	220321635	220445796	-	ENSG00000118873	RAB3GAP2	NONE	-0.0693745
chr1	220267444	220321380	+	ENSG00000067704	IARS2	NONE	-0.0693745
chr1	220230824	220263804	-	ENSG00000162813	BPNT1	NONE	-0.0693745
chr1	220141943	220220000	-	ENSG00000136628	EPRS	NONE	-0.0693745
chr1	219782859	219786462	-	ENSG00000215817	ZC3H11B	NONE	-0.00436661
chr1	219583023	219585283	-	ENSG00000228536	RP11-392O17.1	NONE	-0.00436661
chr1	219347186	219386207	+	ENSG00000143353	LYPLAL1	NONE	0.0729061
chr1	219259944	219347303	-	ENSG00000228063	RP11-135J2.4	NONE	0.0729061
chr1	218683438	218699320	+	ENSG00000228208	C1orf143	NONE	-0.0605109
chr1	218519577	218617961	+	ENSG00000092969	TGFB2	NONE	-0.0605109
chr1	218517538	218519020	-	ENSG00000232480	RP11-224O19.2	NONE	-0.0605109
chr1	218458629	218511325	+	ENSG00000067533	RRP15	NONE	0.341004
chr1	217804666	218045038	+	ENSG00000162814	SPATA17	NONE	-0.0362336
chr1	217600334	217804424	-	ENSG00000092978	GPATCH2	NONE	-0.0362336
chr1	216676588	217311097	-	ENSG00000196482	ESRRG	NONE	-0.105314
chr1	215796236	216596738	-	ENSG00000042781	USH2A	NONE	-0.0140662
chr1	215740735	215795149	+	ENSG00000136636	KCTD3	NONE	-0.0562925
chr1	215179118	215410436	+	ENSG00000082482	KCNK2	NONE	-0.0998674
chr1	214778813	214782183	-	ENSG00000250536	ABHD17AP3	NONE	-0.0137288
chr1	214522039	214725792	-	ENSG00000152104	PTPN14	NONE	-0.0137288
chr1	211431719	211489727	+	ENSG00000117625	RCOR3	NONE	-0.0106301
chr1	228645065	228645560	-	ENSG00000181218	HIST3H2A	NONE	-0.0318441
chr1	228674762	228683467	+	ENSG00000168159	RNF187	NONE	-0.0318441
chr1	245003940	245018799	-	ENSG00000188206	HNRNPU-AS1	NONE	0.0668396
chr1	244998624	245008359	+	ENSG00000203667	COX20	NONE	0.0720076
chr1	244816237	244872335	+	ENSG00000121644	DESI2	NONE	0.0720076
chr1	244617679	244804479	+	ENSG00000179397	C1orf101	up	0.0720076
chr1	244571796	244615436	-	ENSG00000035687	ADSS	NONE	0.0720076
chr1	244214585	244220778	+	ENSG00000179456	ZBTB18	NONE	0.00474887
chr1	243651535	244014381	-	ENSG00000117020	AKT3	NONE	-0.0381914
chr1	243419320	243663394	+	ENSG00000054282	SDCCAG8	NONE	0.0183822
chr1	243287730	243418650	-	ENSG00000143702	CEP170	NONE	0.0183822
chr1	243242159	243265035	-	ENSG00000214837	RP11-261C10.3	NONE	-0.0231218
chr1	242011269	242058450	+	ENSG00000174371	EXO1	down	-0.141798
chr1	241815580	241965435	+	ENSG00000162843	WDR64	NONE	-0.0748406
chr1	241792155	241799232	-	ENSG00000203668	CHML	NONE	-0.0748406
chr1	241753404	241840678	-	ENSG00000054277	OPN3	NONE	-0.0748406
chr1	241695434	241758944	+	ENSG00000117009	KMO	up	-0.214549
chr1	241660903	241683061	-	ENSG00000091483	FH	down	-0.214549
chr1	241587592	241596792	+	ENSG00000225554	RP11-527D7.1	NONE	0.0333548
chr1	240931554	241520530	-	ENSG00000182901	RGS7	NONE	-0.0252918
chr1	240652873	240775449	-	ENSG00000180875	GREM2	NONE	-0.0639452
chr1	240305970	240308689	-	ENSG00000228818	RP11-567G24.1	NONE	-0.000313308
chr1	240177648	240638489	+	ENSG00000155816	FMN2	down	0.202717
chr1	239549865	240078750	+	ENSG00000133019	CHRM3	NONE	-0.0348588
chr1	238648745	238701605	+	ENSG00000231877	RP11-177F15.1	NONE	-0.0688428
chr1	237205505	237997288	+	ENSG00000198626	RYR2	up	0.00570337
chr1	236958610	237067281	+	ENSG00000116984	MTR	NONE	0.0549439
chr1	245014468	245027844	-	ENSG00000153187	HNRNPU	NONE	0.0668396
chr1	236712305	236767804	-	ENSG00000119285	HEATR1	NONE	0.185795
chr1	245132652	245134390	-	ENSG00000272195	RP11-156E8.1	NONE	0.0668396
chr1	245318287	245872733	+	ENSG00000162849	KIF26B	NONE	-0.200992
chr1	249200395	249214145	+	ENSG00000185220	PGBD2	NONE	0.0471242
chr1	249144205	249153343	-	ENSG00000171163	ZNF692	NONE	0.0471242
chr1	249132409	249143716	+	ENSG00000171161	ZNF672	NONE	0.0471242
chr1	249104648	249120832	-	ENSG00000175137	SH3BP5L	NONE	0.0471242
chr1	248881947	248885506	-	ENSG00000232694	XX-CR54.3	NONE	0.0431313
chr1	248436073	248437138	-	ENSG00000177212	OR2T33	NONE	0.0184309
chr1	248246936	248247898	-	ENSG00000197067	OR2T32P	NONE	0.0620399
chr1	248084320	248085258	+	ENSG00000177462	OR2T8	NONE	0.0141659
chr1	247670360	247740992	+	ENSG00000169224	GCSAML	NONE	0.0141659
chr1	247579458	247612410	+	ENSG00000162711	NLRP3	NONE	0.0312808
chr1	247460714	247495148	-	ENSG00000162714	ZNF496	NONE	0.0312808
chr1	247353153	247374158	-	ENSG00000227671	MIR3916	NONE	0.000453745
chr1	247350583	247351828	-	ENSG00000259865	RP11-488L18.10	NONE	0.000453745
chr1	247285277	247335318	-	ENSG00000196418	ZNF124	down	0.000453745
chr1	247263264	247267674	-	ENSG00000188295	ZNF669	NONE	0.000453745
chr1	247108849	247171395	-	ENSG00000197472	ZNF695	down	0.000453745
chr1	247108849	247242113	-	ENSG00000135747	ZNF670	NONE	0.000453745
chr1	247002400	247095280	-	ENSG00000153207	AHCTF1	NONE	0.0249226
chr1	246939315	246955687	+	ENSG00000227953	RP11-439E19.3	NONE	0.00311811
chr1	246935603	246939074	+	ENSG00000260855	RP11-439E19.10	NONE	0.00311811
chr1	246887349	246931439	+	ENSG00000143653	SCCPDH	NONE	0.0566858
chr1	246845410	246848377	+	ENSG00000260698	RP11-439E19.9	NONE	0.0566858
chr1	246729746	246831886	+	ENSG00000162852	CNST	NONE	0.0566858
chr1	246703862	246729626	-	ENSG00000162851	TFB2M	NONE	0.0566858
chr1	245912642	246670614	-	ENSG00000185420	SMYD3	NONE	0.230928
chr1	245133007	245290466	+	ENSG00000203666	EFCAB2	NONE	0.0668396
chr1	228645808	228646259	+	ENSG00000196890	HIST3H2BB	NONE	-0.0318441
chr1	236703394	236713580	-	ENSG00000230325	RP11-385F5.4	NONE	0.185795
chr1	236686369	236687808	-	ENSG00000223776	LGALS8-AS1	NONE	0.185795
chr1	231664399	231954990	+	ENSG00000270106	TSNAX-DISC1	NONE	0.0828967
chr1	231658134	231664302	-	ENSG00000233461	RP11-295G20.2	NONE	0.0828967
chr1	231499497	231560790	-	ENSG00000135766	EGLN1	NONE	0.0828967
chr1	231472850	231490769	+	ENSG00000010072	SPRTN	NONE	0.0828967
chr1	231468480	231473598	-	ENSG00000116903	EXOC8	NONE	0.0828967
chr1	231376953	231413719	+	ENSG00000116906	GNPAT	NONE	0.0376595
chr1	231359509	231376933	-	ENSG00000143633	C1orf131	NONE	0.0376595
chr1	231114727	231136341	+	ENSG00000173409	ARV1	NONE	0.0376595
chr1	231041989	231114621	-	ENSG00000143643	TTC13	NONE	0.0376595
chr1	230972865	231005335	-	ENSG00000119280	C1orf198	NONE	0.0645881
chr1	230778235	230829728	+	ENSG00000135775	COG2	NONE	0.0269483
chr1	230416058	230417639	-	ENSG00000224407	RP5-956O18.3	NONE	0.0630107
chr1	230193536	230417870	+	ENSG00000143641	GALNT2	NONE	0.00454506
chr1	229761981	229795946	+	ENSG00000135763	URB2	down	0.0305669
chr1	229728858	229761794	-	ENSG00000135801	TAF5L	NONE	0.0305669
chr1	229652329	229694442	-	ENSG00000135776	ABCB10	NONE	0.0305669
chr1	229577045	229644103	-	ENSG00000069248	NUP133	NONE	0.0305669
chr1	229576031	229576767	-	ENSG00000226920	RP5-1068B5.3	NONE	0.0305669
chr1	229566992	229569845	-	ENSG00000143632	ACTA1	NONE	0.0305669
chr1	229456758	229479041	-	ENSG00000154429	CCSAP	NONE	0.0305669
chr1	229406822	229441641	+	ENSG00000168118	RAB4A	NONE	0.0305669
chr1	229394028	229406775	-	ENSG00000177788	RP5-1061H20.4	NONE	0.0305669
chr1	228870824	228882416	+	ENSG00000116574	RHOU	NONE	0.0275071
chr1	228823162	228823574	+	ENSG00000234975	FTH1P2	NONE	0.0275071
chr1	228744885	228788150	+	ENSG00000183929	DUSP5P1	NONE	-0.0318441
chr1	231664399	231702270	+	ENSG00000116918	TSNAX	NONE	0.0828967
chr1	236699473	236700004	-	ENSG00000273058	RP11-385F5.5	NONE	0.185795
chr1	231762561	232177018	+	ENSG00000162946	DISC1	NONE	0.0362393
chr1	233086351	233119628	+	ENSG00000135778	NTPCR	NONE	-0.0956917
chr1	236681300	236716281	+	ENSG00000116977	LGALS8	NONE	0.185795
chr1	236378855	236445319	-	ENSG00000086619	ERO1LB	NONE	0.0655015
chr1	236305832	236385165	+	ENSG00000077585	GPR137B	NONE	0.0655015
chr1	236273361	236275670	+	ENSG00000235371	RP4-764D2.1	NONE	0.0655015
chr1	236139130	236228462	-	ENSG00000116962	NID1	down	0.0655015
chr1	235824341	236046940	-	ENSG00000143669	LYST	NONE	0.0652808
chr1	235710987	235814054	-	ENSG00000168243	GNG4	NONE	0.157903
chr1	235613238	235667781	-	ENSG00000162885	B3GALNT2	NONE	0.157903
chr1	235530675	235612283	+	ENSG00000116957	TBCE	NONE	0.0544897
chr1	235490665	235507847	+	ENSG00000152904	GGPS1	NONE	0.0544897
chr1	235294949	235491534	-	ENSG00000054267	ARID4B	NONE	0.0544897
chr1	235294498	235324772	-	ENSG00000188739	RBM34	NONE	-0.0153793
chr1	235272651	235292251	-	ENSG00000173726	TOMM20	NONE	-0.0153793
chr1	235267495	235267924	-	ENSG00000273416	RP4-597N16.4	NONE	-0.0153793
chr1	235093089	235105809	-	ENSG00000238005	RP11-443B7.1	NONE	-0.0669961
chr1	234765057	234770526	+	ENSG00000224939	LINC00184	NONE	0.0133049
chr1	234742754	234745229	+	ENSG00000228830	RP4-781K5.2	NONE	0.0133049
chr1	234740015	234745271	-	ENSG00000168264	IRF2BP2	NONE	0.0133049
chr1	234527059	234614849	-	ENSG00000059588	TARBP1	NONE	0.0133049
chr1	234509202	234519795	+	ENSG00000168275	COA6	NONE	0.0242993
chr1	234508553	234509339	-	ENSG00000231663	RP5-827C21.4	NONE	0.0242993
chr1	234040679	234460262	+	ENSG00000183780	SLC35F3	NONE	0.0149238
chr1	233749750	233808258	+	ENSG00000135750	KCNK1	NONE	-0.0352005
chr1	233463514	233520894	+	ENSG00000143674	MLK4	NONE	0.0223534
chr1	233119181	233431459	-	ENSG00000135749	PCNXL2	NONE	0.0223534
chr1	232533711	232697304	-	ENSG00000116991	SIPA1L2	NONE	-0.109527
chr1	211380389	211381286	+	ENSG00000226986	RP11-543B16.2	NONE	0.0143779
chr1	210856555	211307457	-	ENSG00000143473	KCNH1	NONE	0.0143779
chr1	210501596	210849638	+	ENSG00000054392	HHAT	NONE	0.0446256
chr1	183589981	183590626	-	ENSG00000270009	RP1-127C7.6	NONE	0.0208157
chr1	183524698	183560011	-	ENSG00000116701	NCF2	NONE	0.0208157
chr1	183441351	183567381	+	ENSG00000116698	SMG7	NONE	0.0208157
chr1	183217372	183387737	-	ENSG00000157064	NMNAT2	NONE	0.0208157
chr1	183155373	183214035	+	ENSG00000058085	LAMC2	NONE	-0.0035326
chr1	182992595	183114727	+	ENSG00000135862	LAMC1	NONE	-0.0035326
chr1	182808504	182856886	+	ENSG00000135829	DHX9	NONE	-0.0035326
chr1	182758428	182799519	+	ENSG00000135838	NPL	NONE	-0.0686617
chr1	182542769	182558391	-	ENSG00000135828	RNASEL	NONE	-0.0686617
chr1	182350839	182361341	-	ENSG00000135821	GLUL	NONE	0.0186931
chr1	181060245	181062035	+	ENSG00000272198	RP11-309G3.3	NONE	0.0207691
chr1	181057638	181059977	+	ENSG00000162783	IER5	NONE	0.0207691
chr1	181003067	181031074	+	ENSG00000153029	MR1	up	0.0207691
chr1	180941861	180992047	-	ENSG00000135823	STX6	NONE	0.0207691
chr1	180918835	180924023	-	ENSG00000232586	RP11-46A10.4	NONE	0.273799
chr1	180913178	180945618	-	ENSG00000243155	RP11-46A10.5	NONE	0.273799
chr1	180882290	180920750	+	ENSG00000135835	KIAA1614	NONE	0.273799
chr1	180601140	180859387	+	ENSG00000143324	XPR1	NONE	0.055488
chr1	180244515	180472089	-	ENSG00000135847	ACBD6	NONE	0.24523
chr1	180238788	180245359	-	ENSG00000230124	RP5-1180C10.2	NONE	0.19966
chr1	180199421	180249380	+	ENSG00000121454	LHX4	up	0.0254179
chr1	180123969	180173165	+	ENSG00000116260	QSOX1	NONE	0.0254179
chr1	179923873	180084015	+	ENSG00000135837	CEP350	NONE	0.0428852
chr1	179922319	179923575	-	ENSG00000260360	RP11-533E19.5	NONE	0.0428852
chr1	179851177	179894135	+	ENSG00000143337	TOR1AIP1	NONE	0.0428852
chr1	183592401	183604892	-	ENSG00000162704	ARPC5	NONE	-0.0616936
chr1	179850742	179851730	-	ENSG00000272906	RP11-533E19.7	NONE	0.0428852
chr1	183605220	183897665	+	ENSG00000143344	RGL1	NONE	-0.0616936
chr1	184020811	184043346	+	ENSG00000198860	TSEN15	NONE	0.0161226
chr1	193065598	193075244	-	ENSG00000023572	GLRX2	NONE	-0.0586064
chr1	193059996	193060686	-	ENSG00000272579	RP11-101E13.5	NONE	-0.0586064
chr1	193028552	193060907	+	ENSG00000116747	TROVE2	NONE	-0.0586064
chr1	192981380	193029237	-	ENSG00000116750	UCHL5	down	-0.0586064
chr1	192778169	192781403	+	ENSG00000116741	RGS2	up	-0.0586064
chr1	192685313	192685783	+	ENSG00000231767	MIR4426	NONE	-0.0586064
chr1	192215838	192216617	-	ENSG00000226723	RP11-142L4.3	NONE	-0.151692
chr1	186798085	186958113	+	ENSG00000116711	PLA2G4A	up	0.026644
chr1	186649754	186650578	+	ENSG00000273129	RP5-973M2.2	NONE	-0.0342033
chr1	186640923	186649559	-	ENSG00000073756	PTGS2	up	-0.0342033
chr1	186547411	186548431	+	ENSG00000228238	GS1-304P7.2	NONE	-0.0342033
chr1	186369704	186370587	+	ENSG00000262180	OCLM	NONE	-0.0342033
chr1	186344890	186390510	+	ENSG00000157181	C1orf27	NONE	-0.118185
chr1	186280784	186344825	-	ENSG00000047410	TPR	NONE	-0.118185
chr1	186265405	186283694	+	ENSG00000116690	PRG4	NONE	-0.118185
chr1	185703683	186160085	+	ENSG00000143341	HMCN1	NONE	-0.0786611
chr1	185286911	185287662	+	ENSG00000273004	GS1-279B7.2	NONE	-0.12576
chr1	185265520	185286461	-	ENSG00000116679	IVNS1ABP	NONE	-0.12576
chr1	185126212	185260897	+	ENSG00000116668	SWT1	up	-0.0291436
chr1	185087220	185126204	-	ENSG00000121486	TRMT1L	NONE	-0.0291436
chr1	185014496	185071740	+	ENSG00000121481	RNF2	NONE	-0.0291436
chr1	184759858	184943682	-	ENSG00000135842	FAM129A	NONE	-0.0108615
chr1	184659365	184724047	-	ENSG00000116406	EDEM3	NONE	-0.0108615
chr1	184356192	184598154	+	ENSG00000116667	C1orf21	NONE	0.040365
chr1	184354887	184355838	-	ENSG00000271387	RP11-382D12.2	NONE	0.040365
chr1	183898796	184006863	-	ENSG00000198756	COLGALT2	NONE	0.0161226
chr1	193091147	193223031	+	ENSG00000134371	CDC73	NONE	-0.0586064
chr1	179833916	179834311	-	ENSG00000258664	IFRG15	NONE	0.0428852
chr1	179334855	179523870	+	ENSG00000162779	AXDND1	NONE	0.182588
chr1	173446405	173457946	+	ENSG00000117592	PRDX6	NONE	0.0571681
chr1	173386932	173430501	-	ENSG00000203739	RP11-296O14.3	NONE	0.0571681
chr1	173152873	173176452	-	ENSG00000117586	TNFSF4	up	0.0571681
chr1	173009100	173020103	-	ENSG00000120337	TNFSF18	NONE	-0.00228882
chr1	172501489	172580971	+	ENSG00000094975	SUCO	NONE	-0.0020755
chr1	172339329	172413230	-	ENSG00000135845	PIGC	NONE	-0.0020755
chr1	171810621	172387606	+	ENSG00000197959	DNM3	NONE	-0.075513
chr1	171750788	171783163	+	ENSG00000010165	METTL13	down	-0.075513
chr1	171669300	171711387	-	ENSG00000117533	VAMP4	NONE	-0.00281599
chr1	171454651	171562650	+	ENSG00000117523	PRRC2C	NONE	-0.00281599
chr1	171283347	171311223	+	ENSG00000076258	FMO4	NONE	0.0307677
chr1	170636522	170638566	+	ENSG00000271811	RP1-79C4.4	NONE	-0.0860284
chr1	170631869	170708560	+	ENSG00000116132	PRRX1	NONE	-0.0860284
chr1	170501270	170522587	+	ENSG00000120370	GORAB	NONE	-0.0860284
chr1	170429594	170501788	-	ENSG00000231407	RP11-576I22.2	NONE	-0.0860284
chr1	169890467	170054349	-	ENSG00000075945	KIFAP3	NONE	0.0146576
chr1	169818772	169863408	-	ENSG00000000457	SCYL3	NONE	0.0343082
chr1	169761670	169764107	-	ENSG00000171806	METTL18	NONE	-0.202171
chr1	169631245	169823221	+	ENSG00000000460	C1orf112	down	0.0599507
chr1	169455380	169456846	+	ENSG00000213062	AL021068.1	NONE	-0.0122512
chr1	169433147	169455241	-	ENSG00000117479	SLC19A2	NONE	-0.0122512
chr1	169364108	169429907	-	ENSG00000117477	CCDC181	NONE	-0.0122512
chr1	169337208	169365778	+	ENSG00000117475	BLZF1	NONE	-0.0122512
chr1	169101769	169337205	-	ENSG00000143156	NME7	NONE	-0.0122512
chr1	169074935	169101960	+	ENSG00000143153	ATP1B1	NONE	0.0590734
chr1	173578700	173639001	-	ENSG00000183831	ANKRD45	NONE	-0.0694099
chr1	179809102	179846938	-	ENSG00000169905	TOR1AIP2	NONE	0.0428852
chr1	173684080	173755840	+	ENSG00000076321	KLHL20	NONE	-0.0694099
chr1	173793641	173827684	+	ENSG00000117593	DARS2	down	0.0455709
chr1	179262925	179327815	+	ENSG00000057252	SOAT1	down	0.182588
chr1	179068462	179198819	-	ENSG00000143322	ABL2	NONE	-0.0219575
chr1	179050512	179067158	+	ENSG00000186283	TOR3A	NONE	-0.0219575
chr1	178994939	179045697	+	ENSG00000116199	FAM20B	NONE	0.026748
chr1	178818840	178840187	-	ENSG00000116194	ANGPTL1	NONE	0.026748
chr1	178694300	178889238	+	ENSG00000116191	RALGPS2	NONE	0.0737337
chr1	178511887	178518024	+	ENSG00000213057	C1orf220	NONE	0.0737337
chr1	178449742	178450341	+	ENSG00000260938	RP4-593C16.3	NONE	0.00523286
chr1	178380751	178381107	+	ENSG00000213058	RP4-765C7.2	NONE	0.00523286
chr1	178062864	178448644	+	ENSG00000075391	RASAL2	NONE	0.134012
chr1	178060643	178063119	-	ENSG00000224687	RASAL2-AS1	NONE	0.134012
chr1	177897923	178007142	-	ENSG00000254154	RP4-798P15.3	up	0.134012
chr1	177893091	177953438	-	ENSG00000120341	SEC16B	up	0.134012
chr1	176432307	176814735	+	ENSG00000116183	PAPPA2	NONE	-0.0109126
chr1	175913967	176176629	-	ENSG00000143207	RFWD2	NONE	0.0955195
chr1	175873898	175889649	-	ENSG00000227740	RP11-318C24.2	NONE	-0.149404
chr1	175126123	175162135	-	ENSG00000235750	KIAA0040	NONE	0.0171003
chr1	174979925	174992561	-	ENSG00000120333	MRPS14	NONE	-0.0144928
chr1	174968300	174980851	+	ENSG00000116161	CACYBP	down	-0.0144928
chr1	174128548	174964445	+	ENSG00000152061	RABGAP1L	NONE	0.0254908
chr1	173900352	173991435	-	ENSG00000135870	RC3H1	NONE	0.0455709
chr1	173872947	173886516	-	ENSG00000117601	SERPINC1	NONE	0.0455709
chr1	173837220	173872687	+	ENSG00000185278	ZBTB37	NONE	0.0455709
chr1	173833038	173838020	-	ENSG00000234741	GAS5	NONE	0.0455709
chr1	173832386	173833079	+	ENSG00000270084	GAS5-AS1	NONE	0.0455709
chr1	173768688	173793858	-	ENSG00000120334	CENPL	down	0.0455709
chr1	193148175	193155784	-	ENSG00000162630	B3GALT2	NONE	-0.0994905
chr1	196194909	196578355	-	ENSG00000162687	KCNT2	up	-0.157057
chr1	196621008	196716634	+	ENSG00000000971	CFH	up	-0.157057
chr1	206643791	206670223	+	ENSG00000143466	IKBKE	NONE	0.0355886
chr1	206516200	206637783	+	ENSG00000163486	SRGAP2	NONE	0.0355886
chr1	206136916	206155151	+	ENSG00000196550	FAM72A	down	0.041753
chr1	206135293	206137984	-	ENSG00000229874	RP11-312O7.2	NONE	0.041753
chr1	205758221	205782876	-	ENSG00000133065	SLC41A1	NONE	-0.0517808
chr1	205737114	205744588	-	ENSG00000117280	RAB7L1	NONE	-0.0517808
chr1	205682497	205684153	+	ENSG00000268313	AC119673.1	down	-0.0517808
chr1	205681947	205719404	-	ENSG00000069275	NUCKS1	NONE	-0.0517808
chr1	205626979	205649587	-	ENSG00000158715	SLC45A3	NONE	-0.0517808
chr1	205577071	205601090	-	ENSG00000158711	ELK4	NONE	-0.0517808
chr1	205538013	205572046	+	ENSG00000174514	MFSD4	NONE	-0.101271
chr1	205473723	205501921	+	ENSG00000117266	CDK18	up	0.0257951
chr1	205320375	205320599	+	ENSG00000235363	SNRPGP10	NONE	0.0257951
chr1	205271187	205290883	-	ENSG00000163545	NUAK2	up	0.0257951
chr1	205197304	205242471	+	ENSG00000133069	TMCC2	NONE	0.0257951
chr1	205111632	205180727	-	ENSG00000133059	DSTYK	NONE	0.0257951
chr1	205055270	205091143	-	ENSG00000117222	RBBP5	NONE	0.218219
chr1	205052258	205053645	-	ENSG00000174529	TMEM81	NONE	0.218219
chr1	204797779	204991950	+	ENSG00000163531	NFASC	NONE	-0.0275783
chr1	204595903	204598840	+	ENSG00000240219	RP11-430C7.5	NONE	-0.0275783
chr1	204485511	204542871	+	ENSG00000198625	MDM4	NONE	0.00133238
chr1	204391756	204463852	-	ENSG00000133056	PIK3C2B	up	0.00133238
chr1	204372515	204380919	-	ENSG00000158615	PPP1R15B	NONE	0.00133238
chr1	204187979	204346793	-	ENSG00000143850	PLEKHA6	NONE	0.00133238
chr1	204100190	204121307	-	ENSG00000143845	ETNK2	NONE	0.00133238
chr1	206680879	206762616	+	ENSG00000136653	RASSF5	NONE	0.0355886
chr1	204042243	204096863	+	ENSG00000143842	SOX13	NONE	0.0570159
chr1	206744620	206785904	-	ENSG00000143486	EIF2D	NONE	0.0355886
chr1	206858289	206907628	+	ENSG00000162889	MAPKAPK2	NONE	0.0355886
chr1	210438981	210440587	-	ENSG00000228110	ST13P19	NONE	0.0446256
chr1	210406144	210419976	+	ENSG00000082497	SERTAD4	down	0.0446256
chr1	210404801	210407392	-	ENSG00000203706	SERTAD4-AS1	NONE	0.0446256
chr1	210111538	210337636	+	ENSG00000143469	SYT14	NONE	0.060104
chr1	210001352	210030910	+	ENSG00000117597	DIEXF	NONE	0.121392
chr1	209955661	209957904	-	ENSG00000162757	C1orf74	NONE	0.121392
chr1	209929377	209955668	+	ENSG00000009790	TRAF3IP3	NONE	0.154725
chr1	209859510	209908295	+	ENSG00000117594	HSD11B1	up	0.154725
chr1	209848765	209849733	+	ENSG00000123689	G0S2	down	0.154725
chr1	209834709	209897470	-	ENSG00000227591	RP1-28O10.1	NONE	0.154725
chr1	209788215	209825811	-	ENSG00000196878	LAMB3	NONE	0.154725
chr1	209757062	209787283	+	ENSG00000008118	CAMK1G	NONE	0.154725
chr1	208195587	208417665	-	ENSG00000076356	PLXNA2	down	-0.0601137
chr1	208057594	208084747	-	ENSG00000174059	CD34	up	0.0804992
chr1	207974863	208042495	-	ENSG00000203709	C1orf132	up	0.0281304
chr1	207925402	207968858	+	ENSG00000117335	CD46	NONE	0.0281304
chr1	207494853	207534311	+	ENSG00000196352	CD55	NONE	0.0217975
chr1	207352641	207357407	+	ENSG00000243636	RP11-164O23.7	NONE	0.0217975
chr1	207222801	207254369	+	ENSG00000123836	PFKFB2	up	-0.0299906
chr1	207217194	207226325	-	ENSG00000180667	YOD1	NONE	-0.0299906
chr1	207191866	207206101	-	ENSG00000182795	C1orf116	NONE	-0.0299906
chr1	207101863	207119811	-	ENSG00000162896	PIGR	NONE	-0.0299906
chr1	207077731	207096592	-	ENSG00000162894	FAIM3	NONE	-0.0299906
chr1	207038699	207042568	+	ENSG00000162891	IL20	NONE	-0.0299906
chr1	206869182	206869614	-	ENSG00000224114	RP11-343H5.4	NONE	0.0355886
chr1	206808881	206857764	+	ENSG00000143479	DYRK3	NONE	0.0355886
chr1	203830731	203839678	+	ENSG00000182004	SNRPE	NONE	-0.0448865
chr1	203765437	203769686	+	ENSG00000257315	ZBED6	NONE	-0.0448865
chr1	203764782	203823252	+	ENSG00000058673	ZC3H11A	NONE	-0.0448865
chr1	201592013	201592738	+	ENSG00000269690	AC096677.1	NONE	-0.0313396
chr1	201487831	201499602	+	ENSG00000223396	RPS10P7	NONE	0.0262362
chr1	201452658	201478584	-	ENSG00000159176	CSRP1	NONE	0.0262362
chr1	201434620	201438365	-	ENSG00000174307	PHLDA3	NONE	-0.0452756
chr1	201433511	201434274	-	ENSG00000224818	RP11-134G8.8	NONE	-0.0452756
chr1	201159953	201198080	+	ENSG00000163395	IGFN1	NONE	-0.0452756
chr1	201103900	201140702	-	ENSG00000116857	TMEM9	NONE	-0.15954
chr1	200938520	200992828	-	ENSG00000116852	KIF21B	NONE	0.00561104
chr1	200860176	200884863	+	ENSG00000163362	C1orf106	NONE	0.00561104
chr1	200708686	200829832	+	ENSG00000118200	CAMSAP2	NONE	-0.0400142
chr1	200638635	200663378	+	ENSG00000260088	RP11-92G12.3	NONE	-0.0400142
chr1	200593024	200639097	-	ENSG00000118197	DDX59	NONE	-0.0400142
chr1	200520628	200589862	-	ENSG00000118193	KIF14	down	0.0167543
chr1	200374068	200379184	-	ENSG00000162702	ZNF281	NONE	0.019591
chr1	199996730	200146552	+	ENSG00000116833	NR5A2	NONE	-0.0311261
chr1	198776622	198906558	-	ENSG00000229989	MIR181A1HG	NONE	-0.100073
chr1	198607801	198726545	+	ENSG00000081237	PTPRC	NONE	-0.0498192
chr1	198126093	198291550	+	ENSG00000151414	NEK7	NONE	-0.000368329
chr1	197881037	197904608	+	ENSG00000143355	LHX9	NONE	0.0691867
chr1	197871777	197876497	+	ENSG00000203724	C1orf53	NONE	0.0691867
chr1	197473878	197744826	-	ENSG00000213047	DENND1B	NONE	0.0676716
chr1	197122810	197169672	-	ENSG00000177888	ZBTB41	NONE	-0.0137433
chr1	197107878	197108437	-	ENSG00000235748	RP11-32D17.4	NONE	-0.0137433
chr1	197053258	197115824	-	ENSG00000066279	ASPM	down	-0.0137433
chr1	196788887	196801319	+	ENSG00000244414	CFHR1	NONE	-0.0328147
chr1	201592411	201796102	+	ENSG00000134369	NAV1	NONE	-0.0313396
chr1	201657387	201798687	-	ENSG00000231871	IPO9-AS1	NONE	0.0193363
chr1	201798269	201853422	+	ENSG00000198700	IPO9	NONE	0.0193363
chr1	201857808	201861434	+	ENSG00000198892	SHISA4	NONE	-0.0203197
chr1	203595689	203713209	+	ENSG00000058668	ATP2B4	NONE	-0.0448865
chr1	203444956	203460480	+	ENSG00000188783	PRELP	NONE	-0.128708
chr1	203309756	203320617	-	ENSG00000122176	FMOD	NONE	-0.128708
chr1	203274619	203278730	+	ENSG00000159388	BTG2	NONE	-0.128708
chr1	203148059	203155877	-	ENSG00000133048	CHI3L1	NONE	-0.128708
chr1	203136939	203144941	-	ENSG00000133055	MYBPH	NONE	-0.128708
chr1	203059782	203136533	+	ENSG00000163485	ADORA1	NONE	-0.128708
chr1	202995626	203047868	+	ENSG00000143847	PPFIA4	up	0.114693
chr1	202976514	202993976	+	ENSG00000163444	TMEM183A	NONE	0.114693
chr1	202930997	202936408	-	ENSG00000159348	CYB5R1	NONE	0.0677237
chr1	202909951	202927700	-	ENSG00000159346	ADIPOR1	NONE	0.0677237
chr1	202860228	202897764	-	ENSG00000117153	KLHL12	NONE	0.0677237
chr1	168195176	168222263	+	ENSG00000213064	SFT2D2	NONE	-0.0404079
chr1	202848085	202858263	-	ENSG00000183155	RABIF	NONE	0.0677237
chr1	202820956	202830748	-	ENSG00000214796	RP11-480I12.5	NONE	0.0677237
chr1	202780082	202781284	+	ENSG00000228288	PCAT6	up	0.0677237
chr1	202696526	202778598	-	ENSG00000117139	KDM5B	NONE	0.0677237
chr1	202559724	202679545	-	ENSG00000143858	SYT2	NONE	0.0240556
chr1	202440937	202441258	-	ENSG00000236439	RP11-175B9.3	NONE	-0.0451948
chr1	202317827	202561834	+	ENSG00000077157	PPP1R12B	NONE	-0.0451948
chr1	202300785	202311108	-	ENSG00000077152	UBE2T	down	-0.0451948
chr1	202102532	202113869	-	ENSG00000143862	ARL8A	NONE	-0.0203197
chr1	201977073	201986316	+	ENSG00000163435	ELF3	up	-0.0203197
chr1	201951500	201975275	+	ENSG00000176393	RNPEP	NONE	-0.0203197
chr1	201924619	201939789	+	ENSG00000134375	TIMM17A	NONE	-0.0203197
chr1	201865580	201915715	-	ENSG00000163431	LMOD1	up	-0.0203197
chr1	202842422	202843454	+	ENSG00000243113	RP11-480I12.9	NONE	0.0677237
chr1	110046797	110052360	-	ENSG00000181754	AMIGO1	NONE	0.0302867
chr1	155141885	155159748	-	ENSG00000273088	RP11-201K10.3	NONE	0.0381937
chr1	110026101	110035426	+	ENSG00000162650	ATXN7L2	NONE	0.210552
chr1	24446261	24469611	-	ENSG00000142677	IL22RA1	NONE	0.066911
chr1	24382525	24438665	-	ENSG00000142661	MYOM3	NONE	0.0691666
chr1	24291294	24307417	-	ENSG00000188529	SRSF10	NONE	-0.0388524
chr1	24285599	24289952	+	ENSG00000189266	PNRC2	NONE	-0.0388524
chr1	24171567	24194784	-	ENSG00000179163	FUCA1	up	0.036839
chr1	24128375	24165110	-	ENSG00000117305	HMGCL	NONE	0.036839
chr1	24122089	24127271	-	ENSG00000117308	GALE	NONE	0.036839
chr1	24117460	24122029	+	ENSG00000011009	LYPLA2	NONE	0.036839
chr1	24104895	24114722	+	ENSG00000057757	PITHD1	NONE	0.036839
chr1	24086872	24104777	-	ENSG00000236810	RP5-886K2.3	NONE	0.036839
chr1	24069645	24088549	+	ENSG00000011007	TCEB3	NONE	0.0729292
chr1	24018269	24022915	+	ENSG00000142676	RPL11	NONE	-0.00434353
chr1	23884409	23886285	-	ENSG00000117318	ID3	NONE	-0.00434353
chr1	23875630	23877406	-	ENSG00000235052	RP1-150O5.3	NONE	-0.00434353
chr1	23832922	23857712	-	ENSG00000007968	E2F2	down	-0.00434353
chr1	23755056	23811061	-	ENSG00000088280	ASAP3	NONE	-0.00434353
chr1	23707554	23751233	-	ENSG00000204219	TCEA3	NONE	-0.00434353
chr1	23695490	23698332	+	ENSG00000249087	C1orf213	up	-0.0196274
chr1	23685941	23695935	-	ENSG00000125945	ZNF436	NONE	-0.0196274
chr1	23630264	23670829	-	ENSG00000125944	HNRNPR	NONE	-0.0196274
chr1	23607802	23613245	-	ENSG00000261326	RP5-1057J7.6	NONE	-0.0196274
chr1	23516993	23521222	-	ENSG00000179546	HTR1D	NONE	0.0184906
chr1	23410516	23504301	-	ENSG00000169641	LUZP1	NONE	0.0184906
chr1	23345941	23410182	+	ENSG00000004487	KDM1A	NONE	0.0972785
chr1	23243175	23247993	+	ENSG00000272796	RP1-74M1.3	NONE	-0.0638864
chr1	24480647	24514449	-	ENSG00000185436	IFNLR1	NONE	0.066911
chr1	23037332	23241818	+	ENSG00000133216	EPHB2	NONE	-0.0638864
chr1	24683489	24743424	-	ENSG00000001460	STPG1	NONE	0.066911
chr1	24829387	24867530	+	ENSG00000117602	RCAN3	NONE	0.066911
chr1	26560691	26605299	+	ENSG00000130695	CEP85	NONE	0.00954361
chr1	26503894	26516377	+	ENSG00000142675	CNKSR1	NONE	0.00954361
chr1	26496362	26498551	+	ENSG00000142684	ZNF593	NONE	0.143645
chr1	26437664	26452034	+	ENSG00000175087	PDIK1L	NONE	0.143645
chr1	26346375	26362955	+	ENSG00000158008	EXTL1	NONE	0.0427226
chr1	26286258	26324648	-	ENSG00000158006	PAFAH2	NONE	0.0427226
chr1	26210672	26233482	-	ENSG00000117632	STMN1	NONE	0.0427226
chr1	26187701	26197744	-	ENSG00000182749	PAQR7	NONE	0.0427226
chr1	26186104	26189911	+	ENSG00000236528	RP1-125I3.2	NONE	0.0427226
chr1	26158414	26185903	-	ENSG00000127423	AUNIP	down	0.0427226
chr1	26145212	26147288	-	ENSG00000223474	AL020996.1	NONE	0.0427226
chr1	26145131	26159432	+	ENSG00000117640	MTFR1L	NONE	0.0427226
chr1	26126667	26144713	+	ENSG00000162430	SEPN1	NONE	0.0427226
chr1	25943959	26112698	+	ENSG00000117643	MAN1C1	NONE	0.0497265
chr1	25870071	25895377	+	ENSG00000157978	LDLRAP1	NONE	0.0497265
chr1	25757388	25826700	+	ENSG00000204178	TMEM57	NONE	0.0497265
chr1	25725203	25725771	+	ENSG00000238084	RP3-469D22.1	NONE	-0.0704568
chr1	25688740	25756683	-	ENSG00000188672	RHCE	NONE	0.0497265
chr1	25664408	25688852	+	ENSG00000183726	TMEM50A	NONE	-0.0704568
chr1	25662920	25663956	-	ENSG00000259984	RP11-335G20.7	NONE	-0.0704568
chr1	25574328	25574812	+	ENSG00000272432	RP3-465N24.6	NONE	-0.0704568
chr1	25568728	25664704	-	ENSG00000117616	C1orf63	up	-0.0704568
chr1	25549170	25558993	-	ENSG00000117614	SYF2	NONE	-0.0704568
chr1	25071848	25170815	+	ENSG00000169504	CLIC4	NONE	0.0110828
chr1	24958207	24999758	+	ENSG00000133226	SRRM1	NONE	0.0110828
chr1	24742284	24799466	+	ENSG00000001461	NIPAL3	NONE	0.066911
chr1	26605667	26608007	+	ENSG00000142669	SH3BGRL3	NONE	0.00954361
chr1	22778344	22857650	+	ENSG00000184677	ZBTB40	NONE	-0.00766053
chr1	22351681	22357716	+	ENSG00000218510	LINC00339	NONE	0.0166135
chr1	19630459	19638640	-	ENSG00000053371	AKR7A2	NONE	-0.023153
chr1	19609052	19615744	-	ENSG00000162482	AKR7A3	NONE	-0.023153
chr1	19592476	19600688	-	ENSG00000211454	AKR7L	NONE	-0.023153
chr1	19578033	19586622	+	ENSG00000053372	MRTO4	down	-0.023153
chr1	19542158	19578046	-	ENSG00000127463	EMC1	NONE	-0.023153
chr1	19536995	19567198	+	ENSG00000230424	RP1-43E13.2	NONE	-0.023153
chr1	19401000	19536770	-	ENSG00000127481	UBR4	NONE	-0.023153
chr1	19398604	19402005	-	ENSG00000272084	RP5-1126H10.2	NONE	0.0250286
chr1	19230775	19283180	-	ENSG00000169991	IFFO2	NONE	0.0250286
chr1	19197926	19229275	-	ENSG00000159423	ALDH4A1	NONE	0.0250286
chr1	17866330	18024369	+	ENSG00000074964	ARHGEF10L	NONE	0.0846971
chr1	17733256	17766220	-	ENSG00000179051	RCC2	NONE	0.0846971
chr1	17575593	17610728	+	ENSG00000142619	PADI3	up	0.104919
chr1	17531621	17572500	+	ENSG00000142623	PADI1	NONE	0.104919
chr1	17516278	17524112	+	ENSG00000204362	RP11-380J14.1	up	0.104919
chr1	17345217	17380665	-	ENSG00000117118	SDHB	NONE	0.104919
chr1	17312453	17338423	-	ENSG00000159363	ATP13A2	NONE	0.104919
chr1	17300997	17307330	-	ENSG00000117122	MFAP2	NONE	0.104919
chr1	17197440	17200587	+	ENSG00000228549	U1	NONE	0.00528191
chr1	17081405	17096732	-	ENSG00000186715	MST1L	up	-0.0669669
chr1	17066768	17299474	+	ENSG00000058453	CROCC	NONE	-0.0669669
chr1	17012116	17012550	-	ENSG00000236698	EIF1AXP1	NONE	0.0494814
chr1	16972069	16976914	+	ENSG00000186301	MST1P2	up	0.0494814
chr1	16944751	16971178	-	ENSG00000215908	CROCCP2	NONE	0.0494814
chr1	16888814	16940057	-	ENSG00000219481	NBPF1	NONE	0.0494814
chr1	19638820	19655794	+	ENSG00000040487	PQLC2	NONE	-0.023153
chr1	22379120	22419437	+	ENSG00000070831	CDC42	NONE	0.0166135
chr1	19665267	19812066	-	ENSG00000077549	CAPZB	NONE	-0.023153
chr1	19934608	19935062	+	ENSG00000226396	RPS14P3	NONE	-0.111945
chr1	22148738	22263790	-	ENSG00000142798	HSPG2	NONE	0.0166135
chr1	22138758	22151714	+	ENSG00000187942	LDLRAD2	NONE	0.0166135
chr1	22004791	22110099	-	ENSG00000090686	USP48	NONE	0.0166135
chr1	21922708	21995801	-	ENSG00000076864	RAP1GAP	NONE	0.0609763
chr1	21835858	21904905	+	ENSG00000162551	ALPL	NONE	0.0609763
chr1	21766621	21811498	+	ENSG00000142794	NBPF3	NONE	0.0609763
chr1	21751118	21754460	-	ENSG00000227001	NBPF2P	NONE	0.0609763
chr1	21619783	21626267	+	ENSG00000231105	RP5-1071N3.1	NONE	-0.155543
chr1	21543740	21671997	-	ENSG00000117298	ECE1	NONE	-0.155543
chr1	21132963	21503377	-	ENSG00000075151	EIF4G3	NONE	-0.155543
chr1	21069480	21070455	+	ENSG00000203394	RP5-930J4.4	NONE	-0.0890724
chr1	21069154	21113816	-	ENSG00000127483	HP1BP3	NONE	-0.0890724
chr1	21046225	21059330	-	ENSG00000189410	SH2D5	down	-0.0890724
chr1	20990507	21044510	-	ENSG00000117245	KIF17	NONE	-0.0890724
chr1	20978270	20988000	-	ENSG00000244038	DDOST	NONE	-0.00958873
chr1	20969150	20978686	-	ENSG00000117242	PINK1-AS	NONE	-0.00958873
chr1	20959948	20978004	+	ENSG00000158828	PINK1	NONE	-0.00958873
chr1	20915441	20945401	+	ENSG00000158825	CDA	NONE	-0.00958873
chr1	20878932	20881512	+	ENSG00000183114	FAM43B	NONE	-0.00958873
chr1	20825943	20834654	-	ENSG00000090432	MUL1	NONE	-0.00958873
chr1	20808884	20812713	-	ENSG00000162545	CAMK2N1	NONE	-0.00958873
chr1	20354672	20417683	+	ENSG00000127472	PLA2G5	NONE	0.0211576
chr1	20209006	20239438	+	ENSG00000169914	OTUD3	NONE	0.0211576
chr1	20008706	20126438	-	ENSG00000162542	TMCO4	NONE	-0.2939
chr1	19967048	19984945	+	ENSG00000158747	NBL1	NONE	-0.111945
chr1	19923477	19956314	+	ENSG00000173436	MINOS1	NONE	-0.111945
chr1	26607819	26644854	-	ENSG00000158062	UBXN11	NONE	0.00954361
chr1	26648350	26680621	-	ENSG00000176092	AIM1L	NONE	0.00954361
chr1	26737269	26756213	+	ENSG00000131914	LIN28A	NONE	0.00954361
chr1	32712834	32714457	+	ENSG00000183615	FAM167B	NONE	0.0121808
chr1	32697259	32707221	-	ENSG00000220785	MTMR9LP	up	0.0121808
chr1	32687529	32697205	+	ENSG00000084623	EIF3I	NONE	0.0121808
chr1	32680073	32687972	-	ENSG00000160055	TMEM234	NONE	0.0121808
chr1	32671236	32674288	+	ENSG00000160051	IQCC	NONE	0.0121808
chr1	32670370	32672415	-	ENSG00000224066	RP4-622L5.7	up	0.0121808
chr1	32665987	32670988	+	ENSG00000160050	CCDC28B	NONE	0.0121808
chr1	32645287	32663886	+	ENSG00000084652	TXLNA	NONE	0.0121808
chr1	32636334	32642169	+	ENSG00000250135	RP4-622L5.2	NONE	0.0121808
chr1	32573639	32642169	+	ENSG00000025800	KPNA6	NONE	0.0121808
chr1	32537632	32568467	+	ENSG00000121775	TMEM39B	NONE	0.0121808
chr1	32479430	32526451	+	ENSG00000121774	KHDRBS1	NONE	0.0121808
chr1	32372022	32410457	-	ENSG00000184007	PTP4A2	NONE	0.0288474
chr1	32256023	32281652	-	ENSG00000134668	SPOCD1	NONE	-0.0199153
chr1	32192718	32230494	-	ENSG00000121753	BAI2	NONE	-0.0823213
chr1	32117848	32169920	-	ENSG00000084636	COL16A1	up	-0.0823213
chr1	32095463	32110497	-	ENSG00000162517	PEF1	NONE	-0.0823213
chr1	32042116	32053288	+	ENSG00000142910	TINAGL1	NONE	0.0511185
chr1	31882412	31907525	+	ENSG00000168528	SERINC2	NONE	0.0511185
chr1	31769842	31837783	+	ENSG00000121766	ZCCHC17	NONE	0.0511185
chr1	31736092	31736528	-	ENSG00000229447	RP11-490K7.4	NONE	0.0511185
chr1	31732417	31769662	-	ENSG00000060688	SNRNP40	down	0.0511185
chr1	31404353	31538838	-	ENSG00000134644	PUM1	NONE	0.0142764
chr1	31342314	31381608	-	ENSG00000162512	SDC3	NONE	0.0470617
chr1	31297075	31307131	+	ENSG00000223382	RP1-65J11.1	NONE	0.0470617
chr1	32757687	32799236	+	ENSG00000116478	HDAC1	NONE	0.0121808
chr1	31205316	31230667	-	ENSG00000162511	LAPTM5	NONE	0.0470617
chr1	32799433	32801980	-	ENSG00000175130	MARCKSL1	NONE	0.0121808
chr1	32826871	32829879	-	ENSG00000225828	FAM229A	up	0.0121808
chr1	35449523	35497569	-	ENSG00000163867	ZMYM6	NONE	0.105557
chr1	35447136	35450954	-	ENSG00000243749	ZMYM6NB	NONE	0.105557
chr1	35447134	35497342	-	ENSG00000271741	RP11-244H3.4	NONE	0.105557
chr1	35439957	35450914	-	ENSG00000241014	RP11-244H3.1	up	0.105557
chr1	35178338	35325417	-	ENSG00000163866	SMIM12	NONE	0.00872706
chr1	33938246	33962107	+	ENSG00000121903	ZSCAN20	NONE	0.145932
chr1	33802167	33802465	-	ENSG00000222112	RN7SKP16	NONE	0.145932
chr1	33789224	33896653	-	ENSG00000134686	PHC2	NONE	0.145932
chr1	33722146	33766320	+	ENSG00000160094	ZNF362	NONE	0.145932
chr1	33611003	33647660	-	ENSG00000116525	TRIM62	NONE	0.145932
chr1	33546705	33586131	+	ENSG00000142920	ADC	up	0.0343873
chr1	33473585	33546597	-	ENSG00000004455	AK2	NONE	0.0343873
chr1	33402046	33430286	-	ENSG00000116514	RNF19B	NONE	0.0343873
chr1	33360195	33367039	-	ENSG00000121900	TMEM54	NONE	0.0343873
chr1	33351595	33364042	+	ENSG00000121905	HPCA	NONE	0.0343873
chr1	33327869	33338083	-	ENSG00000160097	FNDC5	NONE	0.0343873
chr1	33282368	33324476	+	ENSG00000116497	S100PBP	NONE	-0.0109414
chr1	33240840	33283754	-	ENSG00000134684	YARS	NONE	-0.0109414
chr1	33207486	33240571	+	ENSG00000162522	KIAA1522	NONE	-0.0109414
chr1	33145507	33169197	-	ENSG00000162520	SYNC	NONE	-0.0109414
chr1	33116743	33151812	+	ENSG00000162521	RBBP4	NONE	-0.0109414
chr1	33065773	33116504	-	ENSG00000176261	ZBTB8OS	NONE	-0.0109414
chr1	33005028	33071540	+	ENSG00000160062	ZBTB8A	NONE	-0.038009
chr1	32930670	32962287	+	ENSG00000273274	ZBTB8B	NONE	-0.038009
chr1	32830704	32860332	-	ENSG00000160058	BSDC1	NONE	-0.0509771
[truncated: 17,109 more rows]

## Sheet: EDFig. 4f - WB values
CTCF/alpha-actinin
[truncated: 24 more rows]

[truncated: 11 more sheets: EDFig. 4h, EDFigure 4i - CTCF density, EDFigure 4i - Signal, EDFigure 4j - enrichment, EDFigure 4j - delta, EDFigure 4m, EDFigure 4n, EDFig. 4p - WB values, EDFig. 4q - Heatmap, EDFig. 4q - p-values, SAMPLE_NAMES]
