# Supplementary material for: Whole-genome doubling drives oncogenic loss of chromatin segregation
Source: Nature. 2023 Mar 15;615(7954):925–33. doi: 10.1038/s41586-023-05794-2 (PMC10060163; doi:10.1038/s41586-023-05794-2)
Supplement: Supplementary file 20 — Source Data Extended Data Fig. 5 [file 41586_2023_5794_MOESM20_ESM.xlsx]

## Sheet: README
Sheet	description
EDFig. 5a - Heatmap	Fold-change values for each pair of chromosomes, for each comparison in the figure
EDFig. 5a - p-values	Mann-Whitney p-value for fold-changes between groups of chromosomes (LL: long-long, LS: long-short, SS: short-short)
EDFig. 5b - Heatmap	Fold-change values for each pair of compartment levels, for each comparison in the figure
EDFig. 5b - p-values	Wilcoxcon p-value and statistic between AB and AA+BB interactions for each comparison
EDFig. 5c - boundary insulation	Boundaries shared between conditions together with their insulation scores for each comparison. Top-300 boudaries are flagged.
EDFig. 5c - p-values	Wilcoxcon p-values for number of boundaries gainina and loosing insulation for each comparison. P-values are calculated both for all boundaries and also for the top-300 set.
EDFig. 5d	CTCF levels, normalized by Control
EDFig. 5e	CTCF expression, normalized by Control

## Sheet: Fig. 5a - Heatmap
chromosome1	chromosome2	CPA_TP53_Ctrl_c19_mega vs CPA_Ctrl_mega	CPA_TP53_Ctrl_c3_mega vs CPA_Ctrl_mega	RPE_TP53_Ctrl_mega vs RPE_WT_Ctrl_mega
chr1	chr10	1.01115	0.994541	0.962695
chr1	chr11	1.01095	1.00207	0.988504
chr1	chr12	1.01869	1.00748	1.00404
chr1	chr13	0.986262	1.01128	0.998877
chr1	chr14	0.979179	0.978565	0.976467
chr1	chr15	0.997182	0.998595	1.00985
chr1	chr16	0.997797	1.02135	0.987706
chr1	chr17	1.00691	0.996452	0.992859
chr1	chr18	0.896987	0.910809	0.886445
chr1	chr19	1.04724	1.05312	1.05233
chr1	chr2	1.02399	1.02672	1.02632
chr1	chr20	0.965558	0.972714	0.987097
chr1	chr21	0.944057	0.961266	0.948932
chr1	chr22	0.993579	1.01176	0.987175
chr1	chr3	1.0289	1.01144	1.03629
chr1	chr4	1.04022	1.02396	1.04175
chr1	chr5	1.01117	1.00786	0.983767
chr1	chr6	1.03034	1.00741	1.02836
chr1	chr7	1.00582	1.00805	1.01877
chr1	chr8	1.0102	1.00722	1.01524
chr1	chr9	0.992647	0.996182	1.02195
chr1	chrX	0.975214	0.975122	0.97479
chr10	chr11	1.01228	1.0011	0.991589
chr10	chr12	1.00104	0.990523	0.946695
chr10	chr13	1.01859	0.999965	1.09024
chr10	chr14	1.00194	1.00344	1.00874
chr10	chr15	1.00063	1.00184	1.02711
chr10	chr16	0.963567	0.974838	0.978041
chr10	chr17	0.990557	1.01028	0.982265
chr10	chr18	0.995743	1.02637	0.938708
chr10	chr19	0.983938	1.01709	0.926979
chr10	chr20	0.985586	1.01304	0.988753
chr10	chr21	0.96069	1.01337	0.986397
chr10	chr22	0.980153	1.02577	0.953729
chr10	chrX	1.02181	1.02047	1.21528
chr11	chr12	0.985991	0.989598	0.983018
chr11	chr13	1.01159	1.01439	0.948393
chr11	chr14	1.01318	1.00891	1.02672
chr11	chr15	1.00054	1.0013	1.01153
chr11	chr16	0.974986	0.96831	1.00031
chr11	chr17	0.987762	0.97934	0.998975
chr11	chr18	0.987785	0.994486	1.00076
chr11	chr19	0.973291	0.970996	0.97548
chr11	chr20	0.989559	0.986003	1.00492
chr11	chr21	0.968974	0.956711	1.02009
chr11	chr22	0.988483	0.987949	0.993089
chr11	chrX	1.03521	1.03355	1.03415
chr12	chr13	1.00528	1.02188	0.965158
chr12	chr14	0.991884	0.995161	1.00658
chr12	chr15	1.00577	1.01247	1.04383
chr12	chr16	0.980443	0.976705	0.968154
chr12	chr17	1.03157	1.03138	1.00015
chr12	chr18	1.01142	1.02456	0.988606
chr12	chr19	1.0269	1.01921	0.978757
chr12	chr20	1.03399	1.03466	0.98793
chr12	chr21	0.961537	0.960765	0.991663
chr12	chr22	1.05167	1.04878	0.998242
chr12	chrX	0.962492	0.965488	0.975333
chr13	chr14	0.997276	0.989192	0.96914
chr13	chr15	0.985405	0.978187	0.869832
chr13	chr16	1.01986	0.973865	0.862448
chr13	chr17	1.0493	1.03394	0.863612
chr13	chr18	1.00918	0.990059	1.35479
chr13	chr19	1.00641	0.987355	0.745052
chr13	chr20	1.03475	1.00565	0.840461
chr13	chr21	1.04619	0.992719	0.93432
chr13	chr22	0.923488	0.896451	0.782392
chr13	chrX	1.00661	1.00403	0.975896
chr14	chr15	1.01355	1.01862	1.03825
chr14	chr16	1.0179	1.00021	1.00567
chr14	chr17	1.00992	1.00664	0.979033
chr14	chr18	1.0088	0.995131	1.02542
chr14	chr19	0.996651	0.982921	0.919919
chr14	chr20	1.02159	1.01665	0.978133
chr14	chr21	1.0651	1.04981	1.07283
chr14	chr22	1.0205	1.01591	0.943206
chr14	chrX	1.02536	1.02203	1.03398
chr15	chr16	1.01665	0.996959	1.02254
chr15	chr17	1.01441	1.02327	1.04115
chr15	chr18	1.01882	0.99108	0.978304
chr15	chr19	1.02649	1.02549	0.979688
chr15	chr20	1.03232	1.01423	1.01122
chr15	chr21	1.01032	0.99796	0.952926
chr15	chr22	1.02692	1.0307	0.999936
chr15	chrX	0.98737	0.983948	0.981252
chr16	chr17	0.970203	0.982911	1.05404
chr16	chr18	1.07319	1.08291	1.01744
chr16	chr19	0.951665	0.996068	1.17862
chr16	chr20	1.02705	1.04573	1.0952
chr16	chr21	1.09456	1.10909	1.02956
chr16	chr22	1.0084	1.0248	1.1204
chr16	chrX	1.04788	1.03017	0.944434
chr17	chr18	1.03129	1.05713	0.982996
chr17	chr19	1.0777	1.05647	1.16691
chr17	chr20	1.01363	1.0323	1.02832
chr17	chr21	1.01126	1.01801	0.977042
chr17	chr22	1.04854	1.05547	1.09381
chr17	chrX	0.929991	0.936952	0.918859
chr18	chr19	1.0147	1.04094	0.992738
chr18	chr20	1.0887	1.09957	1.03019
chr18	chr21	1.0766	1.08975	1.17292
chr18	chr22	1.02298	1.02469	0.990093
chr18	chrX	0.992182	0.99301	0.930496
chr19	chr20	0.995656	1.00639	1.15116
chr19	chr21	1.02337	1.02266	1.0102
chr19	chr22	1.06939	1.0332	1.25377
chr19	chrX	0.887603	0.899974	0.819746
chr2	chr10	1.01256	0.993489	0.950544
chr2	chr11	1.01357	1.02138	0.999174
chr2	chr12	0.991721	0.983573	1.01543
chr2	chr13	0.980367	0.996727	1.02959
chr2	chr14	0.98131	0.986211	0.992394
chr2	chr15	0.980782	0.987554	1.0213
chr2	chr16	0.984226	0.956578	0.943381
chr2	chr17	0.979817	0.962915	0.972183
chr2	chr18	0.936502	0.894336	0.928516
chr2	chr19	1.00503	0.972543	0.917429
chr2	chr20	0.977486	0.956967	0.974192
chr2	chr21	0.980577	0.942863	0.966367
chr2	chr22	1.0035	0.980964	0.941053
chr2	chr3	1.03876	1.0624	1.04067
chr2	chr4	1.03129	1.05897	1.05119
chr2	chr5	1.00637	1.01648	0.980556
chr2	chr6	1.02428	1.04504	1.0328
chr2	chr7	1.00941	1.03257	1.02891
chr2	chr8	1.00389	1.0148	1.03417
chr2	chr9	0.987904	1.00657	1.03651
chr2	chrX	1.0121	1.01678	0.998787
chr20	chr21	0.995034	0.991507	1.00007
chr20	chr22	0.993298	1.00359	1.06671
chr20	chrX	0.979627	0.982661	0.941428
chr21	chr22	0.986105	1.0019	0.976622
chr21	chrX	0.993922	0.999973	0.955402
chr22	chrX	0.931245	0.932635	0.886135
chr3	chr10	1.01828	0.993498	0.945488
chr3	chr11	1.00732	1.01202	0.994891
chr3	chr12	0.980823	0.973564	1.02998
chr3	chr13	0.983216	1.00958	1.04298
chr3	chr14	0.971592	0.986428	0.982849
chr3	chr15	0.970468	0.990768	1.01191
chr3	chr16	0.956052	0.955419	0.900389
chr3	chr17	0.960509	0.949451	0.969412
chr3	chr18	0.920957	0.904266	0.907673
chr3	chr19	0.962811	0.963994	0.895732
chr3	chr20	0.946227	0.939037	0.942565
chr3	chr21	0.936795	0.956418	0.974435
chr3	chr22	0.97941	0.985079	0.936643
chr3	chr4	1.04641	1.05103	1.10353
chr3	chr5	1.02351	1.01568	0.992429
chr3	chr6	1.06598	1.05905	1.0562
chr3	chr7	1.03225	1.03143	1.02575
chr3	chr8	1.02649	1.00531	1.04439
chr3	chr9	1.00299	1.02275	1.01214
chr3	chrX	1.0435	1.02822	0.981411
chr4	chr10	1.00253	0.971598	0.910142
chr4	chr11	1.00977	1.02121	0.98582
chr4	chr12	1.01603	1.02263	1.06769
chr4	chr13	1.00597	1.04885	1.10742
chr4	chr14	0.960953	0.973466	0.979396
chr4	chr15	0.961089	0.962092	0.977234
chr4	chr16	0.963823	0.938364	0.8849
chr4	chr17	0.958198	0.942478	0.936391
chr4	chr18	0.950044	0.926057	0.935763
chr4	chr19	0.973261	0.958106	0.858611
chr4	chr20	0.968982	0.946618	0.918848
chr4	chr21	0.968648	0.963136	0.989504
chr4	chr22	0.969003	0.949171	0.889815
chr4	chr5	1.02322	1.03183	1.00838
chr4	chr6	1.039	1.04515	1.02905
chr4	chr7	1.00706	1.01847	1.04314
chr4	chr8	1.01279	1.0129	1.07418
chr4	chr9	1.00979	1.02011	1.02182
chr4	chrX	1.01213	1.0103	0.970357
chr5	chr10	1.00713	0.987379	0.95406
chr5	chr11	1.02053	1.00545	0.995753
chr5	chr12	0.994959	0.997736	1.00365
chr5	chr13	0.997372	0.999317	1.0977
chr5	chr14	0.985932	0.990184	1.01991
chr5	chr15	0.990261	0.993623	1.0143
chr5	chr16	0.992889	0.974512	0.967123
chr5	chr17	0.973528	0.974847	0.992711
chr5	chr18	0.975585	0.981095	1.00854
chr5	chr19	0.993373	1.00224	0.938255
chr5	chr20	0.984164	0.988801	0.983051
chr5	chr21	0.980811	0.964619	1.06791
chr5	chr22	0.961264	0.965404	0.973757
chr5	chr6	1.02436	1.02007	1.01209
chr5	chr7	0.997005	1.01234	1.00635
chr5	chr8	1.007	1.0027	0.982086
chr5	chr9	0.999489	1.00822	1.02067
chr5	chrX	1.01908	1.02714	0.985075
chr6	chr10	1.01367	0.990013	0.977482
chr6	chr11	1.00599	1.01062	1.02174
chr6	chr12	0.998244	0.99865	1.01701
chr6	chr13	0.980318	1.00578	1.00758
chr6	chr14	0.976112	0.991301	1.01249
chr6	chr15	0.987729	0.996599	0.999373
chr6	chr16	0.971563	0.963238	0.940713
chr6	chr17	0.986061	0.976248	0.952303
chr6	chr18	0.934432	0.924165	0.902862
chr6	chr19	0.974322	0.979497	0.872829
chr6	chr20	0.959829	0.945897	0.950551
chr6	chr21	0.931667	0.943067	0.974898
chr6	chr22	0.992247	0.966447	0.918468
chr6	chr7	1.01125	1.01639	1.04436
chr6	chr8	1.01143	1.00396	1.02308
chr6	chr9	1.00448	1.01749	1.0563
chr6	chrX	1.01082	1.0177	1.02733
chr7	chr10	0.993888	0.982931	0.974239
chr7	chr11	0.988578	1.00451	1.01397
chr7	chr12	0.983024	0.983903	1.00932
chr7	chr13	0.979088	1.00677	0.973424
chr7	chr14	0.97942	0.989728	1.01659
chr7	chr15	0.995182	0.996771	1.02027
chr7	chr16	0.98827	0.985586	0.966867
chr7	chr17	0.979934	0.971911	0.971102
chr7	chr18	0.978483	0.961626	0.938458
chr7	chr19	0.985957	0.989346	0.940253
chr7	chr20	0.961459	0.954554	0.968836
chr7	chr21	0.987299	0.998806	0.968422
chr7	chr22	0.990691	0.999647	0.943448
chr7	chr8	1.09644	1.00181	1.01402
chr7	chr9	1.00151	1.005	1.02929
chr7	chrX	1.02272	1.02472	1.01991
chr8	chr10	1.01181	0.986377	0.941983
chr8	chr11	0.996996	1.00662	0.981605
chr8	chr12	0.985679	0.980087	1.00107
chr8	chr13	0.969598	1.00466	1.42934
chr8	chr14	0.978558	0.995426	0.974001
chr8	chr15	0.966731	0.997575	0.984545
chr8	chr16	0.98507	0.994302	0.91953
chr8	chr17	0.967282	0.977422	0.95985
chr8	chr18	0.97912	0.992404	0.903831
chr8	chr19	0.981065	0.986038	0.882217
chr8	chr20	0.994916	0.997363	0.927551
chr8	chr21	0.981829	0.987451	0.917857
chr8	chr22	0.972159	1.00296	0.908178
chr8	chr9	1.00249	1.01511	1.00692
chr8	chrX	1.024	1.01403	0.983489
chr9	chr10	1.00623	1.00965	0.999809
chr9	chr11	1.00477	1.0083	1.02964
chr9	chr12	0.991985	0.990733	1.00204
chr9	chr13	1.01131	1.01264	0.937387
chr9	chr14	1.00567	1.00533	1.0225
chr9	chr15	1.00418	0.996717	1.0108
chr9	chr16	1.0109	1.00176	0.974929
chr9	chr17	0.963642	0.955079	0.986841
chr9	chr18	1.02162	1.00961	0.972219
chr9	chr19	0.943796	0.937438	0.887677
chr9	chr20	1.00176	0.988549	0.993759
chr9	chr21	1.00842	0.987887	0.985588
chr9	chr22	0.982691	0.956222	0.945592
chr9	chrX	1.04555	1.04949	1.01277

## Sheet: Fig. 5a - p-values
comparison	pvalue(LL vs LS)	pvalue(SS vs LS)
CPA_TP53_Ctrl_c19_mega vs CPA_Ctrl_mega	1.63891e-10	1.13625e-07
CPA_TP53_Ctrl_c3_mega vs CPA_Ctrl_mega	4.35111e-12	3.6463e-09
RPE_TP53_Ctrl_mega vs RPE_WT_Ctrl_mega	3.38896e-14	1.49175e-08

## Sheet: Fig. 5b - Heatmap
compartment1	compartment2	CPA_TP53_Ctrl_c19_mega vs CPA_Ctrl_mega	CPA_TP53_Ctrl_c3_mega vs CPA_Ctrl_mega	RPE_TP53_Ctrl_mega vs RPE_WT_Ctrl_mega
A.1.1	A.1.1	2.36072	2.2985	1.73661
A.1.1	A.1.2	0.907402	1.09676	1.2895
A.1.1	A.2.1	0.605032	0.768771	1.04546
A.1.1	A.2.2	0.492181	0.631616	0.646109
A.1.1	B.1.1	0.543126	0.749032	0.796622
A.1.1	B.1.2	0.617582	0.955743	0.751663
A.1.1	B.2.1	1.66184	1.3726	0.88558
A.1.1	B.2.2	1.55341	1.77557	1.42522
A.1.2	A.1.2	0.956683	1.28815	0.966743
A.1.2	A.2.1	0.990603	1.16869	0.94367
A.1.2	A.2.2	0.838533	1.01827	0.779866
A.1.2	B.1.1	1.31711	1.22437	0.92844
A.1.2	B.1.2	1.45071	1.85818	1.02655
A.1.2	B.2.1	2.83548	2.41497	1.05107
A.1.2	B.2.2	4.76962	4.65607	1.7059
A.2.1	A.2.1	0.744186	0.876367	0.900274
A.2.1	A.2.2	0.67759	0.791901	0.934892
A.2.1	B.1.1	0.98665	1.08153	0.939799
A.2.1	B.1.2	1.00139	1.44321	1.0922
A.2.1	B.2.1	1.97975	2.19925	0.995334
A.2.1	B.2.2	4.97701	5.67758	1.41202
A.2.2	A.2.2	0.363559	0.465471	1.13191
A.2.2	B.1.1	0.517953	0.484597	1.41393
A.2.2	B.1.2	0.624413	0.647098	1.77659
A.2.2	B.2.1	1.48034	1.19396	1.2941
A.2.2	B.2.2	4.58396	3.01701	1.50769
B.1.1	B.1.1	0.610912	0.579291	1.12113
B.1.1	B.1.2	0.68072	0.627298	1.03974
B.1.1	B.2.1	1.1391	0.876358	1.08091
B.1.1	B.2.2	3.72958	2.62692	1.0948
B.1.2	B.1.2	0.388961	0.426429	0.761012
B.1.2	B.2.1	0.511402	0.495909	1.03534
B.1.2	B.2.2	1.34307	1.16305	0.921832
B.2.1	B.2.1	0.389066	0.456399	0.716236
B.2.1	B.2.2	0.553697	0.453291	0.547856
B.2.2	B.2.2	0.117376	0.0956493	0.710895

## Sheet: Fig. 5b - p-values
comparison	wilcoxon_pvalue	wilcoxon_statistic
CPA_TP53_Ctrl_c19_mega vs CPA_Ctrl_mega	0.00561065	-2.76971
CPA_TP53_Ctrl_c3_mega vs CPA_Ctrl_mega	0.00306918	-2.96072
RPE_TP53_Ctrl_mega vs RPE_WT_Ctrl_mega	0.0648237	-1.84647

## Sheet: Fig. 5c - boundary insulation
chromosome	start	end	insulation1	insulation2	top_300	sample1	sample2
chr1	1800000	1850000	-0.795591	-0.996271	FALSE	CPA_Ctrl_mega	CPA_TP53_Ctrl_c19_mega
chr1	2500000	2550000	-1.06913	-0.776747	FALSE	CPA_Ctrl_mega	CPA_TP53_Ctrl_c19_mega
chr1	3800000	3850000	-1.09864	-1.17224	TRUE	CPA_Ctrl_mega	CPA_TP53_Ctrl_c19_mega
chr1	6050000	6100000	-1.26703	-1.10935	TRUE	CPA_Ctrl_mega	CPA_TP53_Ctrl_c19_mega
chr1	6600000	6650000	-0.585664	-0.737323	FALSE	CPA_Ctrl_mega	CPA_TP53_Ctrl_c19_mega
chr1	7850000	7900000	-0.220869	-0.313848	FALSE	CPA_Ctrl_mega	CPA_TP53_Ctrl_c19_mega
chr1	8450000	8500000	0.139266	-0.102978	FALSE	CPA_Ctrl_mega	CPA_TP53_Ctrl_c19_mega
chr1	8900000	8950000	0.012709	-0.476358	FALSE	CPA_Ctrl_mega	CPA_TP53_Ctrl_c19_mega
chr1	9650000	9700000	-0.068589	-0.468063	FALSE	CPA_Ctrl_mega	CPA_TP53_Ctrl_c19_mega
chr1	10400000	10450000	-0.0586362	-0.418779	FALSE	CPA_Ctrl_mega	CPA_TP53_Ctrl_c19_mega
chr1	11100000	11150000	-0.458821	-0.741564	FALSE	CPA_Ctrl_mega	CPA_TP53_Ctrl_c19_mega
chr1	12050000	12100000	-0.80425	-0.771154	FALSE	CPA_Ctrl_mega	CPA_TP53_Ctrl_c19_mega
chr1	15800000	15850000	-1.03793	-0.769746	FALSE	CPA_Ctrl_mega	CPA_TP53_Ctrl_c19_mega
chr1	16800000	16850000	-0.585028	-1.07649	FALSE	CPA_Ctrl_mega	CPA_TP53_Ctrl_c19_mega
chr1	17200000	17250000	-0.831047	-1.36962	FALSE	CPA_Ctrl_mega	CPA_TP53_Ctrl_c19_mega
chr1	17850000	17900000	-0.360719	-0.253621	FALSE	CPA_Ctrl_mega	CPA_TP53_Ctrl_c19_mega
chr1	19500000	19550000	-0.630498	-0.652033	FALSE	CPA_Ctrl_mega	CPA_TP53_Ctrl_c19_mega
chr1	20050000	20100000	-0.16475	-0.294598	FALSE	CPA_Ctrl_mega	CPA_TP53_Ctrl_c19_mega
chr1	20950000	21000000	-0.0759819	-0.593141	FALSE	CPA_Ctrl_mega	CPA_TP53_Ctrl_c19_mega
chr1	21950000	22000000	0.0068597	-0.24843	FALSE	CPA_Ctrl_mega	CPA_TP53_Ctrl_c19_mega
chr1	23300000	23350000	0.157139	-0.309014	FALSE	CPA_Ctrl_mega	CPA_TP53_Ctrl_c19_mega
chr1	24050000	24100000	-0.130763	-0.678891	FALSE	CPA_Ctrl_mega	CPA_TP53_Ctrl_c19_mega
chr1	25000000	25050000	0.441087	0.0463434	FALSE	CPA_Ctrl_mega	CPA_TP53_Ctrl_c19_mega
chr1	25600000	25650000	0.0472105	-0.0833191	FALSE	CPA_Ctrl_mega	CPA_TP53_Ctrl_c19_mega
chr1	26800000	26850000	-0.190867	-0.724294	FALSE	CPA_Ctrl_mega	CPA_TP53_Ctrl_c19_mega
chr1	27200000	27250000	0.0497761	-0.623456	FALSE	CPA_Ctrl_mega	CPA_TP53_Ctrl_c19_mega
chr1	28100000	28150000	-0.143539	-0.374865	FALSE	CPA_Ctrl_mega	CPA_TP53_Ctrl_c19_mega
chr1	28950000	29000000	-0.205636	-0.67598	FALSE	CPA_Ctrl_mega	CPA_TP53_Ctrl_c19_mega
chr1	29500000	29550000	-0.365423	-0.84882	FALSE	CPA_Ctrl_mega	CPA_TP53_Ctrl_c19_mega
chr1	31250000	31300000	-0.543597	-0.896106	FALSE	CPA_Ctrl_mega	CPA_TP53_Ctrl_c19_mega
chr1	32750000	32800000	-0.265036	-0.0694406	FALSE	CPA_Ctrl_mega	CPA_TP53_Ctrl_c19_mega
chr1	33950000	34000000	-1.38626	-0.914589	FALSE	CPA_Ctrl_mega	CPA_TP53_Ctrl_c19_mega
chr1	35300000	35350000	-0.726353	-0.736949	FALSE	CPA_Ctrl_mega	CPA_TP53_Ctrl_c19_mega
chr1	36450000	36500000	-0.635332	-0.5038	FALSE	CPA_Ctrl_mega	CPA_TP53_Ctrl_c19_mega
chr1	36900000	36950000	-1.6442	-1.2653	TRUE	CPA_Ctrl_mega	CPA_TP53_Ctrl_c19_mega
chr1	37950000	38000000	-0.427957	-0.39925	FALSE	CPA_Ctrl_mega	CPA_TP53_Ctrl_c19_mega
chr1	37950000	38000000	-0.427957	-0.39925	FALSE	CPA_Ctrl_mega	CPA_TP53_Ctrl_c19_mega
chr1	38300000	38350000	-0.340757	-0.543995	FALSE	CPA_Ctrl_mega	CPA_TP53_Ctrl_c19_mega
chr1	39350000	39400000	-0.867122	-0.459071	FALSE	CPA_Ctrl_mega	CPA_TP53_Ctrl_c19_mega
chr1	41000000	41050000	-0.192629	-0.323381	FALSE	CPA_Ctrl_mega	CPA_TP53_Ctrl_c19_mega
chr1	41500000	41550000	-0.239542	-0.403636	FALSE	CPA_Ctrl_mega	CPA_TP53_Ctrl_c19_mega
chr1	42600000	42650000	0.255898	0.111541	FALSE	CPA_Ctrl_mega	CPA_TP53_Ctrl_c19_mega
chr1	43250000	43300000	0.0182228	-0.0915052	FALSE	CPA_Ctrl_mega	CPA_TP53_Ctrl_c19_mega
chr1	43550000	43600000	0.0640592	-0.158833	FALSE	CPA_Ctrl_mega	CPA_TP53_Ctrl_c19_mega
chr1	44500000	44550000	-0.325486	-0.599443	FALSE	CPA_Ctrl_mega	CPA_TP53_Ctrl_c19_mega
chr1	45150000	45200000	-0.962917	-1.44373	FALSE	CPA_Ctrl_mega	CPA_TP53_Ctrl_c19_mega
chr1	46000000	46050000	-0.360896	-0.43472	FALSE	CPA_Ctrl_mega	CPA_TP53_Ctrl_c19_mega
chr1	46850000	46900000	-1.26201	-1.26255	TRUE	CPA_Ctrl_mega	CPA_TP53_Ctrl_c19_mega
chr1	47800000	47850000	-0.319523	-0.461489	FALSE	CPA_Ctrl_mega	CPA_TP53_Ctrl_c19_mega
chr1	48650000	48700000	-0.290699	-0.313824	FALSE	CPA_Ctrl_mega	CPA_TP53_Ctrl_c19_mega
chr1	50850000	50900000	-0.767904	-0.881572	FALSE	CPA_Ctrl_mega	CPA_TP53_Ctrl_c19_mega
chr1	51800000	51850000	-0.672659	-0.348417	FALSE	CPA_Ctrl_mega	CPA_TP53_Ctrl_c19_mega
chr1	52350000	52400000	-0.249704	-0.207145	FALSE	CPA_Ctrl_mega	CPA_TP53_Ctrl_c19_mega
chr1	52750000	52800000	-0.0956585	-0.0784481	FALSE	CPA_Ctrl_mega	CPA_TP53_Ctrl_c19_mega
chr1	53700000	53750000	-0.416669	-0.612764	FALSE	CPA_Ctrl_mega	CPA_TP53_Ctrl_c19_mega
chr1	54300000	54350000	-0.427447	-0.477191	FALSE	CPA_Ctrl_mega	CPA_TP53_Ctrl_c19_mega
chr1	55550000	55600000	-1.2738	-0.952689	FALSE	CPA_Ctrl_mega	CPA_TP53_Ctrl_c19_mega
chr1	57200000	57250000	-0.504117	-0.692715	FALSE	CPA_Ctrl_mega	CPA_TP53_Ctrl_c19_mega
chr1	57850000	57900000	0.379976	0.173304	FALSE	CPA_Ctrl_mega	CPA_TP53_Ctrl_c19_mega
chr1	59000000	59050000	-1.28791	-0.892944	FALSE	CPA_Ctrl_mega	CPA_TP53_Ctrl_c19_mega
chr1	60300000	60350000	-1.42178	-1.28273	TRUE	CPA_Ctrl_mega	CPA_TP53_Ctrl_c19_mega
chr1	61350000	61400000	-0.818496	-0.635874	FALSE	CPA_Ctrl_mega	CPA_TP53_Ctrl_c19_mega
chr1	62400000	62450000	-0.631885	-0.409855	FALSE	CPA_Ctrl_mega	CPA_TP53_Ctrl_c19_mega
chr1	63250000	63300000	-1.13279	-0.652847	FALSE	CPA_Ctrl_mega	CPA_TP53_Ctrl_c19_mega
chr1	63950000	64000000	-0.89186	-0.72401	FALSE	CPA_Ctrl_mega	CPA_TP53_Ctrl_c19_mega
chr1	64700000	64750000	-0.460583	-0.663503	FALSE	CPA_Ctrl_mega	CPA_TP53_Ctrl_c19_mega
chr1	65450000	65500000	-0.330503	-0.250216	FALSE	CPA_Ctrl_mega	CPA_TP53_Ctrl_c19_mega
chr1	66700000	66750000	-0.28429	-0.0993224	FALSE	CPA_Ctrl_mega	CPA_TP53_Ctrl_c19_mega
chr1	67200000	67250000	-0.436425	-0.503325	FALSE	CPA_Ctrl_mega	CPA_TP53_Ctrl_c19_mega
chr1	68900000	68950000	-0.60118	-0.770429	FALSE	CPA_Ctrl_mega	CPA_TP53_Ctrl_c19_mega
chr1	70350000	70400000	-0.431635	-0.287764	FALSE	CPA_Ctrl_mega	CPA_TP53_Ctrl_c19_mega
chr1	71000000	71050000	-0.415113	-0.613859	FALSE	CPA_Ctrl_mega	CPA_TP53_Ctrl_c19_mega
chr1	71500000	71550000	-0.306711	-0.180827	FALSE	CPA_Ctrl_mega	CPA_TP53_Ctrl_c19_mega
chr1	73000000	73050000	0.00176688	-0.300856	FALSE	CPA_Ctrl_mega	CPA_TP53_Ctrl_c19_mega
chr1	74200000	74250000	-0.126368	-0.260872	FALSE	CPA_Ctrl_mega	CPA_TP53_Ctrl_c19_mega
chr1	75200000	75250000	-0.67361	-0.802515	FALSE	CPA_Ctrl_mega	CPA_TP53_Ctrl_c19_mega
chr1	76250000	76300000	-0.716039	-0.541608	FALSE	CPA_Ctrl_mega	CPA_TP53_Ctrl_c19_mega
chr1	77650000	77700000	-0.173891	-0.167446	FALSE	CPA_Ctrl_mega	CPA_TP53_Ctrl_c19_mega
chr1	79150000	79200000	-0.335714	-0.310057	FALSE	CPA_Ctrl_mega	CPA_TP53_Ctrl_c19_mega
chr1	79850000	79900000	-0.409931	-0.192783	FALSE	CPA_Ctrl_mega	CPA_TP53_Ctrl_c19_mega
chr1	80600000	80650000	-0.281323	-0.283819	FALSE	CPA_Ctrl_mega	CPA_TP53_Ctrl_c19_mega
chr1	81300000	81350000	0.169717	0.150749	FALSE	CPA_Ctrl_mega	CPA_TP53_Ctrl_c19_mega
chr1	83150000	83200000	-0.112761	-0.29488	FALSE	CPA_Ctrl_mega	CPA_TP53_Ctrl_c19_mega
chr1	84300000	84350000	-1.01655	-1.05706	TRUE	CPA_Ctrl_mega	CPA_TP53_Ctrl_c19_mega
chr1	85700000	85750000	-0.411618	-0.511107	FALSE	CPA_Ctrl_mega	CPA_TP53_Ctrl_c19_mega
chr1	86800000	86850000	-0.488673	-0.412089	FALSE	CPA_Ctrl_mega	CPA_TP53_Ctrl_c19_mega
chr1	87550000	87600000	-0.652862	-0.906704	FALSE	CPA_Ctrl_mega	CPA_TP53_Ctrl_c19_mega
chr1	89250000	89300000	-0.698337	-0.34698	FALSE	CPA_Ctrl_mega	CPA_TP53_Ctrl_c19_mega
chr1	90450000	90500000	-1.22074	-0.805816	FALSE	CPA_Ctrl_mega	CPA_TP53_Ctrl_c19_mega
chr1	91150000	91200000	0.271288	0.0481003	FALSE	CPA_Ctrl_mega	CPA_TP53_Ctrl_c19_mega
chr1	92450000	92500000	-0.2171	-0.22914	FALSE	CPA_Ctrl_mega	CPA_TP53_Ctrl_c19_mega
chr1	94350000	94400000	-0.160115	-0.679117	FALSE	CPA_Ctrl_mega	CPA_TP53_Ctrl_c19_mega
chr1	94900000	94950000	-0.0882628	-0.36774	FALSE	CPA_Ctrl_mega	CPA_TP53_Ctrl_c19_mega
chr1	95550000	95600000	-1.08743	-0.894582	FALSE	CPA_Ctrl_mega	CPA_TP53_Ctrl_c19_mega
chr1	96500000	96550000	0.216666	0.193536	FALSE	CPA_Ctrl_mega	CPA_TP53_Ctrl_c19_mega
chr1	97350000	97400000	-0.654123	-0.804059	FALSE	CPA_Ctrl_mega	CPA_TP53_Ctrl_c19_mega
chr1	98250000	98300000	0.106896	0.0590634	FALSE	CPA_Ctrl_mega	CPA_TP53_Ctrl_c19_mega
chr1	99050000	99100000	-0.59419	-0.44743	FALSE	CPA_Ctrl_mega	CPA_TP53_Ctrl_c19_mega
chr1	100200000	100250000	-0.825958	-0.97491	FALSE	CPA_Ctrl_mega	CPA_TP53_Ctrl_c19_mega
chr1	100900000	100950000	-0.0361455	-0.112186	FALSE	CPA_Ctrl_mega	CPA_TP53_Ctrl_c19_mega
chr1	101350000	101400000	-0.503524	-0.62059	FALSE	CPA_Ctrl_mega	CPA_TP53_Ctrl_c19_mega
chr1	101850000	101900000	-1.08813	-1.08256	TRUE	CPA_Ctrl_mega	CPA_TP53_Ctrl_c19_mega
chr1	107700000	107750000	-0.460309	-0.546546	FALSE	CPA_Ctrl_mega	CPA_TP53_Ctrl_c19_mega
chr1	108350000	108400000	-0.198624	-0.179513	FALSE	CPA_Ctrl_mega	CPA_TP53_Ctrl_c19_mega
chr1	109200000	109250000	-0.730325	-0.228816	FALSE	CPA_Ctrl_mega	CPA_TP53_Ctrl_c19_mega
chr1	109950000	110000000	-0.0115112	-0.249398	FALSE	CPA_Ctrl_mega	CPA_TP53_Ctrl_c19_mega
chr1	110600000	110650000	-0.606559	-0.633352	FALSE	CPA_Ctrl_mega	CPA_TP53_Ctrl_c19_mega
chr1	111700000	111750000	-0.179332	-0.0767627	FALSE	CPA_Ctrl_mega	CPA_TP53_Ctrl_c19_mega
chr1	112950000	113000000	-0.320562	-0.344375	FALSE	CPA_Ctrl_mega	CPA_TP53_Ctrl_c19_mega
chr1	113600000	113650000	-0.593031	-0.627139	FALSE	CPA_Ctrl_mega	CPA_TP53_Ctrl_c19_mega
chr1	114350000	114400000	-0.229779	-0.236543	FALSE	CPA_Ctrl_mega	CPA_TP53_Ctrl_c19_mega
chr1	114850000	114900000	0.07334	-0.039039	FALSE	CPA_Ctrl_mega	CPA_TP53_Ctrl_c19_mega
chr1	115500000	115550000	-0.0222246	-0.183425	FALSE	CPA_Ctrl_mega	CPA_TP53_Ctrl_c19_mega
chr1	116550000	116600000	-0.213496	-0.285647	FALSE	CPA_Ctrl_mega	CPA_TP53_Ctrl_c19_mega
chr1	117100000	117150000	0.0297707	-0.292194	FALSE	CPA_Ctrl_mega	CPA_TP53_Ctrl_c19_mega
chr1	117650000	117700000	-0.252638	-0.279128	FALSE	CPA_Ctrl_mega	CPA_TP53_Ctrl_c19_mega
chr1	118500000	118550000	-0.851039	-0.847543	FALSE	CPA_Ctrl_mega	CPA_TP53_Ctrl_c19_mega
chr1	151100000	151150000	-0.146714	-0.690504	FALSE	CPA_Ctrl_mega	CPA_TP53_Ctrl_c19_mega
chr1	151900000	151950000	-0.0966584	-0.548344	FALSE	CPA_Ctrl_mega	CPA_TP53_Ctrl_c19_mega
chr1	152450000	152500000	0.221062	0.0695666	FALSE	CPA_Ctrl_mega	CPA_TP53_Ctrl_c19_mega
chr1	153350000	153400000	0.0703573	-0.256812	FALSE	CPA_Ctrl_mega	CPA_TP53_Ctrl_c19_mega
chr1	154150000	154200000	0.289928	-0.0169318	FALSE	CPA_Ctrl_mega	CPA_TP53_Ctrl_c19_mega
chr1	155100000	155150000	-0.0702788	-0.794213	FALSE	CPA_Ctrl_mega	CPA_TP53_Ctrl_c19_mega
chr1	156300000	156350000	-0.601531	-0.908298	FALSE	CPA_Ctrl_mega	CPA_TP53_Ctrl_c19_mega
chr1	156950000	157000000	-1.46508	-0.891959	FALSE	CPA_Ctrl_mega	CPA_TP53_Ctrl_c19_mega
chr1	158150000	158200000	0.197517	-0.255137	FALSE	CPA_Ctrl_mega	CPA_TP53_Ctrl_c19_mega
chr1	159050000	159100000	-0.360287	-0.567788	FALSE	CPA_Ctrl_mega	CPA_TP53_Ctrl_c19_mega
chr1	159850000	159900000	-0.522299	-0.609606	FALSE	CPA_Ctrl_mega	CPA_TP53_Ctrl_c19_mega
chr1	161100000	161150000	-0.499895	-0.807075	FALSE	CPA_Ctrl_mega	CPA_TP53_Ctrl_c19_mega
chr1	161700000	161750000	-0.642033	-0.765135	FALSE	CPA_Ctrl_mega	CPA_TP53_Ctrl_c19_mega
chr1	163300000	163350000	-0.729203	-1.00266	FALSE	CPA_Ctrl_mega	CPA_TP53_Ctrl_c19_mega
chr1	165050000	165100000	-0.65538	-0.787072	FALSE	CPA_Ctrl_mega	CPA_TP53_Ctrl_c19_mega
chr1	166850000	166900000	-0.47922	-0.47739	FALSE	CPA_Ctrl_mega	CPA_TP53_Ctrl_c19_mega
chr1	167600000	167650000	-0.199005	-0.16608	FALSE	CPA_Ctrl_mega	CPA_TP53_Ctrl_c19_mega
chr1	168150000	168200000	-0.38515	-0.293772	FALSE	CPA_Ctrl_mega	CPA_TP53_Ctrl_c19_mega
chr1	169450000	169500000	-0.452068	-0.293303	FALSE	CPA_Ctrl_mega	CPA_TP53_Ctrl_c19_mega
chr1	169800000	169850000	-0.830532	-0.873066	FALSE	CPA_Ctrl_mega	CPA_TP53_Ctrl_c19_mega
chr1	171450000	171500000	-0.871695	-0.470776	FALSE	CPA_Ctrl_mega	CPA_TP53_Ctrl_c19_mega
chr1	172550000	172600000	-0.272364	-0.273904	FALSE	CPA_Ctrl_mega	CPA_TP53_Ctrl_c19_mega
chr1	173300000	173350000	0.0821797	-0.0615443	FALSE	CPA_Ctrl_mega	CPA_TP53_Ctrl_c19_mega
chr1	174000000	174050000	-0.345085	-0.170374	FALSE	CPA_Ctrl_mega	CPA_TP53_Ctrl_c19_mega
chr1	174950000	175000000	-1.0611	-1.48203	TRUE	CPA_Ctrl_mega	CPA_TP53_Ctrl_c19_mega
chr1	176800000	176850000	-0.111296	-0.183852	FALSE	CPA_Ctrl_mega	CPA_TP53_Ctrl_c19_mega
chr1	177900000	177950000	-0.996806	-1.20205	FALSE	CPA_Ctrl_mega	CPA_TP53_Ctrl_c19_mega
chr1	178350000	178400000	-0.10737	-0.00797547	FALSE	CPA_Ctrl_mega	CPA_TP53_Ctrl_c19_mega
chr1	182000000	182050000	-0.0906026	-0.224258	FALSE	CPA_Ctrl_mega	CPA_TP53_Ctrl_c19_mega
chr1	182800000	182850000	-1.26628	-1.45209	TRUE	CPA_Ctrl_mega	CPA_TP53_Ctrl_c19_mega
chr1	183600000	183650000	-0.478468	-0.57286	FALSE	CPA_Ctrl_mega	CPA_TP53_Ctrl_c19_mega
chr1	184700000	184750000	-0.646806	-0.599471	FALSE	CPA_Ctrl_mega	CPA_TP53_Ctrl_c19_mega
chr1	185700000	185750000	-0.284406	-0.291524	FALSE	CPA_Ctrl_mega	CPA_TP53_Ctrl_c19_mega
chr1	186300000	186350000	-0.949979	-0.913137	FALSE	CPA_Ctrl_mega	CPA_TP53_Ctrl_c19_mega
chr1	187000000	187050000	-0.806476	-0.630239	FALSE	CPA_Ctrl_mega	CPA_TP53_Ctrl_c19_mega
chr1	188000000	188050000	0.130206	0.130896	FALSE	CPA_Ctrl_mega	CPA_TP53_Ctrl_c19_mega
chr1	189300000	189350000	0.00105165	0.0019481	FALSE	CPA_Ctrl_mega	CPA_TP53_Ctrl_c19_mega
chr1	190400000	190450000	-0.714086	-0.656912	FALSE	CPA_Ctrl_mega	CPA_TP53_Ctrl_c19_mega
chr1	191850000	191900000	-0.0489309	0.00437761	FALSE	CPA_Ctrl_mega	CPA_TP53_Ctrl_c19_mega
chr1	192400000	192450000	-0.834403	-0.834498	FALSE	CPA_Ctrl_mega	CPA_TP53_Ctrl_c19_mega
chr1	193150000	193200000	-0.698703	-0.506953	FALSE	CPA_Ctrl_mega	CPA_TP53_Ctrl_c19_mega
chr1	194350000	194400000	0.0541113	0.015704	FALSE	CPA_Ctrl_mega	CPA_TP53_Ctrl_c19_mega
chr1	195800000	195850000	-0.392837	-0.322276	FALSE	CPA_Ctrl_mega	CPA_TP53_Ctrl_c19_mega
chr1	196650000	196700000	-0.409986	-0.338498	FALSE	CPA_Ctrl_mega	CPA_TP53_Ctrl_c19_mega
chr1	197400000	197450000	-0.693452	-0.426312	FALSE	CPA_Ctrl_mega	CPA_TP53_Ctrl_c19_mega
chr1	198650000	198700000	-0.519828	-0.726432	FALSE	CPA_Ctrl_mega	CPA_TP53_Ctrl_c19_mega
chr1	199500000	199550000	-0.412422	-0.420907	FALSE	CPA_Ctrl_mega	CPA_TP53_Ctrl_c19_mega
chr1	200450000	200500000	-0.369447	-0.6158	FALSE	CPA_Ctrl_mega	CPA_TP53_Ctrl_c19_mega
chr1	202100000	202150000	-0.206398	-0.727474	FALSE	CPA_Ctrl_mega	CPA_TP53_Ctrl_c19_mega
chr1	203750000	203800000	0.0669751	-0.478431	FALSE	CPA_Ctrl_mega	CPA_TP53_Ctrl_c19_mega
chr1	204450000	204500000	-0.462898	-0.626762	FALSE	CPA_Ctrl_mega	CPA_TP53_Ctrl_c19_mega
chr1	205250000	205300000	-0.211413	-0.357368	FALSE	CPA_Ctrl_mega	CPA_TP53_Ctrl_c19_mega
chr1	207150000	207200000	0.0171739	-0.183002	FALSE	CPA_Ctrl_mega	CPA_TP53_Ctrl_c19_mega
chr1	208050000	208100000	-0.694288	-0.613707	FALSE	CPA_Ctrl_mega	CPA_TP53_Ctrl_c19_mega
chr1	210050000	210100000	-1.10417	-0.65998	FALSE	CPA_Ctrl_mega	CPA_TP53_Ctrl_c19_mega
chr1	211450000	211500000	-0.714513	-0.530858	FALSE	CPA_Ctrl_mega	CPA_TP53_Ctrl_c19_mega
chr1	213200000	213250000	-1.12051	-0.719667	FALSE	CPA_Ctrl_mega	CPA_TP53_Ctrl_c19_mega
chr1	214350000	214400000	-0.843841	-0.937353	FALSE	CPA_Ctrl_mega	CPA_TP53_Ctrl_c19_mega
chr1	214750000	214800000	-0.52812	-0.558163	FALSE	CPA_Ctrl_mega	CPA_TP53_Ctrl_c19_mega
chr1	215800000	215850000	-0.981999	-0.868291	FALSE	CPA_Ctrl_mega	CPA_TP53_Ctrl_c19_mega
chr1	216800000	216850000	-0.0806639	-0.221463	FALSE	CPA_Ctrl_mega	CPA_TP53_Ctrl_c19_mega
chr1	218400000	218450000	-1.73217	-1.73103	TRUE	CPA_Ctrl_mega	CPA_TP53_Ctrl_c19_mega
chr1	219350000	219400000	0.0906964	0.0315871	FALSE	CPA_Ctrl_mega	CPA_TP53_Ctrl_c19_mega
chr1	220150000	220200000	-0.793724	-0.448908	FALSE	CPA_Ctrl_mega	CPA_TP53_Ctrl_c19_mega
chr1	220950000	221000000	-0.5326	-0.700701	FALSE	CPA_Ctrl_mega	CPA_TP53_Ctrl_c19_mega
chr1	221550000	221600000	-0.167338	-0.215966	FALSE	CPA_Ctrl_mega	CPA_TP53_Ctrl_c19_mega
chr1	222800000	222850000	-0.935871	-0.790626	FALSE	CPA_Ctrl_mega	CPA_TP53_Ctrl_c19_mega
chr1	223950000	224000000	-0.10845	-0.449972	FALSE	CPA_Ctrl_mega	CPA_TP53_Ctrl_c19_mega
chr1	224600000	224650000	-0.606497	-0.418641	FALSE	CPA_Ctrl_mega	CPA_TP53_Ctrl_c19_mega
chr1	225500000	225550000	-1.10222	-0.733822	FALSE	CPA_Ctrl_mega	CPA_TP53_Ctrl_c19_mega
chr1	227150000	227200000	0.00792872	0.0551749	FALSE	CPA_Ctrl_mega	CPA_TP53_Ctrl_c19_mega
chr1	227650000	227700000	-0.256535	-0.405988	FALSE	CPA_Ctrl_mega	CPA_TP53_Ctrl_c19_mega
chr1	228700000	228750000	-1.06338	-1.50265	TRUE	CPA_Ctrl_mega	CPA_TP53_Ctrl_c19_mega
chr1	229650000	229700000	-0.765379	-0.699168	FALSE	CPA_Ctrl_mega	CPA_TP53_Ctrl_c19_mega
chr1	230500000	230550000	0.0409886	-0.198693	FALSE	CPA_Ctrl_mega	CPA_TP53_Ctrl_c19_mega
chr1	231800000	231850000	-0.477703	-0.601406	FALSE	CPA_Ctrl_mega	CPA_TP53_Ctrl_c19_mega
chr1	232750000	232800000	0.208809	-0.0778856	FALSE	CPA_Ctrl_mega	CPA_TP53_Ctrl_c19_mega
chr1	233400000	233450000	-0.960609	-1.12311	FALSE	CPA_Ctrl_mega	CPA_TP53_Ctrl_c19_mega
chr1	234500000	234550000	-0.921845	-0.798094	FALSE	CPA_Ctrl_mega	CPA_TP53_Ctrl_c19_mega
chr1	235350000	235400000	-0.303982	-0.368679	FALSE	CPA_Ctrl_mega	CPA_TP53_Ctrl_c19_mega
chr1	236150000	236200000	-0.73776	-0.544623	FALSE	CPA_Ctrl_mega	CPA_TP53_Ctrl_c19_mega
chr1	236750000	236800000	-0.286826	-0.329662	FALSE	CPA_Ctrl_mega	CPA_TP53_Ctrl_c19_mega
chr1	237800000	237850000	-0.545513	-0.437972	FALSE	CPA_Ctrl_mega	CPA_TP53_Ctrl_c19_mega
chr1	238450000	238500000	0.257106	0.281247	FALSE	CPA_Ctrl_mega	CPA_TP53_Ctrl_c19_mega
chr1	240150000	240200000	-0.733121	-1.31093	FALSE	CPA_Ctrl_mega	CPA_TP53_Ctrl_c19_mega
chr1	240900000	240950000	-0.0128525	-0.0869588	FALSE	CPA_Ctrl_mega	CPA_TP53_Ctrl_c19_mega
chr1	241650000	241700000	-0.385489	-0.466218	FALSE	CPA_Ctrl_mega	CPA_TP53_Ctrl_c19_mega
chr1	242050000	242100000	-0.426352	-0.535809	FALSE	CPA_Ctrl_mega	CPA_TP53_Ctrl_c19_mega
chr1	243300000	243350000	-1.05217	-0.787651	FALSE	CPA_Ctrl_mega	CPA_TP53_Ctrl_c19_mega
chr1	244600000	244650000	-0.614084	-0.431969	FALSE	CPA_Ctrl_mega	CPA_TP53_Ctrl_c19_mega
chr1	245200000	245250000	-0.383113	-0.44109	FALSE	CPA_Ctrl_mega	CPA_TP53_Ctrl_c19_mega
chr1	246200000	246250000	0.197201	0.21343	FALSE	CPA_Ctrl_mega	CPA_TP53_Ctrl_c19_mega
chr1	246900000	246950000	-0.593106	-0.758362	FALSE	CPA_Ctrl_mega	CPA_TP53_Ctrl_c19_mega
chr1	247650000	247700000	-0.240228	-0.169366	FALSE	CPA_Ctrl_mega	CPA_TP53_Ctrl_c19_mega
chr10	1100000	1150000	-0.953588	-0.680009	FALSE	CPA_Ctrl_mega	CPA_TP53_Ctrl_c19_mega
chr10	1750000	1800000	0.349777	0.0409316	FALSE	CPA_Ctrl_mega	CPA_TP53_Ctrl_c19_mega
chr10	3100000	3150000	-1.68444	-1.39986	TRUE	CPA_Ctrl_mega	CPA_TP53_Ctrl_c19_mega
chr10	3800000	3850000	0.469812	0.0938382	FALSE	CPA_Ctrl_mega	CPA_TP53_Ctrl_c19_mega
chr10	4800000	4850000	-0.314721	-0.706876	FALSE	CPA_Ctrl_mega	CPA_TP53_Ctrl_c19_mega
chr10	5950000	6000000	-0.510978	-0.554053	FALSE	CPA_Ctrl_mega	CPA_TP53_Ctrl_c19_mega
chr10	7800000	7850000	-0.886514	-0.581814	FALSE	CPA_Ctrl_mega	CPA_TP53_Ctrl_c19_mega
chr10	9300000	9350000	-1.06963	-0.942724	FALSE	CPA_Ctrl_mega	CPA_TP53_Ctrl_c19_mega
chr10	10150000	10200000	0.414478	0.379727	FALSE	CPA_Ctrl_mega	CPA_TP53_Ctrl_c19_mega
chr10	11450000	11500000	-1.06288	-0.741308	FALSE	CPA_Ctrl_mega	CPA_TP53_Ctrl_c19_mega
chr10	12200000	12250000	-1.06512	-0.897465	FALSE	CPA_Ctrl_mega	CPA_TP53_Ctrl_c19_mega
chr10	13250000	13300000	-0.358176	-0.408448	FALSE	CPA_Ctrl_mega	CPA_TP53_Ctrl_c19_mega
chr10	13550000	13600000	-0.438352	-0.380354	FALSE	CPA_Ctrl_mega	CPA_TP53_Ctrl_c19_mega
chr10	15800000	15850000	-0.165267	-0.552312	FALSE	CPA_Ctrl_mega	CPA_TP53_Ctrl_c19_mega
chr10	16800000	16850000	-0.893052	-1.26169	FALSE	CPA_Ctrl_mega	CPA_TP53_Ctrl_c19_mega
chr10	20000000	20050000	0.211216	-0.00827233	FALSE	CPA_Ctrl_mega	CPA_TP53_Ctrl_c19_mega
chr10	21100000	21150000	-0.819906	-0.947311	FALSE	CPA_Ctrl_mega	CPA_TP53_Ctrl_c19_mega
chr10	22200000	22250000	-0.410779	-0.352708	FALSE	CPA_Ctrl_mega	CPA_TP53_Ctrl_c19_mega
chr10	23350000	23400000	-0.877954	-1.10131	FALSE	CPA_Ctrl_mega	CPA_TP53_Ctrl_c19_mega
chr10	24750000	24800000	-0.450809	-0.485508	FALSE	CPA_Ctrl_mega	CPA_TP53_Ctrl_c19_mega
chr10	25350000	25400000	-0.861163	-0.49575	FALSE	CPA_Ctrl_mega	CPA_TP53_Ctrl_c19_mega
chr10	26000000	26050000	-0.0583982	-0.353723	FALSE	CPA_Ctrl_mega	CPA_TP53_Ctrl_c19_mega
chr10	26900000	26950000	-0.426376	-0.41836	FALSE	CPA_Ctrl_mega	CPA_TP53_Ctrl_c19_mega
chr10	28750000	28800000	-0.546454	-0.603303	FALSE	CPA_Ctrl_mega	CPA_TP53_Ctrl_c19_mega
chr10	29650000	29700000	-0.978916	-1.19345	FALSE	CPA_Ctrl_mega	CPA_TP53_Ctrl_c19_mega
chr10	30900000	30950000	-0.686825	-0.855154	FALSE	CPA_Ctrl_mega	CPA_TP53_Ctrl_c19_mega
chr10	32100000	32150000	-0.313282	-0.16827	FALSE	CPA_Ctrl_mega	CPA_TP53_Ctrl_c19_mega
chr10	32600000	32650000	-0.394622	-0.245822	FALSE	CPA_Ctrl_mega	CPA_TP53_Ctrl_c19_mega
chr10	34900000	34950000	-0.187246	-0.341486	FALSE	CPA_Ctrl_mega	CPA_TP53_Ctrl_c19_mega
chr10	35350000	35400000	-0.464468	-0.414382	FALSE	CPA_Ctrl_mega	CPA_TP53_Ctrl_c19_mega
chr10	35850000	35900000	-0.489957	-0.725588	FALSE	CPA_Ctrl_mega	CPA_TP53_Ctrl_c19_mega
chr10	37100000	37150000	-1.26511	-1.27278	TRUE	CPA_Ctrl_mega	CPA_TP53_Ctrl_c19_mega
chr10	38000000	38050000	0.356044	0.360174	FALSE	CPA_Ctrl_mega	CPA_TP53_Ctrl_c19_mega
chr10	44000000	44050000	-0.575962	-0.497489	FALSE	CPA_Ctrl_mega	CPA_TP53_Ctrl_c19_mega
chr10	45450000	45500000	-0.492285	-0.56922	FALSE	CPA_Ctrl_mega	CPA_TP53_Ctrl_c19_mega
chr10	53950000	54000000	-0.589275	-0.522938	FALSE	CPA_Ctrl_mega	CPA_TP53_Ctrl_c19_mega
chr10	54500000	54550000	-0.653019	-0.891528	FALSE	CPA_Ctrl_mega	CPA_TP53_Ctrl_c19_mega
chr10	55500000	55550000	0.157552	0.130541	FALSE	CPA_Ctrl_mega	CPA_TP53_Ctrl_c19_mega
chr10	56200000	56250000	0.0324283	-0.043299	FALSE	CPA_Ctrl_mega	CPA_TP53_Ctrl_c19_mega
chr10	56850000	56900000	-0.116618	-0.0574576	FALSE	CPA_Ctrl_mega	CPA_TP53_Ctrl_c19_mega
chr10	57350000	57400000	-0.227592	-0.242568	FALSE	CPA_Ctrl_mega	CPA_TP53_Ctrl_c19_mega
chr10	59300000	59350000	-0.243929	-0.514402	FALSE	CPA_Ctrl_mega	CPA_TP53_Ctrl_c19_mega
chr10	59950000	60000000	-0.54635	-0.467899	FALSE	CPA_Ctrl_mega	CPA_TP53_Ctrl_c19_mega
chr10	61800000	61850000	-0.451028	-0.566716	FALSE	CPA_Ctrl_mega	CPA_TP53_Ctrl_c19_mega
chr10	62500000	62550000	-0.523035	-0.58928	FALSE	CPA_Ctrl_mega	CPA_TP53_Ctrl_c19_mega
chr10	63500000	63550000	-0.163669	-0.122443	FALSE	CPA_Ctrl_mega	CPA_TP53_Ctrl_c19_mega
chr10	64150000	64200000	-0.222717	-0.282843	FALSE	CPA_Ctrl_mega	CPA_TP53_Ctrl_c19_mega
chr10	64850000	64900000	-0.44882	-0.61775	FALSE	CPA_Ctrl_mega	CPA_TP53_Ctrl_c19_mega
chr10	65550000	65600000	-2.57011	-2.58395	TRUE	CPA_Ctrl_mega	CPA_TP53_Ctrl_c19_mega
chr10	66750000	66800000	-0.083296	-0.226671	FALSE	CPA_Ctrl_mega	CPA_TP53_Ctrl_c19_mega
chr10	67950000	68000000	-0.285212	-0.438373	FALSE	CPA_Ctrl_mega	CPA_TP53_Ctrl_c19_mega
chr10	68700000	68750000	-1.0117	-1.18852	TRUE	CPA_Ctrl_mega	CPA_TP53_Ctrl_c19_mega
chr10	69500000	69550000	-1.64972	-1.32747	TRUE	CPA_Ctrl_mega	CPA_TP53_Ctrl_c19_mega
chr10	70800000	70850000	-0.168897	-0.162423	FALSE	CPA_Ctrl_mega	CPA_TP53_Ctrl_c19_mega
chr10	71800000	71850000	-0.0340623	-0.122821	FALSE	CPA_Ctrl_mega	CPA_TP53_Ctrl_c19_mega
chr10	72150000	72200000	-0.0518428	-0.334924	FALSE	CPA_Ctrl_mega	CPA_TP53_Ctrl_c19_mega
chr10	72550000	72600000	0.285116	0.0499826	FALSE	CPA_Ctrl_mega	CPA_TP53_Ctrl_c19_mega
chr10	73000000	73050000	0.40836	0.0143101	FALSE	CPA_Ctrl_mega	CPA_TP53_Ctrl_c19_mega
chr10	74000000	74050000	0.175533	-0.337466	FALSE	CPA_Ctrl_mega	CPA_TP53_Ctrl_c19_mega
chr10	74900000	74950000	-0.142793	-0.491304	FALSE	CPA_Ctrl_mega	CPA_TP53_Ctrl_c19_mega
chr10	75550000	75600000	-0.199258	-0.563037	FALSE	CPA_Ctrl_mega	CPA_TP53_Ctrl_c19_mega
chr10	75900000	75950000	-0.515628	-0.675412	FALSE	CPA_Ctrl_mega	CPA_TP53_Ctrl_c19_mega
chr10	77000000	77050000	-1.35055	-1.45098	TRUE	CPA_Ctrl_mega	CPA_TP53_Ctrl_c19_mega
chr10	77800000	77850000	0.271189	0.0509402	FALSE	CPA_Ctrl_mega	CPA_TP53_Ctrl_c19_mega
chr10	78850000	78900000	-1.30033	-1.18427	TRUE	CPA_Ctrl_mega	CPA_TP53_Ctrl_c19_mega
chr10	79700000	79750000	-0.636355	-0.53809	FALSE	CPA_Ctrl_mega	CPA_TP53_Ctrl_c19_mega
chr10	81100000	81150000	-0.866573	-0.833599	FALSE	CPA_Ctrl_mega	CPA_TP53_Ctrl_c19_mega
chr10	82050000	82100000	-0.878186	-0.831504	FALSE	CPA_Ctrl_mega	CPA_TP53_Ctrl_c19_mega
chr10	83650000	83700000	-0.0093589	-0.226269	FALSE	CPA_Ctrl_mega	CPA_TP53_Ctrl_c19_mega
chr10	84500000	84550000	0.049406	-0.0809732	FALSE	CPA_Ctrl_mega	CPA_TP53_Ctrl_c19_mega
chr10	85900000	85950000	-0.943161	-1.19293	FALSE	CPA_Ctrl_mega	CPA_TP53_Ctrl_c19_mega
chr10	86450000	86500000	-0.524657	-0.353701	FALSE	CPA_Ctrl_mega	CPA_TP53_Ctrl_c19_mega
chr10	87150000	87200000	0.175628	0.0434412	FALSE	CPA_Ctrl_mega	CPA_TP53_Ctrl_c19_mega
chr10	88200000	88250000	-0.982516	-0.651642	FALSE	CPA_Ctrl_mega	CPA_TP53_Ctrl_c19_mega
chr10	90650000	90700000	-0.0166627	-0.135662	FALSE	CPA_Ctrl_mega	CPA_TP53_Ctrl_c19_mega
chr10	91450000	91500000	-0.370908	-0.49591	FALSE	CPA_Ctrl_mega	CPA_TP53_Ctrl_c19_mega
chr10	92600000	92650000	-0.396624	-0.61865	FALSE	CPA_Ctrl_mega	CPA_TP53_Ctrl_c19_mega
chr10	93700000	93750000	-0.318388	-0.422886	FALSE	CPA_Ctrl_mega	CPA_TP53_Ctrl_c19_mega
chr10	95400000	95450000	-0.429373	-0.370465	FALSE	CPA_Ctrl_mega	CPA_TP53_Ctrl_c19_mega
chr10	96300000	96350000	-1.38935	-1.2982	TRUE	CPA_Ctrl_mega	CPA_TP53_Ctrl_c19_mega
chr10	96850000	96900000	-0.142529	-0.22421	FALSE	CPA_Ctrl_mega	CPA_TP53_Ctrl_c19_mega
chr10	97450000	97500000	-0.386294	-0.379234	FALSE	CPA_Ctrl_mega	CPA_TP53_Ctrl_c19_mega
chr10	98100000	98150000	-0.567547	-0.64277	FALSE	CPA_Ctrl_mega	CPA_TP53_Ctrl_c19_mega
chr10	99050000	99100000	-0.6971	-0.714934	FALSE	CPA_Ctrl_mega	CPA_TP53_Ctrl_c19_mega
chr10	99500000	99550000	-1.1154	-1.18998	TRUE	CPA_Ctrl_mega	CPA_TP53_Ctrl_c19_mega
chr10	100150000	100200000	-0.424945	-0.567908	FALSE	CPA_Ctrl_mega	CPA_TP53_Ctrl_c19_mega
chr10	102000000	102050000	-0.663871	-0.704451	FALSE	CPA_Ctrl_mega	CPA_TP53_Ctrl_c19_mega
chr10	102750000	102800000	-0.663912	-0.636677	FALSE	CPA_Ctrl_mega	CPA_TP53_Ctrl_c19_mega
chr10	104400000	104450000	0.124896	-0.477628	FALSE	CPA_Ctrl_mega	CPA_TP53_Ctrl_c19_mega
chr10	105250000	105300000	-0.297662	-0.446508	FALSE	CPA_Ctrl_mega	CPA_TP53_Ctrl_c19_mega
chr10	106050000	106100000	-1.4959	-0.939005	FALSE	CPA_Ctrl_mega	CPA_TP53_Ctrl_c19_mega
chr10	107550000	107600000	-0.203846	-0.0506113	FALSE	CPA_Ctrl_mega	CPA_TP53_Ctrl_c19_mega
chr10	108400000	108450000	-0.670779	-1.00723	FALSE	CPA_Ctrl_mega	CPA_TP53_Ctrl_c19_mega
chr10	109150000	109200000	-0.0325729	-0.0909408	FALSE	CPA_Ctrl_mega	CPA_TP53_Ctrl_c19_mega
chr10	109550000	109600000	0.0136004	-0.00655766	FALSE	CPA_Ctrl_mega	CPA_TP53_Ctrl_c19_mega
chr10	110350000	110400000	-0.0828206	-0.100668	FALSE	CPA_Ctrl_mega	CPA_TP53_Ctrl_c19_mega
chr10	110600000	110650000	0.063934	0.0872679	FALSE	CPA_Ctrl_mega	CPA_TP53_Ctrl_c19_mega
chr10	110600000	110650000	0.063934	0.0872679	FALSE	CPA_Ctrl_mega	CPA_TP53_Ctrl_c19_mega
chr10	110600000	110650000	0.063934	0.0872679	FALSE	CPA_Ctrl_mega	CPA_TP53_Ctrl_c19_mega
chr10	110600000	110650000	0.063934	0.0872679	FALSE	CPA_Ctrl_mega	CPA_TP53_Ctrl_c19_mega
chr10	111650000	111700000	-1.45301	-1.29507	TRUE	CPA_Ctrl_mega	CPA_TP53_Ctrl_c19_mega
chr10	112700000	112750000	-0.715835	-0.398828	FALSE	CPA_Ctrl_mega	CPA_TP53_Ctrl_c19_mega
chr10	113900000	113950000	-1.03634	-0.935117	FALSE	CPA_Ctrl_mega	CPA_TP53_Ctrl_c19_mega
chr10	115400000	115450000	-0.906006	-0.882278	FALSE	CPA_Ctrl_mega	CPA_TP53_Ctrl_c19_mega
chr10	118200000	118250000	-0.731676	-0.782863	FALSE	CPA_Ctrl_mega	CPA_TP53_Ctrl_c19_mega
chr10	119050000	119100000	-0.508598	-0.372358	FALSE	CPA_Ctrl_mega	CPA_TP53_Ctrl_c19_mega
chr10	120150000	120200000	-0.19636	-0.16383	FALSE	CPA_Ctrl_mega	CPA_TP53_Ctrl_c19_mega
chr10	120800000	120850000	-0.0607048	-0.422659	FALSE	CPA_Ctrl_mega	CPA_TP53_Ctrl_c19_mega
chr10	121600000	121650000	-0.999653	-0.63451	FALSE	CPA_Ctrl_mega	CPA_TP53_Ctrl_c19_mega
chr10	122600000	122650000	-1.02734	-0.854315	FALSE	CPA_Ctrl_mega	CPA_TP53_Ctrl_c19_mega
chr10	123700000	123750000	-0.45655	-0.487611	FALSE	CPA_Ctrl_mega	CPA_TP53_Ctrl_c19_mega
chr10	124600000	124650000	-0.113504	-0.134148	FALSE	CPA_Ctrl_mega	CPA_TP53_Ctrl_c19_mega
chr10	125750000	125800000	0.0411861	-0.25943	FALSE	CPA_Ctrl_mega	CPA_TP53_Ctrl_c19_mega
chr10	126150000	126200000	-0.117569	-0.509502	FALSE	CPA_Ctrl_mega	CPA_TP53_Ctrl_c19_mega
chr10	126600000	126650000	-0.0938375	-0.125342	FALSE	CPA_Ctrl_mega	CPA_TP53_Ctrl_c19_mega
chr10	127450000	127500000	-1.16525	-1.13489	TRUE	CPA_Ctrl_mega	CPA_TP53_Ctrl_c19_mega
chr10	129500000	129550000	-0.412818	-0.224891	FALSE	CPA_Ctrl_mega	CPA_TP53_Ctrl_c19_mega
chr10	129950000	130000000	-0.483622	-0.789212	FALSE	CPA_Ctrl_mega	CPA_TP53_Ctrl_c19_mega
chr10	130750000	130800000	0.324636	0.137997	FALSE	CPA_Ctrl_mega	CPA_TP53_Ctrl_c19_mega
chr10	132000000	132050000	-0.848105	-0.901236	FALSE	CPA_Ctrl_mega	CPA_TP53_Ctrl_c19_mega
chr10	133750000	133800000	-0.9238	-0.724414	FALSE	CPA_Ctrl_mega	CPA_TP53_Ctrl_c19_mega
chr11	850000	900000	0.0578893	-0.710407	FALSE	CPA_Ctrl_mega	CPA_TP53_Ctrl_c19_mega
chr11	1550000	1600000	0.312828	-0.149042	FALSE	CPA_Ctrl_mega	CPA_TP53_Ctrl_c19_mega
chr11	2200000	2250000	0.124859	-0.358241	FALSE	CPA_Ctrl_mega	CPA_TP53_Ctrl_c19_mega
chr11	4100000	4150000	-1.7571	-1.24395	TRUE	CPA_Ctrl_mega	CPA_TP53_Ctrl_c19_mega
chr11	5150000	5200000	0.341712	0.224519	FALSE	CPA_Ctrl_mega	CPA_TP53_Ctrl_c19_mega
chr11	5950000	6000000	-0.070978	-0.20814	FALSE	CPA_Ctrl_mega	CPA_TP53_Ctrl_c19_mega
chr11	6750000	6800000	-0.605145	-0.778112	FALSE	CPA_Ctrl_mega	CPA_TP53_Ctrl_c19_mega
chr11	9600000	9650000	0.0774787	-0.178172	FALSE	CPA_Ctrl_mega	CPA_TP53_Ctrl_c19_mega
chr11	10800000	10850000	-0.294219	-0.613585	FALSE	CPA_Ctrl_mega	CPA_TP53_Ctrl_c19_mega
chr11	11900000	11950000	-0.233132	-0.313895	FALSE	CPA_Ctrl_mega	CPA_TP53_Ctrl_c19_mega
chr11	12250000	12300000	-0.123653	-0.29885	FALSE	CPA_Ctrl_mega	CPA_TP53_Ctrl_c19_mega
chr11	13400000	13450000	-1.12955	-0.642754	FALSE	CPA_Ctrl_mega	CPA_TP53_Ctrl_c19_mega
chr11	14500000	14550000	-0.728791	-0.874168	FALSE	CPA_Ctrl_mega	CPA_TP53_Ctrl_c19_mega
chr11	15250000	15300000	-0.339101	-0.330613	FALSE	CPA_Ctrl_mega	CPA_TP53_Ctrl_c19_mega
chr11	16750000	16800000	-1.03945	-1.29359	TRUE	CPA_Ctrl_mega	CPA_TP53_Ctrl_c19_mega
chr11	18100000	18150000	-0.368602	-0.338602	FALSE	CPA_Ctrl_mega	CPA_TP53_Ctrl_c19_mega
chr11	18800000	18850000	-0.49853	-0.66977	FALSE	CPA_Ctrl_mega	CPA_TP53_Ctrl_c19_mega
chr11	20600000	20650000	-0.672481	-1.01096	FALSE	CPA_Ctrl_mega	CPA_TP53_Ctrl_c19_mega
chr11	22250000	22300000	-0.549549	-1.11964	FALSE	CPA_Ctrl_mega	CPA_TP53_Ctrl_c19_mega
chr11	22850000	22900000	-0.952473	-0.996983	FALSE	CPA_Ctrl_mega	CPA_TP53_Ctrl_c19_mega
chr11	23650000	23700000	0.0770987	0.143731	FALSE	CPA_Ctrl_mega	CPA_TP53_Ctrl_c19_mega
chr11	24450000	24500000	-0.331732	-0.236783	FALSE	CPA_Ctrl_mega	CPA_TP53_Ctrl_c19_mega
chr11	25950000	26000000	-0.281232	-0.725679	FALSE	CPA_Ctrl_mega	CPA_TP53_Ctrl_c19_mega
chr11	27550000	27600000	-0.806054	-1.08402	FALSE	CPA_Ctrl_mega	CPA_TP53_Ctrl_c19_mega
chr11	28550000	28600000	0.0648896	0.0773183	FALSE	CPA_Ctrl_mega	CPA_TP53_Ctrl_c19_mega
chr11	29350000	29400000	-1.64316	-1.78525	TRUE	CPA_Ctrl_mega	CPA_TP53_Ctrl_c19_mega
chr11	31050000	31100000	-0.761298	-0.782099	FALSE	CPA_Ctrl_mega	CPA_TP53_Ctrl_c19_mega
chr11	32300000	32350000	-0.468078	-0.731567	FALSE	CPA_Ctrl_mega	CPA_TP53_Ctrl_c19_mega
chr11	32900000	32950000	-0.791083	-0.106854	FALSE	CPA_Ctrl_mega	CPA_TP53_Ctrl_c19_mega
chr11	33850000	33900000	-0.00124449	-0.266605	FALSE	CPA_Ctrl_mega	CPA_TP53_Ctrl_c19_mega
chr11	34500000	34550000	0.0850503	-0.383414	FALSE	CPA_Ctrl_mega	CPA_TP53_Ctrl_c19_mega
chr11	35450000	35500000	-0.247594	-0.614971	FALSE	CPA_Ctrl_mega	CPA_TP53_Ctrl_c19_mega
chr11	36550000	36600000	-1.3659	-1.0925	TRUE	CPA_Ctrl_mega	CPA_TP53_Ctrl_c19_mega
chr11	37550000	37600000	-0.185204	-0.0767802	FALSE	CPA_Ctrl_mega	CPA_TP53_Ctrl_c19_mega
chr11	38850000	38900000	-0.414482	-0.0355605	FALSE	CPA_Ctrl_mega	CPA_TP53_Ctrl_c19_mega
chr11	40200000	40250000	-0.0457629	-0.581521	FALSE	CPA_Ctrl_mega	CPA_TP53_Ctrl_c19_mega
chr11	41350000	41400000	-0.642688	-0.409335	FALSE	CPA_Ctrl_mega	CPA_TP53_Ctrl_c19_mega
chr11	43350000	43400000	-1.22668	-1.38979	TRUE	CPA_Ctrl_mega	CPA_TP53_Ctrl_c19_mega
chr11	44050000	44100000	-0.66657	-0.653412	FALSE	CPA_Ctrl_mega	CPA_TP53_Ctrl_c19_mega
chr11	45900000	45950000	-0.775529	-0.525495	FALSE	CPA_Ctrl_mega	CPA_TP53_Ctrl_c19_mega
chr11	49250000	49300000	0.0371966	0.0296485	FALSE	CPA_Ctrl_mega	CPA_TP53_Ctrl_c19_mega
chr11	49700000	49750000	0.128618	0.00652155	FALSE	CPA_Ctrl_mega	CPA_TP53_Ctrl_c19_mega
chr11	56500000	56550000	-0.217893	-0.457502	FALSE	CPA_Ctrl_mega	CPA_TP53_Ctrl_c19_mega
chr11	57050000	57100000	-0.496442	-0.730928	FALSE	CPA_Ctrl_mega	CPA_TP53_Ctrl_c19_mega
chr11	57450000	57500000	-0.272835	-0.56423	FALSE	CPA_Ctrl_mega	CPA_TP53_Ctrl_c19_mega
chr11	58350000	58400000	-0.0948703	-0.213977	FALSE	CPA_Ctrl_mega	CPA_TP53_Ctrl_c19_mega
chr11	59250000	59300000	-0.331906	-0.259648	FALSE	CPA_Ctrl_mega	CPA_TP53_Ctrl_c19_mega
chr11	60500000	60550000	-1.00432	-0.953906	FALSE	CPA_Ctrl_mega	CPA_TP53_Ctrl_c19_mega
chr11	61050000	61100000	-0.349297	-0.485684	FALSE	CPA_Ctrl_mega	CPA_TP53_Ctrl_c19_mega
chr11	62650000	62700000	-1.61983	-1.11106	TRUE	CPA_Ctrl_mega	CPA_TP53_Ctrl_c19_mega
chr11	63900000	63950000	-0.473934	-0.661867	FALSE	CPA_Ctrl_mega	CPA_TP53_Ctrl_c19_mega
chr11	64500000	64550000	-0.043517	-0.604094	FALSE	CPA_Ctrl_mega	CPA_TP53_Ctrl_c19_mega
chr11	65300000	65350000	0.249371	-0.708805	FALSE	CPA_Ctrl_mega	CPA_TP53_Ctrl_c19_mega
chr11	66000000	66050000	0.0619252	-0.677253	FALSE	CPA_Ctrl_mega	CPA_TP53_Ctrl_c19_mega
chr11	67250000	67300000	0.174358	-0.259943	FALSE	CPA_Ctrl_mega	CPA_TP53_Ctrl_c19_mega
chr11	67250000	67300000	0.174358	-0.259943	FALSE	CPA_Ctrl_mega	CPA_TP53_Ctrl_c19_mega
chr11	67400000	67450000	0.221222	-0.185502	FALSE	CPA_Ctrl_mega	CPA_TP53_Ctrl_c19_mega
chr11	67400000	67450000	0.221222	-0.185502	FALSE	CPA_Ctrl_mega	CPA_TP53_Ctrl_c19_mega
chr11	68250000	68300000	-0.0415733	-0.198769	FALSE	CPA_Ctrl_mega	CPA_TP53_Ctrl_c19_mega
chr11	68700000	68750000	0.308653	0.0625258	FALSE	CPA_Ctrl_mega	CPA_TP53_Ctrl_c19_mega
chr11	69500000	69550000	0.14626	-0.539083	FALSE	CPA_Ctrl_mega	CPA_TP53_Ctrl_c19_mega
chr11	70200000	70250000	-0.536354	-0.84495	FALSE	CPA_Ctrl_mega	CPA_TP53_Ctrl_c19_mega
chr11	71400000	71450000	-0.326516	-0.412789	FALSE	CPA_Ctrl_mega	CPA_TP53_Ctrl_c19_mega
chr11	72250000	72300000	0.148987	-0.190657	FALSE	CPA_Ctrl_mega	CPA_TP53_Ctrl_c19_mega
chr11	73100000	73150000	0.0855186	-0.215382	FALSE	CPA_Ctrl_mega	CPA_TP53_Ctrl_c19_mega
chr11	73550000	73600000	0.00668329	0.0376571	FALSE	CPA_Ctrl_mega	CPA_TP53_Ctrl_c19_mega
chr11	74450000	74500000	-0.19902	-0.106569	FALSE	CPA_Ctrl_mega	CPA_TP53_Ctrl_c19_mega
chr11	75050000	75100000	-0.00467586	-0.245696	FALSE	CPA_Ctrl_mega	CPA_TP53_Ctrl_c19_mega
chr11	76350000	76400000	-0.130813	-0.192286	FALSE	CPA_Ctrl_mega	CPA_TP53_Ctrl_c19_mega
chr11	77400000	77450000	-0.395357	-0.139898	FALSE	CPA_Ctrl_mega	CPA_TP53_Ctrl_c19_mega
chr11	77750000	77800000	-0.499322	-0.176857	FALSE	CPA_Ctrl_mega	CPA_TP53_Ctrl_c19_mega
chr11	78250000	78300000	-0.644588	-0.626957	FALSE	CPA_Ctrl_mega	CPA_TP53_Ctrl_c19_mega
chr11	79250000	79300000	-0.345751	-0.0793405	FALSE	CPA_Ctrl_mega	CPA_TP53_Ctrl_c19_mega
chr11	79900000	79950000	0.0899886	0.00436665	FALSE	CPA_Ctrl_mega	CPA_TP53_Ctrl_c19_mega
chr11	80850000	80900000	-0.67181	-0.605041	FALSE	CPA_Ctrl_mega	CPA_TP53_Ctrl_c19_mega
chr11	82400000	82450000	-1.11835	-1.33284	TRUE	CPA_Ctrl_mega	CPA_TP53_Ctrl_c19_mega
chr11	82950000	83000000	-0.395152	-0.391039	FALSE	CPA_Ctrl_mega	CPA_TP53_Ctrl_c19_mega
chr11	83550000	83600000	-0.40152	-0.925517	FALSE	CPA_Ctrl_mega	CPA_TP53_Ctrl_c19_mega
chr11	84300000	84350000	-0.521226	-0.358999	FALSE	CPA_Ctrl_mega	CPA_TP53_Ctrl_c19_mega
chr11	85350000	85400000	-1.21243	-1.10095	TRUE	CPA_Ctrl_mega	CPA_TP53_Ctrl_c19_mega
chr11	86050000	86100000	-0.289005	-0.435456	FALSE	CPA_Ctrl_mega	CPA_TP53_Ctrl_c19_mega
chr11	86650000	86700000	-0.49635	-0.691203	FALSE	CPA_Ctrl_mega	CPA_TP53_Ctrl_c19_mega
chr11	87000000	87050000	-0.555979	-0.524073	FALSE	CPA_Ctrl_mega	CPA_TP53_Ctrl_c19_mega
chr11	87650000	87700000	-0.392586	-0.270404	FALSE	CPA_Ctrl_mega	CPA_TP53_Ctrl_c19_mega
chr11	88600000	88650000	-0.439276	-0.390107	FALSE	CPA_Ctrl_mega	CPA_TP53_Ctrl_c19_mega
chr11	89850000	89900000	-1.2357	-0.71144	FALSE	CPA_Ctrl_mega	CPA_TP53_Ctrl_c19_mega
chr11	91200000	91250000	-0.0419537	-0.176933	FALSE	CPA_Ctrl_mega	CPA_TP53_Ctrl_c19_mega
chr11	93450000	93500000	-1.09796	-1.28587	TRUE	CPA_Ctrl_mega	CPA_TP53_Ctrl_c19_mega
chr11	94300000	94350000	-0.746127	-0.549193	FALSE	CPA_Ctrl_mega	CPA_TP53_Ctrl_c19_mega
chr11	95500000	95550000	-0.907504	-1.25427	FALSE	CPA_Ctrl_mega	CPA_TP53_Ctrl_c19_mega
chr11	96150000	96200000	-1.80229	-2.47183	TRUE	CPA_Ctrl_mega	CPA_TP53_Ctrl_c19_mega
chr11	97350000	97400000	-0.200982	-0.113997	FALSE	CPA_Ctrl_mega	CPA_TP53_Ctrl_c19_mega
chr11	98100000	98150000	0.0517418	-0.0144612	FALSE	CPA_Ctrl_mega	CPA_TP53_Ctrl_c19_mega
chr11	98850000	98900000	-0.750736	-1.41154	FALSE	CPA_Ctrl_mega	CPA_TP53_Ctrl_c19_mega
chr11	99600000	99650000	-0.67568	-0.995106	FALSE	CPA_Ctrl_mega	CPA_TP53_Ctrl_c19_mega
chr11	100850000	100900000	-0.595008	-0.725813	FALSE	CPA_Ctrl_mega	CPA_TP53_Ctrl_c19_mega
chr11	101150000	101200000	-0.294369	-0.364073	FALSE	CPA_Ctrl_mega	CPA_TP53_Ctrl_c19_mega
chr11	101800000	101850000	-0.404459	-0.179389	FALSE	CPA_Ctrl_mega	CPA_TP53_Ctrl_c19_mega
chr11	102950000	103000000	-0.905659	-0.744854	FALSE	CPA_Ctrl_mega	CPA_TP53_Ctrl_c19_mega
chr11	104050000	104100000	0.00752653	-0.0840626	FALSE	CPA_Ctrl_mega	CPA_TP53_Ctrl_c19_mega
chr11	104700000	104750000	0.159439	0.0583243	FALSE	CPA_Ctrl_mega	CPA_TP53_Ctrl_c19_mega
chr11	105850000	105900000	-0.818825	-0.728818	FALSE	CPA_Ctrl_mega	CPA_TP53_Ctrl_c19_mega
chr11	106550000	106600000	0.25793	0.23855	FALSE	CPA_Ctrl_mega	CPA_TP53_Ctrl_c19_mega
chr11	107350000	107400000	-0.588671	-0.292067	FALSE	CPA_Ctrl_mega	CPA_TP53_Ctrl_c19_mega
chr11	107850000	107900000	-0.656514	-0.541633	FALSE	CPA_Ctrl_mega	CPA_TP53_Ctrl_c19_mega
chr11	108550000	108600000	-0.541926	-0.710591	FALSE	CPA_Ctrl_mega	CPA_TP53_Ctrl_c19_mega
chr11	109750000	109800000	-0.374491	-0.536102	FALSE	CPA_Ctrl_mega	CPA_TP53_Ctrl_c19_mega
chr11	110300000	110350000	-0.944703	-0.897595	FALSE	CPA_Ctrl_mega	CPA_TP53_Ctrl_c19_mega
chr11	111200000	111250000	-0.351695	-0.276219	FALSE	CPA_Ctrl_mega	CPA_TP53_Ctrl_c19_mega
chr11	112000000	112050000	-0.594643	-0.403585	FALSE	CPA_Ctrl_mega	CPA_TP53_Ctrl_c19_mega
chr11	113700000	113750000	-0.46941	-0.509771	FALSE	CPA_Ctrl_mega	CPA_TP53_Ctrl_c19_mega
chr11	114250000	114300000	-0.265277	-0.0833197	FALSE	CPA_Ctrl_mega	CPA_TP53_Ctrl_c19_mega
chr11	115100000	115150000	-0.29819	-0.272779	FALSE	CPA_Ctrl_mega	CPA_TP53_Ctrl_c19_mega
chr11	116550000	116600000	-1.74652	-1.36753	TRUE	CPA_Ctrl_mega	CPA_TP53_Ctrl_c19_mega
chr11	117150000	117200000	-1.22836	-0.782034	FALSE	CPA_Ctrl_mega	CPA_TP53_Ctrl_c19_mega
chr11	117950000	118000000	-0.48815	-0.489724	FALSE	CPA_Ctrl_mega	CPA_TP53_Ctrl_c19_mega
chr11	119150000	119200000	-0.320433	-0.507899	FALSE	CPA_Ctrl_mega	CPA_TP53_Ctrl_c19_mega
chr11	121100000	121150000	-0.224207	-0.0129519	FALSE	CPA_Ctrl_mega	CPA_TP53_Ctrl_c19_mega
chr11	121450000	121500000	-0.293065	-0.336952	FALSE	CPA_Ctrl_mega	CPA_TP53_Ctrl_c19_mega
chr11	122450000	122500000	-0.341751	-0.44385	FALSE	CPA_Ctrl_mega	CPA_TP53_Ctrl_c19_mega
chr11	123450000	123500000	-0.578285	-0.592197	FALSE	CPA_Ctrl_mega	CPA_TP53_Ctrl_c19_mega
chr11	124500000	124550000	-0.538083	-0.559214	FALSE	CPA_Ctrl_mega	CPA_TP53_Ctrl_c19_mega
chr11	125800000	125850000	-0.277402	-0.17975	FALSE	CPA_Ctrl_mega	CPA_TP53_Ctrl_c19_mega
chr11	126150000	126200000	-0.39143	-0.545622	FALSE	CPA_Ctrl_mega	CPA_TP53_Ctrl_c19_mega
chr11	127300000	127350000	-0.204788	-0.201335	FALSE	CPA_Ctrl_mega	CPA_TP53_Ctrl_c19_mega
chr11	127800000	127850000	-0.241848	0.101385	FALSE	CPA_Ctrl_mega	CPA_TP53_Ctrl_c19_mega
chr11	128800000	128850000	-0.500299	-0.582631	FALSE	CPA_Ctrl_mega	CPA_TP53_Ctrl_c19_mega
chr11	130100000	130150000	-0.175049	-0.263082	FALSE	CPA_Ctrl_mega	CPA_TP53_Ctrl_c19_mega
chr11	130800000	130850000	-1.09624	-0.905122	FALSE	CPA_Ctrl_mega	CPA_TP53_Ctrl_c19_mega
chr11	131500000	131550000	-0.170799	-0.43229	FALSE	CPA_Ctrl_mega	CPA_TP53_Ctrl_c19_mega
chr11	132100000	132150000	0.129817	0.181247	FALSE	CPA_Ctrl_mega	CPA_TP53_Ctrl_c19_mega
chr11	132900000	132950000	-0.636208	-0.801518	FALSE	CPA_Ctrl_mega	CPA_TP53_Ctrl_c19_mega
chr12	1050000	1100000	0.379862	0.165258	FALSE	CPA_Ctrl_mega	CPA_TP53_Ctrl_c19_mega
chr12	1800000	1850000	-0.128752	-0.178551	FALSE	CPA_Ctrl_mega	CPA_TP53_Ctrl_c19_mega
chr12	3950000	4000000	-0.229048	-0.383015	FALSE	CPA_Ctrl_mega	CPA_TP53_Ctrl_c19_mega
chr12	6100000	6150000	-1.1474	-1.00813	TRUE	CPA_Ctrl_mega	CPA_TP53_Ctrl_c19_mega
chr12	7950000	8000000	0.0188911	-0.12044	FALSE	CPA_Ctrl_mega	CPA_TP53_Ctrl_c19_mega
chr12	8600000	8650000	-0.273942	-0.556924	FALSE	CPA_Ctrl_mega	CPA_TP53_Ctrl_c19_mega
chr12	9350000	9400000	-0.0526819	-0.111769	FALSE	CPA_Ctrl_mega	CPA_TP53_Ctrl_c19_mega
chr12	9850000	9900000	-0.166599	-0.270519	FALSE	CPA_Ctrl_mega	CPA_TP53_Ctrl_c19_mega
chr12	10200000	10250000	0.0448971	0.134669	FALSE	CPA_Ctrl_mega	CPA_TP53_Ctrl_c19_mega
chr12	10850000	10900000	-0.187864	-0.217252	FALSE	CPA_Ctrl_mega	CPA_TP53_Ctrl_c19_mega
chr12	11600000	11650000	-0.435145	-0.716636	FALSE	CPA_Ctrl_mega	CPA_TP53_Ctrl_c19_mega
chr12	12300000	12350000	0.316841	0.230138	FALSE	CPA_Ctrl_mega	CPA_TP53_Ctrl_c19_mega
chr12	14300000	14350000	-0.140486	-0.38167	FALSE	CPA_Ctrl_mega	CPA_TP53_Ctrl_c19_mega
chr12	14850000	14900000	0.0174613	-0.236421	FALSE	CPA_Ctrl_mega	CPA_TP53_Ctrl_c19_mega
chr12	16150000	16200000	-0.681086	-0.534685	FALSE	CPA_Ctrl_mega	CPA_TP53_Ctrl_c19_mega
chr12	17000000	17050000	0.07626	-0.150233	FALSE	CPA_Ctrl_mega	CPA_TP53_Ctrl_c19_mega
chr12	18250000	18300000	-0.737448	-0.653563	FALSE	CPA_Ctrl_mega	CPA_TP53_Ctrl_c19_mega
chr12	19750000	19800000	-0.939588	-0.588694	FALSE	CPA_Ctrl_mega	CPA_TP53_Ctrl_c19_mega
chr12	20700000	20750000	-0.306363	-0.456869	FALSE	CPA_Ctrl_mega	CPA_TP53_Ctrl_c19_mega
chr12	21400000	21450000	-0.16414	-0.312937	FALSE	CPA_Ctrl_mega	CPA_TP53_Ctrl_c19_mega
chr12	22150000	22200000	-0.484773	-0.34611	FALSE	CPA_Ctrl_mega	CPA_TP53_Ctrl_c19_mega
chr12	22800000	22850000	-0.633212	-0.592085	FALSE	CPA_Ctrl_mega	CPA_TP53_Ctrl_c19_mega
chr12	24150000	24200000	0.228732	0.0992743	FALSE	CPA_Ctrl_mega	CPA_TP53_Ctrl_c19_mega
chr12	25000000	25050000	-0.749676	-0.576148	FALSE	CPA_Ctrl_mega	CPA_TP53_Ctrl_c19_mega
chr12	26200000	26250000	-0.248421	-0.535653	FALSE	CPA_Ctrl_mega	CPA_TP53_Ctrl_c19_mega
chr12	27000000	27050000	-0.285794	-0.352943	FALSE	CPA_Ctrl_mega	CPA_TP53_Ctrl_c19_mega
chr12	27850000	27900000	-0.403673	-0.791082	FALSE	CPA_Ctrl_mega	CPA_TP53_Ctrl_c19_mega
chr12	29250000	29300000	-0.229644	-0.122198	FALSE	CPA_Ctrl_mega	CPA_TP53_Ctrl_c19_mega
chr12	29250000	29300000	-0.229644	-0.122198	FALSE	CPA_Ctrl_mega	CPA_TP53_Ctrl_c19_mega
chr12	31000000	31050000	-0.36313	-0.341325	FALSE	CPA_Ctrl_mega	CPA_TP53_Ctrl_c19_mega
chr12	31400000	31450000	-0.774866	-0.680473	FALSE	CPA_Ctrl_mega	CPA_TP53_Ctrl_c19_mega
chr12	32900000	32950000	-1.29606	-1.13409	TRUE	CPA_Ctrl_mega	CPA_TP53_Ctrl_c19_mega
chr12	34200000	34250000	-0.412846	-0.659573	FALSE	CPA_Ctrl_mega	CPA_TP53_Ctrl_c19_mega
chr12	38550000	38600000	-0.0703783	-0.14842	FALSE	CPA_Ctrl_mega	CPA_TP53_Ctrl_c19_mega
chr12	39650000	39700000	-0.480199	-0.476241	FALSE	CPA_Ctrl_mega	CPA_TP53_Ctrl_c19_mega
chr12	40650000	40700000	-0.10178	-0.0479092	FALSE	CPA_Ctrl_mega	CPA_TP53_Ctrl_c19_mega
chr12	41400000	41450000	-0.105403	-0.129082	FALSE	CPA_Ctrl_mega	CPA_TP53_Ctrl_c19_mega
chr12	42800000	42850000	-0.566787	-0.516344	FALSE	CPA_Ctrl_mega	CPA_TP53_Ctrl_c19_mega
chr12	43750000	43800000	-0.595036	-0.662426	FALSE	CPA_Ctrl_mega	CPA_TP53_Ctrl_c19_mega
chr12	44250000	44300000	-0.555688	-0.55959	FALSE	CPA_Ctrl_mega	CPA_TP53_Ctrl_c19_mega
chr12	45450000	45500000	-1.01637	-0.950848	FALSE	CPA_Ctrl_mega	CPA_TP53_Ctrl_c19_mega
chr12	47400000	47450000	-0.101399	-0.348126	FALSE	CPA_Ctrl_mega	CPA_TP53_Ctrl_c19_mega
chr12	48050000	48100000	-0.394276	-0.744183	FALSE	CPA_Ctrl_mega	CPA_TP53_Ctrl_c19_mega
chr12	49150000	49200000	-0.806148	-0.748202	FALSE	CPA_Ctrl_mega	CPA_TP53_Ctrl_c19_mega
chr12	50350000	50400000	0.201117	-0.291066	FALSE	CPA_Ctrl_mega	CPA_TP53_Ctrl_c19_mega
chr12	51150000	51200000	0.160086	-0.0394017	FALSE	CPA_Ctrl_mega	CPA_TP53_Ctrl_c19_mega
chr12	51700000	51750000	-0.0357101	-0.0779966	FALSE	CPA_Ctrl_mega	CPA_TP53_Ctrl_c19_mega
chr12	52350000	52400000	-0.820836	-0.913918	FALSE	CPA_Ctrl_mega	CPA_TP53_Ctrl_c19_mega
chr12	53450000	53500000	-0.530319	-1.14721	FALSE	CPA_Ctrl_mega	CPA_TP53_Ctrl_c19_mega
chr12	53900000	53950000	-0.396075	-0.734435	FALSE	CPA_Ctrl_mega	CPA_TP53_Ctrl_c19_mega
chr12	54850000	54900000	-2.24341	-1.38899	TRUE	CPA_Ctrl_mega	CPA_TP53_Ctrl_c19_mega
chr12	56050000	56100000	-2.00992	-1.40911	TRUE	CPA_Ctrl_mega	CPA_TP53_Ctrl_c19_mega
chr12	58250000	58300000	-1.37277	-0.933203	FALSE	CPA_Ctrl_mega	CPA_TP53_Ctrl_c19_mega
chr12	59600000	59650000	-0.640028	-0.55097	FALSE	CPA_Ctrl_mega	CPA_TP53_Ctrl_c19_mega
chr12	60900000	60950000	-0.182266	-0.380472	FALSE	CPA_Ctrl_mega	CPA_TP53_Ctrl_c19_mega
chr12	62650000	62700000	-1.04141	-0.993954	FALSE	CPA_Ctrl_mega	CPA_TP53_Ctrl_c19_mega
chr12	64100000	64150000	-1.02258	-0.791722	FALSE	CPA_Ctrl_mega	CPA_TP53_Ctrl_c19_mega
chr12	64900000	64950000	-0.769114	-0.635365	FALSE	CPA_Ctrl_mega	CPA_TP53_Ctrl_c19_mega
chr12	65600000	65650000	-0.462412	-0.499569	FALSE	CPA_Ctrl_mega	CPA_TP53_Ctrl_c19_mega
chr12	66500000	66550000	-1.00493	-1.22759	FALSE	CPA_Ctrl_mega	CPA_TP53_Ctrl_c19_mega
chr12	67650000	67700000	-0.748105	-0.708353	FALSE	CPA_Ctrl_mega	CPA_TP53_Ctrl_c19_mega
chr12	68450000	68500000	-0.105496	-0.298141	FALSE	CPA_Ctrl_mega	CPA_TP53_Ctrl_c19_mega
chr12	69200000	69250000	-0.371158	-0.546397	FALSE	CPA_Ctrl_mega	CPA_TP53_Ctrl_c19_mega
chr12	69600000	69650000	-0.290753	-0.218205	FALSE	CPA_Ctrl_mega	CPA_TP53_Ctrl_c19_mega
chr12	70100000	70150000	-0.369488	-0.444514	FALSE	CPA_Ctrl_mega	CPA_TP53_Ctrl_c19_mega
chr12	72300000	72350000	-0.865243	-0.585669	FALSE	CPA_Ctrl_mega	CPA_TP53_Ctrl_c19_mega
chr12	74300000	74350000	-0.123895	-0.0236846	FALSE	CPA_Ctrl_mega	CPA_TP53_Ctrl_c19_mega
chr12	75000000	75050000	-0.619217	-0.538556	FALSE	CPA_Ctrl_mega	CPA_TP53_Ctrl_c19_mega
chr12	75800000	75850000	-0.981465	-0.870123	FALSE	CPA_Ctrl_mega	CPA_TP53_Ctrl_c19_mega
chr12	77300000	77350000	-0.670846	-0.540064	FALSE	CPA_Ctrl_mega	CPA_TP53_Ctrl_c19_mega
chr12	78400000	78450000	-0.697628	-0.61537	FALSE	CPA_Ctrl_mega	CPA_TP53_Ctrl_c19_mega
chr12	79700000	79750000	-0.883926	-0.93109	FALSE	CPA_Ctrl_mega	CPA_TP53_Ctrl_c19_mega
chr12	80650000	80700000	-0.431022	-0.378233	FALSE	CPA_Ctrl_mega	CPA_TP53_Ctrl_c19_mega
chr12	81850000	81900000	-0.246094	-0.47297	FALSE	CPA_Ctrl_mega	CPA_TP53_Ctrl_c19_mega
chr12	82800000	82850000	-0.652537	-0.780101	FALSE	CPA_Ctrl_mega	CPA_TP53_Ctrl_c19_mega
chr12	84200000	84250000	-0.160091	-0.432017	FALSE	CPA_Ctrl_mega	CPA_TP53_Ctrl_c19_mega
chr12	85350000	85400000	-0.44999	-0.186124	FALSE	CPA_Ctrl_mega	CPA_TP53_Ctrl_c19_mega
chr12	86350000	86400000	-0.451548	-0.563874	FALSE	CPA_Ctrl_mega	CPA_TP53_Ctrl_c19_mega
chr12	87350000	87400000	-0.165186	-0.198292	FALSE	CPA_Ctrl_mega	CPA_TP53_Ctrl_c19_mega
chr12	88400000	88450000	-1.93106	-1.54379	TRUE	CPA_Ctrl_mega	CPA_TP53_Ctrl_c19_mega
chr12	89350000	89400000	-0.148547	-0.451484	FALSE	CPA_Ctrl_mega	CPA_TP53_Ctrl_c19_mega
chr12	89900000	89950000	-0.378843	-0.679207	FALSE	CPA_Ctrl_mega	CPA_TP53_Ctrl_c19_mega
chr12	90600000	90650000	0.129751	0.199079	FALSE	CPA_Ctrl_mega	CPA_TP53_Ctrl_c19_mega
chr12	91350000	91400000	-0.30704	-0.29235	FALSE	CPA_Ctrl_mega	CPA_TP53_Ctrl_c19_mega
chr12	91650000	91700000	-0.195827	-0.148985	FALSE	CPA_Ctrl_mega	CPA_TP53_Ctrl_c19_mega
chr12	93100000	93150000	-0.622379	-0.79556	FALSE	CPA_Ctrl_mega	CPA_TP53_Ctrl_c19_mega
chr12	93850000	93900000	-0.370831	-0.627446	FALSE	CPA_Ctrl_mega	CPA_TP53_Ctrl_c19_mega
chr12	94500000	94550000	-0.162271	-0.497082	FALSE	CPA_Ctrl_mega	CPA_TP53_Ctrl_c19_mega
chr12	95350000	95400000	-0.0523836	0.104298	FALSE	CPA_Ctrl_mega	CPA_TP53_Ctrl_c19_mega
chr12	96300000	96350000	-0.429894	-0.360965	FALSE	CPA_Ctrl_mega	CPA_TP53_Ctrl_c19_mega
chr12	96950000	97000000	-1.12392	-1.01569	TRUE	CPA_Ctrl_mega	CPA_TP53_Ctrl_c19_mega
chr12	98800000	98850000	-0.717447	-1.07873	FALSE	CPA_Ctrl_mega	CPA_TP53_Ctrl_c19_mega
chr12	100300000	100350000	-0.288948	-0.283262	FALSE	CPA_Ctrl_mega	CPA_TP53_Ctrl_c19_mega
chr12	101050000	101100000	-0.0796003	-0.265684	FALSE	CPA_Ctrl_mega	CPA_TP53_Ctrl_c19_mega
chr12	101750000	101800000	-0.696845	-0.722257	FALSE	CPA_Ctrl_mega	CPA_TP53_Ctrl_c19_mega
chr12	105550000	105600000	-0.631029	-0.651557	FALSE	CPA_Ctrl_mega	CPA_TP53_Ctrl_c19_mega
chr12	106700000	106750000	-0.878737	-0.572242	FALSE	CPA_Ctrl_mega	CPA_TP53_Ctrl_c19_mega
chr12	107350000	107400000	-0.785798	-0.93124	FALSE	CPA_Ctrl_mega	CPA_TP53_Ctrl_c19_mega
chr12	108100000	108150000	-0.753343	-0.906179	FALSE	CPA_Ctrl_mega	CPA_TP53_Ctrl_c19_mega
chr12	108900000	108950000	-0.914328	-1.0202	FALSE	CPA_Ctrl_mega	CPA_TP53_Ctrl_c19_mega
chr12	109900000	109950000	-0.396565	-0.259544	FALSE	CPA_Ctrl_mega	CPA_TP53_Ctrl_c19_mega
chr12	110300000	110350000	-0.918501	-0.727014	FALSE	CPA_Ctrl_mega	CPA_TP53_Ctrl_c19_mega
chr12	111000000	111050000	0.182665	-0.0647938	FALSE	CPA_Ctrl_mega	CPA_TP53_Ctrl_c19_mega
chr12	111900000	111950000	-0.243554	-0.26864	FALSE	CPA_Ctrl_mega	CPA_TP53_Ctrl_c19_mega
chr12	112850000	112900000	-0.796423	-0.674057	FALSE	CPA_Ctrl_mega	CPA_TP53_Ctrl_c19_mega
chr12	113600000	113650000	-0.419398	-0.627533	FALSE	CPA_Ctrl_mega	CPA_TP53_Ctrl_c19_mega
chr12	114350000	114400000	-0.783856	-0.894298	FALSE	CPA_Ctrl_mega	CPA_TP53_Ctrl_c19_mega
chr12	115000000	115050000	-0.574173	-0.874505	FALSE	CPA_Ctrl_mega	CPA_TP53_Ctrl_c19_mega
chr12	116350000	116400000	-1.82782	-1.7644	TRUE	CPA_Ctrl_mega	CPA_TP53_Ctrl_c19_mega
chr12	117550000	117600000	-0.703642	-0.851997	FALSE	CPA_Ctrl_mega	CPA_TP53_Ctrl_c19_mega
chr12	118350000	118400000	-0.818259	-0.712478	FALSE	CPA_Ctrl_mega	CPA_TP53_Ctrl_c19_mega
chr12	118800000	118850000	-0.747524	-0.893546	FALSE	CPA_Ctrl_mega	CPA_TP53_Ctrl_c19_mega
chr12	121800000	121850000	0.0942078	-0.141762	FALSE	CPA_Ctrl_mega	CPA_TP53_Ctrl_c19_mega
chr12	122800000	122850000	0.22956	-0.170806	FALSE	CPA_Ctrl_mega	CPA_TP53_Ctrl_c19_mega
chr12	124150000	124200000	-0.46073	-0.538467	FALSE	CPA_Ctrl_mega	CPA_TP53_Ctrl_c19_mega
chr12	125500000	125550000	-1.94337	-1.13038	TRUE	CPA_Ctrl_mega	CPA_TP53_Ctrl_c19_mega
chr12	126550000	126600000	0.512448	0.318726	FALSE	CPA_Ctrl_mega	CPA_TP53_Ctrl_c19_mega
chr12	127300000	127350000	-0.136897	-0.388211	FALSE	CPA_Ctrl_mega	CPA_TP53_Ctrl_c19_mega
chr12	128150000	128200000	-0.487858	-0.733545	FALSE	CPA_Ctrl_mega	CPA_TP53_Ctrl_c19_mega
chr12	129700000	129750000	0.387334	0.225932	FALSE	CPA_Ctrl_mega	CPA_TP53_Ctrl_c19_mega
chr12	130450000	130500000	-0.470399	-0.826933	FALSE	CPA_Ctrl_mega	CPA_TP53_Ctrl_c19_mega
chr12	131200000	131250000	-0.0595573	-0.0407633	FALSE	CPA_Ctrl_mega	CPA_TP53_Ctrl_c19_mega
chr13	20200000	20250000	-1.2627	-0.75526	FALSE	CPA_Ctrl_mega	CPA_TP53_Ctrl_c19_mega
chr13	22100000	22150000	-0.832029	-0.826684	FALSE	CPA_Ctrl_mega	CPA_TP53_Ctrl_c19_mega
chr13	23900000	23950000	-0.673927	-0.851496	FALSE	CPA_Ctrl_mega	CPA_TP53_Ctrl_c19_mega
chr13	24800000	24850000	-0.423149	-0.508932	FALSE	CPA_Ctrl_mega	CPA_TP53_Ctrl_c19_mega
chr13	25650000	25700000	-0.259692	-0.20617	FALSE	CPA_Ctrl_mega	CPA_TP53_Ctrl_c19_mega
chr13	26700000	26750000	-0.107567	-0.416606	FALSE	CPA_Ctrl_mega	CPA_TP53_Ctrl_c19_mega
chr13	27450000	27500000	-0.334914	-0.493275	FALSE	CPA_Ctrl_mega	CPA_TP53_Ctrl_c19_mega
chr13	29350000	29400000	-0.0692511	-0.698958	FALSE	CPA_Ctrl_mega	CPA_TP53_Ctrl_c19_mega
chr13	30000000	30050000	-1.23113	-1.13051	TRUE	CPA_Ctrl_mega	CPA_TP53_Ctrl_c19_mega
chr13	30650000	30700000	0.0997531	-0.201109	FALSE	CPA_Ctrl_mega	CPA_TP53_Ctrl_c19_mega
chr13	31700000	31750000	-0.881962	-0.706431	FALSE	CPA_Ctrl_mega	CPA_TP53_Ctrl_c19_mega
chr13	32450000	32500000	-0.0941697	-0.224131	FALSE	CPA_Ctrl_mega	CPA_TP53_Ctrl_c19_mega
chr13	33050000	33100000	-0.272332	-0.30715	FALSE	CPA_Ctrl_mega	CPA_TP53_Ctrl_c19_mega
chr13	34300000	34350000	-0.390488	-0.679809	FALSE	CPA_Ctrl_mega	CPA_TP53_Ctrl_c19_mega
chr13	35700000	35750000	-0.645288	-0.474144	FALSE	CPA_Ctrl_mega	CPA_TP53_Ctrl_c19_mega
chr13	36450000	36500000	-0.0228267	-0.0159971	FALSE	CPA_Ctrl_mega	CPA_TP53_Ctrl_c19_mega
chr13	37550000	37600000	-0.803625	-0.806225	FALSE	CPA_Ctrl_mega	CPA_TP53_Ctrl_c19_mega
chr13	38250000	38300000	0.0349138	0.0263563	FALSE	CPA_Ctrl_mega	CPA_TP53_Ctrl_c19_mega
chr13	39500000	39550000	-0.328152	-0.355377	FALSE	CPA_Ctrl_mega	CPA_TP53_Ctrl_c19_mega
chr13	40250000	40300000	-0.838461	-0.95101	FALSE	CPA_Ctrl_mega	CPA_TP53_Ctrl_c19_mega
chr13	41400000	41450000	-0.435414	-0.517275	FALSE	CPA_Ctrl_mega	CPA_TP53_Ctrl_c19_mega
chr13	42800000	42850000	-0.508817	-0.645549	FALSE	CPA_Ctrl_mega	CPA_TP53_Ctrl_c19_mega
chr13	43600000	43650000	0.369863	0.35551	FALSE	CPA_Ctrl_mega	CPA_TP53_Ctrl_c19_mega
chr13	44400000	44450000	-0.629079	-0.756183	FALSE	CPA_Ctrl_mega	CPA_TP53_Ctrl_c19_mega
chr13	45050000	45100000	0.40768	-0.0726818	FALSE	CPA_Ctrl_mega	CPA_TP53_Ctrl_c19_mega
chr13	46000000	46050000	-0.668359	-0.640524	FALSE	CPA_Ctrl_mega	CPA_TP53_Ctrl_c19_mega
chr13	47300000	47350000	-0.618402	-0.685069	FALSE	CPA_Ctrl_mega	CPA_TP53_Ctrl_c19_mega
chr13	48500000	48550000	-0.314336	-0.190221	FALSE	CPA_Ctrl_mega	CPA_TP53_Ctrl_c19_mega
chr13	49850000	49900000	-0.35045	-0.121201	FALSE	CPA_Ctrl_mega	CPA_TP53_Ctrl_c19_mega
chr13	51650000	51700000	-0.576024	-0.812479	FALSE	CPA_Ctrl_mega	CPA_TP53_Ctrl_c19_mega
chr13	52450000	52500000	-0.21968	-0.400071	FALSE	CPA_Ctrl_mega	CPA_TP53_Ctrl_c19_mega
chr13	53150000	53200000	-0.974149	-0.701004	FALSE	CPA_Ctrl_mega	CPA_TP53_Ctrl_c19_mega
chr13	55650000	55700000	-0.26871	-0.332918	FALSE	CPA_Ctrl_mega	CPA_TP53_Ctrl_c19_mega
chr13	57800000	57850000	-0.414131	-0.526685	FALSE	CPA_Ctrl_mega	CPA_TP53_Ctrl_c19_mega
chr13	61000000	61050000	-1.17517	-1.09763	TRUE	CPA_Ctrl_mega	CPA_TP53_Ctrl_c19_mega
chr13	61700000	61750000	0.122045	-0.171882	FALSE	CPA_Ctrl_mega	CPA_TP53_Ctrl_c19_mega
chr13	63600000	63650000	-0.825436	-1.25649	FALSE	CPA_Ctrl_mega	CPA_TP53_Ctrl_c19_mega
chr13	64950000	65000000	-0.450461	-0.349425	FALSE	CPA_Ctrl_mega	CPA_TP53_Ctrl_c19_mega
chr13	66200000	66250000	-0.787932	-0.61195	FALSE	CPA_Ctrl_mega	CPA_TP53_Ctrl_c19_mega
chr13	67100000	67150000	-0.182992	-0.0440516	FALSE	CPA_Ctrl_mega	CPA_TP53_Ctrl_c19_mega
chr13	67900000	67950000	-0.827559	-0.957895	FALSE	CPA_Ctrl_mega	CPA_TP53_Ctrl_c19_mega
chr13	70000000	70050000	-0.580922	-0.62754	FALSE	CPA_Ctrl_mega	CPA_TP53_Ctrl_c19_mega
chr13	71100000	71150000	-0.782788	-1.52836	FALSE	CPA_Ctrl_mega	CPA_TP53_Ctrl_c19_mega
chr13	71800000	71850000	-0.179365	-0.211335	FALSE	CPA_Ctrl_mega	CPA_TP53_Ctrl_c19_mega
chr13	72400000	72450000	0.132129	0.0783754	FALSE	CPA_Ctrl_mega	CPA_TP53_Ctrl_c19_mega
chr13	73300000	73350000	-1.69013	-2.0472	TRUE	CPA_Ctrl_mega	CPA_TP53_Ctrl_c19_mega
chr13	74300000	74350000	-0.646957	-1.00607	FALSE	CPA_Ctrl_mega	CPA_TP53_Ctrl_c19_mega
chr13	77550000	77600000	-0.697693	-0.875684	FALSE	CPA_Ctrl_mega	CPA_TP53_Ctrl_c19_mega
chr13	79900000	79950000	-1.17116	-0.894657	FALSE	CPA_Ctrl_mega	CPA_TP53_Ctrl_c19_mega
chr13	80950000	81000000	-0.13728	-0.454686	FALSE	CPA_Ctrl_mega	CPA_TP53_Ctrl_c19_mega
chr13	81600000	81650000	-0.708353	-0.550204	FALSE	CPA_Ctrl_mega	CPA_TP53_Ctrl_c19_mega
chr13	85350000	85400000	-1.05934	-1.00784	TRUE	CPA_Ctrl_mega	CPA_TP53_Ctrl_c19_mega
chr13	86450000	86500000	-1.23813	-1.28613	TRUE	CPA_Ctrl_mega	CPA_TP53_Ctrl_c19_mega
chr13	87450000	87500000	-0.192149	-0.107054	FALSE	CPA_Ctrl_mega	CPA_TP53_Ctrl_c19_mega
chr13	90450000	90500000	-0.185721	-0.0724747	FALSE	CPA_Ctrl_mega	CPA_TP53_Ctrl_c19_mega
chr13	93450000	93500000	-0.0884522	-0.120261	FALSE	CPA_Ctrl_mega	CPA_TP53_Ctrl_c19_mega
chr13	94150000	94200000	0.265275	0.0865743	FALSE	CPA_Ctrl_mega	CPA_TP53_Ctrl_c19_mega
chr13	95050000	95100000	-0.818821	-1.01777	FALSE	CPA_Ctrl_mega	CPA_TP53_Ctrl_c19_mega
chr13	96600000	96650000	-0.758287	-0.562683	FALSE	CPA_Ctrl_mega	CPA_TP53_Ctrl_c19_mega
chr13	97600000	97650000	-0.802967	-0.839	FALSE	CPA_Ctrl_mega	CPA_TP53_Ctrl_c19_mega
chr13	98350000	98400000	-0.169721	-0.118676	FALSE	CPA_Ctrl_mega	CPA_TP53_Ctrl_c19_mega
chr13	99400000	99450000	-0.100896	-0.211943	FALSE	CPA_Ctrl_mega	CPA_TP53_Ctrl_c19_mega
chr13	100150000	100200000	-0.735185	-0.565048	FALSE	CPA_Ctrl_mega	CPA_TP53_Ctrl_c19_mega
chr13	101200000	101250000	-0.653985	-0.673704	FALSE	CPA_Ctrl_mega	CPA_TP53_Ctrl_c19_mega
chr13	101750000	101800000	-0.295086	-0.580994	FALSE	CPA_Ctrl_mega	CPA_TP53_Ctrl_c19_mega
chr13	102450000	102500000	-0.222344	-0.175684	FALSE	CPA_Ctrl_mega	CPA_TP53_Ctrl_c19_mega
chr13	103500000	103550000	-0.6592	-0.844316	FALSE	CPA_Ctrl_mega	CPA_TP53_Ctrl_c19_mega
chr13	104450000	104500000	-0.246252	-0.506135	FALSE	CPA_Ctrl_mega	CPA_TP53_Ctrl_c19_mega
chr13	105300000	105350000	0.177125	0.126988	FALSE	CPA_Ctrl_mega	CPA_TP53_Ctrl_c19_mega
chr13	105850000	105900000	0.0107631	-0.00109468	FALSE	CPA_Ctrl_mega	CPA_TP53_Ctrl_c19_mega
chr13	106650000	106700000	0.333229	0.292403	FALSE	CPA_Ctrl_mega	CPA_TP53_Ctrl_c19_mega
chr13	107200000	107250000	-1.19753	-1.24372	TRUE	CPA_Ctrl_mega	CPA_TP53_Ctrl_c19_mega
chr13	107750000	107800000	-0.514153	-0.597714	FALSE	CPA_Ctrl_mega	CPA_TP53_Ctrl_c19_mega
chr13	108900000	108950000	-0.465373	-0.534268	FALSE	CPA_Ctrl_mega	CPA_TP53_Ctrl_c19_mega
chr13	109550000	109600000	-0.831777	-0.717659	FALSE	CPA_Ctrl_mega	CPA_TP53_Ctrl_c19_mega
chr13	110850000	110900000	0.0980155	-0.254602	FALSE	CPA_Ctrl_mega	CPA_TP53_Ctrl_c19_mega
chr13	113200000	113250000	-0.507101	-0.320517	FALSE	CPA_Ctrl_mega	CPA_TP53_Ctrl_c19_mega
chr13	113500000	113550000	-0.487552	-0.25413	FALSE	CPA_Ctrl_mega	CPA_TP53_Ctrl_c19_mega
chr13	114150000	114200000	-0.0947341	-0.232947	FALSE	CPA_Ctrl_mega	CPA_TP53_Ctrl_c19_mega
chr14	20700000	20750000	-0.292938	-0.607999	FALSE	CPA_Ctrl_mega	CPA_TP53_Ctrl_c19_mega
chr14	22000000	22050000	-1.00096	-0.74448	FALSE	CPA_Ctrl_mega	CPA_TP53_Ctrl_c19_mega
chr14	22500000	22550000	-0.523241	-0.0647282	FALSE	CPA_Ctrl_mega	CPA_TP53_Ctrl_c19_mega
chr14	27550000	27600000	-0.00326738	-0.0543117	FALSE	CPA_Ctrl_mega	CPA_TP53_Ctrl_c19_mega
chr14	28700000	28750000	-0.276239	-0.328154	FALSE	CPA_Ctrl_mega	CPA_TP53_Ctrl_c19_mega
chr14	29150000	29200000	-0.757959	-0.761738	FALSE	CPA_Ctrl_mega	CPA_TP53_Ctrl_c19_mega
chr14	30000000	30050000	-0.180274	-0.721212	FALSE	CPA_Ctrl_mega	CPA_TP53_Ctrl_c19_mega
chr14	31050000	31100000	-0.969725	-0.842927	FALSE	CPA_Ctrl_mega	CPA_TP53_Ctrl_c19_mega
chr14	31850000	31900000	-0.519036	-0.654123	FALSE	CPA_Ctrl_mega	CPA_TP53_Ctrl_c19_mega
chr14	33000000	33050000	-0.800764	-1.00285	FALSE	CPA_Ctrl_mega	CPA_TP53_Ctrl_c19_mega
chr14	34200000	34250000	0.0498226	0.0598222	FALSE	CPA_Ctrl_mega	CPA_TP53_Ctrl_c19_mega
chr14	34950000	35000000	-0.801191	-1.15809	FALSE	CPA_Ctrl_mega	CPA_TP53_Ctrl_c19_mega
chr14	36250000	36300000	-0.817423	-0.639041	FALSE	CPA_Ctrl_mega	CPA_TP53_Ctrl_c19_mega
chr14	37050000	37100000	0.119963	-0.000955482	FALSE	CPA_Ctrl_mega	CPA_TP53_Ctrl_c19_mega
chr14	37650000	37700000	-0.577031	-0.687689	FALSE	CPA_Ctrl_mega	CPA_TP53_Ctrl_c19_mega
chr14	38350000	38400000	-0.353438	-0.600406	FALSE	CPA_Ctrl_mega	CPA_TP53_Ctrl_c19_mega
chr14	39450000	39500000	-1.3323	-1.23316	TRUE	CPA_Ctrl_mega	CPA_TP53_Ctrl_c19_mega
chr14	39900000	39950000	-1.1685	-1.27467	TRUE	CPA_Ctrl_mega	CPA_TP53_Ctrl_c19_mega
chr14	42150000	42200000	-0.509163	-0.437214	FALSE	CPA_Ctrl_mega	CPA_TP53_Ctrl_c19_mega
chr14	44050000	44100000	0.0417648	-0.170747	FALSE	CPA_Ctrl_mega	CPA_TP53_Ctrl_c19_mega
chr14	45300000	45350000	-1.4441	-1.53573	TRUE	CPA_Ctrl_mega	CPA_TP53_Ctrl_c19_mega
chr14	45700000	45750000	-0.98093	-1.01768	FALSE	CPA_Ctrl_mega	CPA_TP53_Ctrl_c19_mega
chr14	49150000	49200000	-0.128277	-0.368248	FALSE	CPA_Ctrl_mega	CPA_TP53_Ctrl_c19_mega
chr14	50000000	50050000	-2.2224	-2.0616	TRUE	CPA_Ctrl_mega	CPA_TP53_Ctrl_c19_mega
chr14	51350000	51400000	-0.472331	-0.569734	FALSE	CPA_Ctrl_mega	CPA_TP53_Ctrl_c19_mega
chr14	52500000	52550000	-0.195265	-0.189975	FALSE	CPA_Ctrl_mega	CPA_TP53_Ctrl_c19_mega
chr14	53000000	53050000	-0.182369	-0.0195795	FALSE	CPA_Ctrl_mega	CPA_TP53_Ctrl_c19_mega
chr14	54850000	54900000	-0.670866	-0.814383	FALSE	CPA_Ctrl_mega	CPA_TP53_Ctrl_c19_mega
chr14	55500000	55550000	-0.292541	-0.366167	FALSE	CPA_Ctrl_mega	CPA_TP53_Ctrl_c19_mega
chr14	56000000	56050000	-0.0765107	-0.0692345	FALSE	CPA_Ctrl_mega	CPA_TP53_Ctrl_c19_mega
chr14	56950000	57000000	-0.477534	-0.475556	FALSE	CPA_Ctrl_mega	CPA_TP53_Ctrl_c19_mega
chr14	57850000	57900000	-0.299698	-0.566516	FALSE	CPA_Ctrl_mega	CPA_TP53_Ctrl_c19_mega
chr14	58800000	58850000	-0.915708	-0.565123	FALSE	CPA_Ctrl_mega	CPA_TP53_Ctrl_c19_mega
chr14	60000000	60050000	-0.521874	-0.374343	FALSE	CPA_Ctrl_mega	CPA_TP53_Ctrl_c19_mega
chr14	61000000	61050000	-0.434065	-0.356476	FALSE	CPA_Ctrl_mega	CPA_TP53_Ctrl_c19_mega
chr14	61750000	61800000	-0.310367	-0.638456	FALSE	CPA_Ctrl_mega	CPA_TP53_Ctrl_c19_mega
chr14	63800000	63850000	-1.13328	-0.626244	FALSE	CPA_Ctrl_mega	CPA_TP53_Ctrl_c19_mega
chr14	64850000	64900000	-0.155476	-0.196114	FALSE	CPA_Ctrl_mega	CPA_TP53_Ctrl_c19_mega
chr14	65500000	65550000	-0.767902	-0.78855	FALSE	CPA_Ctrl_mega	CPA_TP53_Ctrl_c19_mega
chr14	66750000	66800000	-0.252162	-0.18633	FALSE	CPA_Ctrl_mega	CPA_TP53_Ctrl_c19_mega
chr14	67800000	67850000	-1.37892	-1.15365	TRUE	CPA_Ctrl_mega	CPA_TP53_Ctrl_c19_mega
chr14	68150000	68200000	-0.673046	-0.496962	FALSE	CPA_Ctrl_mega	CPA_TP53_Ctrl_c19_mega
chr14	69950000	70000000	-0.490568	-0.559596	FALSE	CPA_Ctrl_mega	CPA_TP53_Ctrl_c19_mega
chr14	71450000	71500000	-0.627784	-0.863677	FALSE	CPA_Ctrl_mega	CPA_TP53_Ctrl_c19_mega
chr14	72200000	72250000	-1.10428	-0.767981	FALSE	CPA_Ctrl_mega	CPA_TP53_Ctrl_c19_mega
chr14	72900000	72950000	-0.480528	-0.327018	FALSE	CPA_Ctrl_mega	CPA_TP53_Ctrl_c19_mega
chr14	73450000	73500000	-0.861959	-0.537184	FALSE	CPA_Ctrl_mega	CPA_TP53_Ctrl_c19_mega
chr14	74500000	74550000	-0.245283	-0.434521	FALSE	CPA_Ctrl_mega	CPA_TP53_Ctrl_c19_mega
chr14	76100000	76150000	-0.46448	-0.490701	FALSE	CPA_Ctrl_mega	CPA_TP53_Ctrl_c19_mega
chr14	77200000	77250000	-0.473246	-0.444598	FALSE	CPA_Ctrl_mega	CPA_TP53_Ctrl_c19_mega
chr14	78200000	78250000	-0.737283	-0.575902	FALSE	CPA_Ctrl_mega	CPA_TP53_Ctrl_c19_mega
chr14	79300000	79350000	-1.13622	-1.25139	TRUE	CPA_Ctrl_mega	CPA_TP53_Ctrl_c19_mega
chr14	80450000	80500000	-0.116955	-0.210127	FALSE	CPA_Ctrl_mega	CPA_TP53_Ctrl_c19_mega
chr14	82000000	82050000	-1.47754	-1.68064	TRUE	CPA_Ctrl_mega	CPA_TP53_Ctrl_c19_mega
chr14	84350000	84400000	-0.11236	-0.105852	FALSE	CPA_Ctrl_mega	CPA_TP53_Ctrl_c19_mega
chr14	87400000	87450000	-0.163897	-0.400204	FALSE	CPA_Ctrl_mega	CPA_TP53_Ctrl_c19_mega
chr14	88200000	88250000	-0.458002	-0.509467	FALSE	CPA_Ctrl_mega	CPA_TP53_Ctrl_c19_mega
chr14	89000000	89050000	-0.611439	-0.331971	FALSE	CPA_Ctrl_mega	CPA_TP53_Ctrl_c19_mega
chr14	90450000	90500000	-0.481349	-0.578102	FALSE	CPA_Ctrl_mega	CPA_TP53_Ctrl_c19_mega
chr14	91250000	91300000	0.00218884	-0.158397	FALSE	CPA_Ctrl_mega	CPA_TP53_Ctrl_c19_mega
chr14	91850000	91900000	-0.281209	-0.366236	FALSE	CPA_Ctrl_mega	CPA_TP53_Ctrl_c19_mega
chr14	92500000	92550000	-0.449123	-0.51592	FALSE	CPA_Ctrl_mega	CPA_TP53_Ctrl_c19_mega
chr14	93250000	93300000	-0.487944	-0.651214	FALSE	CPA_Ctrl_mega	CPA_TP53_Ctrl_c19_mega
chr14	93650000	93700000	-0.26517	-0.338367	FALSE	CPA_Ctrl_mega	CPA_TP53_Ctrl_c19_mega
chr14	94400000	94450000	-0.462248	-0.530968	FALSE	CPA_Ctrl_mega	CPA_TP53_Ctrl_c19_mega
chr14	94850000	94900000	-0.22632	-0.193836	FALSE	CPA_Ctrl_mega	CPA_TP53_Ctrl_c19_mega
chr14	95950000	96000000	0.0591458	-0.184463	FALSE	CPA_Ctrl_mega	CPA_TP53_Ctrl_c19_mega
chr14	96950000	97000000	-0.515193	-0.547464	FALSE	CPA_Ctrl_mega	CPA_TP53_Ctrl_c19_mega
chr14	98450000	98500000	0.324779	0.176903	FALSE	CPA_Ctrl_mega	CPA_TP53_Ctrl_c19_mega
chr14	99850000	99900000	-0.754818	-0.847464	FALSE	CPA_Ctrl_mega	CPA_TP53_Ctrl_c19_mega
chr14	100650000	100700000	-0.111714	-0.426852	FALSE	CPA_Ctrl_mega	CPA_TP53_Ctrl_c19_mega
chr14	102150000	102200000	-0.49743	-0.887048	FALSE	CPA_Ctrl_mega	CPA_TP53_Ctrl_c19_mega
chr14	102750000	102800000	0.174409	-0.179268	FALSE	CPA_Ctrl_mega	CPA_TP53_Ctrl_c19_mega
chr14	104400000	104450000	-0.22781	-0.25685	FALSE	CPA_Ctrl_mega	CPA_TP53_Ctrl_c19_mega
chr14	105200000	105250000	-0.510362	-0.688031	FALSE	CPA_Ctrl_mega	CPA_TP53_Ctrl_c19_mega
chr14	106000000	106050000	-1.39407	-1.32244	TRUE	CPA_Ctrl_mega	CPA_TP53_Ctrl_c19_mega
chr15	22600000	22650000	-1.86469	-2.13331	TRUE	CPA_Ctrl_mega	CPA_TP53_Ctrl_c19_mega
chr15	23550000	23600000	-1.68044	-2.27905	TRUE	CPA_Ctrl_mega	CPA_TP53_Ctrl_c19_mega
chr15	25900000	25950000	0.0406532	0.0176781	FALSE	CPA_Ctrl_mega	CPA_TP53_Ctrl_c19_mega
chr15	27050000	27100000	-0.328492	-0.309398	FALSE	CPA_Ctrl_mega	CPA_TP53_Ctrl_c19_mega
chr15	28400000	28450000	-1.07158	-1.0284	TRUE	CPA_Ctrl_mega	CPA_TP53_Ctrl_c19_mega
chr15	29900000	29950000	-0.58539	-0.586078	FALSE	CPA_Ctrl_mega	CPA_TP53_Ctrl_c19_mega
chr15	31800000	31850000	-0.406326	-0.387649	FALSE	CPA_Ctrl_mega	CPA_TP53_Ctrl_c19_mega
chr15	32750000	32800000	-2.67109	-3.27929	TRUE	CPA_Ctrl_mega	CPA_TP53_Ctrl_c19_mega
chr15	33400000	33450000	-0.329863	-0.463548	FALSE	CPA_Ctrl_mega	CPA_TP53_Ctrl_c19_mega
chr15	34300000	34350000	-0.429626	-0.530096	FALSE	CPA_Ctrl_mega	CPA_TP53_Ctrl_c19_mega
chr15	35250000	35300000	-0.842004	-0.647257	FALSE	CPA_Ctrl_mega	CPA_TP53_Ctrl_c19_mega
chr15	37400000	37450000	-0.330917	-0.580588	FALSE	CPA_Ctrl_mega	CPA_TP53_Ctrl_c19_mega
chr15	38200000	38250000	-0.620061	-0.914064	FALSE	CPA_Ctrl_mega	CPA_TP53_Ctrl_c19_mega
chr15	38950000	39000000	-0.30752	-0.490992	FALSE	CPA_Ctrl_mega	CPA_TP53_Ctrl_c19_mega
chr15	40650000	40700000	0.0846797	-0.202983	FALSE	CPA_Ctrl_mega	CPA_TP53_Ctrl_c19_mega
chr15	41700000	41750000	0.00997852	-0.390356	FALSE	CPA_Ctrl_mega	CPA_TP53_Ctrl_c19_mega
chr15	44050000	44100000	-0.614825	-0.98993	FALSE	CPA_Ctrl_mega	CPA_TP53_Ctrl_c19_mega
chr15	44900000	44950000	-0.470262	-0.332929	FALSE	CPA_Ctrl_mega	CPA_TP53_Ctrl_c19_mega
chr15	45900000	45950000	-0.995466	-0.914522	FALSE	CPA_Ctrl_mega	CPA_TP53_Ctrl_c19_mega
chr15	47450000	47500000	-0.094627	-0.522459	FALSE	CPA_Ctrl_mega	CPA_TP53_Ctrl_c19_mega
chr15	48550000	48600000	-0.636647	-0.756433	FALSE	CPA_Ctrl_mega	CPA_TP53_Ctrl_c19_mega
chr15	49450000	49500000	-0.277942	-0.147116	FALSE	CPA_Ctrl_mega	CPA_TP53_Ctrl_c19_mega
chr15	50550000	50600000	-0.802276	-0.322652	FALSE	CPA_Ctrl_mega	CPA_TP53_Ctrl_c19_mega
chr15	51850000	51900000	-0.424505	-0.315178	FALSE	CPA_Ctrl_mega	CPA_TP53_Ctrl_c19_mega
chr15	53000000	53050000	-1.62045	-1.24761	TRUE	CPA_Ctrl_mega	CPA_TP53_Ctrl_c19_mega
chr15	54100000	54150000	-0.467308	-0.774072	FALSE	CPA_Ctrl_mega	CPA_TP53_Ctrl_c19_mega
chr15	55500000	55550000	-0.719041	-0.737435	FALSE	CPA_Ctrl_mega	CPA_TP53_Ctrl_c19_mega
chr15	56700000	56750000	-0.468138	-0.400184	FALSE	CPA_Ctrl_mega	CPA_TP53_Ctrl_c19_mega
chr15	57850000	57900000	-0.377285	-0.313707	FALSE	CPA_Ctrl_mega	CPA_TP53_Ctrl_c19_mega
chr15	58400000	58450000	-0.159348	-0.284229	FALSE	CPA_Ctrl_mega	CPA_TP53_Ctrl_c19_mega
chr15	59200000	59250000	-0.168374	-0.45143	FALSE	CPA_Ctrl_mega	CPA_TP53_Ctrl_c19_mega
chr15	59900000	59950000	-1.04423	-1.21999	TRUE	CPA_Ctrl_mega	CPA_TP53_Ctrl_c19_mega
chr15	60750000	60800000	-0.8758	-0.548654	FALSE	CPA_Ctrl_mega	CPA_TP53_Ctrl_c19_mega
chr15	62150000	62200000	-0.568532	-0.350243	FALSE	CPA_Ctrl_mega	CPA_TP53_Ctrl_c19_mega
chr15	63000000	63050000	-0.331387	-0.132439	FALSE	CPA_Ctrl_mega	CPA_TP53_Ctrl_c19_mega
chr15	63800000	63850000	-0.183386	-0.0626302	FALSE	CPA_Ctrl_mega	CPA_TP53_Ctrl_c19_mega
chr15	64400000	64450000	-0.525602	-0.925844	FALSE	CPA_Ctrl_mega	CPA_TP53_Ctrl_c19_mega
chr15	66800000	66850000	-0.168483	-0.524669	FALSE	CPA_Ctrl_mega	CPA_TP53_Ctrl_c19_mega
chr15	67650000	67700000	0.341085	0.140471	FALSE	CPA_Ctrl_mega	CPA_TP53_Ctrl_c19_mega
chr15	68500000	68550000	-0.289547	-0.547079	FALSE	CPA_Ctrl_mega	CPA_TP53_Ctrl_c19_mega
chr15	69700000	69750000	-0.441179	-0.939672	FALSE	CPA_Ctrl_mega	CPA_TP53_Ctrl_c19_mega
chr15	72100000	72150000	-0.0939909	-0.186051	FALSE	CPA_Ctrl_mega	CPA_TP53_Ctrl_c19_mega
chr15	72900000	72950000	-0.40232	-0.218768	FALSE	CPA_Ctrl_mega	CPA_TP53_Ctrl_c19_mega
chr15	73500000	73550000	0.256444	0.0125103	FALSE	CPA_Ctrl_mega	CPA_TP53_Ctrl_c19_mega
chr15	74200000	74250000	-0.916898	-0.787312	FALSE	CPA_Ctrl_mega	CPA_TP53_Ctrl_c19_mega
chr15	75600000	75650000	-0.321667	-0.726373	FALSE	CPA_Ctrl_mega	CPA_TP53_Ctrl_c19_mega
chr15	76400000	76450000	-0.409602	-0.492629	FALSE	CPA_Ctrl_mega	CPA_TP53_Ctrl_c19_mega
chr15	77200000	77250000	-0.17749	-0.187588	FALSE	CPA_Ctrl_mega	CPA_TP53_Ctrl_c19_mega
chr15	78150000	78200000	-0.656403	-0.809135	FALSE	CPA_Ctrl_mega	CPA_TP53_Ctrl_c19_mega
chr15	79450000	79500000	-0.289126	-0.244054	FALSE	CPA_Ctrl_mega	CPA_TP53_Ctrl_c19_mega
chr15	80600000	80650000	-0.128052	-0.326547	FALSE	CPA_Ctrl_mega	CPA_TP53_Ctrl_c19_mega
chr15	84900000	84950000	-1.21154	-1.04269	TRUE	CPA_Ctrl_mega	CPA_TP53_Ctrl_c19_mega
chr15	85800000	85850000	-0.387365	-0.580695	FALSE	CPA_Ctrl_mega	CPA_TP53_Ctrl_c19_mega
chr15	86300000	86350000	-1.41856	-0.990064	FALSE	CPA_Ctrl_mega	CPA_TP53_Ctrl_c19_mega
chr15	87350000	87400000	-0.055989	-0.0898443	FALSE	CPA_Ctrl_mega	CPA_TP53_Ctrl_c19_mega
chr15	88250000	88300000	0.295281	0.300979	FALSE	CPA_Ctrl_mega	CPA_TP53_Ctrl_c19_mega
chr15	89750000	89800000	-0.613985	-0.646561	FALSE	CPA_Ctrl_mega	CPA_TP53_Ctrl_c19_mega
chr15	91450000	91500000	-0.659069	-0.770745	FALSE	CPA_Ctrl_mega	CPA_TP53_Ctrl_c19_mega
chr15	96400000	96450000	0.00673631	0.0265146	FALSE	CPA_Ctrl_mega	CPA_TP53_Ctrl_c19_mega
chr15	96900000	96950000	-0.0744529	-0.131781	FALSE	CPA_Ctrl_mega	CPA_TP53_Ctrl_c19_mega
chr15	98350000	98400000	-0.346424	-0.506418	FALSE	CPA_Ctrl_mega	CPA_TP53_Ctrl_c19_mega
chr15	98900000	98950000	-0.391021	-0.441464	FALSE	CPA_Ctrl_mega	CPA_TP53_Ctrl_c19_mega
chr15	99700000	99750000	-0.409922	-0.632765	FALSE	CPA_Ctrl_mega	CPA_TP53_Ctrl_c19_mega
chr15	100300000	100350000	-0.833757	-0.597926	FALSE	CPA_Ctrl_mega	CPA_TP53_Ctrl_c19_mega
chr15	101100000	101150000	-0.991224	-0.833068	FALSE	CPA_Ctrl_mega	CPA_TP53_Ctrl_c19_mega
chr16	1350000	1400000	0.589785	0.158007	FALSE	CPA_Ctrl_mega	CPA_TP53_Ctrl_c19_mega
chr16	1950000	2000000	0.179538	-0.59905	FALSE	CPA_Ctrl_mega	CPA_TP53_Ctrl_c19_mega
chr16	3000000	3050000	-0.287525	-0.975631	FALSE	CPA_Ctrl_mega	CPA_TP53_Ctrl_c19_mega
chr16	3600000	3650000	0.155736	0.023919	FALSE	CPA_Ctrl_mega	CPA_TP53_Ctrl_c19_mega
chr16	4500000	4550000	-0.231584	-0.399797	FALSE	CPA_Ctrl_mega	CPA_TP53_Ctrl_c19_mega
chr16	5100000	5150000	-1.59127	-1.73789	TRUE	CPA_Ctrl_mega	CPA_TP53_Ctrl_c19_mega
chr16	6750000	6800000	-0.132034	-0.125707	FALSE	CPA_Ctrl_mega	CPA_TP53_Ctrl_c19_mega
chr16	8550000	8600000	-1.33077	-1.42362	TRUE	CPA_Ctrl_mega	CPA_TP53_Ctrl_c19_mega
chr16	9250000	9300000	-0.945789	-0.869877	FALSE	CPA_Ctrl_mega	CPA_TP53_Ctrl_c19_mega
chr16	10350000	10400000	-0.00297152	-0.177435	FALSE	CPA_Ctrl_mega	CPA_TP53_Ctrl_c19_mega
chr16	11000000	11050000	-0.577055	-0.86562	FALSE	CPA_Ctrl_mega	CPA_TP53_Ctrl_c19_mega
chr16	12100000	12150000	-0.764161	-0.399303	FALSE	CPA_Ctrl_mega	CPA_TP53_Ctrl_c19_mega
chr16	13950000	14000000	-1.2442	-1.3848	TRUE	CPA_Ctrl_mega	CPA_TP53_Ctrl_c19_mega
chr16	14900000	14950000	-0.872004	-1.14391	FALSE	CPA_Ctrl_mega	CPA_TP53_Ctrl_c19_mega
chr16	15700000	15750000	0.0130543	-0.0223015	FALSE	CPA_Ctrl_mega	CPA_TP53_Ctrl_c19_mega
chr16	16400000	16450000	-2.29335	-1.18512	TRUE	CPA_Ctrl_mega	CPA_TP53_Ctrl_c19_mega
chr16	18700000	18750000	-1.80698	-1.61413	TRUE	CPA_Ctrl_mega	CPA_TP53_Ctrl_c19_mega
chr16	19550000	19600000	-0.410441	-0.594274	FALSE	CPA_Ctrl_mega	CPA_TP53_Ctrl_c19_mega
chr16	20650000	20700000	-0.306314	-0.576406	FALSE	CPA_Ctrl_mega	CPA_TP53_Ctrl_c19_mega
chr16	21400000	21450000	-1.6333	-1.95247	TRUE	CPA_Ctrl_mega	CPA_TP53_Ctrl_c19_mega
chr16	22500000	22550000	-1.31427	-1.36895	TRUE	CPA_Ctrl_mega	CPA_TP53_Ctrl_c19_mega
chr16	23650000	23700000	-0.628802	-0.71026	FALSE	CPA_Ctrl_mega	CPA_TP53_Ctrl_c19_mega
chr16	24500000	24550000	-0.742851	-0.769778	FALSE	CPA_Ctrl_mega	CPA_TP53_Ctrl_c19_mega
chr16	25200000	25250000	-0.773854	-0.877705	FALSE	CPA_Ctrl_mega	CPA_TP53_Ctrl_c19_mega
chr16	27150000	27200000	-0.732955	-0.906986	FALSE	CPA_Ctrl_mega	CPA_TP53_Ctrl_c19_mega
chr16	27450000	27500000	-0.538666	-0.790275	FALSE	CPA_Ctrl_mega	CPA_TP53_Ctrl_c19_mega
chr16	28200000	28250000	-1.06859	-0.313037	FALSE	CPA_Ctrl_mega	CPA_TP53_Ctrl_c19_mega
chr16	29550000	29600000	0.0294548	0.0652928	FALSE	CPA_Ctrl_mega	CPA_TP53_Ctrl_c19_mega
chr16	30150000	30200000	0.247894	-0.0943982	FALSE	CPA_Ctrl_mega	CPA_TP53_Ctrl_c19_mega
chr16	30200000	30250000	0.4236	0.0911985	FALSE	CPA_Ctrl_mega	CPA_TP53_Ctrl_c19_mega
chr16	34050000	34100000	-2.82449	-3.26691	TRUE	CPA_Ctrl_mega	CPA_TP53_Ctrl_c19_mega
chr16	48250000	48300000	-0.510199	-0.521883	FALSE	CPA_Ctrl_mega	CPA_TP53_Ctrl_c19_mega
chr16	48600000	48650000	-0.639171	-0.448087	FALSE	CPA_Ctrl_mega	CPA_TP53_Ctrl_c19_mega
chr16	49400000	49450000	-0.178024	-0.558201	FALSE	CPA_Ctrl_mega	CPA_TP53_Ctrl_c19_mega
chr16	50000000	50050000	-0.577752	-0.350692	FALSE	CPA_Ctrl_mega	CPA_TP53_Ctrl_c19_mega
chr16	50850000	50900000	-0.551032	-0.699216	FALSE	CPA_Ctrl_mega	CPA_TP53_Ctrl_c19_mega
chr16	52000000	52050000	-0.34281	-0.729101	FALSE	CPA_Ctrl_mega	CPA_TP53_Ctrl_c19_mega
chr16	53050000	53100000	-0.815314	-0.497966	FALSE	CPA_Ctrl_mega	CPA_TP53_Ctrl_c19_mega
chr16	53500000	53550000	-0.717303	-0.792076	FALSE	CPA_Ctrl_mega	CPA_TP53_Ctrl_c19_mega
chr16	55400000	55450000	-0.0194998	-0.114113	FALSE	CPA_Ctrl_mega	CPA_TP53_Ctrl_c19_mega
chr16	56400000	56450000	-1.16322	-0.654418	FALSE	CPA_Ctrl_mega	CPA_TP53_Ctrl_c19_mega
chr16	57500000	57550000	0.0635942	-0.282052	FALSE	CPA_Ctrl_mega	CPA_TP53_Ctrl_c19_mega
chr16	58800000	58850000	-2.12846	-1.85703	TRUE	CPA_Ctrl_mega	CPA_TP53_Ctrl_c19_mega
chr16	60400000	60450000	-0.0498412	-0.122879	FALSE	CPA_Ctrl_mega	CPA_TP53_Ctrl_c19_mega
chr16	61500000	61550000	0.251709	-0.0828307	FALSE	CPA_Ctrl_mega	CPA_TP53_Ctrl_c19_mega
chr16	62250000	62300000	-0.552292	-0.75952	FALSE	CPA_Ctrl_mega	CPA_TP53_Ctrl_c19_mega
chr16	65100000	65150000	-0.460129	-0.66136	FALSE	CPA_Ctrl_mega	CPA_TP53_Ctrl_c19_mega
chr16	66350000	66400000	-1.49418	-1.37844	TRUE	CPA_Ctrl_mega	CPA_TP53_Ctrl_c19_mega
chr16	68350000	68400000	-0.0246994	-0.484028	FALSE	CPA_Ctrl_mega	CPA_TP53_Ctrl_c19_mega
chr16	69350000	69400000	-0.0344094	-0.521722	FALSE	CPA_Ctrl_mega	CPA_TP53_Ctrl_c19_mega
chr16	70150000	70200000	-0.276901	-0.329699	FALSE	CPA_Ctrl_mega	CPA_TP53_Ctrl_c19_mega
chr16	70800000	70850000	-1.43905	-1.13537	TRUE	CPA_Ctrl_mega	CPA_TP53_Ctrl_c19_mega
chr16	71650000	71700000	-0.466588	-0.324022	FALSE	CPA_Ctrl_mega	CPA_TP53_Ctrl_c19_mega
chr16	72050000	72100000	-0.68452	-0.574603	FALSE	CPA_Ctrl_mega	CPA_TP53_Ctrl_c19_mega
chr16	73300000	73350000	-0.171088	-0.115972	FALSE	CPA_Ctrl_mega	CPA_TP53_Ctrl_c19_mega
chr16	74350000	74400000	-1.98956	-1.59253	TRUE	CPA_Ctrl_mega	CPA_TP53_Ctrl_c19_mega
chr16	75650000	75700000	-1.02569	-0.856885	FALSE	CPA_Ctrl_mega	CPA_TP53_Ctrl_c19_mega
chr16	77200000	77250000	-0.51916	-0.717534	FALSE	CPA_Ctrl_mega	CPA_TP53_Ctrl_c19_mega
chr16	78150000	78200000	-0.369624	-0.387525	FALSE	CPA_Ctrl_mega	CPA_TP53_Ctrl_c19_mega
chr16	80500000	80550000	-0.354273	-0.371643	FALSE	CPA_Ctrl_mega	CPA_TP53_Ctrl_c19_mega
chr16	80950000	81000000	-0.776251	-0.675969	FALSE	CPA_Ctrl_mega	CPA_TP53_Ctrl_c19_mega
chr16	81900000	81950000	-0.687688	-0.741183	FALSE	CPA_Ctrl_mega	CPA_TP53_Ctrl_c19_mega
chr16	83900000	83950000	-1.76398	-1.28192	TRUE	CPA_Ctrl_mega	CPA_TP53_Ctrl_c19_mega
chr16	85000000	85050000	0.0386076	-0.122725	FALSE	CPA_Ctrl_mega	CPA_TP53_Ctrl_c19_mega
chr16	85800000	85850000	-0.352067	-0.599936	FALSE	CPA_Ctrl_mega	CPA_TP53_Ctrl_c19_mega
chr16	86550000	86600000	-0.103074	-0.45402	FALSE	CPA_Ctrl_mega	CPA_TP53_Ctrl_c19_mega
chr16	87350000	87400000	-0.14012	-0.481414	FALSE	CPA_Ctrl_mega	CPA_TP53_Ctrl_c19_mega
chr16	87800000	87850000	0.153917	-0.160073	FALSE	CPA_Ctrl_mega	CPA_TP53_Ctrl_c19_mega
chr16	88650000	88700000	0.00320196	-0.383837	FALSE	CPA_Ctrl_mega	CPA_TP53_Ctrl_c19_mega
chr17	1000000	1050000	-0.401811	-0.465638	FALSE	CPA_Ctrl_mega	CPA_TP53_Ctrl_c19_mega
chr17	1550000	1600000	0.0769295	-0.307883	FALSE	CPA_Ctrl_mega	CPA_TP53_Ctrl_c19_mega
chr17	2300000	2350000	-0.355348	-0.517286	FALSE	CPA_Ctrl_mega	CPA_TP53_Ctrl_c19_mega
chr17	2650000	2700000	-0.591771	-0.460834	FALSE	CPA_Ctrl_mega	CPA_TP53_Ctrl_c19_mega
chr17	3600000	3650000	-0.745427	-0.776942	FALSE	CPA_Ctrl_mega	CPA_TP53_Ctrl_c19_mega
chr17	4500000	4550000	0.134152	-0.0608803	FALSE	CPA_Ctrl_mega	CPA_TP53_Ctrl_c19_mega
chr17	5350000	5400000	-0.646412	-0.779683	FALSE	CPA_Ctrl_mega	CPA_TP53_Ctrl_c19_mega
chr17	6350000	6400000	-0.754793	-0.782461	FALSE	CPA_Ctrl_mega	CPA_TP53_Ctrl_c19_mega
chr17	7050000	7100000	-0.112545	-0.455551	FALSE	CPA_Ctrl_mega	CPA_TP53_Ctrl_c19_mega
chr17	7600000	7650000	-0.110208	-0.478259	FALSE	CPA_Ctrl_mega	CPA_TP53_Ctrl_c19_mega
chr17	10600000	10650000	-0.146942	-0.333778	FALSE	CPA_Ctrl_mega	CPA_TP53_Ctrl_c19_mega
chr17	11950000	12000000	-0.272449	-0.173488	FALSE	CPA_Ctrl_mega	CPA_TP53_Ctrl_c19_mega
chr17	12950000	13000000	-0.695915	-0.794731	FALSE	CPA_Ctrl_mega	CPA_TP53_Ctrl_c19_mega
chr17	14100000	14150000	0.172261	0.145707	FALSE	CPA_Ctrl_mega	CPA_TP53_Ctrl_c19_mega
chr17	15100000	15150000	-0.671774	-0.667329	FALSE	CPA_Ctrl_mega	CPA_TP53_Ctrl_c19_mega
chr17	15900000	15950000	-0.639719	-0.545007	FALSE	CPA_Ctrl_mega	CPA_TP53_Ctrl_c19_mega
chr17	16450000	16500000	-0.538292	-0.588742	FALSE	CPA_Ctrl_mega	CPA_TP53_Ctrl_c19_mega
chr17	19800000	19850000	-0.750583	-0.490148	FALSE	CPA_Ctrl_mega	CPA_TP53_Ctrl_c19_mega
chr17	20850000	20900000	-0.564089	-0.318343	FALSE	CPA_Ctrl_mega	CPA_TP53_Ctrl_c19_mega
chr17	21500000	21550000	-0.963366	-0.668436	FALSE	CPA_Ctrl_mega	CPA_TP53_Ctrl_c19_mega
chr17	26850000	26900000	-1.05693	-1.04498	TRUE	CPA_Ctrl_mega	CPA_TP53_Ctrl_c19_mega
chr17	29100000	29150000	-0.254608	-0.440301	FALSE	CPA_Ctrl_mega	CPA_TP53_Ctrl_c19_mega
chr17	29700000	29750000	-0.0255077	-0.216873	FALSE	CPA_Ctrl_mega	CPA_TP53_Ctrl_c19_mega
chr17	30650000	30700000	-0.772328	-0.492567	FALSE	CPA_Ctrl_mega	CPA_TP53_Ctrl_c19_mega
chr17	31150000	31200000	-0.0878575	0.0141934	FALSE	CPA_Ctrl_mega	CPA_TP53_Ctrl_c19_mega
chr17	32000000	32050000	0.0765316	-0.140314	FALSE	CPA_Ctrl_mega	CPA_TP53_Ctrl_c19_mega
chr17	33400000	33450000	-0.199791	-0.456033	FALSE	CPA_Ctrl_mega	CPA_TP53_Ctrl_c19_mega
chr17	36350000	36400000	-0.594666	-0.517588	FALSE	CPA_Ctrl_mega	CPA_TP53_Ctrl_c19_mega
chr17	38350000	38400000	0.0446761	-0.40522	FALSE	CPA_Ctrl_mega	CPA_TP53_Ctrl_c19_mega
chr17	39850000	39900000	-0.701051	-1.38086	FALSE	CPA_Ctrl_mega	CPA_TP53_Ctrl_c19_mega
chr17	41400000	41450000	-0.579742	-1.49504	FALSE	CPA_Ctrl_mega	CPA_TP53_Ctrl_c19_mega
chr17	41850000	41900000	-0.274421	-0.59906	FALSE	CPA_Ctrl_mega	CPA_TP53_Ctrl_c19_mega
chr17	42800000	42850000	-0.260302	-0.580326	FALSE	CPA_Ctrl_mega	CPA_TP53_Ctrl_c19_mega
chr17	45900000	45950000	-0.471873	-0.753395	FALSE	CPA_Ctrl_mega	CPA_TP53_Ctrl_c19_mega
chr17	47350000	47400000	-0.106149	-0.169329	FALSE	CPA_Ctrl_mega	CPA_TP53_Ctrl_c19_mega
chr17	48200000	48250000	-0.402956	-0.779297	FALSE	CPA_Ctrl_mega	CPA_TP53_Ctrl_c19_mega
chr17	49300000	49350000	-2.38756	-1.50137	TRUE	CPA_Ctrl_mega	CPA_TP53_Ctrl_c19_mega
chr17	50400000	50450000	0.171093	0.194366	FALSE	CPA_Ctrl_mega	CPA_TP53_Ctrl_c19_mega
chr17	52100000	52150000	0.31088	0.314828	FALSE	CPA_Ctrl_mega	CPA_TP53_Ctrl_c19_mega
chr17	52950000	53000000	-0.821656	-1.14665	FALSE	CPA_Ctrl_mega	CPA_TP53_Ctrl_c19_mega
chr17	53800000	53850000	-0.0755681	-0.259479	FALSE	CPA_Ctrl_mega	CPA_TP53_Ctrl_c19_mega
chr17	55050000	55100000	-0.652462	-0.588598	FALSE	CPA_Ctrl_mega	CPA_TP53_Ctrl_c19_mega
chr17	55950000	56000000	0.0826654	0.266932	FALSE	CPA_Ctrl_mega	CPA_TP53_Ctrl_c19_mega
chr17	55950000	56000000	0.0826654	0.266932	FALSE	CPA_Ctrl_mega	CPA_TP53_Ctrl_c19_mega
chr17	56450000	56500000	-0.197388	-0.0256866	FALSE	CPA_Ctrl_mega	CPA_TP53_Ctrl_c19_mega
chr17	56450000	56500000	-0.197388	-0.0256866	FALSE	CPA_Ctrl_mega	CPA_TP53_Ctrl_c19_mega
chr17	57250000	57300000	-0.43809	-0.333441	FALSE	CPA_Ctrl_mega	CPA_TP53_Ctrl_c19_mega
chr17	58100000	58150000	-0.42297	-0.783162	FALSE	CPA_Ctrl_mega	CPA_TP53_Ctrl_c19_mega
chr17	58700000	58750000	-0.725501	-0.457726	FALSE	CPA_Ctrl_mega	CPA_TP53_Ctrl_c19_mega
chr17	60500000	60550000	-0.817021	-0.697751	FALSE	CPA_Ctrl_mega	CPA_TP53_Ctrl_c19_mega
chr17	62500000	62550000	-0.478462	-0.646318	FALSE	CPA_Ctrl_mega	CPA_TP53_Ctrl_c19_mega
chr17	63150000	63200000	-0.894682	-0.720597	FALSE	CPA_Ctrl_mega	CPA_TP53_Ctrl_c19_mega
chr17	64150000	64200000	-0.378063	-0.60389	FALSE	CPA_Ctrl_mega	CPA_TP53_Ctrl_c19_mega
chr17	65100000	65150000	-0.600928	-0.266682	FALSE	CPA_Ctrl_mega	CPA_TP53_Ctrl_c19_mega
chr17	65900000	65950000	-0.667633	-0.59997	FALSE	CPA_Ctrl_mega	CPA_TP53_Ctrl_c19_mega
chr17	66500000	66550000	0.0695433	-0.0412137	FALSE	CPA_Ctrl_mega	CPA_TP53_Ctrl_c19_mega
chr17	67400000	67450000	-0.265438	-0.283624	FALSE	CPA_Ctrl_mega	CPA_TP53_Ctrl_c19_mega
chr17	68650000	68700000	-0.271939	-0.291984	FALSE	CPA_Ctrl_mega	CPA_TP53_Ctrl_c19_mega
chr17	69000000	69050000	-0.139173	0.127209	FALSE	CPA_Ctrl_mega	CPA_TP53_Ctrl_c19_mega
chr17	70550000	70600000	-0.453777	-0.574297	FALSE	CPA_Ctrl_mega	CPA_TP53_Ctrl_c19_mega
chr17	71350000	71400000	-0.259815	-0.344855	FALSE	CPA_Ctrl_mega	CPA_TP53_Ctrl_c19_mega
chr17	72200000	72250000	-0.877021	-0.803789	FALSE	CPA_Ctrl_mega	CPA_TP53_Ctrl_c19_mega
chr17	72800000	72850000	-0.460513	-0.500603	FALSE	CPA_Ctrl_mega	CPA_TP53_Ctrl_c19_mega
chr17	74650000	74700000	-0.271396	-0.442239	FALSE	CPA_Ctrl_mega	CPA_TP53_Ctrl_c19_mega
chr17	75350000	75400000	0.300733	0.131291	FALSE	CPA_Ctrl_mega	CPA_TP53_Ctrl_c19_mega
chr17	76150000	76200000	0.0113433	-0.18619	FALSE	CPA_Ctrl_mega	CPA_TP53_Ctrl_c19_mega
chr17	76900000	76950000	-0.179321	-0.394516	FALSE	CPA_Ctrl_mega	CPA_TP53_Ctrl_c19_mega
chr17	77750000	77800000	-0.0904285	-0.182498	FALSE	CPA_Ctrl_mega	CPA_TP53_Ctrl_c19_mega
chr17	79050000	79100000	0.18797	-0.208377	FALSE	CPA_Ctrl_mega	CPA_TP53_Ctrl_c19_mega
chr17	79600000	79650000	-0.125423	-0.83053	FALSE	CPA_Ctrl_mega	CPA_TP53_Ctrl_c19_mega
chr18	850000	900000	-0.447576	-0.777138	FALSE	CPA_Ctrl_mega	CPA_TP53_Ctrl_c19_mega
chr18	1600000	1650000	0.397065	0.147424	FALSE	CPA_Ctrl_mega	CPA_TP53_Ctrl_c19_mega
chr18	2650000	2700000	-0.53345	-0.545707	FALSE	CPA_Ctrl_mega	CPA_TP53_Ctrl_c19_mega
chr18	4000000	4050000	-0.844061	-1.01344	FALSE	CPA_Ctrl_mega	CPA_TP53_Ctrl_c19_mega
chr18	5000000	5050000	0.0932608	0.19096	FALSE	CPA_Ctrl_mega	CPA_TP53_Ctrl_c19_mega
chr18	8500000	8550000	-0.352236	-0.550795	FALSE	CPA_Ctrl_mega	CPA_TP53_Ctrl_c19_mega
chr18	9900000	9950000	-0.472076	-0.52895	FALSE	CPA_Ctrl_mega	CPA_TP53_Ctrl_c19_mega
chr18	10650000	10700000	0.0459414	0.17808	FALSE	CPA_Ctrl_mega	CPA_TP53_Ctrl_c19_mega
chr18	11650000	11700000	-0.526212	-0.318627	FALSE	CPA_Ctrl_mega	CPA_TP53_Ctrl_c19_mega
chr18	13050000	13100000	-0.865738	-0.403026	FALSE	CPA_Ctrl_mega	CPA_TP53_Ctrl_c19_mega
chr18	13750000	13800000	0.0518882	-0.145973	FALSE	CPA_Ctrl_mega	CPA_TP53_Ctrl_c19_mega
chr18	14450000	14500000	-0.0339277	0.00776506	FALSE	CPA_Ctrl_mega	CPA_TP53_Ctrl_c19_mega
chr18	19400000	19450000	-0.324544	-0.395173	FALSE	CPA_Ctrl_mega	CPA_TP53_Ctrl_c19_mega
chr18	20350000	20400000	0.0214233	-0.439304	FALSE	CPA_Ctrl_mega	CPA_TP53_Ctrl_c19_mega
chr18	23550000	23600000	-0.435901	-0.75861	FALSE	CPA_Ctrl_mega	CPA_TP53_Ctrl_c19_mega
chr18	25200000	25250000	-0.405139	-0.507268	FALSE	CPA_Ctrl_mega	CPA_TP53_Ctrl_c19_mega
chr18	25800000	25850000	0.0269255	0.0235729	FALSE	CPA_Ctrl_mega	CPA_TP53_Ctrl_c19_mega
chr18	26450000	26500000	0.0807951	0.148369	FALSE	CPA_Ctrl_mega	CPA_TP53_Ctrl_c19_mega
chr18	27400000	27450000	0.050935	-0.0434628	FALSE	CPA_Ctrl_mega	CPA_TP53_Ctrl_c19_mega
chr18	28500000	28550000	-1.3878	-1.17141	TRUE	CPA_Ctrl_mega	CPA_TP53_Ctrl_c19_mega
chr18	29600000	29650000	-0.325039	-0.231886	FALSE	CPA_Ctrl_mega	CPA_TP53_Ctrl_c19_mega
chr18	30200000	30250000	-0.377437	-0.504314	FALSE	CPA_Ctrl_mega	CPA_TP53_Ctrl_c19_mega
chr18	30650000	30700000	-0.0254476	-0.313956	FALSE	CPA_Ctrl_mega	CPA_TP53_Ctrl_c19_mega
chr18	31350000	31400000	0.0233204	0.0848825	FALSE	CPA_Ctrl_mega	CPA_TP53_Ctrl_c19_mega
chr18	32400000	32450000	-0.421207	-0.658761	FALSE	CPA_Ctrl_mega	CPA_TP53_Ctrl_c19_mega
chr18	32800000	32850000	-0.443287	-0.489698	FALSE	CPA_Ctrl_mega	CPA_TP53_Ctrl_c19_mega
chr18	33550000	33600000	-0.314154	-0.419786	FALSE	CPA_Ctrl_mega	CPA_TP53_Ctrl_c19_mega
chr18	34400000	34450000	-1.71946	-1.62343	TRUE	CPA_Ctrl_mega	CPA_TP53_Ctrl_c19_mega
chr18	36150000	36200000	0.144633	0.0401844	FALSE	CPA_Ctrl_mega	CPA_TP53_Ctrl_c19_mega
chr18	36150000	36200000	0.144633	0.0401844	FALSE	CPA_Ctrl_mega	CPA_TP53_Ctrl_c19_mega
chr18	36200000	36250000	0.162659	0.072935	FALSE	CPA_Ctrl_mega	CPA_TP53_Ctrl_c19_mega
chr18	36200000	36250000	0.162659	0.072935	FALSE	CPA_Ctrl_mega	CPA_TP53_Ctrl_c19_mega
chr18	37900000	37950000	-0.315586	-0.492101	FALSE	CPA_Ctrl_mega	CPA_TP53_Ctrl_c19_mega
chr18	38900000	38950000	-0.52873	-0.313718	FALSE	CPA_Ctrl_mega	CPA_TP53_Ctrl_c19_mega
chr18	39600000	39650000	-1.52705	-1.76792	TRUE	CPA_Ctrl_mega	CPA_TP53_Ctrl_c19_mega
chr18	41100000	41150000	-0.796481	-1.37905	FALSE	CPA_Ctrl_mega	CPA_TP53_Ctrl_c19_mega
chr18	43150000	43200000	-0.634025	-0.728351	FALSE	CPA_Ctrl_mega	CPA_TP53_Ctrl_c19_mega
chr18	43650000	43700000	-0.590613	-0.784498	FALSE	CPA_Ctrl_mega	CPA_TP53_Ctrl_c19_mega
chr18	44450000	44500000	-0.379436	-0.316133	FALSE	CPA_Ctrl_mega	CPA_TP53_Ctrl_c19_mega
chr18	45300000	45350000	-1.52577	-1.07607	TRUE	CPA_Ctrl_mega	CPA_TP53_Ctrl_c19_mega
chr18	46050000	46100000	-0.031346	-0.147164	FALSE	CPA_Ctrl_mega	CPA_TP53_Ctrl_c19_mega
chr18	47000000	47050000	-0.306274	-0.632013	FALSE	CPA_Ctrl_mega	CPA_TP53_Ctrl_c19_mega
chr18	48000000	48050000	-0.217579	-0.260374	FALSE	CPA_Ctrl_mega	CPA_TP53_Ctrl_c19_mega
chr18	48550000	48600000	-0.471593	-0.447912	FALSE	CPA_Ctrl_mega	CPA_TP53_Ctrl_c19_mega
chr18	49100000	49150000	-0.740684	-0.602725	FALSE	CPA_Ctrl_mega	CPA_TP53_Ctrl_c19_mega
chr18	50000000	50050000	-0.00972817	-0.161917	FALSE	CPA_Ctrl_mega	CPA_TP53_Ctrl_c19_mega
chr18	51150000	51200000	-0.12721	-0.280513	FALSE	CPA_Ctrl_mega	CPA_TP53_Ctrl_c19_mega
chr18	51800000	51850000	-0.714935	-0.433051	FALSE	CPA_Ctrl_mega	CPA_TP53_Ctrl_c19_mega
chr18	52800000	52850000	-0.518782	-0.488202	FALSE	CPA_Ctrl_mega	CPA_TP53_Ctrl_c19_mega
chr18	54300000	54350000	-1.31962	-1.47323	TRUE	CPA_Ctrl_mega	CPA_TP53_Ctrl_c19_mega
chr18	55200000	55250000	-1.39556	-1.28816	TRUE	CPA_Ctrl_mega	CPA_TP53_Ctrl_c19_mega
chr18	56000000	56050000	-0.155314	-0.440943	FALSE	CPA_Ctrl_mega	CPA_TP53_Ctrl_c19_mega
chr18	56800000	56850000	-0.672746	-0.512033	FALSE	CPA_Ctrl_mega	CPA_TP53_Ctrl_c19_mega
chr18	57600000	57650000	-0.0736097	-0.162253	FALSE	CPA_Ctrl_mega	CPA_TP53_Ctrl_c19_mega
chr18	58250000	58300000	-0.304967	-0.329385	FALSE	CPA_Ctrl_mega	CPA_TP53_Ctrl_c19_mega
chr18	59150000	59200000	-0.435767	-0.5853	FALSE	CPA_Ctrl_mega	CPA_TP53_Ctrl_c19_mega
chr18	59850000	59900000	-0.634569	-0.605075	FALSE	CPA_Ctrl_mega	CPA_TP53_Ctrl_c19_mega
chr18	60650000	60700000	0.1126	-0.22809	FALSE	CPA_Ctrl_mega	CPA_TP53_Ctrl_c19_mega
chr18	61100000	61150000	0.13228	-0.20835	FALSE	CPA_Ctrl_mega	CPA_TP53_Ctrl_c19_mega
chr18	61650000	61700000	-2.09581	-2.00822	TRUE	CPA_Ctrl_mega	CPA_TP53_Ctrl_c19_mega
chr18	63450000	63500000	-0.133546	-0.222003	FALSE	CPA_Ctrl_mega	CPA_TP53_Ctrl_c19_mega
chr18	64800000	64850000	-0.680254	-0.637677	FALSE	CPA_Ctrl_mega	CPA_TP53_Ctrl_c19_mega
chr18	65600000	65650000	0.327973	0.261083	FALSE	CPA_Ctrl_mega	CPA_TP53_Ctrl_c19_mega
chr18	66400000	66450000	-1.30103	-1.28101	TRUE	CPA_Ctrl_mega	CPA_TP53_Ctrl_c19_mega
chr18	68150000	68200000	-1.64392	-2.12031	TRUE	CPA_Ctrl_mega	CPA_TP53_Ctrl_c19_mega
chr18	70300000	70350000	-1.31961	-1.59178	TRUE	CPA_Ctrl_mega	CPA_TP53_Ctrl_c19_mega
chr18	71800000	71850000	-0.452307	-0.413182	FALSE	CPA_Ctrl_mega	CPA_TP53_Ctrl_c19_mega
chr18	72250000	72300000	-0.852689	-0.846366	FALSE	CPA_Ctrl_mega	CPA_TP53_Ctrl_c19_mega
chr18	74050000	74100000	-0.518418	-0.495719	FALSE	CPA_Ctrl_mega	CPA_TP53_Ctrl_c19_mega
chr18	74500000	74550000	-0.717715	-0.745785	FALSE	CPA_Ctrl_mega	CPA_TP53_Ctrl_c19_mega
chr18	77100000	77150000	-0.594988	-0.678607	FALSE	CPA_Ctrl_mega	CPA_TP53_Ctrl_c19_mega
chr19	1350000	1400000	0.178024	-0.225626	FALSE	CPA_Ctrl_mega	CPA_TP53_Ctrl_c19_mega
chr19	1850000	1900000	-0.0176912	-0.827674	FALSE	CPA_Ctrl_mega	CPA_TP53_Ctrl_c19_mega
chr19	2850000	2900000	0.262791	-0.0660366	FALSE	CPA_Ctrl_mega	CPA_TP53_Ctrl_c19_mega
chr19	3600000	3650000	0.332183	-0.102093	FALSE	CPA_Ctrl_mega	CPA_TP53_Ctrl_c19_mega
chr19	5700000	5750000	-0.707878	-0.979824	FALSE	CPA_Ctrl_mega	CPA_TP53_Ctrl_c19_mega
chr19	6950000	7000000	-0.268675	-0.089448	FALSE	CPA_Ctrl_mega	CPA_TP53_Ctrl_c19_mega
chr19	7950000	8000000	-0.264531	-0.370109	FALSE	CPA_Ctrl_mega	CPA_TP53_Ctrl_c19_mega
chr19	8600000	8650000	-0.500669	-0.571688	FALSE	CPA_Ctrl_mega	CPA_TP53_Ctrl_c19_mega
chr19	9250000	9300000	0.203852	0.135231	FALSE	CPA_Ctrl_mega	CPA_TP53_Ctrl_c19_mega
chr19	10000000	10050000	-0.81954	-0.660341	FALSE	CPA_Ctrl_mega	CPA_TP53_Ctrl_c19_mega
chr19	11700000	11750000	-0.829864	-0.437252	FALSE	CPA_Ctrl_mega	CPA_TP53_Ctrl_c19_mega
chr19	13850000	13900000	-0.439264	-0.191652	FALSE	CPA_Ctrl_mega	CPA_TP53_Ctrl_c19_mega
chr19	14650000	14700000	-0.310087	-0.441134	FALSE	CPA_Ctrl_mega	CPA_TP53_Ctrl_c19_mega
chr19	15650000	15700000	0.0986326	-0.0783928	FALSE	CPA_Ctrl_mega	CPA_TP53_Ctrl_c19_mega
chr19	16550000	16600000	-0.637924	-0.593473	FALSE	CPA_Ctrl_mega	CPA_TP53_Ctrl_c19_mega
chr19	17400000	17450000	0.0620368	-0.331743	FALSE	CPA_Ctrl_mega	CPA_TP53_Ctrl_c19_mega
chr19	18150000	18200000	0.00530509	-0.403865	FALSE	CPA_Ctrl_mega	CPA_TP53_Ctrl_c19_mega
chr19	18250000	18300000	0.0838432	-0.290395	FALSE	CPA_Ctrl_mega	CPA_TP53_Ctrl_c19_mega
chr19	18400000	18450000	0.0208761	-0.347766	FALSE	CPA_Ctrl_mega	CPA_TP53_Ctrl_c19_mega
chr19	19700000	19750000	-1.53142	-1.05258	TRUE	CPA_Ctrl_mega	CPA_TP53_Ctrl_c19_mega
chr19	20850000	20900000	0.102013	0.146698	FALSE	CPA_Ctrl_mega	CPA_TP53_Ctrl_c19_mega
chr19	21750000	21800000	0.0419654	0.0276585	FALSE	CPA_Ctrl_mega	CPA_TP53_Ctrl_c19_mega
chr19	22950000	23000000	0.0166107	0.0917879	FALSE	CPA_Ctrl_mega	CPA_TP53_Ctrl_c19_mega
chr19	22950000	23000000	0.0166107	0.0917879	FALSE	CPA_Ctrl_mega	CPA_TP53_Ctrl_c19_mega
chr19	29250000	29300000	0.0550815	0.104215	FALSE	CPA_Ctrl_mega	CPA_TP53_Ctrl_c19_mega
chr19	30100000	30150000	-0.488285	-0.642517	FALSE	CPA_Ctrl_mega	CPA_TP53_Ctrl_c19_mega
chr19	31100000	31150000	-0.349294	-0.162701	FALSE	CPA_Ctrl_mega	CPA_TP53_Ctrl_c19_mega
chr19	32800000	32850000	-0.408685	-0.687815	FALSE	CPA_Ctrl_mega	CPA_TP53_Ctrl_c19_mega
chr19	34650000	34700000	-0.391048	-0.136504	FALSE	CPA_Ctrl_mega	CPA_TP53_Ctrl_c19_mega
chr19	34650000	34700000	-0.391048	-0.136504	FALSE	CPA_Ctrl_mega	CPA_TP53_Ctrl_c19_mega
chr19	34950000	35000000	-0.363217	-0.303561	FALSE	CPA_Ctrl_mega	CPA_TP53_Ctrl_c19_mega
chr19	35450000	35500000	-0.831976	-0.483294	FALSE	CPA_Ctrl_mega	CPA_TP53_Ctrl_c19_mega
chr19	36650000	36700000	-1.37894	-1.34878	TRUE	CPA_Ctrl_mega	CPA_TP53_Ctrl_c19_mega
chr19	38350000	38400000	-1.12167	-1.03561	TRUE	CPA_Ctrl_mega	CPA_TP53_Ctrl_c19_mega
chr19	39900000	39950000	-0.586807	-0.590529	FALSE	CPA_Ctrl_mega	CPA_TP53_Ctrl_c19_mega
chr19	40650000	40700000	-0.17198	-0.0297142	FALSE	CPA_Ctrl_mega	CPA_TP53_Ctrl_c19_mega
chr19	41100000	41150000	-0.0486986	-0.393486	FALSE	CPA_Ctrl_mega	CPA_TP53_Ctrl_c19_mega
chr19	42350000	42400000	-0.498689	-0.541678	FALSE	CPA_Ctrl_mega	CPA_TP53_Ctrl_c19_mega
chr19	42950000	43000000	-0.2703	-0.295041	FALSE	CPA_Ctrl_mega	CPA_TP53_Ctrl_c19_mega
chr19	46000000	46050000	-0.108686	-0.5002	FALSE	CPA_Ctrl_mega	CPA_TP53_Ctrl_c19_mega
chr19	46000000	46050000	-0.108686	-0.5002	FALSE	CPA_Ctrl_mega	CPA_TP53_Ctrl_c19_mega
chr19	46050000	46100000	-0.106983	-0.399881	FALSE	CPA_Ctrl_mega	CPA_TP53_Ctrl_c19_mega
chr19	46200000	46250000	-0.19732	-0.656187	FALSE	CPA_Ctrl_mega	CPA_TP53_Ctrl_c19_mega
chr19	47150000	47200000	0.0553523	-0.363441	FALSE	CPA_Ctrl_mega	CPA_TP53_Ctrl_c19_mega
chr19	47700000	47750000	-0.0330851	-0.505845	FALSE	CPA_Ctrl_mega	CPA_TP53_Ctrl_c19_mega
chr19	48400000	48450000	-0.1639	-0.585326	FALSE	CPA_Ctrl_mega	CPA_TP53_Ctrl_c19_mega
chr19	48800000	48850000	-0.134678	-0.462463	FALSE	CPA_Ctrl_mega	CPA_TP53_Ctrl_c19_mega
chr19	50050000	50100000	-0.380434	-0.510153	FALSE	CPA_Ctrl_mega	CPA_TP53_Ctrl_c19_mega
chr19	50500000	50550000	-0.562447	-0.372886	FALSE	CPA_Ctrl_mega	CPA_TP53_Ctrl_c19_mega
chr19	51700000	51750000	-0.604555	-0.386243	FALSE	CPA_Ctrl_mega	CPA_TP53_Ctrl_c19_mega
chr19	52350000	52400000	-0.104859	0.237483	FALSE	CPA_Ctrl_mega	CPA_TP53_Ctrl_c19_mega
chr19	54300000	54350000	-0.440935	-0.452923	FALSE	CPA_Ctrl_mega	CPA_TP53_Ctrl_c19_mega
chr19	54850000	54900000	-0.479447	-0.507524	FALSE	CPA_Ctrl_mega	CPA_TP53_Ctrl_c19_mega
chr19	55500000	55550000	-0.704513	-0.625611	FALSE	CPA_Ctrl_mega	CPA_TP53_Ctrl_c19_mega
chr19	56150000	56200000	-1.4847	-1.40538	TRUE	CPA_Ctrl_mega	CPA_TP53_Ctrl_c19_mega
chr19	56900000	56950000	-0.218843	0.107368	FALSE	CPA_Ctrl_mega	CPA_TP53_Ctrl_c19_mega
chr19	57700000	57750000	-0.799762	-0.44294	FALSE	CPA_Ctrl_mega	CPA_TP53_Ctrl_c19_mega
chr2	1850000	1900000	0.0383623	-0.100664	FALSE	CPA_Ctrl_mega	CPA_TP53_Ctrl_c19_mega
chr2	3750000	3800000	-0.916184	-1.18852	FALSE	CPA_Ctrl_mega	CPA_TP53_Ctrl_c19_mega
chr2	5700000	5750000	0.0954617	-0.155718	FALSE	CPA_Ctrl_mega	CPA_TP53_Ctrl_c19_mega
chr2	7100000	7150000	-0.476028	-0.327978	FALSE	CPA_Ctrl_mega	CPA_TP53_Ctrl_c19_mega
chr2	8900000	8950000	-1.19658	-0.895891	FALSE	CPA_Ctrl_mega	CPA_TP53_Ctrl_c19_mega
chr2	9500000	9550000	-0.595929	-0.551394	FALSE	CPA_Ctrl_mega	CPA_TP53_Ctrl_c19_mega
chr2	10850000	10900000	-0.308716	-0.783476	FALSE	CPA_Ctrl_mega	CPA_TP53_Ctrl_c19_mega
chr2	11850000	11900000	-0.530189	-0.525745	FALSE	CPA_Ctrl_mega	CPA_TP53_Ctrl_c19_mega
chr2	13150000	13200000	-1.07493	-1.2172	TRUE	CPA_Ctrl_mega	CPA_TP53_Ctrl_c19_mega
chr2	14350000	14400000	0.0911478	0.0779258	FALSE	CPA_Ctrl_mega	CPA_TP53_Ctrl_c19_mega
chr2	15700000	15750000	-0.870089	-1.25691	FALSE	CPA_Ctrl_mega	CPA_TP53_Ctrl_c19_mega
chr2	16750000	16800000	-0.180997	-0.425394	FALSE	CPA_Ctrl_mega	CPA_TP53_Ctrl_c19_mega
chr2	17900000	17950000	-0.661596	-0.423707	FALSE	CPA_Ctrl_mega	CPA_TP53_Ctrl_c19_mega
chr2	18600000	18650000	-0.18675	-0.383639	FALSE	CPA_Ctrl_mega	CPA_TP53_Ctrl_c19_mega
chr2	20100000	20150000	-0.685561	-0.687417	FALSE	CPA_Ctrl_mega	CPA_TP53_Ctrl_c19_mega
chr2	20850000	20900000	-1.51273	-1.66965	TRUE	CPA_Ctrl_mega	CPA_TP53_Ctrl_c19_mega
chr2	22050000	22100000	0.292976	0.191025	FALSE	CPA_Ctrl_mega	CPA_TP53_Ctrl_c19_mega
chr2	23950000	24000000	-0.518179	-0.438285	FALSE	CPA_Ctrl_mega	CPA_TP53_Ctrl_c19_mega
chr2	25950000	26000000	-0.642367	-0.438686	FALSE	CPA_Ctrl_mega	CPA_TP53_Ctrl_c19_mega
chr2	26700000	26750000	0.212544	-0.154635	FALSE	CPA_Ctrl_mega	CPA_TP53_Ctrl_c19_mega
chr2	27850000	27900000	-0.178523	-0.608485	FALSE	CPA_Ctrl_mega	CPA_TP53_Ctrl_c19_mega
chr2	29150000	29200000	-0.333964	-0.75037	FALSE	CPA_Ctrl_mega	CPA_TP53_Ctrl_c19_mega
chr2	30300000	30350000	-0.707503	-0.895045	FALSE	CPA_Ctrl_mega	CPA_TP53_Ctrl_c19_mega
chr2	30900000	30950000	-0.126217	-0.30173	FALSE	CPA_Ctrl_mega	CPA_TP53_Ctrl_c19_mega
chr2	32750000	32800000	-0.630257	-0.57243	FALSE	CPA_Ctrl_mega	CPA_TP53_Ctrl_c19_mega
chr2	33750000	33800000	-1.00943	-0.983527	FALSE	CPA_Ctrl_mega	CPA_TP53_Ctrl_c19_mega
chr2	36550000	36600000	-0.708891	-0.746854	FALSE	CPA_Ctrl_mega	CPA_TP53_Ctrl_c19_mega
chr2	38150000	38200000	0.0959301	-0.318088	FALSE	CPA_Ctrl_mega	CPA_TP53_Ctrl_c19_mega
chr2	39050000	39100000	-0.302881	-0.196698	FALSE	CPA_Ctrl_mega	CPA_TP53_Ctrl_c19_mega
chr2	40000000	40050000	-0.988564	-0.815808	FALSE	CPA_Ctrl_mega	CPA_TP53_Ctrl_c19_mega
chr2	41000000	41050000	-0.357566	-0.24536	FALSE	CPA_Ctrl_mega	CPA_TP53_Ctrl_c19_mega
chr2	42000000	42050000	-0.954286	-1.01915	FALSE	CPA_Ctrl_mega	CPA_TP53_Ctrl_c19_mega
chr2	43900000	43950000	-0.434803	-0.248276	FALSE	CPA_Ctrl_mega	CPA_TP53_Ctrl_c19_mega
chr2	43950000	44000000	-0.427459	-0.222873	FALSE	CPA_Ctrl_mega	CPA_TP53_Ctrl_c19_mega
chr2	44050000	44100000	-0.552463	-0.410417	FALSE	CPA_Ctrl_mega	CPA_TP53_Ctrl_c19_mega
chr2	44050000	44100000	-0.552463	-0.410417	FALSE	CPA_Ctrl_mega	CPA_TP53_Ctrl_c19_mega
chr2	45150000	45200000	-0.1596	-0.376705	FALSE	CPA_Ctrl_mega	CPA_TP53_Ctrl_c19_mega
chr2	45800000	45850000	-0.463915	-0.600701	FALSE	CPA_Ctrl_mega	CPA_TP53_Ctrl_c19_mega
chr2	47150000	47200000	-0.0385575	-0.243759	FALSE	CPA_Ctrl_mega	CPA_TP53_Ctrl_c19_mega
chr2	47600000	47650000	-0.550193	-0.494648	FALSE	CPA_Ctrl_mega	CPA_TP53_Ctrl_c19_mega
chr2	47950000	48000000	-0.347648	-0.381197	FALSE	CPA_Ctrl_mega	CPA_TP53_Ctrl_c19_mega
chr2	48750000	48800000	-1.12518	-0.966842	FALSE	CPA_Ctrl_mega	CPA_TP53_Ctrl_c19_mega
chr2	50700000	50750000	-1.22027	-1.3781	TRUE	CPA_Ctrl_mega	CPA_TP53_Ctrl_c19_mega
chr2	53050000	53100000	-0.101674	-0.368022	FALSE	CPA_Ctrl_mega	CPA_TP53_Ctrl_c19_mega
chr2	54050000	54100000	-1.242	-0.89321	FALSE	CPA_Ctrl_mega	CPA_TP53_Ctrl_c19_mega
chr2	55000000	55050000	0.107586	-9.02991e-05	FALSE	CPA_Ctrl_mega	CPA_TP53_Ctrl_c19_mega
chr2	55850000	55900000	-1.12987	-0.880057	FALSE	CPA_Ctrl_mega	CPA_TP53_Ctrl_c19_mega
chr2	57050000	57100000	0.275282	0.106598	FALSE	CPA_Ctrl_mega	CPA_TP53_Ctrl_c19_mega
chr2	57850000	57900000	-0.951386	-0.833734	FALSE	CPA_Ctrl_mega	CPA_TP53_Ctrl_c19_mega
chr2	60900000	60950000	-1.21269	-1.26779	TRUE	CPA_Ctrl_mega	CPA_TP53_Ctrl_c19_mega
chr2	61250000	61300000	-0.905688	-0.521795	FALSE	CPA_Ctrl_mega	CPA_TP53_Ctrl_c19_mega
chr2	62050000	62100000	-0.366916	-0.532054	FALSE	CPA_Ctrl_mega	CPA_TP53_Ctrl_c19_mega
chr2	63150000	63200000	-0.835009	-0.576993	FALSE	CPA_Ctrl_mega	CPA_TP53_Ctrl_c19_mega
chr2	63850000	63900000	-0.65973	-0.0707128	FALSE	CPA_Ctrl_mega	CPA_TP53_Ctrl_c19_mega
chr2	65800000	65850000	-1.36466	-1.12258	TRUE	CPA_Ctrl_mega	CPA_TP53_Ctrl_c19_mega
chr2	66650000	66700000	-0.00899332	0.0193423	FALSE	CPA_Ctrl_mega	CPA_TP53_Ctrl_c19_mega
chr2	68300000	68350000	-0.530072	-0.671141	FALSE	CPA_Ctrl_mega	CPA_TP53_Ctrl_c19_mega
chr2	69150000	69200000	-0.3968	-0.362856	FALSE	CPA_Ctrl_mega	CPA_TP53_Ctrl_c19_mega
chr2	69600000	69650000	-0.320947	-0.248546	FALSE	CPA_Ctrl_mega	CPA_TP53_Ctrl_c19_mega
chr2	70450000	70500000	-0.27249	-0.485791	FALSE	CPA_Ctrl_mega	CPA_TP53_Ctrl_c19_mega
chr2	71250000	71300000	-0.152061	-0.291075	FALSE	CPA_Ctrl_mega	CPA_TP53_Ctrl_c19_mega
chr2	72450000	72500000	0.44554	0.362526	FALSE	CPA_Ctrl_mega	CPA_TP53_Ctrl_c19_mega
chr2	73050000	73100000	-0.247709	-0.428907	FALSE	CPA_Ctrl_mega	CPA_TP53_Ctrl_c19_mega
chr2	73500000	73550000	-0.663757	-0.563498	FALSE	CPA_Ctrl_mega	CPA_TP53_Ctrl_c19_mega
chr2	73850000	73900000	-0.547895	-0.515267	FALSE	CPA_Ctrl_mega	CPA_TP53_Ctrl_c19_mega
chr2	74800000	74850000	-0.668081	-0.715393	FALSE	CPA_Ctrl_mega	CPA_TP53_Ctrl_c19_mega
chr2	75900000	75950000	-1.40989	-1.59769	TRUE	CPA_Ctrl_mega	CPA_TP53_Ctrl_c19_mega
chr2	78150000	78200000	-0.125427	-0.121335	FALSE	CPA_Ctrl_mega	CPA_TP53_Ctrl_c19_mega
chr2	80150000	80200000	-1.03394	-0.636689	FALSE	CPA_Ctrl_mega	CPA_TP53_Ctrl_c19_mega
chr2	81400000	81450000	0.143622	-0.111623	FALSE	CPA_Ctrl_mega	CPA_TP53_Ctrl_c19_mega
chr2	83500000	83550000	-0.350712	-0.401089	FALSE	CPA_Ctrl_mega	CPA_TP53_Ctrl_c19_mega
chr2	84600000	84650000	-0.5117	-0.516092	FALSE	CPA_Ctrl_mega	CPA_TP53_Ctrl_c19_mega
chr2	85500000	85550000	-0.727056	-0.825415	FALSE	CPA_Ctrl_mega	CPA_TP53_Ctrl_c19_mega
chr2	86400000	86450000	-0.584315	-0.608966	FALSE	CPA_Ctrl_mega	CPA_TP53_Ctrl_c19_mega
chr2	96550000	96600000	-0.822665	-0.678098	FALSE	CPA_Ctrl_mega	CPA_TP53_Ctrl_c19_mega
chr2	98100000	98150000	-0.88585	-0.654761	FALSE	CPA_Ctrl_mega	CPA_TP53_Ctrl_c19_mega
chr2	99100000	99150000	-0.105658	-0.114782	FALSE	CPA_Ctrl_mega	CPA_TP53_Ctrl_c19_mega
chr2	100000000	100050000	-0.267956	-0.229383	FALSE	CPA_Ctrl_mega	CPA_TP53_Ctrl_c19_mega
chr2	101150000	101200000	-0.791258	-0.624995	FALSE	CPA_Ctrl_mega	CPA_TP53_Ctrl_c19_mega
chr2	101850000	101900000	-0.652261	-0.984211	FALSE	CPA_Ctrl_mega	CPA_TP53_Ctrl_c19_mega
chr2	102600000	102650000	0.0771895	-0.169542	FALSE	CPA_Ctrl_mega	CPA_TP53_Ctrl_c19_mega
chr2	102600000	102650000	0.0771895	-0.169542	FALSE	CPA_Ctrl_mega	CPA_TP53_Ctrl_c19_mega
chr2	103350000	103400000	-1.21658	-1.06238	TRUE	CPA_Ctrl_mega	CPA_TP53_Ctrl_c19_mega
chr2	107200000	107250000	-0.808477	-1.29726	FALSE	CPA_Ctrl_mega	CPA_TP53_Ctrl_c19_mega
chr2	108850000	108900000	-1.10343	-0.551817	FALSE	CPA_Ctrl_mega	CPA_TP53_Ctrl_c19_mega
chr2	109300000	109350000	-0.843332	-0.401262	FALSE	CPA_Ctrl_mega	CPA_TP53_Ctrl_c19_mega
chr2	112500000	112550000	-0.782684	-1.16443	FALSE	CPA_Ctrl_mega	CPA_TP53_Ctrl_c19_mega
chr2	113350000	113400000	-0.182853	-0.414835	FALSE	CPA_Ctrl_mega	CPA_TP53_Ctrl_c19_mega
chr2	114250000	114300000	-1.5	-1.39334	TRUE	CPA_Ctrl_mega	CPA_TP53_Ctrl_c19_mega
chr2	115950000	116000000	0.108818	0.093221	FALSE	CPA_Ctrl_mega	CPA_TP53_Ctrl_c19_mega
chr2	118650000	118700000	-1.60036	-1.25421	TRUE	CPA_Ctrl_mega	CPA_TP53_Ctrl_c19_mega
chr2	119650000	119700000	-0.0391274	-0.0457423	FALSE	CPA_Ctrl_mega	CPA_TP53_Ctrl_c19_mega
chr2	120950000	121000000	-0.0890005	-0.248254	FALSE	CPA_Ctrl_mega	CPA_TP53_Ctrl_c19_mega
chr2	122500000	122550000	-1.01309	-0.884801	FALSE	CPA_Ctrl_mega	CPA_TP53_Ctrl_c19_mega
chr2	123300000	123350000	0.14916	0.201707	FALSE	CPA_Ctrl_mega	CPA_TP53_Ctrl_c19_mega
chr2	124700000	124750000	-0.784754	-0.660795	FALSE	CPA_Ctrl_mega	CPA_TP53_Ctrl_c19_mega
chr2	125500000	125550000	-0.171813	-0.312648	FALSE	CPA_Ctrl_mega	CPA_TP53_Ctrl_c19_mega
chr2	126250000	126300000	-0.0744167	-0.0701778	FALSE	CPA_Ctrl_mega	CPA_TP53_Ctrl_c19_mega
chr2	127800000	127850000	-1.5275	-1.2194	TRUE	CPA_Ctrl_mega	CPA_TP53_Ctrl_c19_mega
chr2	128800000	128850000	-0.514222	-0.406655	FALSE	CPA_Ctrl_mega	CPA_TP53_Ctrl_c19_mega
chr2	130050000	130100000	-0.19114	0.136398	FALSE	CPA_Ctrl_mega	CPA_TP53_Ctrl_c19_mega
chr2	131800000	131850000	-0.489592	-0.479894	FALSE	CPA_Ctrl_mega	CPA_TP53_Ctrl_c19_mega
chr2	132950000	133000000	-0.689301	-0.676485	FALSE	CPA_Ctrl_mega	CPA_TP53_Ctrl_c19_mega
chr2	133950000	134000000	-0.155936	-0.227438	FALSE	CPA_Ctrl_mega	CPA_TP53_Ctrl_c19_mega
chr2	134600000	134650000	-0.627365	-0.652475	FALSE	CPA_Ctrl_mega	CPA_TP53_Ctrl_c19_mega
chr2	135650000	135700000	-0.706951	-0.662292	FALSE	CPA_Ctrl_mega	CPA_TP53_Ctrl_c19_mega
chr2	136550000	136600000	-0.673751	-0.975416	FALSE	CPA_Ctrl_mega	CPA_TP53_Ctrl_c19_mega
chr2	137150000	137200000	-0.302201	-0.768194	FALSE	CPA_Ctrl_mega	CPA_TP53_Ctrl_c19_mega
chr2	137550000	137600000	-0.0246773	-0.0752585	FALSE	CPA_Ctrl_mega	CPA_TP53_Ctrl_c19_mega
chr2	138600000	138650000	-1.02491	-1.24886	TRUE	CPA_Ctrl_mega	CPA_TP53_Ctrl_c19_mega
chr2	139600000	139650000	-0.921001	-0.921142	FALSE	CPA_Ctrl_mega	CPA_TP53_Ctrl_c19_mega
chr2	140750000	140800000	-0.163163	-0.0408849	FALSE	CPA_Ctrl_mega	CPA_TP53_Ctrl_c19_mega
chr2	141600000	141650000	-0.188287	-0.0983916	FALSE	CPA_Ctrl_mega	CPA_TP53_Ctrl_c19_mega
chr2	142800000	142850000	-0.203775	-0.260493	FALSE	CPA_Ctrl_mega	CPA_TP53_Ctrl_c19_mega
chr2	145000000	145050000	0.105036	0.190583	FALSE	CPA_Ctrl_mega	CPA_TP53_Ctrl_c19_mega
chr2	146500000	146550000	-0.171934	0.0342004	FALSE	CPA_Ctrl_mega	CPA_TP53_Ctrl_c19_mega
chr2	147400000	147450000	-0.941391	-0.913794	FALSE	CPA_Ctrl_mega	CPA_TP53_Ctrl_c19_mega
chr2	148650000	148700000	-0.680952	-0.733125	FALSE	CPA_Ctrl_mega	CPA_TP53_Ctrl_c19_mega
chr2	149750000	149800000	0.098315	0.085508	FALSE	CPA_Ctrl_mega	CPA_TP53_Ctrl_c19_mega
chr2	150450000	150500000	-0.938618	-1.03494	FALSE	CPA_Ctrl_mega	CPA_TP53_Ctrl_c19_mega
chr2	151400000	151450000	0.0306633	0.0689978	FALSE	CPA_Ctrl_mega	CPA_TP53_Ctrl_c19_mega
chr2	152300000	152350000	-0.946784	-0.738131	FALSE	CPA_Ctrl_mega	CPA_TP53_Ctrl_c19_mega
chr2	152900000	152950000	-0.925765	-0.819923	FALSE	CPA_Ctrl_mega	CPA_TP53_Ctrl_c19_mega
chr2	153550000	153600000	-2.14135	-2.48766	TRUE	CPA_Ctrl_mega	CPA_TP53_Ctrl_c19_mega
chr2	154450000	154500000	0.0876506	0.0186337	FALSE	CPA_Ctrl_mega	CPA_TP53_Ctrl_c19_mega
chr2	155300000	155350000	-0.431976	-0.241313	FALSE	CPA_Ctrl_mega	CPA_TP53_Ctrl_c19_mega
chr2	156150000	156200000	-0.73635	-0.705474	FALSE	CPA_Ctrl_mega	CPA_TP53_Ctrl_c19_mega
chr2	156900000	156950000	0.0822251	0.106054	FALSE	CPA_Ctrl_mega	CPA_TP53_Ctrl_c19_mega
chr2	158150000	158200000	-0.911703	-1.10099	FALSE	CPA_Ctrl_mega	CPA_TP53_Ctrl_c19_mega
chr2	158850000	158900000	-0.208007	-0.191311	FALSE	CPA_Ctrl_mega	CPA_TP53_Ctrl_c19_mega
chr2	159650000	159700000	-0.81137	-0.848529	FALSE	CPA_Ctrl_mega	CPA_TP53_Ctrl_c19_mega
chr2	160850000	160900000	-0.593728	-0.853131	FALSE	CPA_Ctrl_mega	CPA_TP53_Ctrl_c19_mega
chr2	162100000	162150000	-1.7062	-0.953926	FALSE	CPA_Ctrl_mega	CPA_TP53_Ctrl_c19_mega
chr2	163100000	163150000	-0.458679	-0.323167	FALSE	CPA_Ctrl_mega	CPA_TP53_Ctrl_c19_mega
chr2	164000000	164050000	-0.729035	-0.767877	FALSE	CPA_Ctrl_mega	CPA_TP53_Ctrl_c19_mega
chr2	165400000	165450000	-0.797528	-0.745276	FALSE	CPA_Ctrl_mega	CPA_TP53_Ctrl_c19_mega
chr2	166850000	166900000	-0.411532	-0.202198	FALSE	CPA_Ctrl_mega	CPA_TP53_Ctrl_c19_mega
chr2	167300000	167350000	-0.622128	-0.523865	FALSE	CPA_Ctrl_mega	CPA_TP53_Ctrl_c19_mega
chr2	168150000	168200000	0.255313	0.027798	FALSE	CPA_Ctrl_mega	CPA_TP53_Ctrl_c19_mega
chr2	168950000	169000000	-1.03712	-0.868378	FALSE	CPA_Ctrl_mega	CPA_TP53_Ctrl_c19_mega
chr2	170100000	170150000	-0.435901	-0.245461	FALSE	CPA_Ctrl_mega	CPA_TP53_Ctrl_c19_mega
chr2	170850000	170900000	-0.246444	-0.0972253	FALSE	CPA_Ctrl_mega	CPA_TP53_Ctrl_c19_mega
chr2	171750000	171800000	-1.42388	-1.29029	TRUE	CPA_Ctrl_mega	CPA_TP53_Ctrl_c19_mega
chr2	172350000	172400000	-0.338536	-0.465548	FALSE	CPA_Ctrl_mega	CPA_TP53_Ctrl_c19_mega
chr2	173550000	173600000	-0.434873	-0.699186	FALSE	CPA_Ctrl_mega	CPA_TP53_Ctrl_c19_mega
chr2	174200000	174250000	-0.0139639	-0.129262	FALSE	CPA_Ctrl_mega	CPA_TP53_Ctrl_c19_mega
chr2	175300000	175350000	-0.945462	-0.769294	FALSE	CPA_Ctrl_mega	CPA_TP53_Ctrl_c19_mega
chr2	176050000	176100000	-0.468067	-0.319596	FALSE	CPA_Ctrl_mega	CPA_TP53_Ctrl_c19_mega
chr2	176950000	177000000	-0.600294	-0.997261	FALSE	CPA_Ctrl_mega	CPA_TP53_Ctrl_c19_mega
chr2	178000000	178050000	-0.450533	-0.562875	FALSE	CPA_Ctrl_mega	CPA_TP53_Ctrl_c19_mega
chr2	179450000	179500000	-0.612977	-0.368423	FALSE	CPA_Ctrl_mega	CPA_TP53_Ctrl_c19_mega
chr2	180900000	180950000	-0.924542	-0.978079	FALSE	CPA_Ctrl_mega	CPA_TP53_Ctrl_c19_mega
chr2	181900000	181950000	-0.365024	-0.676453	FALSE	CPA_Ctrl_mega	CPA_TP53_Ctrl_c19_mega
chr2	182550000	182600000	-0.102955	-0.192766	FALSE	CPA_Ctrl_mega	CPA_TP53_Ctrl_c19_mega
chr2	182950000	183000000	-0.44816	-0.474458	FALSE	CPA_Ctrl_mega	CPA_TP53_Ctrl_c19_mega
chr2	183700000	183750000	-0.59882	-0.231643	FALSE	CPA_Ctrl_mega	CPA_TP53_Ctrl_c19_mega
chr2	183750000	183800000	-0.598356	-0.293256	FALSE	CPA_Ctrl_mega	CPA_TP53_Ctrl_c19_mega
chr2	184000000	184050000	-0.797784	-0.710303	FALSE	CPA_Ctrl_mega	CPA_TP53_Ctrl_c19_mega
chr2	185350000	185400000	0.0928429	0.0415315	FALSE	CPA_Ctrl_mega	CPA_TP53_Ctrl_c19_mega
chr2	186100000	186150000	-0.306468	-0.481212	FALSE	CPA_Ctrl_mega	CPA_TP53_Ctrl_c19_mega
chr2	187550000	187600000	-0.707389	-0.484369	FALSE	CPA_Ctrl_mega	CPA_TP53_Ctrl_c19_mega
chr2	188400000	188450000	-0.270808	-0.247913	FALSE	CPA_Ctrl_mega	CPA_TP53_Ctrl_c19_mega
chr2	189350000	189400000	-0.222368	-0.430094	FALSE	CPA_Ctrl_mega	CPA_TP53_Ctrl_c19_mega
chr2	191150000	191200000	-0.349685	-0.245617	FALSE	CPA_Ctrl_mega	CPA_TP53_Ctrl_c19_mega
chr2	191800000	191850000	-0.368642	-0.463572	FALSE	CPA_Ctrl_mega	CPA_TP53_Ctrl_c19_mega
chr2	192450000	192500000	-0.187018	-0.0191361	FALSE	CPA_Ctrl_mega	CPA_TP53_Ctrl_c19_mega
chr2	193050000	193100000	-0.152003	-0.275084	FALSE	CPA_Ctrl_mega	CPA_TP53_Ctrl_c19_mega
chr2	193550000	193600000	0.0802513	0.0612847	FALSE	CPA_Ctrl_mega	CPA_TP53_Ctrl_c19_mega
chr2	194500000	194550000	-0.224317	-0.203458	FALSE	CPA_Ctrl_mega	CPA_TP53_Ctrl_c19_mega
chr2	194850000	194900000	-0.120728	-0.29827	FALSE	CPA_Ctrl_mega	CPA_TP53_Ctrl_c19_mega
chr2	196150000	196200000	-0.258671	-0.318559	FALSE	CPA_Ctrl_mega	CPA_TP53_Ctrl_c19_mega
chr2	196900000	196950000	-0.430594	-0.532974	FALSE	CPA_Ctrl_mega	CPA_TP53_Ctrl_c19_mega
chr2	197600000	197650000	-0.381908	-0.41125	FALSE	CPA_Ctrl_mega	CPA_TP53_Ctrl_c19_mega
chr2	198550000	198600000	-0.26071	-0.242695	FALSE	CPA_Ctrl_mega	CPA_TP53_Ctrl_c19_mega
chr2	199100000	199150000	-0.277771	-0.349796	FALSE	CPA_Ctrl_mega	CPA_TP53_Ctrl_c19_mega
chr2	200750000	200800000	-1.73454	-1.66237	TRUE	CPA_Ctrl_mega	CPA_TP53_Ctrl_c19_mega
chr2	201450000	201500000	-0.265271	-0.187843	FALSE	CPA_Ctrl_mega	CPA_TP53_Ctrl_c19_mega
chr2	202100000	202150000	-0.328115	-0.340502	FALSE	CPA_Ctrl_mega	CPA_TP53_Ctrl_c19_mega
chr2	203200000	203250000	-0.499872	-0.399276	FALSE	CPA_Ctrl_mega	CPA_TP53_Ctrl_c19_mega
chr2	204050000	204100000	-0.163436	-0.0638086	FALSE	CPA_Ctrl_mega	CPA_TP53_Ctrl_c19_mega
chr2	204750000	204800000	-1.12876	-1.28217	TRUE	CPA_Ctrl_mega	CPA_TP53_Ctrl_c19_mega
chr2	205650000	205700000	0.443406	0.240729	FALSE	CPA_Ctrl_mega	CPA_TP53_Ctrl_c19_mega
chr2	206900000	206950000	-0.865281	-0.606604	FALSE	CPA_Ctrl_mega	CPA_TP53_Ctrl_c19_mega
chr2	207600000	207650000	-0.129704	-0.280431	FALSE	CPA_Ctrl_mega	CPA_TP53_Ctrl_c19_mega
chr2	208450000	208500000	-0.213803	-0.495064	FALSE	CPA_Ctrl_mega	CPA_TP53_Ctrl_c19_mega
chr2	209150000	209200000	-1.4109	-1.07544	TRUE	CPA_Ctrl_mega	CPA_TP53_Ctrl_c19_mega
chr2	210150000	210200000	-0.293112	-0.476268	FALSE	CPA_Ctrl_mega	CPA_TP53_Ctrl_c19_mega
chr2	211250000	211300000	-0.371118	-0.39015	FALSE	CPA_Ctrl_mega	CPA_TP53_Ctrl_c19_mega
chr2	211950000	212000000	-0.231889	-0.39375	FALSE	CPA_Ctrl_mega	CPA_TP53_Ctrl_c19_mega
chr2	212550000	212600000	0.12983	-0.0173035	FALSE	CPA_Ctrl_mega	CPA_TP53_Ctrl_c19_mega
chr2	213400000	213450000	-0.664595	-1.06541	FALSE	CPA_Ctrl_mega	CPA_TP53_Ctrl_c19_mega
chr2	214100000	214150000	-0.647642	-0.954683	FALSE	CPA_Ctrl_mega	CPA_TP53_Ctrl_c19_mega
chr2	216100000	216150000	-0.409556	-0.557011	FALSE	CPA_Ctrl_mega	CPA_TP53_Ctrl_c19_mega
chr2	216900000	216950000	-0.832468	-1.05074	FALSE	CPA_Ctrl_mega	CPA_TP53_Ctrl_c19_mega
chr2	217400000	217450000	-0.447881	-0.417366	FALSE	CPA_Ctrl_mega	CPA_TP53_Ctrl_c19_mega
chr2	219000000	219050000	-0.786342	-0.921462	FALSE	CPA_Ctrl_mega	CPA_TP53_Ctrl_c19_mega
chr2	220500000	220550000	-0.537285	-0.836526	FALSE	CPA_Ctrl_mega	CPA_TP53_Ctrl_c19_mega
chr2	221600000	221650000	0.289599	0.211977	FALSE	CPA_Ctrl_mega	CPA_TP53_Ctrl_c19_mega
chr2	222800000	222850000	-0.244007	-0.405461	FALSE	CPA_Ctrl_mega	CPA_TP53_Ctrl_c19_mega
chr2	223450000	223500000	-0.976598	-1.01889	FALSE	CPA_Ctrl_mega	CPA_TP53_Ctrl_c19_mega
chr2	224750000	224800000	-0.278732	-0.303952	FALSE	CPA_Ctrl_mega	CPA_TP53_Ctrl_c19_mega
chr2	226550000	226600000	-0.286839	-0.585169	FALSE	CPA_Ctrl_mega	CPA_TP53_Ctrl_c19_mega
chr2	228050000	228100000	-0.424977	-0.439556	FALSE	CPA_Ctrl_mega	CPA_TP53_Ctrl_c19_mega
chr2	228700000	228750000	-0.313956	-0.128589	FALSE	CPA_Ctrl_mega	CPA_TP53_Ctrl_c19_mega
chr2	229550000	229600000	0.171102	-0.0331156	FALSE	CPA_Ctrl_mega	CPA_TP53_Ctrl_c19_mega
chr2	230650000	230700000	-0.841124	-0.76191	FALSE	CPA_Ctrl_mega	CPA_TP53_Ctrl_c19_mega
chr2	233400000	233450000	-0.430385	-0.952203	FALSE	CPA_Ctrl_mega	CPA_TP53_Ctrl_c19_mega
chr2	234250000	234300000	-0.0639584	-0.331745	FALSE	CPA_Ctrl_mega	CPA_TP53_Ctrl_c19_mega
chr2	234750000	234800000	0.0223225	-0.508505	FALSE	CPA_Ctrl_mega	CPA_TP53_Ctrl_c19_mega
chr2	235400000	235450000	0.244828	-0.152236	FALSE	CPA_Ctrl_mega	CPA_TP53_Ctrl_c19_mega
chr2	236050000	236100000	0.188999	-0.119773	FALSE	CPA_Ctrl_mega	CPA_TP53_Ctrl_c19_mega
chr2	236650000	236700000	0.0103062	-0.422908	FALSE	CPA_Ctrl_mega	CPA_TP53_Ctrl_c19_mega
chr2	237150000	237200000	0.0476273	-0.137088	FALSE	CPA_Ctrl_mega	CPA_TP53_Ctrl_c19_mega
chr2	237950000	238000000	-0.125738	-0.806353	FALSE	CPA_Ctrl_mega	CPA_TP53_Ctrl_c19_mega
chr2	238600000	238650000	0.168861	-0.090998	FALSE	CPA_Ctrl_mega	CPA_TP53_Ctrl_c19_mega
chr2	239200000	239250000	0.0706697	-0.416507	FALSE	CPA_Ctrl_mega	CPA_TP53_Ctrl_c19_mega
chr2	239900000	239950000	-0.0804932	-0.374367	FALSE	CPA_Ctrl_mega	CPA_TP53_Ctrl_c19_mega
chr2	240950000	241000000	-0.0926388	-0.362796	FALSE	CPA_Ctrl_mega	CPA_TP53_Ctrl_c19_mega
chr2	241500000	241550000	0.334573	0.0378851	FALSE	CPA_Ctrl_mega	CPA_TP53_Ctrl_c19_mega
chr20	1200000	1250000	-0.437338	-0.417267	FALSE	CPA_Ctrl_mega	CPA_TP53_Ctrl_c19_mega
chr20	2500000	2550000	0.0932894	-0.00284385	FALSE	CPA_Ctrl_mega	CPA_TP53_Ctrl_c19_mega
chr20	3100000	3150000	-0.131326	-0.229943	FALSE	CPA_Ctrl_mega	CPA_TP53_Ctrl_c19_mega
chr20	4000000	4050000	0.0186095	-0.171544	FALSE	CPA_Ctrl_mega	CPA_TP53_Ctrl_c19_mega
chr20	5150000	5200000	-0.230785	-0.313815	FALSE	CPA_Ctrl_mega	CPA_TP53_Ctrl_c19_mega
chr20	6050000	6100000	-1.36703	-1.42158	TRUE	CPA_Ctrl_mega	CPA_TP53_Ctrl_c19_mega
chr20	7150000	7200000	0.315142	0.264166	FALSE	CPA_Ctrl_mega	CPA_TP53_Ctrl_c19_mega
chr20	7900000	7950000	-0.555073	-0.882551	FALSE	CPA_Ctrl_mega	CPA_TP53_Ctrl_c19_mega
chr20	8700000	8750000	-0.330428	-0.930837	FALSE	CPA_Ctrl_mega	CPA_TP53_Ctrl_c19_mega
chr20	9400000	9450000	-0.123018	-0.123801	FALSE	CPA_Ctrl_mega	CPA_TP53_Ctrl_c19_mega
chr20	10450000	10500000	-0.608388	-0.695558	FALSE	CPA_Ctrl_mega	CPA_TP53_Ctrl_c19_mega
chr20	11500000	11550000	-0.905366	-0.85519	FALSE	CPA_Ctrl_mega	CPA_TP53_Ctrl_c19_mega
chr20	12850000	12900000	-0.603009	-0.686499	FALSE	CPA_Ctrl_mega	CPA_TP53_Ctrl_c19_mega
chr20	14050000	14100000	-1.01979	-0.887954	FALSE	CPA_Ctrl_mega	CPA_TP53_Ctrl_c19_mega
chr20	15300000	15350000	5.8487e-05	-0.0511702	FALSE	CPA_Ctrl_mega	CPA_TP53_Ctrl_c19_mega
chr20	16700000	16750000	-0.637469	-0.999082	FALSE	CPA_Ctrl_mega	CPA_TP53_Ctrl_c19_mega
chr20	17450000	17500000	-1.56666	-1.67518	TRUE	CPA_Ctrl_mega	CPA_TP53_Ctrl_c19_mega
chr20	18450000	18500000	-0.441714	-0.273741	FALSE	CPA_Ctrl_mega	CPA_TP53_Ctrl_c19_mega
chr20	20000000	20050000	-0.885599	-0.860976	FALSE	CPA_Ctrl_mega	CPA_TP53_Ctrl_c19_mega
chr20	20700000	20750000	-0.0495927	-0.120752	FALSE	CPA_Ctrl_mega	CPA_TP53_Ctrl_c19_mega
chr20	21600000	21650000	-0.477208	-0.717414	FALSE	CPA_Ctrl_mega	CPA_TP53_Ctrl_c19_mega
chr20	22300000	22350000	-0.546025	-0.556108	FALSE	CPA_Ctrl_mega	CPA_TP53_Ctrl_c19_mega
chr20	23400000	23450000	-0.90138	-0.797605	FALSE	CPA_Ctrl_mega	CPA_TP53_Ctrl_c19_mega
chr20	24950000	25000000	-0.44333	-0.656752	FALSE	CPA_Ctrl_mega	CPA_TP53_Ctrl_c19_mega
chr20	25350000	25400000	-0.232881	-0.27338	FALSE	CPA_Ctrl_mega	CPA_TP53_Ctrl_c19_mega
chr20	31300000	31350000	-0.24924	-0.152231	FALSE	CPA_Ctrl_mega	CPA_TP53_Ctrl_c19_mega
chr20	31900000	31950000	-0.530501	-0.448761	FALSE	CPA_Ctrl_mega	CPA_TP53_Ctrl_c19_mega
chr20	32750000	32800000	-0.285589	-0.591572	FALSE	CPA_Ctrl_mega	CPA_TP53_Ctrl_c19_mega
chr20	33350000	33400000	0.0111102	-0.466646	FALSE	CPA_Ctrl_mega	CPA_TP53_Ctrl_c19_mega
chr20	34050000	34100000	0.129347	-0.493934	FALSE	CPA_Ctrl_mega	CPA_TP53_Ctrl_c19_mega
chr20	34550000	34600000	-0.206208	-0.513195	FALSE	CPA_Ctrl_mega	CPA_TP53_Ctrl_c19_mega
chr20	35650000	35700000	-0.445767	-0.426816	FALSE	CPA_Ctrl_mega	CPA_TP53_Ctrl_c19_mega
chr20	37600000	37650000	-0.950184	-0.648184	FALSE	CPA_Ctrl_mega	CPA_TP53_Ctrl_c19_mega
chr20	42050000	42100000	-1.47334	-1.43237	TRUE	CPA_Ctrl_mega	CPA_TP53_Ctrl_c19_mega
chr20	42800000	42850000	-0.382035	-0.602943	FALSE	CPA_Ctrl_mega	CPA_TP53_Ctrl_c19_mega
chr20	43500000	43550000	-0.578052	-0.623439	FALSE	CPA_Ctrl_mega	CPA_TP53_Ctrl_c19_mega
chr20	44500000	44550000	-0.162791	-0.203642	FALSE	CPA_Ctrl_mega	CPA_TP53_Ctrl_c19_mega
chr20	45250000	45300000	-0.276452	-0.281515	FALSE	CPA_Ctrl_mega	CPA_TP53_Ctrl_c19_mega
chr20	46250000	46300000	-0.537063	-1.15341	FALSE	CPA_Ctrl_mega	CPA_TP53_Ctrl_c19_mega
chr20	48600000	48650000	-0.0524097	-0.38119	FALSE	CPA_Ctrl_mega	CPA_TP53_Ctrl_c19_mega
chr20	49400000	49450000	-0.339234	-0.732655	FALSE	CPA_Ctrl_mega	CPA_TP53_Ctrl_c19_mega
chr20	50800000	50850000	-1.16535	-0.868612	FALSE	CPA_Ctrl_mega	CPA_TP53_Ctrl_c19_mega
chr20	52800000	52850000	-0.637655	-0.652573	FALSE	CPA_Ctrl_mega	CPA_TP53_Ctrl_c19_mega
chr20	53250000	53300000	-0.283537	-0.514719	FALSE	CPA_Ctrl_mega	CPA_TP53_Ctrl_c19_mega
chr20	54950000	55000000	-0.833372	-1.07401	FALSE	CPA_Ctrl_mega	CPA_TP53_Ctrl_c19_mega
chr20	56000000	56050000	-0.704591	-0.651182	FALSE	CPA_Ctrl_mega	CPA_TP53_Ctrl_c19_mega
chr20	56850000	56900000	-0.467715	-0.343882	FALSE	CPA_Ctrl_mega	CPA_TP53_Ctrl_c19_mega
chr20	60550000	60600000	-1.97937	-1.13889	TRUE	CPA_Ctrl_mega	CPA_TP53_Ctrl_c19_mega
chr20	61600000	61650000	-0.00853775	-0.271387	FALSE	CPA_Ctrl_mega	CPA_TP53_Ctrl_c19_mega
chr21	15550000	15600000	-0.936551	-1.06634	FALSE	CPA_Ctrl_mega	CPA_TP53_Ctrl_c19_mega
chr21	16150000	16200000	0.197191	0.0937744	FALSE	CPA_Ctrl_mega	CPA_TP53_Ctrl_c19_mega
chr21	17250000	17300000	-0.771101	-1.06544	FALSE	CPA_Ctrl_mega	CPA_TP53_Ctrl_c19_mega
chr21	18750000	18800000	-0.470736	-0.44	FALSE	CPA_Ctrl_mega	CPA_TP53_Ctrl_c19_mega
chr21	19350000	19400000	-0.38878	-0.426448	FALSE	CPA_Ctrl_mega	CPA_TP53_Ctrl_c19_mega
chr21	23250000	23300000	-0.367561	-0.36308	FALSE	CPA_Ctrl_mega	CPA_TP53_Ctrl_c19_mega
chr21	28150000	28200000	-0.960779	-1.02639	FALSE	CPA_Ctrl_mega	CPA_TP53_Ctrl_c19_mega
chr21	29050000	29100000	-0.177635	-0.170386	FALSE	CPA_Ctrl_mega	CPA_TP53_Ctrl_c19_mega
chr21	30300000	30350000	-0.812503	-0.947955	FALSE	CPA_Ctrl_mega	CPA_TP53_Ctrl_c19_mega
chr21	30750000	30800000	-0.551489	-0.278347	FALSE	CPA_Ctrl_mega	CPA_TP53_Ctrl_c19_mega
chr21	31300000	31350000	-0.0883433	-0.0902529	FALSE	CPA_Ctrl_mega	CPA_TP53_Ctrl_c19_mega
chr21	32400000	32450000	-0.613327	-1.21954	FALSE	CPA_Ctrl_mega	CPA_TP53_Ctrl_c19_mega
chr21	33050000	33100000	-0.293914	-0.472851	FALSE	CPA_Ctrl_mega	CPA_TP53_Ctrl_c19_mega
chr21	33650000	33700000	-0.942058	-0.802866	FALSE	CPA_Ctrl_mega	CPA_TP53_Ctrl_c19_mega
chr21	34900000	34950000	-0.609875	-0.535447	FALSE	CPA_Ctrl_mega	CPA_TP53_Ctrl_c19_mega
chr21	36000000	36050000	-0.362887	-0.856137	FALSE	CPA_Ctrl_mega	CPA_TP53_Ctrl_c19_mega
chr21	37450000	37500000	-0.560279	-0.947289	FALSE	CPA_Ctrl_mega	CPA_TP53_Ctrl_c19_mega
chr21	38450000	38500000	-0.192737	-0.246203	FALSE	CPA_Ctrl_mega	CPA_TP53_Ctrl_c19_mega
chr21	38950000	39000000	0.245702	0.00528493	FALSE	CPA_Ctrl_mega	CPA_TP53_Ctrl_c19_mega
chr21	39750000	39800000	0.170365	-0.115676	FALSE	CPA_Ctrl_mega	CPA_TP53_Ctrl_c19_mega
chr21	40750000	40800000	-1.74168	-0.9509	FALSE	CPA_Ctrl_mega	CPA_TP53_Ctrl_c19_mega
chr21	42550000	42600000	-0.880878	-0.596385	FALSE	CPA_Ctrl_mega	CPA_TP53_Ctrl_c19_mega
chr21	43900000	43950000	-0.0114249	-0.145516	FALSE	CPA_Ctrl_mega	CPA_TP53_Ctrl_c19_mega
chr21	45200000	45250000	-0.115488	-0.813651	FALSE	CPA_Ctrl_mega	CPA_TP53_Ctrl_c19_mega
chr22	17450000	17500000	-0.0674024	-0.194213	FALSE	CPA_Ctrl_mega	CPA_TP53_Ctrl_c19_mega
chr22	18100000	18150000	-0.30081	-0.102101	FALSE	CPA_Ctrl_mega	CPA_TP53_Ctrl_c19_mega
chr22	22300000	22350000	-1.02861	-0.699084	FALSE	CPA_Ctrl_mega	CPA_TP53_Ctrl_c19_mega
chr22	24200000	24250000	-0.481035	-0.530807	FALSE	CPA_Ctrl_mega	CPA_TP53_Ctrl_c19_mega
chr22	24950000	25000000	-0.453018	-0.522738	FALSE	CPA_Ctrl_mega	CPA_TP53_Ctrl_c19_mega
chr22	26100000	26150000	0.0832192	-0.153995	FALSE	CPA_Ctrl_mega	CPA_TP53_Ctrl_c19_mega
chr22	26800000	26850000	-0.931119	-0.637212	FALSE	CPA_Ctrl_mega	CPA_TP53_Ctrl_c19_mega
chr22	28300000	28350000	-0.611728	-0.557667	FALSE	CPA_Ctrl_mega	CPA_TP53_Ctrl_c19_mega
chr22	29700000	29750000	-0.893922	-0.852309	FALSE	CPA_Ctrl_mega	CPA_TP53_Ctrl_c19_mega
chr22	30800000	30850000	-0.0238865	-0.384871	FALSE	CPA_Ctrl_mega	CPA_TP53_Ctrl_c19_mega
chr22	31800000	31850000	-0.720838	-0.608565	FALSE	CPA_Ctrl_mega	CPA_TP53_Ctrl_c19_mega
chr22	32800000	32850000	-0.24562	-0.309044	FALSE	CPA_Ctrl_mega	CPA_TP53_Ctrl_c19_mega
chr22	33500000	33550000	-0.757176	-0.578421	FALSE	CPA_Ctrl_mega	CPA_TP53_Ctrl_c19_mega
chr22	35650000	35700000	-3.15248	-2.1173	TRUE	CPA_Ctrl_mega	CPA_TP53_Ctrl_c19_mega
chr22	36650000	36700000	-0.454611	-0.543337	FALSE	CPA_Ctrl_mega	CPA_TP53_Ctrl_c19_mega
chr22	37550000	37600000	0.00272834	-0.271869	FALSE	CPA_Ctrl_mega	CPA_TP53_Ctrl_c19_mega
chr22	37950000	38000000	-0.144439	-0.582304	FALSE	CPA_Ctrl_mega	CPA_TP53_Ctrl_c19_mega
chr22	38100000	38150000	0.114807	-0.131823	FALSE	CPA_Ctrl_mega	CPA_TP53_Ctrl_c19_mega
chr22	38250000	38300000	-0.0290415	-0.344794	FALSE	CPA_Ctrl_mega	CPA_TP53_Ctrl_c19_mega
chr22	39100000	39150000	-0.212558	-0.715318	FALSE	CPA_Ctrl_mega	CPA_TP53_Ctrl_c19_mega
chr22	39800000	39850000	0.0634985	-0.254513	FALSE	CPA_Ctrl_mega	CPA_TP53_Ctrl_c19_mega
chr22	40700000	40750000	-0.0238289	-0.244736	FALSE	CPA_Ctrl_mega	CPA_TP53_Ctrl_c19_mega
chr22	41200000	41250000	0.201347	-0.0377668	FALSE	CPA_Ctrl_mega	CPA_TP53_Ctrl_c19_mega
chr22	42000000	42050000	-0.413125	-1.00091	FALSE	CPA_Ctrl_mega	CPA_TP53_Ctrl_c19_mega
chr22	42950000	43000000	-0.42898	-0.98029	FALSE	CPA_Ctrl_mega	CPA_TP53_Ctrl_c19_mega
chr22	43550000	43600000	-0.614526	-0.917118	FALSE	CPA_Ctrl_mega	CPA_TP53_Ctrl_c19_mega
chr22	44300000	44350000	-0.133326	-0.404113	FALSE	CPA_Ctrl_mega	CPA_TP53_Ctrl_c19_mega
chr22	45100000	45150000	-0.445129	-0.539569	FALSE	CPA_Ctrl_mega	CPA_TP53_Ctrl_c19_mega
chr22	47100000	47150000	-0.861026	-0.634883	FALSE	CPA_Ctrl_mega	CPA_TP53_Ctrl_c19_mega
chr22	50150000	50200000	-1.13942	-0.921229	FALSE	CPA_Ctrl_mega	CPA_TP53_Ctrl_c19_mega
chr3	3200000	3250000	-0.861038	-0.935396	FALSE	CPA_Ctrl_mega	CPA_TP53_Ctrl_c19_mega
chr3	4350000	4400000	-1.11912	-1.40855	TRUE	CPA_Ctrl_mega	CPA_TP53_Ctrl_c19_mega
chr3	5300000	5350000	-1.02504	-1.0166	TRUE	CPA_Ctrl_mega	CPA_TP53_Ctrl_c19_mega
chr3	6950000	7000000	0.307138	0.111104	FALSE	CPA_Ctrl_mega	CPA_TP53_Ctrl_c19_mega
chr3	8550000	8600000	-0.645042	-0.311653	FALSE	CPA_Ctrl_mega	CPA_TP53_Ctrl_c19_mega
chr3	9450000	9500000	-0.0547097	-0.222085	FALSE	CPA_Ctrl_mega	CPA_TP53_Ctrl_c19_mega
chr3	10300000	10350000	-0.308672	-0.721376	FALSE	CPA_Ctrl_mega	CPA_TP53_Ctrl_c19_mega
chr3	11900000	11950000	-0.368534	-0.354359	FALSE	CPA_Ctrl_mega	CPA_TP53_Ctrl_c19_mega
chr3	12900000	12950000	-0.360802	-0.701904	FALSE	CPA_Ctrl_mega	CPA_TP53_Ctrl_c19_mega
chr3	14200000	14250000	0.217064	-0.205395	FALSE	CPA_Ctrl_mega	CPA_TP53_Ctrl_c19_mega
chr3	15050000	15100000	-0.060925	-0.304038	FALSE	CPA_Ctrl_mega	CPA_TP53_Ctrl_c19_mega
chr3	15600000	15650000	-0.307926	-0.272465	FALSE	CPA_Ctrl_mega	CPA_TP53_Ctrl_c19_mega
chr3	16350000	16400000	-0.167257	-0.217729	FALSE	CPA_Ctrl_mega	CPA_TP53_Ctrl_c19_mega
chr3	17350000	17400000	-0.348784	-0.259401	FALSE	CPA_Ctrl_mega	CPA_TP53_Ctrl_c19_mega
chr3	18500000	18550000	-0.168362	-0.0415041	FALSE	CPA_Ctrl_mega	CPA_TP53_Ctrl_c19_mega
chr3	19000000	19050000	-0.353165	-0.395207	FALSE	CPA_Ctrl_mega	CPA_TP53_Ctrl_c19_mega
chr3	19950000	20000000	-0.259921	-0.39525	FALSE	CPA_Ctrl_mega	CPA_TP53_Ctrl_c19_mega
chr3	20300000	20350000	-0.403221	-0.59314	FALSE	CPA_Ctrl_mega	CPA_TP53_Ctrl_c19_mega
chr3	21600000	21650000	0.0431581	-0.0454636	FALSE	CPA_Ctrl_mega	CPA_TP53_Ctrl_c19_mega
chr3	22100000	22150000	-0.40131	-0.332645	FALSE	CPA_Ctrl_mega	CPA_TP53_Ctrl_c19_mega
chr3	23000000	23050000	-0.765771	-0.454167	FALSE	CPA_Ctrl_mega	CPA_TP53_Ctrl_c19_mega
chr3	23950000	24000000	-0.578512	-0.701641	FALSE	CPA_Ctrl_mega	CPA_TP53_Ctrl_c19_mega
chr3	24750000	24800000	-0.83211	-1.02176	FALSE	CPA_Ctrl_mega	CPA_TP53_Ctrl_c19_mega
chr3	25800000	25850000	-0.463656	-0.635268	FALSE	CPA_Ctrl_mega	CPA_TP53_Ctrl_c19_mega
chr3	27200000	27250000	-0.656712	-0.875971	FALSE	CPA_Ctrl_mega	CPA_TP53_Ctrl_c19_mega
chr3	27750000	27800000	-0.120926	-0.231663	FALSE	CPA_Ctrl_mega	CPA_TP53_Ctrl_c19_mega
chr3	28750000	28800000	-0.581976	-0.586052	FALSE	CPA_Ctrl_mega	CPA_TP53_Ctrl_c19_mega
chr3	30000000	30050000	-0.732595	-1.04531	FALSE	CPA_Ctrl_mega	CPA_TP53_Ctrl_c19_mega
chr3	30800000	30850000	-0.291312	-0.686508	FALSE	CPA_Ctrl_mega	CPA_TP53_Ctrl_c19_mega
chr3	31600000	31650000	-0.21675	-0.218865	FALSE	CPA_Ctrl_mega	CPA_TP53_Ctrl_c19_mega
chr3	32900000	32950000	-0.0269913	-0.0487083	FALSE	CPA_Ctrl_mega	CPA_TP53_Ctrl_c19_mega
chr3	32950000	33000000	-0.093309	-0.198974	FALSE	CPA_Ctrl_mega	CPA_TP53_Ctrl_c19_mega
chr3	33850000	33900000	-1.84515	-1.64338	TRUE	CPA_Ctrl_mega	CPA_TP53_Ctrl_c19_mega
chr3	36000000	36050000	-0.420471	-0.512206	FALSE	CPA_Ctrl_mega	CPA_TP53_Ctrl_c19_mega
chr3	36900000	36950000	-0.581775	-0.550251	FALSE	CPA_Ctrl_mega	CPA_TP53_Ctrl_c19_mega
chr3	37400000	37450000	-0.797908	-0.489924	FALSE	CPA_Ctrl_mega	CPA_TP53_Ctrl_c19_mega
chr3	37850000	37900000	-0.697518	-0.714778	FALSE	CPA_Ctrl_mega	CPA_TP53_Ctrl_c19_mega
chr3	38400000	38450000	-0.343881	-0.267446	FALSE	CPA_Ctrl_mega	CPA_TP53_Ctrl_c19_mega
chr3	39400000	39450000	-0.566868	-0.848825	FALSE	CPA_Ctrl_mega	CPA_TP53_Ctrl_c19_mega
chr3	40500000	40550000	-0.357403	-0.474461	FALSE	CPA_Ctrl_mega	CPA_TP53_Ctrl_c19_mega
chr3	41350000	41400000	0.362357	0.310301	FALSE	CPA_Ctrl_mega	CPA_TP53_Ctrl_c19_mega
chr3	41950000	42000000	-0.275408	-0.280794	FALSE	CPA_Ctrl_mega	CPA_TP53_Ctrl_c19_mega
chr3	42900000	42950000	-0.488494	-0.554415	FALSE	CPA_Ctrl_mega	CPA_TP53_Ctrl_c19_mega
chr3	43500000	43550000	0.149429	0.0229782	FALSE	CPA_Ctrl_mega	CPA_TP53_Ctrl_c19_mega
chr3	44350000	44400000	-0.328496	-0.393658	FALSE	CPA_Ctrl_mega	CPA_TP53_Ctrl_c19_mega
chr3	44950000	45000000	-0.136056	-0.357351	FALSE	CPA_Ctrl_mega	CPA_TP53_Ctrl_c19_mega
chr3	45750000	45800000	-0.010467	-0.0170261	FALSE	CPA_Ctrl_mega	CPA_TP53_Ctrl_c19_mega
chr3	46600000	46650000	0.120203	-0.112917	FALSE	CPA_Ctrl_mega	CPA_TP53_Ctrl_c19_mega
chr3	47450000	47500000	0.259293	-0.369603	FALSE	CPA_Ctrl_mega	CPA_TP53_Ctrl_c19_mega
chr3	48150000	48200000	0.384673	-0.31652	FALSE	CPA_Ctrl_mega	CPA_TP53_Ctrl_c19_mega
chr3	48950000	49000000	0.295256	-0.257761	FALSE	CPA_Ctrl_mega	CPA_TP53_Ctrl_c19_mega
chr3	51450000	51500000	-0.630939	-0.485516	FALSE	CPA_Ctrl_mega	CPA_TP53_Ctrl_c19_mega
chr3	51850000	51900000	-0.388778	-0.364819	FALSE	CPA_Ctrl_mega	CPA_TP53_Ctrl_c19_mega
chr3	53250000	53300000	-1.02709	-0.721145	FALSE	CPA_Ctrl_mega	CPA_TP53_Ctrl_c19_mega
chr3	53900000	53950000	-0.331315	-0.75818	FALSE	CPA_Ctrl_mega	CPA_TP53_Ctrl_c19_mega
chr3	54850000	54900000	0.244174	0.203821	FALSE	CPA_Ctrl_mega	CPA_TP53_Ctrl_c19_mega
chr3	55450000	55500000	0.306487	0.00894313	FALSE	CPA_Ctrl_mega	CPA_TP53_Ctrl_c19_mega
chr3	56550000	56600000	-2.43003	-1.76238	TRUE	CPA_Ctrl_mega	CPA_TP53_Ctrl_c19_mega
chr3	61400000	61450000	-0.38813	-0.36502	FALSE	CPA_Ctrl_mega	CPA_TP53_Ctrl_c19_mega
chr3	62200000	62250000	-0.586262	-0.6546	FALSE	CPA_Ctrl_mega	CPA_TP53_Ctrl_c19_mega
chr3	63300000	63350000	-0.0969276	-0.321714	FALSE	CPA_Ctrl_mega	CPA_TP53_Ctrl_c19_mega
chr3	63850000	63900000	-0.942537	-0.929299	FALSE	CPA_Ctrl_mega	CPA_TP53_Ctrl_c19_mega
chr3	64450000	64500000	-1.07032	-1.22118	TRUE	CPA_Ctrl_mega	CPA_TP53_Ctrl_c19_mega
chr3	65350000	65400000	-0.0589149	-0.266115	FALSE	CPA_Ctrl_mega	CPA_TP53_Ctrl_c19_mega
chr3	65700000	65750000	-0.115363	-0.260782	FALSE	CPA_Ctrl_mega	CPA_TP53_Ctrl_c19_mega
chr3	66250000	66300000	-0.697608	-0.827013	FALSE	CPA_Ctrl_mega	CPA_TP53_Ctrl_c19_mega
chr3	67000000	67050000	-0.674356	-0.944204	FALSE	CPA_Ctrl_mega	CPA_TP53_Ctrl_c19_mega
chr3	67950000	68000000	0.0677464	-0.179989	FALSE	CPA_Ctrl_mega	CPA_TP53_Ctrl_c19_mega
chr3	69000000	69050000	-2.13627	-2.09883	TRUE	CPA_Ctrl_mega	CPA_TP53_Ctrl_c19_mega
chr3	70050000	70100000	-0.739495	-1.01276	FALSE	CPA_Ctrl_mega	CPA_TP53_Ctrl_c19_mega
chr3	71750000	71800000	-0.785137	-1.264	FALSE	CPA_Ctrl_mega	CPA_TP53_Ctrl_c19_mega
chr3	73050000	73100000	-0.954318	-0.492187	FALSE	CPA_Ctrl_mega	CPA_TP53_Ctrl_c19_mega
chr3	75200000	75250000	-0.53488	-0.880284	FALSE	CPA_Ctrl_mega	CPA_TP53_Ctrl_c19_mega
chr3	75750000	75800000	-0.614299	-0.942317	FALSE	CPA_Ctrl_mega	CPA_TP53_Ctrl_c19_mega
chr3	78650000	78700000	-0.439292	-0.641556	FALSE	CPA_Ctrl_mega	CPA_TP53_Ctrl_c19_mega
chr3	79550000	79600000	-0.598379	-0.83781	FALSE	CPA_Ctrl_mega	CPA_TP53_Ctrl_c19_mega
chr3	80700000	80750000	-0.377066	-0.474802	FALSE	CPA_Ctrl_mega	CPA_TP53_Ctrl_c19_mega
chr3	81400000	81450000	-0.84587	-0.678354	FALSE	CPA_Ctrl_mega	CPA_TP53_Ctrl_c19_mega
chr3	83550000	83600000	-0.19172	-0.305196	FALSE	CPA_Ctrl_mega	CPA_TP53_Ctrl_c19_mega
chr3	85750000	85800000	-0.386417	-0.187825	FALSE	CPA_Ctrl_mega	CPA_TP53_Ctrl_c19_mega
chr3	86700000	86750000	-1.11379	-1.07671	TRUE	CPA_Ctrl_mega	CPA_TP53_Ctrl_c19_mega
chr3	87300000	87350000	-0.398008	-0.389105	FALSE	CPA_Ctrl_mega	CPA_TP53_Ctrl_c19_mega
chr3	88200000	88250000	-0.965891	-1.2136	FALSE	CPA_Ctrl_mega	CPA_TP53_Ctrl_c19_mega
chr3	89150000	89200000	-0.0929391	-0.259667	FALSE	CPA_Ctrl_mega	CPA_TP53_Ctrl_c19_mega
chr3	94500000	94550000	0.127819	0.111471	FALSE	CPA_Ctrl_mega	CPA_TP53_Ctrl_c19_mega
chr3	96500000	96550000	-0.210796	-0.267674	FALSE	CPA_Ctrl_mega	CPA_TP53_Ctrl_c19_mega
chr3	97450000	97500000	-0.512727	-0.546211	FALSE	CPA_Ctrl_mega	CPA_TP53_Ctrl_c19_mega
chr3	98250000	98300000	-0.27586	-0.430983	FALSE	CPA_Ctrl_mega	CPA_TP53_Ctrl_c19_mega
chr3	99500000	99550000	-0.835095	-1.09222	FALSE	CPA_Ctrl_mega	CPA_TP53_Ctrl_c19_mega
chr3	100050000	100100000	-0.412249	-0.256987	FALSE	CPA_Ctrl_mega	CPA_TP53_Ctrl_c19_mega
chr3	101350000	101400000	-1.09758	-1.16447	TRUE	CPA_Ctrl_mega	CPA_TP53_Ctrl_c19_mega
chr3	103900000	103950000	-0.2115	-0.561442	FALSE	CPA_Ctrl_mega	CPA_TP53_Ctrl_c19_mega
chr3	105250000	105300000	-0.868652	-0.923149	FALSE	CPA_Ctrl_mega	CPA_TP53_Ctrl_c19_mega
chr3	106850000	106900000	-0.800033	-0.885004	FALSE	CPA_Ctrl_mega	CPA_TP53_Ctrl_c19_mega
chr3	107450000	107500000	-0.301652	-0.231422	FALSE	CPA_Ctrl_mega	CPA_TP53_Ctrl_c19_mega
chr3	108250000	108300000	-0.582509	-0.427052	FALSE	CPA_Ctrl_mega	CPA_TP53_Ctrl_c19_mega
chr3	109050000	109100000	-0.147866	-0.151361	FALSE	CPA_Ctrl_mega	CPA_TP53_Ctrl_c19_mega
chr3	110000000	110050000	0.016068	-0.167997	FALSE	CPA_Ctrl_mega	CPA_TP53_Ctrl_c19_mega
chr3	111300000	111350000	-0.816207	-0.753222	FALSE	CPA_Ctrl_mega	CPA_TP53_Ctrl_c19_mega
chr3	111750000	111800000	-0.789737	-0.585438	FALSE	CPA_Ctrl_mega	CPA_TP53_Ctrl_c19_mega
chr3	112250000	112300000	-0.322104	-0.376217	FALSE	CPA_Ctrl_mega	CPA_TP53_Ctrl_c19_mega
chr3	112700000	112750000	-0.297593	-0.488982	FALSE	CPA_Ctrl_mega	CPA_TP53_Ctrl_c19_mega
chr3	114750000	114800000	-0.160747	-0.153499	FALSE	CPA_Ctrl_mega	CPA_TP53_Ctrl_c19_mega
chr3	115600000	115650000	-0.524887	-0.842117	FALSE	CPA_Ctrl_mega	CPA_TP53_Ctrl_c19_mega
chr3	116450000	116500000	-0.338861	-0.53693	FALSE	CPA_Ctrl_mega	CPA_TP53_Ctrl_c19_mega
chr3	118500000	118550000	-0.654263	-0.703835	FALSE	CPA_Ctrl_mega	CPA_TP53_Ctrl_c19_mega
chr3	119450000	119500000	-0.305406	-0.248801	FALSE	CPA_Ctrl_mega	CPA_TP53_Ctrl_c19_mega
chr3	121200000	121250000	-1.46962	-1.35304	TRUE	CPA_Ctrl_mega	CPA_TP53_Ctrl_c19_mega
chr3	122100000	122150000	-0.640132	-0.890733	FALSE	CPA_Ctrl_mega	CPA_TP53_Ctrl_c19_mega
chr3	123100000	123150000	-0.35605	-0.0624888	FALSE	CPA_Ctrl_mega	CPA_TP53_Ctrl_c19_mega
chr3	124400000	124450000	-0.836639	-0.804902	FALSE	CPA_Ctrl_mega	CPA_TP53_Ctrl_c19_mega
chr3	125300000	125350000	-0.714523	-0.781143	FALSE	CPA_Ctrl_mega	CPA_TP53_Ctrl_c19_mega
chr3	126200000	126250000	-0.326096	-0.447487	FALSE	CPA_Ctrl_mega	CPA_TP53_Ctrl_c19_mega
chr3	127300000	127350000	-0.15281	-0.578428	FALSE	CPA_Ctrl_mega	CPA_TP53_Ctrl_c19_mega
chr3	127750000	127800000	0.0603053	-0.322923	FALSE	CPA_Ctrl_mega	CPA_TP53_Ctrl_c19_mega
chr3	128650000	128700000	-0.14459	-0.358011	FALSE	CPA_Ctrl_mega	CPA_TP53_Ctrl_c19_mega
chr3	129000000	129050000	-0.3061	-0.473648	FALSE	CPA_Ctrl_mega	CPA_TP53_Ctrl_c19_mega
chr3	129800000	129850000	-1.44541	-1.19295	TRUE	CPA_Ctrl_mega	CPA_TP53_Ctrl_c19_mega
chr3	132350000	132400000	-1.05132	-0.932487	FALSE	CPA_Ctrl_mega	CPA_TP53_Ctrl_c19_mega
chr3	133500000	133550000	-0.494455	-0.388986	FALSE	CPA_Ctrl_mega	CPA_TP53_Ctrl_c19_mega
chr3	134250000	134300000	-1.48183	-1.44942	TRUE	CPA_Ctrl_mega	CPA_TP53_Ctrl_c19_mega
chr3	135650000	135700000	-0.828499	-0.706886	FALSE	CPA_Ctrl_mega	CPA_TP53_Ctrl_c19_mega
chr3	136750000	136800000	-1.56803	-1.42347	TRUE	CPA_Ctrl_mega	CPA_TP53_Ctrl_c19_mega
chr3	137750000	137800000	-1.12661	-1.13505	TRUE	CPA_Ctrl_mega	CPA_TP53_Ctrl_c19_mega
chr3	139050000	139100000	-0.585821	-0.765738	FALSE	CPA_Ctrl_mega	CPA_TP53_Ctrl_c19_mega
chr3	140950000	141000000	-1.18076	-1.13985	TRUE	CPA_Ctrl_mega	CPA_TP53_Ctrl_c19_mega
chr3	142150000	142200000	-0.378976	-0.17646	FALSE	CPA_Ctrl_mega	CPA_TP53_Ctrl_c19_mega
chr3	142700000	142750000	-0.689707	-0.835594	FALSE	CPA_Ctrl_mega	CPA_TP53_Ctrl_c19_mega
chr3	143500000	143550000	-0.830042	-0.907522	FALSE	CPA_Ctrl_mega	CPA_TP53_Ctrl_c19_mega
chr3	144450000	144500000	0.221297	0.00955714	FALSE	CPA_Ctrl_mega	CPA_TP53_Ctrl_c19_mega
chr3	146350000	146400000	-0.674057	-1.01264	FALSE	CPA_Ctrl_mega	CPA_TP53_Ctrl_c19_mega
chr3	147950000	148000000	-0.180325	-0.237607	FALSE	CPA_Ctrl_mega	CPA_TP53_Ctrl_c19_mega
chr3	148700000	148750000	-1.09102	-0.535102	FALSE	CPA_Ctrl_mega	CPA_TP53_Ctrl_c19_mega
chr3	149500000	149550000	-0.245218	-0.264832	FALSE	CPA_Ctrl_mega	CPA_TP53_Ctrl_c19_mega
chr3	150300000	150350000	-0.284801	-0.339559	FALSE	CPA_Ctrl_mega	CPA_TP53_Ctrl_c19_mega
chr3	150900000	150950000	-0.0619383	-0.170321	FALSE	CPA_Ctrl_mega	CPA_TP53_Ctrl_c19_mega
chr3	151650000	151700000	-0.421921	-0.405923	FALSE	CPA_Ctrl_mega	CPA_TP53_Ctrl_c19_mega
chr3	152250000	152300000	-0.143688	-0.361042	FALSE	CPA_Ctrl_mega	CPA_TP53_Ctrl_c19_mega
chr3	152650000	152700000	-0.303753	-0.414543	FALSE	CPA_Ctrl_mega	CPA_TP53_Ctrl_c19_mega
chr3	154450000	154500000	-0.142941	-0.18274	FALSE	CPA_Ctrl_mega	CPA_TP53_Ctrl_c19_mega
chr3	155600000	155650000	-0.662687	-0.50739	FALSE	CPA_Ctrl_mega	CPA_TP53_Ctrl_c19_mega
chr3	156200000	156250000	-0.024977	-0.180822	FALSE	CPA_Ctrl_mega	CPA_TP53_Ctrl_c19_mega
chr3	157200000	157250000	-0.999602	-0.797725	FALSE	CPA_Ctrl_mega	CPA_TP53_Ctrl_c19_mega
chr3	158350000	158400000	-0.739185	-0.641673	FALSE	CPA_Ctrl_mega	CPA_TP53_Ctrl_c19_mega
chr3	160200000	160250000	-0.869477	-0.758563	FALSE	CPA_Ctrl_mega	CPA_TP53_Ctrl_c19_mega
chr3	161200000	161250000	-0.954334	-1.08925	FALSE	CPA_Ctrl_mega	CPA_TP53_Ctrl_c19_mega
chr3	162750000	162800000	-0.300341	-0.494447	FALSE	CPA_Ctrl_mega	CPA_TP53_Ctrl_c19_mega
chr3	163700000	163750000	-0.242201	-0.0966216	FALSE	CPA_Ctrl_mega	CPA_TP53_Ctrl_c19_mega
chr3	164900000	164950000	-1.37174	-1.03083	TRUE	CPA_Ctrl_mega	CPA_TP53_Ctrl_c19_mega
chr3	168600000	168650000	-0.613923	-0.400292	FALSE	CPA_Ctrl_mega	CPA_TP53_Ctrl_c19_mega
chr3	169500000	169550000	-0.7242	-0.592266	FALSE	CPA_Ctrl_mega	CPA_TP53_Ctrl_c19_mega
chr3	170600000	170650000	-0.438102	-0.683385	FALSE	CPA_Ctrl_mega	CPA_TP53_Ctrl_c19_mega
chr3	171400000	171450000	0.0313242	-0.10358	FALSE	CPA_Ctrl_mega	CPA_TP53_Ctrl_c19_mega
chr3	172450000	172500000	-2.01521	-1.16984	TRUE	CPA_Ctrl_mega	CPA_TP53_Ctrl_c19_mega
chr3	173950000	174000000	-0.115286	-0.0269072	FALSE	CPA_Ctrl_mega	CPA_TP53_Ctrl_c19_mega
chr3	175650000	175700000	0.0823468	0.118526	FALSE	CPA_Ctrl_mega	CPA_TP53_Ctrl_c19_mega
chr3	176600000	176650000	-1.06729	-0.783413	FALSE	CPA_Ctrl_mega	CPA_TP53_Ctrl_c19_mega
chr3	178050000	178100000	-1.22293	-0.995221	FALSE	CPA_Ctrl_mega	CPA_TP53_Ctrl_c19_mega
chr3	178700000	178750000	-0.427211	-0.408418	FALSE	CPA_Ctrl_mega	CPA_TP53_Ctrl_c19_mega
chr3	179300000	179350000	-0.917508	-0.889507	FALSE	CPA_Ctrl_mega	CPA_TP53_Ctrl_c19_mega
chr3	180350000	180400000	-0.52899	-0.648627	FALSE	CPA_Ctrl_mega	CPA_TP53_Ctrl_c19_mega
chr3	180900000	180950000	0.0797033	0.0197758	FALSE	CPA_Ctrl_mega	CPA_TP53_Ctrl_c19_mega
chr3	181400000	181450000	0.0861171	-0.0547058	FALSE	CPA_Ctrl_mega	CPA_TP53_Ctrl_c19_mega
chr3	183500000	183550000	-0.0911578	-0.238063	FALSE	CPA_Ctrl_mega	CPA_TP53_Ctrl_c19_mega
chr3	184100000	184150000	0.235353	-0.448873	FALSE	CPA_Ctrl_mega	CPA_TP53_Ctrl_c19_mega
chr3	184550000	184600000	-0.258187	-0.350507	FALSE	CPA_Ctrl_mega	CPA_TP53_Ctrl_c19_mega
chr3	185250000	185300000	-0.420211	-0.615281	FALSE	CPA_Ctrl_mega	CPA_TP53_Ctrl_c19_mega
chr3	186800000	186850000	-0.0496261	0.0772566	FALSE	CPA_Ctrl_mega	CPA_TP53_Ctrl_c19_mega
chr3	186800000	186850000	-0.0496261	0.0772566	FALSE	CPA_Ctrl_mega	CPA_TP53_Ctrl_c19_mega
chr3	187450000	187500000	-0.61854	-1.04708	FALSE	CPA_Ctrl_mega	CPA_TP53_Ctrl_c19_mega
chr3	188850000	188900000	-0.365273	-0.496015	FALSE	CPA_Ctrl_mega	CPA_TP53_Ctrl_c19_mega
chr3	189650000	189700000	0.0225662	-0.34176	FALSE	CPA_Ctrl_mega	CPA_TP53_Ctrl_c19_mega
chr3	190350000	190400000	-0.210632	-0.114625	FALSE	CPA_Ctrl_mega	CPA_TP53_Ctrl_c19_mega
chr3	191050000	191100000	-0.171126	-0.000340208	FALSE	CPA_Ctrl_mega	CPA_TP53_Ctrl_c19_mega
chr3	192150000	192200000	-0.256503	-0.427789	FALSE	CPA_Ctrl_mega	CPA_TP53_Ctrl_c19_mega
chr3	193300000	193350000	-2.34999	-1.60473	TRUE	CPA_Ctrl_mega	CPA_TP53_Ctrl_c19_mega
chr3	194200000	194250000	-0.264362	-0.265538	FALSE	CPA_Ctrl_mega	CPA_TP53_Ctrl_c19_mega
chr3	195350000	195400000	-0.125758	-0.336789	FALSE	CPA_Ctrl_mega	CPA_TP53_Ctrl_c19_mega
chr3	195600000	195650000	-0.0397924	-0.271389	FALSE	CPA_Ctrl_mega	CPA_TP53_Ctrl_c19_mega
chr3	196700000	196750000	0.250928	-0.311047	FALSE	CPA_Ctrl_mega	CPA_TP53_Ctrl_c19_mega
chr4	1700000	1750000	0.152458	-0.481769	FALSE	CPA_Ctrl_mega	CPA_TP53_Ctrl_c19_mega
chr4	4250000	4300000	-0.199297	-0.330479	FALSE	CPA_Ctrl_mega	CPA_TP53_Ctrl_c19_mega
chr4	4900000	4950000	0.351681	-0.0760309	FALSE	CPA_Ctrl_mega	CPA_TP53_Ctrl_c19_mega
chr4	6150000	6200000	-0.239966	-0.259882	FALSE	CPA_Ctrl_mega	CPA_TP53_Ctrl_c19_mega
chr4	7050000	7100000	0.129422	-0.570369	FALSE	CPA_Ctrl_mega	CPA_TP53_Ctrl_c19_mega
chr4	8450000	8500000	-0.75016	-0.499938	FALSE	CPA_Ctrl_mega	CPA_TP53_Ctrl_c19_mega
chr4	10500000	10550000	-0.319709	-0.487403	FALSE	CPA_Ctrl_mega	CPA_TP53_Ctrl_c19_mega
chr4	11750000	11800000	-0.416911	-0.673675	FALSE	CPA_Ctrl_mega	CPA_TP53_Ctrl_c19_mega
chr4	12700000	12750000	-0.294708	-0.674572	FALSE	CPA_Ctrl_mega	CPA_TP53_Ctrl_c19_mega
chr4	13550000	13600000	-0.798328	-1.147	FALSE	CPA_Ctrl_mega	CPA_TP53_Ctrl_c19_mega
chr4	15250000	15300000	-0.0230439	-0.0960357	FALSE	CPA_Ctrl_mega	CPA_TP53_Ctrl_c19_mega
chr4	17500000	17550000	-0.72582	-1.03229	FALSE	CPA_Ctrl_mega	CPA_TP53_Ctrl_c19_mega
chr4	18650000	18700000	-0.546974	-1.02694	FALSE	CPA_Ctrl_mega	CPA_TP53_Ctrl_c19_mega
chr4	19250000	19300000	0.0156025	-0.0323221	FALSE	CPA_Ctrl_mega	CPA_TP53_Ctrl_c19_mega
chr4	20400000	20450000	-0.249486	-0.363081	FALSE	CPA_Ctrl_mega	CPA_TP53_Ctrl_c19_mega
chr4	20650000	20700000	-0.421773	-0.572203	FALSE	CPA_Ctrl_mega	CPA_TP53_Ctrl_c19_mega
chr4	21600000	21650000	0.344631	-0.105566	FALSE	CPA_Ctrl_mega	CPA_TP53_Ctrl_c19_mega
chr4	22800000	22850000	-0.597939	-0.533845	FALSE	CPA_Ctrl_mega	CPA_TP53_Ctrl_c19_mega
chr4	23700000	23750000	0.221599	0.0689757	FALSE	CPA_Ctrl_mega	CPA_TP53_Ctrl_c19_mega
chr4	24450000	24500000	-0.257821	-0.58186	FALSE	CPA_Ctrl_mega	CPA_TP53_Ctrl_c19_mega
chr4	25350000	25400000	-0.449391	-0.54374	FALSE	CPA_Ctrl_mega	CPA_TP53_Ctrl_c19_mega
chr4	25850000	25900000	-0.258274	-0.184659	FALSE	CPA_Ctrl_mega	CPA_TP53_Ctrl_c19_mega
chr4	27050000	27100000	-0.534424	-0.634005	FALSE	CPA_Ctrl_mega	CPA_TP53_Ctrl_c19_mega
chr4	27750000	27800000	-0.130363	-0.0968559	FALSE	CPA_Ctrl_mega	CPA_TP53_Ctrl_c19_mega
chr4	29050000	29100000	0.15272	-0.17656	FALSE	CPA_Ctrl_mega	CPA_TP53_Ctrl_c19_mega
chr4	30650000	30700000	-0.711651	-0.908899	FALSE	CPA_Ctrl_mega	CPA_TP53_Ctrl_c19_mega
chr4	31700000	31750000	-0.142119	-0.288436	FALSE	CPA_Ctrl_mega	CPA_TP53_Ctrl_c19_mega
chr4	33600000	33650000	-0.232841	-0.465909	FALSE	CPA_Ctrl_mega	CPA_TP53_Ctrl_c19_mega
chr4	34650000	34700000	-0.14294	-0.298779	FALSE	CPA_Ctrl_mega	CPA_TP53_Ctrl_c19_mega
chr4	36050000	36100000	-0.627915	-0.408467	FALSE	CPA_Ctrl_mega	CPA_TP53_Ctrl_c19_mega
chr4	37400000	37450000	-1.01249	-0.917634	FALSE	CPA_Ctrl_mega	CPA_TP53_Ctrl_c19_mega
chr4	37950000	38000000	-0.0846056	-0.182771	FALSE	CPA_Ctrl_mega	CPA_TP53_Ctrl_c19_mega
chr4	38800000	38850000	-0.0666703	-0.395538	FALSE	CPA_Ctrl_mega	CPA_TP53_Ctrl_c19_mega
chr4	40050000	40100000	0.26871	0.0481509	FALSE	CPA_Ctrl_mega	CPA_TP53_Ctrl_c19_mega
chr4	40850000	40900000	-0.152324	-0.584895	FALSE	CPA_Ctrl_mega	CPA_TP53_Ctrl_c19_mega
chr4	42000000	42050000	-0.939136	-0.46828	FALSE	CPA_Ctrl_mega	CPA_TP53_Ctrl_c19_mega
chr4	42950000	43000000	-0.48917	-0.734527	FALSE	CPA_Ctrl_mega	CPA_TP53_Ctrl_c19_mega
chr4	43750000	43800000	0.174287	-0.108578	FALSE	CPA_Ctrl_mega	CPA_TP53_Ctrl_c19_mega
chr4	44700000	44750000	-1.30806	-1.55404	TRUE	CPA_Ctrl_mega	CPA_TP53_Ctrl_c19_mega
chr4	45450000	45500000	-0.0446471	0.0181096	FALSE	CPA_Ctrl_mega	CPA_TP53_Ctrl_c19_mega
chr4	46850000	46900000	0.146556	-0.417414	FALSE	CPA_Ctrl_mega	CPA_TP53_Ctrl_c19_mega
chr4	48200000	48250000	-0.454988	-0.213406	FALSE	CPA_Ctrl_mega	CPA_TP53_Ctrl_c19_mega
chr4	53900000	53950000	-0.189482	-0.290746	FALSE	CPA_Ctrl_mega	CPA_TP53_Ctrl_c19_mega
chr4	55100000	55150000	-0.819431	-0.98074	FALSE	CPA_Ctrl_mega	CPA_TP53_Ctrl_c19_mega
chr4	55850000	55900000	0.0968916	0.0503339	FALSE	CPA_Ctrl_mega	CPA_TP53_Ctrl_c19_mega
chr4	56750000	56800000	-0.308825	-0.135285	FALSE	CPA_Ctrl_mega	CPA_TP53_Ctrl_c19_mega
chr4	57200000	57250000	-0.437728	-0.23153	FALSE	CPA_Ctrl_mega	CPA_TP53_Ctrl_c19_mega
chr4	57900000	57950000	-1.08807	-0.8747	FALSE	CPA_Ctrl_mega	CPA_TP53_Ctrl_c19_mega
chr4	59500000	59550000	-0.0989918	-0.104242	FALSE	CPA_Ctrl_mega	CPA_TP53_Ctrl_c19_mega
chr4	60100000	60150000	-0.126689	-0.0414349	FALSE	CPA_Ctrl_mega	CPA_TP53_Ctrl_c19_mega
chr4	61650000	61700000	-0.228653	-0.323009	FALSE	CPA_Ctrl_mega	CPA_TP53_Ctrl_c19_mega
chr4	62550000	62600000	-0.337142	-0.663778	FALSE	CPA_Ctrl_mega	CPA_TP53_Ctrl_c19_mega
chr4	63650000	63700000	-0.418639	-0.0461114	FALSE	CPA_Ctrl_mega	CPA_TP53_Ctrl_c19_mega
chr4	63650000	63700000	-0.418639	-0.0461114	FALSE	CPA_Ctrl_mega	CPA_TP53_Ctrl_c19_mega
chr4	67000000	67050000	-0.0799284	-0.0440922	FALSE	CPA_Ctrl_mega	CPA_TP53_Ctrl_c19_mega
chr4	67550000	67600000	0.0145303	-0.0215059	FALSE	CPA_Ctrl_mega	CPA_TP53_Ctrl_c19_mega
chr4	68300000	68350000	-1.55622	-1.44013	TRUE	CPA_Ctrl_mega	CPA_TP53_Ctrl_c19_mega
chr4	69200000	69250000	-0.316351	-0.244015	FALSE	CPA_Ctrl_mega	CPA_TP53_Ctrl_c19_mega
chr4	71450000	71500000	-1.05189	-1.27939	TRUE	CPA_Ctrl_mega	CPA_TP53_Ctrl_c19_mega
chr4	72550000	72600000	-0.0938755	-0.363645	FALSE	CPA_Ctrl_mega	CPA_TP53_Ctrl_c19_mega
chr4	73200000	73250000	0.108309	-0.0931434	FALSE	CPA_Ctrl_mega	CPA_TP53_Ctrl_c19_mega
chr4	74000000	74050000	-0.72351	-0.529321	FALSE	CPA_Ctrl_mega	CPA_TP53_Ctrl_c19_mega
chr4	75050000	75100000	-0.0717135	-0.412262	FALSE	CPA_Ctrl_mega	CPA_TP53_Ctrl_c19_mega
chr4	75650000	75700000	-1.00567	-0.807317	FALSE	CPA_Ctrl_mega	CPA_TP53_Ctrl_c19_mega
chr4	76550000	76600000	-0.782821	-0.172542	FALSE	CPA_Ctrl_mega	CPA_TP53_Ctrl_c19_mega
chr4	78150000	78200000	-0.239168	-0.257991	FALSE	CPA_Ctrl_mega	CPA_TP53_Ctrl_c19_mega
chr4	78750000	78800000	-0.413857	-0.305954	FALSE	CPA_Ctrl_mega	CPA_TP53_Ctrl_c19_mega
chr4	79800000	79850000	-1.72447	-1.30346	TRUE	CPA_Ctrl_mega	CPA_TP53_Ctrl_c19_mega
chr4	80850000	80900000	-0.439231	-0.53919	FALSE	CPA_Ctrl_mega	CPA_TP53_Ctrl_c19_mega
chr4	81150000	81200000	-0.338071	-0.278149	FALSE	CPA_Ctrl_mega	CPA_TP53_Ctrl_c19_mega
chr4	82200000	82250000	-0.308794	-0.24202	FALSE	CPA_Ctrl_mega	CPA_TP53_Ctrl_c19_mega
chr4	83250000	83300000	-0.580147	-0.719746	FALSE	CPA_Ctrl_mega	CPA_TP53_Ctrl_c19_mega
chr4	83750000	83800000	-0.4143	-0.445992	FALSE	CPA_Ctrl_mega	CPA_TP53_Ctrl_c19_mega
chr4	84400000	84450000	-0.424112	-0.351426	FALSE	CPA_Ctrl_mega	CPA_TP53_Ctrl_c19_mega
chr4	85500000	85550000	-0.846816	-0.285633	FALSE	CPA_Ctrl_mega	CPA_TP53_Ctrl_c19_mega
chr4	85900000	85950000	-0.913995	-0.624061	FALSE	CPA_Ctrl_mega	CPA_TP53_Ctrl_c19_mega
chr4	87300000	87350000	-0.475843	-0.188466	FALSE	CPA_Ctrl_mega	CPA_TP53_Ctrl_c19_mega
chr4	88150000	88200000	-0.314082	-0.362939	FALSE	CPA_Ctrl_mega	CPA_TP53_Ctrl_c19_mega
chr4	88900000	88950000	0.115848	0.00341964	FALSE	CPA_Ctrl_mega	CPA_TP53_Ctrl_c19_mega
chr4	90000000	90050000	-0.556065	-0.461063	FALSE	CPA_Ctrl_mega	CPA_TP53_Ctrl_c19_mega
chr4	91200000	91250000	-0.825631	-0.87156	FALSE	CPA_Ctrl_mega	CPA_TP53_Ctrl_c19_mega
chr4	92050000	92100000	-0.236219	-0.253973	FALSE	CPA_Ctrl_mega	CPA_TP53_Ctrl_c19_mega
chr4	93300000	93350000	-0.319411	-0.361126	FALSE	CPA_Ctrl_mega	CPA_TP53_Ctrl_c19_mega
chr4	94200000	94250000	0.0842362	0.0155899	FALSE	CPA_Ctrl_mega	CPA_TP53_Ctrl_c19_mega
chr4	94200000	94250000	0.0842362	0.0155899	FALSE	CPA_Ctrl_mega	CPA_TP53_Ctrl_c19_mega
chr4	94700000	94750000	-0.447181	-0.64155	FALSE	CPA_Ctrl_mega	CPA_TP53_Ctrl_c19_mega
chr4	95150000	95200000	-1.14387	-0.585312	FALSE	CPA_Ctrl_mega	CPA_TP53_Ctrl_c19_mega
chr4	96050000	96100000	-0.898826	-0.885566	FALSE	CPA_Ctrl_mega	CPA_TP53_Ctrl_c19_mega
chr4	97250000	97300000	-0.177091	-0.235049	FALSE	CPA_Ctrl_mega	CPA_TP53_Ctrl_c19_mega
chr4	98000000	98050000	0.135733	0.0885934	FALSE	CPA_Ctrl_mega	CPA_TP53_Ctrl_c19_mega
chr4	99000000	99050000	-1.36342	-1.20887	TRUE	CPA_Ctrl_mega	CPA_TP53_Ctrl_c19_mega
chr4	99950000	100000000	-0.478291	-0.328606	FALSE	CPA_Ctrl_mega	CPA_TP53_Ctrl_c19_mega
chr4	100900000	100950000	-0.85196	-0.768235	FALSE	CPA_Ctrl_mega	CPA_TP53_Ctrl_c19_mega
chr4	101900000	101950000	-0.309601	-0.194763	FALSE	CPA_Ctrl_mega	CPA_TP53_Ctrl_c19_mega
chr4	102650000	102700000	-0.0420329	0.0162046	FALSE	CPA_Ctrl_mega	CPA_TP53_Ctrl_c19_mega
chr4	103200000	103250000	-0.861083	-0.823703	FALSE	CPA_Ctrl_mega	CPA_TP53_Ctrl_c19_mega
chr4	104050000	104100000	-1.37869	-1.54465	TRUE	CPA_Ctrl_mega	CPA_TP53_Ctrl_c19_mega
chr4	104850000	104900000	-0.372059	-0.659194	FALSE	CPA_Ctrl_mega	CPA_TP53_Ctrl_c19_mega
chr4	105750000	105800000	-0.0830422	-0.246166	FALSE	CPA_Ctrl_mega	CPA_TP53_Ctrl_c19_mega
chr4	106500000	106550000	-0.346149	-0.181061	FALSE	CPA_Ctrl_mega	CPA_TP53_Ctrl_c19_mega
chr4	107150000	107200000	-0.47326	-0.543591	FALSE	CPA_Ctrl_mega	CPA_TP53_Ctrl_c19_mega
chr4	107850000	107900000	-0.318358	-0.430485	FALSE	CPA_Ctrl_mega	CPA_TP53_Ctrl_c19_mega
chr4	108600000	108650000	-0.687059	-0.564006	FALSE	CPA_Ctrl_mega	CPA_TP53_Ctrl_c19_mega
chr4	109550000	109600000	-0.653308	-0.783585	FALSE	CPA_Ctrl_mega	CPA_TP53_Ctrl_c19_mega
chr4	110300000	110350000	-0.375202	-0.627008	FALSE	CPA_Ctrl_mega	CPA_TP53_Ctrl_c19_mega
chr4	110800000	110850000	-0.0996193	-0.166463	FALSE	CPA_Ctrl_mega	CPA_TP53_Ctrl_c19_mega
chr4	111450000	111500000	-0.503364	-0.833268	FALSE	CPA_Ctrl_mega	CPA_TP53_Ctrl_c19_mega
chr4	112950000	113000000	-0.581917	-0.69323	FALSE	CPA_Ctrl_mega	CPA_TP53_Ctrl_c19_mega
chr4	114100000	114150000	-0.831396	-0.78537	FALSE	CPA_Ctrl_mega	CPA_TP53_Ctrl_c19_mega
chr4	115750000	115800000	-0.508967	-0.663847	FALSE	CPA_Ctrl_mega	CPA_TP53_Ctrl_c19_mega
chr4	116850000	116900000	-0.420397	-0.388836	FALSE	CPA_Ctrl_mega	CPA_TP53_Ctrl_c19_mega
chr4	117950000	118000000	-0.213872	-0.340875	FALSE	CPA_Ctrl_mega	CPA_TP53_Ctrl_c19_mega
chr4	119200000	119250000	-1.26147	-1.24815	TRUE	CPA_Ctrl_mega	CPA_TP53_Ctrl_c19_mega
chr4	120400000	120450000	-0.615134	-0.495108	FALSE	CPA_Ctrl_mega	CPA_TP53_Ctrl_c19_mega
chr4	120950000	121000000	-0.594297	-0.983418	FALSE	CPA_Ctrl_mega	CPA_TP53_Ctrl_c19_mega
chr4	122150000	122200000	-0.330284	-0.332733	FALSE	CPA_Ctrl_mega	CPA_TP53_Ctrl_c19_mega
chr4	122700000	122750000	-0.664182	-0.748453	FALSE	CPA_Ctrl_mega	CPA_TP53_Ctrl_c19_mega
chr4	123550000	123600000	-0.362248	-0.162179	FALSE	CPA_Ctrl_mega	CPA_TP53_Ctrl_c19_mega
chr4	123850000	123900000	-0.510622	-0.545861	FALSE	CPA_Ctrl_mega	CPA_TP53_Ctrl_c19_mega
chr4	124600000	124650000	-0.0916478	0.0470937	FALSE	CPA_Ctrl_mega	CPA_TP53_Ctrl_c19_mega
chr4	125200000	125250000	-0.539408	-0.737466	FALSE	CPA_Ctrl_mega	CPA_TP53_Ctrl_c19_mega
chr4	126200000	126250000	-0.856068	-1.06696	FALSE	CPA_Ctrl_mega	CPA_TP53_Ctrl_c19_mega
chr4	127450000	127500000	-0.165006	-0.32608	FALSE	CPA_Ctrl_mega	CPA_TP53_Ctrl_c19_mega
chr4	128550000	128600000	-0.912092	-0.41908	FALSE	CPA_Ctrl_mega	CPA_TP53_Ctrl_c19_mega
chr4	131200000	131250000	-0.0971931	-0.255628	FALSE	CPA_Ctrl_mega	CPA_TP53_Ctrl_c19_mega
chr4	132600000	132650000	-0.260563	-0.255973	FALSE	CPA_Ctrl_mega	CPA_TP53_Ctrl_c19_mega
chr4	133600000	133650000	-0.693547	-0.578204	FALSE	CPA_Ctrl_mega	CPA_TP53_Ctrl_c19_mega
chr4	134000000	134050000	-0.763973	-0.767855	FALSE	CPA_Ctrl_mega	CPA_TP53_Ctrl_c19_mega
chr4	135800000	135850000	-0.436808	-0.444066	FALSE	CPA_Ctrl_mega	CPA_TP53_Ctrl_c19_mega
chr4	137900000	137950000	-0.92395	-0.718314	FALSE	CPA_Ctrl_mega	CPA_TP53_Ctrl_c19_mega
chr4	138850000	138900000	-0.280878	-0.246768	FALSE	CPA_Ctrl_mega	CPA_TP53_Ctrl_c19_mega
chr4	139850000	139900000	-1.03502	-0.979454	FALSE	CPA_Ctrl_mega	CPA_TP53_Ctrl_c19_mega
chr4	140400000	140450000	-0.403641	-0.423449	FALSE	CPA_Ctrl_mega	CPA_TP53_Ctrl_c19_mega
chr4	141300000	141350000	-0.217292	-0.126911	FALSE	CPA_Ctrl_mega	CPA_TP53_Ctrl_c19_mega
chr4	142050000	142100000	-0.480131	-0.525451	FALSE	CPA_Ctrl_mega	CPA_TP53_Ctrl_c19_mega
chr4	143000000	143050000	-0.894839	-0.653487	FALSE	CPA_Ctrl_mega	CPA_TP53_Ctrl_c19_mega
chr4	143800000	143850000	-0.644451	-0.789685	FALSE	CPA_Ctrl_mega	CPA_TP53_Ctrl_c19_mega
chr4	144450000	144500000	-0.7912	-0.982454	FALSE	CPA_Ctrl_mega	CPA_TP53_Ctrl_c19_mega
chr4	145000000	145050000	-0.612765	-0.687714	FALSE	CPA_Ctrl_mega	CPA_TP53_Ctrl_c19_mega
chr4	146000000	146050000	-0.871309	-1.0329	FALSE	CPA_Ctrl_mega	CPA_TP53_Ctrl_c19_mega
chr4	146550000	146600000	-0.11223	-0.121897	FALSE	CPA_Ctrl_mega	CPA_TP53_Ctrl_c19_mega
chr4	147100000	147150000	-0.142572	-0.346867	FALSE	CPA_Ctrl_mega	CPA_TP53_Ctrl_c19_mega
chr4	147950000	148000000	-0.46434	-0.556973	FALSE	CPA_Ctrl_mega	CPA_TP53_Ctrl_c19_mega
chr4	148800000	148850000	-1.03495	-0.749752	FALSE	CPA_Ctrl_mega	CPA_TP53_Ctrl_c19_mega
chr4	150150000	150200000	-0.279875	-0.328034	FALSE	CPA_Ctrl_mega	CPA_TP53_Ctrl_c19_mega
chr4	151900000	151950000	-0.883318	-0.697687	FALSE	CPA_Ctrl_mega	CPA_TP53_Ctrl_c19_mega
chr4	153350000	153400000	-0.232186	-0.347047	FALSE	CPA_Ctrl_mega	CPA_TP53_Ctrl_c19_mega
chr4	153650000	153700000	-0.113664	-0.102165	FALSE	CPA_Ctrl_mega	CPA_TP53_Ctrl_c19_mega
chr4	154600000	154650000	-0.435159	-0.149343	FALSE	CPA_Ctrl_mega	CPA_TP53_Ctrl_c19_mega
chr4	155450000	155500000	-0.476987	-0.652104	FALSE	CPA_Ctrl_mega	CPA_TP53_Ctrl_c19_mega
chr4	156300000	156350000	-0.103925	-0.361958	FALSE	CPA_Ctrl_mega	CPA_TP53_Ctrl_c19_mega
chr4	156800000	156850000	-0.210062	-0.259232	FALSE	CPA_Ctrl_mega	CPA_TP53_Ctrl_c19_mega
chr4	158050000	158100000	-0.765148	-0.906058	FALSE	CPA_Ctrl_mega	CPA_TP53_Ctrl_c19_mega
chr4	159000000	159050000	-0.475203	-0.262697	FALSE	CPA_Ctrl_mega	CPA_TP53_Ctrl_c19_mega
chr4	159550000	159600000	-0.463426	-0.613905	FALSE	CPA_Ctrl_mega	CPA_TP53_Ctrl_c19_mega
chr4	160350000	160400000	-0.978343	-1.28506	FALSE	CPA_Ctrl_mega	CPA_TP53_Ctrl_c19_mega
chr4	162200000	162250000	-0.349047	-0.349313	FALSE	CPA_Ctrl_mega	CPA_TP53_Ctrl_c19_mega
chr4	163300000	163350000	-0.431797	-0.401632	FALSE	CPA_Ctrl_mega	CPA_TP53_Ctrl_c19_mega
chr4	164400000	164450000	-0.309826	-0.402949	FALSE	CPA_Ctrl_mega	CPA_TP53_Ctrl_c19_mega
chr4	165950000	166000000	-1.05293	-0.7853	FALSE	CPA_Ctrl_mega	CPA_TP53_Ctrl_c19_mega
chr4	167050000	167100000	-0.265697	-0.498763	FALSE	CPA_Ctrl_mega	CPA_TP53_Ctrl_c19_mega
chr4	168300000	168350000	0.032289	0.0800631	FALSE	CPA_Ctrl_mega	CPA_TP53_Ctrl_c19_mega
chr4	169100000	169150000	-0.672143	-0.59368	FALSE	CPA_Ctrl_mega	CPA_TP53_Ctrl_c19_mega
chr4	169850000	169900000	-0.027104	-0.339478	FALSE	CPA_Ctrl_mega	CPA_TP53_Ctrl_c19_mega
chr4	170550000	170600000	-0.719208	-0.558365	FALSE	CPA_Ctrl_mega	CPA_TP53_Ctrl_c19_mega
chr4	171000000	171050000	-1.08799	-0.994229	FALSE	CPA_Ctrl_mega	CPA_TP53_Ctrl_c19_mega
chr4	171850000	171900000	0.107709	-0.116504	FALSE	CPA_Ctrl_mega	CPA_TP53_Ctrl_c19_mega
chr4	172800000	172850000	0.046252	-0.0781822	FALSE	CPA_Ctrl_mega	CPA_TP53_Ctrl_c19_mega
chr4	172850000	172900000	0.0852988	0.00407901	FALSE	CPA_Ctrl_mega	CPA_TP53_Ctrl_c19_mega
chr4	173000000	173050000	0.00986455	-0.102942	FALSE	CPA_Ctrl_mega	CPA_TP53_Ctrl_c19_mega
chr4	173800000	173850000	-0.372966	-0.461945	FALSE	CPA_Ctrl_mega	CPA_TP53_Ctrl_c19_mega
chr4	174300000	174350000	-0.554387	-0.572402	FALSE	CPA_Ctrl_mega	CPA_TP53_Ctrl_c19_mega
chr4	175100000	175150000	-0.881199	-0.553272	FALSE	CPA_Ctrl_mega	CPA_TP53_Ctrl_c19_mega
chr4	175550000	175600000	-0.193345	-0.296464	FALSE	CPA_Ctrl_mega	CPA_TP53_Ctrl_c19_mega
chr4	176500000	176550000	-0.152789	-0.259398	FALSE	CPA_Ctrl_mega	CPA_TP53_Ctrl_c19_mega
chr4	177200000	177250000	-0.347377	-0.47067	FALSE	CPA_Ctrl_mega	CPA_TP53_Ctrl_c19_mega
chr4	178350000	178400000	-0.393275	-0.201104	FALSE	CPA_Ctrl_mega	CPA_TP53_Ctrl_c19_mega
chr4	179450000	179500000	-0.294534	-0.321872	FALSE	CPA_Ctrl_mega	CPA_TP53_Ctrl_c19_mega
chr4	180250000	180300000	-0.0394201	0.0204621	FALSE	CPA_Ctrl_mega	CPA_TP53_Ctrl_c19_mega
chr4	180800000	180850000	-0.0590658	-0.0315736	FALSE	CPA_Ctrl_mega	CPA_TP53_Ctrl_c19_mega
chr4	181550000	181600000	-0.240645	-0.388101	FALSE	CPA_Ctrl_mega	CPA_TP53_Ctrl_c19_mega
chr4	182450000	182500000	-0.111946	-0.190678	FALSE	CPA_Ctrl_mega	CPA_TP53_Ctrl_c19_mega
chr4	183800000	183850000	-0.190056	-0.286118	FALSE	CPA_Ctrl_mega	CPA_TP53_Ctrl_c19_mega
chr4	185150000	185200000	0.0913196	-0.288648	FALSE	CPA_Ctrl_mega	CPA_TP53_Ctrl_c19_mega
chr4	185550000	185600000	0.167183	0.0467769	FALSE	CPA_Ctrl_mega	CPA_TP53_Ctrl_c19_mega
chr4	187100000	187150000	-0.936789	-0.774454	FALSE	CPA_Ctrl_mega	CPA_TP53_Ctrl_c19_mega
chr4	187450000	187500000	-0.611815	-0.387811	FALSE	CPA_Ctrl_mega	CPA_TP53_Ctrl_c19_mega
chr4	188500000	188550000	-0.184547	-0.228341	FALSE	CPA_Ctrl_mega	CPA_TP53_Ctrl_c19_mega
chr4	189400000	189450000	0.0973398	0.161479	FALSE	CPA_Ctrl_mega	CPA_TP53_Ctrl_c19_mega
chr4	190150000	190200000	-0.401889	-0.546493	FALSE	CPA_Ctrl_mega	CPA_TP53_Ctrl_c19_mega
chr5	800000	850000	0.249792	0.0128837	FALSE	CPA_Ctrl_mega	CPA_TP53_Ctrl_c19_mega
chr5	1700000	1750000	-0.736418	-0.863569	FALSE	CPA_Ctrl_mega	CPA_TP53_Ctrl_c19_mega
chr5	4800000	4850000	-0.38038	-0.724513	FALSE	CPA_Ctrl_mega	CPA_TP53_Ctrl_c19_mega
chr5	5400000	5450000	-0.547816	-0.69156	FALSE	CPA_Ctrl_mega	CPA_TP53_Ctrl_c19_mega
chr5	6700000	6750000	-0.316738	-0.697338	FALSE	CPA_Ctrl_mega	CPA_TP53_Ctrl_c19_mega
chr5	7850000	7900000	-0.600826	-0.558853	FALSE	CPA_Ctrl_mega	CPA_TP53_Ctrl_c19_mega
chr5	8700000	8750000	-0.388989	-0.44953	FALSE	CPA_Ctrl_mega	CPA_TP53_Ctrl_c19_mega
chr5	9500000	9550000	0.0731337	-0.0949477	FALSE	CPA_Ctrl_mega	CPA_TP53_Ctrl_c19_mega
chr5	10250000	10300000	-0.925779	-0.932276	FALSE	CPA_Ctrl_mega	CPA_TP53_Ctrl_c19_mega
chr5	12100000	12150000	-0.0984375	-0.0217303	FALSE	CPA_Ctrl_mega	CPA_TP53_Ctrl_c19_mega
chr5	13950000	14000000	-0.279791	-0.950417	FALSE	CPA_Ctrl_mega	CPA_TP53_Ctrl_c19_mega
chr5	15000000	15050000	-0.983334	-1.24041	FALSE	CPA_Ctrl_mega	CPA_TP53_Ctrl_c19_mega
chr5	16450000	16500000	-0.982647	-1.26663	FALSE	CPA_Ctrl_mega	CPA_TP53_Ctrl_c19_mega
chr5	17250000	17300000	-0.211673	-0.410317	FALSE	CPA_Ctrl_mega	CPA_TP53_Ctrl_c19_mega
chr5	18350000	18400000	-1.08503	-1.21921	TRUE	CPA_Ctrl_mega	CPA_TP53_Ctrl_c19_mega
chr5	19650000	19700000	-0.284029	-0.291613	FALSE	CPA_Ctrl_mega	CPA_TP53_Ctrl_c19_mega
chr5	20550000	20600000	0.0858047	0.0712031	FALSE	CPA_Ctrl_mega	CPA_TP53_Ctrl_c19_mega
chr5	20950000	21000000	0.0670057	0.00763365	FALSE	CPA_Ctrl_mega	CPA_TP53_Ctrl_c19_mega
chr5	21800000	21850000	-0.743612	-1.86041	FALSE	CPA_Ctrl_mega	CPA_TP53_Ctrl_c19_mega
chr5	23100000	23150000	-0.649762	-0.994737	FALSE	CPA_Ctrl_mega	CPA_TP53_Ctrl_c19_mega
chr5	23800000	23850000	-0.577958	-0.762011	FALSE	CPA_Ctrl_mega	CPA_TP53_Ctrl_c19_mega
chr5	24550000	24600000	-0.593716	-0.611881	FALSE	CPA_Ctrl_mega	CPA_TP53_Ctrl_c19_mega
chr5	25650000	25700000	-0.180128	-0.25823	FALSE	CPA_Ctrl_mega	CPA_TP53_Ctrl_c19_mega
chr5	26800000	26850000	-0.667302	-1.02672	FALSE	CPA_Ctrl_mega	CPA_TP53_Ctrl_c19_mega
chr5	28150000	28200000	-0.167405	-0.162239	FALSE	CPA_Ctrl_mega	CPA_TP53_Ctrl_c19_mega
chr5	28850000	28900000	-0.529927	-0.639427	FALSE	CPA_Ctrl_mega	CPA_TP53_Ctrl_c19_mega
chr5	30350000	30400000	-0.273039	-0.846507	FALSE	CPA_Ctrl_mega	CPA_TP53_Ctrl_c19_mega
chr5	31400000	31450000	-0.746228	-0.514928	FALSE	CPA_Ctrl_mega	CPA_TP53_Ctrl_c19_mega
chr5	32200000	32250000	-0.181845	-0.0906328	FALSE	CPA_Ctrl_mega	CPA_TP53_Ctrl_c19_mega
chr5	33400000	33450000	-0.373461	-0.845536	FALSE	CPA_Ctrl_mega	CPA_TP53_Ctrl_c19_mega
chr5	34050000	34100000	-0.00772525	-0.110818	FALSE	CPA_Ctrl_mega	CPA_TP53_Ctrl_c19_mega
chr5	34250000	34300000	0.0375805	-0.107252	FALSE	CPA_Ctrl_mega	CPA_TP53_Ctrl_c19_mega
chr5	34350000	34400000	0.0441955	-0.163899	FALSE	CPA_Ctrl_mega	CPA_TP53_Ctrl_c19_mega
chr5	34950000	35000000	-0.909971	-0.86882	FALSE	CPA_Ctrl_mega	CPA_TP53_Ctrl_c19_mega
chr5	36050000	36100000	-0.54808	-0.583513	FALSE	CPA_Ctrl_mega	CPA_TP53_Ctrl_c19_mega
chr5	37300000	37350000	-0.487529	-0.446999	FALSE	CPA_Ctrl_mega	CPA_TP53_Ctrl_c19_mega
chr5	38300000	38350000	0.0706289	-0.0921805	FALSE	CPA_Ctrl_mega	CPA_TP53_Ctrl_c19_mega
chr5	38900000	38950000	-0.54782	-0.547091	FALSE	CPA_Ctrl_mega	CPA_TP53_Ctrl_c19_mega
chr5	39550000	39600000	-0.4566	-0.487991	FALSE	CPA_Ctrl_mega	CPA_TP53_Ctrl_c19_mega
chr5	40800000	40850000	-0.637072	-0.745338	FALSE	CPA_Ctrl_mega	CPA_TP53_Ctrl_c19_mega
chr5	41800000	41850000	-0.121185	-0.38704	FALSE	CPA_Ctrl_mega	CPA_TP53_Ctrl_c19_mega
chr5	42900000	42950000	-0.622295	-0.656315	FALSE	CPA_Ctrl_mega	CPA_TP53_Ctrl_c19_mega
chr5	43600000	43650000	-1.39339	-1.19892	TRUE	CPA_Ctrl_mega	CPA_TP53_Ctrl_c19_mega
chr5	44850000	44900000	-0.132584	-0.194439	FALSE	CPA_Ctrl_mega	CPA_TP53_Ctrl_c19_mega
chr5	50100000	50150000	-1.1001	-0.718825	FALSE	CPA_Ctrl_mega	CPA_TP53_Ctrl_c19_mega
chr5	51300000	51350000	-0.210359	-0.0182883	FALSE	CPA_Ctrl_mega	CPA_TP53_Ctrl_c19_mega
chr5	53550000	53600000	-0.367484	-0.393115	FALSE	CPA_Ctrl_mega	CPA_TP53_Ctrl_c19_mega
chr5	54500000	54550000	-0.398041	-0.540086	FALSE	CPA_Ctrl_mega	CPA_TP53_Ctrl_c19_mega
chr5	55450000	55500000	-0.0125144	-0.150195	FALSE	CPA_Ctrl_mega	CPA_TP53_Ctrl_c19_mega
chr5	56500000	56550000	-0.373902	-0.431027	FALSE	CPA_Ctrl_mega	CPA_TP53_Ctrl_c19_mega
chr5	57800000	57850000	-0.743916	-0.650749	FALSE	CPA_Ctrl_mega	CPA_TP53_Ctrl_c19_mega
chr5	59050000	59100000	-0.277837	-0.3083	FALSE	CPA_Ctrl_mega	CPA_TP53_Ctrl_c19_mega
chr5	60150000	60200000	-0.728169	-0.438253	FALSE	CPA_Ctrl_mega	CPA_TP53_Ctrl_c19_mega
chr5	63400000	63450000	-0.491855	-0.804648	FALSE	CPA_Ctrl_mega	CPA_TP53_Ctrl_c19_mega
chr5	64000000	64050000	-0.463333	-0.382607	FALSE	CPA_Ctrl_mega	CPA_TP53_Ctrl_c19_mega
chr5	64850000	64900000	-1.11461	-1.03401	TRUE	CPA_Ctrl_mega	CPA_TP53_Ctrl_c19_mega
chr5	65450000	65500000	-0.720072	-0.626016	FALSE	CPA_Ctrl_mega	CPA_TP53_Ctrl_c19_mega
chr5	66450000	66500000	-0.524809	-0.574571	FALSE	CPA_Ctrl_mega	CPA_TP53_Ctrl_c19_mega
chr5	67600000	67650000	-0.0796932	0.0500745	FALSE	CPA_Ctrl_mega	CPA_TP53_Ctrl_c19_mega
chr5	71600000	71650000	-0.0853558	-0.421992	FALSE	CPA_Ctrl_mega	CPA_TP53_Ctrl_c19_mega
chr5	72200000	72250000	-0.186115	-0.398264	FALSE	CPA_Ctrl_mega	CPA_TP53_Ctrl_c19_mega
chr5	72900000	72950000	-0.0742845	-0.10992	FALSE	CPA_Ctrl_mega	CPA_TP53_Ctrl_c19_mega
chr5	72900000	72950000	-0.0742845	-0.10992	FALSE	CPA_Ctrl_mega	CPA_TP53_Ctrl_c19_mega
chr5	74050000	74100000	-0.124817	-0.195581	FALSE	CPA_Ctrl_mega	CPA_TP53_Ctrl_c19_mega
chr5	74900000	74950000	-0.758389	-0.0289705	FALSE	CPA_Ctrl_mega	CPA_TP53_Ctrl_c19_mega
chr5	75800000	75850000	-0.119515	-0.0740698	FALSE	CPA_Ctrl_mega	CPA_TP53_Ctrl_c19_mega
chr5	76200000	76250000	-0.016039	0.0889899	FALSE	CPA_Ctrl_mega	CPA_TP53_Ctrl_c19_mega
chr5	76800000	76850000	-0.220628	-0.195654	FALSE	CPA_Ctrl_mega	CPA_TP53_Ctrl_c19_mega
chr5	77550000	77600000	-0.537603	-0.649018	FALSE	CPA_Ctrl_mega	CPA_TP53_Ctrl_c19_mega
chr5	78300000	78350000	-0.299383	-0.527129	FALSE	CPA_Ctrl_mega	CPA_TP53_Ctrl_c19_mega
chr5	78800000	78850000	0.0806141	0.125495	FALSE	CPA_Ctrl_mega	CPA_TP53_Ctrl_c19_mega
chr5	80600000	80650000	-0.652384	-0.828777	FALSE	CPA_Ctrl_mega	CPA_TP53_Ctrl_c19_mega
chr5	81550000	81600000	-1.31785	-1.57341	TRUE	CPA_Ctrl_mega	CPA_TP53_Ctrl_c19_mega
chr5	82900000	82950000	-1.15821	-1.05487	TRUE	CPA_Ctrl_mega	CPA_TP53_Ctrl_c19_mega
chr5	83550000	83600000	-0.0567373	0.0650169	FALSE	CPA_Ctrl_mega	CPA_TP53_Ctrl_c19_mega
chr5	84400000	84450000	-0.355851	-0.486788	FALSE	CPA_Ctrl_mega	CPA_TP53_Ctrl_c19_mega
chr5	86250000	86300000	-1.05512	-0.971968	FALSE	CPA_Ctrl_mega	CPA_TP53_Ctrl_c19_mega
chr5	86700000	86750000	-0.859949	-0.952271	FALSE	CPA_Ctrl_mega	CPA_TP53_Ctrl_c19_mega
chr5	88000000	88050000	-1.12394	-1.12477	TRUE	CPA_Ctrl_mega	CPA_TP53_Ctrl_c19_mega
chr5	89000000	89050000	0.12185	0.0973397	FALSE	CPA_Ctrl_mega	CPA_TP53_Ctrl_c19_mega
chr5	90000000	90050000	-0.722166	-0.466919	FALSE	CPA_Ctrl_mega	CPA_TP53_Ctrl_c19_mega
chr5	90750000	90800000	-1.41804	-1.12684	TRUE	CPA_Ctrl_mega	CPA_TP53_Ctrl_c19_mega
chr5	91600000	91650000	-0.0561463	-0.0012213	FALSE	CPA_Ctrl_mega	CPA_TP53_Ctrl_c19_mega
chr5	92200000	92250000	-0.269763	-0.313231	FALSE	CPA_Ctrl_mega	CPA_TP53_Ctrl_c19_mega
chr5	93150000	93200000	-0.391986	-0.296247	FALSE	CPA_Ctrl_mega	CPA_TP53_Ctrl_c19_mega
chr5	94200000	94250000	-0.663365	-0.394246	FALSE	CPA_Ctrl_mega	CPA_TP53_Ctrl_c19_mega
chr5	94800000	94850000	-1.384	-0.723391	FALSE	CPA_Ctrl_mega	CPA_TP53_Ctrl_c19_mega
chr5	96450000	96500000	-0.950153	-0.818732	FALSE	CPA_Ctrl_mega	CPA_TP53_Ctrl_c19_mega
chr5	98350000	98400000	-1.16331	-1.40156	TRUE	CPA_Ctrl_mega	CPA_TP53_Ctrl_c19_mega
chr5	99700000	99750000	-0.783242	-1.14647	FALSE	CPA_Ctrl_mega	CPA_TP53_Ctrl_c19_mega
chr5	101850000	101900000	-0.92549	-1.47943	FALSE	CPA_Ctrl_mega	CPA_TP53_Ctrl_c19_mega
chr5	102550000	102600000	-0.675645	-0.531085	FALSE	CPA_Ctrl_mega	CPA_TP53_Ctrl_c19_mega
chr5	102700000	102750000	-0.390131	-0.177638	FALSE	CPA_Ctrl_mega	CPA_TP53_Ctrl_c19_mega
chr5	102800000	102850000	-0.597646	-0.563457	FALSE	CPA_Ctrl_mega	CPA_TP53_Ctrl_c19_mega
chr5	105450000	105500000	-0.403518	-0.408689	FALSE	CPA_Ctrl_mega	CPA_TP53_Ctrl_c19_mega
chr5	106250000	106300000	-0.375427	-0.318265	FALSE	CPA_Ctrl_mega	CPA_TP53_Ctrl_c19_mega
chr5	107100000	107150000	-0.574298	-0.439616	FALSE	CPA_Ctrl_mega	CPA_TP53_Ctrl_c19_mega
chr5	107750000	107800000	-0.861254	-0.564297	FALSE	CPA_Ctrl_mega	CPA_TP53_Ctrl_c19_mega
chr5	108800000	108850000	-0.242631	-0.32764	FALSE	CPA_Ctrl_mega	CPA_TP53_Ctrl_c19_mega
chr5	110000000	110050000	-1.04613	-0.771734	FALSE	CPA_Ctrl_mega	CPA_TP53_Ctrl_c19_mega
chr5	111500000	111550000	-0.892204	-0.775849	FALSE	CPA_Ctrl_mega	CPA_TP53_Ctrl_c19_mega
chr5	112200000	112250000	-1.1095	-0.824504	FALSE	CPA_Ctrl_mega	CPA_TP53_Ctrl_c19_mega
chr5	112900000	112950000	-2.07686	-1.48906	TRUE	CPA_Ctrl_mega	CPA_TP53_Ctrl_c19_mega
chr5	114500000	114550000	-0.990943	-0.952089	FALSE	CPA_Ctrl_mega	CPA_TP53_Ctrl_c19_mega
chr5	115400000	115450000	-0.85397	-0.709575	FALSE	CPA_Ctrl_mega	CPA_TP53_Ctrl_c19_mega
chr5	116350000	116400000	0.0705149	-0.190453	FALSE	CPA_Ctrl_mega	CPA_TP53_Ctrl_c19_mega
chr5	118200000	118250000	-1.08817	-1.31886	TRUE	CPA_Ctrl_mega	CPA_TP53_Ctrl_c19_mega
chr5	118850000	118900000	-0.725993	-0.549767	FALSE	CPA_Ctrl_mega	CPA_TP53_Ctrl_c19_mega
chr5	120050000	120100000	-0.415469	-0.395294	FALSE	CPA_Ctrl_mega	CPA_TP53_Ctrl_c19_mega
chr5	121350000	121400000	-0.537789	-0.425929	FALSE	CPA_Ctrl_mega	CPA_TP53_Ctrl_c19_mega
chr5	122900000	122950000	-1.07802	-0.819166	FALSE	CPA_Ctrl_mega	CPA_TP53_Ctrl_c19_mega
chr5	125650000	125700000	-0.678965	-0.805658	FALSE	CPA_Ctrl_mega	CPA_TP53_Ctrl_c19_mega
chr5	125900000	125950000	-0.720477	-0.673278	FALSE	CPA_Ctrl_mega	CPA_TP53_Ctrl_c19_mega
chr5	126850000	126900000	-1.06039	-1.12403	TRUE	CPA_Ctrl_mega	CPA_TP53_Ctrl_c19_mega
chr5	128150000	128200000	-0.416355	-0.644365	FALSE	CPA_Ctrl_mega	CPA_TP53_Ctrl_c19_mega
chr5	129250000	129300000	-0.267442	-0.368873	FALSE	CPA_Ctrl_mega	CPA_TP53_Ctrl_c19_mega
chr5	130750000	130800000	-0.737227	-0.62914	FALSE	CPA_Ctrl_mega	CPA_TP53_Ctrl_c19_mega
chr5	131500000	131550000	-0.519652	-0.525867	FALSE	CPA_Ctrl_mega	CPA_TP53_Ctrl_c19_mega
chr5	132300000	132350000	-0.00188601	-0.13062	FALSE	CPA_Ctrl_mega	CPA_TP53_Ctrl_c19_mega
chr5	133350000	133400000	-0.498718	-0.929339	FALSE	CPA_Ctrl_mega	CPA_TP53_Ctrl_c19_mega
chr5	134150000	134200000	-0.0220559	-0.285147	FALSE	CPA_Ctrl_mega	CPA_TP53_Ctrl_c19_mega
chr5	134700000	134750000	-0.0842752	-0.475069	FALSE	CPA_Ctrl_mega	CPA_TP53_Ctrl_c19_mega
chr5	135550000	135600000	-0.265401	-0.288887	FALSE	CPA_Ctrl_mega	CPA_TP53_Ctrl_c19_mega
chr5	136200000	136250000	0.308276	0.175311	FALSE	CPA_Ctrl_mega	CPA_TP53_Ctrl_c19_mega
chr5	137000000	137050000	-0.134353	-0.145027	FALSE	CPA_Ctrl_mega	CPA_TP53_Ctrl_c19_mega
chr5	137550000	137600000	-0.166551	-0.214456	FALSE	CPA_Ctrl_mega	CPA_TP53_Ctrl_c19_mega
chr5	138750000	138800000	-0.14448	-0.305174	FALSE	CPA_Ctrl_mega	CPA_TP53_Ctrl_c19_mega
chr5	139000000	139050000	-0.134123	-0.236333	FALSE	CPA_Ctrl_mega	CPA_TP53_Ctrl_c19_mega
chr5	140050000	140100000	-1.34004	-0.734071	FALSE	CPA_Ctrl_mega	CPA_TP53_Ctrl_c19_mega
chr5	140950000	141000000	-1.44711	-1.22357	TRUE	CPA_Ctrl_mega	CPA_TP53_Ctrl_c19_mega
chr5	142200000	142250000	-0.243924	-0.272628	FALSE	CPA_Ctrl_mega	CPA_TP53_Ctrl_c19_mega
chr5	143550000	143600000	-1.31196	-1.4794	TRUE	CPA_Ctrl_mega	CPA_TP53_Ctrl_c19_mega
chr5	145800000	145850000	-0.912081	-0.824383	FALSE	CPA_Ctrl_mega	CPA_TP53_Ctrl_c19_mega
chr5	147150000	147200000	-0.304976	-0.403585	FALSE	CPA_Ctrl_mega	CPA_TP53_Ctrl_c19_mega
chr5	148050000	148100000	-0.049851	-0.118189	FALSE	CPA_Ctrl_mega	CPA_TP53_Ctrl_c19_mega
chr5	148050000	148100000	-0.049851	-0.118189	FALSE	CPA_Ctrl_mega	CPA_TP53_Ctrl_c19_mega
chr5	148600000	148650000	-0.177069	-0.482216	FALSE	CPA_Ctrl_mega	CPA_TP53_Ctrl_c19_mega
chr5	149850000	149900000	-0.241129	-0.513035	FALSE	CPA_Ctrl_mega	CPA_TP53_Ctrl_c19_mega
chr5	151100000	151150000	-0.573907	-0.904738	FALSE	CPA_Ctrl_mega	CPA_TP53_Ctrl_c19_mega
chr5	151850000	151900000	-0.524354	-0.708808	FALSE	CPA_Ctrl_mega	CPA_TP53_Ctrl_c19_mega
chr5	152700000	152750000	0.341279	0.276047	FALSE	CPA_Ctrl_mega	CPA_TP53_Ctrl_c19_mega
chr5	153350000	153400000	-0.397867	-0.57679	FALSE	CPA_Ctrl_mega	CPA_TP53_Ctrl_c19_mega
chr5	154400000	154450000	-1.11774	-0.834085	FALSE	CPA_Ctrl_mega	CPA_TP53_Ctrl_c19_mega
chr5	155250000	155300000	0.254156	0.167542	FALSE	CPA_Ctrl_mega	CPA_TP53_Ctrl_c19_mega
chr5	156600000	156650000	-0.98433	-1.19601	FALSE	CPA_Ctrl_mega	CPA_TP53_Ctrl_c19_mega
chr5	157300000	157350000	-0.733371	-0.52565	FALSE	CPA_Ctrl_mega	CPA_TP53_Ctrl_c19_mega
chr5	158600000	158650000	-0.818052	-0.450691	FALSE	CPA_Ctrl_mega	CPA_TP53_Ctrl_c19_mega
chr5	159850000	159900000	-1.48494	-1.52791	TRUE	CPA_Ctrl_mega	CPA_TP53_Ctrl_c19_mega
chr5	162850000	162900000	-1.57916	-1.49054	TRUE	CPA_Ctrl_mega	CPA_TP53_Ctrl_c19_mega
chr5	164000000	164050000	-0.266604	-0.505913	FALSE	CPA_Ctrl_mega	CPA_TP53_Ctrl_c19_mega
chr5	165700000	165750000	0.314589	0.0395577	FALSE	CPA_Ctrl_mega	CPA_TP53_Ctrl_c19_mega
chr5	166900000	166950000	-0.519228	-0.196078	FALSE	CPA_Ctrl_mega	CPA_TP53_Ctrl_c19_mega
chr5	167850000	167900000	-0.633752	-0.504152	FALSE	CPA_Ctrl_mega	CPA_TP53_Ctrl_c19_mega
chr5	167850000	167900000	-0.633752	-0.504152	FALSE	CPA_Ctrl_mega	CPA_TP53_Ctrl_c19_mega
chr5	169000000	169050000	-0.182093	-0.47041	FALSE	CPA_Ctrl_mega	CPA_TP53_Ctrl_c19_mega
chr5	169550000	169600000	0.099302	0.0283383	FALSE	CPA_Ctrl_mega	CPA_TP53_Ctrl_c19_mega
chr5	170100000	170150000	-0.0844465	-0.355649	FALSE	CPA_Ctrl_mega	CPA_TP53_Ctrl_c19_mega
chr5	170750000	170800000	-0.592767	-0.909598	FALSE	CPA_Ctrl_mega	CPA_TP53_Ctrl_c19_mega
chr5	171450000	171500000	-0.268704	-0.104811	FALSE	CPA_Ctrl_mega	CPA_TP53_Ctrl_c19_mega
chr5	173000000	173050000	0.130612	-0.257757	FALSE	CPA_Ctrl_mega	CPA_TP53_Ctrl_c19_mega
chr5	173450000	173500000	0.0806456	-0.0917512	FALSE	CPA_Ctrl_mega	CPA_TP53_Ctrl_c19_mega
chr5	174250000	174300000	0.14575	-0.290652	FALSE	CPA_Ctrl_mega	CPA_TP53_Ctrl_c19_mega
chr5	175000000	175050000	-0.15733	-0.21294	FALSE	CPA_Ctrl_mega	CPA_TP53_Ctrl_c19_mega
chr5	175750000	175800000	-0.278077	-0.469712	FALSE	CPA_Ctrl_mega	CPA_TP53_Ctrl_c19_mega
chr5	176950000	177000000	-0.607724	-1.05923	FALSE	CPA_Ctrl_mega	CPA_TP53_Ctrl_c19_mega
chr5	177550000	177600000	-0.566837	-0.862182	FALSE	CPA_Ctrl_mega	CPA_TP53_Ctrl_c19_mega
chr5	178250000	178300000	-0.15851	0.0527718	FALSE	CPA_Ctrl_mega	CPA_TP53_Ctrl_c19_mega
chr5	178950000	179000000	-0.893238	-0.822861	FALSE	CPA_Ctrl_mega	CPA_TP53_Ctrl_c19_mega
chr6	1500000	1550000	-0.609356	-0.915253	FALSE	CPA_Ctrl_mega	CPA_TP53_Ctrl_c19_mega
chr6	2800000	2850000	-0.30345	-0.422398	FALSE	CPA_Ctrl_mega	CPA_TP53_Ctrl_c19_mega
chr6	2800000	2850000	-0.30345	-0.422398	FALSE	CPA_Ctrl_mega	CPA_TP53_Ctrl_c19_mega
chr6	4100000	4150000	-0.324024	-0.408196	FALSE	CPA_Ctrl_mega	CPA_TP53_Ctrl_c19_mega
chr6	5350000	5400000	-0.717339	-0.546714	FALSE	CPA_Ctrl_mega	CPA_TP53_Ctrl_c19_mega
chr6	6600000	6650000	-1.50486	-1.31761	TRUE	CPA_Ctrl_mega	CPA_TP53_Ctrl_c19_mega
chr6	7350000	7400000	0.0619395	-0.141249	FALSE	CPA_Ctrl_mega	CPA_TP53_Ctrl_c19_mega
chr6	8100000	8150000	-0.568374	-0.407056	FALSE	CPA_Ctrl_mega	CPA_TP53_Ctrl_c19_mega
chr6	8950000	9000000	0.377799	0.244412	FALSE	CPA_Ctrl_mega	CPA_TP53_Ctrl_c19_mega
chr6	10500000	10550000	-0.362622	-0.479457	FALSE	CPA_Ctrl_mega	CPA_TP53_Ctrl_c19_mega
chr6	10850000	10900000	-0.556662	-0.497417	FALSE	CPA_Ctrl_mega	CPA_TP53_Ctrl_c19_mega
chr6	11550000	11600000	-0.29352	-0.638762	FALSE	CPA_Ctrl_mega	CPA_TP53_Ctrl_c19_mega
chr6	12600000	12650000	-0.725909	-0.539811	FALSE	CPA_Ctrl_mega	CPA_TP53_Ctrl_c19_mega
chr6	13250000	13300000	-0.319352	-0.183008	FALSE	CPA_Ctrl_mega	CPA_TP53_Ctrl_c19_mega
chr6	14050000	14100000	-0.403396	-0.494664	FALSE	CPA_Ctrl_mega	CPA_TP53_Ctrl_c19_mega
chr6	15550000	15600000	-1.08145	-1.09009	TRUE	CPA_Ctrl_mega	CPA_TP53_Ctrl_c19_mega
chr6	16250000	16300000	-0.699636	-0.846564	FALSE	CPA_Ctrl_mega	CPA_TP53_Ctrl_c19_mega
chr6	17050000	17100000	-0.278777	-0.473202	FALSE	CPA_Ctrl_mega	CPA_TP53_Ctrl_c19_mega
chr6	18450000	18500000	-1.16228	-0.553013	FALSE	CPA_Ctrl_mega	CPA_TP53_Ctrl_c19_mega
chr6	20450000	20500000	-0.711747	-0.310591	FALSE	CPA_Ctrl_mega	CPA_TP53_Ctrl_c19_mega
chr6	21550000	21600000	-0.325905	-0.473766	FALSE	CPA_Ctrl_mega	CPA_TP53_Ctrl_c19_mega
chr6	22850000	22900000	-0.0361395	0.0703842	FALSE	CPA_Ctrl_mega	CPA_TP53_Ctrl_c19_mega
chr6	23550000	23600000	0.401318	0.408296	FALSE	CPA_Ctrl_mega	CPA_TP53_Ctrl_c19_mega
chr6	24300000	24350000	-0.943598	-1.10591	FALSE	CPA_Ctrl_mega	CPA_TP53_Ctrl_c19_mega
chr6	25100000	25150000	-0.193562	-0.225329	FALSE	CPA_Ctrl_mega	CPA_TP53_Ctrl_c19_mega
chr6	26000000	26050000	-1.76805	-2.04303	TRUE	CPA_Ctrl_mega	CPA_TP53_Ctrl_c19_mega
chr6	27050000	27100000	-0.180059	-0.573681	FALSE	CPA_Ctrl_mega	CPA_TP53_Ctrl_c19_mega
chr6	27850000	27900000	-0.573412	-0.882433	FALSE	CPA_Ctrl_mega	CPA_TP53_Ctrl_c19_mega
chr6	29550000	29600000	-1.46158	-1.1586	TRUE	CPA_Ctrl_mega	CPA_TP53_Ctrl_c19_mega
chr6	31500000	31550000	-0.327646	-0.791543	FALSE	CPA_Ctrl_mega	CPA_TP53_Ctrl_c19_mega
chr6	32100000	32150000	-0.817038	-0.58802	FALSE	CPA_Ctrl_mega	CPA_TP53_Ctrl_c19_mega
chr6	33200000	33250000	-0.339324	-0.593492	FALSE	CPA_Ctrl_mega	CPA_TP53_Ctrl_c19_mega
chr6	34150000	34200000	0.488459	0.0863846	FALSE	CPA_Ctrl_mega	CPA_TP53_Ctrl_c19_mega
chr6	35200000	35250000	-0.138314	-0.895699	FALSE	CPA_Ctrl_mega	CPA_TP53_Ctrl_c19_mega
chr6	37300000	37350000	-0.371611	-0.50478	FALSE	CPA_Ctrl_mega	CPA_TP53_Ctrl_c19_mega
chr6	37950000	38000000	0.228392	0.18716	FALSE	CPA_Ctrl_mega	CPA_TP53_Ctrl_c19_mega
chr6	39900000	39950000	0.513237	0.31385	FALSE	CPA_Ctrl_mega	CPA_TP53_Ctrl_c19_mega
chr6	41050000	41100000	-0.557458	-0.667458	FALSE	CPA_Ctrl_mega	CPA_TP53_Ctrl_c19_mega
chr6	41650000	41700000	-0.382564	-0.722331	FALSE	CPA_Ctrl_mega	CPA_TP53_Ctrl_c19_mega
chr6	43500000	43550000	-0.211195	-0.981742	FALSE	CPA_Ctrl_mega	CPA_TP53_Ctrl_c19_mega
chr6	44350000	44400000	-1.28123	-1.12904	TRUE	CPA_Ctrl_mega	CPA_TP53_Ctrl_c19_mega
chr6	45850000	45900000	-0.772443	-0.643185	FALSE	CPA_Ctrl_mega	CPA_TP53_Ctrl_c19_mega
chr6	46750000	46800000	-0.114552	-0.0742447	FALSE	CPA_Ctrl_mega	CPA_TP53_Ctrl_c19_mega
chr6	47600000	47650000	-0.41355	-0.554662	FALSE	CPA_Ctrl_mega	CPA_TP53_Ctrl_c19_mega
chr6	48650000	48700000	0.319958	0.379374	FALSE	CPA_Ctrl_mega	CPA_TP53_Ctrl_c19_mega
chr6	49400000	49450000	-1.05731	-0.880283	FALSE	CPA_Ctrl_mega	CPA_TP53_Ctrl_c19_mega
chr6	50700000	50750000	0.023762	-0.440219	FALSE	CPA_Ctrl_mega	CPA_TP53_Ctrl_c19_mega
chr6	52000000	52050000	-0.624131	-0.547485	FALSE	CPA_Ctrl_mega	CPA_TP53_Ctrl_c19_mega
chr6	52900000	52950000	-0.350934	-0.295698	FALSE	CPA_Ctrl_mega	CPA_TP53_Ctrl_c19_mega
chr6	53700000	53750000	-0.262283	-0.199733	FALSE	CPA_Ctrl_mega	CPA_TP53_Ctrl_c19_mega
chr6	54400000	54450000	0.308656	0.286847	FALSE	CPA_Ctrl_mega	CPA_TP53_Ctrl_c19_mega
chr6	55100000	55150000	-0.282471	-0.429361	FALSE	CPA_Ctrl_mega	CPA_TP53_Ctrl_c19_mega
chr6	56200000	56250000	-0.282756	-0.174175	FALSE	CPA_Ctrl_mega	CPA_TP53_Ctrl_c19_mega
chr6	57250000	57300000	-1.79901	-1.39927	TRUE	CPA_Ctrl_mega	CPA_TP53_Ctrl_c19_mega
chr6	58100000	58150000	-2.94803	-3.38229	TRUE	CPA_Ctrl_mega	CPA_TP53_Ctrl_c19_mega
chr6	63950000	64000000	-1.3185	-1.69075	TRUE	CPA_Ctrl_mega	CPA_TP53_Ctrl_c19_mega
chr6	64600000	64650000	-0.906596	-0.894721	FALSE	CPA_Ctrl_mega	CPA_TP53_Ctrl_c19_mega
chr6	65700000	65750000	0.0154062	-0.41305	FALSE	CPA_Ctrl_mega	CPA_TP53_Ctrl_c19_mega
chr6	68950000	69000000	-0.158145	-0.535023	FALSE	CPA_Ctrl_mega	CPA_TP53_Ctrl_c19_mega
chr6	70350000	70400000	-0.437752	-0.925468	FALSE	CPA_Ctrl_mega	CPA_TP53_Ctrl_c19_mega
chr6	70900000	70950000	-0.923894	-0.94373	FALSE	CPA_Ctrl_mega	CPA_TP53_Ctrl_c19_mega
chr6	71750000	71800000	-0.38499	-0.426196	FALSE	CPA_Ctrl_mega	CPA_TP53_Ctrl_c19_mega
chr6	72950000	73000000	-0.357633	-0.245332	FALSE	CPA_Ctrl_mega	CPA_TP53_Ctrl_c19_mega
chr6	74050000	74100000	-0.748338	-0.783449	FALSE	CPA_Ctrl_mega	CPA_TP53_Ctrl_c19_mega
chr6	74500000	74550000	-0.954704	-0.782747	FALSE	CPA_Ctrl_mega	CPA_TP53_Ctrl_c19_mega
chr6	76550000	76600000	-1.74139	-1.6264	TRUE	CPA_Ctrl_mega	CPA_TP53_Ctrl_c19_mega
[truncated: 5,879 more rows]

## Sheet: Fig. 5c - p-values
comparison	Wilcoxon p-value for all boundaries	Wilcoxon p-value for top-300 boundaries
CPA_TP53_Ctrl_c19_mega vs CPA_Ctrl_mega	6.49174e-38	0.00857686
CPA_TP53_Ctrl_c3_mega vs CPA_Ctrl_mega	3.48442e-58	0.802001
RPE_TP53_Ctrl_mega vs RPE_WT_Ctrl_mega	3.71418e-158	3.17148e-33

## Sheet: Fig. 5d
CP-A	CP-A TP53-/- C3	CP-A TP53-/- C19		RPE	RPE TP53-/-
1	0.994016	0.736671		1	1.07127

## Sheet: Fig. 5e
RPE Control	RPE DXR-treated	CP-A Control	CP-A DXR treated
1	1.016	1	0.388
1	1.103	1	0.513

## Sheet: SAMPLE_NAMES
sample_name	full_name
K562_Ctrl	K562 Control
K562_WGD	K562 WGD
RPE_WT_Ctrl	RPE Control
RPE_TP53_Ctrl	RPE TP53KO Control
RPE_TP53_CIN	RPE TP53KO CIN only
RPE_DCB_OnlyLive	RPE TP53KO WGD CDK1i+DCB
RPE_TP53_WGD1	RPE TP53KO WGD1 Nocodazole+DCB
RPE_TP53_WGD2	RPE TP53KO WGD2 Nocodazole+DCB
RPE_TP53_6w0	RPE TP53KO 6w pWGD E1
RPE_TP53_6w0T1	RPE TP53KO 6w pWGD E1 Tumour 1
RPE_TP53_6w0T2	RPE TP53KO 6w pWGD E1 Tumour 2
RPE_TP53_6w0T3	RPE TP53KO 6w pWGD E1 Tumour 3
RPE_TP53_6w1	RPE TP53KO 6w pWGD E2
RPE_TP53_6w1T1	RPE TP53KO 6w pWGD E2 Tumour 1
RPE_TP53_6w1T2	RPE TP53KO 6w pWGD E2 Tumour 2
RPE_TP53_6w1T3	RPE TP53KO 6w pWGD E2 Tumour 3
RPE_TP53_6w2	RPE TP53KO 6w pWGD E3
RPE_TP53_6w2T1	RPE TP53KO 6w pWGD E3 Tumour 1
RPE_TP53_6w2T2	RPE TP53KO 6w pWGD E3 Tumour 2
RPE_TP53_6w2T3	RPE TP53KO 6w pWGD E3 Tumour 3
RPE_TP53_6w3	RPE TP53KO 6w pWGD E4
RPE_TP53_6w3T1	RPE TP53KO 6w pWGD E4 Tumour 1
RPE_TP53_6w3T2	RPE TP53KO 6w pWGD E4 Tumour 2
RPE_TP53_6w3T3	RPE TP53KO 6w pWGD E4 Tumour 3
RPE_TP53_20w0	RPE TP53KO 20w pWGD
RPE_TP53_20w0T1	RPE TP53KO 20w pWGD Tumour 1
RPE_TP53_20w0T2	RPE TP53KO 20w pWGD Tumour 2
RPE_TP53_20w0T3	RPE TP53KO 20w pWGD Tumour 3
CPA_Ctrl	CP-A Control
CPA_WGD	CP-A WGD1
CPA_WGD_run2	CP-A WGD2
CPA_TP53_Ctrl_c19	CP-A TP53KO C19 Control
CPA_TP53_WGD_c19	CP-A TP53KO C19 WGD
CPA_TP53_Ctrl_c3	CP-A TP53KO C3 Control
CPA_TP53_WGD_c3	CP-A TP53KO C3 WGD
CPA_TP53_Rescue_c3	CP-A TP53KO C3 WGD + CDK4/6i
CPA_TP53_20wColony6_c19	CP-A TP53KO C19 20w pWGD Colony 1
CPA_TP53_20wColony3_c19	CP-A TP53KO C19 20w pWGD Colony 2
CPA_TP53_6wColony1_c3	CP-A TP53KO C3 6w pWGD Colony1
CPA_TP53_6wColony2_c3	CP-A TP53KO C3 6w pWGD Colony2
CPA_TP53_SpontaneousWGD_c3	CP-A TP53KO C3 spontaneous high-ploidy
