# Supplementary material for: Whole-genome doubling drives oncogenic loss of chromatin segregation
Source: Nature. 2023 Mar 15;615(7954):925–33. doi: 10.1038/s41586-023-05794-2 (PMC10060163; doi:10.1038/s41586-023-05794-2)
Supplement: Supplementary file 21 — Source Data Extended Data Fig. 6 [file 41586_2023_5794_MOESM21_ESM.xlsx]

## Sheet: README
Sheet	description
EDFig. 6a	Number of interactions, Observed vs. Expected, Correlation and ratio between WGD and Control for Pseudobulk Hi-C derived from ScHi-C data
EDFig. 6b	Percentage of CNVs detected from ScHi-C for each cell
EDFig. 6c	Copy number alterations for each cell passing the quality filters

## Sheet: EDFig. 6a
chromosome1	chromosome2	RPE_TP53_count	RPE_WGD_count	RPE_TP53_oe	RPE_WGD_oe	RPE_TP53_corr	RPE_WGD_corr	corr_ratio
chr1	chr10	57297	23723	1.07209	1.04378	-0.000859842	-0.0733901	0.927407
chr1	chr11	43136	20684	0.996102	1.07296	-0.367128	-0.00767794	1.56797
chr1	chr12	44756	20487	0.992321	1.09797	0.138037	0.26558	1.11207
chr1	chr13	31698	13534	1.13197	1.02508	-0.135677	0.250735	1.44707
chr1	chr14	28870	10616	0.921174	0.810273	-0.380071	-0.475626	0.845862
chr1	chr15	25100	9920	0.865023	0.852003	-0.502906	0.193707	2.40137
chr1	chr16	29022	17735	0.992426	1.35993	-0.42796	-0.575109	0.742764
chr1	chr17	32714	14519	0.973372	1.11056	-0.646536	-0.50316	1.40563
chr1	chr18	22301	10582	0.861669	1.00151	-0.725397	-0.311444	2.50746
chr1	chr19	24317	7878	1.03593	0.796495	-0.708376	-0.168854	2.85006
chr1	chr2	87829	43801	1.2275	1.28664	0.642379	0.233878	0.751275
chr1	chr20	20446	9207	0.883759	0.908441	-0.767626	-0.369942	2.7114
chr1	chr21	10461	4703	0.726661	0.758916	-0.65176	-0.466676	1.53149
chr1	chr22	11835	5129	0.815945	0.883739	-0.554849	-0.51384	1.09212
chr1	chr3	73430	28176	1.27253	1.12957	0.794147	0.269681	0.707679
chr1	chr4	69776	25068	1.3146	1.10669	0.52399	0.288119	0.845228
chr1	chr5	55956	27887	1.06417	1.21389	0.447851	0.384153	0.956005
chr1	chr6	67106	24019	1.35419	1.15717	0.620933	0.554529	0.959033
chr1	chr7	54318	20851	1.1408	0.982248	0.575991	-0.374276	0.397035
chr1	chr8	44560	24058	0.975164	1.13744	0.532304	0.226354	0.800333
chr1	chr9	39317	15408	1.06604	0.987289	0.450608	-0.0693938	0.641528
chr1	chrX	36626	16073	1.00929	0.994292	0.133969	0.141637	1.00676
chr10	chr11	40919	18599	1.1575	1.15548	-0.419772	-0.166029	1.43732
chr10	chr12	39153	14736	1.06341	0.94584	-0.055528	-0.192466	0.855011
chr10	chr13	21915	10012	0.958689	0.908193	-0.0313656	0.0776603	1.11256
chr10	chr14	23279	10312	0.909899	0.942626	-0.418882	-0.208662	1.36175
chr10	chr15	23040	9305	0.972681	0.957132	-0.349299	-0.0782912	1.41649
chr10	chr16	20448	9921	0.856556	0.911102	-0.325574	-0.0234788	1.44793
chr10	chr17	26047	12341	0.949372	1.13053	-0.142801	-0.26854	0.853314
chr10	chr18	21874	9861	1.03533	1.11772	0.0135039	-0.22211	0.767526
chr10	chr19	19778	8289	1.03214	1.00368	-0.177559	-0.0430701	1.16352
chr10	chr20	19906	10484	1.05401	1.23889	-0.18925	-0.0257429	1.20167
chr10	chr21	10772	3488	0.916619	0.674095	0.0341102	0.0866024	1.05076
chr10	chr22	11517	6349	0.972671	1.31015	-0.186625	-0.27025	0.897187
chr11	chr12	29044	15381	0.973545	1.16394	0.120507	-0.513138	0.434502
chr11	chr13	18835	7990	1.01687	0.854501	-0.0483334	-0.0613064	0.986368
chr11	chr14	22573	11060	1.08889	1.19196	0.228319	-0.120601	0.715937
chr11	chr15	18037	8541	0.939759	1.03579	0.393488	0.126813	0.808628
chr11	chr16	19714	8899	1.01916	0.963522	0.30298	0.191731	0.914619
chr11	chr17	25833	10368	1.16203	1.11979	0.245026	0.116437	0.896718
chr11	chr18	20907	7943	1.22125	1.06147	0.413887	-0.208767	0.559615
chr11	chr19	17437	7308	1.12303	1.04328	0.491522	0.0710185	0.718071
chr11	chr20	17200	8571	1.12396	1.19411	0.448077	-0.00571119	0.686627
chr11	chr21	10631	4088	1.11643	0.931459	0.352012	0.00273477	0.741661
chr11	chr22	11419	4122	1.1902	1.00284	0.502767	0.2152	0.808641
chr12	chr13	17834	10265	0.924457	1.1342	-0.145633	0.0717247	1.25441
chr12	chr14	25462	7315	1.1793	0.814486	-0.142909	-0.100885	1.04903
chr12	chr15	19674	7753	0.984197	0.9714	-0.0696067	0.0684325	1.14837
chr12	chr16	20076	8313	0.996515	0.929912	0.192605	-0.359658	0.536927
chr12	chr17	30464	8135	1.31573	0.907741	0.123939	-0.290843	0.630957
chr12	chr18	16739	7768	0.938817	1.0725	-0.0449084	-0.00366527	1.04318
chr12	chr19	15625	5956	0.966221	0.878457	0.236933	-0.201838	0.645274
chr12	chr20	16767	6882	1.052	0.990585	-0.0670318	-0.335751	0.711974
chr12	chr21	8455	3925	0.852527	0.923968	-0.0492702	-0.243398	0.795812
chr12	chr22	12081	4458	1.20901	1.12055	-0.0425656	-0.410422	0.615789
chr13	chr14	17234	5811	1.28564	0.914406	0.0093191	-0.314477	0.679194
chr13	chr15	13364	4167	1.07678	0.737855	-0.129714	0.0529701	1.20991
chr13	chr16	11453	6044	0.915645	0.955494	-0.470222	-0.372835	1.18383
chr13	chr17	12295	5219	0.855284	0.823021	-0.338327	-0.54816	0.682876
chr13	chr18	14069	8745	1.27091	1.70634	-0.151254	-0.272603	0.857025
chr13	chr19	8090	3747	0.805761	0.781032	-0.358129	-0.398986	0.936347
chr13	chr20	7769	4753	0.785105	0.966861	-0.125629	-0.129536	0.995532
chr13	chr21	7156	3443	1.16216	1.14544	-0.247294	-0.0930806	1.20488
chr13	chr22	5011	2023	0.807707	0.718629	-0.322017	-0.37348	0.924094
chr14	chr15	17860	6810	1.28577	1.21516	0.317518	0.0743534	0.815437
chr14	chr16	17482	6212	1.2488	0.989633	0.30993	0.21265	0.925737
chr14	chr17	18188	7415	1.13047	1.17835	0.416221	0.461052	1.03166
chr14	chr18	15374	4787	1.24089	0.941256	0.283702	0.114084	0.867868
chr14	chr19	11922	4790	1.06096	1.00614	0.29662	0.615598	1.24601
chr14	chr20	13203	5083	1.19214	1.04197	0.334534	0.336358	1.00137
chr14	chr21	6351	4503	0.921574	1.50965	0.543557	0.399648	0.906768
chr14	chr22	7324	3938	1.0548	1.40969	0.305504	0.207563	0.924978
chr15	chr16	16119	7391	1.24365	1.32497	0.645226	0.0212779	0.620752
chr15	chr17	19807	7064	1.3297	1.2632	0.298268	0.0163656	0.782863
chr15	chr18	13875	6352	1.20959	1.40545	0.379946	-0.391216	0.441165
chr15	chr19	13156	4473	1.26454	1.05726	0.338026	0.356554	1.01385
chr15	chr20	11954	3968	1.16581	0.915306	0.597629	0.357696	0.849819
chr15	chr21	8682	2177	1.36071	0.821283	0.277876	0.401995	1.09713
chr15	chr22	6196	3065	0.963812	1.23463	0.664117	0.250695	0.751567
chr16	chr17	21584	7735	1.43775	1.23492	0.589593	0.63278	1.02717
chr16	chr18	9695	5776	0.838628	1.141	0.602628	0.167269	0.728347
chr16	chr19	15688	7904	1.49621	1.66796	0.559922	0.556237	0.997638
chr16	chr20	17343	6498	1.67825	1.33823	0.513218	0.550764	1.02481
chr16	chr21	7454	3488	1.15919	1.17481	0.434773	0.38382	0.964487
chr16	chr22	7909	3918	1.22073	1.40905	0.715449	0.635726	0.953526
chr17	chr18	15139	4585	1.13944	0.903481	0.469988	0.225801	0.833885
chr17	chr19	17735	6217	1.47174	1.3087	0.877748	0.566533	0.834262
chr17	chr20	14886	6544	1.25338	1.34436	0.805581	0.569674	0.869346
chr17	chr21	8076	4120	1.09278	1.38423	0.637858	0.318011	0.804716
chr17	chr22	12856	3139	1.72655	1.12609	0.751211	0.80079	1.02831
chr18	chr19	11410	3587	1.22958	0.93427	0.534577	0.130408	0.736625
chr18	chr20	14269	5160	1.56016	1.3116	0.497229	0.173692	0.78391
chr18	chr21	7985	3369	1.40309	1.40053	0.771167	0.00559136	0.567756
chr18	chr22	8082	2480	1.40949	1.10082	0.529295	0.127807	0.737469
chr19	chr21	6671	2959	1.29242	1.31407	0.651836	0.563203	0.946343
chr19	chr22	11608	4174	2.23206	1.97923	0.829974	0.634876	0.893388
chr2	chr10	57541	31575	0.98513	1.11081	-0.166653	-0.189756	0.972277
chr2	chr11	46817	23436	0.989201	0.972052	-0.508453	-0.0233209	1.98695
chr2	chr12	58662	26632	1.19008	1.14123	-0.132892	0.290753	1.48857
chr2	chr13	32406	21178	1.05887	1.28255	0.173258	-0.0233953	0.832387
chr2	chr14	31155	16036	0.909577	0.978643	-0.0849287	-0.418474	0.635499
chr2	chr15	34805	16148	1.09752	1.10894	-0.443395	-0.466643	0.958232
chr2	chr16	34905	13131	1.09213	0.805084	-0.442128	-0.479514	0.932986
chr2	chr17	36390	14557	0.990704	0.890298	-0.544258	-0.472373	1.15773
chr2	chr18	26631	11088	0.9415	0.83907	-0.731136	-0.00663679	3.69467
chr2	chr19	20729	11814	0.808009	0.955041	-0.614232	-0.711602	0.747596
chr2	chr20	22499	11280	0.889827	0.889909	-0.620015	-0.780735	0.577036
chr2	chr21	13784	6801	0.876094	0.877504	-0.658645	-0.593079	1.19208
chr2	chr22	12715	5447	0.802095	0.750423	-0.647669	-0.563946	1.23763
chr2	chr3	87465	36825	1.3869	1.18042	0.815163	0.428032	0.786724
chr2	chr4	73193	35388	1.26175	1.24916	0.747203	0.673594	0.95787
chr2	chr5	62160	34523	1.08166	1.20155	0.357056	0.288552	0.949521
chr2	chr6	56984	31268	1.05218	1.20449	0.680178	0.0969996	0.652907
chr2	chr7	61750	34406	1.18664	1.29594	0.602029	0.0750454	0.671053
chr2	chr8	57546	27106	1.1523	1.02469	0.275523	0.624984	1.27397
chr2	chr9	42526	19194	1.05503	0.98338	0.345402	-0.139757	0.639395
chr2	chrX	37005	21202	0.933048	1.0487	-0.0333005	0.277907	1.32193
chr20	chr19	11599	5705	1.3983	1.54913	0.818174	0.648308	0.906573
chr20	chr21	7701	3355	1.51379	1.45404	0.68215	0.487979	0.88457
chr20	chr22	8294	2908	1.61814	1.34571	0.73433	0.772059	1.02175
chr22	chr21	4863	1917	1.52472	1.45084	0.550733	0.404575	0.90575
chr3	chr10	44251	17925	0.939403	0.860638	0.0205284	-0.250476	0.734447
chr3	chr11	38847	14719	1.01777	0.833198	-0.462963	0.234515	2.29875
chr3	chr12	37965	26323	0.955023	1.53946	0.124494	0.239224	1.10203
chr3	chr13	24221	12163	0.98135	1.0053	0.29007	0.258433	0.975477
chr3	chr14	26093	11906	0.944601	0.99165	-0.375992	-0.150482	1.36139
chr3	chr15	24835	11788	0.971063	1.10482	-0.483653	-0.249562	1.45336
chr3	chr16	25301	9185	0.981608	0.768576	-0.479475	-0.294275	1.35579
chr3	chr17	26241	12346	0.885839	1.03051	-0.669712	-0.45169	1.6601
chr3	chr18	21343	9032	0.935623	0.93281	-0.724815	-0.247032	2.73623
chr3	chr19	16747	7232	0.809445	0.797898	-0.694778	-0.402438	1.9578
chr3	chr20	17718	7931	0.8689	0.853942	-0.728062	-0.623315	1.38519
chr3	chr21	10549	5419	0.83138	0.954244	-0.682312	-0.384711	1.93677
chr3	chr22	9724	4956	0.760619	0.931846	-0.729998	-0.451609	2.03106
chr3	chr4	57277	25621	1.22433	1.23431	0.823909	0.430525	0.784318
chr3	chr5	49996	21611	1.07877	1.02653	0.467745	-0.0208367	0.667121
chr3	chr6	53404	23220	1.2227	1.22075	0.68967	0.389199	0.822172
chr3	chr7	46696	18597	1.11269	0.956003	0.718426	0.176408	0.684585
chr3	chr8	44063	27622	1.09405	1.42511	0.317488	0.0451639	0.7933
chr3	chr9	35175	15874	1.08207	1.10996	0.420333	-0.24888	0.528833
chr3	chrX	31496	12638	0.984717	0.853134	-0.040171	-0.132255	0.904062
chr4	chr10	39814	17328	0.918878	0.916179	0.200842	0.177681	0.980713
chr4	chr11	34507	17184	0.982865	1.07119	-0.477477	-0.0945528	1.73284
chr4	chr12	40628	18817	1.11109	1.21187	-0.155666	0.421589	1.68368
chr4	chr13	21560	11009	0.949673	1.00201	0.486745	0.169641	0.786712
chr4	chr14	23302	11429	0.917088	1.04827	-0.378378	-0.462117	0.86529
chr4	chr15	23072	11305	0.980758	1.16679	-0.576649	-0.050608	2.24257
chr4	chr16	20847	9218	0.879301	0.849405	-0.602527	-0.568286	1.08615
chr4	chr17	20994	9846	0.770483	0.90502	-0.655344	-0.560765	1.27442
chr4	chr18	18900	8715	0.900743	0.991168	-0.578244	-0.286831	1.69095
chr4	chr19	14122	7383	0.742061	0.897	-0.715622	-0.637554	1.27452
chr4	chr20	14873	7698	0.792952	0.912744	-0.709265	-0.761678	0.819724
chr4	chr21	11512	3831	0.986353	0.742887	-0.673932	-0.464925	1.64099
chr4	chr22	8637	4194	0.734477	0.868384	-0.752974	-0.55292	1.80985
chr4	chr5	54160	20342	1.27048	1.06405	0.440325	0.52986	1.06216
chr4	chr6	44024	17580	1.0958	1.01778	0.79592	0.0529624	0.586308
chr4	chr7	40420	20749	1.04709	1.17458	0.68187	0.0464533	0.622196
chr4	chr8	44126	17167	1.1911	0.975342	0.0792793	0.430206	1.32515
chr4	chr9	30110	12331	1.00699	0.949486	0.297443	-0.442353	0.429805
chr4	chrX	32618	15717	1.10868	1.16837	-0.0129034	-0.069423	0.942742
chr5	chr10	47679	15167	1.11077	0.790682	0.0620558	0.34386	1.26534
chr5	chr11	41066	20536	1.18072	1.2622	-0.337575	-0.271624	1.09956
chr5	chr12	36829	14273	1.01669	0.906338	-0.276205	0.244382	1.71925
chr5	chr13	24860	11760	1.10536	1.05536	0.354139	0.190304	0.879012
chr5	chr14	29026	10988	1.15314	0.993693	-0.377119	-0.348906	1.04529
chr5	chr15	22739	10426	0.975718	1.06099	-0.132038	0.0408802	1.19922
chr5	chr16	22609	11830	0.962613	1.07481	-0.547361	-0.140558	1.89874
chr5	chr17	24772	10235	0.91771	0.927591	-0.708956	-0.370625	2.16248
chr5	chr18	22535	10072	1.08411	1.12945	-0.356802	-0.268835	1.13677
chr5	chr19	17810	8326	0.944678	0.997393	-0.721146	-0.382828	2.21325
chr5	chr20	16378	8304	0.881426	0.970798	-0.454008	-0.451312	1.00494
chr5	chr21	12832	4168	1.10982	0.796909	-0.505645	-0.167199	1.68462
chr5	chr22	9411	4445	0.807844	0.907456	-0.510667	-0.498015	1.02585
chr5	chr6	42312	20284	1.06312	1.15787	0.485328	0.091861	0.735098
chr5	chr7	42963	19410	1.12346	1.08338	0.206437	-0.131346	0.720016
chr5	chr8	33926	17517	0.92441	0.981279	0.421744	0.30849	0.920342
chr5	chr9	30283	14277	1.02233	1.08392	0.055678	-0.390948	0.576929
chr5	chrX	31271	16200	1.07292	1.18739	0.295205	-0.349974	0.501871
chr6	chr10	42848	16393	1.05921	0.945863	0.247631	-0.47029	0.424573
chr6	chr11	34513	15817	1.05293	1.07598	-0.428231	-0.0455245	1.66934
chr6	chr12	38145	14007	1.11736	0.984436	-0.12871	0.269551	1.45709
chr6	chr13	21590	9475	1.01861	0.941111	0.277769	0.0546661	0.825396
chr6	chr14	22732	10501	0.958265	1.05107	-0.555489	0.0797663	2.42911
chr6	chr15	17324	8003	0.788778	0.90139	-0.584737	0.0286223	2.47704
chr6	chr16	17492	11637	0.790248	1.17019	-0.610811	-0.244975	1.94
chr6	chr17	22111	11013	0.869173	1.10469	-0.736196	-0.108668	3.37876
chr6	chr18	15671	6929	0.799955	0.85998	-0.663136	-0.343607	1.94854
chr6	chr19	13905	6698	0.782609	0.88806	-0.687013	-0.0682227	2.97705
chr6	chr20	12799	6130	0.730894	0.793175	-0.804929	-0.250993	3.83967
chr6	chr21	10219	5146	0.937821	1.08898	-0.861571	-0.311181	4.97597
chr6	chr22	8277	4111	0.753908	0.9289	-0.681698	-0.260422	2.32351
chr6	chr7	42443	14840	1.17767	0.916766	0.546805	0.171684	0.757487
chr6	chr8	40391	19827	1.1678	1.2293	0.291087	0.271204	0.9846
chr6	chr9	34584	14094	1.23885	1.1843	0.199605	0.290865	1.07607
chr6	chrX	30578	9498	1.11324	0.770512	0.122743	-0.114756	0.788465
chr7	chr10	40617	17493	1.04498	0.986926	-0.192712	-0.148932	1.05423
chr7	chr11	31784	15383	1.00919	1.02322	-0.405865	0.0282028	1.73059
chr7	chr12	33123	14691	1.00979	1.00959	0.0933582	-0.211306	0.72135
chr7	chr13	21524	10122	1.05688	0.983056	0.161862	0.0533582	0.906612
chr7	chr14	23725	12781	1.04088	1.25088	-0.25126	0.303365	1.74074
chr7	chr15	22237	9791	1.05373	1.07829	-0.480094	-0.193155	1.5519
chr7	chr16	23120	8027	1.08707	0.789259	-0.297896	-0.0692569	1.32565
chr7	chr17	22312	10264	0.912816	1.00671	-0.436441	0.0704682	1.89948
chr7	chr18	14587	7498	0.774965	0.909942	-0.60824	-0.125288	2.23277
chr7	chr19	15027	9538	0.880223	1.23653	-0.453709	-0.245415	1.38129
chr7	chr20	16444	7310	0.977311	0.924861	-0.618114	0.0309393	2.6996
chr7	chr21	10434	6471	0.996574	1.33897	-0.599829	-0.143356	2.14069
chr7	chr22	10181	4157	0.965123	0.918442	-0.693967	0.158293	3.78487
chr7	chr8	36300	18336	1.09229	1.11162	0.230411	-0.0511625	0.771155
chr7	chr9	27555	13364	1.02729	1.09803	0.459879	0.124375	0.770183
chr7	chrX	24896	13233	0.943313	1.04968	-0.0291607	-0.025907	1.00335
chr8	chr10	37740	18344	1.01174	1.0387	-0.403014	-0.109575	1.49153
chr8	chr11	32117	16623	1.06259	1.10972	-0.00980335	-0.349787	0.65665
chr8	chr12	34890	13648	1.10833	0.941321	0.0400828	0.420944	1.36618
chr8	chr13	27460	13495	1.40498	1.31541	0.0332056	-0.0928705	0.877976
chr8	chr14	23971	11830	1.09584	1.16202	0.0315754	-0.390763	0.590589
chr8	chr15	17729	7662	0.875397	0.846892	-0.0760197	-0.369039	0.682873
chr8	chr16	17995	9670	0.881637	0.954264	-0.246553	-0.456893	0.72083
chr8	chr17	23939	9352	1.02051	0.920591	-0.441604	-0.258827	1.32733
chr8	chr18	18734	6693	1.03708	0.815201	-0.196024	-0.123563	1.09013
chr8	chr19	16431	7876	1.00289	1.02478	-0.425749	-0.585255	0.722236
chr8	chr20	14980	7108	0.927694	0.902573	-0.477617	-0.517945	0.922801
chr8	chr21	9850	4216	0.980307	0.875539	-0.354334	-0.211861	1.22066
chr8	chr22	10155	3476	1.00309	0.770775	-0.266283	-0.342291	0.896408
chr8	chr9	28731	11235	1.11612	0.926462	-0.119867	0.100443	1.25031
chr9	chr10	35481	15682	1.17848	1.20344	-0.0652261	-0.703456	0.317236
chr9	chr11	26401	11357	1.08221	1.02753	-0.235618	0.138237	1.4891
chr9	chr12	24959	10853	0.982323	1.01449	-0.0341035	-0.156287	0.873503
chr9	chr13	13378	7061	0.848046	0.932786	0.0633136	-0.225638	0.728253
chr9	chr14	16805	8816	0.951831	1.17362	-0.0933927	0.226904	1.35329
chr9	chr15	19743	6339	1.20779	0.949587	-0.511237	0.135707	2.32364
chr9	chr16	18186	9272	1.10391	1.24006	-0.251181	0.178699	1.57408
chr9	chr17	16458	7655	0.869257	1.02126	-0.0918158	0.614236	1.77743
chr9	chr18	13703	6013	0.939849	0.992574	-0.549574	0.00180204	2.22412
chr9	chr19	14799	6980	1.11913	1.23086	-0.325762	0.236549	1.83399
chr9	chr20	11924	5887	0.9149	1.01311	-0.294594	0.401116	1.98625
chr9	chr21	6540	4560	0.806422	1.28342	-0.318745	0.172201	1.72065
chr9	chr22	7267	3098	0.889352	0.931016	-0.257624	0.673935	2.25483
chrX	chr10	61656	31702	2.0813	2.34871	0.137197	-0.373109	0.55126
chrX	chr11	20765	10469	0.865081	0.914444	0.270208	0.222762	0.962647
chrX	chr12	26180	9505	1.0472	0.857764	-0.0894074	-0.0774599	1.01312
chrX	chr13	15879	9120	1.02303	1.16313	-0.0686361	0.072121	1.15113
chrX	chr14	14110	6733	0.812237	0.865332	-0.333582	-0.249324	1.12643
chrX	chr15	14361	6108	0.892893	0.883349	-0.133835	-0.198437	0.925416
chrX	chr16	12424	6990	0.766467	0.90254	-0.320921	-0.374989	0.92038
chrX	chr17	18762	6595	1.00713	0.849423	-0.336483	-0.124237	1.31988
chrX	chr18	16263	5928	1.13365	0.944711	-0.0715984	0.154514	1.24355
chrX	chr19	11983	4354	0.920974	0.741241	-0.219573	-0.220795	0.998434
chrX	chr20	12930	5956	1.00829	0.989548	-0.152864	-0.0109466	1.16753
chrX	chr21	9314	3566	1.16723	0.968954	-0.188053	-0.497344	0.619075
chrX	chr22	6442	2516	0.801261	0.72997	-0.0832978	-0.0555921	1.03022
chrX	chr8	20121	13338	0.794407	1.06185	0.0287126	0.0815157	1.05133
chrX	chr9	19209	6581	0.939631	0.710057	0.153484	0.124381	0.974769

## Sheet: EDFig. 6b
condition	cell	cell_category	cnv_perc_genome	n_cnvs
RPE_TP53	RPE_TP53_schic_003	TP53	0.0247294	1
RPE_TP53	RPE_TP53_schic_004	TP53	0.0560532	2
RPE_TP53	RPE_TP53_schic_005	TP53	0.0313238	2
RPE_TP53	RPE_TP53_schic_006	TP53	0.0247294	1
RPE_TP53	RPE_TP53_schic_007	TP53	0.0692422	3
RPE_TP53	RPE_TP53_schic_008	TP53	0.0560532	3
RPE_TP53	RPE_TP53_schic_010	TP53	0.0247294	1
RPE_TP53	RPE_TP53_schic_011	TP53	0.0560532	3
RPE_TP53	RPE_TP53_schic_013	TP53	0.0247294	1
RPE_TP53	RPE_TP53_schic_014	TP53	0.0247294	1
RPE_TP53	RPE_TP53_schic_015	TP53	0.0247294	1
RPE_TP53	RPE_TP53_schic_018	TP53	0.0247294	1
RPE_TP53	RPE_TP53_schic_019	TP53	0.0247294	1
RPE_TP53	RPE_TP53_schic_020	TP53	0.0247294	1
RPE_TP53	RPE_TP53_schic_021	TP53	0.0445128	3
RPE_TP53	RPE_TP53_schic_022	TP53	0.0247294	1
RPE_TP53	RPE_TP53_schic_023	TP53	0.0230807	1
RPE_TP53	RPE_TP53_schic_024	TP53	0	0
RPE_TP53	RPE_TP53_schic_025	TP53	0.0247294	1
RPE_TP53	RPE_TP53_schic_026	TP53	0.0247294	1
RPE_TP53	RPE_TP53_schic_027	TP53	0.0412156	2
RPE_TP53	RPE_TP53_schic_028	TP53	0.0247294	1
RPE_TP53	RPE_TP53_schic_029	TP53	0.0247294	1
RPE_TP53	RPE_TP53_schic_030	TP53	0.0247294	1
RPE_TP53	RPE_TP53_schic_033	TP53	0.0247294	1
RPE_TP53	RPE_TP53_schic_034	TP53	0.0412156	2
RPE_TP53	RPE_TP53_schic_035	TP53	0.0247294	1
RPE_TP53	RPE_TP53_schic_036	TP53	0.0247294	1
RPE_TP53	RPE_TP53_schic_037	TP53	0.0181349	1
RPE_TP53	RPE_TP53_schic_038	TP53	0.0247294	1
RPE_TP53	RPE_TP53_schic_039	TP53	0.0313238	2
RPE_TP53	RPE_TP53_schic_040	TP53	0.0478101	2
RPE_TP53	RPE_TP53_schic_041	TP53	0.0247294	1
RPE_WGD	RPE_WGD_schic_002	WGD (no LCS)	0.0791339	3
RPE_WGD	RPE_WGD_schic_003	WGD (LCS)	0.0626477	2
RPE_WGD	RPE_WGD_schic_004	WGD (no LCS)	0.0593504	2
RPE_WGD	RPE_WGD_schic_005	WGD (LCS)	0.0560532	2
RPE_WGD	RPE_WGD_schic_007	WGD (no LCS)	0.0247294	1
RPE_WGD	RPE_WGD_schic_008	WGD (LCS)	0.0560532	2
RPE_WGD	RPE_WGD_schic_009	WGD (no LCS)	0.158268	4
RPE_WGD	RPE_WGD_schic_010	WGD (no LCS)	0.0379183	2
RPE_WGD	RPE_WGD_schic_011	WGD (no LCS)	0.0296752	2
RPE_WGD	RPE_WGD_schic_012	WGD (no LCS)	0.0247294	1
RPE_WGD	RPE_WGD_schic_013	WGD (LCS)	0.0313238	2
RPE_WGD	RPE_WGD_schic_014	WGD (LCS)	0.267077	5
RPE_WGD	RPE_WGD_schic_016	WGD (no LCS)	0.0362697	2
RPE_WGD	RPE_WGD_schic_017	WGD (LCS)	0.0247294	1
RPE_WGD	RPE_WGD_schic_018	WGD (LCS)	0.0247294	1
RPE_WGD	RPE_WGD_schic_020	WGD (no LCS)	0.0890257	3
RPE_WGD	RPE_WGD_schic_021	WGD (no LCS)	0.117052	4
RPE_WGD	RPE_WGD_schic_023	WGD (LCS)	0.0247294	1
RPE_WGD	RPE_WGD_schic_024	WGD (no LCS)	0.0247294	1
RPE_WGD	RPE_WGD_schic_025	WGD (no LCS)	0.0247294	1
RPE_WGD	RPE_WGD_schic_026	WGD (no LCS)	0.0412156	2
RPE_WGD	RPE_WGD_schic_027	WGD (no LCS)	0.288509	10
RPE_WGD	RPE_WGD_schic_028	WGD (no LCS)	0.0164862	1
RPE_WGD	RPE_WGD_schic_029	WGD (no LCS)	0.0774853	5
RPE_WGD	RPE_WGD_schic_030	WGD (no LCS)	0.0939715	4

## Sheet: EDFig. 6c - ScHi-C CNVs
cell	chromosome	start	end	genomewideNormalized_coverage	cnv_type	is_significant
RPE_TP53_schic_003	chr1	5000000	245000000	1.09404	NONE	FALSE
RPE_TP53_schic_003	chr10	5000000	60000000	0.919631	NONE	FALSE
RPE_TP53_schic_003	chr10	60000000	135000000	1.49967	gain	TRUE
RPE_TP53_schic_003	chr11	5000000	130000000	1.04249	NONE	FALSE
RPE_TP53_schic_003	chr12	5000000	130000000	1.08959	NONE	FALSE
RPE_TP53_schic_003	chr13	20000000	70000000	0.879447	NONE	FALSE
RPE_TP53_schic_003	chr13	70000000	115000000	1.30896	NONE	FALSE
RPE_TP53_schic_003	chr14	20000000	105000000	1.09124	NONE	FALSE
RPE_TP53_schic_003	chr15	20000000	100000000	1.04924	NONE	FALSE
RPE_TP53_schic_003	chr16	5000000	90000000	1.01383	NONE	FALSE
RPE_TP53_schic_003	chr17	0	85000000	1.14987	NONE	FALSE
RPE_TP53_schic_003	chr18	5000000	75000000	0.777668	NONE	FALSE
RPE_TP53_schic_003	chr19	5000000	55000000	1.02026	NONE	FALSE
RPE_TP53_schic_003	chr2	5000000	75000000	1.11989	NONE	FALSE
RPE_TP53_schic_003	chr2	75000000	135000000	0.767292	NONE	FALSE
RPE_TP53_schic_003	chr2	135000000	240000000	1.08103	NONE	FALSE
RPE_TP53_schic_003	chr20	5000000	60000000	1.01318	NONE	FALSE
RPE_TP53_schic_003	chr21	5000000	45000000	0.808959	NONE	FALSE
RPE_TP53_schic_003	chr22	20000000	50000000	1.15514	NONE	FALSE
RPE_TP53_schic_003	chr3	5000000	70000000	1.06291	NONE	FALSE
RPE_TP53_schic_003	chr3	70000000	90000000	0.826581	NONE	FALSE
RPE_TP53_schic_003	chr3	95000000	195000000	1.08893	NONE	FALSE
RPE_TP53_schic_003	chr4	5000000	190000000	1.01515	NONE	FALSE
RPE_TP53_schic_003	chr5	5000000	180000000	0.981225	NONE	FALSE
RPE_TP53_schic_003	chr6	5000000	170000000	1.00329	NONE	FALSE
RPE_TP53_schic_003	chr7	5000000	155000000	0.94944	NONE	FALSE
RPE_TP53_schic_003	chr8	5000000	95000000	0.915349	NONE	FALSE
RPE_TP53_schic_003	chr8	95000000	145000000	1.20043	NONE	FALSE
RPE_TP53_schic_003	chr9	5000000	140000000	0.899868	NONE	FALSE
RPE_TP53_schic_003	chrX	5000000	155000000	0.781621	NONE	FALSE
RPE_TP53_schic_004	chr1	5000000	245000000	1.11284	NONE	FALSE
RPE_TP53_schic_004	chr10	5000000	60000000	0.952678	NONE	FALSE
RPE_TP53_schic_004	chr10	60000000	135000000	1.63287	gain	TRUE
RPE_TP53_schic_004	chr11	5000000	130000000	1.08736	NONE	FALSE
RPE_TP53_schic_004	chr12	5000000	130000000	1.10608	NONE	FALSE
RPE_TP53_schic_004	chr13	20000000	115000000	0.531461	loss	TRUE
RPE_TP53_schic_004	chr14	20000000	105000000	1.15029	NONE	FALSE
RPE_TP53_schic_004	chr15	20000000	100000000	1.07722	NONE	FALSE
RPE_TP53_schic_004	chr16	5000000	90000000	0.970879	NONE	FALSE
RPE_TP53_schic_004	chr17	0	85000000	1.10348	NONE	FALSE
RPE_TP53_schic_004	chr18	5000000	75000000	0.919397	NONE	FALSE
RPE_TP53_schic_004	chr19	5000000	55000000	1.08086	NONE	FALSE
RPE_TP53_schic_004	chr2	5000000	75000000	1.19293	NONE	FALSE
RPE_TP53_schic_004	chr2	75000000	135000000	0.730369	NONE	FALSE
RPE_TP53_schic_004	chr2	135000000	240000000	1.09568	NONE	FALSE
RPE_TP53_schic_004	chr20	5000000	60000000	1.01508	NONE	FALSE
RPE_TP53_schic_004	chr21	5000000	45000000	0.942798	NONE	FALSE
RPE_TP53_schic_004	chr22	20000000	50000000	1.17083	NONE	FALSE
RPE_TP53_schic_004	chr3	5000000	195000000	1.09724	NONE	FALSE
RPE_TP53_schic_004	chr4	5000000	190000000	1.04888	NONE	FALSE
RPE_TP53_schic_004	chr5	5000000	180000000	0.99272	NONE	FALSE
RPE_TP53_schic_004	chr6	5000000	170000000	1.0598	NONE	FALSE
RPE_TP53_schic_004	chr7	5000000	155000000	0.950338	NONE	FALSE
RPE_TP53_schic_004	chr8	5000000	145000000	1.00728	NONE	FALSE
RPE_TP53_schic_004	chr9	5000000	140000000	0.855434	NONE	FALSE
RPE_TP53_schic_004	chrX	5000000	155000000	0.684867	NONE	FALSE
RPE_TP53_schic_005	chr1	5000000	245000000	1.04742	NONE	FALSE
RPE_TP53_schic_005	chr10	5000000	60000000	0.937548	NONE	FALSE
RPE_TP53_schic_005	chr10	60000000	135000000	1.53277	gain	TRUE
RPE_TP53_schic_005	chr11	5000000	130000000	1.0239	NONE	FALSE
RPE_TP53_schic_005	chr12	5000000	130000000	0.968389	NONE	FALSE
RPE_TP53_schic_005	chr13	20000000	115000000	0.93909	NONE	FALSE
RPE_TP53_schic_005	chr14	20000000	105000000	1.0586	NONE	FALSE
RPE_TP53_schic_005	chr15	20000000	35000000	0.718581	NONE	FALSE
RPE_TP53_schic_005	chr15	35000000	80000000	1.16808	NONE	FALSE
RPE_TP53_schic_005	chr15	80000000	100000000	0.887433	NONE	FALSE
RPE_TP53_schic_005	chr16	5000000	90000000	0.968389	NONE	FALSE
RPE_TP53_schic_005	chr17	0	85000000	1.09406	NONE	FALSE
RPE_TP53_schic_005	chr18	5000000	75000000	0.998072	NONE	FALSE
RPE_TP53_schic_005	chr19	5000000	55000000	0.983809	NONE	FALSE
RPE_TP53_schic_005	chr2	5000000	75000000	1.03894	NONE	FALSE
RPE_TP53_schic_005	chr2	75000000	135000000	0.776793	NONE	FALSE
RPE_TP53_schic_005	chr2	135000000	240000000	1.05243	NONE	FALSE
RPE_TP53_schic_005	chr20	5000000	60000000	1.08558	NONE	FALSE
RPE_TP53_schic_005	chr21	5000000	45000000	0.823824	NONE	FALSE
RPE_TP53_schic_005	chr22	20000000	50000000	1.15652	NONE	FALSE
RPE_TP53_schic_005	chr3	5000000	195000000	1.05474	NONE	FALSE
RPE_TP53_schic_005	chr4	5000000	190000000	1.03161	NONE	FALSE
RPE_TP53_schic_005	chr5	5000000	180000000	0.996145	NONE	FALSE
RPE_TP53_schic_005	chr6	5000000	170000000	1.06785	NONE	FALSE
RPE_TP53_schic_005	chr7	5000000	155000000	1.02082	NONE	FALSE
RPE_TP53_schic_005	chr8	5000000	25000000	0.532768	loss	TRUE
RPE_TP53_schic_005	chr8	25000000	145000000	1.10756	NONE	FALSE
RPE_TP53_schic_005	chr9	5000000	140000000	0.956823	NONE	FALSE
RPE_TP53_schic_005	chrX	5000000	155000000	0.84387	NONE	FALSE
RPE_TP53_schic_006	chr1	5000000	245000000	1.142	NONE	FALSE
RPE_TP53_schic_006	chr10	5000000	60000000	0.902177	NONE	FALSE
RPE_TP53_schic_006	chr10	60000000	135000000	1.54434	gain	TRUE
RPE_TP53_schic_006	chr11	5000000	130000000	1.14326	NONE	FALSE
RPE_TP53_schic_006	chr12	5000000	130000000	1.0669	NONE	FALSE
RPE_TP53_schic_006	chr13	20000000	115000000	0.881982	NONE	FALSE
RPE_TP53_schic_006	chr14	20000000	105000000	1.142	NONE	FALSE
RPE_TP53_schic_006	chr15	20000000	100000000	1.07778	NONE	FALSE
RPE_TP53_schic_006	chr16	5000000	90000000	0.947933	NONE	FALSE
RPE_TP53_schic_006	chr17	0	85000000	1.30798	NONE	FALSE
RPE_TP53_schic_006	chr18	5000000	75000000	0.981224	NONE	FALSE
RPE_TP53_schic_006	chr19	5000000	55000000	1.23304	NONE	FALSE
RPE_TP53_schic_006	chr2	5000000	75000000	1.21111	NONE	FALSE
RPE_TP53_schic_006	chr2	75000000	145000000	0.799937	NONE	FALSE
RPE_TP53_schic_006	chr2	145000000	240000000	1.148	NONE	FALSE
RPE_TP53_schic_006	chr20	5000000	60000000	1.14863	NONE	FALSE
RPE_TP53_schic_006	chr21	5000000	45000000	0.876933	NONE	FALSE
RPE_TP53_schic_006	chr22	20000000	50000000	1.28621	NONE	FALSE
RPE_TP53_schic_006	chr3	5000000	30000000	1.05301	NONE	FALSE
RPE_TP53_schic_006	chr3	30000000	75000000	1.20101	NONE	FALSE
RPE_TP53_schic_006	chr3	75000000	90000000	0.701168	NONE	FALSE
RPE_TP53_schic_006	chr3	95000000	195000000	1.15415	NONE	FALSE
RPE_TP53_schic_006	chr4	5000000	190000000	0.967182	NONE	FALSE
RPE_TP53_schic_006	chr5	5000000	180000000	1.01736	NONE	FALSE
RPE_TP53_schic_006	chr6	5000000	170000000	1.01325	NONE	FALSE
RPE_TP53_schic_006	chr7	5000000	155000000	0.964184	NONE	FALSE
RPE_TP53_schic_006	chr8	5000000	145000000	1.00962	NONE	FALSE
RPE_TP53_schic_006	chr9	5000000	140000000	0.939729	NONE	FALSE
RPE_TP53_schic_006	chrX	5000000	155000000	0.673241	NONE	FALSE
RPE_TP53_schic_007	chr1	5000000	245000000	1.03444	NONE	FALSE
RPE_TP53_schic_007	chr10	5000000	60000000	0.896041	NONE	FALSE
RPE_TP53_schic_007	chr10	60000000	135000000	1.54297	gain	TRUE
RPE_TP53_schic_007	chr11	5000000	130000000	1.07113	NONE	FALSE
RPE_TP53_schic_007	chr12	5000000	130000000	1.10653	NONE	FALSE
RPE_TP53_schic_007	chr13	20000000	115000000	0.523978	loss	TRUE
RPE_TP53_schic_007	chr14	20000000	105000000	1.04216	NONE	FALSE
RPE_TP53_schic_007	chr15	20000000	100000000	1.07081	NONE	FALSE
RPE_TP53_schic_007	chr16	5000000	90000000	1.05632	NONE	FALSE
RPE_TP53_schic_007	chr17	0	85000000	1.07564	NONE	FALSE
RPE_TP53_schic_007	chr18	5000000	75000000	1.09623	NONE	FALSE
RPE_TP53_schic_007	chr19	5000000	55000000	1.05504	NONE	FALSE
RPE_TP53_schic_007	chr2	5000000	240000000	1.04538	NONE	FALSE
RPE_TP53_schic_007	chr20	5000000	60000000	1.12102	NONE	FALSE
RPE_TP53_schic_007	chr21	5000000	45000000	0.959929	NONE	FALSE
RPE_TP53_schic_007	chr22	20000000	50000000	1.15658	NONE	FALSE
RPE_TP53_schic_007	chr3	5000000	195000000	1.04393	NONE	FALSE
RPE_TP53_schic_007	chr4	5000000	45000000	0.539105	loss	TRUE
RPE_TP53_schic_007	chr4	55000000	190000000	0.969102	NONE	FALSE
RPE_TP53_schic_007	chr5	5000000	180000000	0.993563	NONE	FALSE
RPE_TP53_schic_007	chr6	5000000	170000000	1.01352	NONE	FALSE
RPE_TP53_schic_007	chr7	5000000	155000000	0.937721	NONE	FALSE
RPE_TP53_schic_007	chr8	5000000	145000000	1.00241	NONE	FALSE
RPE_TP53_schic_007	chr9	5000000	140000000	0.92018	NONE	FALSE
RPE_TP53_schic_007	chrX	5000000	155000000	0.922272	NONE	FALSE
RPE_TP53_schic_008	chr1	5000000	245000000	1.07872	NONE	FALSE
RPE_TP53_schic_008	chr10	5000000	60000000	0.877881	NONE	FALSE
RPE_TP53_schic_008	chr10	60000000	135000000	1.50466	gain	TRUE
RPE_TP53_schic_008	chr11	5000000	130000000	0.996077	NONE	FALSE
RPE_TP53_schic_008	chr12	5000000	130000000	1.05297	NONE	FALSE
RPE_TP53_schic_008	chr13	20000000	45000000	0.591466	loss	TRUE
RPE_TP53_schic_008	chr13	45000000	115000000	1.49804	gain	TRUE
RPE_TP53_schic_008	chr14	20000000	105000000	0.991172	NONE	FALSE
RPE_TP53_schic_008	chr15	20000000	100000000	1.04242	NONE	FALSE
RPE_TP53_schic_008	chr16	5000000	90000000	0.92153	NONE	FALSE
RPE_TP53_schic_008	chr17	0	85000000	1.02109	NONE	FALSE
RPE_TP53_schic_008	chr18	5000000	75000000	0.874203	NONE	FALSE
RPE_TP53_schic_008	chr19	5000000	55000000	1.03776	NONE	FALSE
RPE_TP53_schic_008	chr2	5000000	75000000	1.05174	NONE	FALSE
RPE_TP53_schic_008	chr2	75000000	135000000	0.781265	NONE	FALSE
RPE_TP53_schic_008	chr2	135000000	240000000	1.11869	NONE	FALSE
RPE_TP53_schic_008	chr20	5000000	60000000	0.985777	NONE	FALSE
RPE_TP53_schic_008	chr21	5000000	45000000	0.901913	NONE	FALSE
RPE_TP53_schic_008	chr22	20000000	50000000	0.996322	NONE	FALSE
RPE_TP53_schic_008	chr3	5000000	195000000	1.013	NONE	FALSE
RPE_TP53_schic_008	chr4	5000000	190000000	1.07602	NONE	FALSE
RPE_TP53_schic_008	chr5	5000000	180000000	0.974497	NONE	FALSE
RPE_TP53_schic_008	chr6	5000000	170000000	1.03531	NONE	FALSE
RPE_TP53_schic_008	chr7	5000000	155000000	0.985042	NONE	FALSE
RPE_TP53_schic_008	chr8	5000000	145000000	1.07675	NONE	FALSE
RPE_TP53_schic_008	chr9	5000000	140000000	0.93232	NONE	FALSE
RPE_TP53_schic_008	chrX	5000000	155000000	0.777832	NONE	FALSE
RPE_TP53_schic_010	chr1	5000000	245000000	1.05488	NONE	FALSE
RPE_TP53_schic_010	chr10	5000000	60000000	0.981215	NONE	FALSE
RPE_TP53_schic_010	chr10	60000000	135000000	1.49355	gain	TRUE
RPE_TP53_schic_010	chr11	5000000	130000000	1.01547	NONE	FALSE
RPE_TP53_schic_010	chr12	5000000	130000000	1.03867	NONE	FALSE
RPE_TP53_schic_010	chr13	20000000	115000000	0.968324	NONE	FALSE
RPE_TP53_schic_010	chr14	20000000	105000000	1.10534	NONE	FALSE
RPE_TP53_schic_010	chr15	20000000	100000000	1.06501	NONE	FALSE
RPE_TP53_schic_010	chr16	5000000	90000000	0.942541	NONE	FALSE
RPE_TP53_schic_010	chr17	0	85000000	1.05157	NONE	FALSE
RPE_TP53_schic_010	chr18	5000000	75000000	0.95046	NONE	FALSE
RPE_TP53_schic_010	chr19	5000000	55000000	1.05101	NONE	FALSE
RPE_TP53_schic_010	chr2	5000000	75000000	1.06648	NONE	FALSE
RPE_TP53_schic_010	chr2	75000000	135000000	0.834991	NONE	FALSE
RPE_TP53_schic_010	chr2	135000000	240000000	1.06961	NONE	FALSE
RPE_TP53_schic_010	chr20	5000000	60000000	1.03831	NONE	FALSE
RPE_TP53_schic_010	chr21	5000000	45000000	0.899816	NONE	FALSE
RPE_TP53_schic_010	chr22	20000000	50000000	1.08435	NONE	FALSE
RPE_TP53_schic_010	chr3	5000000	30000000	1.03168	NONE	FALSE
RPE_TP53_schic_010	chr3	30000000	75000000	1.11676	NONE	FALSE
RPE_TP53_schic_010	chr3	75000000	100000000	0.894659	NONE	FALSE
RPE_TP53_schic_010	chr3	100000000	195000000	1.0895	NONE	FALSE
RPE_TP53_schic_010	chr4	5000000	190000000	1.07182	NONE	FALSE
RPE_TP53_schic_010	chr5	5000000	160000000	0.981215	NONE	FALSE
RPE_TP53_schic_010	chr5	160000000	180000000	0.681768	NONE	FALSE
RPE_TP53_schic_010	chr6	5000000	170000000	1.02652	NONE	FALSE
RPE_TP53_schic_010	chr7	5000000	155000000	0.978269	NONE	FALSE
RPE_TP53_schic_010	chr8	5000000	25000000	0.719337	NONE	FALSE
RPE_TP53_schic_010	chr8	25000000	40000000	1.15506	NONE	FALSE
RPE_TP53_schic_010	chr8	50000000	95000000	0.95175	NONE	FALSE
RPE_TP53_schic_010	chr8	95000000	135000000	1.12265	NONE	FALSE
RPE_TP53_schic_010	chr8	135000000	145000000	0.83186	NONE	FALSE
RPE_TP53_schic_010	chr9	5000000	140000000	0.854144	NONE	FALSE
RPE_TP53_schic_010	chrX	5000000	155000000	0.880847	NONE	FALSE
RPE_TP53_schic_011	chr1	5000000	245000000	1.0013	NONE	FALSE
RPE_TP53_schic_011	chr10	5000000	60000000	0.867532	NONE	FALSE
RPE_TP53_schic_011	chr10	60000000	135000000	1.5381	gain	TRUE
RPE_TP53_schic_011	chr11	5000000	130000000	1.00779	NONE	FALSE
RPE_TP53_schic_011	chr12	5000000	130000000	1.11342	NONE	FALSE
RPE_TP53_schic_011	chr13	20000000	70000000	0.55368	loss	TRUE
RPE_TP53_schic_011	chr13	70000000	115000000	1.56494	gain	TRUE
RPE_TP53_schic_011	chr14	20000000	105000000	1.04545	NONE	FALSE
RPE_TP53_schic_011	chr15	20000000	100000000	1.11061	NONE	FALSE
RPE_TP53_schic_011	chr16	5000000	90000000	0.881818	NONE	FALSE
RPE_TP53_schic_011	chr17	0	85000000	1.05022	NONE	FALSE
RPE_TP53_schic_011	chr18	5000000	75000000	0.972511	NONE	FALSE
RPE_TP53_schic_011	chr19	5000000	55000000	0.951515	NONE	FALSE
RPE_TP53_schic_011	chr2	5000000	75000000	1.09784	NONE	FALSE
RPE_TP53_schic_011	chr2	75000000	135000000	0.751732	NONE	FALSE
RPE_TP53_schic_011	chr2	135000000	240000000	1.08701	NONE	FALSE
RPE_TP53_schic_011	chr20	5000000	60000000	1.00606	NONE	FALSE
RPE_TP53_schic_011	chr21	5000000	45000000	0.918615	NONE	FALSE
RPE_TP53_schic_011	chr22	20000000	50000000	1.1026	NONE	FALSE
RPE_TP53_schic_011	chr3	5000000	195000000	1.06602	NONE	FALSE
RPE_TP53_schic_011	chr4	5000000	190000000	1.06234	NONE	FALSE
RPE_TP53_schic_011	chr5	5000000	180000000	0.996104	NONE	FALSE
RPE_TP53_schic_011	chr6	5000000	170000000	1.02251	NONE	FALSE
RPE_TP53_schic_011	chr7	5000000	155000000	1.00758	NONE	FALSE
RPE_TP53_schic_011	chr8	5000000	145000000	1.06342	NONE	FALSE
RPE_TP53_schic_011	chr9	5000000	140000000	0.876623	NONE	FALSE
RPE_TP53_schic_011	chrX	5000000	155000000	0.768615	NONE	FALSE
RPE_TP53_schic_013	chr1	5000000	245000000	1.04842	NONE	FALSE
RPE_TP53_schic_013	chr10	5000000	60000000	0.900383	NONE	FALSE
RPE_TP53_schic_013	chr10	60000000	135000000	1.55347	gain	TRUE
RPE_TP53_schic_013	chr11	5000000	130000000	1.00557	NONE	FALSE
RPE_TP53_schic_013	chr12	5000000	130000000	1.06966	NONE	FALSE
RPE_TP53_schic_013	chr13	20000000	45000000	0.793103	NONE	FALSE
RPE_TP53_schic_013	chr13	45000000	115000000	1.26245	NONE	FALSE
RPE_TP53_schic_013	chr14	20000000	105000000	1.05712	NONE	FALSE
RPE_TP53_schic_013	chr15	20000000	100000000	1.06879	NONE	FALSE
RPE_TP53_schic_013	chr16	5000000	90000000	0.932428	NONE	FALSE
RPE_TP53_schic_013	chr17	0	85000000	1.04249	NONE	FALSE
RPE_TP53_schic_013	chr18	5000000	75000000	0.924765	NONE	FALSE
RPE_TP53_schic_013	chr19	5000000	55000000	1.0317	NONE	FALSE
RPE_TP53_schic_013	chr2	5000000	75000000	1.0674	NONE	FALSE
RPE_TP53_schic_013	chr2	75000000	135000000	0.876524	NONE	FALSE
RPE_TP53_schic_013	chr2	135000000	240000000	1.0519	NONE	FALSE
RPE_TP53_schic_013	chr20	5000000	60000000	1.11599	NONE	FALSE
RPE_TP53_schic_013	chr21	5000000	45000000	0.89899	NONE	FALSE
RPE_TP53_schic_013	chr22	20000000	50000000	1.12487	NONE	FALSE
RPE_TP53_schic_013	chr3	5000000	195000000	1.05033	NONE	FALSE
RPE_TP53_schic_013	chr4	5000000	190000000	1.00139	NONE	FALSE
RPE_TP53_schic_013	chr5	5000000	180000000	0.99582	NONE	FALSE
RPE_TP53_schic_013	chr6	5000000	170000000	0.999652	NONE	FALSE
RPE_TP53_schic_013	chr7	5000000	155000000	1.0007	NONE	FALSE
RPE_TP53_schic_013	chr8	5000000	15000000	0.831592	NONE	FALSE
RPE_TP53_schic_013	chr8	15000000	135000000	1.04476	NONE	FALSE
RPE_TP53_schic_013	chr8	135000000	145000000	0.770115	NONE	FALSE
RPE_TP53_schic_013	chr9	5000000	140000000	0.795542	NONE	FALSE
RPE_TP53_schic_013	chrX	5000000	155000000	0.862766	NONE	FALSE
RPE_TP53_schic_014	chr1	5000000	245000000	1.04131	NONE	FALSE
RPE_TP53_schic_014	chr10	5000000	60000000	0.886329	NONE	FALSE
RPE_TP53_schic_014	chr10	60000000	135000000	1.54181	gain	TRUE
RPE_TP53_schic_014	chr11	5000000	130000000	1.001	NONE	FALSE
RPE_TP53_schic_014	chr12	5000000	130000000	1.05158	NONE	FALSE
RPE_TP53_schic_014	chr13	20000000	115000000	0.920881	NONE	FALSE
RPE_TP53_schic_014	chr14	20000000	105000000	1.07611	NONE	FALSE
RPE_TP53_schic_014	chr15	20000000	100000000	1.03956	NONE	FALSE
RPE_TP53_schic_014	chr16	5000000	90000000	0.900851	NONE	FALSE
RPE_TP53_schic_014	chr17	0	85000000	1.04607	NONE	FALSE
RPE_TP53_schic_014	chr18	5000000	75000000	1.00125	NONE	FALSE
RPE_TP53_schic_014	chr19	5000000	55000000	1.01327	NONE	FALSE
RPE_TP53_schic_014	chr2	5000000	240000000	1.03956	NONE	FALSE
RPE_TP53_schic_014	chr20	5000000	60000000	1.01953	NONE	FALSE
RPE_TP53_schic_014	chr21	5000000	45000000	0.91988	NONE	FALSE
RPE_TP53_schic_014	chr22	20000000	50000000	1.04707	NONE	FALSE
RPE_TP53_schic_014	chr3	5000000	195000000	1.0363	NONE	FALSE
RPE_TP53_schic_014	chr4	5000000	190000000	0.993991	NONE	FALSE
RPE_TP53_schic_014	chr5	5000000	180000000	1.01502	NONE	FALSE
RPE_TP53_schic_014	chr6	5000000	170000000	1.00651	NONE	FALSE
RPE_TP53_schic_014	chr7	5000000	155000000	1.00376	NONE	FALSE
RPE_TP53_schic_014	chr8	5000000	15000000	0.782424	NONE	FALSE
RPE_TP53_schic_014	chr8	15000000	40000000	1.11367	NONE	FALSE
RPE_TP53_schic_014	chr8	50000000	90000000	0.989985	NONE	FALSE
RPE_TP53_schic_014	chr8	90000000	135000000	1.09464	NONE	FALSE
RPE_TP53_schic_014	chr8	135000000	145000000	0.865048	NONE	FALSE
RPE_TP53_schic_014	chr9	5000000	140000000	0.968953	NONE	FALSE
RPE_TP53_schic_014	chrX	5000000	155000000	0.896845	NONE	FALSE
RPE_TP53_schic_015	chr1	5000000	245000000	1.03805	NONE	FALSE
RPE_TP53_schic_015	chr10	5000000	60000000	0.94556	NONE	FALSE
RPE_TP53_schic_015	chr10	60000000	135000000	1.64958	gain	TRUE
RPE_TP53_schic_015	chr11	5000000	130000000	1.04757	NONE	FALSE
RPE_TP53_schic_015	chr12	5000000	130000000	1.05708	NONE	FALSE
RPE_TP53_schic_015	chr13	20000000	115000000	0.68129	NONE	FALSE
RPE_TP53_schic_015	chr14	20000000	105000000	1.06448	NONE	FALSE
RPE_TP53_schic_015	chr15	20000000	100000000	1.05074	NONE	FALSE
RPE_TP53_schic_015	chr16	5000000	90000000	0.94556	NONE	FALSE
RPE_TP53_schic_015	chr17	0	85000000	1.06395	NONE	FALSE
RPE_TP53_schic_015	chr18	5000000	75000000	1.0074	NONE	FALSE
RPE_TP53_schic_015	chr19	5000000	55000000	1.03039	NONE	FALSE
RPE_TP53_schic_015	chr2	5000000	75000000	1.09408	NONE	FALSE
RPE_TP53_schic_015	chr2	75000000	135000000	0.850951	NONE	FALSE
RPE_TP53_schic_015	chr2	135000000	240000000	1.11628	NONE	FALSE
RPE_TP53_schic_015	chr20	5000000	60000000	1.04545	NONE	FALSE
RPE_TP53_schic_015	chr21	5000000	45000000	0.938161	NONE	FALSE
RPE_TP53_schic_015	chr22	20000000	50000000	1.10544	NONE	FALSE
RPE_TP53_schic_015	chr3	5000000	195000000	1.08113	NONE	FALSE
RPE_TP53_schic_015	chr4	5000000	190000000	1.0444	NONE	FALSE
RPE_TP53_schic_015	chr5	5000000	180000000	0.993129	NONE	FALSE
RPE_TP53_schic_015	chr6	5000000	170000000	1.04704	NONE	FALSE
RPE_TP53_schic_015	chr7	5000000	155000000	0.894027	NONE	FALSE
RPE_TP53_schic_015	chr8	5000000	25000000	0.784091	NONE	FALSE
RPE_TP53_schic_015	chr8	25000000	145000000	1.04625	NONE	FALSE
RPE_TP53_schic_015	chr9	5000000	140000000	0.938161	NONE	FALSE
RPE_TP53_schic_015	chrX	5000000	155000000	0.858087	NONE	FALSE
RPE_TP53_schic_018	chr1	5000000	245000000	1.02279	NONE	FALSE
RPE_TP53_schic_018	chr10	5000000	60000000	0.894194	NONE	FALSE
RPE_TP53_schic_018	chr10	60000000	135000000	1.62127	gain	TRUE
RPE_TP53_schic_018	chr11	5000000	130000000	1.00271	NONE	FALSE
RPE_TP53_schic_018	chr12	5000000	130000000	1.07868	NONE	FALSE
RPE_TP53_schic_018	chr13	20000000	115000000	1.00163	NONE	FALSE
RPE_TP53_schic_018	chr14	20000000	105000000	1.04124	NONE	FALSE
RPE_TP53_schic_018	chr15	20000000	100000000	1.04504	NONE	FALSE
RPE_TP53_schic_018	chr16	5000000	90000000	0.923494	NONE	FALSE
RPE_TP53_schic_018	chr17	0	85000000	1.051	NONE	FALSE
RPE_TP53_schic_018	chr18	5000000	75000000	0.950353	NONE	FALSE
RPE_TP53_schic_018	chr19	5000000	55000000	0.981009	NONE	FALSE
RPE_TP53_schic_018	chr2	5000000	75000000	1.03934	NONE	FALSE
RPE_TP53_schic_018	chr2	75000000	135000000	0.782691	NONE	FALSE
RPE_TP53_schic_018	chr2	135000000	240000000	1.07813	NONE	FALSE
RPE_TP53_schic_018	chr20	5000000	60000000	1.03147	NONE	FALSE
RPE_TP53_schic_018	chr21	5000000	45000000	0.922952	NONE	FALSE
RPE_TP53_schic_018	chr22	20000000	50000000	1.06918	NONE	FALSE
RPE_TP53_schic_018	chr3	5000000	195000000	1.06891	NONE	FALSE
RPE_TP53_schic_018	chr4	5000000	190000000	1.04666	NONE	FALSE
RPE_TP53_schic_018	chr5	5000000	160000000	0.983722	NONE	FALSE
RPE_TP53_schic_018	chr5	160000000	180000000	0.614487	NONE	FALSE
RPE_TP53_schic_018	chr6	5000000	170000000	1.01139	NONE	FALSE
RPE_TP53_schic_018	chr7	5000000	155000000	0.994031	NONE	FALSE
RPE_TP53_schic_018	chr8	5000000	25000000	0.781335	NONE	FALSE
RPE_TP53_schic_018	chr8	25000000	135000000	1.02035	NONE	FALSE
RPE_TP53_schic_018	chr8	135000000	145000000	0.862453	NONE	FALSE
RPE_TP53_schic_018	chr9	5000000	140000000	0.915355	NONE	FALSE
RPE_TP53_schic_018	chrX	5000000	155000000	0.818774	NONE	FALSE
RPE_TP53_schic_019	chr1	5000000	245000000	1.04011	NONE	FALSE
RPE_TP53_schic_019	chr10	5000000	60000000	0.942959	NONE	FALSE
RPE_TP53_schic_019	chr10	60000000	135000000	1.50071	gain	TRUE
RPE_TP53_schic_019	chr11	5000000	130000000	1.02902	NONE	FALSE
RPE_TP53_schic_019	chr12	5000000	130000000	1.0707	NONE	FALSE
RPE_TP53_schic_019	chr13	20000000	115000000	0.716358	NONE	FALSE
RPE_TP53_schic_019	chr14	20000000	105000000	1.09602	NONE	FALSE
RPE_TP53_schic_019	chr15	20000000	100000000	1.0638	NONE	FALSE
RPE_TP53_schic_019	chr16	5000000	90000000	0.932148	NONE	FALSE
RPE_TP53_schic_019	chr17	0	85000000	1.02873	NONE	FALSE
RPE_TP53_schic_019	chr18	5000000	75000000	0.940043	NONE	FALSE
RPE_TP53_schic_019	chr19	5000000	55000000	0.995946	NONE	FALSE
RPE_TP53_schic_019	chr2	5000000	75000000	1.10135	NONE	FALSE
RPE_TP53_schic_019	chr2	75000000	135000000	0.844168	NONE	FALSE
RPE_TP53_schic_019	chr2	135000000	240000000	1.05932	NONE	FALSE
RPE_TP53_schic_019	chr20	5000000	60000000	1.001	NONE	FALSE
RPE_TP53_schic_019	chr21	5000000	45000000	0.897653	NONE	FALSE
RPE_TP53_schic_019	chr22	20000000	50000000	1.07233	NONE	FALSE
RPE_TP53_schic_019	chr3	5000000	70000000	1.05448	NONE	FALSE
RPE_TP53_schic_019	chr3	70000000	100000000	0.929445	NONE	FALSE
RPE_TP53_schic_019	chr3	100000000	195000000	1.07312	NONE	FALSE
RPE_TP53_schic_019	chr4	5000000	190000000	1.02745	NONE	FALSE
RPE_TP53_schic_019	chr5	5000000	180000000	0.99559	NONE	FALSE
RPE_TP53_schic_019	chr6	5000000	170000000	1.02916	NONE	FALSE
RPE_TP53_schic_019	chr7	5000000	155000000	0.993883	NONE	FALSE
RPE_TP53_schic_019	chr8	5000000	145000000	0.992888	NONE	FALSE
RPE_TP53_schic_019	chr9	5000000	140000000	0.926174	NONE	FALSE
RPE_TP53_schic_019	chrX	5000000	155000000	0.863585	NONE	FALSE
RPE_TP53_schic_020	chr1	5000000	245000000	1.03914	NONE	FALSE
RPE_TP53_schic_020	chr10	5000000	60000000	0.802355	NONE	FALSE
RPE_TP53_schic_020	chr10	60000000	135000000	1.55368	gain	TRUE
RPE_TP53_schic_020	chr11	5000000	130000000	1.02378	NONE	FALSE
RPE_TP53_schic_020	chr12	5000000	130000000	1.08127	NONE	FALSE
RPE_TP53_schic_020	chr13	20000000	45000000	0.704225	NONE	FALSE
RPE_TP53_schic_020	chr13	45000000	115000000	1.02805	NONE	FALSE
RPE_TP53_schic_020	chr14	20000000	105000000	1.03971	NONE	FALSE
RPE_TP53_schic_020	chr15	20000000	100000000	1.02424	NONE	FALSE
RPE_TP53_schic_020	chr16	5000000	90000000	0.92496	NONE	FALSE
RPE_TP53_schic_020	chr17	0	85000000	1.02655	NONE	FALSE
RPE_TP53_schic_020	chr18	5000000	75000000	0.876703	NONE	FALSE
RPE_TP53_schic_020	chr19	5000000	55000000	1.00115	NONE	FALSE
RPE_TP53_schic_020	chr2	5000000	75000000	1.08208	NONE	FALSE
RPE_TP53_schic_020	chr2	75000000	135000000	0.871508	NONE	FALSE
RPE_TP53_schic_020	chr2	135000000	240000000	1.0822	NONE	FALSE
RPE_TP53_schic_020	chr20	5000000	60000000	0.988917	NONE	FALSE
RPE_TP53_schic_020	chr21	5000000	45000000	0.944816	NONE	FALSE
RPE_TP53_schic_020	chr22	20000000	50000000	1.06511	NONE	FALSE
RPE_TP53_schic_020	chr3	5000000	75000000	1.04283	NONE	FALSE
RPE_TP53_schic_020	chr3	75000000	100000000	0.88894	NONE	FALSE
RPE_TP53_schic_020	chr3	100000000	195000000	1.04872	NONE	FALSE
RPE_TP53_schic_020	chr4	5000000	190000000	1.02586	NONE	FALSE
RPE_TP53_schic_020	chr5	5000000	180000000	1.00069	NONE	FALSE
RPE_TP53_schic_020	chr6	5000000	170000000	1.02955	NONE	FALSE
RPE_TP53_schic_020	chr7	5000000	155000000	0.977834	NONE	FALSE
RPE_TP53_schic_020	chr8	5000000	15000000	0.809859	NONE	FALSE
RPE_TP53_schic_020	chr8	15000000	145000000	1.04064	NONE	FALSE
RPE_TP53_schic_020	chr9	5000000	140000000	0.959825	NONE	FALSE
RPE_TP53_schic_020	chrX	5000000	155000000	0.874048	NONE	FALSE
RPE_TP53_schic_021	chr1	5000000	150000000	0.826433	NONE	FALSE
RPE_TP53_schic_021	chr1	150000000	245000000	1.23408	NONE	FALSE
RPE_TP53_schic_021	chr10	5000000	50000000	0.796178	NONE	FALSE
RPE_TP53_schic_021	chr10	50000000	135000000	1.35987	NONE	FALSE
RPE_TP53_schic_021	chr11	5000000	130000000	1.01513	NONE	FALSE
RPE_TP53_schic_021	chr12	5000000	130000000	1.03025	NONE	FALSE
RPE_TP53_schic_021	chr13	20000000	115000000	1.0629	NONE	FALSE
RPE_TP53_schic_021	chr14	20000000	105000000	0.821656	NONE	FALSE
RPE_TP53_schic_021	chr15	20000000	100000000	0.833997	NONE	FALSE
RPE_TP53_schic_021	chr16	5000000	90000000	0.829618	NONE	FALSE
RPE_TP53_schic_021	chr17	0	85000000	0.817675	NONE	FALSE
RPE_TP53_schic_021	chr18	5000000	75000000	0.64371	NONE	FALSE
RPE_TP53_schic_021	chr19	5000000	55000000	0.980892	NONE	FALSE
RPE_TP53_schic_021	chr2	5000000	85000000	1.2703	NONE	FALSE
RPE_TP53_schic_021	chr2	85000000	170000000	1.02787	NONE	FALSE
RPE_TP53_schic_021	chr2	170000000	240000000	1.28662	NONE	FALSE
RPE_TP53_schic_021	chr20	5000000	60000000	1.04618	NONE	FALSE
RPE_TP53_schic_021	chr21	5000000	45000000	0.798567	NONE	FALSE
RPE_TP53_schic_021	chr22	20000000	50000000	0.82086	NONE	FALSE
RPE_TP53_schic_021	chr3	5000000	35000000	0.833599	NONE	FALSE
RPE_TP53_schic_021	chr3	35000000	195000000	1.04061	NONE	FALSE
RPE_TP53_schic_021	chr4	5000000	190000000	0.835987	NONE	FALSE
RPE_TP53_schic_021	chr5	5000000	55000000	1.59793	gain	TRUE
RPE_TP53_schic_021	chr5	55000000	125000000	1.43471	gain	TRUE
RPE_TP53_schic_021	chr5	125000000	180000000	1.26194	NONE	FALSE
RPE_TP53_schic_021	chr6	5000000	170000000	1.01115	NONE	FALSE
RPE_TP53_schic_021	chr7	5000000	155000000	1.21895	NONE	FALSE
RPE_TP53_schic_021	chr8	5000000	40000000	0.873408	NONE	FALSE
RPE_TP53_schic_021	chr8	50000000	145000000	1.26115	NONE	FALSE
RPE_TP53_schic_021	chr9	5000000	140000000	0.973726	NONE	FALSE
RPE_TP53_schic_021	chrX	5000000	140000000	1.28901	NONE	FALSE
RPE_TP53_schic_021	chrX	140000000	155000000	1.73567	gain	TRUE
RPE_TP53_schic_022	chr1	5000000	150000000	0.895677	NONE	FALSE
RPE_TP53_schic_022	chr1	150000000	245000000	1.1438	NONE	FALSE
RPE_TP53_schic_022	chr10	5000000	60000000	0.969925	NONE	FALSE
RPE_TP53_schic_022	chr10	60000000	135000000	1.49436	gain	TRUE
RPE_TP53_schic_022	chr11	5000000	105000000	0.99906	NONE	FALSE
RPE_TP53_schic_022	chr11	105000000	130000000	1.11137	NONE	FALSE
RPE_TP53_schic_022	chr12	5000000	130000000	1.05216	NONE	FALSE
RPE_TP53_schic_022	chr13	20000000	115000000	0.823308	NONE	FALSE
RPE_TP53_schic_022	chr14	20000000	105000000	0.966165	NONE	FALSE
RPE_TP53_schic_022	chr15	20000000	100000000	0.946429	NONE	FALSE
RPE_TP53_schic_022	chr16	5000000	90000000	0.976504	NONE	FALSE
RPE_TP53_schic_022	chr17	0	85000000	0.954417	NONE	FALSE
RPE_TP53_schic_022	chr18	5000000	75000000	0.928336	NONE	FALSE
RPE_TP53_schic_022	chr19	5000000	55000000	0.998825	NONE	FALSE
RPE_TP53_schic_022	chr2	5000000	240000000	1.10385	NONE	FALSE
RPE_TP53_schic_022	chr20	5000000	60000000	1.04323	NONE	FALSE
RPE_TP53_schic_022	chr21	5000000	45000000	0.867716	NONE	FALSE
RPE_TP53_schic_022	chr22	20000000	50000000	0.954652	NONE	FALSE
RPE_TP53_schic_022	chr3	5000000	195000000	1.00634	NONE	FALSE
RPE_TP53_schic_022	chr4	5000000	190000000	0.912124	NONE	FALSE
RPE_TP53_schic_022	chr5	5000000	180000000	1.17199	NONE	FALSE
RPE_TP53_schic_022	chr6	5000000	170000000	1.03336	NONE	FALSE
RPE_TP53_schic_022	chr7	5000000	155000000	1.0914	NONE	FALSE
RPE_TP53_schic_022	chr8	5000000	145000000	1.08224	NONE	FALSE
RPE_TP53_schic_022	chr9	5000000	140000000	0.968515	NONE	FALSE
RPE_TP53_schic_022	chrX	5000000	155000000	1.08153	NONE	FALSE
RPE_TP53_schic_023	chr1	5000000	245000000	1.00468	NONE	FALSE
RPE_TP53_schic_023	chr10	5000000	65000000	1.00571	NONE	FALSE
RPE_TP53_schic_023	chr10	65000000	135000000	1.42155	gain	TRUE
RPE_TP53_schic_023	chr11	5000000	130000000	1.02957	NONE	FALSE
RPE_TP53_schic_023	chr12	5000000	60000000	1.14578	NONE	FALSE
RPE_TP53_schic_023	chr12	60000000	130000000	0.99356	NONE	FALSE
RPE_TP53_schic_023	chr13	20000000	115000000	1.0808	NONE	FALSE
RPE_TP53_schic_023	chr14	20000000	105000000	1.10187	NONE	FALSE
RPE_TP53_schic_023	chr15	20000000	100000000	0.978191	NONE	FALSE
RPE_TP53_schic_023	chr16	5000000	90000000	1.00937	NONE	FALSE
RPE_TP53_schic_023	chr17	0	85000000	0.955796	NONE	FALSE
RPE_TP53_schic_023	chr18	5000000	75000000	0.828601	NONE	FALSE
RPE_TP53_schic_023	chr19	5000000	55000000	1.01537	NONE	FALSE
RPE_TP53_schic_023	chr2	5000000	240000000	1.0808	NONE	FALSE
RPE_TP53_schic_023	chr20	5000000	60000000	1.1894	NONE	FALSE
RPE_TP53_schic_023	chr21	5000000	45000000	0.841042	NONE	FALSE
RPE_TP53_schic_023	chr22	20000000	50000000	0.969701	NONE	FALSE
RPE_TP53_schic_023	chr3	5000000	75000000	1.04274	NONE	FALSE
RPE_TP53_schic_023	chr3	75000000	90000000	0.911007	NONE	FALSE
RPE_TP53_schic_023	chr3	95000000	195000000	1.04933	NONE	FALSE
RPE_TP53_schic_023	chr4	5000000	190000000	0.934719	NONE	FALSE
RPE_TP53_schic_023	chr5	5000000	180000000	1.00673	NONE	FALSE
RPE_TP53_schic_023	chr6	5000000	170000000	0.953162	NONE	FALSE
RPE_TP53_schic_023	chr7	5000000	155000000	1.12749	NONE	FALSE
RPE_TP53_schic_023	chr8	5000000	65000000	1.04625	NONE	FALSE
RPE_TP53_schic_023	chr8	65000000	145000000	1.34163	NONE	FALSE
RPE_TP53_schic_023	chr9	5000000	140000000	0.977752	NONE	FALSE
RPE_TP53_schic_023	chrX	5000000	155000000	0.805913	NONE	FALSE
RPE_TP53_schic_024	chr1	5000000	245000000	1.00183	NONE	FALSE
RPE_TP53_schic_024	chr10	5000000	60000000	0.920257	NONE	FALSE
RPE_TP53_schic_024	chr10	60000000	135000000	1.39322	NONE	FALSE
RPE_TP53_schic_024	chr11	5000000	130000000	1.2264	NONE	FALSE
RPE_TP53_schic_024	chr12	5000000	130000000	1.08708	NONE	FALSE
RPE_TP53_schic_024	chr13	20000000	45000000	0.734189	NONE	FALSE
RPE_TP53_schic_024	chr13	45000000	115000000	1.2736	NONE	FALSE
RPE_TP53_schic_024	chr14	20000000	105000000	1.00825	NONE	FALSE
RPE_TP53_schic_024	chr15	20000000	100000000	1.16361	NONE	FALSE
RPE_TP53_schic_024	chr16	5000000	90000000	0.96242	NONE	FALSE
RPE_TP53_schic_024	chr17	0	85000000	1.06874	NONE	FALSE
RPE_TP53_schic_024	chr18	5000000	75000000	0.926673	NONE	FALSE
RPE_TP53_schic_024	chr19	5000000	55000000	1.02291	NONE	FALSE
RPE_TP53_schic_024	chr2	5000000	75000000	1.07562	NONE	FALSE
RPE_TP53_schic_024	chr2	75000000	135000000	0.818057	NONE	FALSE
RPE_TP53_schic_024	chr2	135000000	240000000	1.04858	NONE	FALSE
RPE_TP53_schic_024	chr20	5000000	60000000	0.961503	NONE	FALSE
RPE_TP53_schic_024	chr21	5000000	45000000	0.867553	NONE	FALSE
RPE_TP53_schic_024	chr22	20000000	50000000	1.09212	NONE	FALSE
RPE_TP53_schic_024	chr3	5000000	75000000	1.2319	NONE	FALSE
RPE_TP53_schic_024	chr3	75000000	195000000	1.00962	NONE	FALSE
RPE_TP53_schic_024	chr4	5000000	190000000	1.00183	NONE	FALSE
RPE_TP53_schic_024	chr5	5000000	180000000	0.967919	NONE	FALSE
RPE_TP53_schic_024	chr6	5000000	170000000	1.03116	NONE	FALSE
RPE_TP53_schic_024	chr7	5000000	155000000	1.01467	NONE	FALSE
RPE_TP53_schic_024	chr8	5000000	15000000	0.798808	NONE	FALSE
RPE_TP53_schic_024	chr8	15000000	40000000	1.08983	NONE	FALSE
RPE_TP53_schic_024	chr8	50000000	95000000	0.952337	NONE	FALSE
RPE_TP53_schic_024	chr8	95000000	135000000	1.10495	NONE	FALSE
RPE_TP53_schic_024	chr8	135000000	145000000	0.840513	NONE	FALSE
RPE_TP53_schic_024	chr9	5000000	140000000	0.909258	NONE	FALSE
RPE_TP53_schic_024	chrX	5000000	155000000	0.844638	NONE	FALSE
RPE_TP53_schic_025	chr1	5000000	245000000	1.06029	NONE	FALSE
RPE_TP53_schic_025	chr10	5000000	60000000	0.909292	NONE	FALSE
RPE_TP53_schic_025	chr10	60000000	135000000	1.53429	gain	TRUE
RPE_TP53_schic_025	chr11	5000000	130000000	1.04314	NONE	FALSE
RPE_TP53_schic_025	chr12	5000000	130000000	1.08739	NONE	FALSE
RPE_TP53_schic_025	chr13	20000000	115000000	0.644912	NONE	FALSE
RPE_TP53_schic_025	chr14	20000000	105000000	1.03208	NONE	FALSE
RPE_TP53_schic_025	chr15	20000000	100000000	0.990597	NONE	FALSE
RPE_TP53_schic_025	chr16	5000000	90000000	0.910398	NONE	FALSE
RPE_TP53_schic_025	chr17	0	85000000	1.03429	NONE	FALSE
RPE_TP53_schic_025	chr18	5000000	75000000	0.951327	NONE	FALSE
RPE_TP53_schic_025	chr19	5000000	55000000	1.00166	NONE	FALSE
RPE_TP53_schic_025	chr2	5000000	75000000	1.08352	NONE	FALSE
RPE_TP53_schic_025	chr2	75000000	135000000	0.82135	NONE	FALSE
RPE_TP53_schic_025	chr2	135000000	240000000	1.11836	NONE	FALSE
RPE_TP53_schic_025	chr20	5000000	60000000	1.04314	NONE	FALSE
RPE_TP53_schic_025	chr21	5000000	45000000	0.961836	NONE	FALSE
RPE_TP53_schic_025	chr22	20000000	50000000	1.02489	NONE	FALSE
RPE_TP53_schic_025	chr3	5000000	195000000	1.07467	NONE	FALSE
RPE_TP53_schic_025	chr4	5000000	190000000	1.04757	NONE	FALSE
RPE_TP53_schic_025	chr5	5000000	180000000	1.03319	NONE	FALSE
RPE_TP53_schic_025	chr6	5000000	170000000	1.04978	NONE	FALSE
RPE_TP53_schic_025	chr7	5000000	55000000	0.621681	NONE	FALSE
RPE_TP53_schic_025	chr7	65000000	155000000	1.02046	NONE	FALSE
RPE_TP53_schic_025	chr8	5000000	145000000	1.04978	NONE	FALSE
RPE_TP53_schic_025	chr9	5000000	140000000	0.901549	NONE	FALSE
RPE_TP53_schic_025	chrX	5000000	155000000	0.850664	NONE	FALSE
RPE_TP53_schic_026	chr1	5000000	245000000	1.04363	NONE	FALSE
RPE_TP53_schic_026	chr10	5000000	60000000	0.943634	NONE	FALSE
RPE_TP53_schic_026	chr10	60000000	135000000	1.57568	gain	TRUE
RPE_TP53_schic_026	chr11	5000000	130000000	1.02203	NONE	FALSE
RPE_TP53_schic_026	chr12	5000000	130000000	1.05808	NONE	FALSE
RPE_TP53_schic_026	chr13	20000000	115000000	0.774249	NONE	FALSE
RPE_TP53_schic_026	chr14	20000000	105000000	1.06924	NONE	FALSE
RPE_TP53_schic_026	chr15	20000000	100000000	1.06753	NONE	FALSE
RPE_TP53_schic_026	chr16	5000000	90000000	0.926753	NONE	FALSE
RPE_TP53_schic_026	chr17	0	85000000	1.04149	NONE	FALSE
RPE_TP53_schic_026	chr18	5000000	75000000	0.967668	NONE	FALSE
RPE_TP53_schic_026	chr19	5000000	55000000	1.0176	NONE	FALSE
RPE_TP53_schic_026	chr2	5000000	75000000	1.0794	NONE	FALSE
RPE_TP53_schic_026	chr2	75000000	135000000	0.839056	NONE	FALSE
RPE_TP53_schic_026	chr2	135000000	240000000	1.07868	NONE	FALSE
RPE_TP53_schic_026	chr20	5000000	60000000	1.06094	NONE	FALSE
RPE_TP53_schic_026	chr21	5000000	45000000	0.934335	NONE	FALSE
RPE_TP53_schic_026	chr22	20000000	50000000	1.0721	NONE	FALSE
RPE_TP53_schic_026	chr3	5000000	30000000	1.04092	NONE	FALSE
RPE_TP53_schic_026	chr3	30000000	70000000	1.10458	NONE	FALSE
RPE_TP53_schic_026	chr3	70000000	100000000	0.893991	NONE	FALSE
RPE_TP53_schic_026	chr3	100000000	195000000	1.06409	NONE	FALSE
RPE_TP53_schic_026	chr4	5000000	190000000	1.00315	NONE	FALSE
RPE_TP53_schic_026	chr5	5000000	180000000	0.981402	NONE	FALSE
RPE_TP53_schic_026	chr6	5000000	170000000	1.02375	NONE	FALSE
RPE_TP53_schic_026	chr7	5000000	155000000	0.995851	NONE	FALSE
RPE_TP53_schic_026	chr8	5000000	15000000	0.755651	NONE	FALSE
RPE_TP53_schic_026	chr8	15000000	95000000	0.9897	NONE	FALSE
RPE_TP53_schic_026	chr8	95000000	135000000	1.11359	NONE	FALSE
RPE_TP53_schic_026	chr8	135000000	145000000	0.89485	NONE	FALSE
RPE_TP53_schic_026	chr9	5000000	140000000	0.937339	NONE	FALSE
RPE_TP53_schic_026	chrX	5000000	155000000	0.873677	NONE	FALSE
RPE_TP53_schic_027	chr1	5000000	245000000	1.01489	NONE	FALSE
RPE_TP53_schic_027	chr10	5000000	60000000	0.905172	NONE	FALSE
RPE_TP53_schic_027	chr10	60000000	135000000	1.52116	gain	TRUE
RPE_TP53_schic_027	chr11	5000000	130000000	1.03527	NONE	FALSE
RPE_TP53_schic_027	chr12	5000000	130000000	1.07994	NONE	FALSE
RPE_TP53_schic_027	chr13	20000000	70000000	0.595611	loss	TRUE
RPE_TP53_schic_027	chr13	70000000	115000000	1.37226	NONE	FALSE
RPE_TP53_schic_027	chr14	20000000	105000000	1.09953	NONE	FALSE
RPE_TP53_schic_027	chr15	20000000	100000000	1.04389	NONE	FALSE
RPE_TP53_schic_027	chr16	5000000	90000000	0.976489	NONE	FALSE
RPE_TP53_schic_027	chr17	0	85000000	1.04232	NONE	FALSE
RPE_TP53_schic_027	chr18	5000000	75000000	0.966693	NONE	FALSE
RPE_TP53_schic_027	chr19	5000000	55000000	1.01567	NONE	FALSE
RPE_TP53_schic_027	chr2	5000000	75000000	1.06897	NONE	FALSE
RPE_TP53_schic_027	chr2	75000000	135000000	0.825627	NONE	FALSE
RPE_TP53_schic_027	chr2	135000000	240000000	1.08856	NONE	FALSE
RPE_TP53_schic_027	chr20	5000000	60000000	1.04389	NONE	FALSE
RPE_TP53_schic_027	chr21	5000000	45000000	0.9471	NONE	FALSE
RPE_TP53_schic_027	chr22	20000000	50000000	1.07092	NONE	FALSE
RPE_TP53_schic_027	chr3	5000000	195000000	1.03879	NONE	FALSE
RPE_TP53_schic_027	chr4	5000000	190000000	1.02508	NONE	FALSE
RPE_TP53_schic_027	chr5	5000000	180000000	1	NONE	FALSE
RPE_TP53_schic_027	chr6	5000000	170000000	1.03292	NONE	FALSE
RPE_TP53_schic_027	chr7	5000000	155000000	0.952978	NONE	FALSE
RPE_TP53_schic_027	chr8	5000000	145000000	0.999608	NONE	FALSE
RPE_TP53_schic_027	chr9	5000000	140000000	0.933386	NONE	FALSE
RPE_TP53_schic_027	chrX	5000000	155000000	0.865596	NONE	FALSE
RPE_TP53_schic_028	chr1	5000000	245000000	1.03361	NONE	FALSE
RPE_TP53_schic_028	chr10	5000000	60000000	0.916324	NONE	FALSE
RPE_TP53_schic_028	chr10	60000000	135000000	1.51166	gain	TRUE
RPE_TP53_schic_028	chr11	5000000	130000000	0.995885	NONE	FALSE
RPE_TP53_schic_028	chr12	5000000	130000000	1.06584	NONE	FALSE
RPE_TP53_schic_028	chr13	20000000	115000000	0.79561	NONE	FALSE
RPE_TP53_schic_028	chr14	20000000	105000000	1.18793	NONE	FALSE
RPE_TP53_schic_028	chr15	20000000	100000000	1.03704	NONE	FALSE
RPE_TP53_schic_028	chr16	5000000	90000000	0.983539	NONE	FALSE
RPE_TP53_schic_028	chr17	0	85000000	1.09328	NONE	FALSE
RPE_TP53_schic_028	chr18	5000000	75000000	0.926612	NONE	FALSE
RPE_TP53_schic_028	chr19	5000000	55000000	1.13374	NONE	FALSE
RPE_TP53_schic_028	chr2	5000000	75000000	1.09328	NONE	FALSE
RPE_TP53_schic_028	chr2	75000000	135000000	0.874486	NONE	FALSE
RPE_TP53_schic_028	chr2	135000000	240000000	1.0535	NONE	FALSE
RPE_TP53_schic_028	chr20	5000000	60000000	1.0439	NONE	FALSE
RPE_TP53_schic_028	chr21	5000000	45000000	0.919753	NONE	FALSE
RPE_TP53_schic_028	chr22	20000000	50000000	1.10082	NONE	FALSE
RPE_TP53_schic_028	chr3	5000000	75000000	1.05556	NONE	FALSE
RPE_TP53_schic_028	chr3	75000000	100000000	0.877915	NONE	FALSE
RPE_TP53_schic_028	chr3	100000000	195000000	1.05624	NONE	FALSE
RPE_TP53_schic_028	chr4	5000000	190000000	1.03292	NONE	FALSE
RPE_TP53_schic_028	chr5	5000000	180000000	1.01097	NONE	FALSE
RPE_TP53_schic_028	chr6	5000000	170000000	1.01646	NONE	FALSE
RPE_TP53_schic_028	chr7	5000000	155000000	0.993827	NONE	FALSE
RPE_TP53_schic_028	chr8	5000000	145000000	0.99177	NONE	FALSE
RPE_TP53_schic_028	chr9	5000000	140000000	0.950617	NONE	FALSE
RPE_TP53_schic_028	chrX	5000000	155000000	0.847737	NONE	FALSE
RPE_TP53_schic_029	chr1	5000000	245000000	1.03866	NONE	FALSE
RPE_TP53_schic_029	chr10	5000000	60000000	0.822969	NONE	FALSE
RPE_TP53_schic_029	chr10	60000000	135000000	1.56695	gain	TRUE
RPE_TP53_schic_029	chr11	5000000	130000000	1.00504	NONE	FALSE
RPE_TP53_schic_029	chr12	5000000	130000000	1.06218	NONE	FALSE
RPE_TP53_schic_029	chr13	20000000	115000000	1.09692	NONE	FALSE
RPE_TP53_schic_029	chr14	20000000	105000000	1.04314	NONE	FALSE
RPE_TP53_schic_029	chr15	20000000	100000000	1.02465	NONE	FALSE
RPE_TP53_schic_029	chr16	5000000	90000000	0.936134	NONE	FALSE
RPE_TP53_schic_029	chr17	0	85000000	1.06218	NONE	FALSE
RPE_TP53_schic_029	chr18	5000000	75000000	0.956583	NONE	FALSE
RPE_TP53_schic_029	chr19	5000000	55000000	0.99944	NONE	FALSE
RPE_TP53_schic_029	chr2	5000000	75000000	1.05938	NONE	FALSE
RPE_TP53_schic_029	chr2	75000000	135000000	0.82465	NONE	FALSE
RPE_TP53_schic_029	chr2	135000000	240000000	1.08515	NONE	FALSE
RPE_TP53_schic_029	chr20	5000000	60000000	1.03193	NONE	FALSE
RPE_TP53_schic_029	chr21	5000000	45000000	0.947899	NONE	FALSE
RPE_TP53_schic_029	chr22	20000000	50000000	1.06555	NONE	FALSE
RPE_TP53_schic_029	chr3	5000000	195000000	1.05546	NONE	FALSE
RPE_TP53_schic_029	chr4	5000000	190000000	1.02241	NONE	FALSE
RPE_TP53_schic_029	chr5	5000000	180000000	0.998319	NONE	FALSE
RPE_TP53_schic_029	chr6	5000000	170000000	1.06106	NONE	FALSE
RPE_TP53_schic_029	chr7	5000000	155000000	0.979832	NONE	FALSE
RPE_TP53_schic_029	chr8	5000000	15000000	0.812605	NONE	FALSE
RPE_TP53_schic_029	chr8	15000000	95000000	1.0014	NONE	FALSE
RPE_TP53_schic_029	chr8	95000000	135000000	1.14566	NONE	FALSE
RPE_TP53_schic_029	chr8	135000000	145000000	0.865546	NONE	FALSE
RPE_TP53_schic_029	chr9	5000000	140000000	0.928852	NONE	FALSE
RPE_TP53_schic_029	chrX	5000000	155000000	0.857143	NONE	FALSE
RPE_TP53_schic_030	chr1	5000000	245000000	1.02388	NONE	FALSE
RPE_TP53_schic_030	chr10	5000000	60000000	0.751671	NONE	FALSE
RPE_TP53_schic_030	chr10	60000000	135000000	1.52053	gain	TRUE
RPE_TP53_schic_030	chr11	5000000	130000000	1.03629	NONE	FALSE
RPE_TP53_schic_030	chr12	5000000	130000000	1.08309	NONE	FALSE
RPE_TP53_schic_030	chr13	20000000	115000000	1	NONE	FALSE
RPE_TP53_schic_030	chr14	20000000	105000000	1.06495	NONE	FALSE
RPE_TP53_schic_030	chr15	20000000	100000000	1.06614	NONE	FALSE
RPE_TP53_schic_030	chr16	5000000	90000000	0.954155	NONE	FALSE
RPE_TP53_schic_030	chr17	0	85000000	1.05874	NONE	FALSE
RPE_TP53_schic_030	chr18	5000000	75000000	0.967526	NONE	FALSE
RPE_TP53_schic_030	chr19	5000000	55000000	1.02937	NONE	FALSE
RPE_TP53_schic_030	chr2	5000000	75000000	1.05946	NONE	FALSE
RPE_TP53_schic_030	chr2	75000000	135000000	0.813992	NONE	FALSE
RPE_TP53_schic_030	chr2	135000000	240000000	1.06113	NONE	FALSE
RPE_TP53_schic_030	chr20	5000000	60000000	1.05587	NONE	FALSE
RPE_TP53_schic_030	chr21	5000000	45000000	0.909742	NONE	FALSE
RPE_TP53_schic_030	chr22	20000000	50000000	1.10578	NONE	FALSE
RPE_TP53_schic_030	chr3	5000000	195000000	1.07092	NONE	FALSE
RPE_TP53_schic_030	chr4	5000000	190000000	1.01719	NONE	FALSE
RPE_TP53_schic_030	chr5	5000000	160000000	0.980898	NONE	FALSE
RPE_TP53_schic_030	chr5	160000000	180000000	0.710602	NONE	FALSE
RPE_TP53_schic_030	chr6	5000000	170000000	1.02053	NONE	FALSE
RPE_TP53_schic_030	chr7	5000000	155000000	0.983763	NONE	FALSE
RPE_TP53_schic_030	chr8	5000000	145000000	0.981614	NONE	FALSE
RPE_TP53_schic_030	chr9	5000000	140000000	0.929799	NONE	FALSE
RPE_TP53_schic_030	chrX	5000000	155000000	0.839303	NONE	FALSE
RPE_TP53_schic_033	chr1	5000000	245000000	1.07179	NONE	FALSE
RPE_TP53_schic_033	chr10	5000000	60000000	0.819111	NONE	FALSE
RPE_TP53_schic_033	chr10	60000000	135000000	1.52223	gain	TRUE
RPE_TP53_schic_033	chr11	5000000	130000000	1.0327	NONE	FALSE
RPE_TP53_schic_033	chr12	5000000	130000000	1.0465	NONE	FALSE
RPE_TP53_schic_033	chr13	20000000	70000000	0.675013	NONE	FALSE
RPE_TP53_schic_033	chr13	70000000	115000000	1.12826	NONE	FALSE
RPE_TP53_schic_033	chr14	20000000	105000000	1.05621	NONE	FALSE
RPE_TP53_schic_033	chr15	20000000	100000000	1.08891	NONE	FALSE
RPE_TP53_schic_033	chr16	5000000	90000000	0.986203	NONE	FALSE
RPE_TP53_schic_033	chr17	0	85000000	1.10271	NONE	FALSE
RPE_TP53_schic_033	chr18	5000000	75000000	0.978794	NONE	FALSE
RPE_TP53_schic_033	chr19	5000000	55000000	1.0046	NONE	FALSE
RPE_TP53_schic_033	chr2	5000000	75000000	1.09223	NONE	FALSE
RPE_TP53_schic_033	chr2	75000000	135000000	0.769801	NONE	FALSE
RPE_TP53_schic_033	chr2	135000000	240000000	1.07001	NONE	FALSE
RPE_TP53_schic_033	chr20	5000000	60000000	0.989269	NONE	FALSE
RPE_TP53_schic_033	chr21	5000000	45000000	0.875575	NONE	FALSE
RPE_TP53_schic_033	chr22	20000000	50000000	1.11242	NONE	FALSE
RPE_TP53_schic_033	chr3	5000000	75000000	1.09351	NONE	FALSE
RPE_TP53_schic_033	chr3	75000000	90000000	0.806336	NONE	FALSE
RPE_TP53_schic_033	chr3	95000000	195000000	1.08763	NONE	FALSE
RPE_TP53_schic_033	chr4	5000000	190000000	1.00766	NONE	FALSE
RPE_TP53_schic_033	chr5	5000000	180000000	0.996934	NONE	FALSE
RPE_TP53_schic_033	chr6	5000000	170000000	1.04292	NONE	FALSE
RPE_TP53_schic_033	chr7	5000000	155000000	0.985948	NONE	FALSE
RPE_TP53_schic_033	chr8	5000000	145000000	1.01482	NONE	FALSE
RPE_TP53_schic_033	chr9	5000000	140000000	0.928462	NONE	FALSE
RPE_TP53_schic_033	chrX	5000000	155000000	0.762647	NONE	FALSE
RPE_TP53_schic_034	chr1	5000000	245000000	1.037	NONE	FALSE
RPE_TP53_schic_034	chr10	5000000	60000000	0.922711	NONE	FALSE
RPE_TP53_schic_034	chr10	60000000	135000000	1.5696	gain	TRUE
RPE_TP53_schic_034	chr11	5000000	130000000	1.02161	NONE	FALSE
RPE_TP53_schic_034	chr12	5000000	130000000	1.05678	NONE	FALSE
RPE_TP53_schic_034	chr13	20000000	70000000	0.568681	loss	TRUE
RPE_TP53_schic_034	chr13	70000000	115000000	0.854945	NONE	FALSE
RPE_TP53_schic_034	chr14	20000000	105000000	1.07143	NONE	FALSE
RPE_TP53_schic_034	chr15	20000000	100000000	1.00348	NONE	FALSE
RPE_TP53_schic_034	chr16	5000000	90000000	0.958242	NONE	FALSE
RPE_TP53_schic_034	chr17	0	85000000	1.07509	NONE	FALSE
RPE_TP53_schic_034	chr18	5000000	75000000	0.975092	NONE	FALSE
RPE_TP53_schic_034	chr19	5000000	55000000	1.01795	NONE	FALSE
RPE_TP53_schic_034	chr2	5000000	75000000	1.07985	NONE	FALSE
RPE_TP53_schic_034	chr2	75000000	135000000	0.81044	NONE	FALSE
RPE_TP53_schic_034	chr2	135000000	240000000	1.06154	NONE	FALSE
RPE_TP53_schic_034	chr20	5000000	60000000	0.998901	NONE	FALSE
RPE_TP53_schic_034	chr21	5000000	45000000	0.972711	NONE	FALSE
RPE_TP53_schic_034	chr22	20000000	50000000	1.05293	NONE	FALSE
RPE_TP53_schic_034	chr3	5000000	195000000	1.04982	NONE	FALSE
RPE_TP53_schic_034	chr4	5000000	190000000	1.04652	NONE	FALSE
RPE_TP53_schic_034	chr5	5000000	180000000	1	NONE	FALSE
RPE_TP53_schic_034	chr6	5000000	170000000	1.05568	NONE	FALSE
RPE_TP53_schic_034	chr7	5000000	155000000	0.990659	NONE	FALSE
RPE_TP53_schic_034	chr8	5000000	15000000	0.782967	NONE	FALSE
RPE_TP53_schic_034	chr8	15000000	135000000	1.04945	NONE	FALSE
RPE_TP53_schic_034	chr8	135000000	145000000	0.852381	NONE	FALSE
RPE_TP53_schic_034	chr9	5000000	140000000	0.915385	NONE	FALSE
RPE_TP53_schic_034	chrX	5000000	155000000	0.849817	NONE	FALSE
RPE_TP53_schic_035	chr1	5000000	245000000	1.03394	NONE	FALSE
RPE_TP53_schic_035	chr10	5000000	60000000	1.00819	NONE	FALSE
RPE_TP53_schic_035	chr10	60000000	135000000	1.57343	gain	TRUE
RPE_TP53_schic_035	chr11	5000000	130000000	1.02341	NONE	FALSE
RPE_TP53_schic_035	chr12	5000000	130000000	1.08953	NONE	FALSE
RPE_TP53_schic_035	chr13	20000000	115000000	0.797542	NONE	FALSE
RPE_TP53_schic_035	chr14	20000000	105000000	1.11527	NONE	FALSE
RPE_TP53_schic_035	chr15	20000000	100000000	1.05968	NONE	FALSE
RPE_TP53_schic_035	chr16	5000000	90000000	0.904037	NONE	FALSE
RPE_TP53_schic_035	chr17	0	85000000	1.07197	NONE	FALSE
RPE_TP53_schic_035	chr18	5000000	75000000	0.995904	NONE	FALSE
RPE_TP53_schic_035	chr19	5000000	55000000	0.985664	NONE	FALSE
RPE_TP53_schic_035	chr2	5000000	240000000	1.01814	NONE	FALSE
RPE_TP53_schic_035	chr20	5000000	60000000	1.08192	NONE	FALSE
RPE_TP53_schic_035	chr21	5000000	45000000	0.839965	NONE	FALSE
RPE_TP53_schic_035	chr22	20000000	50000000	1.0591	NONE	FALSE
RPE_TP53_schic_035	chr3	5000000	70000000	1.07841	NONE	FALSE
RPE_TP53_schic_035	chr3	70000000	100000000	0.921006	NONE	FALSE
RPE_TP53_schic_035	chr3	100000000	195000000	1.08367	NONE	FALSE
RPE_TP53_schic_035	chr4	5000000	190000000	1.00117	NONE	FALSE
RPE_TP53_schic_035	chr5	5000000	180000000	1.01346	NONE	FALSE
RPE_TP53_schic_035	chr6	5000000	170000000	0.995904	NONE	FALSE
RPE_TP53_schic_035	chr7	5000000	155000000	0.918081	NONE	FALSE
RPE_TP53_schic_035	chr8	5000000	15000000	0.847864	NONE	FALSE
RPE_TP53_schic_035	chr8	15000000	135000000	1.02809	NONE	FALSE
RPE_TP53_schic_035	chr8	135000000	145000000	0.851375	NONE	FALSE
RPE_TP53_schic_035	chr9	5000000	140000000	0.964892	NONE	FALSE
RPE_TP53_schic_035	chrX	5000000	155000000	0.917203	NONE	FALSE
RPE_TP53_schic_036	chr1	5000000	245000000	0.981859	NONE	FALSE
RPE_TP53_schic_036	chr10	5000000	60000000	0.825065	NONE	FALSE
RPE_TP53_schic_036	chr10	60000000	135000000	1.51888	gain	TRUE
RPE_TP53_schic_036	chr11	5000000	130000000	1.00815	NONE	FALSE
RPE_TP53_schic_036	chr12	5000000	130000000	1.02221	NONE	FALSE
RPE_TP53_schic_036	chr13	20000000	115000000	0.691411	NONE	FALSE
RPE_TP53_schic_036	chr14	20000000	105000000	1.17808	NONE	FALSE
RPE_TP53_schic_036	chr15	20000000	100000000	0.986764	NONE	FALSE
RPE_TP53_schic_036	chr16	5000000	90000000	1	NONE	FALSE
RPE_TP53_schic_036	chr17	0	85000000	1.01814	NONE	FALSE
RPE_TP53_schic_036	chr18	5000000	75000000	0.894761	NONE	FALSE
RPE_TP53_schic_036	chr19	5000000	55000000	0.972695	NONE	FALSE
RPE_TP53_schic_036	chr2	5000000	75000000	1.20335	NONE	FALSE
RPE_TP53_schic_036	chr2	75000000	135000000	0.948723	NONE	FALSE
RPE_TP53_schic_036	chr2	135000000	240000000	1.19567	NONE	FALSE
RPE_TP53_schic_036	chr20	5000000	60000000	0.9913	NONE	FALSE
RPE_TP53_schic_036	chr21	5000000	45000000	0.918919	NONE	FALSE
RPE_TP53_schic_036	chr22	20000000	50000000	0.9888	NONE	FALSE
RPE_TP53_schic_036	chr3	5000000	195000000	1.14902	NONE	FALSE
RPE_TP53_schic_036	chr4	5000000	190000000	1.13717	NONE	FALSE
RPE_TP53_schic_036	chr5	5000000	180000000	1.10977	NONE	FALSE
RPE_TP53_schic_036	chr6	5000000	170000000	0.990744	NONE	FALSE
RPE_TP53_schic_036	chr7	5000000	50000000	1.12403	NONE	FALSE
RPE_TP53_schic_036	chr7	50000000	155000000	0.803776	NONE	FALSE
RPE_TP53_schic_036	chr8	5000000	15000000	0.719271	NONE	FALSE
RPE_TP53_schic_036	chr8	15000000	135000000	0.982321	NONE	FALSE
RPE_TP53_schic_036	chr8	135000000	145000000	0.834876	NONE	FALSE
RPE_TP53_schic_036	chr9	5000000	140000000	1.02555	NONE	FALSE
RPE_TP53_schic_036	chrX	5000000	155000000	0.808589	NONE	FALSE
RPE_TP53_schic_037	chr1	5000000	245000000	1.06428	NONE	FALSE
RPE_TP53_schic_037	chr10	5000000	135000000	1.087	NONE	FALSE
RPE_TP53_schic_037	chr11	5000000	130000000	1.02912	NONE	FALSE
RPE_TP53_schic_037	chr12	5000000	130000000	1.02344	NONE	FALSE
RPE_TP53_schic_037	chr13	20000000	115000000	1	NONE	FALSE
RPE_TP53_schic_037	chr14	20000000	105000000	1.06605	NONE	FALSE
RPE_TP53_schic_037	chr15	20000000	100000000	1.08097	NONE	FALSE
RPE_TP53_schic_037	chr16	5000000	90000000	0.951705	NONE	FALSE
RPE_TP53_schic_037	chr17	0	85000000	1.08878	NONE	FALSE
RPE_TP53_schic_037	chr18	5000000	75000000	0.942116	NONE	FALSE
RPE_TP53_schic_037	chr19	5000000	55000000	1.06072	NONE	FALSE
RPE_TP53_schic_037	chr2	5000000	75000000	1.09553	NONE	FALSE
RPE_TP53_schic_037	chr2	75000000	135000000	0.820312	NONE	FALSE
RPE_TP53_schic_037	chr2	135000000	240000000	1.1108	NONE	FALSE
RPE_TP53_schic_037	chr20	5000000	60000000	0.995028	NONE	FALSE
RPE_TP53_schic_037	chr21	5000000	45000000	0.969815	NONE	FALSE
RPE_TP53_schic_037	chr22	20000000	50000000	1.06676	NONE	FALSE
RPE_TP53_schic_037	chr3	5000000	70000000	1.05895	NONE	FALSE
RPE_TP53_schic_037	chr3	70000000	90000000	0.901634	NONE	FALSE
RPE_TP53_schic_037	chr3	95000000	195000000	1.07351	NONE	FALSE
RPE_TP53_schic_037	chr4	5000000	190000000	1.02131	NONE	FALSE
RPE_TP53_schic_037	chr5	5000000	180000000	1.01562	NONE	FALSE
RPE_TP53_schic_037	chr6	5000000	50000000	1.12997	NONE	FALSE
RPE_TP53_schic_037	chr6	50000000	105000000	0.882102	NONE	FALSE
RPE_TP53_schic_037	chr6	105000000	170000000	1.09801	NONE	FALSE
RPE_TP53_schic_037	chr7	5000000	100000000	0.973722	NONE	FALSE
RPE_TP53_schic_037	chr7	100000000	155000000	0.583097	loss	TRUE
RPE_TP53_schic_037	chr8	5000000	15000000	0.784801	NONE	FALSE
RPE_TP53_schic_037	chr8	15000000	135000000	1.04936	NONE	FALSE
RPE_TP53_schic_037	chr8	135000000	145000000	0.850497	NONE	FALSE
RPE_TP53_schic_037	chr9	5000000	140000000	0.93892	NONE	FALSE
RPE_TP53_schic_037	chrX	5000000	155000000	0.869318	NONE	FALSE
RPE_TP53_schic_038	chr1	5000000	245000000	1.03805	NONE	FALSE
RPE_TP53_schic_038	chr10	5000000	60000000	0.965695	NONE	FALSE
RPE_TP53_schic_038	chr10	60000000	135000000	1.59367	gain	TRUE
RPE_TP53_schic_038	chr11	5000000	130000000	1.06028	NONE	FALSE
RPE_TP53_schic_038	chr12	5000000	130000000	1.06112	NONE	FALSE
RPE_TP53_schic_038	chr13	20000000	45000000	0.745545	NONE	FALSE
RPE_TP53_schic_038	chr13	45000000	115000000	1.06453	NONE	FALSE
RPE_TP53_schic_038	chr14	20000000	105000000	1.09675	NONE	FALSE
RPE_TP53_schic_038	chr15	20000000	100000000	1.0766	NONE	FALSE
RPE_TP53_schic_038	chr16	5000000	90000000	1.04396	NONE	FALSE
RPE_TP53_schic_038	chr17	0	85000000	1.13156	NONE	FALSE
RPE_TP53_schic_038	chr18	5000000	75000000	0.780433	NONE	FALSE
RPE_TP53_schic_038	chr19	5000000	55000000	1.09692	NONE	FALSE
RPE_TP53_schic_038	chr2	5000000	75000000	1.11965	NONE	FALSE
RPE_TP53_schic_038	chr2	75000000	135000000	0.833888	NONE	FALSE
RPE_TP53_schic_038	chr2	135000000	240000000	1.07011	NONE	FALSE
RPE_TP53_schic_038	chr20	5000000	60000000	0.985179	NONE	FALSE
RPE_TP53_schic_038	chr21	5000000	45000000	0.890258	NONE	FALSE
RPE_TP53_schic_038	chr22	20000000	50000000	1.12756	NONE	FALSE
RPE_TP53_schic_038	chr3	5000000	75000000	1.06361	NONE	FALSE
RPE_TP53_schic_038	chr3	75000000	90000000	0.829975	NONE	FALSE
RPE_TP53_schic_038	chr3	95000000	195000000	1.05845	NONE	FALSE
RPE_TP53_schic_038	chr4	5000000	190000000	1.00067	NONE	FALSE
RPE_TP53_schic_038	chr5	5000000	180000000	1.00017	NONE	FALSE
RPE_TP53_schic_038	chr6	5000000	170000000	0.974688	NONE	FALSE
RPE_TP53_schic_038	chr7	5000000	155000000	0.986761	NONE	FALSE
RPE_TP53_schic_038	chr8	5000000	145000000	1.00275	NONE	FALSE
RPE_TP53_schic_038	chr9	5000000	140000000	0.958201	NONE	FALSE
RPE_TP53_schic_038	chrX	5000000	155000000	0.841049	NONE	FALSE
RPE_TP53_schic_039	chr1	5000000	245000000	1.03095	NONE	FALSE
RPE_TP53_schic_039	chr10	5000000	60000000	0.899206	NONE	FALSE
RPE_TP53_schic_039	chr10	60000000	135000000	1.56094	gain	TRUE
RPE_TP53_schic_039	chr11	5000000	130000000	1.0189	NONE	FALSE
RPE_TP53_schic_039	chr12	5000000	130000000	1.04519	NONE	FALSE
RPE_TP53_schic_039	chr13	20000000	35000000	0.624213	NONE	FALSE
RPE_TP53_schic_039	chr13	35000000	115000000	1.02985	NONE	FALSE
RPE_TP53_schic_039	chr14	20000000	105000000	1.03342	NONE	FALSE
RPE_TP53_schic_039	chr15	20000000	100000000	1.02397	NONE	FALSE
RPE_TP53_schic_039	chr16	5000000	90000000	0.891263	NONE	FALSE
RPE_TP53_schic_039	chr17	0	85000000	1.05834	NONE	FALSE
RPE_TP53_schic_039	chr18	5000000	75000000	0.967406	NONE	FALSE
RPE_TP53_schic_039	chr19	5000000	55000000	1.00931	NONE	FALSE
RPE_TP53_schic_039	chr2	5000000	75000000	1.05259	NONE	FALSE
RPE_TP53_schic_039	chr2	75000000	135000000	0.841002	NONE	FALSE
RPE_TP53_schic_039	chr2	135000000	240000000	1.04738	NONE	FALSE
RPE_TP53_schic_039	chr20	5000000	60000000	1.02985	NONE	FALSE
RPE_TP53_schic_039	chr21	5000000	45000000	0.934538	NONE	FALSE
RPE_TP53_schic_039	chr22	20000000	50000000	1.00288	NONE	FALSE
RPE_TP53_schic_039	chr3	5000000	75000000	1.04081	NONE	FALSE
RPE_TP53_schic_039	chr3	75000000	100000000	0.925774	NONE	FALSE
RPE_TP53_schic_039	chr3	100000000	195000000	1.06382	NONE	FALSE
RPE_TP53_schic_039	chr4	5000000	190000000	1.0178	NONE	FALSE
RPE_TP53_schic_039	chr5	5000000	180000000	0.973706	NONE	FALSE
RPE_TP53_schic_039	chr6	5000000	170000000	1.02383	NONE	FALSE
RPE_TP53_schic_039	chr7	5000000	155000000	0.988907	NONE	FALSE
RPE_TP53_schic_039	chr8	5000000	25000000	0.546015	loss	TRUE
RPE_TP53_schic_039	chr8	25000000	145000000	1.01684	NONE	FALSE
RPE_TP53_schic_039	chr9	5000000	140000000	0.882772	NONE	FALSE
RPE_TP53_schic_039	chrX	5000000	155000000	0.879622	NONE	FALSE
RPE_TP53_schic_040	chr1	5000000	245000000	1.0386	NONE	FALSE
RPE_TP53_schic_040	chr10	5000000	60000000	0.950501	NONE	FALSE
RPE_TP53_schic_040	chr10	60000000	135000000	1.51679	gain	TRUE
RPE_TP53_schic_040	chr11	5000000	80000000	1.05303	NONE	FALSE
RPE_TP53_schic_040	chr11	80000000	105000000	0.89452	NONE	FALSE
RPE_TP53_schic_040	chr11	105000000	130000000	1.07189	NONE	FALSE
RPE_TP53_schic_040	chr12	5000000	130000000	1.05539	NONE	FALSE
RPE_TP53_schic_040	chr13	20000000	115000000	0.775486	NONE	FALSE
RPE_TP53_schic_040	chr14	20000000	105000000	1.02711	NONE	FALSE
RPE_TP53_schic_040	chr15	20000000	100000000	1.05156	NONE	FALSE
RPE_TP53_schic_040	chr16	5000000	90000000	0.965233	NONE	FALSE
RPE_TP53_schic_040	chr17	0	85000000	1.07602	NONE	FALSE
RPE_TP53_schic_040	chr18	5000000	75000000	1.59369	gain	TRUE
RPE_TP53_schic_040	chr19	5000000	55000000	1.04095	NONE	FALSE
RPE_TP53_schic_040	chr2	5000000	75000000	1.05981	NONE	FALSE
RPE_TP53_schic_040	chr2	75000000	135000000	0.805539	NONE	FALSE
RPE_TP53_schic_040	chr2	135000000	240000000	1.04773	NONE	FALSE
RPE_TP53_schic_040	chr20	5000000	60000000	1.08721	NONE	FALSE
RPE_TP53_schic_040	chr21	5000000	45000000	0.862404	NONE	FALSE
RPE_TP53_schic_040	chr22	20000000	50000000	1.09016	NONE	FALSE
RPE_TP53_schic_040	chr3	5000000	30000000	1.00354	NONE	FALSE
RPE_TP53_schic_040	chr3	30000000	75000000	1.09252	NONE	FALSE
RPE_TP53_schic_040	chr3	75000000	100000000	0.869181	NONE	FALSE
RPE_TP53_schic_040	chr3	100000000	195000000	1.02711	NONE	FALSE
RPE_TP53_schic_040	chr4	5000000	190000000	1.01237	NONE	FALSE
RPE_TP53_schic_040	chr5	5000000	180000000	1.04478	NONE	FALSE
RPE_TP53_schic_040	chr6	5000000	170000000	1.02357	NONE	FALSE
RPE_TP53_schic_040	chr7	5000000	155000000	0.972893	NONE	FALSE
RPE_TP53_schic_040	chr8	5000000	145000000	1.00442	NONE	FALSE
RPE_TP53_schic_040	chr9	5000000	140000000	0.939305	NONE	FALSE
RPE_TP53_schic_040	chrX	5000000	155000000	0.869181	NONE	FALSE
RPE_TP53_schic_041	chr1	5000000	245000000	0.988426	NONE	FALSE
RPE_TP53_schic_041	chr10	5000000	60000000	1.02778	NONE	FALSE
RPE_TP53_schic_041	chr10	60000000	135000000	1.79745	gain	TRUE
RPE_TP53_schic_041	chr11	5000000	130000000	1.0706	NONE	FALSE
RPE_TP53_schic_041	chr12	5000000	130000000	1.21412	NONE	FALSE
RPE_TP53_schic_041	chr13	20000000	115000000	0.664352	NONE	FALSE
RPE_TP53_schic_041	chr14	20000000	105000000	1.08218	NONE	FALSE
RPE_TP53_schic_041	chr15	20000000	100000000	0.994792	NONE	FALSE
RPE_TP53_schic_041	chr16	5000000	90000000	0.912037	NONE	FALSE
RPE_TP53_schic_041	chr17	0	85000000	0.991898	NONE	FALSE
RPE_TP53_schic_041	chr18	5000000	75000000	0.982639	NONE	FALSE
RPE_TP53_schic_041	chr19	5000000	55000000	1.01157	NONE	FALSE
RPE_TP53_schic_041	chr2	5000000	75000000	1.03067	NONE	FALSE
RPE_TP53_schic_041	chr2	75000000	135000000	0.792245	NONE	FALSE
RPE_TP53_schic_041	chr2	135000000	240000000	1.02546	NONE	FALSE
RPE_TP53_schic_041	chr20	5000000	60000000	0.938657	NONE	FALSE
RPE_TP53_schic_041	chr21	5000000	45000000	0.913194	NONE	FALSE
RPE_TP53_schic_041	chr22	20000000	50000000	1.03125	NONE	FALSE
RPE_TP53_schic_041	chr3	5000000	65000000	1.12847	NONE	FALSE
RPE_TP53_schic_041	chr3	65000000	100000000	0.913194	NONE	FALSE
RPE_TP53_schic_041	chr3	100000000	195000000	1.06944	NONE	FALSE
RPE_TP53_schic_041	chr4	5000000	190000000	0.982639	NONE	FALSE
RPE_TP53_schic_041	chr5	5000000	180000000	1.05208	NONE	FALSE
RPE_TP53_schic_041	chr6	5000000	170000000	1.08102	NONE	FALSE
RPE_TP53_schic_041	chr7	5000000	155000000	1.01852	NONE	FALSE
RPE_TP53_schic_041	chr8	5000000	95000000	0.925347	NONE	FALSE
RPE_TP53_schic_041	chr8	95000000	145000000	1.136	NONE	FALSE
RPE_TP53_schic_041	chr9	5000000	140000000	0.984954	NONE	FALSE
RPE_TP53_schic_041	chrX	5000000	155000000	0.967593	NONE	FALSE
RPE_WGD_schic_002	chr1	5000000	245000000	1.03185	NONE	FALSE
RPE_WGD_schic_002	chr10	5000000	60000000	0.820244	NONE	FALSE
RPE_WGD_schic_002	chr10	60000000	135000000	1.4075	gain	TRUE
RPE_WGD_schic_002	chr11	5000000	130000000	0.986911	NONE	FALSE
RPE_WGD_schic_002	chr12	5000000	130000000	1.07504	NONE	FALSE
RPE_WGD_schic_002	chr13	20000000	115000000	0.557592	loss	TRUE
RPE_WGD_schic_002	chr14	20000000	105000000	0.938045	NONE	FALSE
RPE_WGD_schic_002	chr15	20000000	100000000	1.0493	NONE	FALSE
RPE_WGD_schic_002	chr16	5000000	90000000	0.880454	NONE	FALSE
RPE_WGD_schic_002	chr17	0	85000000	1.05497	NONE	FALSE
RPE_WGD_schic_002	chr18	5000000	75000000	0.504799	loss	TRUE
RPE_WGD_schic_002	chr19	5000000	55000000	0.924084	NONE	FALSE
RPE_WGD_schic_002	chr2	5000000	75000000	1.10079	NONE	FALSE
RPE_WGD_schic_002	chr2	75000000	135000000	0.840314	NONE	FALSE
RPE_WGD_schic_002	chr2	135000000	240000000	1.07243	NONE	FALSE
RPE_WGD_schic_002	chr20	5000000	60000000	1.02269	NONE	FALSE
RPE_WGD_schic_002	chr21	5000000	45000000	1.01396	NONE	FALSE
RPE_WGD_schic_002	chr22	20000000	50000000	0.869983	NONE	FALSE
RPE_WGD_schic_002	chr3	5000000	195000000	1.04887	NONE	FALSE
RPE_WGD_schic_002	chr4	5000000	190000000	1.06108	NONE	FALSE
RPE_WGD_schic_002	chr5	5000000	180000000	1.1815	NONE	FALSE
RPE_WGD_schic_002	chr6	5000000	170000000	1.01134	NONE	FALSE
RPE_WGD_schic_002	chr7	5000000	155000000	1.3582	NONE	FALSE
RPE_WGD_schic_002	chr8	5000000	145000000	0.980803	NONE	FALSE
RPE_WGD_schic_002	chr9	5000000	140000000	0.869983	NONE	FALSE
RPE_WGD_schic_002	chrX	5000000	155000000	0.818499	NONE	FALSE
RPE_WGD_schic_003	chr1	5000000	245000000	1.06941	NONE	FALSE
RPE_WGD_schic_003	chr10	5000000	135000000	1.02887	NONE	FALSE
RPE_WGD_schic_003	chr11	5000000	45000000	1.92076	gain	TRUE
RPE_WGD_schic_003	chr11	45000000	130000000	1.07617	NONE	FALSE
RPE_WGD_schic_003	chr12	5000000	130000000	1.01474	NONE	FALSE
RPE_WGD_schic_003	chr13	20000000	45000000	0.608108	NONE	FALSE
RPE_WGD_schic_003	chr13	45000000	115000000	1.24447	NONE	FALSE
RPE_WGD_schic_003	chr14	20000000	105000000	1.36118	NONE	FALSE
RPE_WGD_schic_003	chr15	20000000	35000000	0.706388	NONE	FALSE
RPE_WGD_schic_003	chr15	35000000	80000000	1.12899	NONE	FALSE
RPE_WGD_schic_003	chr15	80000000	100000000	0.691646	NONE	FALSE
RPE_WGD_schic_003	chr16	5000000	90000000	1.02703	NONE	FALSE
RPE_WGD_schic_003	chr17	0	85000000	0.791155	NONE	FALSE
RPE_WGD_schic_003	chr18	5000000	75000000	1.11548	NONE	FALSE
RPE_WGD_schic_003	chr19	5000000	55000000	0.954545	NONE	FALSE
RPE_WGD_schic_003	chr2	5000000	70000000	1.2457	NONE	FALSE
RPE_WGD_schic_003	chr2	70000000	135000000	1	NONE	FALSE
RPE_WGD_schic_003	chr2	135000000	240000000	1.33907	NONE	FALSE
RPE_WGD_schic_003	chr20	5000000	60000000	0.718673	NONE	FALSE
RPE_WGD_schic_003	chr21	5000000	45000000	1.02088	NONE	FALSE
RPE_WGD_schic_003	chr22	20000000	50000000	1.11794	NONE	FALSE
RPE_WGD_schic_003	chr3	5000000	115000000	0.92199	NONE	FALSE
RPE_WGD_schic_003	chr3	115000000	140000000	0.749386	NONE	FALSE
RPE_WGD_schic_003	chr3	140000000	195000000	0.906634	NONE	FALSE
RPE_WGD_schic_003	chr4	5000000	190000000	1.21253	NONE	FALSE
RPE_WGD_schic_003	chr5	5000000	180000000	1.29115	NONE	FALSE
RPE_WGD_schic_003	chr6	5000000	170000000	1.04054	NONE	FALSE
RPE_WGD_schic_003	chr7	5000000	155000000	1.25983	NONE	FALSE
RPE_WGD_schic_003	chr8	5000000	145000000	0.821253	NONE	FALSE
RPE_WGD_schic_003	chr9	5000000	140000000	0.79484	NONE	FALSE
RPE_WGD_schic_003	chrX	5000000	155000000	0.2586	loss	TRUE
RPE_WGD_schic_004	chr1	5000000	120000000	0.923792	NONE	FALSE
RPE_WGD_schic_004	chr1	140000000	245000000	0.55855	loss	TRUE
RPE_WGD_schic_004	chr10	5000000	60000000	0.948885	NONE	FALSE
RPE_WGD_schic_004	chr10	60000000	135000000	1.51022	gain	TRUE
RPE_WGD_schic_004	chr11	5000000	130000000	1.01208	NONE	FALSE
RPE_WGD_schic_004	chr12	5000000	130000000	1.06877	NONE	FALSE
RPE_WGD_schic_004	chr13	20000000	45000000	0.684944	NONE	FALSE
RPE_WGD_schic_004	chr13	45000000	115000000	1.29926	NONE	FALSE
RPE_WGD_schic_004	chr14	20000000	105000000	1.02788	NONE	FALSE
RPE_WGD_schic_004	chr15	20000000	100000000	1.04461	NONE	FALSE
RPE_WGD_schic_004	chr16	5000000	90000000	0.997212	NONE	FALSE
RPE_WGD_schic_004	chr17	0	85000000	1.02509	NONE	FALSE
RPE_WGD_schic_004	chr18	5000000	75000000	1.24257	NONE	FALSE
RPE_WGD_schic_004	chr19	5000000	55000000	0.967937	NONE	FALSE
RPE_WGD_schic_004	chr2	5000000	75000000	1.10734	NONE	FALSE
RPE_WGD_schic_004	chr2	75000000	135000000	0.913104	NONE	FALSE
RPE_WGD_schic_004	chr2	135000000	240000000	1.12546	NONE	FALSE
RPE_WGD_schic_004	chr20	5000000	60000000	1.01487	NONE	FALSE
RPE_WGD_schic_004	chr21	5000000	45000000	0.889405	NONE	FALSE
RPE_WGD_schic_004	chr22	20000000	50000000	1.07853	NONE	FALSE
RPE_WGD_schic_004	chr3	5000000	30000000	0.774164	NONE	FALSE
RPE_WGD_schic_004	chr3	30000000	195000000	1.08086	NONE	FALSE
RPE_WGD_schic_004	chr4	5000000	190000000	1.0381	NONE	FALSE
RPE_WGD_schic_004	chr5	5000000	160000000	1.04089	NONE	FALSE
RPE_WGD_schic_004	chr5	160000000	180000000	0.752788	NONE	FALSE
RPE_WGD_schic_004	chr6	5000000	170000000	1.11617	NONE	FALSE
RPE_WGD_schic_004	chr7	5000000	155000000	0.967472	NONE	FALSE
RPE_WGD_schic_004	chr8	5000000	15000000	0.785316	NONE	FALSE
RPE_WGD_schic_004	chr8	15000000	135000000	1.07063	NONE	FALSE
RPE_WGD_schic_004	chr8	135000000	145000000	0.784387	NONE	FALSE
RPE_WGD_schic_004	chr9	5000000	140000000	0.884758	NONE	FALSE
RPE_WGD_schic_004	chrX	5000000	155000000	0.885223	NONE	FALSE
RPE_WGD_schic_005	chr1	5000000	245000000	1.01851	NONE	FALSE
RPE_WGD_schic_005	chr10	5000000	60000000	0.90276	NONE	FALSE
RPE_WGD_schic_005	chr10	60000000	135000000	1.52509	gain	TRUE
RPE_WGD_schic_005	chr11	5000000	130000000	0.966123	NONE	FALSE
RPE_WGD_schic_005	chr12	5000000	130000000	1.07842	NONE	FALSE
RPE_WGD_schic_005	chr13	20000000	115000000	0.538269	loss	TRUE
RPE_WGD_schic_005	chr14	20000000	105000000	1.08469	NONE	FALSE
RPE_WGD_schic_005	chr15	20000000	100000000	1.04925	NONE	FALSE
RPE_WGD_schic_005	chr16	5000000	90000000	0.979297	NONE	FALSE
RPE_WGD_schic_005	chr17	0	85000000	0.966123	NONE	FALSE
RPE_WGD_schic_005	chr18	5000000	75000000	1.01004	NONE	FALSE
RPE_WGD_schic_005	chr19	5000000	55000000	0.898683	NONE	FALSE
RPE_WGD_schic_005	chr2	5000000	240000000	1.06524	NONE	FALSE
RPE_WGD_schic_005	chr20	5000000	60000000	1.00439	NONE	FALSE
RPE_WGD_schic_005	chr21	5000000	45000000	0.948557	NONE	FALSE
RPE_WGD_schic_005	chr22	20000000	50000000	1.07779	NONE	FALSE
RPE_WGD_schic_005	chr3	5000000	195000000	1.04172	NONE	FALSE
RPE_WGD_schic_005	chr4	5000000	190000000	1.06274	NONE	FALSE
RPE_WGD_schic_005	chr5	5000000	180000000	0.998118	NONE	FALSE
RPE_WGD_schic_005	chr6	5000000	170000000	1.08846	NONE	FALSE
RPE_WGD_schic_005	chr7	5000000	155000000	0.982748	NONE	FALSE
RPE_WGD_schic_005	chr8	5000000	15000000	0.815872	NONE	FALSE
RPE_WGD_schic_005	chr8	15000000	135000000	1.05395	NONE	FALSE
RPE_WGD_schic_005	chr8	135000000	145000000	0.852886	NONE	FALSE
RPE_WGD_schic_005	chr9	5000000	140000000	0.951066	NONE	FALSE
RPE_WGD_schic_005	chrX	5000000	155000000	0.898055	NONE	FALSE
RPE_WGD_schic_007	chr1	5000000	245000000	1.00494	NONE	FALSE
RPE_WGD_schic_007	chr10	5000000	60000000	1.1221	NONE	FALSE
RPE_WGD_schic_007	chr10	60000000	135000000	1.83624	gain	TRUE
RPE_WGD_schic_007	chr11	5000000	130000000	1.01508	NONE	FALSE
RPE_WGD_schic_007	chr12	5000000	130000000	1.07649	NONE	FALSE
RPE_WGD_schic_007	chr13	20000000	65000000	0.730831	NONE	FALSE
RPE_WGD_schic_007	chr13	65000000	115000000	1.08449	NONE	FALSE
RPE_WGD_schic_007	chr14	20000000	105000000	1.08853	NONE	FALSE
RPE_WGD_schic_007	chr15	20000000	100000000	1.02307	NONE	FALSE
RPE_WGD_schic_007	chr16	5000000	90000000	1.13647	NONE	FALSE
RPE_WGD_schic_007	chr17	0	85000000	1.01832	NONE	FALSE
RPE_WGD_schic_007	chr18	5000000	75000000	0.965344	NONE	FALSE
RPE_WGD_schic_007	chr19	5000000	55000000	1.0615	NONE	FALSE
RPE_WGD_schic_007	chr2	5000000	240000000	0.992638	NONE	FALSE
RPE_WGD_schic_007	chr20	5000000	60000000	1.11097	NONE	FALSE
RPE_WGD_schic_007	chr21	5000000	45000000	0.862363	NONE	FALSE
RPE_WGD_schic_007	chr22	20000000	50000000	1.11699	NONE	FALSE
RPE_WGD_schic_007	chr3	5000000	75000000	1.09921	NONE	FALSE
RPE_WGD_schic_007	chr3	75000000	100000000	0.932124	NONE	FALSE
RPE_WGD_schic_007	chr3	100000000	170000000	1.07919	NONE	FALSE
RPE_WGD_schic_007	chr3	170000000	195000000	1.13791	NONE	FALSE
RPE_WGD_schic_007	chr4	5000000	190000000	0.98366	NONE	FALSE
RPE_WGD_schic_007	chr5	5000000	180000000	0.985455	NONE	FALSE
RPE_WGD_schic_007	chr6	5000000	170000000	0.873586	NONE	FALSE
RPE_WGD_schic_007	chr7	5000000	155000000	1.06464	NONE	FALSE
RPE_WGD_schic_007	chr8	5000000	145000000	0.970551	NONE	FALSE
RPE_WGD_schic_007	chr9	5000000	140000000	1.17166	NONE	FALSE
RPE_WGD_schic_007	chrX	5000000	155000000	0.957263	NONE	FALSE
RPE_WGD_schic_008	chr1	5000000	245000000	0.866368	NONE	FALSE
RPE_WGD_schic_008	chr10	5000000	60000000	1.13811	NONE	FALSE
RPE_WGD_schic_008	chr10	60000000	135000000	1.76596	gain	TRUE
RPE_WGD_schic_008	chr11	5000000	130000000	1.0419	NONE	FALSE
RPE_WGD_schic_008	chr12	5000000	130000000	1.1696	NONE	FALSE
RPE_WGD_schic_008	chr13	20000000	115000000	0.557353	loss	TRUE
RPE_WGD_schic_008	chr14	20000000	105000000	1.17625	NONE	FALSE
RPE_WGD_schic_008	chr15	20000000	100000000	1.0234	NONE	FALSE
RPE_WGD_schic_008	chr16	5000000	90000000	1.12511	NONE	FALSE
RPE_WGD_schic_008	chr17	0	85000000	0.993066	NONE	FALSE
RPE_WGD_schic_008	chr18	5000000	75000000	1.03597	NONE	FALSE
RPE_WGD_schic_008	chr19	5000000	55000000	1.12106	NONE	FALSE
RPE_WGD_schic_008	chr2	5000000	240000000	0.898006	NONE	FALSE
RPE_WGD_schic_008	chr20	5000000	60000000	1.08206	NONE	FALSE
RPE_WGD_schic_008	chr21	5000000	45000000	0.991476	NONE	FALSE
RPE_WGD_schic_008	chr22	20000000	50000000	1.11182	NONE	FALSE
RPE_WGD_schic_008	chr3	5000000	195000000	1.10329	NONE	FALSE
RPE_WGD_schic_008	chr4	5000000	80000000	0.736781	NONE	FALSE
RPE_WGD_schic_008	chr4	80000000	190000000	0.854955	NONE	FALSE
RPE_WGD_schic_008	chr5	5000000	180000000	1.0549	NONE	FALSE
RPE_WGD_schic_008	chr6	5000000	105000000	1.08105	NONE	FALSE
RPE_WGD_schic_008	chr6	105000000	170000000	1.21439	NONE	FALSE
RPE_WGD_schic_008	chr7	5000000	155000000	1.12829	NONE	FALSE
RPE_WGD_schic_008	chr8	5000000	145000000	1.17538	NONE	FALSE
RPE_WGD_schic_008	chr9	5000000	140000000	0.863912	NONE	FALSE
RPE_WGD_schic_008	chrX	5000000	155000000	1.00462	NONE	FALSE
RPE_WGD_schic_009	chr1	5000000	245000000	1.50141	gain	TRUE
RPE_WGD_schic_009	chr10	5000000	60000000	0.955994	NONE	FALSE
RPE_WGD_schic_009	chr10	60000000	135000000	1.47334	gain	TRUE
RPE_WGD_schic_009	chr11	5000000	130000000	1.0189	NONE	FALSE
RPE_WGD_schic_009	chr12	5000000	130000000	1.03949	NONE	FALSE
RPE_WGD_schic_009	chr13	20000000	115000000	0.39859	loss	TRUE
RPE_WGD_schic_009	chr14	20000000	105000000	0.909168	NONE	FALSE
RPE_WGD_schic_009	chr15	20000000	100000000	0.87292	NONE	FALSE
RPE_WGD_schic_009	chr16	5000000	90000000	1.02116	NONE	FALSE
RPE_WGD_schic_009	chr17	0	85000000	1.16417	NONE	FALSE
RPE_WGD_schic_009	chr18	5000000	75000000	0.518477	loss	TRUE
RPE_WGD_schic_009	chr19	5000000	55000000	1.15684	NONE	FALSE
RPE_WGD_schic_009	chr2	5000000	240000000	0.83244	NONE	FALSE
RPE_WGD_schic_009	chr20	5000000	60000000	0.888011	NONE	FALSE
RPE_WGD_schic_009	chr21	5000000	45000000	1.09661	NONE	FALSE
RPE_WGD_schic_009	chr22	20000000	50000000	1.20353	NONE	FALSE
RPE_WGD_schic_009	chr3	5000000	195000000	1.03935	NONE	FALSE
RPE_WGD_schic_009	chr4	5000000	190000000	1.19379	NONE	FALSE
RPE_WGD_schic_009	chr5	5000000	180000000	1.31481	NONE	FALSE
RPE_WGD_schic_009	chr6	5000000	170000000	1.02087	NONE	FALSE
RPE_WGD_schic_009	chr7	5000000	155000000	0.859238	NONE	FALSE
RPE_WGD_schic_009	chr8	5000000	15000000	0.97165	NONE	FALSE
RPE_WGD_schic_009	chr8	15000000	135000000	1.233	NONE	FALSE
RPE_WGD_schic_009	chr8	135000000	145000000	0.995769	NONE	FALSE
RPE_WGD_schic_009	chr9	5000000	140000000	0.922144	NONE	FALSE
RPE_WGD_schic_009	chrX	5000000	155000000	0.969817	NONE	FALSE
RPE_WGD_schic_010	chr1	5000000	245000000	0.977756	NONE	FALSE
RPE_WGD_schic_010	chr10	5000000	60000000	0.861702	NONE	FALSE
RPE_WGD_schic_010	chr10	60000000	135000000	1.78756	gain	TRUE
RPE_WGD_schic_010	chr11	5000000	130000000	0.942295	NONE	FALSE
RPE_WGD_schic_010	chr12	5000000	130000000	1.05351	NONE	FALSE
RPE_WGD_schic_010	chr13	20000000	60000000	0.594455	loss	TRUE
RPE_WGD_schic_010	chr13	60000000	115000000	1.31947	NONE	FALSE
RPE_WGD_schic_010	chr14	20000000	105000000	1.08285	NONE	FALSE
RPE_WGD_schic_010	chr15	20000000	100000000	0.94697	NONE	FALSE
RPE_WGD_schic_010	chr16	5000000	90000000	0.958092	NONE	FALSE
RPE_WGD_schic_010	chr17	0	85000000	1.08962	NONE	FALSE
RPE_WGD_schic_010	chr18	5000000	75000000	1.23308	NONE	FALSE
RPE_WGD_schic_010	chr19	5000000	55000000	0.984848	NONE	FALSE
RPE_WGD_schic_010	chr2	5000000	85000000	1.04062	NONE	FALSE
RPE_WGD_schic_010	chr2	85000000	135000000	0.760961	NONE	FALSE
RPE_WGD_schic_010	chr2	135000000	240000000	0.978723	NONE	FALSE
RPE_WGD_schic_010	chr20	5000000	60000000	1.02128	NONE	FALSE
RPE_WGD_schic_010	chr21	5000000	45000000	1.01757	NONE	FALSE
RPE_WGD_schic_010	chr22	20000000	50000000	1.0224	NONE	FALSE
RPE_WGD_schic_010	chr3	5000000	195000000	1.13459	NONE	FALSE
RPE_WGD_schic_010	chr4	5000000	190000000	1.06705	NONE	FALSE
RPE_WGD_schic_010	chr5	5000000	180000000	0.997099	NONE	FALSE
RPE_WGD_schic_010	chr6	5000000	170000000	0.961315	NONE	FALSE
RPE_WGD_schic_010	chr7	5000000	155000000	1.05368	NONE	FALSE
RPE_WGD_schic_010	chr8	5000000	15000000	0.808027	NONE	FALSE
RPE_WGD_schic_010	chr8	15000000	135000000	1.10654	NONE	FALSE
RPE_WGD_schic_010	chr8	135000000	145000000	0.926015	NONE	FALSE
RPE_WGD_schic_010	chr9	5000000	140000000	0.954545	NONE	FALSE
RPE_WGD_schic_010	chrX	5000000	155000000	0.970986	NONE	FALSE
RPE_WGD_schic_011	chr1	5000000	245000000	0.984735	NONE	FALSE
RPE_WGD_schic_011	chr10	5000000	60000000	1.04905	NONE	FALSE
RPE_WGD_schic_011	chr10	60000000	135000000	1.69019	gain	TRUE
RPE_WGD_schic_011	chr11	5000000	130000000	1.13714	NONE	FALSE
RPE_WGD_schic_011	chr12	5000000	130000000	0.858859	NONE	FALSE
RPE_WGD_schic_011	chr13	20000000	35000000	0.584585	loss	TRUE
RPE_WGD_schic_011	chr13	35000000	115000000	1.12462	NONE	FALSE
RPE_WGD_schic_011	chr14	20000000	105000000	1.15315	NONE	FALSE
RPE_WGD_schic_011	chr15	20000000	100000000	1.01777	NONE	FALSE
RPE_WGD_schic_011	chr16	5000000	90000000	0.98999	NONE	FALSE
RPE_WGD_schic_011	chr17	0	85000000	1.00901	NONE	FALSE
RPE_WGD_schic_011	chr18	5000000	75000000	0.956957	NONE	FALSE
RPE_WGD_schic_011	chr19	5000000	55000000	1.14615	NONE	FALSE
RPE_WGD_schic_011	chr2	5000000	75000000	1.18418	NONE	FALSE
RPE_WGD_schic_011	chr2	75000000	135000000	0.977728	NONE	FALSE
RPE_WGD_schic_011	chr2	135000000	240000000	1.21271	NONE	FALSE
RPE_WGD_schic_011	chr20	5000000	60000000	1.17467	NONE	FALSE
RPE_WGD_schic_011	chr21	5000000	45000000	1.01752	NONE	FALSE
RPE_WGD_schic_011	chr22	20000000	50000000	1.02703	NONE	FALSE
RPE_WGD_schic_011	chr3	5000000	195000000	1.00826	NONE	FALSE
RPE_WGD_schic_011	chr4	5000000	190000000	0.977978	NONE	FALSE
RPE_WGD_schic_011	chr5	5000000	180000000	0.986987	NONE	FALSE
RPE_WGD_schic_011	chr6	5000000	170000000	0.836336	NONE	FALSE
RPE_WGD_schic_011	chr7	5000000	155000000	1.08483	NONE	FALSE
RPE_WGD_schic_011	chr8	5000000	25000000	0.618118	NONE	FALSE
RPE_WGD_schic_011	chr8	25000000	145000000	1.1977	NONE	FALSE
RPE_WGD_schic_011	chr9	5000000	140000000	1.03654	NONE	FALSE
RPE_WGD_schic_011	chrX	5000000	155000000	1.00225	NONE	FALSE
RPE_WGD_schic_012	chr1	5000000	245000000	0.941499	NONE	FALSE
RPE_WGD_schic_012	chr10	5000000	60000000	1.03565	NONE	FALSE
RPE_WGD_schic_012	chr10	60000000	135000000	1.65539	gain	TRUE
RPE_WGD_schic_012	chr11	5000000	130000000	1.1298	NONE	FALSE
RPE_WGD_schic_012	chr12	5000000	130000000	1.05484	NONE	FALSE
RPE_WGD_schic_012	chr13	20000000	115000000	0.825411	NONE	FALSE
RPE_WGD_schic_012	chr14	20000000	105000000	0.988117	NONE	FALSE
RPE_WGD_schic_012	chr15	20000000	100000000	0.865174	NONE	FALSE
RPE_WGD_schic_012	chr16	5000000	90000000	0.802559	NONE	FALSE
RPE_WGD_schic_012	chr17	0	85000000	1.0521	NONE	FALSE
RPE_WGD_schic_012	chr18	5000000	75000000	1.16271	NONE	FALSE
RPE_WGD_schic_012	chr19	5000000	55000000	1.1298	NONE	FALSE
RPE_WGD_schic_012	chr2	5000000	75000000	1.12934	NONE	FALSE
RPE_WGD_schic_012	chr2	75000000	135000000	0.817642	NONE	FALSE
RPE_WGD_schic_012	chr2	135000000	240000000	1.13894	NONE	FALSE
RPE_WGD_schic_012	chr20	5000000	60000000	1.02651	NONE	FALSE
RPE_WGD_schic_012	chr21	5000000	45000000	0.937386	NONE	FALSE
RPE_WGD_schic_012	chr22	20000000	50000000	0.936015	NONE	FALSE
RPE_WGD_schic_012	chr3	5000000	90000000	0.872943	NONE	FALSE
RPE_WGD_schic_012	chr3	95000000	115000000	1.21938	NONE	FALSE
RPE_WGD_schic_012	chr3	115000000	140000000	0.889397	NONE	FALSE
RPE_WGD_schic_012	chr3	140000000	195000000	1.0713	NONE	FALSE
RPE_WGD_schic_012	chr4	5000000	190000000	1.22121	NONE	FALSE
RPE_WGD_schic_012	chr5	5000000	160000000	1.19927	NONE	FALSE
RPE_WGD_schic_012	chr5	160000000	180000000	0.724863	NONE	FALSE
RPE_WGD_schic_012	chr6	5000000	170000000	1.1298	NONE	FALSE
RPE_WGD_schic_012	chr7	5000000	155000000	0.904479	NONE	FALSE
RPE_WGD_schic_012	chr8	5000000	145000000	1.09826	NONE	FALSE
RPE_WGD_schic_012	chr9	5000000	140000000	1.03656	NONE	FALSE
RPE_WGD_schic_012	chrX	5000000	155000000	0.989488	NONE	FALSE
RPE_WGD_schic_013	chr1	5000000	245000000	1.30383	NONE	FALSE
RPE_WGD_schic_013	chr10	5000000	60000000	1.19774	NONE	FALSE
RPE_WGD_schic_013	chr10	60000000	135000000	1.54551	gain	TRUE
RPE_WGD_schic_013	chr11	5000000	130000000	1.20967	NONE	FALSE
RPE_WGD_schic_013	chr12	5000000	130000000	0.940364	NONE	FALSE
RPE_WGD_schic_013	chr13	20000000	115000000	1.24231	NONE	FALSE
RPE_WGD_schic_013	chr14	20000000	105000000	0.702448	NONE	FALSE
RPE_WGD_schic_013	chr15	20000000	100000000	0.654112	NONE	FALSE
RPE_WGD_schic_013	chr16	5000000	90000000	0.79096	NONE	FALSE
RPE_WGD_schic_013	chr17	0	85000000	0.983051	NONE	FALSE
RPE_WGD_schic_013	chr18	5000000	75000000	0.903955	NONE	FALSE
RPE_WGD_schic_013	chr19	5000000	55000000	0.869743	NONE	FALSE
RPE_WGD_schic_013	chr2	5000000	240000000	0.948525	NONE	FALSE
RPE_WGD_schic_013	chr20	5000000	60000000	1.371	NONE	FALSE
RPE_WGD_schic_013	chr21	5000000	45000000	0.676397	NONE	FALSE
RPE_WGD_schic_013	chr22	20000000	50000000	0.946642	NONE	FALSE
RPE_WGD_schic_013	chr3	5000000	195000000	1.07627	NONE	FALSE
RPE_WGD_schic_013	chr4	5000000	190000000	1.21971	NONE	FALSE
RPE_WGD_schic_013	chr5	5000000	160000000	0.984934	NONE	FALSE
RPE_WGD_schic_013	chr5	160000000	180000000	0.301318	loss	TRUE
RPE_WGD_schic_013	chr6	5000000	170000000	1.34903	NONE	FALSE
RPE_WGD_schic_013	chr7	5000000	155000000	0.998745	NONE	FALSE
RPE_WGD_schic_013	chr8	5000000	15000000	0.80226	NONE	FALSE
RPE_WGD_schic_013	chr8	15000000	135000000	1.05148	NONE	FALSE
RPE_WGD_schic_013	chr8	135000000	145000000	0.881042	NONE	FALSE
RPE_WGD_schic_013	chr9	5000000	140000000	0.99435	NONE	FALSE
RPE_WGD_schic_013	chrX	5000000	155000000	0.732894	NONE	FALSE
RPE_WGD_schic_014	chr1	5000000	245000000	1.4122	gain	TRUE
RPE_WGD_schic_014	chr10	5000000	60000000	0.86143	NONE	FALSE
RPE_WGD_schic_014	chr10	60000000	135000000	1.16762	NONE	FALSE
RPE_WGD_schic_014	chr11	5000000	40000000	1.1341	NONE	FALSE
RPE_WGD_schic_014	chr11	40000000	75000000	0.972861	NONE	FALSE
RPE_WGD_schic_014	chr11	75000000	130000000	1.13697	NONE	FALSE
RPE_WGD_schic_014	chr12	5000000	130000000	0.532886	loss	TRUE
RPE_WGD_schic_014	chr13	20000000	45000000	0.749042	NONE	FALSE
RPE_WGD_schic_014	chr13	45000000	115000000	1.26213	NONE	FALSE
RPE_WGD_schic_014	chr14	20000000	105000000	0.942848	NONE	FALSE
RPE_WGD_schic_014	chr15	20000000	100000000	1.20227	NONE	FALSE
RPE_WGD_schic_014	chr16	5000000	90000000	0.850575	NONE	FALSE
RPE_WGD_schic_014	chr17	0	85000000	0.888889	NONE	FALSE
RPE_WGD_schic_014	chr18	5000000	75000000	0.714879	NONE	FALSE
RPE_WGD_schic_014	chr19	5000000	55000000	0.866699	NONE	FALSE
RPE_WGD_schic_014	chr2	5000000	75000000	1.22414	NONE	FALSE
RPE_WGD_schic_014	chr2	75000000	135000000	0.956737	NONE	FALSE
RPE_WGD_schic_014	chr2	135000000	240000000	1.26149	NONE	FALSE
RPE_WGD_schic_014	chr20	5000000	60000000	0.926564	NONE	FALSE
RPE_WGD_schic_014	chr21	5000000	45000000	0.856641	NONE	FALSE
RPE_WGD_schic_014	chr22	20000000	50000000	1.13681	NONE	FALSE
RPE_WGD_schic_014	chr3	5000000	195000000	0.973499	NONE	FALSE
RPE_WGD_schic_014	chr4	5000000	190000000	1.28672	NONE	FALSE
RPE_WGD_schic_014	chr5	5000000	180000000	1.42178	gain	TRUE
RPE_WGD_schic_014	chr6	5000000	170000000	0.987867	NONE	FALSE
RPE_WGD_schic_014	chr7	5000000	155000000	1.14064	NONE	FALSE
RPE_WGD_schic_014	chr8	5000000	15000000	1.11877	NONE	FALSE
RPE_WGD_schic_014	chr8	15000000	135000000	1.50782	gain	TRUE
RPE_WGD_schic_014	chr8	135000000	145000000	1.11127	NONE	FALSE
RPE_WGD_schic_014	chr9	5000000	140000000	0.659962	NONE	FALSE
RPE_WGD_schic_014	chrX	5000000	155000000	0.402139	loss	TRUE
RPE_WGD_schic_016	chr1	5000000	245000000	0.911208	NONE	FALSE
RPE_WGD_schic_016	chr10	5000000	60000000	1.00437	NONE	FALSE
RPE_WGD_schic_016	chr10	60000000	135000000	1.65599	gain	TRUE
RPE_WGD_schic_016	chr11	5000000	130000000	0.94032	NONE	FALSE
RPE_WGD_schic_016	chr12	5000000	130000000	1.08491	NONE	FALSE
RPE_WGD_schic_016	chr13	20000000	115000000	1.11257	NONE	FALSE
RPE_WGD_schic_016	chr14	20000000	105000000	1.08345	NONE	FALSE
RPE_WGD_schic_016	chr15	20000000	65000000	1.11111	NONE	FALSE
RPE_WGD_schic_016	chr15	65000000	100000000	0.515284	loss	TRUE
RPE_WGD_schic_016	chr16	5000000	90000000	1.00776	NONE	FALSE
RPE_WGD_schic_016	chr17	0	85000000	1.00291	NONE	FALSE
RPE_WGD_schic_016	chr18	5000000	75000000	1.07035	NONE	FALSE
RPE_WGD_schic_016	chr19	5000000	55000000	1.02863	NONE	FALSE
RPE_WGD_schic_016	chr2	5000000	75000000	1.1116	NONE	FALSE
RPE_WGD_schic_016	chr2	75000000	135000000	0.911451	NONE	FALSE
RPE_WGD_schic_016	chr2	135000000	240000000	1.13828	NONE	FALSE
RPE_WGD_schic_016	chr20	5000000	60000000	1.10529	NONE	FALSE
RPE_WGD_schic_016	chr21	5000000	45000000	0.956574	NONE	FALSE
RPE_WGD_schic_016	chr22	20000000	50000000	1.04973	NONE	FALSE
RPE_WGD_schic_016	chr3	5000000	195000000	1.07715	NONE	FALSE
RPE_WGD_schic_016	chr4	5000000	190000000	1.08588	NONE	FALSE
RPE_WGD_schic_016	chr5	5000000	180000000	1.05628	NONE	FALSE
RPE_WGD_schic_016	chr6	5000000	170000000	0.948569	NONE	FALSE
RPE_WGD_schic_016	chr7	5000000	155000000	0.884037	NONE	FALSE
RPE_WGD_schic_016	chr8	5000000	15000000	0.885007	NONE	FALSE
RPE_WGD_schic_016	chr8	15000000	135000000	1.18438	NONE	FALSE
RPE_WGD_schic_016	chr8	135000000	145000000	0.940805	NONE	FALSE
RPE_WGD_schic_016	chr9	5000000	140000000	0.979136	NONE	FALSE
RPE_WGD_schic_016	chrX	5000000	155000000	0.851771	NONE	FALSE
RPE_WGD_schic_017	chr1	5000000	245000000	1.10162	NONE	FALSE
RPE_WGD_schic_017	chr10	5000000	60000000	1.04157	NONE	FALSE
RPE_WGD_schic_017	chr10	60000000	135000000	1.65743	gain	TRUE
RPE_WGD_schic_017	chr11	5000000	35000000	1.23865	NONE	FALSE
RPE_WGD_schic_017	chr11	35000000	100000000	1.1301	NONE	FALSE
RPE_WGD_schic_017	chr11	100000000	130000000	1.26405	NONE	FALSE
RPE_WGD_schic_017	chr12	5000000	130000000	0.823711	NONE	FALSE
RPE_WGD_schic_017	chr13	20000000	35000000	0.722094	NONE	FALSE
RPE_WGD_schic_017	chr13	35000000	115000000	1.08391	NONE	FALSE
RPE_WGD_schic_017	chr14	20000000	105000000	1.36413	NONE	FALSE
RPE_WGD_schic_017	chr15	20000000	100000000	1.36374	NONE	FALSE
RPE_WGD_schic_017	chr16	5000000	90000000	0.842186	NONE	FALSE
RPE_WGD_schic_017	chr17	0	85000000	0.847575	NONE	FALSE
RPE_WGD_schic_017	chr18	5000000	75000000	0.969977	NONE	FALSE
RPE_WGD_schic_017	chr19	5000000	55000000	0.987683	NONE	FALSE
RPE_WGD_schic_017	chr2	5000000	240000000	0.961509	NONE	FALSE
RPE_WGD_schic_017	chr20	5000000	60000000	0.629715	NONE	FALSE
RPE_WGD_schic_017	chr21	5000000	45000000	0.832564	NONE	FALSE
RPE_WGD_schic_017	chr22	20000000	50000000	0.903772	NONE	FALSE
RPE_WGD_schic_017	chr3	5000000	195000000	0.97652	NONE	FALSE
RPE_WGD_schic_017	chr4	5000000	190000000	1.12086	NONE	FALSE
RPE_WGD_schic_017	chr5	5000000	180000000	1.04696	NONE	FALSE
RPE_WGD_schic_017	chr6	5000000	170000000	1.39646	NONE	FALSE
RPE_WGD_schic_017	chr7	5000000	75000000	1.01655	NONE	FALSE
RPE_WGD_schic_017	chr7	75000000	140000000	1.28637	NONE	FALSE
RPE_WGD_schic_017	chr7	140000000	155000000	1.03618	NONE	FALSE
RPE_WGD_schic_017	chr8	5000000	25000000	0.951886	NONE	FALSE
RPE_WGD_schic_017	chr8	25000000	145000000	1.37952	NONE	FALSE
RPE_WGD_schic_017	chr9	5000000	140000000	0.839107	NONE	FALSE
RPE_WGD_schic_017	chrX	5000000	155000000	0.843726	NONE	FALSE
RPE_WGD_schic_018	chr1	5000000	245000000	1.30596	NONE	FALSE
RPE_WGD_schic_018	chr10	5000000	60000000	0.931096	NONE	FALSE
RPE_WGD_schic_018	chr10	60000000	135000000	1.56908	gain	TRUE
RPE_WGD_schic_018	chr11	5000000	130000000	1.11817	NONE	FALSE
RPE_WGD_schic_018	chr12	5000000	130000000	1.0075	NONE	FALSE
RPE_WGD_schic_018	chr13	20000000	115000000	0.964298	NONE	FALSE
RPE_WGD_schic_018	chr14	20000000	105000000	0.850054	NONE	FALSE
RPE_WGD_schic_018	chr15	20000000	100000000	0.898608	NONE	FALSE
RPE_WGD_schic_018	chr16	5000000	50000000	0.866119	NONE	FALSE
RPE_WGD_schic_018	chr16	50000000	90000000	1.36737	NONE	FALSE
RPE_WGD_schic_018	chr17	0	85000000	1.06355	NONE	FALSE
RPE_WGD_schic_018	chr18	5000000	75000000	0.948411	NONE	FALSE
RPE_WGD_schic_018	chr19	5000000	55000000	1.0432	NONE	FALSE
RPE_WGD_schic_018	chr2	5000000	75000000	0.968404	NONE	FALSE
RPE_WGD_schic_018	chr2	75000000	135000000	0.767047	NONE	FALSE
RPE_WGD_schic_018	chr2	135000000	195000000	0.90432	NONE	FALSE
RPE_WGD_schic_018	chr2	195000000	240000000	1.05819	NONE	FALSE
RPE_WGD_schic_018	chr20	5000000	60000000	1.03642	NONE	FALSE
RPE_WGD_schic_018	chr21	5000000	45000000	0.982506	NONE	FALSE
RPE_WGD_schic_018	chr22	20000000	50000000	1.07747	NONE	FALSE
RPE_WGD_schic_018	chr3	5000000	60000000	1.21171	NONE	FALSE
RPE_WGD_schic_018	chr3	60000000	140000000	1.0266	NONE	FALSE
RPE_WGD_schic_018	chr3	140000000	195000000	1.26562	NONE	FALSE
RPE_WGD_schic_018	chr4	5000000	190000000	1.06962	NONE	FALSE
RPE_WGD_schic_018	chr5	5000000	180000000	0.943592	NONE	FALSE
RPE_WGD_schic_018	chr6	5000000	170000000	1.04356	NONE	FALSE
RPE_WGD_schic_018	chr7	5000000	155000000	1.00036	NONE	FALSE
RPE_WGD_schic_018	chr8	5000000	145000000	1.22171	NONE	FALSE
RPE_WGD_schic_018	chr9	5000000	140000000	0.88397	NONE	FALSE
RPE_WGD_schic_018	chrX	5000000	155000000	0.878079	NONE	FALSE
RPE_WGD_schic_020	chr1	5000000	245000000	1.02166	NONE	FALSE
RPE_WGD_schic_020	chr10	5000000	60000000	0.707006	NONE	FALSE
RPE_WGD_schic_020	chr10	60000000	135000000	1.32866	NONE	FALSE
RPE_WGD_schic_020	chr11	5000000	130000000	1.04076	NONE	FALSE
RPE_WGD_schic_020	chr12	5000000	130000000	1.0586	NONE	FALSE
RPE_WGD_schic_020	chr13	20000000	45000000	0.564331	loss	TRUE
RPE_WGD_schic_020	chr13	45000000	115000000	1.47898	gain	TRUE
RPE_WGD_schic_020	chr14	20000000	105000000	1.05987	NONE	FALSE
RPE_WGD_schic_020	chr15	20000000	100000000	1.08854	NONE	FALSE
RPE_WGD_schic_020	chr16	5000000	90000000	1.04076	NONE	FALSE
RPE_WGD_schic_020	chr17	0	85000000	1.03057	NONE	FALSE
RPE_WGD_schic_020	chr18	5000000	75000000	1.04204	NONE	FALSE
RPE_WGD_schic_020	chr19	5000000	55000000	1.05669	NONE	FALSE
RPE_WGD_schic_020	chr2	5000000	240000000	1.07771	NONE	FALSE
RPE_WGD_schic_020	chr20	5000000	60000000	1.04331	NONE	FALSE
RPE_WGD_schic_020	chr21	5000000	45000000	0.976433	NONE	FALSE
RPE_WGD_schic_020	chr22	20000000	50000000	1.08535	NONE	FALSE
RPE_WGD_schic_020	chr3	5000000	195000000	1.07771	NONE	FALSE
RPE_WGD_schic_020	chr4	5000000	190000000	1.08917	NONE	FALSE
RPE_WGD_schic_020	chr5	5000000	180000000	0.528662	loss	TRUE
RPE_WGD_schic_020	chr6	5000000	170000000	0.788535	NONE	FALSE
RPE_WGD_schic_020	chr7	5000000	70000000	0.951592	NONE	FALSE
RPE_WGD_schic_020	chr7	70000000	85000000	0.783439	NONE	FALSE
RPE_WGD_schic_020	chr7	85000000	105000000	0.900637	NONE	FALSE
RPE_WGD_schic_020	chr7	105000000	140000000	0.965605	NONE	FALSE
RPE_WGD_schic_020	chr7	140000000	155000000	0.871338	NONE	FALSE
RPE_WGD_schic_020	chr8	5000000	145000000	1.06497	NONE	FALSE
RPE_WGD_schic_020	chr9	5000000	140000000	0.992357	NONE	FALSE
RPE_WGD_schic_020	chrX	5000000	155000000	0.911465	NONE	FALSE
RPE_WGD_schic_021	chr1	5000000	245000000	1.22756	NONE	FALSE
RPE_WGD_schic_021	chr10	5000000	135000000	1.38432	NONE	FALSE
RPE_WGD_schic_021	chr11	5000000	130000000	1.25158	NONE	FALSE
RPE_WGD_schic_021	chr12	5000000	130000000	1.30215	NONE	FALSE
RPE_WGD_schic_021	chr13	20000000	115000000	0.614412	NONE	FALSE
RPE_WGD_schic_021	chr14	20000000	105000000	1.21113	NONE	FALSE
RPE_WGD_schic_021	chr15	20000000	100000000	1.2579	NONE	FALSE
RPE_WGD_schic_021	chr16	5000000	90000000	1.08976	NONE	FALSE
RPE_WGD_schic_021	chr17	0	85000000	1.41214	gain	TRUE
RPE_WGD_schic_021	chr18	5000000	75000000	0.534134	loss	TRUE
RPE_WGD_schic_021	chr19	5000000	55000000	1.40329	gain	TRUE
RPE_WGD_schic_021	chr2	5000000	75000000	1.0531	NONE	FALSE
RPE_WGD_schic_021	chr2	75000000	135000000	0.693426	NONE	FALSE
RPE_WGD_schic_021	chr2	135000000	160000000	0.905183	NONE	FALSE
RPE_WGD_schic_021	chr2	160000000	240000000	1.09735	NONE	FALSE
RPE_WGD_schic_021	chr20	5000000	60000000	1.2225	NONE	FALSE
RPE_WGD_schic_021	chr21	5000000	45000000	1.09608	NONE	FALSE
RPE_WGD_schic_021	chr22	20000000	50000000	1.3445	NONE	FALSE
RPE_WGD_schic_021	chr3	5000000	60000000	0.95196	NONE	FALSE
RPE_WGD_schic_021	chr3	60000000	100000000	0.685841	NONE	FALSE
RPE_WGD_schic_021	chr3	100000000	195000000	1.0177	NONE	FALSE
RPE_WGD_schic_021	chr4	5000000	70000000	0.74842	NONE	FALSE
RPE_WGD_schic_021	chr4	70000000	190000000	1.08028	NONE	FALSE
RPE_WGD_schic_021	chr5	5000000	180000000	0.707965	NONE	FALSE
RPE_WGD_schic_021	chr6	5000000	170000000	0.891277	NONE	FALSE
RPE_WGD_schic_021	chr7	5000000	155000000	1.23641	NONE	FALSE
RPE_WGD_schic_021	chr8	5000000	95000000	1.06005	NONE	FALSE
RPE_WGD_schic_021	chr8	95000000	145000000	1.34324	NONE	FALSE
RPE_WGD_schic_021	chr9	5000000	140000000	1.11884	NONE	FALSE
RPE_WGD_schic_021	chrX	5000000	155000000	0.585335	loss	TRUE
RPE_WGD_schic_023	chr1	5000000	245000000	1.04163	NONE	FALSE
RPE_WGD_schic_023	chr10	5000000	60000000	0.964706	NONE	FALSE
RPE_WGD_schic_023	chr10	60000000	135000000	1.59457	gain	TRUE
RPE_WGD_schic_023	chr11	5000000	130000000	1.08869	NONE	FALSE
RPE_WGD_schic_023	chr12	5000000	130000000	1.09412	NONE	FALSE
RPE_WGD_schic_023	chr13	20000000	115000000	0.759276	NONE	FALSE
RPE_WGD_schic_023	chr14	20000000	105000000	1.02715	NONE	FALSE
RPE_WGD_schic_023	chr15	20000000	35000000	0.680543	NONE	FALSE
RPE_WGD_schic_023	chr15	35000000	80000000	1.24253	NONE	FALSE
RPE_WGD_schic_023	chr15	80000000	100000000	0.925339	NONE	FALSE
RPE_WGD_schic_023	chr16	5000000	90000000	0.955656	NONE	FALSE
RPE_WGD_schic_023	chr17	0	85000000	0.938462	NONE	FALSE
RPE_WGD_schic_023	chr18	5000000	75000000	0.831222	NONE	FALSE
RPE_WGD_schic_023	chr19	5000000	55000000	1.04027	NONE	FALSE
RPE_WGD_schic_023	chr2	5000000	75000000	1.10905	NONE	FALSE
RPE_WGD_schic_023	chr2	75000000	135000000	0.809502	NONE	FALSE
RPE_WGD_schic_023	chr2	135000000	240000000	1.11312	NONE	FALSE
RPE_WGD_schic_023	chr20	5000000	60000000	1.09774	NONE	FALSE
RPE_WGD_schic_023	chr21	5000000	45000000	0.885973	NONE	FALSE
RPE_WGD_schic_023	chr22	20000000	50000000	1.10679	NONE	FALSE
RPE_WGD_schic_023	chr3	5000000	60000000	1.09502	NONE	FALSE
RPE_WGD_schic_023	chr3	60000000	90000000	0.911765	NONE	FALSE
RPE_WGD_schic_023	chr3	95000000	195000000	1.11312	NONE	FALSE
RPE_WGD_schic_023	chr4	5000000	190000000	1.10045	NONE	FALSE
RPE_WGD_schic_023	chr5	5000000	180000000	1.08416	NONE	FALSE
RPE_WGD_schic_023	chr6	5000000	170000000	1.07421	NONE	FALSE
RPE_WGD_schic_023	chr7	5000000	155000000	1.00271	NONE	FALSE
RPE_WGD_schic_023	chr8	5000000	90000000	0.926697	NONE	FALSE
RPE_WGD_schic_023	chr8	90000000	145000000	1.21538	NONE	FALSE
RPE_WGD_schic_023	chr9	5000000	140000000	0.904072	NONE	FALSE
RPE_WGD_schic_023	chrX	5000000	155000000	0.841629	NONE	FALSE
RPE_WGD_schic_024	chr1	5000000	245000000	1.05091	NONE	FALSE
RPE_WGD_schic_024	chr10	5000000	60000000	0.800909	NONE	FALSE
RPE_WGD_schic_024	chr10	60000000	135000000	1.49727	gain	TRUE
RPE_WGD_schic_024	chr11	5000000	130000000	0.959091	NONE	FALSE
RPE_WGD_schic_024	chr12	5000000	130000000	1.05364	NONE	FALSE
RPE_WGD_schic_024	chr13	20000000	115000000	1.00182	NONE	FALSE
RPE_WGD_schic_024	chr14	20000000	105000000	1.07091	NONE	FALSE
RPE_WGD_schic_024	chr15	20000000	100000000	0.992727	NONE	FALSE
RPE_WGD_schic_024	chr16	5000000	90000000	0.932727	NONE	FALSE
RPE_WGD_schic_024	chr17	0	85000000	1.09455	NONE	FALSE
RPE_WGD_schic_024	chr18	5000000	75000000	0.955909	NONE	FALSE
RPE_WGD_schic_024	chr19	5000000	55000000	1.02864	NONE	FALSE
RPE_WGD_schic_024	chr2	5000000	75000000	1.09636	NONE	FALSE
RPE_WGD_schic_024	chr2	75000000	135000000	0.796364	NONE	FALSE
RPE_WGD_schic_024	chr2	135000000	240000000	1.08727	NONE	FALSE
RPE_WGD_schic_024	chr20	5000000	60000000	0.949091	NONE	FALSE
RPE_WGD_schic_024	chr21	5000000	45000000	0.864545	NONE	FALSE
RPE_WGD_schic_024	chr22	20000000	50000000	1.06136	NONE	FALSE
RPE_WGD_schic_024	chr3	5000000	195000000	1.07273	NONE	FALSE
RPE_WGD_schic_024	chr4	5000000	190000000	1.04909	NONE	FALSE
RPE_WGD_schic_024	chr5	5000000	180000000	1.04	NONE	FALSE
RPE_WGD_schic_024	chr6	5000000	170000000	1.07909	NONE	FALSE
RPE_WGD_schic_024	chr7	5000000	155000000	0.964091	NONE	FALSE
RPE_WGD_schic_024	chr8	5000000	95000000	0.961818	NONE	FALSE
RPE_WGD_schic_024	chr8	95000000	145000000	1.21818	NONE	FALSE
RPE_WGD_schic_024	chr9	5000000	140000000	0.890909	NONE	FALSE
RPE_WGD_schic_024	chrX	5000000	155000000	0.792273	NONE	FALSE
RPE_WGD_schic_025	chr1	5000000	245000000	1.06055	NONE	FALSE
RPE_WGD_schic_025	chr10	5000000	60000000	0.749712	NONE	FALSE
RPE_WGD_schic_025	chr10	60000000	135000000	1.62284	gain	TRUE
RPE_WGD_schic_025	chr11	5000000	130000000	1.05767	NONE	FALSE
RPE_WGD_schic_025	chr12	5000000	130000000	1.11534	NONE	FALSE
RPE_WGD_schic_025	chr13	20000000	115000000	0.886967	NONE	FALSE
RPE_WGD_schic_025	chr14	20000000	105000000	1.05882	NONE	FALSE
RPE_WGD_schic_025	chr15	20000000	100000000	1.0248	NONE	FALSE
RPE_WGD_schic_025	chr16	5000000	90000000	0.925029	NONE	FALSE
RPE_WGD_schic_025	chr17	0	85000000	1.08651	NONE	FALSE
RPE_WGD_schic_025	chr18	5000000	75000000	0.694348	NONE	FALSE
RPE_WGD_schic_025	chr19	5000000	55000000	1.07151	NONE	FALSE
RPE_WGD_schic_025	chr2	5000000	75000000	1.17128	NONE	FALSE
RPE_WGD_schic_025	chr2	75000000	135000000	0.821223	NONE	FALSE
RPE_WGD_schic_025	chr2	135000000	240000000	1.10842	NONE	FALSE
RPE_WGD_schic_025	chr20	5000000	60000000	1.1188	NONE	FALSE
RPE_WGD_schic_025	chr21	5000000	45000000	0.918685	NONE	FALSE
RPE_WGD_schic_025	chr22	20000000	50000000	1.20415	NONE	FALSE
RPE_WGD_schic_025	chr3	5000000	70000000	1.09689	NONE	FALSE
RPE_WGD_schic_025	chr3	70000000	90000000	0.862745	NONE	FALSE
RPE_WGD_schic_025	chr3	95000000	195000000	1.13206	NONE	FALSE
RPE_WGD_schic_025	chr4	5000000	190000000	1.06459	NONE	FALSE
RPE_WGD_schic_025	chr5	5000000	180000000	1.05882	NONE	FALSE
RPE_WGD_schic_025	chr6	5000000	170000000	0.94925	NONE	FALSE
RPE_WGD_schic_025	chr7	5000000	155000000	1.03979	NONE	FALSE
RPE_WGD_schic_025	chr8	5000000	145000000	1.04671	NONE	FALSE
RPE_WGD_schic_025	chr9	5000000	140000000	0.915802	NONE	FALSE
RPE_WGD_schic_025	chrX	5000000	155000000	0.821799	NONE	FALSE
RPE_WGD_schic_026	chr1	5000000	245000000	1.04751	NONE	FALSE
RPE_WGD_schic_026	chr10	5000000	60000000	0.964371	NONE	FALSE
RPE_WGD_schic_026	chr10	60000000	135000000	1.43587	gain	TRUE
RPE_WGD_schic_026	chr11	5000000	130000000	0.990499	NONE	FALSE
RPE_WGD_schic_026	chr12	5000000	130000000	1.08551	NONE	FALSE
RPE_WGD_schic_026	chr13	20000000	70000000	0.524941	loss	TRUE
RPE_WGD_schic_026	chr13	70000000	115000000	1.03325	NONE	FALSE
RPE_WGD_schic_026	chr14	20000000	105000000	1.01425	NONE	FALSE
RPE_WGD_schic_026	chr15	20000000	100000000	1.07423	NONE	FALSE
RPE_WGD_schic_026	chr16	5000000	90000000	0.913302	NONE	FALSE
RPE_WGD_schic_026	chr17	0	85000000	1.06888	NONE	FALSE
RPE_WGD_schic_026	chr18	5000000	75000000	0.988124	NONE	FALSE
RPE_WGD_schic_026	chr19	5000000	55000000	1.07304	NONE	FALSE
RPE_WGD_schic_026	chr2	5000000	75000000	1.08314	NONE	FALSE
RPE_WGD_schic_026	chr2	75000000	135000000	0.815914	NONE	FALSE
RPE_WGD_schic_026	chr2	135000000	195000000	1.01841	NONE	FALSE
RPE_WGD_schic_026	chr2	195000000	240000000	1.14133	NONE	FALSE
RPE_WGD_schic_026	chr20	5000000	60000000	0.97981	NONE	FALSE
RPE_WGD_schic_026	chr21	5000000	45000000	0.884798	NONE	FALSE
RPE_WGD_schic_026	chr22	20000000	50000000	1.11876	NONE	FALSE
RPE_WGD_schic_026	chr3	5000000	195000000	1.0861	NONE	FALSE
RPE_WGD_schic_026	chr4	5000000	190000000	1.0772	NONE	FALSE
RPE_WGD_schic_026	chr5	5000000	120000000	0.965558	NONE	FALSE
RPE_WGD_schic_026	chr5	120000000	150000000	1.12292	NONE	FALSE
RPE_WGD_schic_026	chr5	150000000	180000000	0.960214	NONE	FALSE
RPE_WGD_schic_026	chr6	5000000	50000000	1.35986	NONE	FALSE
RPE_WGD_schic_026	chr6	50000000	170000000	0.983967	NONE	FALSE
RPE_WGD_schic_026	chr7	5000000	155000000	0.991093	NONE	FALSE
RPE_WGD_schic_026	chr8	5000000	15000000	0.761876	NONE	FALSE
RPE_WGD_schic_026	chr8	15000000	90000000	0.986936	NONE	FALSE
RPE_WGD_schic_026	chr8	90000000	135000000	1.09857	NONE	FALSE
RPE_WGD_schic_026	chr8	135000000	145000000	0.834917	NONE	FALSE
RPE_WGD_schic_026	chr9	5000000	140000000	0.893112	NONE	FALSE
RPE_WGD_schic_026	chrX	5000000	155000000	0.827197	NONE	FALSE
RPE_WGD_schic_027	chr1	5000000	65000000	1.308	NONE	FALSE
RPE_WGD_schic_027	chr1	65000000	150000000	1.0592	NONE	FALSE
RPE_WGD_schic_027	chr1	150000000	245000000	1.4384	gain	TRUE
RPE_WGD_schic_027	chr10	5000000	60000000	0.8672	NONE	FALSE
RPE_WGD_schic_027	chr10	60000000	135000000	1.3136	NONE	FALSE
RPE_WGD_schic_027	chr11	5000000	130000000	0.7328	NONE	FALSE
RPE_WGD_schic_027	chr12	5000000	130000000	1.4352	gain	TRUE
RPE_WGD_schic_027	chr13	20000000	115000000	0.9648	NONE	FALSE
RPE_WGD_schic_027	chr14	20000000	105000000	1.5584	gain	TRUE
RPE_WGD_schic_027	chr15	20000000	100000000	1.9192	gain	TRUE
RPE_WGD_schic_027	chr16	5000000	90000000	1.5184	gain	TRUE
RPE_WGD_schic_027	chr17	0	85000000	1.5952	gain	TRUE
RPE_WGD_schic_027	chr18	5000000	75000000	0.9464	NONE	FALSE
RPE_WGD_schic_027	chr19	5000000	55000000	1.1448	NONE	FALSE
RPE_WGD_schic_027	chr2	5000000	135000000	0.9448	NONE	FALSE
RPE_WGD_schic_027	chr2	135000000	240000000	1.2304	NONE	FALSE
RPE_WGD_schic_027	chr20	5000000	60000000	1.416	gain	TRUE
RPE_WGD_schic_027	chr21	5000000	45000000	1.54	gain	TRUE
RPE_WGD_schic_027	chr22	20000000	50000000	0.9704	NONE	FALSE
RPE_WGD_schic_027	chr3	5000000	195000000	1.6448	gain	TRUE
RPE_WGD_schic_027	chr4	5000000	190000000	0.904	NONE	FALSE
RPE_WGD_schic_027	chr5	5000000	180000000	0.7472	NONE	FALSE
RPE_WGD_schic_027	chr6	5000000	170000000	1.1984	NONE	FALSE
RPE_WGD_schic_027	chr7	5000000	130000000	0.9392	NONE	FALSE
RPE_WGD_schic_027	chr7	130000000	155000000	1.1616	NONE	FALSE
RPE_WGD_schic_027	chr8	5000000	40000000	0.4736	loss	TRUE
RPE_WGD_schic_027	chr8	50000000	145000000	0.9776	NONE	FALSE
RPE_WGD_schic_027	chr9	5000000	140000000	0.9088	NONE	FALSE
RPE_WGD_schic_027	chrX	5000000	155000000	0.6568	NONE	FALSE
RPE_WGD_schic_028	chr1	5000000	150000000	0.836677	NONE	FALSE
RPE_WGD_schic_028	chr1	150000000	245000000	1.16573	NONE	FALSE
RPE_WGD_schic_028	chr10	5000000	50000000	0.635634	NONE	FALSE
RPE_WGD_schic_028	chr10	50000000	135000000	1.35835	NONE	FALSE
RPE_WGD_schic_028	chr11	5000000	130000000	1.04695	NONE	FALSE
RPE_WGD_schic_028	chr12	5000000	130000000	1.01204	NONE	FALSE
RPE_WGD_schic_028	chr13	20000000	35000000	1.00923	NONE	FALSE
RPE_WGD_schic_028	chr13	35000000	115000000	1.16372	NONE	FALSE
RPE_WGD_schic_028	chr14	20000000	50000000	0.751605	NONE	FALSE
RPE_WGD_schic_028	chr14	50000000	105000000	0.894864	NONE	FALSE
RPE_WGD_schic_028	chr15	20000000	100000000	0.835273	NONE	FALSE
RPE_WGD_schic_028	chr16	5000000	90000000	0.894864	NONE	FALSE
RPE_WGD_schic_028	chr17	0	85000000	0.812199	NONE	FALSE
RPE_WGD_schic_028	chr18	5000000	75000000	0.919342	NONE	FALSE
RPE_WGD_schic_028	chr19	5000000	55000000	0.995787	NONE	FALSE
RPE_WGD_schic_028	chr2	5000000	240000000	1.16292	NONE	FALSE
RPE_WGD_schic_028	chr20	5000000	60000000	1.04414	NONE	FALSE
RPE_WGD_schic_028	chr21	5000000	45000000	0.848515	NONE	FALSE
RPE_WGD_schic_028	chr22	20000000	50000000	0.854735	NONE	FALSE
RPE_WGD_schic_028	chr3	5000000	35000000	0.892657	NONE	FALSE
RPE_WGD_schic_028	chr3	35000000	90000000	1.07945	NONE	FALSE
RPE_WGD_schic_028	chr3	95000000	125000000	0.758226	NONE	FALSE
RPE_WGD_schic_028	chr3	125000000	195000000	0.967897	NONE	FALSE
RPE_WGD_schic_028	chr4	5000000	190000000	0.865169	NONE	FALSE
RPE_WGD_schic_028	chr5	5000000	55000000	1.48154	gain	TRUE
RPE_WGD_schic_028	chr5	55000000	180000000	1.20746	NONE	FALSE
RPE_WGD_schic_028	chr6	5000000	170000000	1.00642	NONE	FALSE
RPE_WGD_schic_028	chr7	5000000	155000000	1.17436	NONE	FALSE
RPE_WGD_schic_028	chr8	5000000	40000000	0.882825	NONE	FALSE
RPE_WGD_schic_028	chr8	50000000	145000000	1.24117	NONE	FALSE
RPE_WGD_schic_028	chr9	5000000	140000000	0.994382	NONE	FALSE
RPE_WGD_schic_028	chrX	5000000	155000000	1.21108	NONE	FALSE
RPE_WGD_schic_029	chr1	5000000	150000000	0.890463	NONE	FALSE
RPE_WGD_schic_029	chr1	150000000	245000000	1.2049	NONE	FALSE
RPE_WGD_schic_029	chr10	5000000	135000000	1.16928	NONE	FALSE
RPE_WGD_schic_029	chr11	5000000	130000000	1.10494	NONE	FALSE
RPE_WGD_schic_029	chr12	5000000	60000000	1.2409	NONE	FALSE
RPE_WGD_schic_029	chr12	60000000	130000000	0.930295	NONE	FALSE
RPE_WGD_schic_029	chr13	20000000	115000000	1.45347	gain	TRUE
RPE_WGD_schic_029	chr14	20000000	105000000	1.17809	NONE	FALSE
RPE_WGD_schic_029	chr15	20000000	100000000	0.91306	NONE	FALSE
RPE_WGD_schic_029	chr16	5000000	90000000	1.07315	NONE	FALSE
RPE_WGD_schic_029	chr17	0	85000000	0.918805	NONE	FALSE
RPE_WGD_schic_029	chr18	5000000	75000000	0.835312	NONE	FALSE
RPE_WGD_schic_029	chr19	5000000	55000000	0.851972	NONE	FALSE
RPE_WGD_schic_029	chr2	5000000	240000000	1.14056	NONE	FALSE
RPE_WGD_schic_029	chr20	5000000	60000000	1.38568	NONE	FALSE
RPE_WGD_schic_029	chr21	5000000	45000000	0.819035	NONE	FALSE
RPE_WGD_schic_029	chr22	20000000	50000000	0.924741	NONE	FALSE
RPE_WGD_schic_029	chr3	5000000	195000000	1.06549	NONE	FALSE
RPE_WGD_schic_029	chr4	5000000	190000000	0.86059	NONE	FALSE
RPE_WGD_schic_029	chr5	5000000	55000000	1.20299	NONE	FALSE
RPE_WGD_schic_029	chr5	55000000	80000000	0.80046	NONE	FALSE
RPE_WGD_schic_029	chr5	80000000	180000000	1.06971	NONE	FALSE
RPE_WGD_schic_029	chr6	5000000	170000000	0.861739	NONE	FALSE
RPE_WGD_schic_029	chr7	5000000	75000000	1.29395	NONE	FALSE
RPE_WGD_schic_029	chr7	75000000	100000000	1.48334	gain	TRUE
RPE_WGD_schic_029	chr7	100000000	155000000	1.25239	NONE	FALSE
RPE_WGD_schic_029	chr8	5000000	65000000	1.13539	NONE	FALSE
RPE_WGD_schic_029	chr8	65000000	90000000	1.65301	gain	TRUE
RPE_WGD_schic_029	chr8	90000000	145000000	1.75833	gain	TRUE
RPE_WGD_schic_029	chr9	5000000	140000000	1.07047	NONE	FALSE
RPE_WGD_schic_029	chrX	5000000	40000000	0.578322	loss	TRUE
RPE_WGD_schic_029	chrX	40000000	155000000	0.778246	NONE	FALSE
RPE_WGD_schic_030	chr1	5000000	245000000	0.997967	NONE	FALSE
RPE_WGD_schic_030	chr10	5000000	60000000	0.912602	NONE	FALSE
RPE_WGD_schic_030	chr10	60000000	135000000	1.51626	gain	TRUE
RPE_WGD_schic_030	chr11	5000000	130000000	1.01423	NONE	FALSE
RPE_WGD_schic_030	chr12	5000000	130000000	0.974593	NONE	FALSE
RPE_WGD_schic_030	chr13	20000000	60000000	0.467988	loss	TRUE
RPE_WGD_schic_030	chr13	60000000	95000000	0.667683	NONE	FALSE
RPE_WGD_schic_030	chr13	95000000	115000000	0.455285	loss	TRUE
RPE_WGD_schic_030	chr14	20000000	105000000	0.908537	NONE	FALSE
RPE_WGD_schic_030	chr15	20000000	35000000	0.622967	NONE	FALSE
RPE_WGD_schic_030	chr15	35000000	80000000	1.10061	NONE	FALSE
RPE_WGD_schic_030	chr15	80000000	100000000	0.830793	NONE	FALSE
RPE_WGD_schic_030	chr16	5000000	90000000	0.906504	NONE	FALSE
RPE_WGD_schic_030	chr17	0	35000000	0.944106	NONE	FALSE
RPE_WGD_schic_030	chr17	35000000	85000000	1.1128	NONE	FALSE
RPE_WGD_schic_030	chr18	5000000	75000000	0.95935	NONE	FALSE
RPE_WGD_schic_030	chr19	5000000	55000000	0.975102	NONE	FALSE
RPE_WGD_schic_030	chr2	5000000	75000000	1.1748	NONE	FALSE
RPE_WGD_schic_030	chr2	75000000	135000000	0.795224	NONE	FALSE
RPE_WGD_schic_030	chr2	135000000	240000000	1.35772	NONE	FALSE
RPE_WGD_schic_030	chr20	5000000	60000000	1.15346	NONE	FALSE
RPE_WGD_schic_030	chr21	5000000	45000000	0.922764	NONE	FALSE
RPE_WGD_schic_030	chr22	20000000	50000000	1.01524	NONE	FALSE
RPE_WGD_schic_030	chr3	5000000	195000000	1.11484	NONE	FALSE
RPE_WGD_schic_030	chr4	5000000	190000000	1.13211	NONE	FALSE
RPE_WGD_schic_030	chr5	5000000	180000000	1.05488	NONE	FALSE
RPE_WGD_schic_030	chr6	5000000	170000000	1.15244	NONE	FALSE
RPE_WGD_schic_030	chr7	5000000	155000000	1.03404	NONE	FALSE
RPE_WGD_schic_030	chr8	5000000	80000000	0.96748	NONE	FALSE
RPE_WGD_schic_030	chr8	80000000	145000000	1.1565	NONE	FALSE
RPE_WGD_schic_030	chr9	5000000	140000000	0.965447	NONE	FALSE
RPE_WGD_schic_030	chrX	5000000	155000000	0.590447	loss	TRUE

## Sheet: SAMPLE_NAMES
sample_name	full_name
K562_Ctrl	K562 Control
K562_WGD	K562 WGD
RPE_WT_Ctrl	RPE Control
RPE_TP53_Ctrl	RPE TP53KO Control
RPE_TP53_CIN	RPE TP53KO CIN only
RPE_DCB_OnlyLive	RPE TP53KO WGD CDK1i+DCB
RPE_TP53_WGD1	RPE TP53KO WGD1 Nocodazole+DCB
RPE_TP53_WGD2	RPE TP53KO WGD2 Nocodazole+DCB
RPE_TP53_6w0	RPE TP53KO 6w pWGD E1
RPE_TP53_6w0T1	RPE TP53KO 6w pWGD E1 Tumour 1
RPE_TP53_6w0T2	RPE TP53KO 6w pWGD E1 Tumour 2
RPE_TP53_6w0T3	RPE TP53KO 6w pWGD E1 Tumour 3
RPE_TP53_6w1	RPE TP53KO 6w pWGD E2
RPE_TP53_6w1T1	RPE TP53KO 6w pWGD E2 Tumour 1
RPE_TP53_6w1T2	RPE TP53KO 6w pWGD E2 Tumour 2
RPE_TP53_6w1T3	RPE TP53KO 6w pWGD E2 Tumour 3
RPE_TP53_6w2	RPE TP53KO 6w pWGD E3
RPE_TP53_6w2T1	RPE TP53KO 6w pWGD E3 Tumour 1
RPE_TP53_6w2T2	RPE TP53KO 6w pWGD E3 Tumour 2
RPE_TP53_6w2T3	RPE TP53KO 6w pWGD E3 Tumour 3
RPE_TP53_6w3	RPE TP53KO 6w pWGD E4
RPE_TP53_6w3T1	RPE TP53KO 6w pWGD E4 Tumour 1
RPE_TP53_6w3T2	RPE TP53KO 6w pWGD E4 Tumour 2
RPE_TP53_6w3T3	RPE TP53KO 6w pWGD E4 Tumour 3
RPE_TP53_20w0	RPE TP53KO 20w pWGD
RPE_TP53_20w0T1	RPE TP53KO 20w pWGD Tumour 1
RPE_TP53_20w0T2	RPE TP53KO 20w pWGD Tumour 2
RPE_TP53_20w0T3	RPE TP53KO 20w pWGD Tumour 3
CPA_Ctrl	CP-A Control
CPA_WGD	CP-A WGD1
CPA_WGD_run2	CP-A WGD2
CPA_TP53_Ctrl_c19	CP-A TP53KO C19 Control
CPA_TP53_WGD_c19	CP-A TP53KO C19 WGD
CPA_TP53_Ctrl_c3	CP-A TP53KO C3 Control
CPA_TP53_WGD_c3	CP-A TP53KO C3 WGD
CPA_TP53_Rescue_c3	CP-A TP53KO C3 WGD + CDK4/6i
CPA_TP53_20wColony6_c19	CP-A TP53KO C19 20w pWGD Colony 1
CPA_TP53_20wColony3_c19	CP-A TP53KO C19 20w pWGD Colony 2
CPA_TP53_6wColony1_c3	CP-A TP53KO C3 6w pWGD Colony1
CPA_TP53_6wColony2_c3	CP-A TP53KO C3 6w pWGD Colony2
CPA_TP53_SpontaneousWGD_c3	CP-A TP53KO C3 spontaneous high-ploidy
