# Supplementary material for: Whole-genome doubling drives oncogenic loss of chromatin segregation
Source: Nature. 2023 Mar 15;615(7954):925–33. doi: 10.1038/s41586-023-05794-2 (PMC10060163; doi:10.1038/s41586-023-05794-2)
Supplement: Supplementary file 22 — Source Data Extended Data Fig. 7 [file 41586_2023_5794_MOESM22_ESM.xlsx]

## Sheet: README
Sheet	description
EDFig. 7b	Percentage of cells for each ploidy, for each sample
EDFig. 7c	Number of chromosomes detected in each cell, divided by sample

## Sheet: EDFig. 7b
Sample name	Fraction	Percentages
CP-A TP53-/- C19 Control	2N	58.5	57.6	56.5	55.9	54.4	59.2
	4N	23.6	28	28.1	27	28.3	24.3
	>4N	6.74	5.52	6.9	7.85	8.25	7.44
CP-A TP53-/- C19 24h pWGD	2N	8.08	8.24	7.56	8.18	6.79	9.25
	4N	50.4	49.3	52	53.6	53.8	49.2
	>4N	31.2	36.8	35.1	33.4	33.2	32.3
CP-A TP53-/- C19 48h pWGD	2N	9.23	9.2	9.7	7.83	10.1	8.1
	4N	59.2	63.8	58.1	53.8	52.3	57.8
	>4N	20.5	23.7	25.9	27	23.8	26.8
CP-A TP53-/- C3 Control	2N	53.6	44.3	44.7	47.8	41.9	42.1
	4N	27.4	30.5	32.2	28.9	32.8	32.5
	>4N	5.32	8.07	10.2	8.36	10.2	9.34
CP-A TP53-/- C3 24h pWGD	2N	5.16	4.26	4.28	4.05	3.1	5.03
	4N	47.4	46.6	46.4	51.7	44.8	47.2
	>4N	30.1	34.5	26.4	30.9	31.8	29.8
CP-A TP53-/- C3 48h pWGD	2N	4.99	4.73	4.51	5.31	6.1	4.64
	4N	51.4	52.4	50.5	45	54.8	46.6
	>4N	22.5	20.8	24.9	20.4	18	30.4
RPE TP53-/- Control	2N	44.7	58.7	61.5	66.8
	4N	32.4	19.5	12.3	13.9
	>4N	8.42	6.34	9.65	5.9
RPE TP53-/- 24h pWGD	2N	28.6	39.2	35.3	27.4
	4N	45.9	48.8	24.7	52.9
	>4N	6.08	3.44	10.6	9.97
RPE TP53-/- 48h pWGD	2N	25	33.2
	4N	34.3	40.6
	>4N	15.3	13.8

## Sheet: EDFig. 7c
CP-A TP53-/- C19 Control	CP-A TP53-/- C19 24h pWGD	CP-A TP53-/- C19 48h pWGD	CP-A TP53-/- C3 Control	CP-A TP53-/- C3 24h pWGD	CP-A TP53-/- C3 48h pWGD	RPE TP53-/- Control	RPE TP53-/- 24h pWGD	RPE TP53-/- 48h pWGD
47	342	111	47	110	90	44	47	63
47	93	94	49	86	104	46	93	73
47	94	90	47	121	84	46	81	50
47	94	117	47	113	96	43	44	67
43	180	187	47	104	150	45	62	55
47	91	95	47	184	75	46	50	46
47	93	98	47	87	86	46	42	92
47	177	177	47	171	62	46	66	85
89	93	172	47	170	83	46	84	83
46	76	98	47	173	89	43	44	96
47	92	102	47	238	82	46	85	94
47	94	96	47	91	69	46	100	63
47	94	90	47	80	92	46	72	91
44	92	91	46		87	45	57	82
46	81	89	47		167	46	82	43
45	82	91	47		57	46	86	103
47	90	180	47		144	41	43	61
47	182	176	47		83	46	53	44
45	84	158	46		561	46	86	85
47	92	87	47			46	110	82
42	89	86	47			46	54	43
85	93	140	45			46	87	59
45	108	95	47			46	44	81
46	84	86	47			46	97	85
47	184	94	46			47	41	83
47	94	83	47			48	36	89
94	90	82	47			46	61	86
47	142	180				46	43	85
47	62	166				42	37	44
44	93	101				46	46	85
45		118				46	39	44
47		177				46	42	87
47		92				45	45	70
47		83				45	69	86
42		84				46	49	86
44		74				46	80	88
44		180				46	32	78
		148				46	44	46
		72				40	86	44
		90				43	46	46
		198				46	37	44
						46	47	46
						45	76	46
						46	52	45
						46	72	79
						46	96	39
						45		87
						46		45
						44
						46
						45
						46

## Sheet: SAMPLE_NAMES
sample_name	full_name
K562_Ctrl	K562 Control
K562_WGD	K562 WGD
RPE_WT_Ctrl	RPE Control
RPE_TP53_Ctrl	RPE TP53KO Control
RPE_TP53_CIN	RPE TP53KO CIN only
RPE_DCB_OnlyLive	RPE TP53KO WGD CDK1i+DCB
RPE_TP53_WGD1	RPE TP53KO WGD1 Nocodazole+DCB
RPE_TP53_WGD2	RPE TP53KO WGD2 Nocodazole+DCB
RPE_TP53_6w0	RPE TP53KO 6w pWGD E1
RPE_TP53_6w0T1	RPE TP53KO 6w pWGD E1 Tumour 1
RPE_TP53_6w0T2	RPE TP53KO 6w pWGD E1 Tumour 2
RPE_TP53_6w0T3	RPE TP53KO 6w pWGD E1 Tumour 3
RPE_TP53_6w1	RPE TP53KO 6w pWGD E2
RPE_TP53_6w1T1	RPE TP53KO 6w pWGD E2 Tumour 1
RPE_TP53_6w1T2	RPE TP53KO 6w pWGD E2 Tumour 2
RPE_TP53_6w1T3	RPE TP53KO 6w pWGD E2 Tumour 3
RPE_TP53_6w2	RPE TP53KO 6w pWGD E3
RPE_TP53_6w2T1	RPE TP53KO 6w pWGD E3 Tumour 1
RPE_TP53_6w2T2	RPE TP53KO 6w pWGD E3 Tumour 2
RPE_TP53_6w2T3	RPE TP53KO 6w pWGD E3 Tumour 3
RPE_TP53_6w3	RPE TP53KO 6w pWGD E4
RPE_TP53_6w3T1	RPE TP53KO 6w pWGD E4 Tumour 1
RPE_TP53_6w3T2	RPE TP53KO 6w pWGD E4 Tumour 2
RPE_TP53_6w3T3	RPE TP53KO 6w pWGD E4 Tumour 3
RPE_TP53_20w0	RPE TP53KO 20w pWGD
RPE_TP53_20w0T1	RPE TP53KO 20w pWGD Tumour 1
RPE_TP53_20w0T2	RPE TP53KO 20w pWGD Tumour 2
RPE_TP53_20w0T3	RPE TP53KO 20w pWGD Tumour 3
CPA_Ctrl	CP-A Control
CPA_WGD	CP-A WGD1
CPA_WGD_run2	CP-A WGD2
CPA_TP53_Ctrl_c19	CP-A TP53KO C19 Control
CPA_TP53_WGD_c19	CP-A TP53KO C19 WGD
CPA_TP53_Ctrl_c3	CP-A TP53KO C3 Control
CPA_TP53_WGD_c3	CP-A TP53KO C3 WGD
CPA_TP53_Rescue_c3	CP-A TP53KO C3 WGD + CDK4/6i
CPA_TP53_20wColony6_c19	CP-A TP53KO C19 20w pWGD Colony 1
CPA_TP53_20wColony3_c19	CP-A TP53KO C19 20w pWGD Colony 2
CPA_TP53_6wColony1_c3	CP-A TP53KO C3 6w pWGD Colony1
CPA_TP53_6wColony2_c3	CP-A TP53KO C3 6w pWGD Colony2
CPA_TP53_SpontaneousWGD_c3	CP-A TP53KO C3 spontaneous high-ploidy
