# Supplementary material for: Whole-genome doubling drives oncogenic loss of chromatin segregation
Source: Nature. 2023 Mar 15;615(7954):925–33. doi: 10.1038/s41586-023-05794-2 (PMC10060163; doi:10.1038/s41586-023-05794-2)
Supplement: Supplementary file 23 — Source Data Extended Data Fig. 8 [file 41586_2023_5794_MOESM23_ESM.xlsx]

## Sheet: README
Sheet	description
EDFig. 8a	Tumor size across weeks after mouse xenograft
EDFig. 8b - N. mutations	Number of mutations detected in each sample, excluding the ones in control
EDFig. 8b - VAF	Variant allele frequency for each novel mutation in each sample
EDFig. 8c	CNV breakpoints across RPE TP53-/- 20 weeks post-WGD tumors
EDFig. 8d	CNVs for each 6 weeks post-WGD experiment and associated tumours as determined via WGS.
EDFig. 8e	Fraction of genome altered for each cell, computed from InferCNV results, for each sample
EDFig. 8g	Differential expression analysis of RPE TP53-/- 20 weeks post-WGD tumor1. Data is available in Supplementary Table 5
EDFig. 8h	Transcriptional regulators scores, as calculated by SCENIC

## Sheet: EDFig. 8a
Week	Control tumour volume (mm3)			6w pWGD E2 tumour volume (mm3)			6w pWGD E3 tumour volume (mm3)			6w pWGD E4 tumour volume (mm3)			20w pWGD E2 tumour volume (mm3)
	T1	T2	T3	T1	T2	T3	T1	T2	T3	T1	T2	T3	T1	T2	T3
1	0	0	0	0	0	0	0	0	0	0	0	0	6	6	6
2	0	0	0	0	0	0	0	0	0	0	0	0	40	24	40
3	0	0	0	0	0	0	0	0	0	0	0	0	60	60	144
4	0	0	0	20	20	20	12	20	15	20	6	12	120	84	224
5	0	0	0	20	20	30	15	24	24	24	20	16	168	126	192
6	0	0	0	20	60	280	24	24	24	24	56	25	224	168	252
7	0	0	0	25	60	400	48	70	108	84	168	35	400	320	352
8	0	8	8	150	360	576	360	594	240	224	315	280	792	700	792
9	8	6	4	224	500	1372	600	1155	315	256	495	256
10	16	4	30

## Sheet: EDFig. 8b - N. mutations
sample_name	n_mutations
RPE_TP53_6wCtrl	373
RPE_TP53_WGD	601
RPE_TP53_6w	635
RPE_TP53_6w0T1	1926
RPE_TP53_6w0T3	851
RPE_TP53_6w0T2	1168
RPE_TP53_20w	819
RPE_TP53_20w0T1	2442
RPE_TP53_20w0T2	1714
RPE_TP53_20w0T3	1437

## Sheet: EDFig. 8b - VAF
Tumor_Sample_Barcode	uuid_mutation	t_vaf
RPE_TP53_WGD	SNP_1:1234026-1234026_C:A	0.0612245
RPE_TP53_WGD	SNP_1:4111802-4111802_G:A	0.09375
RPE_TP53_WGD	SNP_1:7456089-7456089_G:T	0.09375
RPE_TP53_WGD	SNP_1:12948573-12948573_G:A	0.115385
RPE_TP53_WGD	SNP_1:22331804-22331804_T:C	0.0833333
RPE_TP53_WGD	SNP_1:30360554-30360554_C:T	0.0909091
RPE_TP53_WGD	SNP_1:44644138-44644138_G:T	0.0888889
RPE_TP53_WGD	SNP_1:45950662-45950662_C:G	0.0952381
RPE_TP53_WGD	SNP_1:47930649-47930649_C:A	0.1
RPE_TP53_WGD	SNP_1:48200877-48200877_G:T	0.137931
RPE_TP53_WGD	SNP_1:83888695-83888695_C:T	0.0540541
RPE_TP53_WGD	SNP_1:83894783-83894783_C:G	0.105263
RPE_TP53_WGD	SNP_1:86870226-86870226_A:T	0.15625
RPE_TP53_WGD	SNP_1:103105475-103105475_C:A	0.102564
RPE_TP53_WGD	SNP_1:103543572-103543572_C:A	0.107143
RPE_TP53_WGD	SNP_1:104852321-104852321_G:T	0.0769231
RPE_TP53_WGD	SNP_1:106638355-106638355_G:C	0.0888889
RPE_TP53_WGD	SNP_1:108075268-108075268_C:A	0.122449
RPE_TP53_WGD	SNP_1:114464735-114464735_T:G	0.12
RPE_TP53_WGD	SNP_1:114464739-114464739_G:A	0.125
RPE_TP53_WGD	SNP_1:115552563-115552563_G:T	0.0512821
RPE_TP53_WGD	SNP_1:146477586-146477586_C:T	0.0666667
RPE_TP53_WGD	SNP_1:149646040-149646040_C:G	0.153846
RPE_TP53_WGD	SNP_1:149654100-149654100_T:C	0.138889
RPE_TP53_WGD	SNP_1:149747882-149747882_C:T	0.136364
RPE_TP53_WGD	SNP_1:154330061-154330061_C:A	0.107143
RPE_TP53_WGD	SNP_1:157479207-157479207_C:G	0.102564
RPE_TP53_WGD	SNP_1:162831502-162831502_T:C	0.121212
RPE_TP53_WGD	SNP_1:167975797-167975797_G:A	0.0930233
RPE_TP53_WGD	SNP_1:172847383-172847383_T:A	0.0731707
RPE_TP53_WGD	SNP_1:185012335-185012335_G:T	0.102564
RPE_TP53_WGD	SNP_1:204747282-204747282_C:A	0.09375
RPE_TP53_WGD	SNP_1:206177006-206177006_G:A	0.148148
RPE_TP53_WGD	SNP_1:212755789-212755789_T:C	0.102564
RPE_TP53_WGD	SNP_1:226779085-226779085_A:C	0.119048
RPE_TP53_WGD	SNP_1:229150545-229150545_C:G	0.0882353
RPE_TP53_WGD	SNP_1:229308859-229308859_C:A	0.0689655
RPE_TP53_WGD	SNP_1:230635086-230635086_G:T	0.075
RPE_TP53_WGD	SNP_1:237312833-237312833_G:T	0.0606061
RPE_TP53_WGD	SNP_1:245506602-245506602_C:A	0.119048
RPE_TP53_WGD	SNP_1:247083266-247083266_A:C	0.116279
RPE_TP53_WGD	SNP_2:22779035-22779035_C:G	0.107143
RPE_TP53_WGD	SNP_2:35488624-35488624_G:T	0.16129
RPE_TP53_WGD	SNP_2:35714294-35714294_C:A	0.108108
RPE_TP53_WGD	SNP_2:41805385-41805385_G:A	0.172414
RPE_TP53_WGD	SNP_2:43861181-43861181_T:C	0.111111
RPE_TP53_WGD	SNP_2:44036464-44036464_C:T	0.0952381
RPE_TP53_WGD	SNP_2:45105197-45105197_T:C	0.0909091
RPE_TP53_WGD	SNP_2:50421697-50421697_C:A	0.102564
RPE_TP53_WGD	SNP_2:77971763-77971763_A:G	0.0952381
RPE_TP53_WGD	SNP_2:78810858-78810858_G:T	0.0652174
RPE_TP53_WGD	SNP_2:84910353-84910353_T:G	0.117647
RPE_TP53_WGD	SNP_2:85999303-85999303_A:T	0.222222
RPE_TP53_WGD	SNP_2:88456700-88456700_C:A	0.15
RPE_TP53_WGD	SNP_2:98567937-98567937_T:A	0.0909091
RPE_TP53_WGD	SNP_2:98878693-98878693_T:G	0.0731707
RPE_TP53_WGD	SNP_2:103108664-103108664_T:A	0.0882353
RPE_TP53_WGD	SNP_2:103138144-103138144_T:C	0.0731707
RPE_TP53_WGD	SNP_2:104631567-104631567_G:A	0.0930233
RPE_TP53_WGD	SNP_2:112324636-112324636_G:C	0.166667
RPE_TP53_WGD	SNP_2:116203706-116203706_C:A	0.162162
RPE_TP53_WGD	SNP_2:119919918-119919918_G:A	0.15625
RPE_TP53_WGD	SNP_2:146573814-146573814_C:T	0.08
RPE_TP53_WGD	SNP_2:153979055-153979055_T:A	0.133333
RPE_TP53_WGD	SNP_2:156560009-156560009_G:C	0.0930233
RPE_TP53_WGD	SNP_2:157713485-157713485_T:A	0.0909091
RPE_TP53_WGD	SNP_2:157919557-157919557_G:T	0.0882353
RPE_TP53_WGD	SNP_2:162494320-162494320_G:C	0.0909091
RPE_TP53_WGD	SNP_2:164392026-164392026_C:T	0.113636
RPE_TP53_WGD	SNP_2:167269821-167269821_A:G	0.0892857
RPE_TP53_WGD	SNP_2:209534541-209534541_C:A	0.133333
RPE_TP53_WGD	SNP_2:209913958-209913958_A:T	0.0512821
RPE_TP53_WGD	SNP_2:216943893-216943893_C:A	0.125
RPE_TP53_WGD	SNP_2:225505858-225505858_A:G	0.0833333
RPE_TP53_WGD	SNP_2:230797129-230797129_A:T	0.097561
RPE_TP53_WGD	SNP_2:239599923-239599923_G:T	0.103448
RPE_TP53_WGD	SNP_3:3625161-3625161_C:G	0.104167
RPE_TP53_WGD	SNP_3:6226080-6226080_G:A	0.0769231
RPE_TP53_WGD	SNP_3:8056989-8056989_C:A	0.0625
RPE_TP53_WGD	SNP_3:8681146-8681146_T:A	0.0857143
RPE_TP53_WGD	SNP_3:12582956-12582956_G:A	0.133333
RPE_TP53_WGD	SNP_3:21423217-21423217_A:C	0.0888889
RPE_TP53_WGD	SNP_3:26273559-26273559_A:T	0.0833333
RPE_TP53_WGD	SNP_3:35931582-35931582_C:A	0.181818
RPE_TP53_WGD	SNP_3:54140450-54140450_C:A	0.225
RPE_TP53_WGD	SNP_3:60187816-60187816_A:C	0.122449
RPE_TP53_WGD	SNP_3:68358048-68358048_A:T	0.113636
RPE_TP53_WGD	SNP_3:77576304-77576304_A:C	0.162162
RPE_TP53_WGD	SNP_3:81230922-81230922_C:T	0.0967742
RPE_TP53_WGD	SNP_3:96929339-96929339_A:C	0.121212
RPE_TP53_WGD	SNP_3:97431308-97431308_A:T	0.075
RPE_TP53_WGD	SNP_3:121174056-121174056_A:T	0.0952381
RPE_TP53_WGD	SNP_3:121174069-121174069_C:A	0.1
RPE_TP53_WGD	SNP_3:124049823-124049823_T:A	0.16129
RPE_TP53_WGD	SNP_3:129925797-129925797_T:C	0.05
RPE_TP53_WGD	SNP_3:129925809-129925809_A:G	0.05
RPE_TP53_WGD	SNP_3:141048931-141048931_G:A	0.0545455
RPE_TP53_WGD	SNP_3:151967593-151967593_A:G	0.166667
RPE_TP53_WGD	SNP_3:158090727-158090727_T:C	0.105263
RPE_TP53_WGD	SNP_3:168661125-168661125_G:T	0.108108
RPE_TP53_WGD	SNP_3:175155202-175155202_A:G	0.125
RPE_TP53_WGD	SNP_3:175155237-175155237_G:A	0.0967742
RPE_TP53_WGD	SNP_3:194632713-194632713_A:C	0.108696
RPE_TP53_WGD	SNP_4:15362895-15362895_G:A	0.133333
RPE_TP53_WGD	SNP_4:15920168-15920168_T:C	0.0909091
RPE_TP53_WGD	SNP_4:16133635-16133635_C:T	0.107143
RPE_TP53_WGD	SNP_4:27962541-27962541_C:G	0.1
RPE_TP53_WGD	SNP_4:28009135-28009135_T:C	0.1
RPE_TP53_WGD	SNP_4:56058482-56058482_T:G	0.106383
RPE_TP53_WGD	SNP_4:79827931-79827931_T:G	0.129032
RPE_TP53_WGD	SNP_4:86207832-86207832_C:T	0.0930233
RPE_TP53_WGD	SNP_4:91789801-91789801_C:A	0.135135
RPE_TP53_WGD	SNP_4:92938278-92938278_C:T	0.0967742
RPE_TP53_WGD	SNP_4:105360890-105360890_A:G	0.111111
RPE_TP53_WGD	SNP_4:107663508-107663508_A:C	0.0714286
RPE_TP53_WGD	SNP_4:117769328-117769328_C:T	0.0833333
RPE_TP53_WGD	SNP_4:122865448-122865448_C:G	0.166667
RPE_TP53_WGD	SNP_4:134448697-134448697_C:A	0.172414
RPE_TP53_WGD	SNP_4:168145640-168145640_A:T	0.102564
RPE_TP53_WGD	SNP_4:169530799-169530799_G:T	0.115385
RPE_TP53_WGD	SNP_4:172904352-172904352_A:G	0.0909091
RPE_TP53_WGD	SNP_4:173260562-173260562_T:C	0.0769231
RPE_TP53_WGD	SNP_4:179903142-179903142_G:A	0.08
RPE_TP53_WGD	SNP_4:180717361-180717361_G:C	0.0909091
RPE_TP53_WGD	SNP_4:180950338-180950338_A:T	0.0789474
RPE_TP53_WGD	SNP_4:185003952-185003952_G:T	0.106383
RPE_TP53_WGD	SNP_5:7559705-7559705_T:C	0.142857
RPE_TP53_WGD	SNP_5:8089200-8089200_G:A	0.192308
RPE_TP53_WGD	SNP_5:8089232-8089232_A:G	0.130435
RPE_TP53_WGD	SNP_5:13393700-13393700_T:C	0.0769231
RPE_TP53_WGD	SNP_5:17979942-17979942_A:C	0.125
RPE_TP53_WGD	SNP_5:24157468-24157468_G:T	0.0952381
RPE_TP53_WGD	SNP_5:24987647-24987647_C:A	0.105263
RPE_TP53_WGD	SNP_5:31641418-31641418_G:A	0.0714286
RPE_TP53_WGD	SNP_5:32841310-32841310_A:G	0.178571
RPE_TP53_WGD	SNP_5:34103539-34103539_C:A	0.105263
RPE_TP53_WGD	SNP_5:34527849-34527849_G:T	0.142857
RPE_TP53_WGD	SNP_5:40488477-40488477_A:G	0.0833333
RPE_TP53_WGD	SNP_5:62210891-62210891_C:T	0.129032
RPE_TP53_WGD	SNP_5:78480360-78480360_G:A	0.0512821
RPE_TP53_WGD	SNP_5:79199108-79199108_T:C	0.0882353
RPE_TP53_WGD	SNP_5:79199113-79199113_A:T	0.0882353
RPE_TP53_WGD	SNP_5:91511978-91511978_G:T	0.117647
RPE_TP53_WGD	SNP_5:91985509-91985509_G:C	0.108108
RPE_TP53_WGD	SNP_5:93071518-93071518_T:G	0.173913
RPE_TP53_WGD	SNP_5:99715693-99715693_C:T	0.135135
RPE_TP53_WGD	SNP_5:114302197-114302197_C:A	0.108696
RPE_TP53_WGD	SNP_5:122573151-122573151_G:C	0.111111
RPE_TP53_WGD	SNP_5:151042925-151042925_G:T	0.121951
RPE_TP53_WGD	SNP_5:151042956-151042956_G:C	0.116279
RPE_TP53_WGD	SNP_5:153121963-153121963_G:T	0.0882353
RPE_TP53_WGD	SNP_5:167214766-167214766_G:T	0.108108
RPE_TP53_WGD	SNP_5:168260486-168260486_C:G	0.0681818
RPE_TP53_WGD	SNP_5:177564890-177564890_C:G	0.0810811
RPE_TP53_WGD	SNP_5:177897462-177897462_C:G	0.129032
RPE_TP53_WGD	SNP_5:179172837-179172837_A:G	0.142857
RPE_TP53_WGD	SNP_5:179172849-179172849_C:A	0.142857
RPE_TP53_WGD	SNP_5:180154255-180154255_A:G	0.075
RPE_TP53_WGD	SNP_6:6694371-6694371_C:T	0.142857
RPE_TP53_WGD	SNP_6:11234219-11234219_A:G	0.115385
RPE_TP53_WGD	SNP_6:17164188-17164188_T:A	0.111111
RPE_TP53_WGD	SNP_6:23078733-23078733_A:G	0.0967742
RPE_TP53_WGD	SNP_6:23632129-23632129_C:A	0.0810811
RPE_TP53_WGD	SNP_6:32087971-32087971_T:G	0.193548
RPE_TP53_WGD	SNP_6:33989073-33989073_G:C	0.121212
RPE_TP53_WGD	SNP_6:38195903-38195903_A:C	0.0967742
RPE_TP53_WGD	SNP_6:46355852-46355852_A:T	0.413793
RPE_TP53_WGD	SNP_6:48962516-48962516_T:C	0.0967742
RPE_TP53_WGD	SNP_6:57843206-57843206_A:T	0.0714286
RPE_TP53_WGD	SNP_6:63765717-63765717_T:C	0.114286
RPE_TP53_WGD	SNP_6:63874566-63874566_C:T	0.0952381
RPE_TP53_WGD	SNP_6:63874574-63874574_A:T	0.0833333
RPE_TP53_WGD	SNP_6:69649828-69649828_C:A	0.1
RPE_TP53_WGD	SNP_6:71437894-71437894_C:A	0.097561
RPE_TP53_WGD	SNP_6:95410002-95410002_A:T	0.0714286
RPE_TP53_WGD	SNP_6:96408251-96408251_T:C	0.131579
RPE_TP53_WGD	SNP_6:99128831-99128831_T:G	0.133333
RPE_TP53_WGD	SNP_6:105699901-105699901_A:G	0.0882353
RPE_TP53_WGD	SNP_6:111234791-111234791_T:A	0.08
RPE_TP53_WGD	SNP_6:115552929-115552929_C:A	0.0769231
RPE_TP53_WGD	SNP_6:147807438-147807438_A:G	0.0857143
RPE_TP53_WGD	SNP_6:151776896-151776896_G:A	0.0363636
RPE_TP53_WGD	SNP_6:152405406-152405406_A:T	0.16
RPE_TP53_WGD	SNP_6:153062967-153062967_G:T	0.0714286
RPE_TP53_WGD	SNP_6:154506931-154506931_T:A	0.0833333
RPE_TP53_WGD	SNP_6:157534410-157534410_G:C	0.173913
RPE_TP53_WGD	SNP_6:158769823-158769823_T:C	0.0588235
RPE_TP53_WGD	SNP_6:163452796-163452796_G:A	0.0526316
RPE_TP53_WGD	SNP_7:1250367-1250367_C:G	0.0769231
RPE_TP53_WGD	SNP_7:1650590-1650590_A:C	0.0877193
RPE_TP53_WGD	SNP_7:2064870-2064870_C:G	0.111111
RPE_TP53_WGD	SNP_7:5874750-5874750_G:T	0.0909091
RPE_TP53_WGD	SNP_7:18011217-18011217_C:A	0.1
RPE_TP53_WGD	SNP_7:20708823-20708823_C:G	0.238095
RPE_TP53_WGD	SNP_7:26302400-26302400_G:A	0.102564
RPE_TP53_WGD	SNP_7:26938099-26938099_T:A	0.166667
RPE_TP53_WGD	SNP_7:33659385-33659385_A:G	0.113208
RPE_TP53_WGD	SNP_7:42839884-42839884_G:T	0.0967742
RPE_TP53_WGD	SNP_7:51913205-51913205_G:T	0.151515
RPE_TP53_WGD	SNP_7:51913212-51913212_C:A	0.147059
RPE_TP53_WGD	SNP_7:53256686-53256686_G:C	0.114286
RPE_TP53_WGD	SNP_7:54486017-54486017_C:A	0.09375
RPE_TP53_WGD	SNP_7:56884242-56884242_G:A	0.121951
RPE_TP53_WGD	SNP_7:56884252-56884252_A:G	0.108108
RPE_TP53_WGD	SNP_7:57376145-57376145_A:G	0.097561
RPE_TP53_WGD	SNP_7:62557178-62557178_T:A	0.0967742
RPE_TP53_WGD	SNP_7:63750508-63750508_G:T	0.111111
RPE_TP53_WGD	SNP_7:68690665-68690665_G:T	0.125
RPE_TP53_WGD	SNP_7:70900990-70900990_A:G	0.125
RPE_TP53_WGD	SNP_7:72655372-72655372_G:A	0.0769231
RPE_TP53_WGD	SNP_7:73250623-73250623_C:T	0.333333
RPE_TP53_WGD	SNP_7:74318756-74318756_A:C	0.166667
RPE_TP53_WGD	SNP_7:74547989-74547989_A:G	0.176471
RPE_TP53_WGD	SNP_7:75128866-75128866_G:A	0.0967742
RPE_TP53_WGD	SNP_7:94499057-94499057_A:G	0.116279
RPE_TP53_WGD	SNP_7:95655656-95655656_T:C	0.230769
RPE_TP53_WGD	SNP_7:97080940-97080940_T:C	0.0689655
RPE_TP53_WGD	SNP_7:101349429-101349429_C:T	0.1875
RPE_TP53_WGD	SNP_7:104449903-104449903_G:A	0.116279
RPE_TP53_WGD	SNP_7:105981967-105981967_T:C	0.147059
RPE_TP53_WGD	SNP_7:106780845-106780845_C:T	0.0769231
RPE_TP53_WGD	SNP_7:108912024-108912024_C:A	0.0714286
RPE_TP53_WGD	SNP_7:109045882-109045882_G:T	0.148148
RPE_TP53_WGD	SNP_7:109532774-109532774_G:T	0.0645161
RPE_TP53_WGD	SNP_7:113562009-113562009_C:A	0.125
RPE_TP53_WGD	SNP_7:117504619-117504619_A:T	0.0857143
RPE_TP53_WGD	SNP_7:125371896-125371896_T:C	0.0833333
RPE_TP53_WGD	SNP_7:135688570-135688570_G:A	0.105263
RPE_TP53_WGD	SNP_7:136301887-136301887_A:G	0.113636
RPE_TP53_WGD	SNP_7:139677220-139677220_C:G	0.0714286
RPE_TP53_WGD	SNP_7:143817936-143817936_G:A	0.0967742
RPE_TP53_WGD	SNP_7:147318094-147318094_C:A	0.0566038
RPE_TP53_WGD	SNP_7:156784716-156784716_C:T	0.108108
RPE_TP53_WGD	SNP_7:156898658-156898658_A:T	0.16
RPE_TP53_WGD	SNP_8:2267719-2267719_T:A	0.0704225
RPE_TP53_WGD	SNP_8:6874772-6874772_T:C	0.157895
RPE_TP53_WGD	SNP_8:18461769-18461769_G:A	0.0625
RPE_TP53_WGD	SNP_8:20800378-20800378_C:A	0.133333
RPE_TP53_WGD	SNP_8:33937554-33937554_G:T	0.125
RPE_TP53_WGD	SNP_8:35156131-35156131_C:A	0.294118
RPE_TP53_WGD	SNP_8:37209745-37209745_T:G	0.106383
RPE_TP53_WGD	SNP_8:39864568-39864568_C:G	0.0784314
RPE_TP53_WGD	SNP_8:56030668-56030668_G:T	0.131579
RPE_TP53_WGD	SNP_8:63090656-63090656_C:A	0.172414
RPE_TP53_WGD	SNP_8:65327239-65327239_T:A	0.185185
RPE_TP53_WGD	SNP_8:66043991-66043991_A:C	0.227273
RPE_TP53_WGD	SNP_8:67125651-67125651_C:T	0.0731707
RPE_TP53_WGD	SNP_8:68390845-68390845_T:C	0.121951
RPE_TP53_WGD	SNP_8:68428061-68428061_A:G	0.0909091
RPE_TP53_WGD	SNP_8:72561451-72561451_G:T	0.0487805
RPE_TP53_WGD	SNP_8:72590514-72590514_C:G	0.097561
RPE_TP53_WGD	SNP_8:88861477-88861477_A:G	0.105263
RPE_TP53_WGD	SNP_8:93328684-93328684_T:A	0.121212
RPE_TP53_WGD	SNP_8:103171316-103171316_A:C	0.170213
RPE_TP53_WGD	SNP_8:123343041-123343041_G:T	0.0666667
RPE_TP53_WGD	SNP_8:123343043-123343043_C:T	0.0666667
RPE_TP53_WGD	SNP_8:137525448-137525448_T:C	0.142857
RPE_TP53_WGD	SNP_8:137751407-137751407_G:C	0.06
RPE_TP53_WGD	SNP_8:144554428-144554428_G:A	0.0714286
RPE_TP53_WGD	SNP_8:145034657-145034657_T:C	0.173913
RPE_TP53_WGD	SNP_8:145034665-145034665_A:G	0.16
RPE_TP53_WGD	SNP_9:3420868-3420868_G:C	0.0810811
RPE_TP53_WGD	SNP_9:14481627-14481627_A:T	0.135135
RPE_TP53_WGD	SNP_9:15320146-15320146_G:C	0.133333
RPE_TP53_WGD	SNP_9:21140148-21140148_C:A	0.111111
RPE_TP53_WGD	SNP_9:23634025-23634025_C:A	0.0882353
RPE_TP53_WGD	SNP_9:23934991-23934991_C:T	0.0540541
RPE_TP53_WGD	SNP_9:28051122-28051122_C:G	0.153846
RPE_TP53_WGD	SNP_9:32183206-32183206_C:A	0.0930233
RPE_TP53_WGD	SNP_9:39906878-39906878_C:T	0.142857
RPE_TP53_WGD	SNP_9:40081016-40081016_G:A	0.142857
RPE_TP53_WGD	SNP_9:40089335-40089335_A:G	0.111111
RPE_TP53_WGD	SNP_9:40309926-40309926_T:C	0.0666667
RPE_TP53_WGD	SNP_9:40310445-40310445_G:A	0.137931
RPE_TP53_WGD	SNP_9:40355422-40355422_G:T	0.125
RPE_TP53_WGD	SNP_9:40356731-40356731_T:C	0.117647
RPE_TP53_WGD	SNP_9:40412669-40412669_C:T	0.105263
RPE_TP53_WGD	SNP_9:66344068-66344068_G:A	0.0869565
RPE_TP53_WGD	SNP_9:76681948-76681948_G:T	0.0833333
RPE_TP53_WGD	SNP_9:81972186-81972186_T:A	0.0952381
RPE_TP53_WGD	SNP_9:89652025-89652025_G:T	0.114286
RPE_TP53_WGD	SNP_9:107249719-107249719_G:A	0.107143
RPE_TP53_WGD	SNP_9:107715372-107715372_T:C	0.108696
RPE_TP53_WGD	SNP_9:108567379-108567379_C:T	0.0588235
RPE_TP53_WGD	SNP_9:118168432-118168432_T:C	0.142857
RPE_TP53_WGD	SNP_9:119262578-119262578_G:T	0.0888889
RPE_TP53_WGD	SNP_9:123101908-123101908_T:C	0.0588235
RPE_TP53_WGD	SNP_9:134129455-134129455_A:G	0.0869565
RPE_TP53_WGD	SNP_9:134428972-134428972_A:C	0.176471
RPE_TP53_WGD	SNP_9:134429921-134429921_C:T	0.0769231
RPE_TP53_WGD	SNP_9:140674562-140674562_T:C	0.08
RPE_TP53_WGD	SNP_10:2848736-2848736_C:G	0.0833333
RPE_TP53_WGD	SNP_10:13260704-13260704_G:C	0.173913
RPE_TP53_WGD	SNP_10:13686346-13686346_C:T	0.0769231
RPE_TP53_WGD	SNP_10:16291298-16291298_G:T	0.0740741
RPE_TP53_WGD	SNP_10:20572768-20572768_C:T	0.0857143
RPE_TP53_WGD	SNP_10:37137460-37137460_G:T	0.125
RPE_TP53_WGD	SNP_10:37492391-37492391_C:G	0.222222
RPE_TP53_WGD	SNP_10:37492412-37492412_C:G	0.208333
RPE_TP53_WGD	SNP_10:47326603-47326603_A:G	0.153846
RPE_TP53_WGD	SNP_10:50194170-50194170_C:A	0.0857143
RPE_TP53_WGD	SNP_10:50400276-50400276_A:C	0.2
RPE_TP53_WGD	SNP_10:53312998-53312998_T:C	0.0689655
RPE_TP53_WGD	SNP_10:55435879-55435879_G:T	0.105263
RPE_TP53_WGD	SNP_10:68882432-68882432_A:G	0.0769231
RPE_TP53_WGD	SNP_10:70906362-70906362_C:A	0.0714286
RPE_TP53_WGD	SNP_10:71688892-71688892_G:C	0.0882353
RPE_TP53_WGD	SNP_10:84440698-84440698_G:T	0.108696
RPE_TP53_WGD	SNP_10:86035838-86035838_G:T	0.0571429
RPE_TP53_WGD	SNP_10:88361861-88361861_C:A	0.0666667
RPE_TP53_WGD	SNP_10:94971869-94971869_C:A	0.0483871
RPE_TP53_WGD	SNP_10:97341515-97341515_T:C	0.166667
RPE_TP53_WGD	SNP_10:99623203-99623203_G:T	0.0746269
RPE_TP53_WGD	SNP_10:107153221-107153221_A:C	0.0784314
RPE_TP53_WGD	SNP_10:107537735-107537735_A:G	0.375
RPE_TP53_WGD	SNP_10:112791022-112791022_A:G	0.0588235
RPE_TP53_WGD	SNP_10:116125754-116125754_C:A	0.0566038
RPE_TP53_WGD	SNP_10:118126344-118126344_A:T	0.0517241
RPE_TP53_WGD	SNP_10:123368778-123368778_C:T	0.12
RPE_TP53_WGD	SNP_10:128063780-128063780_C:T	0.0952381
RPE_TP53_WGD	SNP_10:134947673-134947673_G:A	0.0754717
RPE_TP53_WGD	SNP_11:6112713-6112713_T:A	0.0571429
RPE_TP53_WGD	SNP_11:7523419-7523419_G:T	0.0909091
RPE_TP53_WGD	SNP_11:29924930-29924930_A:G	0.105263
RPE_TP53_WGD	SNP_11:38005944-38005944_G:A	0.125
RPE_TP53_WGD	SNP_11:46343531-46343531_G:T	0.0851064
RPE_TP53_WGD	SNP_11:55319264-55319264_T:A	0.318182
RPE_TP53_WGD	SNP_11:56925545-56925545_G:A	0.115385
RPE_TP53_WGD	SNP_11:75163910-75163910_C:A	0.125
RPE_TP53_WGD	SNP_11:76440748-76440748_C:T	0.108108
RPE_TP53_WGD	SNP_11:88843476-88843476_G:C	0.24
RPE_TP53_WGD	SNP_11:90419107-90419107_C:T	0.0909091
RPE_TP53_WGD	SNP_11:123585782-123585782_G:C	0.135135
RPE_TP53_WGD	SNP_11:125031507-125031507_C:A	0.0769231
RPE_TP53_WGD	SNP_11:132031886-132031886_A:T	0.0571429
RPE_TP53_WGD	SNP_11:132047613-132047613_A:T	0.0784314
RPE_TP53_WGD	SNP_11:134606116-134606116_C:T	0.108108
RPE_TP53_WGD	SNP_12:5152627-5152627_C:T	0.137931
RPE_TP53_WGD	SNP_12:5523946-5523946_C:A	0.166667
RPE_TP53_WGD	SNP_12:6065013-6065013_G:T	0.0882353
RPE_TP53_WGD	SNP_12:9549703-9549703_A:T	0.0681818
RPE_TP53_WGD	SNP_12:14301849-14301849_G:C	0.0681818
RPE_TP53_WGD	SNP_12:14786312-14786312_C:A	0.108108
RPE_TP53_WGD	SNP_12:14838699-14838699_G:T	0.0769231
RPE_TP53_WGD	SNP_12:31208360-31208360_G:T	0.09375
RPE_TP53_WGD	SNP_12:33327045-33327045_G:T	0.097561
RPE_TP53_WGD	SNP_12:40093268-40093268_T:G	0.0392157
RPE_TP53_WGD	SNP_12:40378596-40378596_A:G	0.1
RPE_TP53_WGD	SNP_12:40402292-40402292_A:G	0.142857
RPE_TP53_WGD	SNP_12:41135366-41135366_G:C	0.0833333
RPE_TP53_WGD	SNP_12:42598450-42598450_A:C	0.138889
RPE_TP53_WGD	SNP_12:43222333-43222333_C:T	0.0625
RPE_TP53_WGD	SNP_12:49969396-49969396_G:A	0.0540541
RPE_TP53_WGD	SNP_12:52489074-52489074_A:C	0.125
RPE_TP53_WGD	SNP_12:61272154-61272154_A:C	0.0833333
RPE_TP53_WGD	SNP_12:63016842-63016842_T:A	0.125
RPE_TP53_WGD	SNP_12:65068056-65068056_A:T	0.0909091
RPE_TP53_WGD	SNP_12:68181574-68181574_T:G	0.142857
RPE_TP53_WGD	SNP_12:70850513-70850513_G:A	0.108108
RPE_TP53_WGD	SNP_12:74823817-74823817_G:T	0.0952381
RPE_TP53_WGD	SNP_12:75698342-75698342_A:T	0.0714286
RPE_TP53_WGD	SNP_12:77245316-77245316_T:C	0.119048
RPE_TP53_WGD	SNP_12:82680757-82680757_A:T	0.0967742
RPE_TP53_WGD	SNP_12:85928674-85928674_C:A	0.128205
RPE_TP53_WGD	SNP_12:94550963-94550963_G:T	0.0833333
RPE_TP53_WGD	SNP_12:107596282-107596282_G:T	0.121951
RPE_TP53_WGD	SNP_12:111316302-111316302_T:A	0.115385
RPE_TP53_WGD	SNP_12:118366536-118366536_T:C	0.128205
RPE_TP53_WGD	SNP_12:120994708-120994708_G:C	0.0606061
RPE_TP53_WGD	SNP_12:121638376-121638376_A:C	0.0769231
RPE_TP53_WGD	SNP_12:121638378-121638378_C:T	0.0740741
RPE_TP53_WGD	SNP_12:127573023-127573023_G:C	0.105263
RPE_TP53_WGD	SNP_12:128288411-128288411_C:G	0.0851064
RPE_TP53_WGD	SNP_12:131881601-131881601_G:T	0.111111
RPE_TP53_WGD	SNP_12:132858456-132858456_G:A	0.130435
RPE_TP53_WGD	SNP_13:19301377-19301377_C:A	0.125
RPE_TP53_WGD	SNP_13:19336470-19336470_C:T	0.206897
RPE_TP53_WGD	SNP_13:23361495-23361495_T:C	0.12
RPE_TP53_WGD	SNP_13:33653711-33653711_G:C	0.1
RPE_TP53_WGD	SNP_13:36788803-36788803_G:T	0.136364
RPE_TP53_WGD	SNP_13:42505289-42505289_G:T	0.238095
RPE_TP53_WGD	SNP_13:43377894-43377894_C:G	0.103448
RPE_TP53_WGD	SNP_13:48132006-48132006_G:T	0.129032
RPE_TP53_WGD	SNP_13:49188319-49188319_G:T	0.1
RPE_TP53_WGD	SNP_13:49317955-49317955_G:T	0.1
RPE_TP53_WGD	SNP_13:50184340-50184340_G:T	0.125
RPE_TP53_WGD	SNP_13:54368275-54368275_C:A	0.147059
RPE_TP53_WGD	SNP_13:65492313-65492313_G:A	0.0909091
RPE_TP53_WGD	SNP_13:69315300-69315300_G:A	0.0810811
RPE_TP53_WGD	SNP_13:69316613-69316613_G:A	0.135135
RPE_TP53_WGD	SNP_13:69316636-69316636_T:G	0.138889
RPE_TP53_WGD	SNP_13:69317695-69317695_G:C	0.0882353
RPE_TP53_WGD	SNP_13:69318165-69318165_G:A	0.0606061
RPE_TP53_WGD	SNP_13:69972588-69972588_C:T	0.0869565
RPE_TP53_WGD	SNP_13:76098333-76098333_C:T	0.108108
RPE_TP53_WGD	SNP_13:78011517-78011517_T:G	0.0930233
RPE_TP53_WGD	SNP_13:79747998-79747998_T:A	0.114286
RPE_TP53_WGD	SNP_13:80510825-80510825_A:C	0.30303
RPE_TP53_WGD	SNP_13:93148380-93148380_G:A	0.0869565
RPE_TP53_WGD	SNP_13:98856720-98856720_C:A	0.142857
RPE_TP53_WGD	SNP_13:103369136-103369136_C:T	0.0571429
RPE_TP53_WGD	SNP_13:112081142-112081142_C:G	0.142857
RPE_TP53_WGD	SNP_13:113142943-113142943_G:T	0.102041
RPE_TP53_WGD	SNP_13:113142956-113142956_T:C	0.106383
RPE_TP53_WGD	SNP_13:114805752-114805752_C:A	0.2
RPE_TP53_WGD	SNP_14:28295020-28295020_T:G	0.125
RPE_TP53_WGD	SNP_14:30140111-30140111_A:T	0.184211
RPE_TP53_WGD	SNP_14:37011686-37011686_G:A	0.1
RPE_TP53_WGD	SNP_14:47433348-47433348_A:T	0.111111
RPE_TP53_WGD	SNP_14:54490497-54490497_G:C	0.111111
RPE_TP53_WGD	SNP_14:60485720-60485720_T:C	0.136364
RPE_TP53_WGD	SNP_14:67240362-67240362_A:G	0.0731707
RPE_TP53_WGD	SNP_14:77639785-77639785_C:G	0.125
RPE_TP53_WGD	SNP_14:83400179-83400179_G:T	0.0689655
RPE_TP53_WGD	SNP_14:83836063-83836063_C:A	0.0769231
RPE_TP53_WGD	SNP_14:85497130-85497130_T:C	0.0740741
RPE_TP53_WGD	SNP_14:88278524-88278524_G:T	0.0666667
RPE_TP53_WGD	SNP_14:94097972-94097972_G:A	0.15625
RPE_TP53_WGD	SNP_14:94209244-94209244_G:T	0.555556
RPE_TP53_WGD	SNP_14:95835148-95835148_A:G	0.111111
RPE_TP53_WGD	SNP_14:97298274-97298274_G:C	0.0930233
RPE_TP53_WGD	SNP_14:98040606-98040606_T:A	0.09375
RPE_TP53_WGD	SNP_14:106209220-106209220_G:A	0.119048
RPE_TP53_WGD	SNP_14:106238963-106238963_C:T	0.0833333
RPE_TP53_WGD	SNP_15:25097242-25097242_C:A	0.116279
RPE_TP53_WGD	SNP_15:45586001-45586001_C:T	0.142857
RPE_TP53_WGD	SNP_15:47205229-47205229_G:A	0.0645161
RPE_TP53_WGD	SNP_15:48115809-48115809_A:G	0.1
RPE_TP53_WGD	SNP_15:54842303-54842303_G:T	0.0697674
RPE_TP53_WGD	SNP_15:54955876-54955876_T:C	0.0909091
RPE_TP53_WGD	SNP_15:81319904-81319904_T:G	0.113636
RPE_TP53_WGD	SNP_15:81624819-81624819_C:A	0.142857
RPE_TP53_WGD	SNP_15:93622187-93622187_A:T	0.0909091
RPE_TP53_WGD	SNP_15:96548550-96548550_C:A	0.108696
RPE_TP53_WGD	SNP_15:101099820-101099820_C:T	0.142857
RPE_TP53_WGD	SNP_16:3502887-3502887_C:T	0.103448
RPE_TP53_WGD	SNP_16:8398081-8398081_T:A	0.0909091
RPE_TP53_WGD	SNP_16:34863296-34863296_A:G	0.0714286
RPE_TP53_WGD	SNP_16:52049287-52049287_C:G	0.09375
RPE_TP53_WGD	SNP_16:55117633-55117633_C:A	0.1
RPE_TP53_WGD	SNP_16:60480399-60480399_T:A	0.0588235
RPE_TP53_WGD	SNP_16:60561760-60561760_T:A	0.142857
RPE_TP53_WGD	SNP_16:71833783-71833783_C:T	0.103448
RPE_TP53_WGD	SNP_16:74318420-74318420_G:T	0.102564
RPE_TP53_WGD	SNP_16:74788988-74788988_G:A	0.0857143
RPE_TP53_WGD	SNP_16:77818952-77818952_T:G	0.269231
RPE_TP53_WGD	SNP_16:79310381-79310381_G:T	0.114286
RPE_TP53_WGD	SNP_16:79833186-79833186_T:A	0.162162
RPE_TP53_WGD	SNP_17:5138366-5138366_G:A	0.0625
RPE_TP53_WGD	SNP_17:9051932-9051932_C:A	0.0810811
RPE_TP53_WGD	SNP_17:13761451-13761451_A:C	0.194444
RPE_TP53_WGD	SNP_17:14333803-14333803_G:T	0.0833333
RPE_TP53_WGD	SNP_17:18496707-18496707_T:A	0.0909091
RPE_TP53_WGD	SNP_17:20530606-20530606_A:G	0.104167
RPE_TP53_WGD	SNP_17:21854620-21854620_A:C	0.0833333
RPE_TP53_WGD	SNP_17:22083782-22083782_G:T	0.103448
RPE_TP53_WGD	SNP_17:29193193-29193193_G:T	0.111111
RPE_TP53_WGD	SNP_17:30462314-30462314_C:G	0.097561
RPE_TP53_WGD	SNP_17:30462318-30462318_T:C	0.1
RPE_TP53_WGD	SNP_17:30920050-30920050_C:T	0.117647
RPE_TP53_WGD	SNP_17:35997320-35997320_T:C	0.131579
RPE_TP53_WGD	SNP_17:35997353-35997353_G:A	0.153846
RPE_TP53_WGD	SNP_17:47822354-47822354_A:T	0.117647
RPE_TP53_WGD	SNP_17:51005217-51005217_C:A	0.0588235
RPE_TP53_WGD	SNP_17:53804297-53804297_T:A	0.111111
RPE_TP53_WGD	SNP_17:55623668-55623668_A:C	0.210526
RPE_TP53_WGD	SNP_17:64997767-64997767_C:T	0.0681818
RPE_TP53_WGD	SNP_17:73184616-73184616_G:A	0.0769231
RPE_TP53_WGD	SNP_17:78123911-78123911_C:G	0.125
RPE_TP53_WGD	SNP_18:3944715-3944715_C:A	0.08
RPE_TP53_WGD	SNP_18:4025444-4025444_G:A	0.108108
RPE_TP53_WGD	SNP_18:4973786-4973786_T:C	0.09375
RPE_TP53_WGD	SNP_18:18574642-18574642_G:T	0.12766
RPE_TP53_WGD	SNP_18:22433689-22433689_C:G	0.15625
RPE_TP53_WGD	SNP_18:23751270-23751270_C:A	0.0540541
RPE_TP53_WGD	SNP_18:25030240-25030240_C:A	0.0769231
RPE_TP53_WGD	SNP_18:29187920-29187920_C:G	0.1
RPE_TP53_WGD	SNP_18:30835532-30835532_G:T	0.15625
RPE_TP53_WGD	SNP_18:34084567-34084567_A:T	0.0869565
RPE_TP53_WGD	SNP_18:44936713-44936713_G:T	0.16
RPE_TP53_WGD	SNP_18:51242350-51242350_C:A	0.097561
RPE_TP53_WGD	SNP_18:52244368-52244368_A:T	0.117647
RPE_TP53_WGD	SNP_18:53511420-53511420_G:C	0.0731707
RPE_TP53_WGD	SNP_18:54966446-54966446_G:T	0.171429
RPE_TP53_WGD	SNP_18:55144387-55144387_G:T	0.0833333
RPE_TP53_WGD	SNP_18:58525121-58525121_T:G	0.108108
RPE_TP53_WGD	SNP_18:60677652-60677652_T:G	0.121212
RPE_TP53_WGD	SNP_18:60729415-60729415_G:C	0.178571
RPE_TP53_WGD	SNP_18:62200142-62200142_G:T	0.0769231
RPE_TP53_WGD	SNP_18:66626601-66626601_C:A	0.107143
RPE_TP53_WGD	SNP_18:71630918-71630918_C:A	0.125
RPE_TP53_WGD	SNP_19:322869-322869_C:G	0.097561
RPE_TP53_WGD	SNP_19:2681319-2681319_C:T	0.0930233
RPE_TP53_WGD	SNP_19:2681329-2681329_C:G	0.0930233
RPE_TP53_WGD	SNP_19:5339006-5339006_T:G	0.133333
RPE_TP53_WGD	SNP_19:14380850-14380850_C:A	0.0666667
RPE_TP53_WGD	SNP_19:16016346-16016346_G:A	0.0769231
RPE_TP53_WGD	SNP_19:22688196-22688196_C:A	0.138889
RPE_TP53_WGD	SNP_19:23368021-23368021_G:T	0.171429
RPE_TP53_WGD	SNP_19:23412757-23412757_G:A	0.0784314
RPE_TP53_WGD	SNP_19:36807760-36807760_C:T	0.09375
RPE_TP53_WGD	SNP_19:37074859-37074859_G:C	0.259259
RPE_TP53_WGD	SNP_19:38856340-38856340_T:G	0.15
RPE_TP53_WGD	SNP_19:40568732-40568732_C:G	0.325
RPE_TP53_WGD	SNP_19:44137254-44137254_A:C	0.0740741
RPE_TP53_WGD	SNP_19:44137256-44137256_T:C	0.0740741
RPE_TP53_WGD	SNP_19:51114847-51114847_G:A	0.108108
RPE_TP53_WGD	SNP_19:52342117-52342117_C:A	0.0909091
RPE_TP53_WGD	SNP_19:55280365-55280365_G:C	0.125
RPE_TP53_WGD	SNP_19:57175228-57175228_T:C	0.0857143
RPE_TP53_WGD	SNP_19:57384047-57384047_G:T	0.258065
RPE_TP53_WGD	SNP_20:5903080-5903080_A:T	0.0526316
RPE_TP53_WGD	SNP_20:8091043-8091043_T:C	0.102041
RPE_TP53_WGD	SNP_20:10323760-10323760_C:A	0.15
RPE_TP53_WGD	SNP_20:11923633-11923633_T:C	0.119048
RPE_TP53_WGD	SNP_20:16733717-16733717_C:G	0.108108
RPE_TP53_WGD	SNP_20:23843146-23843146_G:T	0.133333
RPE_TP53_WGD	SNP_20:29934439-29934439_A:G	0.0833333
RPE_TP53_WGD	SNP_20:37530440-37530440_A:T	0.128205
RPE_TP53_WGD	SNP_20:39371649-39371649_A:G	0.0833333
RPE_TP53_WGD	SNP_20:40384812-40384812_A:G	0.137931
RPE_TP53_WGD	SNP_20:41457720-41457720_C:A	0.130435
RPE_TP53_WGD	SNP_20:43121143-43121143_G:A	0.0465116
RPE_TP53_WGD	SNP_20:45269682-45269682_G:T	0.190476
RPE_TP53_WGD	SNP_20:51032879-51032879_T:A	0.05
RPE_TP53_WGD	SNP_20:53802084-53802084_C:A	0.0833333
RPE_TP53_WGD	SNP_20:62279898-62279898_A:G	0.105263
RPE_TP53_WGD	SNP_21:10390296-10390296_T:C	0.148148
RPE_TP53_WGD	SNP_21:10427656-10427656_A:G	0.0416667
RPE_TP53_WGD	SNP_21:10592851-10592851_A:T	0.0416667
RPE_TP53_WGD	SNP_21:10643771-10643771_A:G	0.0490196
RPE_TP53_WGD	SNP_21:14470942-14470942_C:T	0.0714286
RPE_TP53_WGD	SNP_21:19086167-19086167_G:T	0.125
RPE_TP53_WGD	SNP_21:20207294-20207294_C:A	0.0714286
RPE_TP53_WGD	SNP_21:20463605-20463605_G:T	0.105263
RPE_TP53_WGD	SNP_21:24092461-24092461_G:T	0.1
RPE_TP53_WGD	SNP_21:37161352-37161352_A:C	0.0816327
RPE_TP53_WGD	SNP_21:43606780-43606780_A:G	0.0810811
RPE_TP53_WGD	SNP_21:46011636-46011636_A:G	0.0833333
RPE_TP53_WGD	SNP_21:46011644-46011644_G:A	0.0769231
RPE_TP53_WGD	SNP_22:17025980-17025980_C:T	0.0540541
RPE_TP53_WGD	SNP_22:17054307-17054307_C:T	0.0697674
RPE_TP53_WGD	SNP_22:26389217-26389217_C:T	0.0666667
RPE_TP53_WGD	SNP_22:30004771-30004771_T:C	0.125
RPE_TP53_WGD	SNP_22:34069564-34069564_G:T	0.111111
RPE_TP53_WGD	SNP_22:38607090-38607090_A:C	0.222222
RPE_TP53_WGD	SNP_22:41744684-41744684_C:A	0.0909091
RPE_TP53_WGD	SNP_22:44067262-44067262_A:G	0.108108
RPE_TP53_WGD	SNP_22:46272739-46272739_T:A	0.103448
RPE_TP53_WGD	SNP_22:46272745-46272745_G:C	0.103448
RPE_TP53_WGD	SNP_X:6401844-6401844_G:A	0.117647
RPE_TP53_WGD	SNP_X:6552836-6552836_C:A	0.0606061
RPE_TP53_WGD	SNP_X:8141582-8141582_T:C	0.0697674
RPE_TP53_WGD	SNP_X:12559629-12559629_G:T	0.125
RPE_TP53_WGD	SNP_X:16270213-16270213_G:A	0.115385
RPE_TP53_WGD	SNP_X:21154113-21154113_T:A	0.0606061
RPE_TP53_WGD	SNP_X:22250545-22250545_C:T	0.0588235
RPE_TP53_WGD	SNP_X:25904541-25904541_G:A	0.0606061
RPE_TP53_WGD	SNP_X:25918624-25918624_G:C	0.121212
RPE_TP53_WGD	SNP_X:29246505-29246505_C:A	0.263158
RPE_TP53_WGD	SNP_X:30076235-30076235_C:G	0.09375
RPE_TP53_WGD	SNP_X:30076237-30076237_C:G	0.09375
RPE_TP53_WGD	SNP_X:37402470-37402470_G:T	0.111111
RPE_TP53_WGD	SNP_X:37878866-37878866_C:A	0.176471
RPE_TP53_WGD	SNP_X:47570583-47570583_G:T	0.0689655
RPE_TP53_WGD	SNP_X:52710300-52710300_T:G	0.153846
RPE_TP53_WGD	SNP_X:56936796-56936796_C:A	0.102564
RPE_TP53_WGD	SNP_X:62016651-62016651_C:T	0.125
RPE_TP53_WGD	SNP_X:63238741-63238741_C:A	0.135135
RPE_TP53_WGD	SNP_X:63433314-63433314_A:C	0.0869565
RPE_TP53_WGD	SNP_X:66194815-66194815_C:A	0.0833333
RPE_TP53_WGD	SNP_X:71902225-71902225_C:T	0.151515
RPE_TP53_WGD	SNP_X:72466900-72466900_G:T	0.0666667
RPE_TP53_WGD	SNP_X:76122074-76122074_A:T	0.210526
RPE_TP53_WGD	SNP_X:77021773-77021773_C:G	0.148148
RPE_TP53_WGD	SNP_X:79525094-79525094_A:G	0.0689655
RPE_TP53_WGD	SNP_X:84732838-84732838_A:G	0.0882353
RPE_TP53_WGD	SNP_X:87348392-87348392_A:G	0.0851064
RPE_TP53_WGD	SNP_X:93301750-93301750_G:A	0.1
RPE_TP53_WGD	SNP_X:97845414-97845414_T:A	0.0454545
RPE_TP53_WGD	SNP_X:99094313-99094313_A:G	0.129032
RPE_TP53_WGD	SNP_X:103482160-103482160_C:G	0.0909091
RPE_TP53_WGD	SNP_X:103482163-103482163_A:G	0.0888889
RPE_TP53_WGD	SNP_X:111436578-111436578_T:C	0.0612245
RPE_TP53_WGD	SNP_X:122345395-122345395_C:A	0.0526316
RPE_TP53_WGD	SNP_X:124985149-124985149_A:G	0.105263
RPE_TP53_WGD	SNP_X:127431830-127431830_A:G	0.104167
RPE_TP53_WGD	SNP_X:128572567-128572567_T:C	0.142857
RPE_TP53_WGD	SNP_X:130616699-130616699_C:A	0.0606061
RPE_TP53_WGD	SNP_X:140786646-140786646_A:G	0.0714286
RPE_TP53_WGD	SNP_X:140786648-140786648_G:A	0.0714286
RPE_TP53_WGD	SNP_X:144036330-144036330_G:A	0.0833333
RPE_TP53_WGD	SNP_X:144813279-144813279_C:A	0.0512821
RPE_TP53_WGD	SNP_X:145078765-145078765_A:C	0.09375
RPE_TP53_WGD	SNP_X:145684086-145684086_T:C	0.0652174
RPE_TP53_WGD	SNP_X:145862205-145862205_G:T	0.107143
RPE_TP53_WGD	SNP_X:146814334-146814334_A:T	0.117647
RPE_TP53_WGD	SNP_X:151520162-151520162_C:A	0.097561
RPE_TP53_WGD	SNP_X:151726873-151726873_A:G	0.106383
RPE_TP53_WGD	SNP_X:152766792-152766792_G:T	0.0909091
RPE_TP53_WGD	SNP_X:153165098-153165098_G:C	0.0882353
RPE_TP53_6wCtrl	SNP_1:5891008-5891008_A:C	0.172414
RPE_TP53_6wCtrl	SNP_1:18633723-18633723_T:C	0.1
RPE_TP53_6wCtrl	SNP_1:37668490-37668490_G:T	0.0869565
RPE_TP53_6wCtrl	SNP_1:40846335-40846335_G:A	0.151515
RPE_TP53_6wCtrl	SNP_1:52056724-52056724_G:T	0.25
RPE_TP53_6wCtrl	SNP_1:71681638-71681638_C:G	0.181818
RPE_TP53_6wCtrl	SNP_1:74897277-74897277_G:A	0.130435
RPE_TP53_6wCtrl	SNP_1:84283832-84283832_G:T	0.125
RPE_TP53_6wCtrl	SNP_1:100652315-100652315_G:A	0.0740741
RPE_TP53_6wCtrl	SNP_1:106893291-106893291_G:C	0.172414
RPE_TP53_6wCtrl	SNP_1:145654859-145654859_G:T	0.210526
RPE_TP53_6wCtrl	SNP_1:147124734-147124734_C:T	0.0769231
RPE_TP53_6wCtrl	SNP_1:149294284-149294284_T:C	0.045977
RPE_TP53_6wCtrl	SNP_1:150281569-150281569_A:G	0.125
RPE_TP53_6wCtrl	SNP_1:158539443-158539443_A:T	0.08
RPE_TP53_6wCtrl	SNP_1:175881387-175881387_C:A	0.266667
RPE_TP53_6wCtrl	SNP_1:183585950-183585950_G:T	0.075
RPE_TP53_6wCtrl	SNP_1:183585958-183585958_A:C	0.0769231
RPE_TP53_6wCtrl	SNP_1:191185488-191185488_T:C	0.0909091
RPE_TP53_6wCtrl	SNP_1:195168123-195168123_C:A	0.2
RPE_TP53_6wCtrl	SNP_1:196174161-196174161_C:T	0.185185
RPE_TP53_6wCtrl	SNP_1:203899927-203899927_G:T	0.106383
RPE_TP53_6wCtrl	SNP_1:216571379-216571379_A:C	0.181818
RPE_TP53_6wCtrl	SNP_1:233227200-233227200_A:T	0.166667
RPE_TP53_6wCtrl	SNP_2:1163014-1163014_G:C	0.133333
RPE_TP53_6wCtrl	SNP_2:4918740-4918740_C:T	0.111111
RPE_TP53_6wCtrl	SNP_2:11939792-11939792_A:C	0.107143
RPE_TP53_6wCtrl	SNP_2:33819672-33819672_A:C	0.642857
RPE_TP53_6wCtrl	SNP_2:33856750-33856750_G:C	0.125
RPE_TP53_6wCtrl	SNP_2:39951678-39951678_C:G	0.206897
RPE_TP53_6wCtrl	SNP_2:50702657-50702657_C:A	0.214286
RPE_TP53_6wCtrl	SNP_2:54841687-54841687_C:T	0.131579
RPE_TP53_6wCtrl	SNP_2:78246587-78246587_C:A	0.166667
RPE_TP53_6wCtrl	SNP_2:81797621-81797621_T:A	0.2
RPE_TP53_6wCtrl	SNP_2:82742784-82742784_G:A	0.136364
RPE_TP53_6wCtrl	SNP_2:83355653-83355653_T:G	0.0789474
RPE_TP53_6wCtrl	SNP_2:89117517-89117517_G:T	0.103448
RPE_TP53_6wCtrl	SNP_2:90055029-90055029_A:T	0.0714286
RPE_TP53_6wCtrl	SNP_2:99382530-99382530_A:C	0.235294
RPE_TP53_6wCtrl	SNP_2:110043503-110043503_G:C	0.08
RPE_TP53_6wCtrl	SNP_2:110429824-110429824_C:A	0.176471
RPE_TP53_6wCtrl	SNP_2:115310210-115310210_T:A	0.142857
RPE_TP53_6wCtrl	SNP_2:115578733-115578733_C:T	0.111111
RPE_TP53_6wCtrl	SNP_2:115855030-115855030_T:C	0.166667
RPE_TP53_6wCtrl	SNP_2:120589807-120589807_C:A	0.137931
RPE_TP53_6wCtrl	SNP_2:123186801-123186801_G:C	0.133333
RPE_TP53_6wCtrl	SNP_2:124793515-124793515_G:T	0.222222
RPE_TP53_6wCtrl	SNP_2:125879228-125879228_A:G	0.148148
RPE_TP53_6wCtrl	SNP_2:132290992-132290992_G:T	0.128205
RPE_TP53_6wCtrl	SNP_2:133703714-133703714_G:A	0.179487
RPE_TP53_6wCtrl	SNP_2:154116311-154116311_A:G	0.115385
RPE_TP53_6wCtrl	SNP_2:157228824-157228824_G:A	0.111111
RPE_TP53_6wCtrl	SNP_2:160885108-160885108_T:G	0.0806452
RPE_TP53_6wCtrl	SNP_2:167242080-167242080_T:C	0.0789474
RPE_TP53_6wCtrl	SNP_2:179847758-179847758_G:C	0.121212
RPE_TP53_6wCtrl	SNP_2:180480680-180480680_T:C	0.181818
RPE_TP53_6wCtrl	SNP_2:204388587-204388587_T:C	0.0882353
RPE_TP53_6wCtrl	SNP_2:216290357-216290357_C:G	0.103448
RPE_TP53_6wCtrl	SNP_2:220469817-220469817_G:T	0.125
RPE_TP53_6wCtrl	SNP_2:220705964-220705964_C:G	0.266667
RPE_TP53_6wCtrl	SNP_2:222020708-222020708_C:A	0.129032
RPE_TP53_6wCtrl	SNP_2:222612088-222612088_G:A	0.125
RPE_TP53_6wCtrl	SNP_2:222965899-222965899_G:A	0.097561
RPE_TP53_6wCtrl	SNP_2:224726912-224726912_A:G	0.107143
RPE_TP53_6wCtrl	SNP_3:977880-977880_C:G	0.178571
RPE_TP53_6wCtrl	SNP_3:17313730-17313730_G:A	0.0571429
RPE_TP53_6wCtrl	SNP_3:18948660-18948660_C:G	0.0625
RPE_TP53_6wCtrl	SNP_3:26467594-26467594_C:G	0.153846
RPE_TP53_6wCtrl	SNP_3:34951788-34951788_A:T	0.148148
RPE_TP53_6wCtrl	SNP_3:35265450-35265450_T:G	0.176471
RPE_TP53_6wCtrl	SNP_3:43732849-43732849_T:G	0.227273
RPE_TP53_6wCtrl	SNP_3:49681074-49681074_C:A	0.206897
RPE_TP53_6wCtrl	SNP_3:60265267-60265267_A:C	0.190476
RPE_TP53_6wCtrl	SNP_3:60750353-60750353_A:T	0.138889
RPE_TP53_6wCtrl	SNP_3:66917881-66917881_A:G	0.193548
RPE_TP53_6wCtrl	SNP_3:67107970-67107970_T:C	0.148148
RPE_TP53_6wCtrl	SNP_3:88793925-88793925_G:T	0.12
RPE_TP53_6wCtrl	SNP_3:104895126-104895126_G:C	0.138889
RPE_TP53_6wCtrl	SNP_3:115763029-115763029_A:T	0.12
RPE_TP53_6wCtrl	SNP_3:121250701-121250701_C:A	0.138889
RPE_TP53_6wCtrl	SNP_3:121724436-121724436_A:C	0.227273
RPE_TP53_6wCtrl	SNP_3:129611310-129611310_C:T	0.212121
RPE_TP53_6wCtrl	SNP_3:129839807-129839807_A:T	0.125
RPE_TP53_6wCtrl	SNP_3:138894137-138894137_T:A	0.102564
RPE_TP53_6wCtrl	SNP_3:150669041-150669041_G:T	0.111111
RPE_TP53_6wCtrl	SNP_3:156546591-156546591_A:T	0.102564
RPE_TP53_6wCtrl	SNP_3:159098144-159098144_G:T	0.1875
RPE_TP53_6wCtrl	SNP_3:174745881-174745881_C:A	0.121212
RPE_TP53_6wCtrl	SNP_3:184142481-184142481_G:C	0.166667
RPE_TP53_6wCtrl	SNP_3:189587872-189587872_G:A	0.0833333
RPE_TP53_6wCtrl	SNP_3:197079416-197079416_C:T	0.05
RPE_TP53_6wCtrl	SNP_4:209416-209416_A:G	0.0689655
RPE_TP53_6wCtrl	SNP_4:209422-209422_A:C	0.0689655
RPE_TP53_6wCtrl	SNP_4:3999999-3999999_G:T	0.166667
RPE_TP53_6wCtrl	SNP_4:4118400-4118400_A:C	0.206897
RPE_TP53_6wCtrl	SNP_4:6893881-6893881_C:A	0.130435
RPE_TP53_6wCtrl	SNP_4:14644854-14644854_A:C	0.09375
RPE_TP53_6wCtrl	SNP_4:41480761-41480761_C:T	0.111111
RPE_TP53_6wCtrl	SNP_4:41596958-41596958_C:T	0.153846
RPE_TP53_6wCtrl	SNP_4:45619184-45619184_C:T	0.0740741
RPE_TP53_6wCtrl	SNP_4:62953372-62953372_C:A	0.105263
RPE_TP53_6wCtrl	SNP_4:63501385-63501385_G:C	0.171429
RPE_TP53_6wCtrl	SNP_4:168400532-168400532_G:T	0.15625
RPE_TP53_6wCtrl	SNP_4:182643170-182643170_A:G	0.148148
RPE_TP53_6wCtrl	SNP_4:189940969-189940969_C:T	0.137931
RPE_TP53_6wCtrl	SNP_5:6258034-6258034_G:A	0.185185
RPE_TP53_6wCtrl	SNP_5:12872510-12872510_C:G	0.166667
RPE_TP53_6wCtrl	SNP_5:14177107-14177107_G:T	0.151515
RPE_TP53_6wCtrl	SNP_5:20893521-20893521_C:A	0.181818
RPE_TP53_6wCtrl	SNP_5:24615701-24615701_G:A	0.190476
RPE_TP53_6wCtrl	SNP_5:24662742-24662742_A:G	0.1875
RPE_TP53_6wCtrl	SNP_5:42208731-42208731_T:C	0.111111
RPE_TP53_6wCtrl	SNP_5:44011118-44011118_C:A	0.185185
RPE_TP53_6wCtrl	SNP_5:45064950-45064950_G:A	0.125
RPE_TP53_6wCtrl	SNP_5:45505382-45505382_A:C	0.103448
RPE_TP53_6wCtrl	SNP_5:53046779-53046779_G:A	0.15625
RPE_TP53_6wCtrl	SNP_5:71045248-71045248_G:T	0.148148
RPE_TP53_6wCtrl	SNP_5:100870919-100870919_C:A	0.216216
RPE_TP53_6wCtrl	SNP_5:113041401-113041401_C:A	0.26087
RPE_TP53_6wCtrl	SNP_5:116234374-116234374_C:T	0.0769231
RPE_TP53_6wCtrl	SNP_5:122005000-122005000_T:A	0.0952381
RPE_TP53_6wCtrl	SNP_5:123213596-123213596_T:G	0.192308
RPE_TP53_6wCtrl	SNP_5:134436670-134436670_C:A	0.16129
RPE_TP53_6wCtrl	SNP_5:146181441-146181441_C:T	0.148148
RPE_TP53_6wCtrl	SNP_5:150932430-150932430_C:A	0.111111
RPE_TP53_6wCtrl	SNP_5:154847019-154847019_C:A	0.148148
RPE_TP53_6wCtrl	SNP_5:177675886-177675886_T:G	0.136364
RPE_TP53_6wCtrl	SNP_6:9550363-9550363_C:G	0.269231
RPE_TP53_6wCtrl	SNP_6:14444856-14444856_T:C	0.16129
RPE_TP53_6wCtrl	SNP_6:19277912-19277912_G:T	0.105263
RPE_TP53_6wCtrl	SNP_6:21042502-21042502_T:A	0.181818
RPE_TP53_6wCtrl	SNP_6:30898702-30898702_C:G	0.103448
RPE_TP53_6wCtrl	SNP_6:33441634-33441634_A:C	0.333333
RPE_TP53_6wCtrl	SNP_6:51947632-51947632_C:G	0.0740741
RPE_TP53_6wCtrl	SNP_6:62955615-62955615_A:G	0.142857
RPE_TP53_6wCtrl	SNP_6:70271098-70271098_G:A	0.15
RPE_TP53_6wCtrl	SNP_6:101264968-101264968_A:C	0.216216
RPE_TP53_6wCtrl	SNP_6:103941774-103941774_G:T	0.142857
RPE_TP53_6wCtrl	SNP_6:109220513-109220513_C:T	0.0740741
RPE_TP53_6wCtrl	SNP_6:117507577-117507577_C:G	0.136364
RPE_TP53_6wCtrl	SNP_6:117507581-117507581_A:T	0.136364
RPE_TP53_6wCtrl	SNP_6:126062596-126062596_G:T	0.125
RPE_TP53_6wCtrl	SNP_6:149020110-149020110_A:C	0.241379
RPE_TP53_6wCtrl	SNP_6:155558767-155558767_C:A	0.147059
RPE_TP53_6wCtrl	SNP_6:167376443-167376443_G:A	0.25
RPE_TP53_6wCtrl	SNP_6:169259418-169259418_G:T	0.105263
RPE_TP53_6wCtrl	SNP_7:6388550-6388550_A:C	0.129032
RPE_TP53_6wCtrl	SNP_7:10425138-10425138_T:G	0.119048
RPE_TP53_6wCtrl	SNP_7:16532865-16532865_T:G	0.135135
RPE_TP53_6wCtrl	SNP_7:26450960-26450960_C:A	0.135135
RPE_TP53_6wCtrl	SNP_7:27100518-27100518_T:A	0.12
RPE_TP53_6wCtrl	SNP_7:32449008-32449008_A:T	0.0909091
RPE_TP53_6wCtrl	SNP_7:33714977-33714977_G:A	0.185185
RPE_TP53_6wCtrl	SNP_7:48984485-48984485_T:G	0.147059
RPE_TP53_6wCtrl	SNP_7:50866989-50866989_G:C	0.09375
RPE_TP53_6wCtrl	SNP_7:52102534-52102534_A:G	0.137931
RPE_TP53_6wCtrl	SNP_7:55635154-55635154_G:A	0.2
RPE_TP53_6wCtrl	SNP_7:73615999-73615999_G:C	0.142857
RPE_TP53_6wCtrl	SNP_7:79530897-79530897_C:T	0.0882353
RPE_TP53_6wCtrl	SNP_7:79530924-79530924_C:T	0.0714286
RPE_TP53_6wCtrl	SNP_7:84226254-84226254_G:T	0.103448
RPE_TP53_6wCtrl	SNP_7:96382119-96382119_G:T	0.24
RPE_TP53_6wCtrl	SNP_7:100088314-100088314_T:G	0.28
RPE_TP53_6wCtrl	SNP_7:100121355-100121355_C:T	0.2
RPE_TP53_6wCtrl	SNP_7:107507278-107507278_A:C	0.12
RPE_TP53_6wCtrl	SNP_7:118860619-118860619_C:A	0.133333
RPE_TP53_6wCtrl	SNP_7:128571355-128571355_T:G	0.24
RPE_TP53_6wCtrl	SNP_7:129897641-129897641_A:G	0.0769231
RPE_TP53_6wCtrl	SNP_7:153054293-153054293_G:T	0.15
RPE_TP53_6wCtrl	SNP_7:154469279-154469279_G:A	0.16
RPE_TP53_6wCtrl	SNP_8:8334249-8334249_A:T	0.263158
RPE_TP53_6wCtrl	SNP_8:21924882-21924882_C:A	0.142857
RPE_TP53_6wCtrl	SNP_8:27084415-27084415_A:T	0.307692
RPE_TP53_6wCtrl	SNP_8:37895897-37895897_A:G	0.181818
RPE_TP53_6wCtrl	SNP_8:37895899-37895899_A:G	0.181818
RPE_TP53_6wCtrl	SNP_8:40468669-40468669_C:A	0.178571
RPE_TP53_6wCtrl	SNP_8:41634528-41634528_T:A	0.222222
RPE_TP53_6wCtrl	SNP_8:47014897-47014897_C:A	0.107143
RPE_TP53_6wCtrl	SNP_8:57017079-57017079_T:C	0.133333
RPE_TP53_6wCtrl	SNP_8:76547646-76547646_T:A	0.217391
RPE_TP53_6wCtrl	SNP_8:79318784-79318784_G:T	0.1
RPE_TP53_6wCtrl	SNP_8:85139223-85139223_G:T	0.166667
RPE_TP53_6wCtrl	SNP_8:88114177-88114177_T:C	0.117647
RPE_TP53_6wCtrl	SNP_8:94601054-94601054_G:T	0.0909091
RPE_TP53_6wCtrl	SNP_8:109542942-109542942_C:T	0.111111
RPE_TP53_6wCtrl	SNP_8:119460360-119460360_G:C	0.121951
RPE_TP53_6wCtrl	SNP_9:158294-158294_C:G	0.185185
RPE_TP53_6wCtrl	SNP_9:10079232-10079232_C:T	0.176471
RPE_TP53_6wCtrl	SNP_9:24653817-24653817_A:C	0.137931
RPE_TP53_6wCtrl	SNP_9:34117811-34117811_C:A	0.130435
RPE_TP53_6wCtrl	SNP_9:66260433-66260433_T:C	0.133333
RPE_TP53_6wCtrl	SNP_9:77890506-77890506_A:G	0.0833333
RPE_TP53_6wCtrl	SNP_9:93724947-93724947_C:A	0.102564
RPE_TP53_6wCtrl	SNP_9:93838891-93838891_A:T	0.171429
RPE_TP53_6wCtrl	SNP_9:94145763-94145763_T:C	0.159091
RPE_TP53_6wCtrl	SNP_9:102398214-102398214_C:A	0.121212
RPE_TP53_6wCtrl	SNP_9:103581206-103581206_C:T	0.09375
RPE_TP53_6wCtrl	SNP_9:120656208-120656208_A:T	0.181818
RPE_TP53_6wCtrl	SNP_10:19829601-19829601_T:C	0.166667
RPE_TP53_6wCtrl	SNP_10:26288511-26288511_C:A	0.0810811
RPE_TP53_6wCtrl	SNP_10:27190904-27190904_A:C	0.137931
RPE_TP53_6wCtrl	SNP_10:28252107-28252107_T:C	0.166667
RPE_TP53_6wCtrl	SNP_10:30353252-30353252_T:C	0.128205
RPE_TP53_6wCtrl	SNP_10:34672851-34672851_G:C	0.283784
RPE_TP53_6wCtrl	SNP_10:34692056-34692056_C:G	0.358209
RPE_TP53_6wCtrl	SNP_10:34692467-34692467_C:G	0.285714
RPE_TP53_6wCtrl	SNP_10:35851595-35851595_A:T	0.0754717
RPE_TP53_6wCtrl	SNP_10:36548114-36548114_C:T	0.142857
RPE_TP53_6wCtrl	SNP_10:36555002-36555002_C:T	0.142857
RPE_TP53_6wCtrl	SNP_10:36558166-36558166_C:G	0.210526
RPE_TP53_6wCtrl	SNP_10:36558337-36558337_C:G	0.142857
RPE_TP53_6wCtrl	SNP_10:36991682-36991682_T:G	0.36
RPE_TP53_6wCtrl	SNP_10:37495851-37495851_T:C	0.5
RPE_TP53_6wCtrl	SNP_10:52648504-52648504_C:A	0.136364
RPE_TP53_6wCtrl	SNP_10:66024028-66024028_A:T	0.181818
RPE_TP53_6wCtrl	SNP_10:66737881-66737881_G:A	0.117647
RPE_TP53_6wCtrl	SNP_10:67075393-67075393_C:G	0.147059
RPE_TP53_6wCtrl	SNP_10:71178797-71178797_C:T	0.0909091
RPE_TP53_6wCtrl	SNP_10:74427910-74427910_C:A	0.0740741
RPE_TP53_6wCtrl	SNP_10:81648822-81648822_C:A	0.097561
RPE_TP53_6wCtrl	SNP_10:82224631-82224631_A:T	0.15
RPE_TP53_6wCtrl	SNP_10:82740786-82740786_G:T	0.111111
RPE_TP53_6wCtrl	SNP_10:83115331-83115331_A:G	0.102564
RPE_TP53_6wCtrl	SNP_10:90549036-90549036_A:T	0.0784314
RPE_TP53_6wCtrl	SNP_10:116676255-116676255_T:G	0.140351
RPE_TP53_6wCtrl	SNP_10:123069444-123069444_C:A	0.0877193
RPE_TP53_6wCtrl	SNP_10:133118545-133118545_C:G	0.128205
RPE_TP53_6wCtrl	SNP_10:133359220-133359220_T:G	0.111111
RPE_TP53_6wCtrl	SNP_11:4287849-4287849_A:C	0.210526
RPE_TP53_6wCtrl	SNP_11:9403482-9403482_C:T	0.181818
RPE_TP53_6wCtrl	SNP_11:9838891-9838891_C:A	0.125
RPE_TP53_6wCtrl	SNP_11:13909809-13909809_C:A	0.108108
RPE_TP53_6wCtrl	SNP_11:20867903-20867903_C:T	0.12
RPE_TP53_6wCtrl	SNP_11:27024402-27024402_C:T	0.0967742
RPE_TP53_6wCtrl	SNP_11:27835061-27835061_C:A	0.121951
RPE_TP53_6wCtrl	SNP_11:31259885-31259885_C:A	0.142857
RPE_TP53_6wCtrl	SNP_11:36567357-36567357_C:A	0.236842
RPE_TP53_6wCtrl	SNP_11:39393693-39393693_C:A	0.125
RPE_TP53_6wCtrl	SNP_11:39871392-39871392_C:A	0.136364
RPE_TP53_6wCtrl	SNP_11:59157925-59157925_A:T	0.1
RPE_TP53_6wCtrl	SNP_11:80401369-80401369_T:G	0.137931
RPE_TP53_6wCtrl	SNP_11:83510873-83510873_G:T	0.166667
RPE_TP53_6wCtrl	SNP_11:88306681-88306681_A:G	0.222222
RPE_TP53_6wCtrl	SNP_11:93076369-93076369_A:G	0.129032
RPE_TP53_6wCtrl	SNP_11:95352091-95352091_A:G	0.0697674
RPE_TP53_6wCtrl	SNP_11:111757638-111757638_A:C	0.2
RPE_TP53_6wCtrl	SNP_12:5901457-5901457_C:A	0.0769231
RPE_TP53_6wCtrl	SNP_12:5901769-5901769_T:C	0.0909091
RPE_TP53_6wCtrl	SNP_12:8031558-8031558_G:A	0.166667
RPE_TP53_6wCtrl	SNP_12:16358569-16358569_A:C	0.333333
RPE_TP53_6wCtrl	SNP_12:31300187-31300187_T:G	0.0847458
RPE_TP53_6wCtrl	SNP_12:41431889-41431889_G:C	0.142857
RPE_TP53_6wCtrl	SNP_12:44030816-44030816_C:G	0.142857
RPE_TP53_6wCtrl	SNP_12:51397037-51397037_C:A	0.103448
RPE_TP53_6wCtrl	SNP_12:52428142-52428142_G:T	0.102564
RPE_TP53_6wCtrl	SNP_12:63474298-63474298_G:T	0.151515
RPE_TP53_6wCtrl	SNP_12:91029577-91029577_A:G	0.114286
RPE_TP53_6wCtrl	SNP_12:118611956-118611956_T:C	0.111111
RPE_TP53_6wCtrl	SNP_12:118959816-118959816_T:A	0.0882353
RPE_TP53_6wCtrl	SNP_12:131576018-131576018_G:T	0.133333
RPE_TP53_6wCtrl	SNP_13:54808643-54808643_A:G	0.153846
RPE_TP53_6wCtrl	SNP_13:62020100-62020100_C:A	0.157895
RPE_TP53_6wCtrl	SNP_13:75475841-75475841_T:C	0.2
RPE_TP53_6wCtrl	SNP_13:78979911-78979911_A:G	0.137931
RPE_TP53_6wCtrl	SNP_13:79719314-79719314_A:G	0.0714286
RPE_TP53_6wCtrl	SNP_13:82321065-82321065_C:T	0.125
RPE_TP53_6wCtrl	SNP_13:84144358-84144358_T:A	0.214286
RPE_TP53_6wCtrl	SNP_13:97180879-97180879_C:A	0.151515
RPE_TP53_6wCtrl	SNP_13:98401803-98401803_T:G	0.125
RPE_TP53_6wCtrl	SNP_13:105499148-105499148_A:G	0.1
RPE_TP53_6wCtrl	SNP_13:109530251-109530251_C:T	0.0909091
RPE_TP53_6wCtrl	SNP_13:113647728-113647728_G:C	0.157895
RPE_TP53_6wCtrl	SNP_14:22288561-22288561_C:A	0.142857
RPE_TP53_6wCtrl	SNP_14:28661507-28661507_T:C	0.0625
RPE_TP53_6wCtrl	SNP_14:39725195-39725195_A:G	0.16129
RPE_TP53_6wCtrl	SNP_14:57204097-57204097_A:C	0.142857
RPE_TP53_6wCtrl	SNP_14:62309492-62309492_A:T	0.210526
RPE_TP53_6wCtrl	SNP_14:63801660-63801660_G:C	0.217391
RPE_TP53_6wCtrl	SNP_14:71679023-71679023_C:A	0.137931
RPE_TP53_6wCtrl	SNP_14:78906067-78906067_A:T	0.129032
RPE_TP53_6wCtrl	SNP_14:78906069-78906069_G:T	0.121212
RPE_TP53_6wCtrl	SNP_14:92088762-92088762_G:A	0.1
RPE_TP53_6wCtrl	SNP_14:100343278-100343278_A:G	0.15
RPE_TP53_6wCtrl	SNP_14:107098417-107098417_C:T	0.1
RPE_TP53_6wCtrl	SNP_15:31363546-31363546_G:A	0.133333
RPE_TP53_6wCtrl	SNP_15:37270422-37270422_T:C	0.138889
RPE_TP53_6wCtrl	SNP_15:49853953-49853953_A:T	0.0540541
RPE_TP53_6wCtrl	SNP_15:50034206-50034206_C:T	0.12
RPE_TP53_6wCtrl	SNP_15:61326082-61326082_C:T	0.142857
RPE_TP53_6wCtrl	SNP_15:64900562-64900562_C:T	0.09375
RPE_TP53_6wCtrl	SNP_15:66103221-66103221_G:C	0.2
RPE_TP53_6wCtrl	SNP_15:81578269-81578269_G:C	0.1
RPE_TP53_6wCtrl	SNP_15:89196244-89196244_T:G	0.210526
RPE_TP53_6wCtrl	SNP_16:4770441-4770441_T:A	0.222222
RPE_TP53_6wCtrl	SNP_16:16693893-16693893_A:G	0.151515
RPE_TP53_6wCtrl	SNP_16:23235726-23235726_C:G	0.177778
RPE_TP53_6wCtrl	SNP_16:25498500-25498500_T:C	0.1
RPE_TP53_6wCtrl	SNP_16:34524369-34524369_C:G	0.185185
RPE_TP53_6wCtrl	SNP_16:47793255-47793255_G:T	0.0555556
RPE_TP53_6wCtrl	SNP_16:51254833-51254833_T:A	0.291667
RPE_TP53_6wCtrl	SNP_16:51420112-51420112_G:T	0.153846
RPE_TP53_6wCtrl	SNP_16:64533170-64533170_G:C	0.193548
RPE_TP53_6wCtrl	SNP_16:65979155-65979155_A:G	0.171429
RPE_TP53_6wCtrl	SNP_16:69295544-69295544_T:C	0.166667
RPE_TP53_6wCtrl	SNP_17:4155053-4155053_A:C	0.138889
RPE_TP53_6wCtrl	SNP_17:31391074-31391074_G:C	0.2
RPE_TP53_6wCtrl	SNP_17:31469848-31469848_G:C	0.133333
RPE_TP53_6wCtrl	SNP_17:34209298-34209298_G:A	0.2
RPE_TP53_6wCtrl	SNP_17:34209300-34209300_A:G	0.2
RPE_TP53_6wCtrl	SNP_17:43230954-43230954_C:A	0.136364
RPE_TP53_6wCtrl	SNP_17:77086531-77086531_G:T	0.111111
RPE_TP53_6wCtrl	SNP_18:5989174-5989174_G:T	0.212121
RPE_TP53_6wCtrl	SNP_18:7146583-7146583_G:C	0.136364
RPE_TP53_6wCtrl	SNP_18:13420287-13420287_C:A	0.166667
RPE_TP53_6wCtrl	SNP_18:24783813-24783813_C:A	0.115385
RPE_TP53_6wCtrl	SNP_18:25002746-25002746_G:A	0.2
RPE_TP53_6wCtrl	SNP_18:33887293-33887293_C:T	0.148148
RPE_TP53_6wCtrl	SNP_18:35701836-35701836_C:G	0.114286
RPE_TP53_6wCtrl	SNP_18:40635186-40635186_T:A	0.133333
RPE_TP53_6wCtrl	SNP_18:40851046-40851046_G:T	0.166667
RPE_TP53_6wCtrl	SNP_18:44465667-44465667_G:T	0.0851064
RPE_TP53_6wCtrl	SNP_18:53268420-53268420_C:T	0.0869565
RPE_TP53_6wCtrl	SNP_18:64161246-64161246_C:G	0.277778
RPE_TP53_6wCtrl	SNP_18:75440103-75440103_G:T	0.130435
RPE_TP53_6wCtrl	SNP_18:75800855-75800855_T:C	0.151515
RPE_TP53_6wCtrl	SNP_19:6860070-6860070_C:A	0.0625
RPE_TP53_6wCtrl	SNP_19:7981635-7981635_T:G	0.153846
RPE_TP53_6wCtrl	SNP_19:13551701-13551701_A:C	0.0882353
RPE_TP53_6wCtrl	SNP_19:15672766-15672766_A:G	0.0833333
RPE_TP53_6wCtrl	SNP_19:16894426-16894426_A:T	0.105263
RPE_TP53_6wCtrl	SNP_19:16894433-16894433_A:G	0.105263
RPE_TP53_6wCtrl	SNP_19:17695177-17695177_G:C	0.130435
RPE_TP53_6wCtrl	SNP_19:23329639-23329639_C:G	0.285714
RPE_TP53_6wCtrl	SNP_19:52355801-52355801_T:G	0.16
RPE_TP53_6wCtrl	SNP_19:54132378-54132378_G:A	0.181818
RPE_TP53_6wCtrl	SNP_19:57903766-57903766_C:G	0.177778
RPE_TP53_6wCtrl	SNP_20:17145250-17145250_A:G	0.09375
RPE_TP53_6wCtrl	SNP_20:36816869-36816869_A:G	0.208333
RPE_TP53_6wCtrl	SNP_20:37574038-37574038_C:A	0.2
RPE_TP53_6wCtrl	SNP_20:55217834-55217834_T:A	0.227273
RPE_TP53_6wCtrl	SNP_20:56595109-56595109_G:A	0.0571429
RPE_TP53_6wCtrl	SNP_21:17801645-17801645_A:C	0.25
RPE_TP53_6wCtrl	SNP_21:17844847-17844847_G:A	0.142857
RPE_TP53_6wCtrl	SNP_21:18885595-18885595_T:G	0.181818
RPE_TP53_6wCtrl	SNP_21:24166043-24166043_A:T	0.142857
RPE_TP53_6wCtrl	SNP_21:27830356-27830356_A:G	0.206897
RPE_TP53_6wCtrl	SNP_21:42906056-42906056_T:C	0.138889
RPE_TP53_6wCtrl	SNP_22:41192075-41192075_C:G	0.166667
RPE_TP53_6wCtrl	SNP_22:42182157-42182157_G:T	0.133333
RPE_TP53_6wCtrl	SNP_22:44704822-44704822_A:G	0.241379
RPE_TP53_6wCtrl	SNP_22:49222375-49222375_C:T	0.0952381
RPE_TP53_6wCtrl	SNP_X:830307-830307_T:C	0.129032
RPE_TP53_6wCtrl	SNP_X:871884-871884_T:C	0.181818
RPE_TP53_6wCtrl	SNP_X:965410-965410_G:T	0.25
RPE_TP53_6wCtrl	SNP_X:7357992-7357992_G:T	0.16129
RPE_TP53_6wCtrl	SNP_X:32978328-32978328_G:T	0.0689655
RPE_TP53_6wCtrl	SNP_X:38991181-38991181_A:C	0.166667
RPE_TP53_6wCtrl	SNP_X:44509634-44509634_A:T	0.166667
RPE_TP53_6wCtrl	SNP_X:51007664-51007664_C:A	0.185185
RPE_TP53_6wCtrl	SNP_X:54370696-54370696_G:C	0.137931
RPE_TP53_6wCtrl	SNP_X:64171982-64171982_G:T	0.142857
RPE_TP53_6wCtrl	SNP_X:66785492-66785492_G:A	0.24
RPE_TP53_6wCtrl	SNP_X:78167568-78167568_T:C	0.178571
RPE_TP53_6wCtrl	SNP_X:79926672-79926672_G:T	0.233333
RPE_TP53_6wCtrl	SNP_X:83673876-83673876_A:C	0.0909091
RPE_TP53_6wCtrl	SNP_X:91541576-91541576_C:T	0.142857
RPE_TP53_6wCtrl	SNP_X:108407387-108407387_A:G	0.36
RPE_TP53_6wCtrl	SNP_X:121310657-121310657_C:T	0.125
RPE_TP53_6wCtrl	SNP_X:131379021-131379021_C:G	0.0909091
RPE_TP53_6wCtrl	SNP_X:140823738-140823738_G:T	0.125
RPE_TP53_6wCtrl	SNP_X:147191877-147191877_G:A	0.184211
RPE_TP53_6wCtrl	SNP_X:152946213-152946213_G:T	0.111111
RPE_TP53_6wCtrl	SNP_X:153958993-153958993_G:T	0.138889
RPE_TP53_6w	SNP_1:1234026-1234026_C:A	0.0625
RPE_TP53_6w	SNP_1:12997786-12997786_A:C	0.136364
RPE_TP53_6w	SNP_1:13006495-13006495_C:G	0.352941
RPE_TP53_6w	SNP_1:13050194-13050194_A:C	0.102564
RPE_TP53_6w	SNP_1:21733155-21733155_C:G	0.0857143
RPE_TP53_6w	SNP_1:22331804-22331804_T:C	0.114286
RPE_TP53_6w	SNP_1:23706604-23706604_C:A	0.105263
RPE_TP53_6w	SNP_1:31573756-31573756_C:T	0.121212
RPE_TP53_6w	SNP_1:34818881-34818881_C:G	0.261905
RPE_TP53_6w	SNP_1:47930649-47930649_C:A	0.15
RPE_TP53_6w	SNP_1:66689978-66689978_G:T	0.0882353
RPE_TP53_6w	SNP_1:82011075-82011075_G:T	0.0512821
RPE_TP53_6w	SNP_1:83888695-83888695_C:T	0.0816327
RPE_TP53_6w	SNP_1:83894783-83894783_C:G	0.0540541
RPE_TP53_6w	SNP_1:86870226-86870226_A:T	0.147059
RPE_TP53_6w	SNP_1:87697067-87697067_G:A	0.16129
RPE_TP53_6w	SNP_1:88205215-88205215_C:A	0.1
RPE_TP53_6w	SNP_1:96813851-96813851_T:G	0.138889
RPE_TP53_6w	SNP_1:106638355-106638355_G:C	0.0769231
RPE_TP53_6w	SNP_1:146396308-146396308_C:A	0.0612245
RPE_TP53_6w	SNP_1:149646040-149646040_C:G	0.0731707
RPE_TP53_6w	SNP_1:149723150-149723150_A:T	0.097561
RPE_TP53_6w	SNP_1:149747882-149747882_C:T	0.142857
RPE_TP53_6w	SNP_1:159225325-159225325_T:A	0.125
RPE_TP53_6w	SNP_1:162266372-162266372_C:T	0.0652174
RPE_TP53_6w	SNP_1:162831502-162831502_T:C	0.117647
RPE_TP53_6w	SNP_1:171832759-171832759_T:G	0.125
RPE_TP53_6w	SNP_1:172233858-172233858_C:T	0.0555556
RPE_TP53_6w	SNP_1:188279234-188279234_C:A	0.0588235
RPE_TP53_6w	SNP_1:190755295-190755295_A:G	0.153846
RPE_TP53_6w	SNP_1:191050690-191050690_G:T	0.162162
RPE_TP53_6w	SNP_1:191434064-191434064_T:C	0.0789474
RPE_TP53_6w	SNP_1:214982595-214982595_G:A	0.162162
RPE_TP53_6w	SNP_1:217333823-217333823_T:C	0.181818
RPE_TP53_6w	SNP_1:224245442-224245442_G:C	0.102564
RPE_TP53_6w	SNP_1:229308859-229308859_C:A	0.0588235
RPE_TP53_6w	SNP_1:230980908-230980908_G:A	0.0555556
RPE_TP53_6w	SNP_1:237312833-237312833_G:T	0.0714286
RPE_TP53_6w	SNP_1:245506602-245506602_C:A	0.125
RPE_TP53_6w	SNP_2:1124520-1124520_A:G	0.0851064
RPE_TP53_6w	SNP_2:1438409-1438409_G:T	0.0810811
RPE_TP53_6w	SNP_2:2391825-2391825_G:T	0.0769231
RPE_TP53_6w	SNP_2:4065626-4065626_C:A	0.137931
RPE_TP53_6w	SNP_2:5272113-5272113_T:G	0.0625
RPE_TP53_6w	SNP_2:7195134-7195134_C:A	0.0689655
RPE_TP53_6w	SNP_2:17088828-17088828_A:T	0.176471
RPE_TP53_6w	SNP_2:21322804-21322804_G:C	0.0888889
RPE_TP53_6w	SNP_2:22779035-22779035_C:G	0.102041
RPE_TP53_6w	SNP_2:29906375-29906375_C:A	0.142857
RPE_TP53_6w	SNP_2:32989336-32989336_G:A	0.108696
RPE_TP53_6w	SNP_2:34429198-34429198_C:G	0.0833333
RPE_TP53_6w	SNP_2:45478535-45478535_C:A	0.190476
RPE_TP53_6w	SNP_2:50421697-50421697_C:A	0.1
RPE_TP53_6w	SNP_2:78810858-78810858_G:T	0.0540541
RPE_TP53_6w	SNP_2:85165070-85165070_G:A	0.142857
RPE_TP53_6w	SNP_2:85999303-85999303_A:T	0.195122
RPE_TP53_6w	SNP_2:89241598-89241598_C:T	0.0714286
RPE_TP53_6w	SNP_2:99543246-99543246_C:T	0.0487805
RPE_TP53_6w	SNP_2:108068811-108068811_T:G	0.147059
RPE_TP53_6w	SNP_2:112324636-112324636_G:C	0.103448
RPE_TP53_6w	SNP_2:112626371-112626371_G:A	0.0681818
RPE_TP53_6w	SNP_2:116203706-116203706_C:A	0.06
RPE_TP53_6w	SNP_2:120875021-120875021_A:G	0.0882353
RPE_TP53_6w	SNP_2:120935789-120935789_C:T	0.0588235
RPE_TP53_6w	SNP_2:125234573-125234573_C:A	0.105263
RPE_TP53_6w	SNP_2:131513021-131513021_C:T	0.393939
RPE_TP53_6w	SNP_2:134807384-134807384_G:T	0.0754717
RPE_TP53_6w	SNP_2:137179736-137179736_G:C	0.0851064
RPE_TP53_6w	SNP_2:140125550-140125550_A:G	0.0930233
RPE_TP53_6w	SNP_2:143644864-143644864_G:T	0.0714286
RPE_TP53_6w	SNP_2:152726279-152726279_G:T	0.075
RPE_TP53_6w	SNP_2:165154694-165154694_C:G	0.111111
RPE_TP53_6w	SNP_2:166523668-166523668_A:G	0.0714286
RPE_TP53_6w	SNP_2:166916358-166916358_T:A	0.26087
RPE_TP53_6w	SNP_2:168358873-168358873_T:C	0.1
RPE_TP53_6w	SNP_2:181965490-181965490_C:T	0.0952381
RPE_TP53_6w	SNP_2:193911562-193911562_A:G	0.0666667
RPE_TP53_6w	SNP_2:202164950-202164950_A:C	0.0769231
RPE_TP53_6w	SNP_2:204464434-204464434_C:G	0.116279
RPE_TP53_6w	SNP_2:209079037-209079037_G:T	0.103448
RPE_TP53_6w	SNP_2:209661759-209661759_C:T	0.05
RPE_TP53_6w	SNP_2:210001407-210001407_G:T	0.0555556
RPE_TP53_6w	SNP_2:216943893-216943893_C:A	0.170213
RPE_TP53_6w	SNP_2:221253873-221253873_T:A	0.106383
RPE_TP53_6w	SNP_2:225505858-225505858_A:G	0.104167
RPE_TP53_6w	SNP_2:230803862-230803862_C:T	0.125
RPE_TP53_6w	SNP_2:231711486-231711486_A:G	0.106383
RPE_TP53_6w	SNP_2:234613306-234613306_T:G	0.0701754
RPE_TP53_6w	SNP_2:234632530-234632530_A:C	0.0909091
RPE_TP53_6w	SNP_2:237796194-237796194_T:C	0.21875
RPE_TP53_6w	SNP_2:241985414-241985414_G:T	0.145833
RPE_TP53_6w	SNP_3:3616171-3616171_T:A	0.0487805
RPE_TP53_6w	SNP_3:4103743-4103743_C:A	0.0810811
RPE_TP53_6w	SNP_3:7551179-7551179_G:T	0.0540541
RPE_TP53_6w	SNP_3:12582956-12582956_G:A	0.0952381
RPE_TP53_6w	SNP_3:17885626-17885626_C:A	0.0810811
RPE_TP53_6w	SNP_3:21895278-21895278_T:C	0.0588235
RPE_TP53_6w	SNP_3:22629510-22629510_G:T	0.181818
RPE_TP53_6w	SNP_3:25045622-25045622_G:C	0.111111
RPE_TP53_6w	SNP_3:28744441-28744441_G:C	0.0833333
RPE_TP53_6w	SNP_3:28867287-28867287_C:G	0.0909091
RPE_TP53_6w	SNP_3:42555528-42555528_G:T	0.4
RPE_TP53_6w	SNP_3:61135933-61135933_C:A	0.056338
RPE_TP53_6w	SNP_3:68358048-68358048_A:T	0.1
RPE_TP53_6w	SNP_3:73288897-73288897_C:A	0.121951
RPE_TP53_6w	SNP_3:73707263-73707263_A:G	0.0833333
RPE_TP53_6w	SNP_3:73742261-73742261_G:T	0.159091
RPE_TP53_6w	SNP_3:77210717-77210717_A:G	0.371429
RPE_TP53_6w	SNP_3:89419137-89419137_C:T	0.28125
RPE_TP53_6w	SNP_3:95591798-95591798_G:T	0.166667
RPE_TP53_6w	SNP_3:97626477-97626477_C:G	0.128205
RPE_TP53_6w	SNP_3:98663250-98663250_C:A	0.105263
RPE_TP53_6w	SNP_3:109793337-109793337_C:T	0.0645161
RPE_TP53_6w	SNP_3:112497572-112497572_T:A	0.0810811
RPE_TP53_6w	SNP_3:118621033-118621033_T:C	0.0930233
RPE_TP53_6w	SNP_3:120666712-120666712_C:A	0.0555556
RPE_TP53_6w	SNP_3:122300068-122300068_T:G	0.1
RPE_TP53_6w	SNP_3:125767348-125767348_T:G	0.06
RPE_TP53_6w	SNP_3:127184328-127184328_C:T	0.0714286
RPE_TP53_6w	SNP_3:129925797-129925797_T:C	0.0571429
RPE_TP53_6w	SNP_3:129925809-129925809_A:G	0.0540541
RPE_TP53_6w	SNP_3:134958034-134958034_G:T	0.0833333
RPE_TP53_6w	SNP_3:140505999-140505999_C:T	0.0638298
RPE_TP53_6w	SNP_3:151967593-151967593_A:G	0.176471
RPE_TP53_6w	SNP_3:164698763-164698763_A:G	0.0689655
RPE_TP53_6w	SNP_3:168661125-168661125_G:T	0.0545455
RPE_TP53_6w	SNP_3:171349821-171349821_A:T	0.0731707
RPE_TP53_6w	SNP_3:175155202-175155202_A:G	0.0789474
RPE_TP53_6w	SNP_3:175155237-175155237_G:A	0.0952381
RPE_TP53_6w	SNP_3:176949110-176949110_C:G	0.0789474
RPE_TP53_6w	SNP_3:177739402-177739402_G:A	0.0588235
RPE_TP53_6w	SNP_3:189155806-189155806_G:C	0.0714286
RPE_TP53_6w	SNP_3:196806458-196806458_G:A	0.3
RPE_TP53_6w	SNP_3:197052507-197052507_A:T	0.0714286
RPE_TP53_6w	SNP_4:108604-108604_T:C	0.102041
RPE_TP53_6w	SNP_4:12680607-12680607_A:C	0.117647
RPE_TP53_6w	SNP_4:24438871-24438871_G:T	0.0645161
RPE_TP53_6w	SNP_4:27962541-27962541_C:G	0.0980392
RPE_TP53_6w	SNP_4:41946330-41946330_C:G	0.08
RPE_TP53_6w	SNP_4:42768969-42768969_G:A	0.157895
RPE_TP53_6w	SNP_4:45307910-45307910_G:T	0.152174
RPE_TP53_6w	SNP_4:58564985-58564985_G:A	0.0681818
RPE_TP53_6w	SNP_4:61964464-61964464_G:C	0.0652174
RPE_TP53_6w	SNP_4:66708762-66708762_C:G	0.107143
RPE_TP53_6w	SNP_4:72435919-72435919_C:G	0.0681818
RPE_TP53_6w	SNP_4:72758101-72758101_C:T	0.117647
RPE_TP53_6w	SNP_4:73474821-73474821_A:G	0.08
RPE_TP53_6w	SNP_4:83279499-83279499_T:C	0.0869565
RPE_TP53_6w	SNP_4:92938278-92938278_C:T	0.0909091
RPE_TP53_6w	SNP_4:95784472-95784472_A:G	0.162791
RPE_TP53_6w	SNP_4:96301692-96301692_C:A	0.05
RPE_TP53_6w	SNP_4:104694979-104694979_C:T	0.0625
RPE_TP53_6w	SNP_4:122865448-122865448_C:G	0.103448
RPE_TP53_6w	SNP_4:133207860-133207860_T:C	0.131579
RPE_TP53_6w	SNP_4:142702170-142702170_C:A	0.075
RPE_TP53_6w	SNP_4:145286961-145286961_A:G	0.155556
RPE_TP53_6w	SNP_4:150841870-150841870_C:T	0.107143
RPE_TP53_6w	SNP_4:161146610-161146610_A:G	0.075
RPE_TP53_6w	SNP_4:165654252-165654252_G:T	0.05
RPE_TP53_6w	SNP_4:172904352-172904352_A:G	0.142857
RPE_TP53_6w	SNP_4:173260562-173260562_T:C	0.0833333
RPE_TP53_6w	SNP_4:176620991-176620991_A:G	0.0810811
RPE_TP53_6w	SNP_4:188691808-188691808_T:A	0.111111
RPE_TP53_6w	SNP_5:4517823-4517823_T:C	0.0784314
RPE_TP53_6w	SNP_5:8089200-8089200_G:A	0.148148
RPE_TP53_6w	SNP_5:8089232-8089232_A:G	0.130435
RPE_TP53_6w	SNP_5:12227485-12227485_T:C	0.114286
RPE_TP53_6w	SNP_5:13072662-13072662_T:C	0.0816327
RPE_TP53_6w	SNP_5:18777110-18777110_G:A	0.0512821
RPE_TP53_6w	SNP_5:20964608-20964608_G:A	0.097561
RPE_TP53_6w	SNP_5:21821672-21821672_A:C	0.105263
RPE_TP53_6w	SNP_5:34103539-34103539_C:A	0.0483871
RPE_TP53_6w	SNP_5:40936560-40936560_C:A	0.06
RPE_TP53_6w	SNP_5:43932362-43932362_C:A	0.0714286
RPE_TP53_6w	SNP_5:51187639-51187639_G:T	0.0714286
RPE_TP53_6w	SNP_5:56469201-56469201_G:A	0.0857143
RPE_TP53_6w	SNP_5:61024465-61024465_G:T	0.0810811
RPE_TP53_6w	SNP_5:62210891-62210891_C:T	0.131579
RPE_TP53_6w	SNP_5:62301477-62301477_T:A	0.0816327
RPE_TP53_6w	SNP_5:74486076-74486076_G:T	0.0857143
RPE_TP53_6w	SNP_5:77564504-77564504_A:T	0.05
RPE_TP53_6w	SNP_5:81946151-81946151_G:A	0.0980392
RPE_TP53_6w	SNP_5:85623439-85623439_C:A	0.228571
RPE_TP53_6w	SNP_5:85998444-85998444_T:C	0.0681818
RPE_TP53_6w	SNP_5:88017456-88017456_A:T	0.097561
RPE_TP53_6w	SNP_5:92162977-92162977_G:A	0.0909091
RPE_TP53_6w	SNP_5:96905686-96905686_G:C	0.0714286
RPE_TP53_6w	SNP_5:99665837-99665837_C:G	0.105263
RPE_TP53_6w	SNP_5:100532319-100532319_G:A	0.0540541
RPE_TP53_6w	SNP_5:110691673-110691673_G:T	0.0555556
RPE_TP53_6w	SNP_5:115104312-115104312_T:C	0.0740741
RPE_TP53_6w	SNP_5:116583509-116583509_G:T	0.0952381
RPE_TP53_6w	SNP_5:116590797-116590797_G:T	0.0588235
RPE_TP53_6w	SNP_5:119788166-119788166_C:G	0.142857
RPE_TP53_6w	SNP_5:120804268-120804268_A:T	0.264706
RPE_TP53_6w	SNP_5:124351173-124351173_A:C	0.0833333
RPE_TP53_6w	SNP_5:132799127-132799127_C:T	0.0681818
RPE_TP53_6w	SNP_5:144012823-144012823_G:C	0.0714286
RPE_TP53_6w	SNP_5:154970156-154970156_G:T	0.0833333
RPE_TP53_6w	SNP_5:157704955-157704955_A:G	0.0666667
RPE_TP53_6w	SNP_5:168260486-168260486_C:G	0.0888889
RPE_TP53_6w	SNP_5:178251290-178251290_G:T	0.0833333
RPE_TP53_6w	SNP_6:22848889-22848889_G:T	0.0930233
RPE_TP53_6w	SNP_6:23078733-23078733_A:G	0.136364
RPE_TP53_6w	SNP_6:23632129-23632129_C:A	0.0851064
RPE_TP53_6w	SNP_6:23894555-23894555_G:A	0.102564
RPE_TP53_6w	SNP_6:29587930-29587930_G:A	0.05
RPE_TP53_6w	SNP_6:33989073-33989073_G:C	0.0909091
RPE_TP53_6w	SNP_6:40595707-40595707_T:G	0.0833333
RPE_TP53_6w	SNP_6:46355852-46355852_A:T	0.125
RPE_TP53_6w	SNP_6:46771905-46771905_A:T	0.075
RPE_TP53_6w	SNP_6:48119577-48119577_G:A	0.0512821
RPE_TP53_6w	SNP_6:48316714-48316714_G:T	0.0909091
RPE_TP53_6w	SNP_6:56122223-56122223_G:T	0.0980392
RPE_TP53_6w	SNP_6:57843206-57843206_A:T	0.09375
RPE_TP53_6w	SNP_6:58292752-58292752_C:T	0.0869565
RPE_TP53_6w	SNP_6:62531362-62531362_G:A	0.136364
RPE_TP53_6w	SNP_6:69269002-69269002_C:A	0.0769231
RPE_TP53_6w	SNP_6:69630051-69630051_C:A	0.0769231
RPE_TP53_6w	SNP_6:79148586-79148586_A:G	0.0980392
RPE_TP53_6w	SNP_6:81782045-81782045_C:A	0.0925926
RPE_TP53_6w	SNP_6:87029878-87029878_G:T	0.116279
RPE_TP53_6w	SNP_6:89922357-89922357_G:A	0.232558
RPE_TP53_6w	SNP_6:91036815-91036815_A:T	0.162162
RPE_TP53_6w	SNP_6:94670345-94670345_C:T	0.0888889
RPE_TP53_6w	SNP_6:95410002-95410002_A:T	0.0555556
RPE_TP53_6w	SNP_6:97890803-97890803_G:A	0.146341
RPE_TP53_6w	SNP_6:98908600-98908600_G:T	0.1
RPE_TP53_6w	SNP_6:104472403-104472403_C:G	0.0952381
RPE_TP53_6w	SNP_6:105041196-105041196_G:C	0.08
RPE_TP53_6w	SNP_6:106205466-106205466_A:G	0.116279
RPE_TP53_6w	SNP_6:111099582-111099582_A:G	0.106383
RPE_TP53_6w	SNP_6:115552929-115552929_C:A	0.0769231
RPE_TP53_6w	SNP_6:123398727-123398727_G:T	0.206897
RPE_TP53_6w	SNP_6:147807438-147807438_A:G	0.108696
RPE_TP53_6w	SNP_6:148520893-148520893_G:C	0.153846
RPE_TP53_6w	SNP_6:150588522-150588522_C:A	0.0666667
RPE_TP53_6w	SNP_6:153062967-153062967_G:T	0.0769231
RPE_TP53_6w	SNP_6:154284825-154284825_T:G	0.225806
RPE_TP53_6w	SNP_6:154506931-154506931_T:A	0.142857
RPE_TP53_6w	SNP_6:157534410-157534410_G:C	0.16
RPE_TP53_6w	SNP_6:157691414-157691414_T:C	0.208333
RPE_TP53_6w	SNP_6:163452796-163452796_G:A	0.0666667
RPE_TP53_6w	SNP_7:579426-579426_A:C	0.192308
RPE_TP53_6w	SNP_7:1250367-1250367_C:G	0.0877193
RPE_TP53_6w	SNP_7:2425123-2425123_C:A	0.0857143
RPE_TP53_6w	SNP_7:2925523-2925523_C:T	0.0816327
RPE_TP53_6w	SNP_7:5874750-5874750_G:T	0.0967742
RPE_TP53_6w	SNP_7:9556625-9556625_T:A	0.0833333
RPE_TP53_6w	SNP_7:16497078-16497078_C:T	0.08
RPE_TP53_6w	SNP_7:20180416-20180416_T:C	0.125
RPE_TP53_6w	SNP_7:22231330-22231330_T:G	0.0697674
RPE_TP53_6w	SNP_7:24509558-24509558_G:A	0.104167
RPE_TP53_6w	SNP_7:25793553-25793553_C:A	0.142857
RPE_TP53_6w	SNP_7:31085402-31085402_T:G	0.12069
RPE_TP53_6w	SNP_7:37560632-37560632_G:T	0.0731707
RPE_TP53_6w	SNP_7:40470109-40470109_G:A	0.047619
RPE_TP53_6w	SNP_7:52983167-52983167_C:G	0.186047
RPE_TP53_6w	SNP_7:57376145-57376145_A:G	0.0909091
RPE_TP53_6w	SNP_7:72261821-72261821_T:C	0.0789474
RPE_TP53_6w	SNP_7:72655372-72655372_G:A	0.0697674
RPE_TP53_6w	SNP_7:73033575-73033575_G:A	0.0857143
RPE_TP53_6w	SNP_7:73250000-73250000_G:A	0.193548
RPE_TP53_6w	SNP_7:73665940-73665940_C:T	0.0810811
RPE_TP53_6w	SNP_7:74547989-74547989_A:G	0.121951
RPE_TP53_6w	SNP_7:75128866-75128866_G:A	0.0789474
RPE_TP53_6w	SNP_7:79533374-79533374_C:T	0.0612245
RPE_TP53_6w	SNP_7:81749847-81749847_A:C	0.0689655
RPE_TP53_6w	SNP_7:94918866-94918866_A:G	0.0697674
RPE_TP53_6w	SNP_7:99698620-99698620_G:T	0.107143
RPE_TP53_6w	SNP_7:105981967-105981967_T:C	0.190476
RPE_TP53_6w	SNP_7:108175551-108175551_C:T	0.136364
RPE_TP53_6w	SNP_7:109532774-109532774_G:T	0.0606061
RPE_TP53_6w	SNP_7:109957089-109957089_G:A	0.0909091
RPE_TP53_6w	SNP_7:113562009-113562009_C:A	0.214286
RPE_TP53_6w	SNP_7:114858289-114858289_C:T	0.0882353
RPE_TP53_6w	SNP_7:127338894-127338894_A:G	0.208333
RPE_TP53_6w	SNP_7:130265239-130265239_A:G	0.181818
RPE_TP53_6w	SNP_7:130265248-130265248_T:C	0.153846
RPE_TP53_6w	SNP_7:132163240-132163240_G:C	0.162791
RPE_TP53_6w	SNP_7:136635525-136635525_C:T	0.0714286
RPE_TP53_6w	SNP_7:139677220-139677220_C:G	0.111111
RPE_TP53_6w	SNP_7:147318094-147318094_C:A	0.107143
RPE_TP53_6w	SNP_7:147491377-147491377_G:T	0.0606061
RPE_TP53_6w	SNP_7:147876629-147876629_G:A	0.125
RPE_TP53_6w	SNP_7:148246531-148246531_C:A	0.102564
RPE_TP53_6w	SNP_7:151013746-151013746_A:G	0.12
RPE_TP53_6w	SNP_7:152564582-152564582_T:C	0.130435
RPE_TP53_6w	SNP_7:152754255-152754255_A:C	0.35
RPE_TP53_6w	SNP_7:155491362-155491362_T:C	0.0909091
RPE_TP53_6w	SNP_7:156898658-156898658_A:T	0.0909091
RPE_TP53_6w	SNP_8:2063586-2063586_G:T	0.0833333
RPE_TP53_6w	SNP_8:2267719-2267719_T:A	0.0652174
RPE_TP53_6w	SNP_8:3492558-3492558_A:T	0.0606061
RPE_TP53_6w	SNP_8:4015176-4015176_C:A	0.0909091
RPE_TP53_6w	SNP_8:13282825-13282825_A:G	0.111111
RPE_TP53_6w	SNP_8:16157056-16157056_G:A	0.0731707
RPE_TP53_6w	SNP_8:18461769-18461769_G:A	0.111111
RPE_TP53_6w	SNP_8:20800378-20800378_C:A	0.0869565
RPE_TP53_6w	SNP_8:31092079-31092079_G:A	0.0888889
RPE_TP53_6w	SNP_8:34163690-34163690_T:G	0.0869565
RPE_TP53_6w	SNP_8:35156131-35156131_C:A	0.130435
RPE_TP53_6w	SNP_8:35299583-35299583_A:T	0.0681818
RPE_TP53_6w	SNP_8:40636805-40636805_A:C	0.0851064
RPE_TP53_6w	SNP_8:51315363-51315363_T:C	0.1
RPE_TP53_6w	SNP_8:61170458-61170458_C:A	0.0625
RPE_TP53_6w	SNP_8:63090656-63090656_C:A	0.0652174
RPE_TP53_6w	SNP_8:65186476-65186476_G:T	0.047619
RPE_TP53_6w	SNP_8:67125651-67125651_C:T	0.148936
RPE_TP53_6w	SNP_8:68390845-68390845_T:C	0.108696
RPE_TP53_6w	SNP_8:69231004-69231004_C:A	0.1
RPE_TP53_6w	SNP_8:72942380-72942380_C:T	0.075
RPE_TP53_6w	SNP_8:78339652-78339652_A:C	0.0754717
RPE_TP53_6w	SNP_8:81032194-81032194_C:G	0.0810811
RPE_TP53_6w	SNP_8:81380077-81380077_C:A	0.0833333
RPE_TP53_6w	SNP_8:88130080-88130080_C:A	0.121212
RPE_TP53_6w	SNP_8:89337620-89337620_T:A	0.104167
RPE_TP53_6w	SNP_8:92633993-92633993_G:C	0.0943396
RPE_TP53_6w	SNP_8:100100908-100100908_T:G	0.0930233
RPE_TP53_6w	SNP_8:102883830-102883830_T:C	0.162162
RPE_TP53_6w	SNP_8:108264926-108264926_T:C	0.147059
RPE_TP53_6w	SNP_8:115790580-115790580_G:A	0.0555556
RPE_TP53_6w	SNP_8:121765512-121765512_C:T	0.0487805
RPE_TP53_6w	SNP_8:122463901-122463901_A:T	0.102564
RPE_TP53_6w	SNP_8:126903988-126903988_G:T	0.0555556
RPE_TP53_6w	SNP_8:137135828-137135828_A:C	0.0869565
RPE_TP53_6w	SNP_8:137169321-137169321_T:C	0.0697674
RPE_TP53_6w	SNP_8:140726076-140726076_G:A	0.0869565
RPE_TP53_6w	SNP_8:140982634-140982634_T:A	0.0810811
RPE_TP53_6w	SNP_8:143791791-143791791_G:A	0.0606061
RPE_TP53_6w	SNP_9:3420868-3420868_G:C	0.0952381
RPE_TP53_6w	SNP_9:6740054-6740054_T:A	0.0769231
RPE_TP53_6w	SNP_9:8639784-8639784_C:A	0.047619
RPE_TP53_6w	SNP_9:10639484-10639484_A:G	0.09375
RPE_TP53_6w	SNP_9:12338902-12338902_A:C	0.166667
RPE_TP53_6w	SNP_9:13445253-13445253_C:G	0.0810811
RPE_TP53_6w	SNP_9:23069620-23069620_C:T	0.0833333
RPE_TP53_6w	SNP_9:23934991-23934991_C:T	0.0816327
RPE_TP53_6w	SNP_9:28276853-28276853_T:A	0.0930233
RPE_TP53_6w	SNP_9:31846691-31846691_T:C	0.0517241
RPE_TP53_6w	SNP_9:37331783-37331783_C:T	0.0727273
RPE_TP53_6w	SNP_9:39906878-39906878_C:T	0.0645161
RPE_TP53_6w	SNP_9:40081016-40081016_G:A	0.121212
RPE_TP53_6w	SNP_9:40165496-40165496_T:G	0.151515
RPE_TP53_6w	SNP_9:40295346-40295346_A:G	0.1
RPE_TP53_6w	SNP_9:40309926-40309926_T:C	0.0882353
RPE_TP53_6w	SNP_9:40310445-40310445_G:A	0.111111
RPE_TP53_6w	SNP_9:40412669-40412669_C:T	0.0571429
RPE_TP53_6w	SNP_9:66344068-66344068_G:A	0.0833333
RPE_TP53_6w	SNP_9:80483627-80483627_C:T	0.0909091
RPE_TP53_6w	SNP_9:85155759-85155759_A:C	0.0888889
RPE_TP53_6w	SNP_9:86245678-86245678_A:C	0.125
RPE_TP53_6w	SNP_9:96090957-96090957_G:T	0.0769231
RPE_TP53_6w	SNP_9:105600485-105600485_T:C	0.12
RPE_TP53_6w	SNP_9:105848085-105848085_A:C	0.0789474
RPE_TP53_6w	SNP_9:107256137-107256137_T:G	0.122449
RPE_TP53_6w	SNP_9:108567379-108567379_C:T	0.0769231
RPE_TP53_6w	SNP_9:112531083-112531083_C:G	0.0862069
RPE_TP53_6w	SNP_9:125886308-125886308_G:T	0.138889
RPE_TP53_6w	SNP_9:136476551-136476551_C:G	0.0545455
RPE_TP53_6w	SNP_9:138273300-138273300_G:A	0.0789474
RPE_TP53_6w	SNP_10:3202867-3202867_C:T	0.136364
RPE_TP53_6w	SNP_10:13260704-13260704_G:C	0.130435
RPE_TP53_6w	SNP_10:15228997-15228997_C:A	0.0638298
RPE_TP53_6w	SNP_10:20235146-20235146_G:C	0.179487
RPE_TP53_6w	SNP_10:23790045-23790045_G:T	0.075
RPE_TP53_6w	SNP_10:26130276-26130276_A:T	0.0731707
RPE_TP53_6w	SNP_10:43377888-43377888_G:T	0.0909091
RPE_TP53_6w	SNP_10:51861146-51861146_G:A	0.105263
RPE_TP53_6w	SNP_10:53875065-53875065_A:G	0.129032
RPE_TP53_6w	SNP_10:55321710-55321710_T:A	0.14
RPE_TP53_6w	SNP_10:58371566-58371566_T:C	0.157895
RPE_TP53_6w	SNP_10:64612289-64612289_G:C	0.463415
RPE_TP53_6w	SNP_10:67029513-67029513_A:C	0.0677966
RPE_TP53_6w	SNP_10:73201757-73201757_C:T	0.0877193
RPE_TP53_6w	SNP_10:80714876-80714876_C:A	0.0517241
RPE_TP53_6w	SNP_10:86937451-86937451_C:A	0.115385
RPE_TP53_6w	SNP_10:89228306-89228306_T:A	0.111111
RPE_TP53_6w	SNP_10:90359130-90359130_C:G	0.0597015
RPE_TP53_6w	SNP_10:92816980-92816980_T:C	0.0877193
RPE_TP53_6w	SNP_10:93905873-93905873_A:C	0.0806452
RPE_TP53_6w	SNP_10:94971869-94971869_C:A	0.0864198
RPE_TP53_6w	SNP_10:98567250-98567250_G:A	0.306122
RPE_TP53_6w	SNP_10:103562369-103562369_G:C	0.0357143
RPE_TP53_6w	SNP_10:107035287-107035287_C:A	0.0625
RPE_TP53_6w	SNP_10:107080430-107080430_G:A	0.0545455
RPE_TP53_6w	SNP_10:107270252-107270252_A:G	0.0588235
RPE_TP53_6w	SNP_10:107537735-107537735_A:G	0.555556
RPE_TP53_6w	SNP_10:118126344-118126344_A:T	0.0819672
RPE_TP53_6w	SNP_10:119824586-119824586_G:A	0.0394737
RPE_TP53_6w	SNP_10:129983038-129983038_G:T	0.132353
RPE_TP53_6w	SNP_10:130262978-130262978_A:C	0.0727273
RPE_TP53_6w	SNP_10:132905324-132905324_G:T	0.047619
RPE_TP53_6w	SNP_10:133732236-133732236_T:C	0.0625
RPE_TP53_6w	SNP_11:5344469-5344469_T:C	0.0681818
RPE_TP53_6w	SNP_11:7771604-7771604_T:A	0.08
RPE_TP53_6w	SNP_11:15886080-15886080_C:A	0.0540541
RPE_TP53_6w	SNP_11:21770277-21770277_G:T	0.104167
RPE_TP53_6w	SNP_11:22251590-22251590_G:T	0.0714286
RPE_TP53_6w	SNP_11:29924930-29924930_A:G	0.305556
RPE_TP53_6w	SNP_11:38005944-38005944_G:A	0.0810811
RPE_TP53_6w	SNP_11:42972122-42972122_G:T	0.173913
RPE_TP53_6w	SNP_11:49039724-49039724_A:C	0.0833333
RPE_TP53_6w	SNP_11:55319264-55319264_T:A	0.392857
RPE_TP53_6w	SNP_11:64724764-64724764_C:A	0.114286
RPE_TP53_6w	SNP_11:67674958-67674958_C:T	0.0666667
RPE_TP53_6w	SNP_11:73366913-73366913_C:T	0.0810811
RPE_TP53_6w	SNP_11:80993734-80993734_A:G	0.0833333
RPE_TP53_6w	SNP_11:82329450-82329450_A:G	0.104167
RPE_TP53_6w	SNP_11:88783624-88783624_T:C	0.0689655
RPE_TP53_6w	SNP_11:88843476-88843476_G:C	0.216216
RPE_TP53_6w	SNP_11:91201635-91201635_A:G	0.131579
RPE_TP53_6w	SNP_11:98464668-98464668_T:C	0.177778
RPE_TP53_6w	SNP_11:102578791-102578791_G:T	0.194444
RPE_TP53_6w	SNP_11:113830453-113830453_G:T	0.0697674
RPE_TP53_6w	SNP_11:115852093-115852093_G:T	0.230769
RPE_TP53_6w	SNP_11:124288227-124288227_T:C	0.133333
RPE_TP53_6w	SNP_11:124646013-124646013_C:A	0.104167
RPE_TP53_6w	SNP_11:125031507-125031507_C:A	0.0588235
RPE_TP53_6w	SNP_11:126587425-126587425_A:G	0.097561
RPE_TP53_6w	SNP_11:132031886-132031886_A:T	0.0789474
RPE_TP53_6w	SNP_12:4014802-4014802_G:T	0.0769231
RPE_TP53_6w	SNP_12:40093268-40093268_T:G	0.0434783
RPE_TP53_6w	SNP_12:40378596-40378596_A:G	0.146341
RPE_TP53_6w	SNP_12:42938599-42938599_T:C	0.106383
RPE_TP53_6w	SNP_12:55109990-55109990_C:A	0.396226
RPE_TP53_6w	SNP_12:81065577-81065577_G:C	0.0784314
RPE_TP53_6w	SNP_12:95670064-95670064_C:A	0.0833333
RPE_TP53_6w	SNP_12:114972705-114972705_C:A	0.0925926
RPE_TP53_6w	SNP_12:119653413-119653413_G:A	0.097561
RPE_TP53_6w	SNP_12:126178608-126178608_C:A	0.0731707
RPE_TP53_6w	SNP_12:127573023-127573023_G:C	0.0857143
RPE_TP53_6w	SNP_12:128406966-128406966_C:T	0.0740741
RPE_TP53_6w	SNP_12:131881601-131881601_G:T	0.119048
RPE_TP53_6w	SNP_13:19336470-19336470_C:T	0.128205
RPE_TP53_6w	SNP_13:26177947-26177947_C:A	0.0714286
RPE_TP53_6w	SNP_13:27862811-27862811_T:C	0.117647
RPE_TP53_6w	SNP_13:40879618-40879618_C:A	0.111111
RPE_TP53_6w	SNP_13:42505289-42505289_G:T	0.190476
RPE_TP53_6w	SNP_13:50184340-50184340_G:T	0.0512821
RPE_TP53_6w	SNP_13:63114453-63114453_T:G	0.0625
RPE_TP53_6w	SNP_13:69317228-69317228_G:A	0.1
RPE_TP53_6w	SNP_13:69317531-69317531_G:A	0.05
RPE_TP53_6w	SNP_13:69317695-69317695_G:C	0.1
RPE_TP53_6w	SNP_13:69972588-69972588_C:T	0.0625
RPE_TP53_6w	SNP_13:78011517-78011517_T:G	0.105263
RPE_TP53_6w	SNP_13:80510825-80510825_A:C	0.195122
RPE_TP53_6w	SNP_13:81562396-81562396_G:A	0.0612245
RPE_TP53_6w	SNP_13:82044753-82044753_G:T	0.0909091
RPE_TP53_6w	SNP_13:85234434-85234434_G:T	0.106383
RPE_TP53_6w	SNP_13:87809004-87809004_C:T	0.125
RPE_TP53_6w	SNP_13:91553039-91553039_G:A	0.0434783
RPE_TP53_6w	SNP_13:93964351-93964351_C:G	0.0714286
RPE_TP53_6w	SNP_13:96112370-96112370_C:T	0.0571429
RPE_TP53_6w	SNP_13:96112379-96112379_C:A	0.0540541
RPE_TP53_6w	SNP_13:96738194-96738194_G:A	0.173913
RPE_TP53_6w	SNP_13:103774817-103774817_A:T	0.097561
RPE_TP53_6w	SNP_13:109153269-109153269_C:G	0.153846
RPE_TP53_6w	SNP_13:110217229-110217229_A:T	0.136364
RPE_TP53_6w	SNP_13:111774988-111774988_C:A	0.0833333
RPE_TP53_6w	SNP_14:28202549-28202549_C:A	0.16
RPE_TP53_6w	SNP_14:28285038-28285038_T:G	0.107143
RPE_TP53_6w	SNP_14:30416519-30416519_C:A	0.0540541
RPE_TP53_6w	SNP_14:37011686-37011686_G:A	0.0576923
RPE_TP53_6w	SNP_14:40700187-40700187_G:C	0.097561
RPE_TP53_6w	SNP_14:46764790-46764790_G:T	0.0851064
RPE_TP53_6w	SNP_14:54490497-54490497_G:C	0.0555556
RPE_TP53_6w	SNP_14:62303654-62303654_C:T	0.0714286
RPE_TP53_6w	SNP_14:79806917-79806917_T:A	0.0526316
RPE_TP53_6w	SNP_14:82727307-82727307_G:T	0.133333
RPE_TP53_6w	SNP_14:86035107-86035107_T:A	0.108108
RPE_TP53_6w	SNP_14:91308278-91308278_G:T	0.310345
RPE_TP53_6w	SNP_14:93495777-93495777_C:T	0.0731707
RPE_TP53_6w	SNP_14:94097972-94097972_G:A	0.0784314
RPE_TP53_6w	SNP_14:104302440-104302440_A:T	0.137931
RPE_TP53_6w	SNP_14:106238812-106238812_A:G	0.0681818
RPE_TP53_6w	SNP_14:107048091-107048091_A:G	0.0535714
RPE_TP53_6w	SNP_14:107067814-107067814_C:T	0.105263
RPE_TP53_6w	SNP_15:23745134-23745134_G:T	0.0526316
RPE_TP53_6w	SNP_15:29814477-29814477_A:C	0.14
RPE_TP53_6w	SNP_15:47205229-47205229_G:A	0.0714286
RPE_TP53_6w	SNP_15:54842303-54842303_G:T	0.128205
RPE_TP53_6w	SNP_15:54955876-54955876_T:C	0.361111
RPE_TP53_6w	SNP_15:60152916-60152916_T:A	0.324324
RPE_TP53_6w	SNP_15:83462419-83462419_A:C	0.106383
RPE_TP53_6w	SNP_15:96699304-96699304_T:C	0.0576923
RPE_TP53_6w	SNP_15:98258263-98258263_G:C	0.2
RPE_TP53_6w	SNP_16:5318398-5318398_C:A	0.0508475
RPE_TP53_6w	SNP_16:5318429-5318429_A:T	0.0588235
RPE_TP53_6w	SNP_16:8316814-8316814_G:C	0.0588235
RPE_TP53_6w	SNP_16:10479013-10479013_C:A	0.125
RPE_TP53_6w	SNP_16:15833799-15833799_C:G	0.142857
RPE_TP53_6w	SNP_16:18083539-18083539_C:A	0.119048
RPE_TP53_6w	SNP_16:24503944-24503944_A:T	0.0909091
RPE_TP53_6w	SNP_16:29122162-29122162_G:T	0.2
RPE_TP53_6w	SNP_16:31913041-31913041_A:G	0.0588235
RPE_TP53_6w	SNP_16:31913046-31913046_T:G	0.0571429
RPE_TP53_6w	SNP_16:34863296-34863296_A:G	0.0731707
RPE_TP53_6w	SNP_16:51152297-51152297_T:A	0.125
RPE_TP53_6w	SNP_16:52049287-52049287_C:G	0.0666667
RPE_TP53_6w	SNP_16:60053484-60053484_T:C	0.0769231
RPE_TP53_6w	SNP_16:61622155-61622155_C:T	0.107143
RPE_TP53_6w	SNP_16:77818952-77818952_T:G	0.243243
RPE_TP53_6w	SNP_16:83297162-83297162_A:G	0.0625
RPE_TP53_6w	SNP_16:83722239-83722239_A:G	0.0576923
RPE_TP53_6w	SNP_16:84856099-84856099_T:G	0.181818
RPE_TP53_6w	SNP_17:3487369-3487369_A:G	0.0606061
RPE_TP53_6w	SNP_17:5138366-5138366_G:A	0.306122
RPE_TP53_6w	SNP_17:11400604-11400604_C:G	0.0851064
RPE_TP53_6w	SNP_17:11637102-11637102_C:A	0.166667
RPE_TP53_6w	SNP_17:11863857-11863857_G:A	0.1
RPE_TP53_6w	SNP_17:16190292-16190292_G:C	0.1
RPE_TP53_6w	SNP_17:20458512-20458512_G:A	0.0882353
RPE_TP53_6w	SNP_17:40507600-40507600_A:G	0.139535
RPE_TP53_6w	SNP_17:51005217-51005217_C:A	0.0666667
RPE_TP53_6w	SNP_17:53804297-53804297_T:A	0.0566038
RPE_TP53_6w	SNP_17:55623668-55623668_A:C	0.16
RPE_TP53_6w	SNP_17:64997767-64997767_C:T	0.0571429
RPE_TP53_6w	SNP_17:65274083-65274083_G:C	0.0645161
RPE_TP53_6w	SNP_17:65274085-65274085_C:T	0.0645161
RPE_TP53_6w	SNP_17:75880745-75880745_C:G	0.0566038
RPE_TP53_6w	SNP_17:79583512-79583512_G:T	0.0526316
RPE_TP53_6w	SNP_18:22433689-22433689_C:G	0.0909091
RPE_TP53_6w	SNP_18:23751270-23751270_C:A	0.0444444
RPE_TP53_6w	SNP_18:25030240-25030240_C:A	0.0588235
RPE_TP53_6w	SNP_18:30763927-30763927_G:T	0.119048
RPE_TP53_6w	SNP_18:30835532-30835532_G:T	0.0869565
RPE_TP53_6w	SNP_18:34084567-34084567_A:T	0.173913
RPE_TP53_6w	SNP_18:41648157-41648157_A:C	0.137931
RPE_TP53_6w	SNP_18:44729014-44729014_G:T	0.0714286
RPE_TP53_6w	SNP_18:45323431-45323431_A:T	0.0980392
RPE_TP53_6w	SNP_18:53511420-53511420_G:C	0.104167
RPE_TP53_6w	SNP_18:55144387-55144387_G:T	0.0666667
RPE_TP53_6w	SNP_18:60677652-60677652_T:G	0.0967742
RPE_TP53_6w	SNP_18:60729415-60729415_G:C	0.391304
RPE_TP53_6w	SNP_18:61557661-61557661_G:A	0.119048
RPE_TP53_6w	SNP_18:63688714-63688714_T:A	0.0571429
RPE_TP53_6w	SNP_18:66437757-66437757_C:A	0.0625
RPE_TP53_6w	SNP_18:69115340-69115340_A:C	0.105263
RPE_TP53_6w	SNP_19:2840084-2840084_T:C	0.0833333
RPE_TP53_6w	SNP_19:10557531-10557531_G:A	0.0740741
RPE_TP53_6w	SNP_19:29851380-29851380_G:C	0.155556
RPE_TP53_6w	SNP_19:30277454-30277454_C:G	0.0652174
RPE_TP53_6w	SNP_19:32520208-32520208_C:G	0.0731707
RPE_TP53_6w	SNP_19:36785300-36785300_C:G	0.151515
RPE_TP53_6w	SNP_19:37074859-37074859_G:C	0.243902
RPE_TP53_6w	SNP_19:40568732-40568732_C:G	0.263158
RPE_TP53_6w	SNP_19:43963969-43963969_C:A	0.0526316
RPE_TP53_6w	SNP_19:44900524-44900524_T:A	0.05
RPE_TP53_6w	SNP_19:49381472-49381472_G:T	0.118644
RPE_TP53_6w	SNP_19:49547786-49547786_C:T	0.103448
RPE_TP53_6w	SNP_19:52346238-52346238_G:T	0.046875
RPE_TP53_6w	SNP_19:53322785-53322785_C:G	0.0857143
RPE_TP53_6w	SNP_19:57384047-57384047_G:T	0.333333
RPE_TP53_6w	SNP_20:8910818-8910818_T:A	0.117647
RPE_TP53_6w	SNP_20:11923633-11923633_T:C	0.111111
RPE_TP53_6w	SNP_20:15006013-15006013_G:T	0.0952381
RPE_TP53_6w	SNP_20:18863631-18863631_C:A	0.104167
RPE_TP53_6w	SNP_20:23843146-23843146_G:T	0.157895
RPE_TP53_6w	SNP_20:25047743-25047743_A:G	0.0909091
RPE_TP53_6w	SNP_20:30854454-30854454_T:A	0.0769231
RPE_TP53_6w	SNP_20:37530440-37530440_A:T	0.0961538
RPE_TP53_6w	SNP_20:42180510-42180510_C:A	0.0625
RPE_TP53_6w	SNP_20:43121143-43121143_G:A	0.0930233
RPE_TP53_6w	SNP_20:51032879-51032879_T:A	0.0754717
RPE_TP53_6w	SNP_20:53165567-53165567_A:T	0.162162
RPE_TP53_6w	SNP_20:62386626-62386626_C:A	0.097561
RPE_TP53_6w	SNP_21:10390296-10390296_T:C	0.16
RPE_TP53_6w	SNP_21:15235170-15235170_C:A	0.0793651
RPE_TP53_6w	SNP_21:20207294-20207294_C:A	0.142857
RPE_TP53_6w	SNP_21:21395508-21395508_G:T	0.0810811
RPE_TP53_6w	SNP_21:24000505-24000505_C:G	0.315789
RPE_TP53_6w	SNP_21:24674826-24674826_A:G	0.0877193
RPE_TP53_6w	SNP_21:25729783-25729783_G:A	0.111111
RPE_TP53_6w	SNP_21:31317685-31317685_C:A	0.0612245
RPE_TP53_6w	SNP_21:41365699-41365699_C:A	0.166667
RPE_TP53_6w	SNP_22:17456384-17456384_A:C	0.0816327
RPE_TP53_6w	SNP_22:18212349-18212349_A:G	0.125
RPE_TP53_6w	SNP_22:26389217-26389217_C:T	0.0625
RPE_TP53_6w	SNP_22:34157416-34157416_C:G	0.222222
RPE_TP53_6w	SNP_X:830045-830045_G:C	0.148148
RPE_TP53_6w	SNP_X:2249149-2249149_C:T	0.285714
RPE_TP53_6w	SNP_X:6401844-6401844_G:A	0.0731707
RPE_TP53_6w	SNP_X:6552836-6552836_C:A	0.0769231
RPE_TP53_6w	SNP_X:8141582-8141582_T:C	0.0612245
RPE_TP53_6w	SNP_X:8380736-8380736_G:T	0.147059
RPE_TP53_6w	SNP_X:10329178-10329178_C:A	0.0606061
RPE_TP53_6w	SNP_X:12174913-12174913_G:T	0.134615
RPE_TP53_6w	SNP_X:16270213-16270213_G:A	0.0540541
RPE_TP53_6w	SNP_X:22250545-22250545_C:T	0.0526316
RPE_TP53_6w	SNP_X:22743965-22743965_C:A	0.128205
RPE_TP53_6w	SNP_X:25904541-25904541_G:A	0.0535714
RPE_TP53_6w	SNP_X:26184463-26184463_T:C	0.0857143
RPE_TP53_6w	SNP_X:37878866-37878866_C:A	0.25641
RPE_TP53_6w	SNP_X:39259145-39259145_A:T	0.121951
RPE_TP53_6w	SNP_X:47763722-47763722_G:T	0.0740741
RPE_TP53_6w	SNP_X:48785642-48785642_A:C	0.0810811
RPE_TP53_6w	SNP_X:49970687-49970687_A:G	0.0857143
RPE_TP53_6w	SNP_X:49970692-49970692_A:G	0.0833333
RPE_TP53_6w	SNP_X:51008688-51008688_G:A	0.0487805
RPE_TP53_6w	SNP_X:52692783-52692783_T:G	0.179487
RPE_TP53_6w	SNP_X:52710300-52710300_T:G	0.304348
RPE_TP53_6w	SNP_X:62241580-62241580_C:G	0.0888889
RPE_TP53_6w	SNP_X:68975166-68975166_G:A	0.0487805
RPE_TP53_6w	SNP_X:76898629-76898629_C:T	0.0588235
RPE_TP53_6w	SNP_X:78316923-78316923_C:T	0.210526
RPE_TP53_6w	SNP_X:80955427-80955427_C:A	0.0851064
RPE_TP53_6w	SNP_X:81680063-81680063_T:C	0.125
RPE_TP53_6w	SNP_X:84732838-84732838_A:G	0.0789474
RPE_TP53_6w	SNP_X:85532201-85532201_T:G	0.157895
RPE_TP53_6w	SNP_X:95397070-95397070_A:G	0.0952381
RPE_TP53_6w	SNP_X:95754420-95754420_C:G	0.225806
RPE_TP53_6w	SNP_X:97688053-97688053_A:G	0.342857
RPE_TP53_6w	SNP_X:99150886-99150886_G:A	0.0714286
RPE_TP53_6w	SNP_X:100727372-100727372_C:A	0.0666667
RPE_TP53_6w	SNP_X:100727377-100727377_T:A	0.0666667
RPE_TP53_6w	SNP_X:105500199-105500199_G:A	0.0909091
RPE_TP53_6w	SNP_X:106829713-106829713_G:C	0.121212
RPE_TP53_6w	SNP_X:108169847-108169847_A:T	0.102564
RPE_TP53_6w	SNP_X:110552781-110552781_G:T	0.0444444
RPE_TP53_6w	SNP_X:111141855-111141855_C:G	0.125
RPE_TP53_6w	SNP_X:111436578-111436578_T:C	0.102564
RPE_TP53_6w	SNP_X:113747873-113747873_G:T	0.09375
RPE_TP53_6w	SNP_X:122345395-122345395_C:A	0.0588235
RPE_TP53_6w	SNP_X:123327248-123327248_A:C	0.0769231
RPE_TP53_6w	SNP_X:126440530-126440530_G:T	0.117647
RPE_TP53_6w	SNP_X:134843124-134843124_T:C	0.102041
RPE_TP53_6w	SNP_X:140954048-140954048_A:G	0.0784314
RPE_TP53_6w	SNP_X:144813279-144813279_C:A	0.0425532
RPE_TP53_6w	SNP_X:145862205-145862205_G:T	0.108696
RPE_TP53_6w	SNP_X:149907658-149907658_T:A	0.0535714
RPE_TP53_6w	SNP_X:151527911-151527911_C:A	0.173913
RPE_TP53_6w	SNP_X:151974143-151974143_G:A	0.097561
RPE_TP53_6w	SNP_X:152228506-152228506_C:T	0.0952381
RPE_TP53_6w	SNP_X:155019545-155019545_A:T	0.108696

## Sheet: EDFig. 8c
chromosome	position	RPE_TP53_20w0T1	RPE_TP53_20w0T2	RPE_TP53_20w0T3	conserved
chr1	0	TRUE	TRUE	TRUE	TRUE
chr1	40690000	FALSE	TRUE	TRUE	FALSE
chr1	40700000	FALSE	TRUE	TRUE	FALSE
chr1	144870000	TRUE	TRUE	TRUE	TRUE
chr1	145100000	TRUE	FALSE	FALSE	FALSE
chr1	145120000	FALSE	TRUE	TRUE	FALSE
chr1	214670000	TRUE	TRUE	TRUE	TRUE
chr1	249250621	TRUE	TRUE	TRUE	TRUE
chr10	9040000	FALSE	FALSE	TRUE	FALSE
chr10	9050000	FALSE	FALSE	TRUE	FALSE
chr10	9860000	FALSE	FALSE	TRUE	FALSE
chr10	9880000	FALSE	FALSE	TRUE	FALSE
chr10	20050000	FALSE	FALSE	TRUE	FALSE
chr10	20070000	FALSE	FALSE	TRUE	FALSE
chr10	24240000	FALSE	FALSE	TRUE	FALSE
chr10	24250000	FALSE	FALSE	TRUE	FALSE
chr10	26690000	TRUE	TRUE	TRUE	TRUE
chr10	26700000	TRUE	TRUE	TRUE	TRUE
chr10	27820000	FALSE	FALSE	TRUE	FALSE
chr10	27830000	FALSE	FALSE	TRUE	FALSE
chr10	31030000	FALSE	FALSE	TRUE	FALSE
chr10	31040000	FALSE	FALSE	TRUE	FALSE
chr10	44040000	FALSE	FALSE	TRUE	FALSE
chr10	44050000	FALSE	FALSE	TRUE	FALSE
chr10	52610000	FALSE	FALSE	TRUE	FALSE
chr10	52630000	FALSE	FALSE	TRUE	FALSE
chr10	52840000	FALSE	FALSE	TRUE	FALSE
chr10	52860000	FALSE	FALSE	TRUE	FALSE
chr10	53310000	FALSE	FALSE	TRUE	FALSE
chr10	53320000	FALSE	FALSE	TRUE	FALSE
chr10	65990000	FALSE	FALSE	TRUE	FALSE
chr10	66000000	FALSE	FALSE	TRUE	FALSE
chr10	80900000	TRUE	TRUE	TRUE	TRUE
chr10	80970000	TRUE	FALSE	FALSE	FALSE
chr10	80980000	FALSE	TRUE	TRUE	FALSE
chr10	108030000	FALSE	TRUE	FALSE	FALSE
chr10	108040000	FALSE	TRUE	FALSE	FALSE
chr10	109670000	FALSE	TRUE	FALSE	FALSE
chr10	109680000	FALSE	TRUE	FALSE	FALSE
chr11	10530000	TRUE	FALSE	FALSE	FALSE
chr11	10540000	TRUE	FALSE	FALSE	FALSE
chr11	14950000	TRUE	FALSE	FALSE	FALSE
chr11	14960000	TRUE	FALSE	FALSE	FALSE
chr11	16050000	TRUE	FALSE	FALSE	FALSE
chr11	16060000	TRUE	FALSE	FALSE	FALSE
chr11	32300000	FALSE	FALSE	TRUE	FALSE
chr11	32310000	FALSE	FALSE	TRUE	FALSE
chr11	44840000	TRUE	FALSE	FALSE	FALSE
chr11	44850000	TRUE	FALSE	FALSE	FALSE
chr11	50690000	FALSE	FALSE	TRUE	FALSE
chr11	50720000	FALSE	FALSE	TRUE	FALSE
chr11	55480000	FALSE	FALSE	TRUE	FALSE
chr11	55490000	FALSE	FALSE	TRUE	FALSE
chr11	78840000	FALSE	FALSE	TRUE	FALSE
chr11	78850000	FALSE	FALSE	TRUE	FALSE
chr11	90030000	TRUE	FALSE	FALSE	FALSE
chr11	90060000	TRUE	FALSE	FALSE	FALSE
chr11	90510000	FALSE	FALSE	TRUE	FALSE
chr11	90530000	FALSE	FALSE	TRUE	FALSE
chr11	92060000	FALSE	FALSE	TRUE	FALSE
chr11	92090000	FALSE	FALSE	TRUE	FALSE
chr11	96880000	FALSE	TRUE	FALSE	FALSE
chr11	96890000	FALSE	TRUE	FALSE	FALSE
chr11	110850000	FALSE	FALSE	TRUE	FALSE
chr11	110860000	FALSE	FALSE	TRUE	FALSE
chr11	112350000	FALSE	FALSE	TRUE	FALSE
chr11	112360000	FALSE	FALSE	TRUE	FALSE
chr11	114910000	FALSE	FALSE	TRUE	FALSE
chr11	114940000	FALSE	FALSE	TRUE	FALSE
chr11	115090000	FALSE	FALSE	TRUE	FALSE
chr11	115100000	FALSE	FALSE	TRUE	FALSE
chr11	115790000	FALSE	FALSE	TRUE	FALSE
chr11	115820000	FALSE	FALSE	TRUE	FALSE
chr11	121880000	TRUE	TRUE	TRUE	TRUE
chr11	121890000	TRUE	TRUE	TRUE	TRUE
chr11	133570000	FALSE	FALSE	TRUE	FALSE
chr11	133590000	FALSE	FALSE	TRUE	FALSE
chr12	24460000	TRUE	TRUE	TRUE	TRUE
chr12	25000000	TRUE	FALSE	FALSE	FALSE
chr12	25010000	TRUE	FALSE	FALSE	FALSE
chr12	26140000	TRUE	TRUE	TRUE	TRUE
chr12	60060000	TRUE	FALSE	FALSE	FALSE
chr12	60070000	TRUE	FALSE	FALSE	FALSE
chr12	67830000	TRUE	TRUE	TRUE	TRUE
chr12	67840000	TRUE	TRUE	TRUE	TRUE
chr12	68310000	TRUE	TRUE	FALSE	FALSE
chr12	68320000	TRUE	TRUE	FALSE	FALSE
chr12	82930000	FALSE	TRUE	FALSE	FALSE
chr12	82940000	FALSE	TRUE	FALSE	FALSE
chr12	90440000	TRUE	TRUE	TRUE	TRUE
chr12	90450000	TRUE	TRUE	TRUE	TRUE
chr12	94550000	FALSE	FALSE	TRUE	FALSE
chr12	94560000	FALSE	FALSE	TRUE	FALSE
chr12	116860000	TRUE	FALSE	FALSE	FALSE
chr12	116870000	TRUE	FALSE	FALSE	FALSE
chr13	0	TRUE	TRUE	TRUE	TRUE
chr13	66330000	FALSE	TRUE	TRUE	FALSE
chr13	66340000	FALSE	TRUE	TRUE	FALSE
chr13	74370000	TRUE	TRUE	TRUE	TRUE
chr13	74380000	TRUE	TRUE	TRUE	TRUE
chr13	74470000	TRUE	TRUE	TRUE	TRUE
chr13	75240000	TRUE	TRUE	TRUE	TRUE
chr13	79380000	TRUE	TRUE	TRUE	TRUE
chr13	79390000	TRUE	TRUE	TRUE	TRUE
chr13	80460000	TRUE	TRUE	TRUE	TRUE
chr13	81550000	TRUE	TRUE	TRUE	TRUE
chr13	88040000	FALSE	FALSE	TRUE	FALSE
chr13	88070000	FALSE	FALSE	TRUE	FALSE
chr13	91380000	TRUE	TRUE	TRUE	TRUE
chr13	91390000	TRUE	FALSE	TRUE	FALSE
chr13	91550000	TRUE	TRUE	TRUE	TRUE
chr13	91560000	TRUE	TRUE	TRUE	TRUE
chr13	93980000	TRUE	TRUE	TRUE	TRUE
chr13	95670000	TRUE	TRUE	TRUE	TRUE
chr13	95750000	TRUE	TRUE	TRUE	TRUE
chr13	95760000	TRUE	TRUE	TRUE	TRUE
chr13	95860000	TRUE	TRUE	TRUE	TRUE
chr13	96100000	TRUE	TRUE	TRUE	TRUE
chr13	96280000	FALSE	TRUE	TRUE	FALSE
chr13	96290000	TRUE	FALSE	FALSE	FALSE
chr13	103760000	TRUE	FALSE	FALSE	FALSE
chr13	103850000	TRUE	FALSE	FALSE	FALSE
chr13	108940000	FALSE	FALSE	TRUE	FALSE
chr13	108960000	FALSE	FALSE	TRUE	FALSE
chr13	110070000	TRUE	TRUE	FALSE	FALSE
chr13	110080000	TRUE	TRUE	FALSE	FALSE
chr13	110820000	TRUE	TRUE	TRUE	TRUE
chr13	111860000	TRUE	FALSE	FALSE	FALSE
chr13	111890000	TRUE	FALSE	FALSE	FALSE
chr13	114220000	FALSE	FALSE	TRUE	FALSE
chr13	114470000	TRUE	TRUE	TRUE	TRUE
chr13	114520000	TRUE	TRUE	TRUE	TRUE
chr13	115169878	TRUE	TRUE	TRUE	TRUE
chr14	25260000	FALSE	TRUE	FALSE	FALSE
chr14	25270000	FALSE	TRUE	FALSE	FALSE
chr14	37260000	FALSE	FALSE	TRUE	FALSE
chr14	37280000	FALSE	FALSE	TRUE	FALSE
chr14	39000000	FALSE	TRUE	FALSE	FALSE
chr14	39010000	FALSE	TRUE	FALSE	FALSE
chr14	43290000	FALSE	TRUE	FALSE	FALSE
chr14	43300000	FALSE	TRUE	FALSE	FALSE
chr14	72480000	FALSE	FALSE	TRUE	FALSE
chr14	72490000	FALSE	FALSE	TRUE	FALSE
chr14	80160000	TRUE	FALSE	FALSE	FALSE
chr14	80170000	TRUE	FALSE	FALSE	FALSE
chr14	83140000	TRUE	FALSE	FALSE	FALSE
chr14	83150000	TRUE	FALSE	FALSE	FALSE
chr14	83330000	TRUE	FALSE	FALSE	FALSE
chr14	83340000	TRUE	FALSE	FALSE	FALSE
chr14	83680000	TRUE	FALSE	FALSE	FALSE
chr14	83690000	TRUE	FALSE	FALSE	FALSE
chr14	85050000	TRUE	FALSE	FALSE	FALSE
chr14	85060000	TRUE	FALSE	FALSE	FALSE
chr14	89700000	TRUE	FALSE	FALSE	FALSE
chr14	89710000	TRUE	FALSE	FALSE	FALSE
chr14	90910000	TRUE	FALSE	FALSE	FALSE
chr14	90920000	TRUE	FALSE	FALSE	FALSE
chr14	94020000	TRUE	FALSE	FALSE	FALSE
chr14	94030000	TRUE	FALSE	FALSE	FALSE
chr14	94940000	TRUE	FALSE	FALSE	FALSE
chr14	94960000	TRUE	FALSE	FALSE	FALSE
chr14	96520000	TRUE	FALSE	FALSE	FALSE
chr14	96530000	TRUE	FALSE	FALSE	FALSE
chr14	96570000	TRUE	FALSE	FALSE	FALSE
chr14	96580000	TRUE	FALSE	FALSE	FALSE
chr14	97370000	TRUE	FALSE	FALSE	FALSE
chr14	97400000	TRUE	FALSE	FALSE	FALSE
chr14	98120000	TRUE	FALSE	FALSE	FALSE
chr14	98130000	TRUE	FALSE	FALSE	FALSE
chr14	99320000	TRUE	FALSE	FALSE	FALSE
chr14	99330000	TRUE	FALSE	FALSE	FALSE
chr15	24050000	TRUE	FALSE	FALSE	FALSE
chr15	24060000	TRUE	FALSE	FALSE	FALSE
chr15	28060000	TRUE	FALSE	FALSE	FALSE
chr15	28110000	TRUE	FALSE	FALSE	FALSE
chr15	36710000	TRUE	FALSE	FALSE	FALSE
chr15	36720000	TRUE	FALSE	FALSE	FALSE
chr15	53610000	FALSE	TRUE	FALSE	FALSE
chr15	53640000	FALSE	TRUE	FALSE	FALSE
chr15	66100000	TRUE	TRUE	TRUE	TRUE
chr15	66120000	TRUE	TRUE	TRUE	TRUE
chr15	88810000	FALSE	TRUE	FALSE	FALSE
chr15	88830000	FALSE	TRUE	FALSE	FALSE
chr15	92240000	TRUE	FALSE	FALSE	FALSE
chr15	92250000	TRUE	FALSE	FALSE	FALSE
chr15	94780000	TRUE	FALSE	FALSE	FALSE
chr15	94790000	TRUE	FALSE	FALSE	FALSE
chr15	96920000	TRUE	FALSE	FALSE	FALSE
chr15	96930000	TRUE	FALSE	FALSE	FALSE
chr16	46440000	TRUE	TRUE	TRUE	TRUE
chr16	49550000	FALSE	FALSE	TRUE	FALSE
chr16	49600000	TRUE	FALSE	FALSE	FALSE
chr16	49610000	TRUE	FALSE	FALSE	FALSE
chr16	49670000	FALSE	FALSE	TRUE	FALSE
chr16	52410000	TRUE	FALSE	FALSE	FALSE
chr16	52420000	TRUE	FALSE	FALSE	FALSE
chr16	60670000	FALSE	FALSE	TRUE	FALSE
chr16	60690000	FALSE	FALSE	TRUE	FALSE
chr16	61540000	FALSE	TRUE	FALSE	FALSE
chr16	61550000	FALSE	TRUE	FALSE	FALSE
chr16	65150000	TRUE	TRUE	TRUE	TRUE
chr16	65160000	TRUE	FALSE	TRUE	FALSE
chr16	65170000	FALSE	TRUE	FALSE	FALSE
chr16	77660000	TRUE	FALSE	TRUE	FALSE
chr16	77790000	FALSE	TRUE	FALSE	FALSE
chr16	78130000	FALSE	TRUE	FALSE	FALSE
chr16	78140000	TRUE	FALSE	TRUE	FALSE
chr16	79650000	FALSE	FALSE	TRUE	FALSE
chr16	79680000	FALSE	FALSE	TRUE	FALSE
chr16	88780000	FALSE	TRUE	FALSE	FALSE
chr16	88810000	FALSE	TRUE	FALSE	FALSE
chr16	90354753	TRUE	TRUE	TRUE	TRUE
chr17	5890000	FALSE	FALSE	TRUE	FALSE
chr17	5900000	FALSE	FALSE	TRUE	FALSE
chr17	6390000	TRUE	FALSE	FALSE	FALSE
chr17	6400000	TRUE	FALSE	FALSE	FALSE
chr17	11160000	FALSE	TRUE	FALSE	FALSE
chr17	11180000	FALSE	TRUE	FALSE	FALSE
chr17	13960000	TRUE	FALSE	FALSE	FALSE
chr17	13970000	TRUE	FALSE	FALSE	FALSE
chr17	14370000	FALSE	TRUE	TRUE	FALSE
chr17	14380000	FALSE	TRUE	TRUE	FALSE
chr17	31430000	TRUE	FALSE	TRUE	FALSE
chr17	31440000	FALSE	TRUE	FALSE	FALSE
chr17	31450000	TRUE	TRUE	TRUE	TRUE
chr17	32040000	FALSE	TRUE	TRUE	FALSE
chr17	32070000	FALSE	TRUE	TRUE	FALSE
chr17	32780000	FALSE	FALSE	TRUE	FALSE
chr17	32790000	FALSE	FALSE	TRUE	FALSE
chr17	33030000	FALSE	TRUE	FALSE	FALSE
chr17	33040000	FALSE	TRUE	FALSE	FALSE
chr17	49790000	FALSE	FALSE	TRUE	FALSE
chr17	49820000	FALSE	FALSE	TRUE	FALSE
chr17	51070000	FALSE	FALSE	TRUE	FALSE
chr17	51080000	FALSE	FALSE	TRUE	FALSE
chr17	51910000	FALSE	TRUE	FALSE	FALSE
chr17	51930000	FALSE	TRUE	FALSE	FALSE
chr17	52180000	FALSE	FALSE	TRUE	FALSE
chr17	52190000	FALSE	FALSE	TRUE	FALSE
chr17	52930000	TRUE	FALSE	FALSE	FALSE
chr17	52940000	TRUE	FALSE	FALSE	FALSE
chr17	68180000	TRUE	FALSE	FALSE	FALSE
chr17	68190000	TRUE	FALSE	FALSE	FALSE
chr18	0	TRUE	TRUE	TRUE	TRUE
chr18	14950000	TRUE	TRUE	TRUE	TRUE
chr18	51250000	TRUE	FALSE	FALSE	FALSE
chr18	51260000	TRUE	FALSE	FALSE	FALSE
chr18	55060000	TRUE	TRUE	TRUE	TRUE
chr18	55070000	TRUE	TRUE	TRUE	TRUE
chr19	8970000	TRUE	FALSE	FALSE	FALSE
chr19	8980000	TRUE	FALSE	FALSE	FALSE
chr19	9000000	FALSE	FALSE	TRUE	FALSE
chr19	9010000	FALSE	FALSE	TRUE	FALSE
chr19	15680000	TRUE	FALSE	FALSE	FALSE
chr19	15690000	TRUE	FALSE	FALSE	FALSE
chr19	20790000	FALSE	TRUE	FALSE	FALSE
chr19	20800000	FALSE	TRUE	FALSE	FALSE
chr19	22910000	FALSE	FALSE	TRUE	FALSE
chr19	22920000	FALSE	FALSE	TRUE	FALSE
chr19	32370000	FALSE	FALSE	TRUE	FALSE
chr19	32380000	FALSE	FALSE	TRUE	FALSE
chr19	40240000	TRUE	TRUE	FALSE	FALSE
chr19	40250000	TRUE	TRUE	FALSE	FALSE
chr19	57560000	FALSE	TRUE	FALSE	FALSE
chr19	57570000	FALSE	TRUE	FALSE	FALSE
chr2	920000	FALSE	TRUE	FALSE	FALSE
chr2	940000	FALSE	TRUE	FALSE	FALSE
chr2	20500000	TRUE	TRUE	TRUE	TRUE
chr2	20510000	TRUE	TRUE	TRUE	TRUE
chr2	33140000	TRUE	TRUE	TRUE	TRUE
chr2	33150000	TRUE	TRUE	TRUE	TRUE
chr2	51110000	TRUE	FALSE	FALSE	FALSE
chr2	51130000	TRUE	FALSE	FALSE	FALSE
chr2	101550000	TRUE	TRUE	TRUE	TRUE
chr2	101560000	TRUE	TRUE	TRUE	TRUE
chr2	108780000	TRUE	TRUE	TRUE	TRUE
chr2	108790000	TRUE	TRUE	TRUE	TRUE
chr2	126640000	FALSE	TRUE	TRUE	FALSE
chr2	126660000	FALSE	TRUE	TRUE	FALSE
chr2	176300000	FALSE	TRUE	FALSE	FALSE
chr2	176320000	FALSE	TRUE	FALSE	FALSE
chr20	16240000	FALSE	TRUE	FALSE	FALSE
chr20	16250000	FALSE	TRUE	FALSE	FALSE
chr20	22800000	FALSE	FALSE	TRUE	FALSE
chr20	22810000	FALSE	FALSE	TRUE	FALSE
chr20	37800000	FALSE	TRUE	FALSE	FALSE
chr20	37810000	FALSE	TRUE	FALSE	FALSE
chr20	42230000	FALSE	TRUE	FALSE	FALSE
chr20	42240000	FALSE	TRUE	FALSE	FALSE
chr20	46760000	TRUE	FALSE	FALSE	FALSE
chr20	46770000	TRUE	FALSE	FALSE	FALSE
chr20	51530000	TRUE	FALSE	FALSE	FALSE
chr20	51550000	TRUE	FALSE	FALSE	FALSE
chr20	53470000	FALSE	TRUE	FALSE	FALSE
chr20	53480000	FALSE	TRUE	FALSE	FALSE
chr20	55570000	TRUE	FALSE	FALSE	FALSE
chr20	55580000	TRUE	FALSE	FALSE	FALSE
chr20	56980000	FALSE	TRUE	FALSE	FALSE
chr20	56990000	FALSE	TRUE	FALSE	FALSE
chr20	58200000	FALSE	TRUE	FALSE	FALSE
chr20	58210000	FALSE	TRUE	FALSE	FALSE
chr20	60310000	TRUE	TRUE	FALSE	FALSE
chr20	60320000	TRUE	TRUE	FALSE	FALSE
chr21	21950000	FALSE	TRUE	FALSE	FALSE
chr21	21960000	FALSE	TRUE	FALSE	FALSE
chr21	24240000	FALSE	FALSE	TRUE	FALSE
chr21	24250000	FALSE	FALSE	TRUE	FALSE
chr21	25240000	FALSE	FALSE	TRUE	FALSE
chr21	25250000	FALSE	FALSE	TRUE	FALSE
chr21	27400000	TRUE	FALSE	FALSE	FALSE
chr21	27410000	TRUE	FALSE	FALSE	FALSE
chr21	41920000	TRUE	TRUE	FALSE	FALSE
chr21	41930000	TRUE	TRUE	FALSE	FALSE
chr22	32980000	TRUE	FALSE	FALSE	FALSE
chr22	32990000	TRUE	FALSE	FALSE	FALSE
chr22	33100000	TRUE	FALSE	FALSE	FALSE
chr22	33120000	TRUE	FALSE	FALSE	FALSE
chr22	33910000	TRUE	FALSE	FALSE	FALSE
chr22	33920000	TRUE	FALSE	FALSE	FALSE
chr22	47910000	FALSE	FALSE	TRUE	FALSE
chr22	47930000	FALSE	FALSE	TRUE	FALSE
chr22	49320000	FALSE	FALSE	TRUE	FALSE
chr22	49330000	FALSE	FALSE	TRUE	FALSE
chr22	49540000	TRUE	FALSE	FALSE	FALSE
chr22	49550000	TRUE	FALSE	FALSE	FALSE
chr22	49700000	FALSE	FALSE	TRUE	FALSE
chr22	49710000	FALSE	FALSE	TRUE	FALSE
chr3	56540000	FALSE	TRUE	FALSE	FALSE
chr3	56550000	FALSE	TRUE	FALSE	FALSE
chr3	70580000	FALSE	TRUE	FALSE	FALSE
chr3	70600000	FALSE	TRUE	FALSE	FALSE
chr3	117850000	FALSE	FALSE	TRUE	FALSE
chr3	117860000	FALSE	FALSE	TRUE	FALSE
chr3	121780000	FALSE	TRUE	FALSE	FALSE
chr3	121800000	FALSE	TRUE	FALSE	FALSE
chr3	154460000	FALSE	TRUE	FALSE	FALSE
chr3	154470000	FALSE	TRUE	FALSE	FALSE
chr4	2720000	TRUE	TRUE	TRUE	TRUE
chr4	2750000	TRUE	TRUE	TRUE	TRUE
chr4	64660000	TRUE	TRUE	TRUE	TRUE
chr4	78240000	TRUE	TRUE	TRUE	TRUE
chr4	142240000	FALSE	TRUE	TRUE	FALSE
chr4	142250000	FALSE	TRUE	TRUE	FALSE
chr4	164730000	TRUE	TRUE	TRUE	TRUE
chr4	164740000	TRUE	TRUE	TRUE	TRUE
chr5	19740000	FALSE	TRUE	FALSE	FALSE
chr5	19750000	FALSE	TRUE	FALSE	FALSE
chr5	67650000	FALSE	FALSE	TRUE	FALSE
chr5	67660000	FALSE	TRUE	FALSE	FALSE
chr5	67670000	FALSE	TRUE	TRUE	FALSE
chr5	83250000	FALSE	FALSE	TRUE	FALSE
chr5	83260000	FALSE	FALSE	TRUE	FALSE
chr5	117860000	FALSE	TRUE	FALSE	FALSE
chr5	117880000	FALSE	TRUE	FALSE	FALSE
chr5	141550000	FALSE	FALSE	TRUE	FALSE
chr5	141560000	FALSE	FALSE	TRUE	FALSE
chr5	165250000	TRUE	FALSE	FALSE	FALSE
chr5	165260000	TRUE	FALSE	FALSE	FALSE
chr6	32460000	TRUE	TRUE	TRUE	TRUE
chr6	32470000	TRUE	TRUE	TRUE	TRUE
chr6	62650000	FALSE	FALSE	TRUE	FALSE
chr6	62670000	FALSE	FALSE	TRUE	FALSE
chr6	63840000	FALSE	FALSE	TRUE	FALSE
chr6	63850000	FALSE	FALSE	TRUE	FALSE
chr6	84000000	TRUE	FALSE	TRUE	FALSE
chr6	84010000	TRUE	FALSE	TRUE	FALSE
chr6	124340000	TRUE	FALSE	FALSE	FALSE
chr6	124350000	TRUE	FALSE	FALSE	FALSE
chr6	133480000	TRUE	FALSE	FALSE	FALSE
chr6	133490000	TRUE	FALSE	FALSE	FALSE
chr6	147790000	TRUE	TRUE	TRUE	TRUE
chr6	147820000	TRUE	TRUE	TRUE	TRUE
chr6	148730000	TRUE	TRUE	TRUE	TRUE
chr6	148750000	TRUE	TRUE	TRUE	TRUE
chr6	152280000	FALSE	FALSE	TRUE	FALSE
chr6	152300000	FALSE	FALSE	TRUE	FALSE
chr6	164420000	FALSE	FALSE	TRUE	FALSE
chr6	164440000	FALSE	FALSE	TRUE	FALSE
chr6	164530000	TRUE	FALSE	FALSE	FALSE
chr6	164540000	TRUE	FALSE	FALSE	FALSE
chr7	9800000	TRUE	FALSE	FALSE	FALSE
chr7	9810000	TRUE	FALSE	FALSE	FALSE
chr7	11480000	TRUE	TRUE	FALSE	FALSE
chr7	11490000	TRUE	TRUE	FALSE	FALSE
chr7	52780000	FALSE	TRUE	FALSE	FALSE
chr7	52790000	FALSE	TRUE	FALSE	FALSE
chr7	57550000	TRUE	FALSE	FALSE	FALSE
chr7	57560000	TRUE	FALSE	FALSE	FALSE
chr7	71120000	FALSE	TRUE	FALSE	FALSE
chr7	71130000	FALSE	TRUE	FALSE	FALSE
chr7	78620000	TRUE	FALSE	FALSE	FALSE
chr7	78630000	TRUE	FALSE	FALSE	FALSE
chr7	79100000	TRUE	TRUE	TRUE	TRUE
chr7	79530000	TRUE	TRUE	TRUE	TRUE
chr7	82090000	TRUE	TRUE	TRUE	TRUE
chr7	82100000	TRUE	TRUE	TRUE	TRUE
chr7	95880000	TRUE	FALSE	FALSE	FALSE
chr7	95890000	TRUE	FALSE	FALSE	FALSE
chr7	113820000	FALSE	FALSE	TRUE	FALSE
chr7	113830000	FALSE	FALSE	TRUE	FALSE
chr7	118080000	TRUE	TRUE	FALSE	FALSE
chr7	118090000	TRUE	FALSE	FALSE	FALSE
chr7	118100000	FALSE	TRUE	FALSE	FALSE
chr7	146400000	FALSE	TRUE	FALSE	FALSE
chr7	146420000	FALSE	TRUE	FALSE	FALSE
chr7	154390000	TRUE	TRUE	FALSE	FALSE
chr7	154400000	TRUE	TRUE	FALSE	FALSE
chr8	39300000	TRUE	TRUE	FALSE	FALSE
chr8	39320000	TRUE	TRUE	FALSE	FALSE
chr8	82080000	TRUE	TRUE	FALSE	FALSE
chr8	82090000	TRUE	TRUE	FALSE	FALSE
chr8	82750000	TRUE	FALSE	FALSE	FALSE
chr8	82760000	TRUE	FALSE	FALSE	FALSE
chr8	112100000	TRUE	TRUE	TRUE	TRUE
chr8	133330000	FALSE	TRUE	FALSE	FALSE
chr8	133360000	FALSE	TRUE	FALSE	FALSE
chr8	140760000	FALSE	TRUE	FALSE	FALSE
chr8	140780000	FALSE	FALSE	TRUE	FALSE
chr8	140800000	TRUE	FALSE	FALSE	FALSE
chr8	140920000	TRUE	TRUE	TRUE	TRUE
chr8	146364022	TRUE	TRUE	TRUE	TRUE
chr9	6860000	TRUE	FALSE	FALSE	FALSE
chr9	6870000	TRUE	FALSE	FALSE	FALSE
chr9	8260000	TRUE	FALSE	FALSE	FALSE
chr9	8290000	TRUE	FALSE	FALSE	FALSE
chr9	23160000	FALSE	TRUE	FALSE	FALSE
chr9	23170000	TRUE	FALSE	FALSE	FALSE
chr9	23180000	TRUE	TRUE	FALSE	FALSE
chr9	31070000	FALSE	TRUE	FALSE	FALSE
chr9	31090000	FALSE	TRUE	FALSE	FALSE
chr9	31740000	TRUE	FALSE	FALSE	FALSE
chr9	31750000	TRUE	FALSE	FALSE	FALSE
chr9	37180000	FALSE	TRUE	FALSE	FALSE
chr9	37190000	FALSE	TRUE	FALSE	FALSE
chr9	78470000	TRUE	FALSE	FALSE	FALSE
chr9	78490000	TRUE	FALSE	FALSE	FALSE
chr9	86970000	FALSE	FALSE	TRUE	FALSE
chr9	86980000	FALSE	FALSE	TRUE	FALSE
chr9	101150000	FALSE	TRUE	FALSE	FALSE
chr9	101160000	FALSE	TRUE	FALSE	FALSE
chr9	106750000	FALSE	FALSE	TRUE	FALSE
chr9	106760000	FALSE	FALSE	TRUE	FALSE
chr9	114010000	TRUE	TRUE	TRUE	TRUE
chr9	114020000	TRUE	TRUE	TRUE	TRUE
chr9	120950000	FALSE	TRUE	FALSE	FALSE
chr9	120960000	FALSE	TRUE	FALSE	FALSE
chrX	3900000	FALSE	FALSE	TRUE	FALSE
chrX	3920000	FALSE	FALSE	TRUE	FALSE
chrX	9010000	FALSE	FALSE	TRUE	FALSE
chrX	9020000	FALSE	FALSE	TRUE	FALSE
chrX	15890000	TRUE	FALSE	FALSE	FALSE
chrX	15900000	TRUE	FALSE	FALSE	FALSE
chrX	18240000	FALSE	TRUE	FALSE	FALSE
chrX	18270000	FALSE	TRUE	FALSE	FALSE
chrX	19220000	TRUE	FALSE	FALSE	FALSE
chrX	19230000	TRUE	FALSE	FALSE	FALSE
chrX	19570000	TRUE	TRUE	TRUE	TRUE
chrX	19580000	TRUE	TRUE	TRUE	TRUE
chrX	21180000	FALSE	FALSE	TRUE	FALSE
chrX	21190000	FALSE	FALSE	TRUE	FALSE
chrX	29280000	FALSE	TRUE	FALSE	FALSE
chrX	29290000	FALSE	TRUE	FALSE	FALSE
chrX	36370000	FALSE	TRUE	FALSE	FALSE
chrX	36390000	FALSE	TRUE	FALSE	FALSE
chrX	37190000	FALSE	FALSE	TRUE	FALSE
chrX	37200000	FALSE	FALSE	TRUE	FALSE
chrX	38270000	TRUE	FALSE	FALSE	FALSE
chrX	38280000	TRUE	FALSE	FALSE	FALSE
chrX	38900000	FALSE	FALSE	TRUE	FALSE
chrX	38930000	FALSE	FALSE	TRUE	FALSE
chrX	41160000	TRUE	FALSE	TRUE	FALSE
chrX	41170000	TRUE	FALSE	TRUE	FALSE
chrX	42810000	TRUE	FALSE	FALSE	FALSE
chrX	42820000	TRUE	FALSE	FALSE	FALSE
chrX	43400000	TRUE	FALSE	FALSE	FALSE
chrX	43410000	TRUE	FALSE	FALSE	FALSE
chrX	44250000	FALSE	TRUE	FALSE	FALSE
chrX	44260000	FALSE	TRUE	FALSE	FALSE
chrX	51500000	TRUE	FALSE	FALSE	FALSE
chrX	51510000	TRUE	FALSE	FALSE	FALSE
chrX	62180000	FALSE	TRUE	FALSE	FALSE
chrX	62190000	FALSE	TRUE	FALSE	FALSE
chrX	63010000	FALSE	TRUE	FALSE	FALSE
chrX	63020000	FALSE	TRUE	FALSE	FALSE
chrX	73950000	FALSE	FALSE	TRUE	FALSE
chrX	73960000	FALSE	FALSE	TRUE	FALSE
chrX	74640000	TRUE	FALSE	FALSE	FALSE
chrX	74650000	TRUE	FALSE	FALSE	FALSE
chrX	78720000	FALSE	TRUE	FALSE	FALSE
chrX	78730000	TRUE	FALSE	FALSE	FALSE
chrX	78740000	TRUE	TRUE	FALSE	FALSE
chrX	86270000	TRUE	FALSE	FALSE	FALSE
chrX	86280000	TRUE	FALSE	FALSE	FALSE
chrX	94540000	FALSE	FALSE	TRUE	FALSE
chrX	94550000	FALSE	FALSE	TRUE	FALSE
chrX	94910000	TRUE	FALSE	FALSE	FALSE
chrX	94960000	TRUE	FALSE	FALSE	FALSE
chrX	98210000	FALSE	TRUE	FALSE	FALSE
chrX	98220000	FALSE	TRUE	FALSE	FALSE
chrX	105760000	TRUE	FALSE	FALSE	FALSE
chrX	105770000	TRUE	FALSE	FALSE	FALSE
chrX	113040000	TRUE	FALSE	FALSE	FALSE
chrX	113050000	TRUE	FALSE	FALSE	FALSE
chrX	113610000	FALSE	TRUE	FALSE	FALSE
chrX	113620000	FALSE	TRUE	FALSE	FALSE
chrX	122650000	FALSE	TRUE	FALSE	FALSE
chrX	122660000	FALSE	TRUE	FALSE	FALSE
chrX	130430000	FALSE	FALSE	TRUE	FALSE
chrX	130440000	FALSE	FALSE	TRUE	FALSE
chrX	130910000	TRUE	FALSE	FALSE	FALSE
chrX	130920000	TRUE	FALSE	FALSE	FALSE
chrX	142830000	FALSE	FALSE	TRUE	FALSE
chrX	142860000	FALSE	FALSE	TRUE	FALSE
chrX	144950000	FALSE	FALSE	TRUE	FALSE
chrX	144970000	FALSE	FALSE	TRUE	FALSE
chrX	145390000	FALSE	FALSE	TRUE	FALSE
chrX	145410000	FALSE	FALSE	TRUE	FALSE
chrX	146640000	TRUE	FALSE	TRUE	FALSE
chrX	146660000	TRUE	FALSE	TRUE	FALSE
chrX	148460000	FALSE	TRUE	FALSE	FALSE
chrX	148470000	FALSE	TRUE	FALSE	FALSE

## Sheet: EDFig. 8d
sample	chromosome	start	end	copy_number_status	copy_number
RPE_TP53_Ctrl	chr10	80900000	80980000	loss	1
RPE_TP53_Ctrl	chr12	24460000	26140000	loss	1
RPE_TP53_Ctrl	chr13	0	36770000	loss	1
RPE_TP53_6w1	chr1	1020000	1730000	loss	1
RPE_TP53_6w1	chr1	23320000	24150000	loss	1
RPE_TP53_6w1	chr1	26610000	29190000	loss	1
RPE_TP53_6w1	chr1	32170000	33430000	loss	1
RPE_TP53_6w1	chr1	43040000	44650000	loss	1
RPE_TP53_6w1	chr1	149850000	151550000	loss	1
RPE_TP53_6w1	chr1	153450000	157000000	loss	1
RPE_TP53_6w1	chr1	178880000	179330000	loss	1
RPE_TP53_6w1	chr1	197720000	206950000	loss	1
RPE_TP53_6w1	chr1	214270000	215030000	loss	1
RPE_TP53_6w1	chr1	223650000	224650000	loss	1
RPE_TP53_6w1	chr2	0	330000	gain	3
RPE_TP53_6w1	chr3	0	800000	gain	3
RPE_TP53_6w1	chr3	46940000	50370000	loss	1
RPE_TP53_6w1	chr3	196440000	196900000	loss	1
RPE_TP53_6w1	chr4	1840000	3060000	loss	1
RPE_TP53_6w1	chr4	189320000	191154276	gain	3
RPE_TP53_6w1	chr5	0	230000	gain	3
RPE_TP53_6w1	chr5	137740000	139220000	loss	1
RPE_TP53_6w1	chr5	176710000	177050000	loss	1
RPE_TP53_6w1	chr6	0	310000	gain	3
RPE_TP53_6w1	chr6	167920000	168080000	gain	3
RPE_TP53_6w1	chr6	170800000	171115067	gain	3
RPE_TP53_6w1	chr7	73090000	76060000	loss	1
RPE_TP53_6w1	chr7	98570000	114630000	loss	1
RPE_TP53_6w1	chr7	158980000	159138663	gain	3
RPE_TP53_6w1	chr8	146160000	146364022	gain	3
RPE_TP53_6w1	chr9	0	280000	gain	3
RPE_TP53_6w1	chr9	130110000	132480000	loss	1
RPE_TP53_6w1	chr10	33070000	33800000	loss	1
RPE_TP53_6w1	chr10	75360000	76060000	loss	1
RPE_TP53_6w1	chr10	80720000	81140000	loss	1
RPE_TP53_6w1	chr10	103840000	104460000	loss	1
RPE_TP53_6w1	chr11	640000	1110000	loss	1
RPE_TP53_6w1	chr11	64350000	67310000	loss	1
RPE_TP53_6w1	chr11	69180000	69560000	loss	1
RPE_TP53_6w1	chr11	134620000	135006516	gain	3
RPE_TP53_6w1	chr12	0	290000	gain	3
RPE_TP53_6w1	chr12	24460000	26140000	loss	1
RPE_TP53_6w1	chr12	49250000	51050000	loss	1
RPE_TP53_6w1	chr12	53250000	54110000	loss	1
RPE_TP53_6w1	chr12	57430000	57750000	loss	1
RPE_TP53_6w1	chr12	66180000	66460000	loss	1
RPE_TP53_6w1	chr12	123240000	123520000	loss	1
RPE_TP53_6w1	chr12	124720000	124940000	loss	1
RPE_TP53_6w1	chr12	133660000	133851895	gain	3
RPE_TP53_6w1	chr13	20170000	21870000	loss	1
RPE_TP53_6w1	chr13	27500000	28080000	loss	1
RPE_TP53_6w1	chr13	30590000	31300000	loss	1
RPE_TP53_6w1	chr13	33330000	33960000	loss	1
RPE_TP53_6w1	chr13	115040000	115169878	gain	3
RPE_TP53_6w1	chr14	106280000	107120000	gain	3
RPE_TP53_6w1	chr14	107120000	107349540	gain	4
RPE_TP53_6w1	chr16	1320000	3280000	loss	1
RPE_TP53_6w1	chr16	32600000	35050000	gain	3
RPE_TP53_6w1	chr16	88550000	90050000	loss	1
RPE_TP53_6w1	chr17	1190000	1990000	loss	1
RPE_TP53_6w1	chr17	7070000	7550000	loss	1
RPE_TP53_6w1	chr17	26930000	29420000	loss	1
RPE_TP53_6w1	chr17	36210000	38710000	loss	1
RPE_TP53_6w1	chr17	39660000	43660000	loss	1
RPE_TP53_6w1	chr17	43980000	46220000	loss	1
RPE_TP53_6w1	chr17	46910000	48470000	loss	1
RPE_TP53_6w1	chr17	73700000	75590000	loss	1
RPE_TP53_6w1	chr17	78820000	80650000	loss	1
RPE_TP53_6w1	chr18	490000	1030000	loss	1
RPE_TP53_6w1	chr18	2420000	3940000	loss	1
RPE_TP53_6w1	chr18	8560000	10250000	loss	1
RPE_TP53_6w1	chr18	12230000	13180000	loss	1
RPE_TP53_6w1	chr18	77820000	78077248	gain	3
RPE_TP53_6w1	chr19	740000	5900000	loss	1
RPE_TP53_6w1	chr19	10670000	11340000	loss	1
RPE_TP53_6w1	chr19	12760000	13300000	loss	1
RPE_TP53_6w1	chr19	13770000	14380000	loss	1
RPE_TP53_6w1	chr19	18330000	19120000	loss	1
RPE_TP53_6w1	chr19	39110000	39410000	loss	1
RPE_TP53_6w1	chr19	41690000	41880000	loss	1
RPE_TP53_6w1	chr19	42300000	42500000	loss	1
RPE_TP53_6w1	chr19	45790000	46530000	loss	1
RPE_TP53_6w1	chr20	33420000	34570000	loss	1
RPE_TP53_6w1	chr20	62160000	62470000	loss	1
RPE_TP53_6w1	chr21	48000000	48129895	gain	3
RPE_TP53_6w1	chr22	30580000	30890000	loss	1
RPE_TP53_6w1	chr22	36590000	36880000	loss	1
RPE_TP53_6w1	chr22	37810000	39190000	loss	1
RPE_TP53_6w1	chr22	39640000	40040000	loss	1
RPE_TP53_6w1	chr22	41570000	42510000	loss	1
RPE_TP53_6w1	chrX	57950000	62230000	gain	3
RPE_TP53_6w1	chrX	78020000	86280000	gain	3
RPE_TP53_6w1	chrX	87030000	95310000	gain	3
RPE_TP53_6w1	chrX	97080000	97540000	gain	3
RPE_TP53_6w1	chrX	119860000	122570000	gain	3
RPE_TP53_6w1	chrX	123450000	123900000	gain	3
RPE_TP53_6w1	chrX	123930000	128350000	gain	3
RPE_TP53_6w1	chrX	129690000	131110000	gain	3
RPE_TP53_6w1	chrX	132870000	132960000	gain	3
RPE_TP53_6w1	chrX	137180000	138330000	gain	3
RPE_TP53_6w1	chrX	141260000	141620000	gain	3
RPE_TP53_6w1	chrX	142180000	142860000	gain	3
RPE_TP53_6w1	chrX	143020000	148350000	gain	3
RPE_TP53_6w1	chrX	151270000	152430000	gain	3
RPE_TP53_6w1	chrX	154470000	155270560	gain	3
RPE_TP53_6w2	chr1	155110000	156210000	loss	1
RPE_TP53_6w2	chr1	201370000	202060000	loss	1
RPE_TP53_6w2	chr1	249130000	249250621	gain	3
RPE_TP53_6w2	chr2	0	280000	gain	3
RPE_TP53_6w2	chr3	0	260000	gain	3
RPE_TP53_6w2	chr3	196390000	197070000	loss	1
RPE_TP53_6w2	chr4	2720000	2750000	loss	1
RPE_TP53_6w2	chr5	0	120000	gain	3
RPE_TP53_6w2	chr5	5290000	5380000	gain	3
RPE_TP53_6w2	chr6	0	310000	gain	3
RPE_TP53_6w2	chr7	98580000	108230000	loss	1
RPE_TP53_6w2	chr7	111330000	116800000	loss	1
RPE_TP53_6w2	chr7	124470000	125540000	loss	1
RPE_TP53_6w2	chr7	126980000	135920000	loss	1
RPE_TP53_6w2	chr7	136420000	137940000	loss	1
RPE_TP53_6w2	chr7	138670000	140650000	loss	1
RPE_TP53_6w2	chr7	148430000	149310000	loss	1
RPE_TP53_6w2	chr8	47000000	47360000	gain	3
RPE_TP53_6w2	chr8	146160000	146364022	gain	3
RPE_TP53_6w2	chr10	80900000	80980000	loss	1
RPE_TP53_6w2	chr11	64990000	66000000	loss	1
RPE_TP53_6w2	chr11	114910000	114960000	gain	3
RPE_TP53_6w2	chr11	134700000	134790000	gain	3
RPE_TP53_6w2	chr11	134790000	135006516	gain	4
RPE_TP53_6w2	chr12	0	270000	gain	3
RPE_TP53_6w2	chr12	24460000	26140000	loss	1
RPE_TP53_6w2	chr12	66180000	66470000	loss	1
RPE_TP53_6w2	chr13	20220000	20630000	loss	1
RPE_TP53_6w2	chr13	21150000	21880000	loss	1
RPE_TP53_6w2	chr13	27500000	27840000	loss	1
RPE_TP53_6w2	chr13	30760000	31260000	loss	1
RPE_TP53_6w2	chr13	32890000	35030000	loss	1
RPE_TP53_6w2	chr14	85620000	85730000	gain	3
RPE_TP53_6w2	chr14	94930000	95220000	gain	3
RPE_TP53_6w2	chr14	96210000	96240000	gain	3
RPE_TP53_6w2	chr14	96350000	96730000	gain	3
RPE_TP53_6w2	chr14	104640000	104710000	gain	3
RPE_TP53_6w2	chr14	106910000	107210000	gain	3
RPE_TP53_6w2	chr14	107210000	107349540	gain	4
RPE_TP53_6w2	chr16	34200000	35270000	gain	3
RPE_TP53_6w2	chr17	0	110000	gain	3
RPE_TP53_6w2	chr17	21730000	22030000	gain	3
RPE_TP53_6w2	chr17	79440000	80270000	loss	1
RPE_TP53_6w2	chr18	2530000	4000000	loss	1
RPE_TP53_6w2	chr18	8560000	10140000	loss	1
RPE_TP53_6w2	chr18	12240000	13180000	loss	1
RPE_TP53_6w2	chr18	77820000	78077248	gain	3
RPE_TP53_6w2	chr19	2210000	2600000	loss	1
RPE_TP53_6w2	chr19	3940000	4060000	loss	1
RPE_TP53_6w2	chr19	30780000	30810000	gain	3
RPE_TP53_6w2	chr19	53400000	54230000	gain	3
RPE_TP53_6w2	chr19	56650000	57600000	gain	3
RPE_TP53_6w2	chr19	58940000	59128983	gain	3
RPE_TP53_6w2	chr20	62830000	63025520	gain	3
RPE_TP53_6w2	chr22	48650000	49160000	gain	3
RPE_TP53_6w2	chr22	49190000	49360000	gain	3
RPE_TP53_6w2	chrX	30770000	30830000	gain	3
RPE_TP53_6w2	chrX	36730000	36810000	gain	3
RPE_TP53_6w2	chrX	66080000	66230000	gain	3
RPE_TP53_6w2	chrX	68690000	68790000	gain	3
RPE_TP53_6w2	chrX	128860000	128890000	gain	3
RPE_TP53_6w2	chrX	132910000	132950000	gain	3
RPE_TP53_6w2	chrX	134050000	134110000	gain	3
RPE_TP53_6w2	chrX	138210000	138330000	gain	3
RPE_TP53_6w2	chrX	141260000	141620000	gain	3
RPE_TP53_6w2	chrX	150840000	151000000	gain	3
RPE_TP53_6w2	chrX	151660000	152230000	gain	3
RPE_TP53_6w3	chr1	149850000	151670000	loss	1
RPE_TP53_6w3	chr1	155190000	156360000	loss	1
RPE_TP53_6w3	chr1	173730000	174090000	loss	1
RPE_TP53_6w3	chr1	178820000	181130000	loss	1
RPE_TP53_6w3	chr1	198610000	199450000	loss	1
RPE_TP53_6w3	chr1	201380000	202040000	loss	1
RPE_TP53_6w3	chr1	214290000	215080000	loss	1
RPE_TP53_6w3	chr1	223870000	224680000	loss	1
RPE_TP53_6w3	chr1	243380000	244050000	loss	1
RPE_TP53_6w3	chr1	249130000	249250621	gain	3
RPE_TP53_6w3	chr2	0	940000	gain	3
RPE_TP53_6w3	chr3	0	1500000	gain	3
RPE_TP53_6w3	chr4	2720000	2750000	loss	1
RPE_TP53_6w3	chr4	188940000	189750000	gain	3
RPE_TP53_6w3	chr4	189790000	191154276	gain	3
RPE_TP53_6w3	chr5	0	380000	gain	3
RPE_TP53_6w3	chr5	500000	5750000	gain	3
RPE_TP53_6w3	chr6	0	480000	gain	3
RPE_TP53_6w3	chr6	57320000	62720000	gain	3
RPE_TP53_6w3	chr6	170200000	170510000	gain	3
RPE_TP53_6w3	chr7	57200000	57520000	gain	3
RPE_TP53_6w3	chr7	98580000	108210000	loss	1
RPE_TP53_6w3	chr7	115850000	116770000	loss	1
RPE_TP53_6w3	chr7	128080000	131190000	loss	1
RPE_TP53_6w3	chr7	159000000	159138663	gain	3
RPE_TP53_6w3	chr8	0	1210000	gain	3
RPE_TP53_6w3	chr8	43370000	43420000	gain	3
RPE_TP53_6w3	chr8	47000000	48120000	gain	3
RPE_TP53_6w3	chr8	146130000	146364022	gain	3
RPE_TP53_6w3	chr9	0	490000	gain	3
RPE_TP53_6w3	chr9	140940000	141213431	gain	3
RPE_TP53_6w3	chr10	80900000	80980000	loss	1
RPE_TP53_6w3	chr11	22130000	22190000	gain	3
RPE_TP53_6w3	chr11	48940000	51310000	gain	3
RPE_TP53_6w3	chr11	65010000	66170000	loss	1
RPE_TP53_6w3	chr11	134210000	135006516	gain	3
RPE_TP53_6w3	chr12	0	290000	gain	3
RPE_TP53_6w3	chr12	24460000	26140000	loss	1
RPE_TP53_6w3	chr12	66180000	66460000	loss	1
RPE_TP53_6w3	chr12	133650000	133851895	gain	3
RPE_TP53_6w3	chr13	21160000	21870000	loss	1
RPE_TP53_6w3	chr13	27500000	28190000	loss	1
RPE_TP53_6w3	chr13	30760000	31260000	loss	1
RPE_TP53_6w3	chr13	115040000	115169878	gain	3
RPE_TP53_6w3	chr14	94810000	95220000	gain	3
RPE_TP53_6w3	chr14	96350000	96740000	gain	3
RPE_TP53_6w3	chr14	99140000	99550000	gain	3
RPE_TP53_6w3	chr14	106300000	107349540	gain	3
RPE_TP53_6w3	chr15	24240000	24990000	gain	3
RPE_TP53_6w3	chr15	25300000	25340000	gain	3
RPE_TP53_6w3	chr15	25420000	25500000	gain	3
RPE_TP53_6w3	chr15	26420000	28290000	gain	3
RPE_TP53_6w3	chr16	32600000	35150000	gain	3
RPE_TP53_6w3	chr16	49520000	50010000	gain	3
RPE_TP53_6w3	chr16	58060000	58090000	gain	3
RPE_TP53_6w3	chr16	64920000	66070000	gain	3
RPE_TP53_6w3	chr17	0	110000	gain	3
RPE_TP53_6w3	chr17	10650000	10790000	gain	3
RPE_TP53_6w3	chr17	21690000	25400000	gain	3
RPE_TP53_6w3	chr18	12240000	12630000	loss	1
RPE_TP53_6w3	chr18	36550000	36600000	gain	3
RPE_TP53_6w3	chr18	76230000	76720000	gain	3
RPE_TP53_6w3	chr18	77210000	77370000	gain	3
RPE_TP53_6w3	chr18	77850000	78077248	gain	3
RPE_TP53_6w3	chr19	2210000	2510000	loss	1
RPE_TP53_6w3	chr19	3940000	4050000	loss	1
RPE_TP53_6w3	chr19	22510000	22930000	gain	3
RPE_TP53_6w3	chr19	28230000	29990000	gain	3
RPE_TP53_6w3	chr19	30520000	31470000	gain	3
RPE_TP53_6w3	chr19	32020000	32060000	gain	3
RPE_TP53_6w3	chr19	53490000	54220000	gain	3
RPE_TP53_6w3	chr19	56650000	57600000	gain	3
RPE_TP53_6w3	chr19	58490000	58640000	gain	3
RPE_TP53_6w3	chr20	23500000	24170000	gain	3
RPE_TP53_6w3	chr20	55970000	56060000	gain	3
RPE_TP53_6w3	chr20	62850000	63025520	gain	3
RPE_TP53_6w3	chr21	11110000	15840000	gain	3
RPE_TP53_6w3	chr21	15850000	16020000	gain	3
RPE_TP53_6w3	chr21	18650000	18770000	gain	3
RPE_TP53_6w3	chr21	20850000	23550000	gain	3
RPE_TP53_6w3	chr21	24240000	24520000	gain	3
RPE_TP53_6w3	chr21	24620000	24710000	gain	3
RPE_TP53_6w3	chr21	24780000	25820000	gain	3
RPE_TP53_6w3	chr21	25880000	25960000	gain	3
RPE_TP53_6w3	chr21	26270000	26600000	gain	3
RPE_TP53_6w3	chr22	17320000	17490000	gain	3
RPE_TP53_6w3	chr22	48020000	50090000	gain	3
RPE_TP53_6w3	chrX	5450000	5480000	gain	3
RPE_TP53_6w3	chrX	30150000	30680000	gain	3
RPE_TP53_6w3	chrX	30770000	31130000	gain	3
RPE_TP53_6w3	chrX	31790000	34450000	gain	3
RPE_TP53_6w3	chrX	35120000	37050000	gain	3
RPE_TP53_6w3	chrX	38870000	38930000	gain	3
RPE_TP53_6w3	chrX	49060000	51330000	gain	3
RPE_TP53_6w3	chrX	56680000	64820000	gain	3
RPE_TP53_6w3	chrX	65020000	66380000	gain	3
RPE_TP53_6w3	chrX	66550000	67300000	gain	3
RPE_TP53_6w3	chrX	67880000	68770000	gain	3
RPE_TP53_6w3	chrX	69240000	69460000	gain	3
RPE_TP53_6w3	chrX	72350000	72590000	gain	3
RPE_TP53_6w3	chrX	73950000	76560000	gain	3
RPE_TP53_6w3	chrX	77600000	83870000	gain	3
RPE_TP53_6w3	chrX	83890000	86750000	gain	3
RPE_TP53_6w3	chrX	86880000	94250000	gain	3
RPE_TP53_6w3	chrX	94280000	99720000	gain	3
RPE_TP53_6w3	chrX	100650000	101860000	gain	3
RPE_TP53_6w3	chrX	111240000	111400000	gain	3
RPE_TP53_6w3	chrX	115770000	116980000	gain	3
RPE_TP53_6w3	chrX	117940000	118320000	gain	3
RPE_TP53_6w3	chrX	119340000	119590000	gain	3
RPE_TP53_6w3	chrX	119870000	122660000	gain	3
RPE_TP53_6w3	chrX	123440000	124400000	gain	3
RPE_TP53_6w3	chrX	124420000	128520000	gain	3
RPE_TP53_6w3	chrX	128720000	129330000	gain	3
RPE_TP53_6w3	chrX	129470000	133280000	gain	3
RPE_TP53_6w3	chrX	136040000	140510000	gain	3
RPE_TP53_6w3	chrX	140930000	141130000	gain	3
RPE_TP53_6w3	chrX	141260000	142890000	gain	3
RPE_TP53_6w3	chrX	143020000	144260000	gain	3
RPE_TP53_6w3	chrX	144300000	148470000	gain	3
RPE_TP53_6w3	chrX	150110000	153090000	gain	3
RPE_TP53_6w3	chrX	153120000	153160000	gain	3
RPE_TP53_6w3	chrX	153900000	155270560	gain	3
RPE_TP53_6w1T1	chr1	0	23270000	gain	3
RPE_TP53_6w1T1	chr1	25210000	40690000	gain	3
RPE_TP53_6w1T1	chr1	40700000	121340000	gain	3
RPE_TP53_6w1T1	chr1	145390000	249250621	loss	1
RPE_TP53_6w1T1	chr2	0	110000	gain	3
RPE_TP53_6w1T1	chr3	0	580000	gain	3
RPE_TP53_6w1T1	chr3	13800000	13930000	gain	3
RPE_TP53_6w1T1	chr4	2720000	2750000	loss	1
RPE_TP53_6w1T1	chr6	0	240000	gain	3
RPE_TP53_6w1T1	chr6	167500000	168080000	gain	3
RPE_TP53_6w1T1	chr6	170140000	170510000	gain	3
RPE_TP53_6w1T1	chr7	72220000	82090000	loss	1
RPE_TP53_6w1T1	chr7	82100000	85130000	loss	1
RPE_TP53_6w1T1	chr7	91090000	92760000	loss	1
RPE_TP53_6w1T1	chr7	93470000	94400000	loss	1
RPE_TP53_6w1T1	chr7	98550000	107840000	loss	1
RPE_TP53_6w1T1	chr7	129170000	131260000	loss	1
RPE_TP53_6w1T1	chr7	140420000	140640000	loss	1
RPE_TP53_6w1T1	chr8	47000000	47180000	gain	3
RPE_TP53_6w1T1	chr10	55320000	55360000	gain	3
RPE_TP53_6w1T1	chr10	80900000	80980000	loss	1
RPE_TP53_6w1T1	chr10	113700000	113850000	gain	3
RPE_TP53_6w1T1	chr11	134700000	135006516	gain	3
RPE_TP53_6w1T1	chr12	24460000	26140000	loss	1
RPE_TP53_6w1T1	chr13	0	66330000	loss	1
RPE_TP53_6w1T1	chr13	66340000	115169878	loss	1
RPE_TP53_6w1T1	chr14	87450000	87490000	gain	3
RPE_TP53_6w1T1	chr14	96210000	96240000	gain	3
RPE_TP53_6w1T1	chr14	97130000	97190000	gain	3
RPE_TP53_6w1T1	chr14	107140000	107349540	gain	3
RPE_TP53_6w1T1	chr16	66690000	70690000	loss	1
RPE_TP53_6w1T1	chr16	74910000	75610000	loss	1
RPE_TP53_6w1T1	chr16	88570000	90070000	loss	1
RPE_TP53_6w1T1	chr17	51910000	51940000	gain	3
RPE_TP53_6w1T1	chr18	46380000	47050000	loss	1
RPE_TP53_6w1T1	chr18	55400000	55710000	loss	1
RPE_TP53_6w1T1	chr18	57140000	57680000	loss	1
RPE_TP53_6w1T1	chr20	37240000	39510000	gain	3
RPE_TP53_6w1T1	chr20	40240000	41940000	gain	3
RPE_TP53_6w1T1	chr20	45150000	45450000	gain	3
RPE_TP53_6w1T1	chr20	50670000	51840000	gain	3
RPE_TP53_6w1T1	chr20	53080000	53180000	gain	3
RPE_TP53_6w1T1	chr20	53210000	55910000	gain	3
RPE_TP53_6w1T1	chr20	55970000	56160000	gain	3
RPE_TP53_6w1T1	chr20	57640000	60310000	gain	3
RPE_TP53_6w1T1	chr20	60320000	60460000	gain	3
RPE_TP53_6w1T1	chr21	0	10860000	loss	1
RPE_TP53_6w1T1	chr22	48330000	48370000	gain	3
RPE_TP53_6w1T1	chr22	48890000	48960000	gain	3
RPE_TP53_6w1T1	chrX	138210000	138330000	gain	3
RPE_TP53_6w1T2	chr1	0	1840000	gain	3
RPE_TP53_6w1T2	chr1	1840000	6240000	gain	4
RPE_TP53_6w1T2	chr1	6240000	6940000	gain	3
RPE_TP53_6w1T2	chr1	6940000	7790000	gain	4
RPE_TP53_6w1T2	chr1	7790000	11370000	gain	3
RPE_TP53_6w1T2	chr1	11370000	15590000	gain	4
RPE_TP53_6w1T2	chr1	15590000	17960000	gain	3
RPE_TP53_6w1T2	chr1	17960000	19220000	gain	4
RPE_TP53_6w1T2	chr1	19220000	29510000	gain	3
RPE_TP53_6w1T2	chr1	29510000	30980000	gain	4
RPE_TP53_6w1T2	chr1	30980000	34070000	gain	3
RPE_TP53_6w1T2	chr1	34070000	35440000	gain	4
RPE_TP53_6w1T2	chr1	35440000	36910000	gain	3
RPE_TP53_6w1T2	chr1	36910000	37880000	gain	4
RPE_TP53_6w1T2	chr1	37880000	38550000	gain	3
RPE_TP53_6w1T2	chr1	38550000	39230000	gain	4
RPE_TP53_6w1T2	chr1	39230000	40690000	gain	3
RPE_TP53_6w1T2	chr1	40700000	46860000	gain	3
RPE_TP53_6w1T2	chr1	46860000	51390000	gain	4
RPE_TP53_6w1T2	chr1	51390000	54530000	gain	3
RPE_TP53_6w1T2	chr1	54530000	61310000	gain	4
RPE_TP53_6w1T2	chr1	61310000	62430000	gain	3
RPE_TP53_6w1T2	chr1	62430000	62880000	gain	4
RPE_TP53_6w1T2	chr1	62880000	69010000	gain	3
RPE_TP53_6w1T2	chr1	69010000	77560000	gain	4
RPE_TP53_6w1T2	chr1	77560000	80010000	gain	3
RPE_TP53_6w1T2	chr1	80010000	84360000	gain	4
RPE_TP53_6w1T2	chr1	84360000	101760000	gain	3
RPE_TP53_6w1T2	chr1	101760000	109170000	gain	4
RPE_TP53_6w1T2	chr1	109170000	110980000	gain	3
RPE_TP53_6w1T2	chr1	110980000	111940000	gain	4
RPE_TP53_6w1T2	chr1	111940000	112310000	gain	3
RPE_TP53_6w1T2	chr1	112310000	112890000	gain	4
RPE_TP53_6w1T2	chr1	112890000	114580000	gain	3
RPE_TP53_6w1T2	chr1	114580000	114930000	gain	4
RPE_TP53_6w1T2	chr1	114930000	116400000	gain	3
RPE_TP53_6w1T2	chr1	116400000	120250000	gain	4
RPE_TP53_6w1T2	chr1	120250000	121340000	gain	3
RPE_TP53_6w1T2	chr1	145390000	145740000	loss	1
RPE_TP53_6w1T2	chr1	149950000	152070000	loss	1
RPE_TP53_6w1T2	chr1	153440000	156330000	loss	1
RPE_TP53_6w1T2	chr1	171770000	174480000	loss	1
RPE_TP53_6w1T2	chr1	182740000	203990000	loss	1
RPE_TP53_6w1T2	chr1	218290000	226590000	loss	1
RPE_TP53_6w1T2	chr3	65400000	65430000	gain	3
RPE_TP53_6w1T2	chr4	2720000	2750000	loss	1
RPE_TP53_6w1T2	chr6	0	220000	gain	3
RPE_TP53_6w1T2	chr6	50910000	50950000	gain	3
RPE_TP53_6w1T2	chr6	167510000	168080000	gain	3
RPE_TP53_6w1T2	chr6	170240000	170510000	gain	3
RPE_TP53_6w1T2	chr7	61980000	82090000	loss	1
RPE_TP53_6w1T2	chr7	82100000	139880000	loss	1
RPE_TP53_6w1T2	chr7	140420000	159138663	loss	1
RPE_TP53_6w1T2	chr8	47000000	47180000	gain	3
RPE_TP53_6w1T2	chr9	21950000	22370000	loss	1
RPE_TP53_6w1T2	chr10	0	1190000	loss	1
RPE_TP53_6w1T2	chr10	3750000	6460000	loss	1
RPE_TP53_6w1T2	chr10	11970000	15480000	loss	1
RPE_TP53_6w1T2	chr10	16690000	18260000	loss	1
RPE_TP53_6w1T2	chr10	21440000	23320000	loss	1
RPE_TP53_6w1T2	chr10	24860000	25450000	loss	1
RPE_TP53_6w1T2	chr10	26700000	37170000	loss	1
RPE_TP53_6w1T2	chr10	80900000	80980000	loss	1
RPE_TP53_6w1T2	chr10	125120000	125290000	gain	3
RPE_TP53_6w1T2	chr10	132000000	133670000	gain	3
RPE_TP53_6w1T2	chr11	22130000	22180000	gain	3
RPE_TP53_6w1T2	chr11	134840000	135006516	gain	3
RPE_TP53_6w1T2	chr12	24460000	26140000	loss	1
RPE_TP53_6w1T2	chr13	0	29360000	loss	1
RPE_TP53_6w1T2	chr13	29370000	66330000	loss	1
RPE_TP53_6w1T2	chr13	66340000	115169878	loss	1
RPE_TP53_6w1T2	chr14	99190000	99540000	gain	3
RPE_TP53_6w1T2	chr14	104640000	104710000	gain	3
RPE_TP53_6w1T2	chr14	107210000	107349540	gain	3
RPE_TP53_6w1T2	chr19	31750000	31830000	gain	3
RPE_TP53_6w1T2	chr20	37750000	37810000	gain	3
RPE_TP53_6w1T2	chrX	6820000	6900000	gain	3
RPE_TP53_6w1T2	chrX	30770000	30830000	gain	3
RPE_TP53_6w1T2	chrX	36740000	36780000	gain	3
RPE_TP53_6w1T2	chrX	57950000	58070000	gain	3
RPE_TP53_6w1T2	chrX	67880000	68790000	gain	3
RPE_TP53_6w1T2	chrX	77990000	79520000	gain	3
RPE_TP53_6w1T2	chrX	82170000	82210000	gain	3
RPE_TP53_6w1T2	chrX	84690000	85150000	gain	3
RPE_TP53_6w1T2	chrX	99540000	99720000	gain	3
RPE_TP53_6w1T2	chrX	123440000	124400000	gain	3
RPE_TP53_6w1T2	chrX	124420000	124580000	gain	3
RPE_TP53_6w1T2	chrX	128810000	128890000	gain	3
RPE_TP53_6w1T2	chrX	129690000	131080000	gain	3
RPE_TP53_6w1T2	chrX	132890000	132950000	gain	3
RPE_TP53_6w1T2	chrX	134740000	134840000	gain	3
RPE_TP53_6w1T2	chrX	137560000	138330000	gain	3
RPE_TP53_6w1T2	chrX	147910000	148980000	gain	3
RPE_TP53_6w1T2	chrX	150110000	150150000	gain	3
RPE_TP53_6w1T2	chrX	150840000	152230000	gain	3
RPE_TP53_6w1T3	chr1	0	2360000	gain	3
RPE_TP53_6w1T3	chr1	2360000	3250000	gain	4
RPE_TP53_6w1T3	chr1	3250000	3830000	gain	3
RPE_TP53_6w1T3	chr1	3830000	6230000	gain	4
RPE_TP53_6w1T3	chr1	6230000	13780000	gain	3
RPE_TP53_6w1T3	chr1	13780000	14540000	gain	4
RPE_TP53_6w1T3	chr1	14540000	14910000	gain	3
RPE_TP53_6w1T3	chr1	14910000	15490000	gain	4
RPE_TP53_6w1T3	chr1	15490000	18290000	gain	3
RPE_TP53_6w1T3	chr1	18290000	18820000	gain	4
RPE_TP53_6w1T3	chr1	18820000	30150000	gain	3
RPE_TP53_6w1T3	chr1	30150000	30990000	gain	4
RPE_TP53_6w1T3	chr1	30990000	34420000	gain	3
RPE_TP53_6w1T3	chr1	34420000	35270000	gain	4
RPE_TP53_6w1T3	chr1	35270000	37220000	gain	3
RPE_TP53_6w1T3	chr1	37220000	37840000	gain	4
RPE_TP53_6w1T3	chr1	37840000	40690000	gain	3
RPE_TP53_6w1T3	chr1	40700000	47890000	gain	3
RPE_TP53_6w1T3	chr1	47890000	50840000	gain	4
RPE_TP53_6w1T3	chr1	50840000	60340000	gain	3
RPE_TP53_6w1T3	chr1	60340000	61170000	gain	4
RPE_TP53_6w1T3	chr1	61170000	107670000	gain	3
RPE_TP53_6w1T3	chr1	107670000	108900000	gain	4
RPE_TP53_6w1T3	chr1	108900000	118700000	gain	3
RPE_TP53_6w1T3	chr1	118700000	120260000	gain	4
RPE_TP53_6w1T3	chr1	120260000	121340000	gain	3
RPE_TP53_6w1T3	chr1	145390000	249250621	loss	1
RPE_TP53_6w1T3	chr3	0	4450000	gain	3
RPE_TP53_6w1T3	chr3	5270000	8370000	gain	3
RPE_TP53_6w1T3	chr3	9040000	9290000	gain	3
RPE_TP53_6w1T3	chr3	10370000	11080000	gain	3
RPE_TP53_6w1T3	chr3	11890000	12010000	gain	3
RPE_TP53_6w1T3	chr3	12940000	14990000	gain	3
RPE_TP53_6w1T3	chr3	18480000	19920000	gain	3
RPE_TP53_6w1T3	chr3	26040000	27110000	gain	3
RPE_TP53_6w1T3	chr3	50390000	51440000	gain	3
RPE_TP53_6w1T3	chr3	51660000	51760000	gain	3
RPE_TP53_6w1T3	chr3	53770000	54900000	gain	3
RPE_TP53_6w1T3	chr3	55490000	56400000	gain	3
RPE_TP53_6w1T3	chr3	59520000	63510000	gain	3
RPE_TP53_6w1T3	chr3	64430000	65430000	gain	3
RPE_TP53_6w1T3	chr3	66920000	67840000	gain	3
RPE_TP53_6w1T3	chr3	68070000	68980000	gain	3
RPE_TP53_6w1T3	chr3	69960000	70630000	gain	3
RPE_TP53_6w1T3	chr3	73120000	73640000	gain	3
RPE_TP53_6w1T3	chr3	74000000	75120000	gain	3
RPE_TP53_6w1T3	chr3	75370000	78680000	gain	3
RPE_TP53_6w1T3	chr3	82140000	82940000	gain	3
RPE_TP53_6w1T3	chr3	85930000	86690000	gain	3
RPE_TP53_6w1T3	chr3	88250000	88850000	gain	3
RPE_TP53_6w1T3	chr3	89300000	93590000	gain	3
RPE_TP53_6w1T3	chr3	94160000	94830000	gain	3
RPE_TP53_6w1T3	chr3	96590000	97470000	gain	3
RPE_TP53_6w1T3	chr3	125710000	126550000	gain	3
RPE_TP53_6w1T3	chr3	137100000	137610000	gain	3
RPE_TP53_6w1T3	chr3	184250000	184480000	gain	3
RPE_TP53_6w1T3	chr3	185880000	186240000	gain	3
RPE_TP53_6w1T3	chr3	190580000	190690000	gain	3
RPE_TP53_6w1T3	chr3	191300000	193280000	gain	3
RPE_TP53_6w1T3	chr3	194650000	195010000	gain	3
RPE_TP53_6w1T3	chr4	2720000	2750000	loss	1
RPE_TP53_6w1T3	chr5	0	120000	gain	3
RPE_TP53_6w1T3	chr5	500000	6490000	gain	3
RPE_TP53_6w1T3	chr5	6910000	8070000	gain	3
RPE_TP53_6w1T3	chr5	11050000	12420000	gain	3
RPE_TP53_6w1T3	chr5	18270000	18750000	gain	3
RPE_TP53_6w1T3	chr5	42100000	42730000	gain	3
RPE_TP53_6w1T3	chr5	43920000	45930000	gain	3
RPE_TP53_6w1T3	chr5	50120000	51990000	gain	3
RPE_TP53_6w1T3	chr5	61940000	63670000	gain	3
RPE_TP53_6w1T3	chr5	113350000	114340000	gain	3
RPE_TP53_6w1T3	chr5	115640000	118160000	gain	3
RPE_TP53_6w1T3	chr5	151510000	153270000	gain	3
RPE_TP53_6w1T3	chr5	154420000	156490000	gain	3
RPE_TP53_6w1T3	chr5	157900000	158540000	gain	3
RPE_TP53_6w1T3	chr5	159970000	161280000	gain	3
RPE_TP53_6w1T3	chr5	163990000	166780000	gain	3
RPE_TP53_6w1T3	chr5	169400000	171290000	gain	3
RPE_TP53_6w1T3	chr5	173520000	175580000	gain	3
RPE_TP53_6w1T3	chr5	176270000	176320000	gain	3
RPE_TP53_6w1T3	chr5	177390000	178940000	gain	3
RPE_TP53_6w1T3	chr5	180000000	180110000	gain	3
RPE_TP53_6w1T3	chr6	0	220000	gain	3
RPE_TP53_6w1T3	chr6	40140000	40570000	gain	3
RPE_TP53_6w1T3	chr6	160930000	161200000	gain	3
RPE_TP53_6w1T3	chr6	164090000	166660000	gain	3
RPE_TP53_6w1T3	chr6	167510000	168080000	gain	3
RPE_TP53_6w1T3	chr6	168450000	169200000	gain	3
RPE_TP53_6w1T3	chr6	170190000	170570000	gain	3
RPE_TP53_6w1T3	chr7	13760000	14080000	loss	1
RPE_TP53_6w1T3	chr7	39600000	39660000	loss	1
RPE_TP53_6w1T3	chr7	64680000	66430000	loss	1
RPE_TP53_6w1T3	chr7	67560000	69130000	loss	1
RPE_TP53_6w1T3	chr7	71940000	82090000	loss	1
RPE_TP53_6w1T3	chr7	82100000	85590000	loss	1
RPE_TP53_6w1T3	chr7	87340000	87870000	loss	1
RPE_TP53_6w1T3	chr7	89620000	94770000	loss	1
RPE_TP53_6w1T3	chr7	97640000	108190000	loss	1
RPE_TP53_6w1T3	chr7	110860000	117070000	loss	1
RPE_TP53_6w1T3	chr7	119300000	121900000	loss	1
RPE_TP53_6w1T3	chr7	123090000	123670000	loss	1
RPE_TP53_6w1T3	chr7	124480000	126440000	loss	1
RPE_TP53_6w1T3	chr7	127140000	131780000	loss	1
RPE_TP53_6w1T3	chr7	132280000	137500000	loss	1
RPE_TP53_6w1T3	chr7	140420000	140660000	loss	1
RPE_TP53_6w1T3	chr7	141800000	142470000	loss	1
RPE_TP53_6w1T3	chr7	142490000	142550000	loss	1
RPE_TP53_6w1T3	chr7	144890000	145800000	loss	1
RPE_TP53_6w1T3	chr7	148430000	149030000	loss	1
RPE_TP53_6w1T3	chr7	151140000	151450000	loss	1
RPE_TP53_6w1T3	chr7	156910000	157220000	loss	1
RPE_TP53_6w1T3	chr7	158360000	158720000	loss	1
RPE_TP53_6w1T3	chr8	47000000	47180000	gain	3
RPE_TP53_6w1T3	chr8	47310000	47340000	gain	3
RPE_TP53_6w1T3	chr8	135280000	135520000	gain	3
RPE_TP53_6w1T3	chr8	139110000	141130000	gain	3
RPE_TP53_6w1T3	chr8	142580000	143130000	gain	3
RPE_TP53_6w1T3	chr8	143160000	143720000	gain	3
RPE_TP53_6w1T3	chr10	80900000	80980000	loss	1
RPE_TP53_6w1T3	chr10	125130000	125530000	gain	3
RPE_TP53_6w1T3	chr10	130160000	133670000	gain	3
RPE_TP53_6w1T3	chr11	96200000	96280000	gain	3
RPE_TP53_6w1T3	chr11	134870000	135006516	gain	3
RPE_TP53_6w1T3	chr12	0	290000	gain	3
RPE_TP53_6w1T3	chr12	3620000	4370000	gain	3
RPE_TP53_6w1T3	chr12	4780000	5860000	gain	3
RPE_TP53_6w1T3	chr12	13790000	14390000	gain	3
RPE_TP53_6w1T3	chr12	24890000	26140000	loss	1
RPE_TP53_6w1T3	chr12	114420000	114670000	gain	3
RPE_TP53_6w1T3	chr12	117640000	118330000	gain	3
RPE_TP53_6w1T3	chr12	128610000	131270000	gain	3
RPE_TP53_6w1T3	chr12	131400000	131910000	gain	3
RPE_TP53_6w1T3	chr13	0	22260000	loss	1
RPE_TP53_6w1T3	chr13	22560000	66330000	loss	1
RPE_TP53_6w1T3	chr13	66340000	71600000	loss	1
RPE_TP53_6w1T3	chr13	71610000	102330000	loss	1
RPE_TP53_6w1T3	chr13	102340000	103760000	loss	1
RPE_TP53_6w1T3	chr13	103850000	112040000	loss	1
RPE_TP53_6w1T3	chr13	112720000	115169878	loss	1
RPE_TP53_6w1T3	chr14	0	21680000	gain	3
RPE_TP53_6w1T3	chr14	21760000	22980000	gain	3
RPE_TP53_6w1T3	chr14	23810000	26900000	gain	3
RPE_TP53_6w1T3	chr14	27540000	28630000	gain	3
RPE_TP53_6w1T3	chr14	40760000	49980000	gain	3
RPE_TP53_6w1T3	chr14	57080000	57390000	gain	3
RPE_TP53_6w1T3	chr14	70340000	71040000	gain	3
RPE_TP53_6w1T3	chr14	75760000	76130000	gain	3
RPE_TP53_6w1T3	chr14	76570000	76600000	gain	3
RPE_TP53_6w1T3	chr14	76670000	77070000	gain	3
RPE_TP53_6w1T3	chr14	78320000	79740000	gain	3
RPE_TP53_6w1T3	chr14	81560000	83160000	gain	3
RPE_TP53_6w1T3	chr14	86270000	88880000	gain	3
RPE_TP53_6w1T3	chr14	94020000	94440000	gain	3
RPE_TP53_6w1T3	chr14	94930000	95560000	gain	3
RPE_TP53_6w1T3	chr14	96040000	96730000	gain	3
RPE_TP53_6w1T3	chr14	97050000	98130000	gain	3
RPE_TP53_6w1T3	chr14	104640000	104710000	gain	3
RPE_TP53_6w1T3	chr14	106280000	107349540	gain	3
RPE_TP53_6w1T3	chr16	49550000	49610000	gain	3
RPE_TP53_6w1T3	chr17	10650000	10680000	gain	3
RPE_TP53_6w1T3	chr19	1860000	2600000	loss	1
RPE_TP53_6w1T3	chr20	860000	980000	gain	3
RPE_TP53_6w1T3	chr20	5360000	5520000	gain	3
RPE_TP53_6w1T3	chr20	11890000	12800000	gain	3
RPE_TP53_6w1T3	chr20	13790000	17090000	gain	3
RPE_TP53_6w1T3	chr20	18570000	19570000	gain	3
RPE_TP53_6w1T3	chr20	20110000	20980000	gain	3
RPE_TP53_6w1T3	chr20	21470000	22810000	gain	3
RPE_TP53_6w1T3	chr20	23260000	23340000	gain	3
RPE_TP53_6w1T3	chr20	23420000	24800000	gain	3
RPE_TP53_6w1T3	chr20	37750000	37810000	gain	3
RPE_TP53_6w1T3	chr20	55970000	56060000	gain	3
RPE_TP53_6w1T3	chr20	59890000	60310000	gain	3
RPE_TP53_6w1T3	chr21	0	10860000	loss	1
RPE_TP53_6w1T3	chr21	30560000	30600000	loss	1
RPE_TP53_6w1T3	chr21	38680000	38730000	loss	1
RPE_TP53_6w1T3	chr22	0	17840000	gain	3
RPE_TP53_6w1T3	chr22	18960000	19190000	gain	3
RPE_TP53_6w1T3	chr22	20120000	20250000	gain	3
RPE_TP53_6w1T3	chr22	22370000	23300000	gain	3
RPE_TP53_6w1T3	chr22	23350000	23490000	gain	3
RPE_TP53_6w1T3	chr22	23600000	23960000	gain	3
RPE_TP53_6w1T3	chr22	25400000	26800000	gain	3
RPE_TP53_6w1T3	chr22	27950000	28010000	gain	3
RPE_TP53_6w1T3	chr22	32700000	35580000	gain	3
RPE_TP53_6w1T3	chr22	43560000	44170000	gain	3
RPE_TP53_6w1T3	chr22	47360000	48370000	gain	3
RPE_TP53_6w1T3	chr22	48380000	49360000	gain	3
RPE_TP53_6w1T3	chr22	49370000	50480000	gain	3
RPE_TP53_6w1T3	chrX	19180000	19400000	gain	3
RPE_TP53_6w1T3	chrX	36350000	37480000	gain	3
RPE_TP53_6w1T3	chrX	57950000	58120000	gain	3
RPE_TP53_6w1T3	chrX	62940000	64800000	gain	3
RPE_TP53_6w1T3	chrX	65130000	67300000	gain	3
RPE_TP53_6w1T3	chrX	67880000	68790000	gain	3
RPE_TP53_6w1T3	chrX	73950000	76510000	gain	3
RPE_TP53_6w1T3	chrX	77880000	79940000	gain	3
RPE_TP53_6w1T3	chrX	127580000	128520000	gain	3
RPE_TP53_6w1T3	chrX	129690000	133280000	gain	3
RPE_TP53_6w1T3	chrX	136090000	138640000	gain	3
RPE_TP53_6w1T3	chrX	147030000	148980000	gain	3
RPE_TP53_6w1T3	chrX	150200000	152880000	gain	3
RPE_TP53_6w2T1	chr1	4010000	5970000	gain	3
RPE_TP53_6w2T1	chr1	13780000	14400000	gain	3
RPE_TP53_6w2T1	chr1	18250000	18820000	gain	3
RPE_TP53_6w2T1	chr1	34070000	35440000	gain	3
RPE_TP53_6w2T1	chr1	37220000	37880000	gain	3
RPE_TP53_6w2T1	chr1	48010000	50840000	gain	3
RPE_TP53_6w2T1	chr1	60340000	61310000	gain	3
RPE_TP53_6w2T1	chr1	69010000	70430000	gain	3
RPE_TP53_6w2T1	chr1	70980000	71680000	gain	3
RPE_TP53_6w2T1	chr1	73150000	77140000	gain	3
RPE_TP53_6w2T1	chr1	82510000	84360000	gain	3
RPE_TP53_6w2T1	chr1	103710000	105410000	gain	3
RPE_TP53_6w2T1	chr1	107660000	109060000	gain	3
RPE_TP53_6w2T1	chr1	112260000	112890000	gain	3
RPE_TP53_6w2T1	chr1	118700000	120100000	gain	3
RPE_TP53_6w2T1	chr1	145390000	249250621	loss	1
RPE_TP53_6w2T1	chr2	160000	20500000	loss	1
RPE_TP53_6w2T1	chr2	20510000	101550000	loss	1
RPE_TP53_6w2T1	chr2	101560000	108780000	loss	1
RPE_TP53_6w2T1	chr2	108790000	243199373	loss	1
RPE_TP53_6w2T1	chr3	0	4390000	gain	3
RPE_TP53_6w2T1	chr3	5380000	8370000	gain	3
RPE_TP53_6w2T1	chr3	13810000	13920000	gain	3
RPE_TP53_6w2T1	chr3	53780000	54900000	gain	3
RPE_TP53_6w2T1	chr3	59690000	62320000	gain	3
RPE_TP53_6w2T1	chr3	62670000	63510000	gain	3
RPE_TP53_6w2T1	chr3	68190000	68980000	gain	3
RPE_TP53_6w2T1	chr3	73120000	73520000	gain	3
RPE_TP53_6w2T1	chr3	74080000	75120000	gain	3
RPE_TP53_6w2T1	chr3	76030000	78760000	gain	3
RPE_TP53_6w2T1	chr3	84350000	86810000	gain	3
RPE_TP53_6w2T1	chr3	87600000	88030000	gain	3
RPE_TP53_6w2T1	chr3	88250000	88850000	gain	3
RPE_TP53_6w2T1	chr3	89370000	93650000	gain	3
RPE_TP53_6w2T1	chr3	125390000	126190000	gain	3
RPE_TP53_6w2T1	chr4	2720000	2750000	loss	1
RPE_TP53_6w2T1	chr4	5900000	6210000	gain	3
RPE_TP53_6w2T1	chr4	8610000	10390000	gain	3
RPE_TP53_6w2T1	chr4	18230000	19200000	gain	3
RPE_TP53_6w2T1	chr4	20580000	21780000	gain	3
RPE_TP53_6w2T1	chr4	23260000	24170000	gain	3
RPE_TP53_6w2T1	chr4	24170000	24380000	loss	1
RPE_TP53_6w2T1	chr4	27050000	27460000	gain	3
RPE_TP53_6w2T1	chr4	42040000	46810000	gain	3
RPE_TP53_6w2T1	chr4	52950000	53250000	gain	3
RPE_TP53_6w2T1	chr4	58290000	65660000	gain	3
RPE_TP53_6w2T1	chr4	67820000	68430000	gain	3
RPE_TP53_6w2T1	chr4	90930000	91250000	gain	3
RPE_TP53_6w2T1	chr4	170920000	171150000	gain	3
RPE_TP53_6w2T1	chr4	189780000	191154276	gain	3
RPE_TP53_6w2T1	chr5	0	120000	gain	3
RPE_TP53_6w2T1	chr5	490000	6440000	gain	3
RPE_TP53_6w2T1	chr5	6910000	8240000	gain	3
RPE_TP53_6w2T1	chr5	18270000	18750000	gain	3
RPE_TP53_6w2T1	chr5	43820000	45930000	gain	3
RPE_TP53_6w2T1	chr5	50200000	50460000	gain	3
RPE_TP53_6w2T1	chr5	154620000	155350000	gain	3
RPE_TP53_6w2T1	chr5	157990000	158410000	gain	3
RPE_TP53_6w2T1	chr5	169750000	170190000	gain	3
RPE_TP53_6w2T1	chr5	176270000	176320000	gain	3
RPE_TP53_6w2T1	chr5	177670000	177900000	gain	3
RPE_TP53_6w2T1	chr6	250000	380000	loss	1
RPE_TP53_6w2T1	chr6	33190000	33700000	loss	1
RPE_TP53_6w2T1	chr6	34120000	34360000	loss	1
RPE_TP53_6w2T1	chr6	133860000	136270000	loss	1
RPE_TP53_6w2T1	chr6	139580000	141510000	loss	1
RPE_TP53_6w2T1	chr6	142670000	145480000	loss	1
RPE_TP53_6w2T1	chr6	147000000	147720000	loss	1
RPE_TP53_6w2T1	chr7	61980000	82090000	loss	1
RPE_TP53_6w2T1	chr7	82100000	137480000	loss	1
RPE_TP53_6w2T1	chr7	137480000	137610000	gain	3
RPE_TP53_6w2T1	chr7	140420000	159138663	loss	1
RPE_TP53_6w2T1	chr8	0	900000	gain	3
RPE_TP53_6w2T1	chr8	920000	1590000	gain	3
RPE_TP53_6w2T1	chr8	1990000	5840000	gain	3
RPE_TP53_6w2T1	chr8	9740000	10560000	gain	3
RPE_TP53_6w2T1	chr8	10690000	10910000	gain	3
RPE_TP53_6w2T1	chr8	13840000	15200000	gain	3
RPE_TP53_6w2T1	chr8	17180000	17660000	gain	3
RPE_TP53_6w2T1	chr8	20260000	21720000	gain	3
RPE_TP53_6w2T1	chr8	26820000	27430000	gain	3
RPE_TP53_6w2T1	chr8	35120000	36620000	gain	3
RPE_TP53_6w2T1	chr8	43350000	43430000	gain	3
RPE_TP53_6w2T1	chr8	47000000	48440000	gain	3
RPE_TP53_6w2T1	chr8	49880000	50830000	gain	3
RPE_TP53_6w2T1	chr8	51770000	53500000	gain	3
RPE_TP53_6w2T1	chr8	53980000	54120000	gain	3
RPE_TP53_6w2T1	chr8	55880000	56610000	gain	3
RPE_TP53_6w2T1	chr8	57100000	57570000	gain	3
RPE_TP53_6w2T1	chr8	57820000	59320000	gain	3
RPE_TP53_6w2T1	chr8	60670000	61380000	gain	3
RPE_TP53_6w2T1	chr8	63150000	66380000	gain	3
RPE_TP53_6w2T1	chr8	68430000	69500000	gain	3
RPE_TP53_6w2T1	chr8	70190000	71170000	gain	3
RPE_TP53_6w2T1	chr8	71560000	72520000	gain	3
RPE_TP53_6w2T1	chr8	73030000	73820000	gain	3
RPE_TP53_6w2T1	chr8	74990000	76190000	gain	3
RPE_TP53_6w2T1	chr8	81550000	81680000	gain	3
RPE_TP53_6w2T1	chr8	86190000	87310000	gain	3
RPE_TP53_6w2T1	chr8	92400000	94350000	gain	3
RPE_TP53_6w2T1	chr8	133890000	133920000	gain	3
RPE_TP53_6w2T1	chr8	135280000	135520000	gain	3
RPE_TP53_6w2T1	chr8	135950000	136490000	gain	3
RPE_TP53_6w2T1	chr8	136680000	137750000	gain	3
RPE_TP53_6w2T1	chr8	138400000	141120000	gain	3
RPE_TP53_6w2T1	chr8	142620000	142890000	gain	3
RPE_TP53_6w2T1	chr8	142920000	143660000	gain	3
RPE_TP53_6w2T1	chr10	30000000	30290000	loss	1
RPE_TP53_6w2T1	chr10	31140000	33970000	loss	1
RPE_TP53_6w2T1	chr10	80900000	80980000	loss	1
RPE_TP53_6w2T1	chr11	0	840000	loss	1
RPE_TP53_6w2T1	chr11	9200000	10020000	loss	1
RPE_TP53_6w2T1	chr11	32840000	35480000	loss	1
RPE_TP53_6w2T1	chr11	60940000	78310000	loss	1
RPE_TP53_6w2T1	chr11	85690000	87000000	loss	1
RPE_TP53_6w2T1	chr11	87910000	89190000	loss	1
RPE_TP53_6w2T1	chr11	95460000	96200000	loss	1
RPE_TP53_6w2T1	chr11	101760000	102540000	loss	1
RPE_TP53_6w2T1	chr11	106120000	106720000	loss	1
RPE_TP53_6w2T1	chr11	109690000	110270000	loss	1
RPE_TP53_6w2T1	chr11	111340000	112150000	loss	1
RPE_TP53_6w2T1	chr11	116740000	117160000	loss	1
RPE_TP53_6w2T1	chr11	118240000	119350000	loss	1
RPE_TP53_6w2T1	chr11	121700000	123240000	loss	1
RPE_TP53_6w2T1	chr11	133310000	133590000	gain	3
RPE_TP53_6w2T1	chr11	134190000	135006516	gain	3
RPE_TP53_6w2T1	chr12	0	290000	gain	3
RPE_TP53_6w2T1	chr12	910000	1430000	loss	1
RPE_TP53_6w2T1	chr12	3620000	4370000	gain	3
RPE_TP53_6w2T1	chr12	4880000	5650000	gain	3
RPE_TP53_6w2T1	chr12	24460000	26140000	loss	1
RPE_TP53_6w2T1	chr12	128570000	131910000	gain	3
RPE_TP53_6w2T1	chr13	0	66330000	loss	1
RPE_TP53_6w2T1	chr13	66340000	78300000	loss	1
RPE_TP53_6w2T1	chr13	78310000	115169878	loss	1
RPE_TP53_6w2T1	chr14	78320000	79320000	gain	3
RPE_TP53_6w2T1	chr14	81560000	83160000	gain	3
RPE_TP53_6w2T1	chr14	86910000	88880000	gain	3
RPE_TP53_6w2T1	chr14	92660000	92830000	gain	3
RPE_TP53_6w2T1	chr14	94020000	94440000	gain	3
RPE_TP53_6w2T1	chr14	94740000	95560000	gain	3
RPE_TP53_6w2T1	chr14	96350000	96730000	gain	3
RPE_TP53_6w2T1	chr14	97050000	99840000	gain	3
RPE_TP53_6w2T1	chr14	106310000	107349540	gain	3
RPE_TP53_6w2T1	chr15	40770000	42100000	loss	1
RPE_TP53_6w2T1	chr15	42460000	44840000	loss	1
RPE_TP53_6w2T1	chr15	56920000	57830000	loss	1
RPE_TP53_6w2T1	chr15	58470000	61340000	loss	1
RPE_TP53_6w2T1	chr15	62150000	66100000	loss	1
RPE_TP53_6w2T1	chr15	66130000	73220000	loss	1
RPE_TP53_6w2T1	chr15	73690000	76260000	loss	1
RPE_TP53_6w2T1	chr15	77510000	77820000	loss	1
RPE_TP53_6w2T1	chr15	90820000	91350000	loss	1
RPE_TP53_6w2T1	chr16	0	6980000	loss	1
RPE_TP53_6w2T1	chr16	6990000	61540000	loss	1
RPE_TP53_6w2T1	chr16	61550000	78370000	loss	1
RPE_TP53_6w2T1	chr16	78390000	90354753	loss	1
RPE_TP53_6w2T1	chr17	160000	6240000	loss	1
RPE_TP53_6w2T1	chr17	27170000	31270000	loss	1
RPE_TP53_6w2T1	chr17	33740000	34300000	loss	1
RPE_TP53_6w2T1	chr17	35290000	48540000	loss	1
RPE_TP53_6w2T1	chr17	48710000	49360000	loss	1
RPE_TP53_6w2T1	chr17	55950000	56200000	loss	1
RPE_TP53_6w2T1	chr17	56480000	61210000	loss	1
RPE_TP53_6w2T1	chr17	61500000	64770000	loss	1
RPE_TP53_6w2T1	chr17	65060000	66580000	loss	1
RPE_TP53_6w2T1	chr17	67550000	68250000	loss	1
RPE_TP53_6w2T1	chr17	69040000	70980000	loss	1
RPE_TP53_6w2T1	chr17	72990000	75630000	loss	1
RPE_TP53_6w2T1	chr17	75890000	77080000	loss	1
RPE_TP53_6w2T1	chr17	77680000	81030000	loss	1
RPE_TP53_6w2T1	chr18	0	13890000	loss	1
RPE_TP53_6w2T1	chr18	13940000	55060000	loss	1
RPE_TP53_6w2T1	chr18	55070000	66660000	loss	1
RPE_TP53_6w2T1	chr18	66670000	78077248	loss	1
RPE_TP53_6w2T1	chr19	22510000	22920000	gain	3
RPE_TP53_6w2T1	chr19	28220000	30000000	gain	3
RPE_TP53_6w2T1	chr19	30530000	32400000	gain	3
RPE_TP53_6w2T1	chr20	32760000	34710000	loss	1
RPE_TP53_6w2T1	chr20	45720000	46290000	loss	1
RPE_TP53_6w2T1	chr21	0	10860000	loss	1
RPE_TP53_6w2T1	chr21	16940000	17250000	loss	1
RPE_TP53_6w2T1	chr21	18770000	18990000	loss	1
RPE_TP53_6w2T1	chr21	28460000	30850000	loss	1
RPE_TP53_6w2T1	chr21	33720000	34140000	loss	1
RPE_TP53_6w2T1	chr21	34440000	36180000	loss	1
RPE_TP53_6w2T1	chr21	36190000	37200000	loss	1
RPE_TP53_6w2T1	chr21	37240000	38950000	loss	1
RPE_TP53_6w2T1	chr21	39390000	39910000	loss	1
RPE_TP53_6w2T1	chr21	40020000	40280000	loss	1
RPE_TP53_6w2T1	chr21	40510000	40860000	loss	1
RPE_TP53_6w2T1	chr21	42850000	43560000	loss	1
RPE_TP53_6w2T1	chr21	44200000	45210000	loss	1
RPE_TP53_6w2T1	chr21	45240000	45810000	loss	1
RPE_TP53_6w2T1	chr21	46130000	46790000	loss	1
RPE_TP53_6w2T1	chr21	46810000	46840000	loss	1
RPE_TP53_6w2T1	chr21	47500000	48000000	loss	1
RPE_TP53_6w2T1	chr22	17320000	17550000	gain	3
RPE_TP53_6w2T1	chr22	26160000	26440000	gain	3
RPE_TP53_6w2T1	chr22	33080000	33520000	gain	3
RPE_TP53_6w2T1	chr22	33600000	34780000	gain	3
RPE_TP53_6w2T1	chr22	34800000	34870000	gain	3
RPE_TP53_6w2T1	chr22	48330000	48970000	gain	3
RPE_TP53_6w2T1	chr22	48980000	49160000	gain	3
RPE_TP53_6w2T1	chr22	49170000	49360000	gain	3
RPE_TP53_6w2T1	chr22	49370000	50090000	gain	3
RPE_TP53_6w2T1	chrX	0	68750000	loss	1
RPE_TP53_6w2T1	chrX	68760000	93740000	loss	1
RPE_TP53_6w2T1	chrX	93760000	122650000	loss	1
RPE_TP53_6w2T1	chrX	122660000	130430000	loss	1
RPE_TP53_6w2T1	chrX	130440000	131870000	loss	1
RPE_TP53_6w2T1	chrX	131880000	137560000	loss	1
RPE_TP53_6w2T1	chrX	137570000	148330000	loss	1
RPE_TP53_6w2T1	chrX	148350000	151270000	loss	1
RPE_TP53_6w2T1	chrX	151290000	152080000	loss	1
RPE_TP53_6w2T1	chrX	152090000	155270560	loss	1
RPE_TP53_6w2T2	chr1	0	2340000	gain	3
RPE_TP53_6w2T2	chr1	2340000	6230000	gain	4
RPE_TP53_6w2T2	chr1	6230000	6970000	gain	3
RPE_TP53_6w2T2	chr1	6970000	7810000	gain	4
RPE_TP53_6w2T2	chr1	7810000	11360000	gain	3
RPE_TP53_6w2T2	chr1	11360000	11740000	gain	4
RPE_TP53_6w2T2	chr1	11740000	13780000	gain	3
RPE_TP53_6w2T2	chr1	13780000	14540000	gain	4
RPE_TP53_6w2T2	chr1	14540000	15030000	gain	3
RPE_TP53_6w2T2	chr1	15030000	15540000	gain	4
RPE_TP53_6w2T2	chr1	15540000	17960000	gain	3
RPE_TP53_6w2T2	chr1	17960000	19200000	gain	4
RPE_TP53_6w2T2	chr1	19200000	29510000	gain	3
RPE_TP53_6w2T2	chr1	29510000	30980000	gain	4
RPE_TP53_6w2T2	chr1	30980000	34070000	gain	3
RPE_TP53_6w2T2	chr1	34070000	35440000	gain	4
RPE_TP53_6w2T2	chr1	35440000	37240000	gain	3
RPE_TP53_6w2T2	chr1	37240000	37840000	gain	4
RPE_TP53_6w2T2	chr1	37840000	38550000	gain	3
RPE_TP53_6w2T2	chr1	38550000	39230000	gain	4
RPE_TP53_6w2T2	chr1	39230000	40690000	gain	3
RPE_TP53_6w2T2	chr1	40700000	46860000	gain	3
RPE_TP53_6w2T2	chr1	46860000	50840000	gain	4
RPE_TP53_6w2T2	chr1	50840000	57250000	gain	3
RPE_TP53_6w2T2	chr1	57250000	58920000	gain	4
RPE_TP53_6w2T2	chr1	58920000	60340000	gain	3
RPE_TP53_6w2T2	chr1	60340000	61270000	gain	4
RPE_TP53_6w2T2	chr1	61270000	62430000	gain	3
RPE_TP53_6w2T2	chr1	62430000	62930000	gain	4
RPE_TP53_6w2T2	chr1	62930000	68990000	gain	3
RPE_TP53_6w2T2	chr1	68990000	70450000	gain	4
RPE_TP53_6w2T2	chr1	70450000	71020000	gain	3
RPE_TP53_6w2T2	chr1	71020000	71510000	gain	4
RPE_TP53_6w2T2	chr1	71510000	73150000	gain	3
RPE_TP53_6w2T2	chr1	73150000	77520000	gain	4
RPE_TP53_6w2T2	chr1	77520000	82460000	gain	3
RPE_TP53_6w2T2	chr1	82460000	84360000	gain	4
RPE_TP53_6w2T2	chr1	84360000	101760000	gain	3
RPE_TP53_6w2T2	chr1	101760000	109050000	gain	4
RPE_TP53_6w2T2	chr1	109050000	110580000	gain	3
RPE_TP53_6w2T2	chr1	110580000	112060000	gain	4
RPE_TP53_6w2T2	chr1	112060000	112260000	gain	3
RPE_TP53_6w2T2	chr1	112260000	112900000	gain	4
RPE_TP53_6w2T2	chr1	112900000	116390000	gain	3
RPE_TP53_6w2T2	chr1	116390000	120260000	gain	4
RPE_TP53_6w2T2	chr1	120260000	121340000	gain	3
RPE_TP53_6w2T2	chr1	145100000	152070000	loss	1
RPE_TP53_6w2T2	chr1	153450000	157050000	loss	1
RPE_TP53_6w2T2	chr1	160920000	163370000	loss	1
RPE_TP53_6w2T2	chr1	167110000	174510000	loss	1
RPE_TP53_6w2T2	chr1	177510000	181260000	loss	1
RPE_TP53_6w2T2	chr1	182780000	207660000	loss	1
RPE_TP53_6w2T2	chr1	209400000	226540000	loss	1
RPE_TP53_6w2T2	chr1	234510000	236490000	loss	1
RPE_TP53_6w2T2	chr1	238580000	247450000	loss	1
RPE_TP53_6w2T2	chr2	0	8840000	gain	3
RPE_TP53_6w2T2	chr2	14290000	17850000	gain	3
RPE_TP53_6w2T2	chr2	21110000	23930000	gain	3
RPE_TP53_6w2T2	chr2	31090000	31280000	gain	3
RPE_TP53_6w2T2	chr2	48730000	51740000	gain	3
RPE_TP53_6w2T2	chr2	57700000	58010000	gain	3
RPE_TP53_6w2T2	chr2	58960000	60790000	gain	3
RPE_TP53_6w2T2	chr2	76190000	82410000	gain	3
RPE_TP53_6w2T2	chr2	84000000	84660000	gain	3
RPE_TP53_6w2T2	chr2	88380000	88680000	gain	3
RPE_TP53_6w2T2	chr3	0	4440000	gain	3
RPE_TP53_6w2T2	chr3	5250000	8370000	gain	3
RPE_TP53_6w2T2	chr3	10340000	11080000	gain	3
RPE_TP53_6w2T2	chr3	12800000	14640000	gain	3
RPE_TP53_6w2T2	chr3	18430000	19920000	gain	3
RPE_TP53_6w2T2	chr3	25970000	27190000	gain	3
RPE_TP53_6w2T2	chr3	46700000	46740000	gain	3
RPE_TP53_6w2T2	chr3	51700000	51760000	gain	3
RPE_TP53_6w2T2	chr3	53800000	54920000	gain	3
RPE_TP53_6w2T2	chr3	55460000	56610000	gain	3
RPE_TP53_6w2T2	chr3	59690000	63510000	gain	3
RPE_TP53_6w2T2	chr3	64470000	65630000	gain	3
RPE_TP53_6w2T2	chr3	66800000	67570000	gain	3
RPE_TP53_6w2T2	chr3	68010000	69060000	gain	3
RPE_TP53_6w2T2	chr3	70030000	70630000	gain	3
RPE_TP53_6w2T2	chr3	73120000	73600000	gain	3
RPE_TP53_6w2T2	chr3	74010000	75120000	gain	3
RPE_TP53_6w2T2	chr3	75370000	78770000	gain	3
RPE_TP53_6w2T2	chr3	86020000	86690000	gain	3
RPE_TP53_6w2T2	chr3	88270000	88850000	gain	3
RPE_TP53_6w2T2	chr3	89300000	93700000	gain	3
RPE_TP53_6w2T2	chr3	116010000	118620000	gain	3
RPE_TP53_6w2T2	chr3	125710000	127300000	gain	3
RPE_TP53_6w2T2	chr3	129630000	132030000	gain	3
RPE_TP53_6w2T2	chr3	133530000	133830000	gain	3
RPE_TP53_6w2T2	chr3	134290000	135590000	gain	3
RPE_TP53_6w2T2	chr3	136700000	137700000	gain	3
RPE_TP53_6w2T2	chr4	2720000	2750000	loss	1
RPE_TP53_6w2T2	chr4	53060000	53240000	gain	3
RPE_TP53_6w2T2	chr4	152780000	153130000	gain	3
RPE_TP53_6w2T2	chr4	170920000	171150000	gain	3
RPE_TP53_6w2T2	chr4	189790000	191154276	gain	3
RPE_TP53_6w2T2	chr5	500000	6560000	gain	3
RPE_TP53_6w2T2	chr5	6780000	8070000	gain	3
RPE_TP53_6w2T2	chr5	9700000	9870000	gain	3
RPE_TP53_6w2T2	chr5	43650000	45930000	gain	3
RPE_TP53_6w2T2	chr5	50120000	51990000	gain	3
RPE_TP53_6w2T2	chr5	61940000	63600000	gain	3
RPE_TP53_6w2T2	chr5	113350000	114430000	gain	3
RPE_TP53_6w2T2	chr5	115410000	118040000	gain	3
RPE_TP53_6w2T2	chr5	127910000	129410000	gain	3
RPE_TP53_6w2T2	chr5	151500000	152860000	gain	3
RPE_TP53_6w2T2	chr5	154420000	156550000	gain	3
RPE_TP53_6w2T2	chr5	157900000	158540000	gain	3
RPE_TP53_6w2T2	chr5	159870000	163590000	gain	3
RPE_TP53_6w2T2	chr5	163880000	168530000	gain	3
RPE_TP53_6w2T2	chr5	169400000	171290000	gain	3
RPE_TP53_6w2T2	chr5	173520000	175580000	gain	3
RPE_TP53_6w2T2	chr5	176270000	176320000	gain	3
RPE_TP53_6w2T2	chr5	177390000	178940000	gain	3
RPE_TP53_6w2T2	chr6	0	1290000	gain	3
RPE_TP53_6w2T2	chr6	3700000	3730000	gain	3
RPE_TP53_6w2T2	chr6	4870000	6980000	gain	3
RPE_TP53_6w2T2	chr6	8240000	8470000	gain	3
RPE_TP53_6w2T2	chr6	12800000	13350000	gain	3
RPE_TP53_6w2T2	chr6	15350000	16070000	gain	3
RPE_TP53_6w2T2	chr6	18900000	19530000	gain	3
RPE_TP53_6w2T2	chr6	19840000	20220000	gain	3
RPE_TP53_6w2T2	chr6	23420000	24610000	gain	3
RPE_TP53_6w2T2	chr6	25620000	26290000	gain	3
RPE_TP53_6w2T2	chr6	29110000	29880000	gain	3
RPE_TP53_6w2T2	chr6	36340000	36760000	gain	3
RPE_TP53_6w2T2	chr6	38550000	39400000	gain	3
RPE_TP53_6w2T2	chr6	40080000	40600000	gain	3
RPE_TP53_6w2T2	chr6	46150000	46920000	gain	3
RPE_TP53_6w2T2	chr6	48970000	51940000	gain	3
RPE_TP53_6w2T2	chr6	54300000	55340000	gain	3
RPE_TP53_6w2T2	chr6	57260000	64110000	gain	3
RPE_TP53_6w2T2	chr6	64490000	65180000	gain	3
RPE_TP53_6w2T2	chr6	66080000	67290000	gain	3
RPE_TP53_6w2T2	chr6	69280000	71120000	gain	3
RPE_TP53_6w2T2	chr6	76620000	77590000	gain	3
RPE_TP53_6w2T2	chr6	80420000	80700000	gain	3
RPE_TP53_6w2T2	chr6	86380000	87830000	gain	3
RPE_TP53_6w2T2	chr6	90120000	97610000	gain	3
RPE_TP53_6w2T2	chr6	98550000	99770000	gain	3
RPE_TP53_6w2T2	chr6	104170000	105160000	gain	3
RPE_TP53_6w2T2	chr6	107960000	108110000	gain	3
RPE_TP53_6w2T2	chr6	114360000	116590000	gain	3
RPE_TP53_6w2T2	chr6	118070000	118790000	gain	3
RPE_TP53_6w2T2	chr6	123150000	123490000	gain	3
RPE_TP53_6w2T2	chr6	160930000	163830000	gain	3
RPE_TP53_6w2T2	chr6	164030000	166660000	gain	3
RPE_TP53_6w2T2	chr6	167510000	169200000	gain	3
RPE_TP53_6w2T2	chr6	170140000	171115067	gain	3
RPE_TP53_6w2T2	chr7	30920000	30970000	gain	3
RPE_TP53_6w2T2	chr7	158860000	158910000	gain	3
RPE_TP53_6w2T2	chr7	158990000	159138663	gain	3
RPE_TP53_6w2T2	chr8	0	1620000	gain	3
RPE_TP53_6w2T2	chr8	1990000	6080000	gain	3
RPE_TP53_6w2T2	chr8	6690000	6930000	gain	3
RPE_TP53_6w2T2	chr8	9720000	10560000	gain	3
RPE_TP53_6w2T2	chr8	10690000	10910000	gain	3
RPE_TP53_6w2T2	chr8	17150000	17660000	gain	3
RPE_TP53_6w2T2	chr8	20080000	21720000	gain	3
RPE_TP53_6w2T2	chr8	33500000	33630000	gain	3
RPE_TP53_6w2T2	chr8	35750000	36560000	gain	3
RPE_TP53_6w2T2	chr8	43350000	43430000	gain	3
RPE_TP53_6w2T2	chr8	46900000	48060000	gain	3
RPE_TP53_6w2T2	chr8	49770000	51050000	gain	3
RPE_TP53_6w2T2	chr8	51210000	53490000	gain	3
RPE_TP53_6w2T2	chr8	56060000	56620000	gain	3
RPE_TP53_6w2T2	chr8	57050000	57550000	gain	3
RPE_TP53_6w2T2	chr8	57820000	59340000	gain	3
RPE_TP53_6w2T2	chr8	60720000	61400000	gain	3
RPE_TP53_6w2T2	chr8	63150000	66430000	gain	3
RPE_TP53_6w2T2	chr8	68430000	71170000	gain	3
RPE_TP53_6w2T2	chr8	71620000	72760000	gain	3
RPE_TP53_6w2T2	chr8	73050000	73820000	gain	3
RPE_TP53_6w2T2	chr8	74980000	76220000	gain	3
RPE_TP53_6w2T2	chr8	78500000	79430000	gain	3
RPE_TP53_6w2T2	chr8	86160000	87320000	gain	3
RPE_TP53_6w2T2	chr8	92270000	94650000	gain	3
RPE_TP53_6w2T2	chr8	132190000	132290000	gain	3
RPE_TP53_6w2T2	chr8	133030000	133750000	gain	3
RPE_TP53_6w2T2	chr8	135280000	135520000	gain	3
RPE_TP53_6w2T2	chr8	135840000	137680000	gain	3
RPE_TP53_6w2T2	chr8	138400000	141520000	gain	3
RPE_TP53_6w2T2	chr8	142320000	144510000	gain	3
RPE_TP53_6w2T2	chr8	146160000	146364022	gain	3
RPE_TP53_6w2T2	chr9	0	580000	gain	3
RPE_TP53_6w2T2	chr9	1130000	3350000	gain	3
RPE_TP53_6w2T2	chr9	6850000	9510000	gain	3
RPE_TP53_6w2T2	chr9	10010000	12550000	gain	3
RPE_TP53_6w2T2	chr9	23110000	26130000	gain	3
RPE_TP53_6w2T2	chr9	26260000	26860000	gain	3
RPE_TP53_6w2T2	chr9	27580000	32420000	gain	3
RPE_TP53_6w2T2	chr10	1250000	2160000	gain	3
RPE_TP53_6w2T2	chr10	82370000	82810000	gain	3
RPE_TP53_6w2T2	chr10	85450000	86020000	gain	3
RPE_TP53_6w2T2	chr10	86280000	88120000	gain	3
RPE_TP53_6w2T2	chr10	131380000	135534747	gain	3
RPE_TP53_6w2T2	chr11	4170000	5060000	gain	3
RPE_TP53_6w2T2	chr11	5800000	6330000	gain	3
RPE_TP53_6w2T2	chr11	7290000	7720000	gain	3
RPE_TP53_6w2T2	chr11	15170000	15980000	gain	3
RPE_TP53_6w2T2	chr11	20490000	22190000	gain	3
RPE_TP53_6w2T2	chr11	29720000	31230000	gain	3
RPE_TP53_6w2T2	chr11	36710000	37380000	gain	3
RPE_TP53_6w2T2	chr11	39420000	43320000	gain	3
RPE_TP53_6w2T2	chr11	59840000	60620000	gain	3
RPE_TP53_6w2T2	chr11	76230000	76350000	gain	3
RPE_TP53_6w2T2	chr11	112150000	113320000	gain	3
RPE_TP53_6w2T2	chr11	113800000	114140000	gain	3
RPE_TP53_6w2T2	chr11	114600000	116600000	gain	3
RPE_TP53_6w2T2	chr11	117160000	118050000	gain	3
RPE_TP53_6w2T2	chr11	120460000	121010000	gain	3
RPE_TP53_6w2T2	chr11	123440000	124320000	gain	3
RPE_TP53_6w2T2	chr11	125010000	125340000	gain	3
RPE_TP53_6w2T2	chr11	132920000	133870000	gain	3
RPE_TP53_6w2T2	chr11	134180000	134870000	gain	3
RPE_TP53_6w2T2	chr11	134870000	135006516	gain	4
RPE_TP53_6w2T2	chr12	0	290000	gain	3
RPE_TP53_6w2T2	chr12	24460000	26140000	loss	1
RPE_TP53_6w2T2	chr12	38490000	38570000	gain	3
RPE_TP53_6w2T2	chr12	114420000	114670000	gain	3
RPE_TP53_6w2T2	chr12	117640000	118280000	gain	3
RPE_TP53_6w2T2	chr12	118890000	119900000	gain	3
RPE_TP53_6w2T2	chr12	128630000	129220000	gain	3
RPE_TP53_6w2T2	chr12	130470000	131270000	gain	3
RPE_TP53_6w2T2	chr12	131400000	132180000	gain	3
RPE_TP53_6w2T2	chr12	133710000	133851895	gain	3
RPE_TP53_6w2T2	chr13	0	33030000	loss	1
RPE_TP53_6w2T2	chr13	33040000	66330000	loss	1
RPE_TP53_6w2T2	chr13	66340000	68210000	loss	1
RPE_TP53_6w2T2	chr13	68220000	78300000	loss	1
RPE_TP53_6w2T2	chr13	78310000	99090000	loss	1
RPE_TP53_6w2T2	chr13	99110000	102330000	loss	1
RPE_TP53_6w2T2	chr13	102340000	115030000	loss	1
RPE_TP53_6w2T2	chr14	78320000	79390000	gain	3
RPE_TP53_6w2T2	chr14	81550000	83020000	gain	3
RPE_TP53_6w2T2	chr14	86270000	88840000	gain	3
RPE_TP53_6w2T2	chr14	89390000	89730000	gain	3
RPE_TP53_6w2T2	chr14	94020000	94440000	gain	3
RPE_TP53_6w2T2	chr14	94840000	95560000	gain	3
RPE_TP53_6w2T2	chr14	96350000	96730000	gain	3
RPE_TP53_6w2T2	chr14	97030000	99840000	gain	3
RPE_TP53_6w2T2	chr14	101500000	102070000	gain	3
RPE_TP53_6w2T2	chr14	104640000	105070000	gain	3
RPE_TP53_6w2T2	chr14	106300000	107349540	gain	3
RPE_TP53_6w2T2	chr15	25290000	25340000	gain	3
RPE_TP53_6w2T2	chr15	25420000	25500000	gain	3
RPE_TP53_6w2T2	chr15	27120000	27200000	gain	3
RPE_TP53_6w2T2	chr15	27870000	28310000	gain	3
RPE_TP53_6w2T2	chr15	53570000	53770000	gain	3
RPE_TP53_6w2T2	chr15	88690000	88960000	gain	3
RPE_TP53_6w2T2	chr15	92400000	93020000	gain	3
RPE_TP53_6w2T2	chr15	98190000	99120000	gain	3
RPE_TP53_6w2T2	chr17	9800000	11870000	gain	3
RPE_TP53_6w2T2	chr17	12040000	13070000	gain	3
RPE_TP53_6w2T2	chr17	21170000	25420000	gain	3
RPE_TP53_6w2T2	chr17	31260000	33200000	gain	3
RPE_TP53_6w2T2	chr17	49770000	50770000	gain	3
RPE_TP53_6w2T2	chr17	51910000	51940000	gain	3
RPE_TP53_6w2T2	chr17	53880000	54260000	gain	3
RPE_TP53_6w2T2	chr17	71460000	72140000	gain	3
RPE_TP53_6w2T2	chr18	0	8110000	gain	3
RPE_TP53_6w2T2	chr18	8130000	14920000	gain	3
RPE_TP53_6w2T2	chr19	28780000	30020000	gain	3
RPE_TP53_6w2T2	chr19	30550000	32130000	gain	3
RPE_TP53_6w2T2	chr20	5350000	5530000	gain	3
RPE_TP53_6w2T2	chr20	11570000	12800000	gain	3
RPE_TP53_6w2T2	chr20	13780000	17480000	gain	3
RPE_TP53_6w2T2	chr20	18790000	19570000	gain	3
RPE_TP53_6w2T2	chr20	20110000	21320000	gain	3
RPE_TP53_6w2T2	chr20	21380000	22890000	gain	3
RPE_TP53_6w2T2	chr20	23420000	25040000	gain	3
RPE_TP53_6w2T2	chr20	25670000	30170000	gain	3
RPE_TP53_6w2T2	chr20	31540000	31730000	gain	3
RPE_TP53_6w2T2	chr20	37200000	39540000	gain	3
RPE_TP53_6w2T2	chr20	40300000	42200000	gain	3
RPE_TP53_6w2T2	chr20	45150000	45450000	gain	3
RPE_TP53_6w2T2	chr20	46290000	46920000	gain	3
RPE_TP53_6w2T2	chr20	50670000	60730000	gain	3
RPE_TP53_6w2T2	chr21	19400000	19440000	gain	3
RPE_TP53_6w2T2	chr21	41250000	41590000	gain	3
RPE_TP53_6w2T2	chr22	0	17440000	gain	3
RPE_TP53_6w2T2	chr22	33070000	33520000	gain	3
RPE_TP53_6w2T2	chr22	33600000	34620000	gain	3
RPE_TP53_6w2T2	chr22	48380000	50840000	gain	3
RPE_TP53_6w2T2	chrX	62940000	64820000	gain	3
RPE_TP53_6w2T3	chr1	0	4050000	gain	3
RPE_TP53_6w2T3	chr1	4050000	5960000	gain	4
RPE_TP53_6w2T3	chr1	5960000	13780000	gain	3
RPE_TP53_6w2T3	chr1	13780000	14400000	gain	4
RPE_TP53_6w2T3	chr1	14400000	18350000	gain	3
RPE_TP53_6w2T3	chr1	18350000	18870000	gain	4
RPE_TP53_6w2T3	chr1	18870000	30150000	gain	3
RPE_TP53_6w2T3	chr1	30150000	30960000	gain	4
RPE_TP53_6w2T3	chr1	30960000	34280000	gain	3
RPE_TP53_6w2T3	chr1	34280000	35440000	gain	4
RPE_TP53_6w2T3	chr1	35440000	37220000	gain	3
RPE_TP53_6w2T3	chr1	37220000	37840000	gain	4
RPE_TP53_6w2T3	chr1	37840000	40690000	gain	3
RPE_TP53_6w2T3	chr1	40700000	47900000	gain	3
RPE_TP53_6w2T3	chr1	47900000	50840000	gain	4
RPE_TP53_6w2T3	chr1	50840000	60340000	gain	3
RPE_TP53_6w2T3	chr1	60340000	61160000	gain	4
RPE_TP53_6w2T3	chr1	61160000	73150000	gain	3
RPE_TP53_6w2T3	chr1	73150000	77510000	gain	4
RPE_TP53_6w2T3	chr1	77510000	82540000	gain	3
RPE_TP53_6w2T3	chr1	82540000	84360000	gain	4
RPE_TP53_6w2T3	chr1	84360000	107720000	gain	3
RPE_TP53_6w2T3	chr1	107720000	109050000	gain	4
RPE_TP53_6w2T3	chr1	109050000	118650000	gain	3
RPE_TP53_6w2T3	chr1	118650000	120260000	gain	4
RPE_TP53_6w2T3	chr1	120260000	121340000	gain	3
RPE_TP53_6w2T3	chr1	145390000	249250621	loss	1
RPE_TP53_6w2T3	chr2	0	140000	gain	3
RPE_TP53_6w2T3	chr2	204110000	204720000	loss	1
RPE_TP53_6w2T3	chr3	0	4390000	gain	3
RPE_TP53_6w2T3	chr3	5380000	8370000	gain	3
RPE_TP53_6w2T3	chr3	12950000	14020000	gain	3
RPE_TP53_6w2T3	chr3	14500000	14640000	gain	3
RPE_TP53_6w2T3	chr3	18530000	19920000	gain	3
RPE_TP53_6w2T3	chr3	25810000	27110000	gain	3
RPE_TP53_6w2T3	chr3	53780000	54920000	gain	3
RPE_TP53_6w2T3	chr3	55460000	56550000	gain	3
RPE_TP53_6w2T3	chr3	59690000	62440000	gain	3
RPE_TP53_6w2T3	chr3	62680000	63510000	gain	3
RPE_TP53_6w2T3	chr3	66920000	67970000	gain	3
RPE_TP53_6w2T3	chr3	68000000	69050000	gain	3
RPE_TP53_6w2T3	chr3	69970000	70690000	gain	3
RPE_TP53_6w2T3	chr3	74120000	75120000	gain	3
RPE_TP53_6w2T3	chr3	75280000	78600000	gain	3
RPE_TP53_6w2T3	chr3	85930000	86810000	gain	3
RPE_TP53_6w2T3	chr3	88250000	88690000	gain	3
RPE_TP53_6w2T3	chr3	89370000	93630000	gain	3
RPE_TP53_6w2T3	chr3	116090000	117130000	gain	3
RPE_TP53_6w2T3	chr3	117690000	118620000	gain	3
RPE_TP53_6w2T3	chr3	134790000	135540000	gain	3
RPE_TP53_6w2T3	chr3	136920000	137700000	gain	3
RPE_TP53_6w2T3	chr4	2720000	2750000	loss	1
RPE_TP53_6w2T3	chr4	53060000	53240000	gain	3
RPE_TP53_6w2T3	chr4	189930000	191154276	gain	3
RPE_TP53_6w2T3	chr5	850000	6530000	gain	3
RPE_TP53_6w2T3	chr5	6940000	7660000	gain	3
RPE_TP53_6w2T3	chr5	115680000	115740000	gain	3
RPE_TP53_6w2T3	chr5	151660000	152800000	gain	3
RPE_TP53_6w2T3	chr5	154620000	154750000	gain	3
RPE_TP53_6w2T3	chr5	154820000	156570000	gain	3
RPE_TP53_6w2T3	chr5	158020000	158410000	gain	3
RPE_TP53_6w2T3	chr5	160000000	161220000	gain	3
RPE_TP53_6w2T3	chr5	163880000	166430000	gain	3
RPE_TP53_6w2T3	chr5	166540000	166760000	gain	3
RPE_TP53_6w2T3	chr5	169740000	171290000	gain	3
RPE_TP53_6w2T3	chr5	173610000	174790000	gain	3
RPE_TP53_6w2T3	chr5	174930000	175580000	gain	3
RPE_TP53_6w2T3	chr5	177670000	177870000	gain	3
RPE_TP53_6w2T3	chr6	0	1290000	gain	3
RPE_TP53_6w2T3	chr6	6110000	6980000	gain	3
RPE_TP53_6w2T3	chr6	18900000	20160000	gain	3
RPE_TP53_6w2T3	chr6	23550000	24120000	gain	3
RPE_TP53_6w2T3	chr6	29120000	29890000	gain	3
RPE_TP53_6w2T3	chr6	38990000	39410000	gain	3
RPE_TP53_6w2T3	chr6	40140000	40570000	gain	3
RPE_TP53_6w2T3	chr6	46130000	46990000	gain	3
RPE_TP53_6w2T3	chr6	49740000	51800000	gain	3
RPE_TP53_6w2T3	chr6	54240000	55500000	gain	3
RPE_TP53_6w2T3	chr6	57260000	64100000	gain	3
RPE_TP53_6w2T3	chr6	64510000	65300000	gain	3
RPE_TP53_6w2T3	chr6	66190000	67310000	gain	3
RPE_TP53_6w2T3	chr6	69290000	71120000	gain	3
RPE_TP53_6w2T3	chr6	76620000	77590000	gain	3
RPE_TP53_6w2T3	chr6	86450000	87720000	gain	3
RPE_TP53_6w2T3	chr6	90670000	97610000	gain	3
RPE_TP53_6w2T3	chr6	98520000	99750000	gain	3
RPE_TP53_6w2T3	chr6	104100000	105230000	gain	3
RPE_TP53_6w2T3	chr6	114410000	116460000	gain	3
RPE_TP53_6w2T3	chr6	118090000	118790000	gain	3
RPE_TP53_6w2T3	chr6	123150000	123490000	gain	3
RPE_TP53_6w2T3	chr6	162770000	171115067	gain	3
RPE_TP53_6w2T3	chr7	65300000	66440000	loss	1
RPE_TP53_6w2T3	chr7	71940000	95800000	loss	1
RPE_TP53_6w2T3	chr8	0	1150000	gain	3
RPE_TP53_6w2T3	chr8	47000000	47180000	gain	3
RPE_TP53_6w2T3	chr8	131810000	144230000	gain	3
RPE_TP53_6w2T3	chr9	0	520000	gain	3
RPE_TP53_6w2T3	chr9	1130000	2000000	gain	3
RPE_TP53_6w2T3	chr9	7140000	12550000	gain	3
RPE_TP53_6w2T3	chr9	23120000	25850000	gain	3
RPE_TP53_6w2T3	chr9	27580000	32410000	gain	3
RPE_TP53_6w2T3	chr9	140940000	141213431	gain	3
RPE_TP53_6w2T3	chr10	1530000	2390000	gain	3
RPE_TP53_6w2T3	chr10	6440000	7770000	gain	3
RPE_TP53_6w2T3	chr10	10580000	10630000	gain	3
RPE_TP53_6w2T3	chr10	11110000	11480000	gain	3
RPE_TP53_6w2T3	chr10	42860000	43630000	gain	3
RPE_TP53_6w2T3	chr10	44160000	44950000	gain	3
RPE_TP53_6w2T3	chr10	65690000	66770000	gain	3
RPE_TP53_6w2T3	chr10	82300000	86010000	gain	3
RPE_TP53_6w2T3	chr10	86330000	88150000	gain	3
RPE_TP53_6w2T3	chr10	97900000	98250000	gain	3
RPE_TP53_6w2T3	chr10	106250000	108040000	gain	3
RPE_TP53_6w2T3	chr10	112790000	114160000	gain	3
RPE_TP53_6w2T3	chr10	118150000	118530000	gain	3
RPE_TP53_6w2T3	chr10	118820000	119730000	gain	3
RPE_TP53_6w2T3	chr10	122660000	123450000	gain	3
RPE_TP53_6w2T3	chr10	124230000	125730000	gain	3
RPE_TP53_6w2T3	chr10	128850000	129250000	gain	3
RPE_TP53_6w2T3	chr10	130010000	134120000	gain	3
RPE_TP53_6w2T3	chr10	134600000	135534747	gain	3
RPE_TP53_6w2T3	chr11	114650000	115000000	gain	3
RPE_TP53_6w2T3	chr11	115510000	116390000	gain	3
RPE_TP53_6w2T3	chr11	132900000	133850000	gain	3
RPE_TP53_6w2T3	chr11	134190000	135006516	gain	3
RPE_TP53_6w2T3	chr12	0	290000	gain	3
RPE_TP53_6w2T3	chr12	24460000	26140000	loss	1
RPE_TP53_6w2T3	chr12	114380000	115110000	gain	3
RPE_TP53_6w2T3	chr12	128770000	129240000	gain	3
RPE_TP53_6w2T3	chr12	130430000	131280000	gain	3
RPE_TP53_6w2T3	chr12	131540000	131880000	gain	3
RPE_TP53_6w2T3	chr13	0	54980000	loss	1
RPE_TP53_6w2T3	chr13	54990000	66330000	loss	1
RPE_TP53_6w2T3	chr13	66340000	70190000	loss	1
RPE_TP53_6w2T3	chr13	70200000	78300000	loss	1
RPE_TP53_6w2T3	chr13	78310000	115169878	loss	1
RPE_TP53_6w2T3	chr14	25260000	26150000	gain	3
RPE_TP53_6w2T3	chr14	36950000	37160000	gain	3
RPE_TP53_6w2T3	chr14	78320000	79400000	gain	3
RPE_TP53_6w2T3	chr14	81560000	88790000	gain	3
RPE_TP53_6w2T3	chr14	89390000	90190000	gain	3
RPE_TP53_6w2T3	chr14	94020000	94440000	gain	3
RPE_TP53_6w2T3	chr14	94950000	95560000	gain	3
RPE_TP53_6w2T3	chr14	96200000	96740000	gain	3
RPE_TP53_6w2T3	chr14	97050000	99870000	gain	3
RPE_TP53_6w2T3	chr14	101500000	102090000	gain	3
RPE_TP53_6w2T3	chr14	104490000	105060000	gain	3
RPE_TP53_6w2T3	chr14	106250000	107349540	gain	3
RPE_TP53_6w2T3	chr15	27900000	28290000	gain	3
RPE_TP53_6w2T3	chr15	29260000	29430000	gain	3
RPE_TP53_6w2T3	chr15	53560000	53780000	gain	3
RPE_TP53_6w2T3	chr15	54000000	54390000	gain	3
RPE_TP53_6w2T3	chr15	88690000	88830000	gain	3
RPE_TP53_6w2T3	chr15	92420000	92670000	gain	3
RPE_TP53_6w2T3	chr15	93770000	94080000	gain	3
RPE_TP53_6w2T3	chr15	98190000	98990000	gain	3
RPE_TP53_6w2T3	chr17	9790000	10040000	gain	3
RPE_TP53_6w2T3	chr17	21680000	22110000	gain	3
RPE_TP53_6w2T3	chr17	31260000	33060000	gain	3
RPE_TP53_6w2T3	chr17	51810000	52190000	gain	3
RPE_TP53_6w2T3	chr17	53970000	54260000	gain	3
RPE_TP53_6w2T3	chr19	28780000	29990000	gain	3
RPE_TP53_6w2T3	chr19	30550000	32150000	gain	3
RPE_TP53_6w2T3	chr19	33720000	33760000	gain	3
RPE_TP53_6w2T3	chr20	11890000	12800000	gain	3
RPE_TP53_6w2T3	chr20	13780000	17130000	gain	3
RPE_TP53_6w2T3	chr20	18590000	19530000	gain	3
RPE_TP53_6w2T3	chr20	20110000	20980000	gain	3
RPE_TP53_6w2T3	chr20	21470000	22320000	gain	3
RPE_TP53_6w2T3	chr20	22360000	22810000	gain	3
RPE_TP53_6w2T3	chr20	23420000	24800000	gain	3
RPE_TP53_6w2T3	chr20	37750000	39350000	gain	3
RPE_TP53_6w2T3	chr20	40200000	41930000	gain	3
RPE_TP53_6w2T3	chr20	45150000	45450000	gain	3
RPE_TP53_6w2T3	chr20	46480000	47010000	gain	3
RPE_TP53_6w2T3	chr20	50680000	51830000	gain	3
RPE_TP53_6w2T3	chr20	53210000	54710000	gain	3
RPE_TP53_6w2T3	chr20	54720000	54780000	gain	3
RPE_TP53_6w2T3	chr20	55300000	55890000	gain	3
RPE_TP53_6w2T3	chr20	55970000	56160000	gain	3
RPE_TP53_6w2T3	chr20	57640000	59720000	gain	3
RPE_TP53_6w2T3	chr20	59850000	60310000	gain	3
RPE_TP53_6w2T3	chr20	60320000	60460000	gain	3
RPE_TP53_6w2T3	chr20	61720000	61750000	gain	3
RPE_TP53_6w2T3	chr21	15850000	15890000	gain	3
RPE_TP53_6w2T3	chr21	25920000	25960000	gain	3
RPE_TP53_6w2T3	chr21	31380000	31540000	gain	3
RPE_TP53_6w2T3	chr21	41440000	41550000	gain	3
RPE_TP53_6w2T3	chr21	43820000	43860000	gain	3
RPE_TP53_6w2T3	chr22	0	17490000	gain	3
RPE_TP53_6w2T3	chr22	22780000	23300000	gain	3
RPE_TP53_6w2T3	chr22	26160000	26390000	gain	3
RPE_TP53_6w2T3	chr22	33100000	33920000	gain	3
RPE_TP53_6w2T3	chr22	33990000	34530000	gain	3
RPE_TP53_6w2T3	chr22	34570000	35170000	gain	3
RPE_TP53_6w2T3	chr22	47950000	51304566	gain	3
RPE_TP53_6w2T3	chrX	5970000	6540000	gain	3
RPE_TP53_6w2T3	chrX	30770000	30830000	gain	3
RPE_TP53_6w2T3	chrX	36360000	37510000	gain	3
RPE_TP53_6w2T3	chrX	62940000	64800000	gain	3
RPE_TP53_6w2T3	chrX	65330000	67300000	gain	3
RPE_TP53_6w2T3	chrX	67880000	68760000	gain	3
RPE_TP53_6w2T3	chrX	84810000	84960000	gain	3
RPE_TP53_6w2T3	chrX	97080000	97440000	gain	3
RPE_TP53_6w2T3	chrX	118000000	118330000	gain	3
RPE_TP53_6w2T3	chrX	123440000	124400000	gain	3
RPE_TP53_6w2T3	chrX	127570000	128470000	gain	3
RPE_TP53_6w2T3	chrX	130110000	133280000	gain	3
RPE_TP53_6w2T3	chrX	136040000	138630000	gain	3
RPE_TP53_6w2T3	chrX	141260000	148980000	gain	3
RPE_TP53_6w2T3	chrX	150090000	153080000	gain	3
RPE_TP53_6w3T1	chr1	0	2360000	gain	3
RPE_TP53_6w3T1	chr1	2360000	6240000	gain	4
RPE_TP53_6w3T1	chr1	6240000	6970000	gain	3
RPE_TP53_6w3T1	chr1	6970000	7810000	gain	4
RPE_TP53_6w3T1	chr1	7810000	11370000	gain	3
RPE_TP53_6w3T1	chr1	11370000	11780000	gain	4
RPE_TP53_6w3T1	chr1	11780000	13780000	gain	3
RPE_TP53_6w3T1	chr1	13780000	14540000	gain	4
RPE_TP53_6w3T1	chr1	14540000	14970000	gain	3
RPE_TP53_6w3T1	chr1	14970000	15490000	gain	4
RPE_TP53_6w3T1	chr1	15490000	17960000	gain	3
RPE_TP53_6w3T1	chr1	17960000	19270000	gain	4
RPE_TP53_6w3T1	chr1	19270000	29870000	gain	3
RPE_TP53_6w3T1	chr1	29870000	30960000	gain	4
RPE_TP53_6w3T1	chr1	30960000	34060000	gain	3
RPE_TP53_6w3T1	chr1	34060000	35440000	gain	4
RPE_TP53_6w3T1	chr1	35440000	37220000	gain	3
RPE_TP53_6w3T1	chr1	37220000	37840000	gain	4
RPE_TP53_6w3T1	chr1	37840000	40690000	gain	3
RPE_TP53_6w3T1	chr1	40700000	48010000	gain	3
RPE_TP53_6w3T1	chr1	48010000	50800000	gain	4
RPE_TP53_6w3T1	chr1	50800000	60340000	gain	3
RPE_TP53_6w3T1	chr1	60340000	61170000	gain	4
RPE_TP53_6w3T1	chr1	61170000	107650000	gain	3
RPE_TP53_6w3T1	chr1	107650000	109060000	gain	4
RPE_TP53_6w3T1	chr1	109060000	121340000	gain	3
RPE_TP53_6w3T1	chr1	145390000	249250621	loss	1
RPE_TP53_6w3T1	chr2	0	140000	gain	3
RPE_TP53_6w3T1	chr3	0	220000	gain	3
RPE_TP53_6w3T1	chr3	520000	560000	gain	3
RPE_TP53_6w3T1	chr3	13810000	13920000	gain	3
RPE_TP53_6w3T1	chr4	370000	570000	loss	1
RPE_TP53_6w3T1	chr4	2720000	2750000	loss	1
RPE_TP53_6w3T1	chr4	38630000	40220000	loss	1
RPE_TP53_6w3T1	chr5	0	120000	gain	3
RPE_TP53_6w3T1	chr6	0	230000	gain	3
RPE_TP53_6w3T1	chr7	26550000	26710000	gain	3
RPE_TP53_6w3T1	chr7	39340000	42470000	loss	1
RPE_TP53_6w3T1	chr7	43460000	45100000	loss	1
RPE_TP53_6w3T1	chr7	46030000	48650000	loss	1
RPE_TP53_6w3T1	chr7	50720000	51430000	loss	1
RPE_TP53_6w3T1	chr7	54580000	56240000	loss	1
RPE_TP53_6w3T1	chr7	58010000	69160000	loss	1
RPE_TP53_6w3T1	chr7	71940000	82090000	loss	1
RPE_TP53_6w3T1	chr7	82100000	146170000	loss	1
RPE_TP53_6w3T1	chr7	148340000	149270000	loss	1
RPE_TP53_6w3T1	chr7	150700000	152420000	loss	1
RPE_TP53_6w3T1	chr7	156600000	157220000	loss	1
RPE_TP53_6w3T1	chr7	158400000	158740000	loss	1
RPE_TP53_6w3T1	chr8	47000000	47180000	gain	3
RPE_TP53_6w3T1	chr10	80900000	80980000	loss	1
RPE_TP53_6w3T1	chr10	132930000	133080000	gain	3
RPE_TP53_6w3T1	chr11	96210000	96280000	gain	3
RPE_TP53_6w3T1	chr11	114910000	114960000	gain	3
RPE_TP53_6w3T1	chr11	127260000	127300000	gain	3
RPE_TP53_6w3T1	chr11	134180000	135006516	gain	3
RPE_TP53_6w3T1	chr12	24460000	26140000	loss	1
RPE_TP53_6w3T1	chr13	0	115169878	loss	1
RPE_TP53_6w3T1	chr14	82060000	82090000	gain	3
RPE_TP53_6w3T1	chr14	104640000	104710000	gain	3
RPE_TP53_6w3T1	chr14	106300000	106410000	gain	3
RPE_TP53_6w3T1	chr14	107140000	107349540	gain	3
RPE_TP53_6w3T1	chr15	25300000	25330000	gain	3
RPE_TP53_6w3T1	chr15	98660000	98730000	gain	3
RPE_TP53_6w3T1	chr16	46440000	55320000	gain	3
RPE_TP53_6w3T1	chr16	55420000	56390000	gain	3
RPE_TP53_6w3T1	chr16	56600000	58060000	gain	3
RPE_TP53_6w3T1	chr16	58060000	58090000	gain	4
RPE_TP53_6w3T1	chr16	58090000	59080000	gain	3
RPE_TP53_6w3T1	chr16	59080000	59430000	gain	4
RPE_TP53_6w3T1	chr16	59430000	60100000	gain	3
RPE_TP53_6w3T1	chr16	60100000	62500000	gain	4
RPE_TP53_6w3T1	chr16	62500000	64770000	gain	3
RPE_TP53_6w3T1	chr16	64770000	64880000	gain	4
RPE_TP53_6w3T1	chr16	64880000	65160000	gain	3
RPE_TP53_6w3T1	chr16	65160000	65290000	gain	4
RPE_TP53_6w3T1	chr16	65290000	66560000	gain	3
RPE_TP53_6w3T1	chr16	71280000	71710000	gain	3
RPE_TP53_6w3T1	chr16	72060000	74260000	gain	3
RPE_TP53_6w3T1	chr16	76030000	78370000	gain	3
RPE_TP53_6w3T1	chr16	78390000	80790000	gain	3
RPE_TP53_6w3T1	chr16	81800000	84330000	gain	3
RPE_TP53_6w3T1	chr16	85210000	85690000	gain	3
RPE_TP53_6w3T1	chr16	85950000	86600000	gain	3
RPE_TP53_6w3T1	chr16	86750000	90354753	loss	1
RPE_TP53_6w3T1	chr17	0	110000	gain	3
RPE_TP53_6w3T1	chr19	29060000	29090000	gain	3
RPE_TP53_6w3T1	chr19	29310000	29410000	gain	3
RPE_TP53_6w3T1	chrX	30200000	30270000	gain	3
RPE_TP53_6w3T1	chrX	54420000	54460000	gain	3
RPE_TP53_6w3T1	chrX	66080000	66230000	gain	3
RPE_TP53_6w3T1	chrX	84810000	85150000	gain	3
RPE_TP53_6w3T1	chrX	124420000	124580000	gain	3
RPE_TP53_6w3T1	chrX	130110000	131080000	gain	3
RPE_TP53_6w3T1	chrX	134050000	134120000	gain	3
RPE_TP53_6w3T1	chrX	138200000	138330000	gain	3
RPE_TP53_6w3T1	chrX	144760000	144970000	gain	3
RPE_TP53_6w3T1	chrX	147010000	148980000	gain	3
RPE_TP53_6w3T1	chrX	150840000	152370000	gain	3
RPE_TP53_6w3T2	chr1	0	2360000	gain	4
RPE_TP53_6w3T2	chr1	2360000	3000000	gain	5
RPE_TP53_6w3T2	chr1	3000000	3830000	gain	4
RPE_TP53_6w3T2	chr1	3830000	5610000	gain	5
RPE_TP53_6w3T2	chr1	5610000	13780000	gain	4
RPE_TP53_6w3T2	chr1	13780000	14540000	gain	5
RPE_TP53_6w3T2	chr1	14540000	18350000	gain	4
RPE_TP53_6w3T2	chr1	18350000	18830000	gain	5
RPE_TP53_6w3T2	chr1	18830000	33530000	gain	4
RPE_TP53_6w3T2	chr1	33530000	34550000	gain	5
RPE_TP53_6w3T2	chr1	34550000	35440000	gain	4
RPE_TP53_6w3T2	chr1	35440000	36910000	gain	3
RPE_TP53_6w3T2	chr1	36910000	39230000	gain	4
RPE_TP53_6w3T2	chr1	39230000	40690000	gain	3
RPE_TP53_6w3T2	chr1	40700000	46840000	gain	3
RPE_TP53_6w3T2	chr1	46840000	51250000	gain	4
RPE_TP53_6w3T2	chr1	51250000	53510000	gain	3
RPE_TP53_6w3T2	chr1	53510000	63840000	gain	4
RPE_TP53_6w3T2	chr1	63840000	69010000	gain	3
RPE_TP53_6w3T2	chr1	69010000	77520000	gain	4
RPE_TP53_6w3T2	chr1	77520000	79810000	gain	3
RPE_TP53_6w3T2	chr1	79810000	84360000	gain	4
RPE_TP53_6w3T2	chr1	84360000	87680000	gain	3
RPE_TP53_6w3T2	chr1	87680000	89910000	gain	4
RPE_TP53_6w3T2	chr1	89910000	90840000	gain	3
RPE_TP53_6w3T2	chr1	90840000	91740000	gain	4
RPE_TP53_6w3T2	chr1	91740000	95650000	gain	3
RPE_TP53_6w3T2	chr1	95650000	96750000	gain	4
RPE_TP53_6w3T2	chr1	96750000	99090000	gain	3
RPE_TP53_6w3T2	chr1	99090000	108720000	gain	4
RPE_TP53_6w3T2	chr1	108720000	110600000	gain	3
RPE_TP53_6w3T2	chr1	110600000	112040000	gain	4
RPE_TP53_6w3T2	chr1	112040000	112260000	gain	3
RPE_TP53_6w3T2	chr1	112260000	112890000	gain	4
RPE_TP53_6w3T2	chr1	112890000	114590000	gain	3
RPE_TP53_6w3T2	chr1	114590000	114930000	gain	4
RPE_TP53_6w3T2	chr1	114930000	116350000	gain	3
RPE_TP53_6w3T2	chr1	116350000	121340000	gain	4
RPE_TP53_6w3T2	chr1	145390000	152080000	loss	1
RPE_TP53_6w3T2	chr1	153450000	157050000	loss	1
RPE_TP53_6w3T2	chr1	160940000	163330000	loss	1
RPE_TP53_6w3T2	chr1	167100000	174500000	loss	1
RPE_TP53_6w3T2	chr1	177650000	181260000	loss	1
RPE_TP53_6w3T2	chr1	182700000	216310000	loss	1
RPE_TP53_6w3T2	chr1	218290000	227620000	loss	1
RPE_TP53_6w3T2	chr1	234140000	236530000	loss	1
RPE_TP53_6w3T2	chr1	238560000	247450000	loss	1
RPE_TP53_6w3T2	chr2	0	940000	gain	3
RPE_TP53_6w3T2	chr2	1710000	3210000	gain	3
RPE_TP53_6w3T2	chr2	6860000	7250000	gain	3
RPE_TP53_6w3T2	chr2	15780000	16530000	gain	3
RPE_TP53_6w3T2	chr3	0	4050000	gain	3
RPE_TP53_6w3T2	chr3	5680000	8060000	gain	3
RPE_TP53_6w3T2	chr3	12950000	13450000	gain	3
RPE_TP53_6w3T2	chr3	13640000	13920000	gain	3
RPE_TP53_6w3T2	chr3	14500000	14640000	gain	3
RPE_TP53_6w3T2	chr3	18480000	19920000	gain	3
RPE_TP53_6w3T2	chr3	25580000	25630000	gain	3
RPE_TP53_6w3T2	chr3	26210000	27110000	gain	3
RPE_TP53_6w3T2	chr3	28430000	28770000	gain	3
RPE_TP53_6w3T2	chr3	53740000	54900000	gain	3
RPE_TP53_6w3T2	chr3	55850000	56400000	gain	3
RPE_TP53_6w3T2	chr3	59690000	60350000	gain	3
RPE_TP53_6w3T2	chr3	60440000	62240000	gain	3
RPE_TP53_6w3T2	chr3	62880000	63510000	gain	3
RPE_TP53_6w3T2	chr3	64930000	65430000	gain	3
RPE_TP53_6w3T2	chr3	68030000	69060000	gain	3
RPE_TP53_6w3T2	chr3	74010000	75120000	gain	3
RPE_TP53_6w3T2	chr3	75770000	76910000	gain	3
RPE_TP53_6w3T2	chr3	77770000	78760000	gain	3
RPE_TP53_6w3T2	chr3	86130000	86190000	gain	3
RPE_TP53_6w3T2	chr3	88250000	88850000	gain	3
RPE_TP53_6w3T2	chr3	89310000	93650000	gain	3
RPE_TP53_6w3T2	chr3	95610000	95660000	gain	3
RPE_TP53_6w3T2	chr4	0	550000	loss	1
RPE_TP53_6w3T2	chr4	790000	3480000	loss	1
RPE_TP53_6w3T2	chr4	6480000	8610000	loss	1
RPE_TP53_6w3T2	chr4	10400000	12050000	loss	1
RPE_TP53_6w3T2	chr4	13440000	16030000	loss	1
RPE_TP53_6w3T2	chr4	19280000	20580000	loss	1
RPE_TP53_6w3T2	chr4	24160000	26960000	loss	1
RPE_TP53_6w3T2	chr4	28040000	34780000	loss	1
RPE_TP53_6w3T2	chr4	34830000	36550000	loss	1
RPE_TP53_6w3T2	chr4	37590000	41790000	loss	1
RPE_TP53_6w3T2	chr4	46820000	47810000	loss	1
RPE_TP53_6w3T2	chr5	1730000	6440000	gain	3
RPE_TP53_6w3T2	chr5	6950000	8010000	gain	3
RPE_TP53_6w3T2	chr5	26350000	26380000	gain	3
RPE_TP53_6w3T2	chr5	169740000	170260000	gain	3
RPE_TP53_6w3T2	chr6	0	1290000	gain	3
RPE_TP53_6w3T2	chr6	6110000	6890000	gain	3
RPE_TP53_6w3T2	chr6	25720000	26110000	gain	3
RPE_TP53_6w3T2	chr6	38940000	39400000	gain	3
RPE_TP53_6w3T2	chr6	40150000	40560000	gain	3
RPE_TP53_6w3T2	chr6	46130000	46920000	gain	3
RPE_TP53_6w3T2	chr6	48970000	51840000	gain	3
RPE_TP53_6w3T2	chr6	54300000	55500000	gain	3
RPE_TP53_6w3T2	chr6	57260000	64100000	gain	3
RPE_TP53_6w3T2	chr6	64490000	65140000	gain	3
RPE_TP53_6w3T2	chr6	66170000	67330000	gain	3
RPE_TP53_6w3T2	chr6	69330000	71120000	gain	3
RPE_TP53_6w3T2	chr6	76710000	77590000	gain	3
RPE_TP53_6w3T2	chr6	78170000	78980000	gain	3
RPE_TP53_6w3T2	chr6	86820000	87720000	gain	3
RPE_TP53_6w3T2	chr6	90190000	93960000	gain	3
RPE_TP53_6w3T2	chr6	95070000	97600000	gain	3
RPE_TP53_6w3T2	chr6	98570000	99810000	gain	3
RPE_TP53_6w3T2	chr6	104170000	105160000	gain	3
RPE_TP53_6w3T2	chr6	114360000	116440000	gain	3
RPE_TP53_6w3T2	chr6	123150000	123890000	gain	3
RPE_TP53_6w3T2	chr6	160930000	161200000	gain	3
RPE_TP53_6w3T2	chr6	162750000	166660000	gain	3
RPE_TP53_6w3T2	chr6	167500000	169210000	gain	3
RPE_TP53_6w3T2	chr6	170140000	171115067	gain	3
RPE_TP53_6w3T2	chr7	57350000	57520000	gain	3
RPE_TP53_6w3T2	chr7	159000000	159138663	gain	3
RPE_TP53_6w3T2	chr8	0	1660000	gain	3
RPE_TP53_6w3T2	chr8	1990000	5710000	gain	3
RPE_TP53_6w3T2	chr8	9780000	10560000	gain	3
RPE_TP53_6w3T2	chr8	10690000	10900000	gain	3
RPE_TP53_6w3T2	chr8	20260000	21380000	gain	3
RPE_TP53_6w3T2	chr8	35210000	36620000	gain	3
RPE_TP53_6w3T2	chr8	47000000	48380000	gain	3
RPE_TP53_6w3T2	chr8	52000000	53500000	gain	3
RPE_TP53_6w3T2	chr8	54050000	54090000	gain	3
RPE_TP53_6w3T2	chr8	56030000	56620000	gain	3
RPE_TP53_6w3T2	chr8	57080000	57570000	gain	3
RPE_TP53_6w3T2	chr8	57820000	59360000	gain	3
RPE_TP53_6w3T2	chr8	60720000	61400000	gain	3
RPE_TP53_6w3T2	chr8	63240000	66460000	gain	3
RPE_TP53_6w3T2	chr8	68390000	69520000	gain	3
RPE_TP53_6w3T2	chr8	70190000	71150000	gain	3
RPE_TP53_6w3T2	chr8	71630000	72580000	gain	3
RPE_TP53_6w3T2	chr8	73100000	73820000	gain	3
RPE_TP53_6w3T2	chr8	74980000	76090000	gain	3
RPE_TP53_6w3T2	chr8	86170000	87370000	gain	3
RPE_TP53_6w3T2	chr8	92270000	94410000	gain	3
RPE_TP53_6w3T2	chr8	133330000	133470000	gain	3
RPE_TP53_6w3T2	chr8	133890000	133920000	gain	3
RPE_TP53_6w3T2	chr8	135280000	135660000	gain	3
RPE_TP53_6w3T2	chr8	136380000	136490000	gain	3
RPE_TP53_6w3T2	chr8	136680000	137760000	gain	3
RPE_TP53_6w3T2	chr8	138400000	141120000	gain	3
RPE_TP53_6w3T2	chr8	142320000	143720000	gain	3
RPE_TP53_6w3T2	chr9	27580000	28160000	gain	3
RPE_TP53_6w3T2	chr10	1530000	2390000	gain	3
RPE_TP53_6w3T2	chr10	11110000	11450000	gain	3
RPE_TP53_6w3T2	chr10	42860000	43630000	gain	3
RPE_TP53_6w3T2	chr10	44280000	45020000	gain	3
RPE_TP53_6w3T2	chr10	65740000	66570000	gain	3
RPE_TP53_6w3T2	chr10	82180000	86060000	gain	3
RPE_TP53_6w3T2	chr10	86280000	88130000	gain	3
RPE_TP53_6w3T2	chr10	112840000	114040000	gain	3
RPE_TP53_6w3T2	chr10	114990000	115520000	gain	3
RPE_TP53_6w3T2	chr10	117420000	118580000	gain	3
RPE_TP53_6w3T2	chr10	118880000	120260000	gain	3
RPE_TP53_6w3T2	chr10	122660000	123450000	gain	3
RPE_TP53_6w3T2	chr10	125130000	125530000	gain	3
RPE_TP53_6w3T2	chr10	128850000	134120000	gain	3
RPE_TP53_6w3T2	chr10	134670000	135534747	gain	3
RPE_TP53_6w3T2	chr11	86320000	96200000	gain	3
RPE_TP53_6w3T2	chr11	96200000	96280000	gain	4
RPE_TP53_6w3T2	chr11	96280000	134700000	gain	3
RPE_TP53_6w3T2	chr11	134700000	134870000	gain	4
RPE_TP53_6w3T2	chr11	134870000	135006516	gain	5
RPE_TP53_6w3T2	chr12	0	260000	gain	3
RPE_TP53_6w3T2	chr12	3680000	4370000	gain	3
RPE_TP53_6w3T2	chr12	4780000	5840000	gain	3
RPE_TP53_6w3T2	chr12	24460000	26140000	loss	1
RPE_TP53_6w3T2	chr12	114420000	115130000	gain	3
RPE_TP53_6w3T2	chr12	117630000	118370000	gain	3
RPE_TP53_6w3T2	chr12	126160000	126680000	gain	3
RPE_TP53_6w3T2	chr12	128820000	129240000	gain	3
RPE_TP53_6w3T2	chr12	130450000	131270000	gain	3
RPE_TP53_6w3T2	chr12	131430000	131910000	gain	3
RPE_TP53_6w3T2	chr13	0	19720000	loss	1
RPE_TP53_6w3T2	chr13	19730000	55230000	loss	1
RPE_TP53_6w3T2	chr13	55240000	66330000	loss	1
RPE_TP53_6w3T2	chr13	66340000	71600000	loss	1
RPE_TP53_6w3T2	chr13	71610000	102720000	loss	1
RPE_TP53_6w3T2	chr13	102730000	105570000	loss	1
RPE_TP53_6w3T2	chr13	105580000	115169878	loss	1
RPE_TP53_6w3T2	chr14	23810000	23860000	gain	3
RPE_TP53_6w3T2	chr14	25260000	26150000	gain	3
RPE_TP53_6w3T2	chr14	41070000	41100000	gain	3
RPE_TP53_6w3T2	chr14	49640000	49770000	gain	3
RPE_TP53_6w3T2	chr14	57170000	57200000	gain	3
RPE_TP53_6w3T2	chr14	78320000	79320000	gain	3
RPE_TP53_6w3T2	chr14	81550000	83380000	gain	3
RPE_TP53_6w3T2	chr14	83550000	83590000	gain	3
RPE_TP53_6w3T2	chr14	86630000	88840000	gain	3
RPE_TP53_6w3T2	chr14	89390000	89800000	gain	3
RPE_TP53_6w3T2	chr14	90950000	91300000	gain	3
RPE_TP53_6w3T2	chr14	92680000	92830000	gain	3
RPE_TP53_6w3T2	chr14	93350000	93580000	gain	3
RPE_TP53_6w3T2	chr14	94170000	94440000	gain	3
RPE_TP53_6w3T2	chr14	94750000	95560000	gain	3
RPE_TP53_6w3T2	chr14	96200000	96730000	gain	3
RPE_TP53_6w3T2	chr14	97030000	98770000	gain	3
RPE_TP53_6w3T2	chr14	98810000	99840000	gain	3
RPE_TP53_6w3T2	chr14	101490000	102070000	gain	3
RPE_TP53_6w3T2	chr14	104510000	104870000	gain	3
RPE_TP53_6w3T2	chr14	104930000	105060000	gain	3
RPE_TP53_6w3T2	chr14	106280000	107349540	gain	3
RPE_TP53_6w3T2	chr15	25290000	25330000	gain	3
RPE_TP53_6w3T2	chr15	25420000	25500000	gain	3
RPE_TP53_6w3T2	chr15	27270000	27600000	gain	3
RPE_TP53_6w3T2	chr15	27900000	28290000	gain	3
RPE_TP53_6w3T2	chr15	29310000	29430000	gain	3
RPE_TP53_6w3T2	chr15	31520000	32150000	gain	3
RPE_TP53_6w3T2	chr15	53560000	53770000	gain	3
RPE_TP53_6w3T2	chr15	88690000	88960000	gain	3
RPE_TP53_6w3T2	chr15	92420000	93050000	gain	3
RPE_TP53_6w3T2	chr15	93570000	95880000	gain	3
RPE_TP53_6w3T2	chr15	98190000	98960000	gain	3
RPE_TP53_6w3T2	chr17	31310000	33200000	gain	3
RPE_TP53_6w3T2	chr19	22510000	22920000	gain	3
RPE_TP53_6w3T2	chr19	28090000	29140000	gain	3
RPE_TP53_6w3T2	chr19	29310000	29990000	gain	3
RPE_TP53_6w3T2	chr19	30530000	32400000	gain	3
RPE_TP53_6w3T2	chr19	33720000	33770000	gain	3
RPE_TP53_6w3T2	chr20	5350000	5520000	gain	3
RPE_TP53_6w3T2	chr20	14600000	16540000	gain	3
RPE_TP53_6w3T2	chr20	19220000	19530000	gain	3
RPE_TP53_6w3T2	chr20	20110000	20980000	gain	3
RPE_TP53_6w3T2	chr20	21470000	22320000	gain	3
RPE_TP53_6w3T2	chr20	22360000	22810000	gain	3
RPE_TP53_6w3T2	chr20	23260000	23340000	gain	3
RPE_TP53_6w3T2	chr20	23420000	24810000	gain	3
RPE_TP53_6w3T2	chr20	37670000	39350000	gain	3
RPE_TP53_6w3T2	chr20	40500000	40540000	gain	3
RPE_TP53_6w3T2	chr20	40570000	41950000	gain	3
RPE_TP53_6w3T2	chr20	51010000	51090000	gain	3
RPE_TP53_6w3T2	chr20	53440000	54940000	gain	3
RPE_TP53_6w3T2	chr20	55390000	55910000	gain	3
RPE_TP53_6w3T2	chr20	55970000	56250000	gain	3
RPE_TP53_6w3T2	chr20	57740000	57770000	gain	3
RPE_TP53_6w3T2	chr20	57870000	58420000	gain	3
RPE_TP53_6w3T2	chr20	58550000	59760000	gain	3
RPE_TP53_6w3T2	chr20	59780000	60310000	gain	3
RPE_TP53_6w3T2	chr20	60320000	60460000	gain	3
RPE_TP53_6w3T2	chr20	61720000	61750000	gain	3
RPE_TP53_6w3T2	chr20	62850000	63025520	gain	3
RPE_TP53_6w3T2	chr22	17320000	17550000	gain	3
RPE_TP53_6w3T2	chr22	23190000	23270000	gain	3
RPE_TP53_6w3T2	chr22	23420000	23490000	gain	3
RPE_TP53_6w3T2	chr22	26130000	26440000	gain	3
RPE_TP53_6w3T2	chr22	32980000	33520000	gain	3
RPE_TP53_6w3T2	chr22	33560000	34880000	gain	3
RPE_TP53_6w3T2	chr22	47610000	47880000	gain	3
RPE_TP53_6w3T2	chr22	47910000	48370000	gain	3
RPE_TP53_6w3T2	chr22	48380000	49160000	gain	3
RPE_TP53_6w3T2	chr22	49190000	49360000	gain	3
RPE_TP53_6w3T2	chr22	49370000	50090000	gain	3
RPE_TP53_6w3T2	chrX	0	4320000	gain	3
RPE_TP53_6w3T2	chrX	4350000	4590000	gain	3
RPE_TP53_6w3T2	chrX	4700000	8080000	gain	3
RPE_TP53_6w3T2	chrX	8600000	10260000	gain	3
RPE_TP53_6w3T2	chrX	12390000	12920000	gain	3
RPE_TP53_6w3T2	chrX	13950000	15590000	gain	3
RPE_TP53_6w3T2	chrX	17480000	19400000	gain	3
RPE_TP53_6w3T2	chrX	20340000	23660000	gain	3
RPE_TP53_6w3T2	chrX	24280000	29290000	gain	3
RPE_TP53_6w3T2	chrX	29790000	30680000	gain	3
RPE_TP53_6w3T2	chrX	30770000	31130000	gain	3
RPE_TP53_6w3T2	chrX	31770000	39350000	gain	3
RPE_TP53_6w3T2	chrX	41870000	43740000	gain	3
RPE_TP53_6w3T2	chrX	45000000	45110000	gain	3
RPE_TP53_6w3T2	chrX	47440000	47910000	gain	3
RPE_TP53_6w3T2	chrX	49060000	53350000	gain	3
RPE_TP53_6w3T2	chrX	54770000	69900000	gain	3
RPE_TP53_6w3T2	chrX	71100000	72640000	gain	3
RPE_TP53_6w3T2	chrX	73340000	76860000	gain	3
RPE_TP53_6w3T2	chrX	77310000	83870000	gain	3
RPE_TP53_6w3T2	chrX	83890000	86750000	gain	3
RPE_TP53_6w3T2	chrX	86890000	94250000	gain	3
RPE_TP53_6w3T2	chrX	94290000	94390000	gain	3
RPE_TP53_6w3T2	chrX	94510000	100170000	gain	3
RPE_TP53_6w3T2	chrX	100650000	101830000	gain	3
RPE_TP53_6w3T2	chrX	103710000	104770000	gain	3
RPE_TP53_6w3T2	chrX	104820000	105830000	gain	3
RPE_TP53_6w3T2	chrX	108140000	108870000	gain	3
RPE_TP53_6w3T2	chrX	110200000	113690000	gain	3
RPE_TP53_6w3T2	chrX	114870000	117750000	gain	3
RPE_TP53_6w3T2	chrX	117790000	118560000	gain	3
RPE_TP53_6w3T2	chrX	119340000	119590000	gain	3
RPE_TP53_6w3T2	chrX	119850000	122660000	gain	3
RPE_TP53_6w3T2	chrX	123220000	124400000	gain	3
RPE_TP53_6w3T2	chrX	124420000	133430000	gain	3
RPE_TP53_6w3T2	chrX	134050000	144250000	gain	3
RPE_TP53_6w3T2	chrX	144300000	153090000	gain	3
RPE_TP53_6w3T2	chrX	153120000	153330000	gain	3
RPE_TP53_6w3T2	chrX	153380000	155270560	gain	3
RPE_TP53_6w3T3	chr1	0	1730000	gain	4
RPE_TP53_6w3T3	chr1	1730000	4050000	gain	5
RPE_TP53_6w3T3	chr1	4050000	5620000	gain	6
RPE_TP53_6w3T3	chr1	5620000	7820000	gain	5
RPE_TP53_6w3T3	chr1	7820000	11370000	gain	4
RPE_TP53_6w3T3	chr1	11370000	15550000	gain	5
RPE_TP53_6w3T3	chr1	15550000	18150000	gain	4
RPE_TP53_6w3T3	chr1	18150000	19040000	gain	5
RPE_TP53_6w3T3	chr1	19040000	23270000	gain	4
RPE_TP53_6w3T3	chr1	23270000	23380000	gain	3
RPE_TP53_6w3T3	chr1	23380000	29510000	gain	4
RPE_TP53_6w3T3	chr1	29510000	30980000	gain	5
RPE_TP53_6w3T3	chr1	30980000	31500000	gain	4
RPE_TP53_6w3T3	chr1	31500000	34060000	gain	5
RPE_TP53_6w3T3	chr1	34060000	34550000	gain	6
RPE_TP53_6w3T3	chr1	34550000	39230000	gain	4
RPE_TP53_6w3T3	chr1	39230000	46860000	gain	3
RPE_TP53_6w3T3	chr1	46860000	88300000	gain	4
RPE_TP53_6w3T3	chr1	88300000	88560000	gain	5
RPE_TP53_6w3T3	chr1	88560000	91990000	gain	4
RPE_TP53_6w3T3	chr1	91990000	95650000	gain	3
RPE_TP53_6w3T3	chr1	95650000	121340000	gain	4
RPE_TP53_6w3T3	chr1	145390000	152210000	loss	1
RPE_TP53_6w3T3	chr1	153450000	157000000	loss	1
RPE_TP53_6w3T3	chr1	197550000	207570000	loss	1
RPE_TP53_6w3T3	chr2	0	1530000	gain	3
RPE_TP53_6w3T3	chr2	1800000	3210000	gain	3
RPE_TP53_6w3T3	chr2	3770000	8690000	gain	3
RPE_TP53_6w3T3	chr2	15780000	17850000	gain	3
RPE_TP53_6w3T3	chr2	21470000	23370000	gain	3
RPE_TP53_6w3T3	chr2	48890000	51770000	gain	3
RPE_TP53_6w3T3	chr2	78900000	82510000	gain	3
RPE_TP53_6w3T3	chr2	84000000	84630000	gain	3
RPE_TP53_6w3T3	chr2	88380000	88710000	gain	3
RPE_TP53_6w3T3	chr3	0	4370000	gain	3
RPE_TP53_6w3T3	chr3	5380000	8060000	gain	3
RPE_TP53_6w3T3	chr3	13810000	13920000	gain	3
RPE_TP53_6w3T3	chr3	18530000	19920000	gain	3
RPE_TP53_6w3T3	chr3	20150000	21180000	gain	3
RPE_TP53_6w3T3	chr3	26120000	27120000	gain	3
RPE_TP53_6w3T3	chr3	34220000	34850000	gain	3
RPE_TP53_6w3T3	chr3	53780000	54900000	gain	3
RPE_TP53_6w3T3	chr3	55550000	56400000	gain	3
RPE_TP53_6w3T3	chr3	59690000	62430000	gain	3
RPE_TP53_6w3T3	chr3	62800000	63350000	gain	3
RPE_TP53_6w3T3	chr3	68010000	68910000	gain	3
RPE_TP53_6w3T3	chr3	74010000	75120000	gain	3
RPE_TP53_6w3T3	chr3	76030000	78680000	gain	3
RPE_TP53_6w3T3	chr3	82040000	82880000	gain	3
RPE_TP53_6w3T3	chr3	84350000	85470000	gain	3
RPE_TP53_6w3T3	chr3	85930000	86690000	gain	3
RPE_TP53_6w3T3	chr3	88250000	88850000	gain	3
RPE_TP53_6w3T3	chr3	89370000	90340000	gain	3
RPE_TP53_6w3T3	chr3	94160000	94300000	gain	3
RPE_TP53_6w3T3	chr3	96370000	97440000	gain	3
RPE_TP53_6w3T3	chr3	116090000	118620000	gain	3
RPE_TP53_6w3T3	chr3	134520000	135540000	gain	3
RPE_TP53_6w3T3	chr3	136940000	137600000	gain	3
RPE_TP53_6w3T3	chr3	175240000	175610000	gain	3
RPE_TP53_6w3T3	chr3	190500000	190690000	gain	3
RPE_TP53_6w3T3	chr3	191300000	193250000	gain	3
RPE_TP53_6w3T3	chr4	0	540000	loss	1
RPE_TP53_6w3T3	chr4	790000	34770000	loss	1
RPE_TP53_6w3T3	chr4	34820000	47810000	loss	1
RPE_TP53_6w3T3	chr4	58300000	61470000	gain	3
RPE_TP53_6w3T3	chr4	121030000	122020000	gain	3
RPE_TP53_6w3T3	chr4	154750000	155250000	gain	3
RPE_TP53_6w3T3	chr4	184700000	185280000	gain	3
RPE_TP53_6w3T3	chr4	189920000	191154276	gain	3
RPE_TP53_6w3T3	chr5	0	120000	gain	3
RPE_TP53_6w3T3	chr5	1920000	6230000	gain	3
RPE_TP53_6w3T3	chr6	0	250000	gain	3
RPE_TP53_6w3T3	chr6	6110000	6980000	gain	3
RPE_TP53_6w3T3	chr6	23410000	24200000	gain	3
RPE_TP53_6w3T3	chr6	40150000	40540000	gain	3
RPE_TP53_6w3T3	chr6	46150000	46920000	gain	3
RPE_TP53_6w3T3	chr6	49740000	52050000	gain	3
RPE_TP53_6w3T3	chr6	54240000	55500000	gain	3
RPE_TP53_6w3T3	chr6	57320000	64100000	gain	3
RPE_TP53_6w3T3	chr6	64490000	67280000	gain	3
RPE_TP53_6w3T3	chr6	69280000	71120000	gain	3
RPE_TP53_6w3T3	chr6	76620000	77590000	gain	3
RPE_TP53_6w3T3	chr6	78190000	79030000	gain	3
RPE_TP53_6w3T3	chr6	82980000	83420000	gain	3
RPE_TP53_6w3T3	chr6	86530000	87740000	gain	3
RPE_TP53_6w3T3	chr6	90680000	99750000	gain	3
RPE_TP53_6w3T3	chr6	104190000	105150000	gain	3
RPE_TP53_6w3T3	chr6	114360000	116440000	gain	3
RPE_TP53_6w3T3	chr6	118090000	118800000	gain	3
RPE_TP53_6w3T3	chr6	123150000	125110000	gain	3
RPE_TP53_6w3T3	chr6	160930000	161220000	gain	3
RPE_TP53_6w3T3	chr6	162670000	166630000	gain	3
RPE_TP53_6w3T3	chr6	167510000	169300000	gain	3
RPE_TP53_6w3T3	chr6	170140000	171115067	gain	3
RPE_TP53_6w3T3	chr7	37250000	37730000	gain	3
RPE_TP53_6w3T3	chr7	51770000	52100000	gain	3
RPE_TP53_6w3T3	chr7	57350000	57520000	gain	3
RPE_TP53_6w3T3	chr7	69900000	69980000	gain	3
RPE_TP53_6w3T3	chr7	122910000	123120000	gain	3
RPE_TP53_6w3T3	chr7	147480000	148070000	gain	3
RPE_TP53_6w3T3	chr7	152550000	154710000	gain	3
RPE_TP53_6w3T3	chr7	157510000	158030000	gain	3
RPE_TP53_6w3T3	chr7	158800000	159138663	gain	3
RPE_TP53_6w3T3	chr8	0	1620000	gain	3
RPE_TP53_6w3T3	chr8	2130000	5700000	gain	3
RPE_TP53_6w3T3	chr8	9810000	9840000	gain	3
RPE_TP53_6w3T3	chr8	10690000	10910000	gain	3
RPE_TP53_6w3T3	chr8	13900000	15200000	gain	3
RPE_TP53_6w3T3	chr8	20310000	21350000	gain	3
RPE_TP53_6w3T3	chr8	33470000	34440000	gain	3
RPE_TP53_6w3T3	chr8	35190000	36620000	gain	3
RPE_TP53_6w3T3	chr8	43350000	43430000	gain	3
RPE_TP53_6w3T3	chr8	47000000	48100000	gain	3
RPE_TP53_6w3T3	chr8	49890000	50900000	gain	3
RPE_TP53_6w3T3	chr8	51260000	53490000	gain	3
RPE_TP53_6w3T3	chr8	55930000	56620000	gain	3
RPE_TP53_6w3T3	chr8	57160000	57550000	gain	3
RPE_TP53_6w3T3	chr8	57890000	59300000	gain	3
RPE_TP53_6w3T3	chr8	60660000	61450000	gain	3
RPE_TP53_6w3T3	chr8	63150000	66450000	gain	3
RPE_TP53_6w3T3	chr8	68430000	69500000	gain	3
RPE_TP53_6w3T3	chr8	70100000	71150000	gain	3
RPE_TP53_6w3T3	chr8	71710000	72580000	gain	3
RPE_TP53_6w3T3	chr8	73020000	73780000	gain	3
RPE_TP53_6w3T3	chr8	75180000	76480000	gain	3
RPE_TP53_6w3T3	chr8	78500000	79430000	gain	3
RPE_TP53_6w3T3	chr8	86260000	87310000	gain	3
RPE_TP53_6w3T3	chr8	87610000	87700000	gain	3
RPE_TP53_6w3T3	chr8	91810000	91860000	gain	3
RPE_TP53_6w3T3	chr8	92420000	94410000	gain	3
RPE_TP53_6w3T3	chr8	108880000	109730000	gain	3
RPE_TP53_6w3T3	chr8	110570000	111270000	gain	3
RPE_TP53_6w3T3	chr8	115120000	115230000	gain	3
RPE_TP53_6w3T3	chr8	132100000	132300000	gain	3
RPE_TP53_6w3T3	chr8	135280000	135520000	gain	3
RPE_TP53_6w3T3	chr8	135940000	136490000	gain	3
RPE_TP53_6w3T3	chr8	136680000	137760000	gain	3
RPE_TP53_6w3T3	chr8	138400000	141220000	gain	3
RPE_TP53_6w3T3	chr8	142600000	142890000	gain	3
RPE_TP53_6w3T3	chr8	142920000	143670000	gain	3
RPE_TP53_6w3T3	chr9	1090000	1910000	gain	3
RPE_TP53_6w3T3	chr9	7140000	9240000	gain	3
RPE_TP53_6w3T3	chr9	23060000	25060000	gain	3
RPE_TP53_6w3T3	chr9	27580000	27990000	gain	3
RPE_TP53_6w3T3	chr9	77910000	78240000	gain	3
RPE_TP53_6w3T3	chr9	140940000	141213431	gain	3
RPE_TP53_6w3T3	chr10	1500000	2830000	gain	3
RPE_TP53_6w3T3	chr10	6530000	7780000	gain	3
RPE_TP53_6w3T3	chr10	10970000	11490000	gain	3
RPE_TP53_6w3T3	chr10	20590000	21190000	gain	3
RPE_TP53_6w3T3	chr10	37380000	37760000	gain	3
RPE_TP53_6w3T3	chr10	42860000	43630000	gain	3
RPE_TP53_6w3T3	chr10	44280000	44520000	gain	3
RPE_TP53_6w3T3	chr10	65730000	66760000	gain	3
RPE_TP53_6w3T3	chr10	82370000	86030000	gain	3
RPE_TP53_6w3T3	chr10	86280000	88120000	gain	3
RPE_TP53_6w3T3	chr10	112790000	114040000	gain	3
RPE_TP53_6w3T3	chr10	117730000	120440000	gain	3
RPE_TP53_6w3T3	chr10	122690000	123450000	gain	3
RPE_TP53_6w3T3	chr10	124220000	125450000	gain	3
RPE_TP53_6w3T3	chr10	128800000	134120000	gain	3
RPE_TP53_6w3T3	chr10	134670000	135534747	gain	3
RPE_TP53_6w3T3	chr11	7310000	7670000	gain	3
RPE_TP53_6w3T3	chr11	20560000	22460000	gain	3
RPE_TP53_6w3T3	chr11	86320000	91160000	gain	3
RPE_TP53_6w3T3	chr11	91160000	92580000	gain	4
RPE_TP53_6w3T3	chr11	92580000	96200000	gain	3
RPE_TP53_6w3T3	chr11	96200000	96280000	gain	4
RPE_TP53_6w3T3	chr11	96280000	114650000	gain	3
RPE_TP53_6w3T3	chr11	114650000	116390000	gain	4
RPE_TP53_6w3T3	chr11	116390000	133030000	gain	3
RPE_TP53_6w3T3	chr11	133030000	133870000	gain	4
RPE_TP53_6w3T3	chr11	133870000	134180000	gain	3
RPE_TP53_6w3T3	chr11	134180000	134870000	gain	4
RPE_TP53_6w3T3	chr11	134870000	135006516	gain	5
RPE_TP53_6w3T3	chr12	4780000	5860000	gain	3
RPE_TP53_6w3T3	chr12	24460000	26140000	loss	1
RPE_TP53_6w3T3	chr12	38510000	38570000	gain	3
RPE_TP53_6w3T3	chr12	114420000	115480000	gain	3
RPE_TP53_6w3T3	chr12	117640000	118330000	gain	3
RPE_TP53_6w3T3	chr12	118890000	119900000	gain	3
RPE_TP53_6w3T3	chr12	125810000	126700000	gain	3
RPE_TP53_6w3T3	chr12	128720000	131190000	gain	3
RPE_TP53_6w3T3	chr12	131490000	131910000	gain	3
RPE_TP53_6w3T3	chr12	133530000	133851895	gain	3
RPE_TP53_6w3T3	chr13	0	66330000	loss	1
RPE_TP53_6w3T3	chr13	66340000	78300000	loss	1
RPE_TP53_6w3T3	chr13	78310000	85480000	loss	1
RPE_TP53_6w3T3	chr13	85490000	115169878	loss	1
RPE_TP53_6w3T3	chr14	25260000	26530000	gain	3
RPE_TP53_6w3T3	chr14	45000000	45270000	gain	3
RPE_TP53_6w3T3	chr14	78330000	79320000	gain	3
RPE_TP53_6w3T3	chr14	81560000	88740000	gain	3
RPE_TP53_6w3T3	chr14	89390000	89820000	gain	3
RPE_TP53_6w3T3	chr14	94020000	94440000	gain	3
RPE_TP53_6w3T3	chr14	94840000	95560000	gain	3
RPE_TP53_6w3T3	chr14	96210000	96760000	gain	3
RPE_TP53_6w3T3	chr14	97050000	99840000	gain	3
RPE_TP53_6w3T3	chr14	104640000	104710000	gain	3
RPE_TP53_6w3T3	chr14	106310000	107349540	gain	3
RPE_TP53_6w3T3	chr15	24240000	24970000	gain	3
RPE_TP53_6w3T3	chr15	25300000	25500000	gain	3
RPE_TP53_6w3T3	chr15	27270000	28290000	gain	3
RPE_TP53_6w3T3	chr15	31540000	32420000	gain	3
RPE_TP53_6w3T3	chr15	53500000	53750000	gain	3
RPE_TP53_6w3T3	chr17	9800000	10410000	gain	3
RPE_TP53_6w3T3	chr17	14490000	14770000	gain	3
RPE_TP53_6w3T3	chr17	21680000	25420000	gain	3
RPE_TP53_6w3T3	chr17	31260000	33060000	gain	3
RPE_TP53_6w3T3	chr19	22510000	22920000	gain	3
RPE_TP53_6w3T3	chr19	28220000	29990000	gain	3
RPE_TP53_6w3T3	chr19	30520000	32140000	gain	3
RPE_TP53_6w3T3	chr19	33720000	33770000	gain	3
RPE_TP53_6w3T3	chr20	13800000	17130000	gain	3
RPE_TP53_6w3T3	chr20	18790000	19570000	gain	3
RPE_TP53_6w3T3	chr20	20110000	21180000	gain	3
RPE_TP53_6w3T3	chr20	21520000	22810000	gain	3
RPE_TP53_6w3T3	chr20	23750000	24630000	gain	3
RPE_TP53_6w3T3	chr20	37640000	39160000	gain	3
RPE_TP53_6w3T3	chr20	40450000	41800000	gain	3
RPE_TP53_6w3T3	chr20	50900000	51830000	gain	3
RPE_TP53_6w3T3	chr20	53460000	54930000	gain	3
RPE_TP53_6w3T3	chr20	55390000	56080000	gain	3
RPE_TP53_6w3T3	chr20	57870000	60310000	gain	3
RPE_TP53_6w3T3	chr21	20940000	20970000	gain	3
RPE_TP53_6w3T3	chr21	25880000	25960000	gain	3
RPE_TP53_6w3T3	chr21	26490000	26520000	gain	3
RPE_TP53_6w3T3	chr22	17320000	17490000	gain	3
RPE_TP53_6w3T3	chr22	22790000	22820000	gain	3
RPE_TP53_6w3T3	chr22	33010000	33520000	gain	3
RPE_TP53_6w3T3	chr22	48890000	49360000	gain	3
RPE_TP53_6w3T3	chr22	49370000	49770000	gain	3
RPE_TP53_6w3T3	chrX	0	9800000	gain	3
RPE_TP53_6w3T3	chrX	10830000	12920000	gain	3
RPE_TP53_6w3T3	chrX	13950000	15550000	gain	3
RPE_TP53_6w3T3	chrX	16930000	20050000	gain	3
RPE_TP53_6w3T3	chrX	20320000	23660000	gain	3
RPE_TP53_6w3T3	chrX	24230000	39320000	gain	3
RPE_TP53_6w3T3	chrX	41800000	43760000	gain	3
RPE_TP53_6w3T3	chrX	47460000	48340000	gain	3
RPE_TP53_6w3T3	chrX	49060000	53350000	gain	3
RPE_TP53_6w3T3	chrX	54770000	70050000	gain	3
RPE_TP53_6w3T3	chrX	70880000	71110000	gain	3
RPE_TP53_6w3T3	chrX	72350000	73720000	gain	3
RPE_TP53_6w3T3	chrX	73950000	101860000	gain	3
RPE_TP53_6w3T3	chrX	103250000	105830000	gain	3
RPE_TP53_6w3T3	chrX	107980000	108810000	gain	3
RPE_TP53_6w3T3	chrX	110110000	113700000	gain	3
RPE_TP53_6w3T3	chrX	114870000	117750000	gain	3
RPE_TP53_6w3T3	chrX	117790000	124400000	gain	3
RPE_TP53_6w3T3	chrX	124430000	132830000	gain	3
RPE_TP53_6w3T3	chrX	132850000	133100000	gain	3
[truncated: 5 more rows]

## Sheet: EDFig. 8f
sample_name	cell	altered_genome	perc_altered_genome
RPE_TP53_20wT1	twenty_w_tumor1_ACGTTCCGTGCTCGTG-1	467737418	0.154048
RPE_TP53_20wT1	twenty_w_tumor1_GTAGAAAGTTCCATTT-1	467737418	0.154048
RPE_TP53_20wT3	twenty_w_tumor3_TTTAGTCTCAGGTAAA-1	467737418	0.154048
RPE_TP53_20wT1	twenty_w_tumor1_CCTTGTGGTTGCATCA-1	467737418	0.154048
RPE_TP53_20wT3	twenty_w_tumor3_TGCTTGCTCTGAGAAA-1	467737418	0.154048
RPE_TP53_20wT1	twenty_w_tumor1_ACTGTCCAGGCCTGCT-1	467737418	0.154048
RPE_TP53_20wT1	twenty_w_tumor1_CTTCTAATCCTTCTAA-1	467737418	0.154048
RPE_TP53_20wT3	twenty_w_tumor3_TAGACTGTCTCGACGG-1	467737418	0.154048
RPE_TP53_20wT1	twenty_w_tumor1_CATCGTCAGTATGAAC-1	467737418	0.154048
RPE_TP53_20wT1	twenty_w_tumor1_CCACACTTCACGGGAA-1	467737418	0.154048
RPE_TP53_20wT1	twenty_w_tumor1_TCATCATCAGAACTTC-1	467737418	0.154048
RPE_TP53_20wT3	twenty_w_tumor3_TTCCAATTCTCAAAGC-1	467737418	0.154048
RPE_TP53_20wT1	twenty_w_tumor1_CATCCGTTCGTAGCTA-1	467737418	0.154048
RPE_TP53_20wT3	twenty_w_tumor3_GGCTGTGCAACCCTCT-1	467737418	0.154048
RPE_TP53_20wT2	twenty_w_tumor2_AGTCACACAGCGGTTC-1	467737418	0.154048
RPE_TP53_20wT1	twenty_w_tumor1_GGTAATCAGGCACTAG-1	467737418	0.154048
RPE_TP53_20wT2	twenty_w_tumor2_GACTATGTCGTTCGCT-1	467737418	0.154048
RPE_TP53_20wT1	twenty_w_tumor1_TCCGATCTCTTCGCTG-1	467737418	0.154048
RPE_TP53_20wT3	twenty_w_tumor3_ACCCTTGTCCAAGCCG-1	467737418	0.154048
RPE_TP53_20wT1	twenty_w_tumor1_TGTTGGATCACCCTTG-1	467737418	0.154048
RPE_TP53_20wT1	twenty_w_tumor1_TCCTAATTCAAGAAAC-1	467737418	0.154048
RPE_TP53_20wT2	twenty_w_tumor2_GATCCCTAGCCTCTCT-1	467737418	0.154048
RPE_TP53_20wT1	twenty_w_tumor1_TTACAGGGTGATGAAT-1	467737418	0.154048
RPE_TP53_20wT3	twenty_w_tumor3_TTTCAGTCACATACGT-1	467737418	0.154048
RPE_TP53_20wT1	twenty_w_tumor1_AGCATCAAGTTCGCAT-1	467737418	0.154048
RPE_TP53_20wT2	twenty_w_tumor2_GTTCTATAGTTGCCCG-1	467737418	0.154048
RPE_TP53_20wT1	twenty_w_tumor1_CATAAGCAGGTAGTAT-1	467737418	0.154048
RPE_TP53_20wT2	twenty_w_tumor2_AGTCAACTCCTTCTTC-1	467737418	0.154048
RPE_TP53_20wT2	twenty_w_tumor2_GGTCACGCAGATTCGT-1	467737418	0.154048
RPE_TP53_20wT1	twenty_w_tumor1_TTCAATCTCACGAGGA-1	467737418	0.154048
RPE_TP53_20wT3	twenty_w_tumor3_CCACACTCAGTAGTTC-1	467737418	0.154048
RPE_TP53_20wT3	twenty_w_tumor3_TTTAGTCAGTGGCCTC-1	467737418	0.154048
RPE_TP53_20wT1	twenty_w_tumor1_CTGCGAGCAATCGCGC-1	467737418	0.154048
RPE_TP53_20wT2	twenty_w_tumor2_ACGGGTCAGGTGGCTA-1	467737418	0.154048
RPE_TP53_20wT1	twenty_w_tumor1_GGGTTTATCACTCGAA-1	467737418	0.154048
RPE_TP53_20wT1	twenty_w_tumor1_TTCTAACGTGGCTGCT-1	467737418	0.154048
RPE_TP53_20wT1	twenty_w_tumor1_GATTGGTTCTACGGGC-1	467737418	0.154048
RPE_TP53_20wT1	twenty_w_tumor1_CCAATTTGTGCCCGTA-1	467737418	0.154048
RPE_TP53_20wT2	twenty_w_tumor2_GAGGCAATCTGAACGT-1	467737418	0.154048
RPE_TP53_20wT2	twenty_w_tumor2_GATGTTGCAACTTCTT-1	467737418	0.154048
RPE_TP53_20wT3	twenty_w_tumor3_ATTTACCTCTCGCTTG-1	467737418	0.154048
RPE_TP53_20wT2	twenty_w_tumor2_ATGCATGAGTTTGAGA-1	467737418	0.154048
RPE_TP53_20wT3	twenty_w_tumor3_ACATGCACACTGATTG-1	467737418	0.154048
RPE_TP53_20wT1	twenty_w_tumor1_TCAATCTTCTAAACGC-1	467737418	0.154048
RPE_TP53_20wT1	twenty_w_tumor1_TCCGATCAGGTTACCT-1	467737418	0.154048
RPE_TP53_20wT2	twenty_w_tumor2_CCTCTCCAGGATGTTA-1	467737418	0.154048
RPE_TP53_20wT3	twenty_w_tumor3_ATTTCTGGTCCGGACT-1	467737418	0.154048
RPE_TP53_20wT3	twenty_w_tumor3_TGATCAGTCCCTTCCC-1	467737418	0.154048
RPE_TP53_20wT1	twenty_w_tumor1_AGACTCAGTGACATCT-1	467737418	0.154048
RPE_TP53_20wT3	twenty_w_tumor3_AACCATGGTCTCGACG-1	467737418	0.154048
RPE_TP53_20wT3	twenty_w_tumor3_CACAACATCCTTTGAT-1	467737418	0.154048
RPE_TP53_20wT3	twenty_w_tumor3_TAATTCCTCGCGGTAC-1	467737418	0.154048
RPE_TP53_20wT3	twenty_w_tumor3_TCTTCCTAGTAGACAT-1	467737418	0.154048
RPE_TP53_20wT2	twenty_w_tumor2_TCAGTTTCATCCTCAC-1	467737418	0.154048
RPE_TP53_20wT1	twenty_w_tumor1_ATTCCTACATACACCA-1	467737418	0.154048
RPE_TP53_20wT1	twenty_w_tumor1_CACGTTCAGCAACAAT-1	467737418	0.154048
RPE_TP53_20wT1	twenty_w_tumor1_AGACACTAGCCGTTGC-1	467737418	0.154048
RPE_TP53_20wT2	twenty_w_tumor2_TCAGGTAAGCCAACCC-1	467737418	0.154048
RPE_TP53_20wT3	twenty_w_tumor3_ATAGGCTTCCACTTCG-1	467737418	0.154048
RPE_TP53_20wT1	twenty_w_tumor1_GCACATATCCCTCTCC-1	467737418	0.154048
RPE_TP53_20wT1	twenty_w_tumor1_TCACATTTCAAGAGGC-1	467737418	0.154048
RPE_TP53_20wT2	twenty_w_tumor2_AAAGAACCAACCACAT-1	467737418	0.154048
RPE_TP53_20wT1	twenty_w_tumor1_ACTGCAATCATGTCAG-1	467737418	0.154048
RPE_TP53_20wT1	twenty_w_tumor1_TGCGACGCACGGCACT-1	467737418	0.154048
RPE_TP53_20wT3	twenty_w_tumor3_ACGTCCTCAGCTATAC-1	467737418	0.154048
RPE_TP53_20wT3	twenty_w_tumor3_CGCCAGAAGTGGTCAG-1	467737418	0.154048
RPE_TP53_20wT1	twenty_w_tumor1_TCGAAGTGTCAGTTTG-1	467737418	0.154048
RPE_TP53_20wT2	twenty_w_tumor2_TCCACCATCTCATGCC-1	467737418	0.154048
RPE_TP53_20wT1	twenty_w_tumor1_GGGTTTACATTCCTCG-1	467737418	0.154048
RPE_TP53_20wT2	twenty_w_tumor2_TTTCCTCAGAAGTCAT-1	467737418	0.154048
RPE_TP53_20wT3	twenty_w_tumor3_CTCTCAGCAAGCACAG-1	467737418	0.154048
RPE_TP53_20wT1	twenty_w_tumor1_CTACATTGTAGCTTTG-1	467737418	0.154048
RPE_TP53_20wT2	twenty_w_tumor2_CTGAATGTCCGGACTG-1	467737418	0.154048
RPE_TP53_20wT1	twenty_w_tumor1_GGATCTAGTTGTAGCT-1	467737418	0.154048
RPE_TP53_20wT1	twenty_w_tumor1_TGGGATTCAGGGATAC-1	467737418	0.154048
RPE_TP53_20wT1	twenty_w_tumor1_TTGAACGCACCCTCTA-1	467737418	0.154048
RPE_TP53_20wT2	twenty_w_tumor2_TCATTGTCACATTCTT-1	467737418	0.154048
RPE_TP53_20wT2	twenty_w_tumor2_ATTACCTTCTCATTTG-1	467737418	0.154048
RPE_TP53_20wT3	twenty_w_tumor3_TTCACGCAGCCAGACA-1	467737418	0.154048
RPE_TP53_20wT2	twenty_w_tumor2_ACGTAACGTAGTTCCA-1	467737418	0.154048
RPE_TP53_20wT2	twenty_w_tumor2_ATCACTTCAAGGCTTT-1	467737418	0.154048
RPE_TP53_20wT3	twenty_w_tumor3_AGCCAGCCAGCCCAGT-1	467737418	0.154048
RPE_TP53_20wT3	twenty_w_tumor3_GGGTGTCCAAATTGCC-1	467737418	0.154048
RPE_TP53_20wT3	twenty_w_tumor3_TCCTTCTCAAAGAGTT-1	467737418	0.154048
RPE_TP53_20wT1	twenty_w_tumor1_AACACACCATGCCGAC-1	467737418	0.154048
RPE_TP53_20wT2	twenty_w_tumor2_GGACGTCCACGCGCTA-1	467737418	0.154048
RPE_TP53_20wT2	twenty_w_tumor2_TCGGGACTCAGTCAGT-1	467737418	0.154048
RPE_TP53_20wT3	twenty_w_tumor3_TCATCATTCTCTCTTC-1	467737418	0.154048
RPE_TP53_20wT1	twenty_w_tumor1_CATACCCAGAAACCCG-1	467737418	0.154048
RPE_TP53_20wT1	twenty_w_tumor1_GCATCTCCAGTTACCA-1	467737418	0.154048
RPE_TP53_20wT2	twenty_w_tumor2_CCCAACTCAACTGAAA-1	467737418	0.154048
RPE_TP53_20wT2	twenty_w_tumor2_GATCCCTTCTTCGGTC-1	467737418	0.154048
RPE_TP53_20wT2	twenty_w_tumor2_GATGATCTCTTCCCGA-1	467737418	0.154048
RPE_TP53_20wT2	twenty_w_tumor2_AACCATGAGGTCTGGA-1	467737418	0.154048
RPE_TP53_20wT3	twenty_w_tumor3_TTTCACATCTCTCAAT-1	467737418	0.154048
RPE_TP53_20wT1	twenty_w_tumor1_CCTTGTGGTTCTCGTC-1	467737418	0.154048
RPE_TP53_20wT3	twenty_w_tumor3_CCTATCGCAATTCTCT-1	467737418	0.154048
RPE_TP53_20wT1	twenty_w_tumor1_CATCCGTTCCGCAAAT-1	467737418	0.154048
RPE_TP53_20wT1	twenty_w_tumor1_TCGGGCACAGGGATAC-1	467737418	0.154048
RPE_TP53_20wT1	twenty_w_tumor1_CGAAGGATCGCCAACG-1	467737418	0.154048
RPE_TP53_20wT3	twenty_w_tumor3_ATCCTATCATCGCCTT-1	467737418	0.154048
RPE_TP53_20wT3	twenty_w_tumor3_GAGTTGTCACTGTGTA-1	467737418	0.154048
RPE_TP53_20wT3	twenty_w_tumor3_ATGCATGTCTGCCTCA-1	467737418	0.154048
RPE_TP53_20wT3	twenty_w_tumor3_TTCCTTCAGTCCCGAC-1	467737418	0.154048
RPE_TP53_20wT2	twenty_w_tumor2_ATTCGTTCAATCCTAG-1	467737418	0.154048
RPE_TP53_20wT3	twenty_w_tumor3_CAGTTAGTCTCGCTCA-1	467737418	0.154048
RPE_TP53_20wT1	twenty_w_tumor1_CAATCGACAACGATCT-1	467737418	0.154048
RPE_TP53_20wT1	twenty_w_tumor1_ATCATTCGTCATAAAG-1	467737418	0.154048
RPE_TP53_20wT1	twenty_w_tumor1_TCATACTGTTGAGTCT-1	467737418	0.154048
RPE_TP53_20wT1	twenty_w_tumor1_CGTGCTTTCCTGGCTT-1	467737418	0.154048
RPE_TP53_20wT1	twenty_w_tumor1_AATGACCGTCTTTCTA-1	467737418	0.154048
RPE_TP53_20wT1	twenty_w_tumor1_AGACCATCAGGCCCTA-1	467737418	0.154048
RPE_TP53_20wT2	twenty_w_tumor2_TGGGTTAAGGCTGGAT-1	467737418	0.154048
RPE_TP53_20wT1	twenty_w_tumor1_GGTGATTTCCTTCACG-1	467737418	0.154048
RPE_TP53_20wT1	twenty_w_tumor1_ACCATTTTCCTGGGAC-1	467737418	0.154048
RPE_TP53_20wT1	twenty_w_tumor1_TGCTGAATCAATCCGA-1	467737418	0.154048
RPE_TP53_20wT1	twenty_w_tumor1_CCCTCAACAAATGAAC-1	467737418	0.154048
RPE_TP53_20wT1	twenty_w_tumor1_TGATTTCTCGAAGGAC-1	467737418	0.154048
RPE_TP53_20wT1	twenty_w_tumor1_CTTGAGAGTGCGTCGT-1	467737418	0.154048
RPE_TP53_20wT2	twenty_w_tumor2_AGGGTGAAGGTTTACC-1	467737418	0.154048
RPE_TP53_20wT3	twenty_w_tumor3_TCATCCGAGTTGTACC-1	467737418	0.154048
RPE_TP53_20wT1	twenty_w_tumor1_AAACCCACAAATACAG-1	467737418	0.154048
RPE_TP53_20wT2	twenty_w_tumor2_TTGTTTGCACTTCAAG-1	467737418	0.154048
RPE_TP53_20wT3	twenty_w_tumor3_TTCCTCTGTTGAAGTA-1	467737418	0.154048
RPE_TP53_20wT1	twenty_w_tumor1_ACTGCAAGTCTCCCTA-1	467737418	0.154048
RPE_TP53_20wT1	twenty_w_tumor1_AAACCCACAGCACAAG-1	467737418	0.154048
RPE_TP53_20wT2	twenty_w_tumor2_ATGGATCCAACCAATC-1	467737418	0.154048
RPE_TP53_20wT2	twenty_w_tumor2_GGGCCATCACTTCTCG-1	467737418	0.154048
RPE_TP53_20wT3	twenty_w_tumor3_TCACACCGTATCGATC-1	467737418	0.154048
RPE_TP53_20wT3	twenty_w_tumor3_CATCCGTTCCTCGCAT-1	467737418	0.154048
RPE_TP53_20wT1	twenty_w_tumor1_CCCAACTGTTGACTAC-1	467737418	0.154048
RPE_TP53_20wT3	twenty_w_tumor3_GGCACGTTCCAAATGC-1	467737418	0.154048
RPE_TP53_20wT2	twenty_w_tumor2_GAGTTACGTTATAGAG-1	467737418	0.154048
RPE_TP53_20wT3	twenty_w_tumor3_TTTCCTCTCGACCCAG-1	467737418	0.154048
RPE_TP53_20wT1	twenty_w_tumor1_GCCTGTTTCTTACCGC-1	467737418	0.154048
RPE_TP53_20wT3	twenty_w_tumor3_GCACGGTCACGCTATA-1	467737418	0.154048
RPE_TP53_20wT3	twenty_w_tumor3_CTGCTCATCTTAGCTT-1	467737418	0.154048
RPE_TP53_20wT3	twenty_w_tumor3_CAATCGACAAGGATGC-1	467737418	0.154048
RPE_TP53_20wT1	twenty_w_tumor1_CTTGATTAGTTGCATC-1	467737418	0.154048
RPE_TP53_20wT1	twenty_w_tumor1_CTACAGACACATATGC-1	467737418	0.154048
RPE_TP53_20wT1	twenty_w_tumor1_TTCCAATAGCACACCC-1	467737418	0.154048
RPE_TP53_20wT1	twenty_w_tumor1_CTCATCGCATAACTCG-1	467737418	0.154048
RPE_TP53_20wT2	twenty_w_tumor2_TAACTTCTCCGATTAG-1	467737418	0.154048
RPE_TP53_20wT3	twenty_w_tumor3_TAGGGTTTCCTTTGAT-1	467737418	0.154048
RPE_TP53_20wT3	twenty_w_tumor3_TTGACCCCACAAGCCC-1	467737418	0.154048
RPE_TP53_20wT2	twenty_w_tumor2_ACCTACCCACCTAAAC-1	467737418	0.154048
RPE_TP53_20wT2	twenty_w_tumor2_TGCTTCGCATCCGTTC-1	467737418	0.154048
RPE_TP53_20wT1	twenty_w_tumor1_ACATCCCAGATAGCAT-1	467737418	0.154048
RPE_TP53_20wT1	twenty_w_tumor1_TTTATGCCAGGCATTT-1	467737418	0.154048
RPE_TP53_20wT1	twenty_w_tumor1_GATCATGTCCATGCAA-1	467737418	0.154048
RPE_TP53_20wT1	twenty_w_tumor1_TTCTGTAAGGCCCACT-1	467737418	0.154048
RPE_TP53_20wT2	twenty_w_tumor2_GAACACTCACTAACCA-1	467737418	0.154048
RPE_TP53_20wT2	twenty_w_tumor2_TTTAGTCAGCTGTCCG-1	467737418	0.154048
RPE_TP53_20wT1	twenty_w_tumor1_TGTCCTGTCGCCCAGA-1	467737418	0.154048
RPE_TP53_20wT1	twenty_w_tumor1_CATTGCCCAATTCACG-1	467737418	0.154048
RPE_TP53_20wT2	twenty_w_tumor2_ATGCGATTCGACTCCT-1	467737418	0.154048
RPE_TP53_20wT3	twenty_w_tumor3_GTAGCTATCTCCATAT-1	467737418	0.154048
RPE_TP53_20wT1	twenty_w_tumor1_GTAAGTCTCCCTGGTT-1	467737418	0.154048
RPE_TP53_20wT1	twenty_w_tumor1_ACTCTCGGTCCTACAA-1	467737418	0.154048
RPE_TP53_20wT3	twenty_w_tumor3_CCGTTCAGTACACGTT-1	467737418	0.154048
RPE_TP53_20wT1	twenty_w_tumor1_TTATTGCTCTACTTCA-1	467737418	0.154048
RPE_TP53_20wT1	twenty_w_tumor1_TCTATCACAGTGTATC-1	467737418	0.154048
RPE_TP53_20wT3	twenty_w_tumor3_TAGGTTGTCCATTGTT-1	467737418	0.154048
RPE_TP53_20wT2	twenty_w_tumor2_TCGCACTTCTGGAAGG-1	467737418	0.154048
RPE_TP53_20wT1	twenty_w_tumor1_AACAACCGTCACTCAA-1	467737418	0.154048
RPE_TP53_20wT3	twenty_w_tumor3_TTCCGGTGTACAGTAA-1	467737418	0.154048
RPE_TP53_20wT3	twenty_w_tumor3_CCCTCAATCTTTCCGG-1	467737418	0.154048
RPE_TP53_20wT1	twenty_w_tumor1_CAGCCAGTCATCCTGC-1	467737418	0.154048
RPE_TP53_20wT2	twenty_w_tumor2_CAATTTCAGCCGAATG-1	467737418	0.154048
RPE_TP53_20wT3	twenty_w_tumor3_TCATGCCTCGGCTTCT-1	467737418	0.154048
RPE_TP53_20wT1	twenty_w_tumor1_GCTTTCGGTACAGTTC-1	467737418	0.154048
RPE_TP53_20wT3	twenty_w_tumor3_CCTCCTCCATTGGCAT-1	467737418	0.154048
RPE_TP53_20wT1	twenty_w_tumor1_CCACGAGTCCTACGAA-1	467737418	0.154048
RPE_TP53_20wT1	twenty_w_tumor1_GGGAGATTCAACCTTT-1	467737418	0.154048
RPE_TP53_20wT1	twenty_w_tumor1_ACGTCCTTCTTGGCTC-1	467737418	0.154048
RPE_TP53_20wT1	twenty_w_tumor1_TTCATTGCAGCAGACA-1	467737418	0.154048
RPE_TP53_20wT3	twenty_w_tumor3_GATTCTTGTGGTAATA-1	467737418	0.154048
RPE_TP53_20wT1	twenty_w_tumor1_AACAACCTCAATCCGA-1	467737418	0.154048
RPE_TP53_20wT1	twenty_w_tumor1_AGATCGTTCGCGGTAC-1	467737418	0.154048
RPE_TP53_20wT2	twenty_w_tumor2_CATAAGCTCAAGAGTA-1	467737418	0.154048
RPE_TP53_20wT1	twenty_w_tumor1_GGGCTCACACAACGAG-1	467737418	0.154048
RPE_TP53_20wT2	twenty_w_tumor2_AGCTTCCAGCCGATCC-1	467737418	0.154048
RPE_TP53_20wT3	twenty_w_tumor3_AAGTGAATCCCTCAAC-1	467737418	0.154048
RPE_TP53_20wT1	twenty_w_tumor1_TGTGCGGAGCCAAGTG-1	467737418	0.154048
RPE_TP53_20wT3	twenty_w_tumor3_ATGAAAGCACTATCCC-1	467737418	0.154048
RPE_TP53_20wT1	twenty_w_tumor1_TAATTCCTCGTTCGCT-1	467737418	0.154048
RPE_TP53_20wT3	twenty_w_tumor3_CATACTTCAGTGAGCA-1	467737418	0.154048
RPE_TP53_20wT1	twenty_w_tumor1_AGATCCAAGCCTGCCA-1	467737418	0.154048
RPE_TP53_20wT1	twenty_w_tumor1_ATCACTTCACTGCTTC-1	467737418	0.154048
RPE_TP53_20wT1	twenty_w_tumor1_ATATCCTCATGGCCAC-1	467737418	0.154048
RPE_TP53_20wT3	twenty_w_tumor3_CTTCCTTCACTACGGC-1	467737418	0.154048
RPE_TP53_20wT3	twenty_w_tumor3_AGGTAGGCAGTCGGTC-1	467737418	0.154048
RPE_TP53_20wT1	twenty_w_tumor1_AGGGAGTCACAGTCAT-1	467737418	0.154048
RPE_TP53_20wT1	twenty_w_tumor1_GTTGTGATCGCCGTGA-1	467737418	0.154048
RPE_TP53_20wT3	twenty_w_tumor3_TGCTTGCAGACCAGAC-1	467737418	0.154048
RPE_TP53_20wT1	twenty_w_tumor1_GAAGTAAGTGAGGCAT-1	467737418	0.154048
RPE_TP53_20wT1	twenty_w_tumor1_TCCTCGACAAATCAGA-1	467737418	0.154048
RPE_TP53_20wT1	twenty_w_tumor1_ACCCTCAAGATGACAT-1	467737418	0.154048
RPE_TP53_20wT1	twenty_w_tumor1_TGTCCACCACTGTGTA-1	467737418	0.154048
RPE_TP53_20wT1	twenty_w_tumor1_CGTGAATCATATGGCT-1	467737418	0.154048
RPE_TP53_20wT1	twenty_w_tumor1_TTAGGGTAGGTCACCC-1	467737418	0.154048
RPE_TP53_20wT1	twenty_w_tumor1_TACCCACGTGGTCTAT-1	467737418	0.154048
RPE_TP53_20wT3	twenty_w_tumor3_ATTCTACCATATCTCT-1	467737418	0.154048
RPE_TP53_20wT3	twenty_w_tumor3_GTCAGCGCATGAATCC-1	467737418	0.154048
RPE_TP53_20wT1	twenty_w_tumor1_ATGGTTGGTTCTCGCT-1	467737418	0.154048
RPE_TP53_20wT3	twenty_w_tumor3_TCTATCACAGTGTGCC-1	467737418	0.154048
RPE_TP53_20wT3	twenty_w_tumor3_CTCCTTTGTAGTCACT-1	467737418	0.154048
RPE_TP53_20wT1	twenty_w_tumor1_CTTCAATTCGCTCTCA-1	467737418	0.154048
RPE_TP53_20wT1	twenty_w_tumor1_TCTCACGCAACACAGG-1	467737418	0.154048
RPE_TP53_20wT2	twenty_w_tumor2_TGCATCCGTGTACATC-1	467737418	0.154048
RPE_TP53_20wT3	twenty_w_tumor3_AAAGTGATCACGATAC-1	467737418	0.154048
RPE_TP53_20wT3	twenty_w_tumor3_ACGTAACAGTAAAGCT-1	467737418	0.154048
RPE_TP53_20wT3	twenty_w_tumor3_CACTGTCTCTTCACGC-1	556671189	0.183338
RPE_TP53_20wT3	twenty_w_tumor3_AGATCCAGTCATAACC-1	556671189	0.183338
RPE_TP53_20wT2	twenty_w_tumor2_AGGCTGCGTACTTGTG-1	556671189	0.183338
RPE_TP53_20wT3	twenty_w_tumor3_CAGCAATAGTTCCTGA-1	556671189	0.183338
RPE_TP53_20wT3	twenty_w_tumor3_TCGCTTGGTCTAACTG-1	556671189	0.183338
RPE_TP53_20wT3	twenty_w_tumor3_GGGAAGTCACACGCCA-1	556671189	0.183338
RPE_TP53_20wT2	twenty_w_tumor2_GTGCACGTCTTACACT-1	556671189	0.183338
RPE_TP53_20wT3	twenty_w_tumor3_CTACATTTCTTGTGCC-1	556671189	0.183338
RPE_TP53_20wT1	twenty_w_tumor1_GTCAAACTCCGATAAC-1	556671189	0.183338
RPE_TP53_20wT1	twenty_w_tumor1_TTCTGTAGTATGACAA-1	556671189	0.183338
RPE_TP53_20wT3	twenty_w_tumor3_ATGGATCGTATTTCTC-1	556671189	0.183338
RPE_TP53_20wT1	twenty_w_tumor1_GAGGCCTGTCTGCAAT-1	556671189	0.183338
RPE_TP53_20wT1	twenty_w_tumor1_TCAGTCCGTATGCAAA-1	556671189	0.183338
RPE_TP53_20wT2	twenty_w_tumor2_ATTTCTGCATGTTCGA-1	556671189	0.183338
RPE_TP53_20wT3	twenty_w_tumor3_CAACGATAGAACTCCT-1	556671189	0.183338
RPE_TP53_20wT1	twenty_w_tumor1_AATGACCTCATCTACT-1	556671189	0.183338
RPE_TP53_20wT1	twenty_w_tumor1_GATTCGAGTTGTATGC-1	556671189	0.183338
RPE_TP53_20wT3	twenty_w_tumor3_ACAGCCGCACTTGTGA-1	556671189	0.183338
RPE_TP53_20wT3	twenty_w_tumor3_CTCAGGGGTATTTCGG-1	556671189	0.183338
RPE_TP53_20wT2	twenty_w_tumor2_CAATTTCGTCACAGAG-1	556671189	0.183338
RPE_TP53_20wT3	twenty_w_tumor3_CCCTCAACAGCTGTGC-1	556671189	0.183338
RPE_TP53_20wT3	twenty_w_tumor3_GTAACACTCTAGTGAC-1	556671189	0.183338
RPE_TP53_20wT1	twenty_w_tumor1_GCTGCAGTCTCCTGTG-1	556671189	0.183338
RPE_TP53_20wT1	twenty_w_tumor1_TTCCAATTCAGGCGAA-1	556671189	0.183338
RPE_TP53_20wT2	twenty_w_tumor2_AACCATGGTGTCCCTT-1	556671189	0.183338
RPE_TP53_20wT3	twenty_w_tumor3_CATCCACGTTGCAAGG-1	556671189	0.183338
RPE_TP53_20wT3	twenty_w_tumor3_GAATCGTCAGCCTACG-1	556671189	0.183338
RPE_TP53_20wT2	twenty_w_tumor2_TTACCGCGTACCCGCA-1	556671189	0.183338
RPE_TP53_20wT3	twenty_w_tumor3_CATGAGTTCGAAATCC-1	556671189	0.183338
RPE_TP53_20wT2	twenty_w_tumor2_ACTATTCGTTTCCATT-1	556671189	0.183338
RPE_TP53_20wT1	twenty_w_tumor1_ATGGATCTCCACACCT-1	556671189	0.183338
RPE_TP53_20wT2	twenty_w_tumor2_TATCAGGTCCCGTTCA-1	556671189	0.183338
RPE_TP53_20wT2	twenty_w_tumor2_TTCCAATGTGGCCACT-1	556671189	0.183338
RPE_TP53_20wT3	twenty_w_tumor3_ATGACCAAGACAAGCC-1	556671189	0.183338
RPE_TP53_20wT3	twenty_w_tumor3_TCATTACAGCTTTCCC-1	556671189	0.183338
RPE_TP53_20wT2	twenty_w_tumor2_TTCTCTCTCTGCTGAA-1	556671189	0.183338
RPE_TP53_20wT3	twenty_w_tumor3_ACATCCCTCCACGGGT-1	556671189	0.183338
RPE_TP53_20wT2	twenty_w_tumor2_ATTCACTAGAAATCCA-1	556671189	0.183338
RPE_TP53_20wT2	twenty_w_tumor2_GCCCGAATCGCAGTGC-1	556671189	0.183338
RPE_TP53_20wT2	twenty_w_tumor2_AGTCACATCAACCGAT-1	556671189	0.183338
RPE_TP53_20wT2	twenty_w_tumor2_TAAGCACCAGAAACCG-1	556671189	0.183338
RPE_TP53_20wT2	twenty_w_tumor2_ATCACAGTCCAGCAAT-1	556671189	0.183338
RPE_TP53_20wT3	twenty_w_tumor3_GATTCTTTCACTTGTT-1	556671189	0.183338
RPE_TP53_20wT2	twenty_w_tumor2_ATACCGATCGGTATGT-1	556671189	0.183338
RPE_TP53_20wT3	twenty_w_tumor3_TCACTATGTCACATTG-1	556671189	0.183338
RPE_TP53_20wT2	twenty_w_tumor2_TATTGGGGTTCCAGGC-1	556671189	0.183338
RPE_TP53_20wT3	twenty_w_tumor3_ATCCACCAGACCTCCG-1	556671189	0.183338
RPE_TP53_20wT2	twenty_w_tumor2_ATCCTATCATGGCTGC-1	556671189	0.183338
RPE_TP53_20wT3	twenty_w_tumor3_AAGACAAAGAGAACCC-1	556671189	0.183338
RPE_TP53_20wT1	twenty_w_tumor1_CATTGTTAGCCGTTGC-1	556671189	0.183338
RPE_TP53_20wT3	twenty_w_tumor3_CCACTTGGTTTACTTC-1	556671189	0.183338
RPE_TP53_20wT1	twenty_w_tumor1_ACTTATCCACTATCGA-1	556671189	0.183338
RPE_TP53_20wT2	twenty_w_tumor2_TCAGCCTTCCCGAAAT-1	556671189	0.183338
RPE_TP53_20wT3	twenty_w_tumor3_GAAGAATCAAGTCCCG-1	556671189	0.183338
RPE_TP53_20wT1	twenty_w_tumor1_ATTTCTGCATAGTCAC-1	556671189	0.183338
RPE_TP53_20wT3	twenty_w_tumor3_TCCTTCTGTCCGTTTC-1	556671189	0.183338
RPE_TP53_20wT1	twenty_w_tumor1_AACAAAGCACCCAAGC-1	556671189	0.183338
RPE_TP53_20wT2	twenty_w_tumor2_CTCCACACACAGTACT-1	556671189	0.183338
RPE_TP53_20wT1	twenty_w_tumor1_CAACGGCCATGGAATA-1	556671189	0.183338
RPE_TP53_20wT2	twenty_w_tumor2_TTCGATTGTCACATTG-1	556671189	0.183338
RPE_TP53_20wT3	twenty_w_tumor3_ATAGACCTCCGCGATG-1	556671189	0.183338
RPE_TP53_20wT3	twenty_w_tumor3_CCTGTTGTCCGATAAC-1	556671189	0.183338
RPE_TP53_20wT1	twenty_w_tumor1_CATACAGCAAGGCTTT-1	556671189	0.183338
RPE_TP53_20wT3	twenty_w_tumor3_GGGCTCATCGATTTCT-1	556671189	0.183338
RPE_TP53_20wT3	twenty_w_tumor3_TAGGGTTCAATCGCAT-1	556671189	0.183338
RPE_TP53_20wT2	twenty_w_tumor2_TTCAATCCACGCGGTT-1	556671189	0.183338
RPE_TP53_20wT3	twenty_w_tumor3_TAGGTTGTCTTTCCGG-1	556671189	0.183338
RPE_TP53_20wT3	twenty_w_tumor3_TATCTTGCAGCTATAC-1	556671189	0.183338
RPE_TP53_20wT3	twenty_w_tumor3_TCTGGCTTCCATCTCG-1	556671189	0.183338
RPE_TP53_20wT3	twenty_w_tumor3_ACGTCCTTCTGCTTTA-1	556671189	0.183338
RPE_TP53_20wT3	twenty_w_tumor3_TTCCTAACAATTGCTG-1	556671189	0.183338
RPE_TP53_20wT2	twenty_w_tumor2_CCTTTGGTCCGAGGCT-1	556671189	0.183338
RPE_TP53_20wT3	twenty_w_tumor3_CTAGACACAACTTCTT-1	556671189	0.183338
RPE_TP53_20wT1	twenty_w_tumor1_GCTGCAGAGATCCCGC-1	556671189	0.183338
RPE_TP53_20wT3	twenty_w_tumor3_TCTATCAGTTTCAGAC-1	556671189	0.183338
RPE_TP53_20wT1	twenty_w_tumor1_TTCCACGTCCGGACTG-1	556671189	0.183338
RPE_TP53_20wT1	twenty_w_tumor1_ACCTGTCAGCCTTTCC-1	556671189	0.183338
RPE_TP53_20wT2	twenty_w_tumor2_TCCACCATCCTAACAG-1	556671189	0.183338
RPE_TP53_20wT1	twenty_w_tumor1_ACTATTCTCTTCGTAT-1	556671189	0.183338
RPE_TP53_20wT3	twenty_w_tumor3_AACACACCAGGGTCTC-1	556671189	0.183338
RPE_TP53_20wT1	twenty_w_tumor1_GAACACTTCTCTCAAT-1	556671189	0.183338
RPE_TP53_20wT3	twenty_w_tumor3_TCAGTCCTCCAATCTT-1	556671189	0.183338
RPE_TP53_20wT3	twenty_w_tumor3_TTTCCTCAGCGATTCT-1	556671189	0.183338
RPE_TP53_20wT2	twenty_w_tumor2_TCCTTTCCAATGGCCC-1	556671189	0.183338
RPE_TP53_20wT2	twenty_w_tumor2_TCCTTTCCAGTGCCTG-1	556671189	0.183338
RPE_TP53_20wT1	twenty_w_tumor1_GTTACCCGTTCCAGGC-1	556671189	0.183338
RPE_TP53_20wT3	twenty_w_tumor3_AATCGACCAAACTCGT-1	556671189	0.183338
RPE_TP53_20wT1	twenty_w_tumor1_CCTCACATCAAAGAAC-1	556671189	0.183338
RPE_TP53_20wT1	twenty_w_tumor1_TCCTTTCTCTAAGCCA-1	556671189	0.183338
RPE_TP53_20wT3	twenty_w_tumor3_CACGGGTCAAGTCCCG-1	556671189	0.183338
RPE_TP53_20wT1	twenty_w_tumor1_CCTCACAGTATTCTCT-1	556671189	0.183338
RPE_TP53_20wT3	twenty_w_tumor3_AACCTTTGTAACGTTC-1	556671189	0.183338
RPE_TP53_20wT2	twenty_w_tumor2_TACCCACAGGTTCCAT-1	556671189	0.183338
RPE_TP53_20wT3	twenty_w_tumor3_AGATCGTTCTGCTAGA-1	556671189	0.183338
RPE_TP53_20wT1	twenty_w_tumor1_TACACCCTCATCGCCT-1	556671189	0.183338
RPE_TP53_20wT3	twenty_w_tumor3_CCCTCAAGTATCCCTC-1	556671189	0.183338
RPE_TP53_20wT3	twenty_w_tumor3_CCTCCAATCTACGGGC-1	556671189	0.183338
RPE_TP53_20wT2	twenty_w_tumor2_CCTGCATAGGTAGACC-1	556671189	0.183338
RPE_TP53_20wT3	twenty_w_tumor3_TACTTGTAGCCAGACA-1	556671189	0.183338
RPE_TP53_20wT1	twenty_w_tumor1_CTGCATCAGAGGCTGT-1	556671189	0.183338
RPE_TP53_20wT1	twenty_w_tumor1_GCTACAACAGGCACAA-1	556671189	0.183338
RPE_TP53_20wT1	twenty_w_tumor1_TCCTTTCAGTAGCAAT-1	556671189	0.183338
RPE_TP53_20wT1	twenty_w_tumor1_TTTCACAGTTTCACAG-1	556671189	0.183338
RPE_TP53_20wT3	twenty_w_tumor3_CCATAAGTCAAGGCTT-1	556671189	0.183338
RPE_TP53_20wT3	twenty_w_tumor3_GGTAACTGTGATATAG-1	556671189	0.183338
RPE_TP53_20wT1	twenty_w_tumor1_AGAACCTTCGGTATGT-1	556671189	0.183338
RPE_TP53_20wT1	twenty_w_tumor1_GCTTGGGCAACGACTT-1	556671189	0.183338
RPE_TP53_20wT1	twenty_w_tumor1_CTCGAGGCACGACCTG-1	556671189	0.183338
RPE_TP53_20wT1	twenty_w_tumor1_ATCCCTGGTGATTCAC-1	556671189	0.183338
RPE_TP53_20wT1	twenty_w_tumor1_ATTTCTGTCGAAGGAC-1	556671189	0.183338
RPE_TP53_20wT1	twenty_w_tumor1_CGATGGCCAACAAGTA-1	556671189	0.183338
RPE_TP53_20wT1	twenty_w_tumor1_ATTCCATAGTCCGCGT-1	556671189	0.183338
RPE_TP53_20wT2	twenty_w_tumor2_GAACACTTCGGCATAT-1	556671189	0.183338
RPE_TP53_20wT1	twenty_w_tumor1_TCCTTTCTCTTCCTAA-1	556671189	0.183338
RPE_TP53_20wT3	twenty_w_tumor3_GTTTACTGTAGTCACT-1	556671189	0.183338
RPE_TP53_20wT3	twenty_w_tumor3_TTCCTTCTCTGTGCTC-1	556671189	0.183338
RPE_TP53_20wT1	twenty_w_tumor1_CATCCACCAGTTCACA-1	556671189	0.183338
RPE_TP53_20wT1	twenty_w_tumor1_AAAGAACCACTGCGAC-1	556671189	0.183338
RPE_TP53_20wT2	twenty_w_tumor2_TTTCACACACCATATG-1	556671189	0.183338
RPE_TP53_20wT3	twenty_w_tumor3_AACACACGTGGTTCTA-1	556671189	0.183338
RPE_TP53_20wT3	twenty_w_tumor3_ACTCCCACATCCCGTT-1	556671189	0.183338
RPE_TP53_20wT1	twenty_w_tumor1_CCCTTAGCATGAATCC-1	556671189	0.183338
RPE_TP53_20wT1	twenty_w_tumor1_TGCTTGCCACCTCTAC-1	556671189	0.183338
RPE_TP53_20wT1	twenty_w_tumor1_TAATCTCTCCCTCTTT-1	556671189	0.183338
RPE_TP53_20wT1	twenty_w_tumor1_TGCAGTATCCATTTAC-1	556671189	0.183338
RPE_TP53_20wT1	twenty_w_tumor1_ATTCCCGTCAACTACG-1	556671189	0.183338
RPE_TP53_20wT1	twenty_w_tumor1_TCACGCTAGTATGAAC-1	556671189	0.183338
RPE_TP53_20wT2	twenty_w_tumor2_CTACATTTCAACTGGT-1	556671189	0.183338
RPE_TP53_20wT1	twenty_w_tumor1_CATACAGCAGGCCCTA-1	556671189	0.183338
RPE_TP53_20wT2	twenty_w_tumor2_GGTCACGCAATACCTG-1	556671189	0.183338
RPE_TP53_20wT2	twenty_w_tumor2_TCATCATTCTCTGACC-1	556671189	0.183338
RPE_TP53_20wT2	twenty_w_tumor2_TACCGGGTCGCCAATA-1	556671189	0.183338
RPE_TP53_20wT3	twenty_w_tumor3_TTCAATCAGCACACAG-1	556671189	0.183338
RPE_TP53_20wT1	twenty_w_tumor1_AGGAGGTGTTTGGAAA-1	556671189	0.183338
RPE_TP53_20wT1	twenty_w_tumor1_TTCCTAACACTCCCTA-1	556671189	0.183338
RPE_TP53_20wT1	twenty_w_tumor1_TCCTCCCCACAAGTTC-1	556671189	0.183338
RPE_TP53_20wT1	twenty_w_tumor1_TTTACTGTCGACCCAG-1	556671189	0.183338
RPE_TP53_20wT1	twenty_w_tumor1_GGGTGTCTCTGGGCCA-1	556671189	0.183338
RPE_TP53_20wT1	twenty_w_tumor1_CTGTACCAGGAATGTT-1	556671189	0.183338
RPE_TP53_20wT1	twenty_w_tumor1_GCTACCTTCAACTACG-1	556671189	0.183338
RPE_TP53_20wT1	twenty_w_tumor1_TAATTCCTCGTTCATT-1	556671189	0.183338
RPE_TP53_20wT2	twenty_w_tumor2_TTCCTTCAGCATCAGG-1	556671189	0.183338
RPE_TP53_20wT1	twenty_w_tumor1_CTGCCATCAATTCTTC-1	556671189	0.183338
RPE_TP53_20wT3	twenty_w_tumor3_CCACAAAAGCAGCCTC-1	556671189	0.183338
RPE_TP53_20wT1	twenty_w_tumor1_TTCCTAACAGAGAATT-1	556671189	0.183338
RPE_TP53_20wT1	twenty_w_tumor1_CATCCACTCACGGGCT-1	556671189	0.183338
RPE_TP53_20wT1	twenty_w_tumor1_GAAGTAACACTCCCTA-1	537922824	0.177164
RPE_TP53_20wT3	twenty_w_tumor3_GCTGCAGTCTCCGAAA-1	537922824	0.177164
RPE_TP53_20wT1	twenty_w_tumor1_CACTGTCCACGGGTAA-1	537922824	0.177164
RPE_TP53_20wT1	twenty_w_tumor1_GCAGGCTTCAACCTCC-1	537922824	0.177164
RPE_TP53_20wT1	twenty_w_tumor1_GATCCCTCAACTAGAA-1	537922824	0.177164
RPE_TP53_20wT3	twenty_w_tumor3_ACCCTCAAGACTTCCA-1	537922824	0.177164
RPE_TP53_20wT1	twenty_w_tumor1_GTGCACGAGACAGCTG-1	537922824	0.177164
RPE_TP53_20wT3	twenty_w_tumor3_TCCTCGATCCCTTCCC-1	537922824	0.177164
RPE_TP53_20wT1	twenty_w_tumor1_AGTCAACAGGTCATTC-1	537922824	0.177164
RPE_TP53_20wT1	twenty_w_tumor1_TCCGATCCACCCTGTT-1	537922824	0.177164
RPE_TP53_20wT1	twenty_w_tumor1_ATGGGTTCAGATACCT-1	537922824	0.177164
RPE_TP53_20wT1	twenty_w_tumor1_AATCGACAGATCCTAC-1	537922824	0.177164
RPE_TP53_20wT2	twenty_w_tumor2_CCCGGAATCGTGTTCC-1	537922824	0.177164
RPE_TP53_20wT1	twenty_w_tumor1_TGATCTTTCTGTCCGT-1	537922824	0.177164
RPE_TP53_20wT1	twenty_w_tumor1_AACTTCTCAGCCGGTT-1	537922824	0.177164
RPE_TP53_20wT1	twenty_w_tumor1_AGACACTGTCAGCTTA-1	537922824	0.177164
RPE_TP53_20wT1	twenty_w_tumor1_CCGCAAGAGACCAAAT-1	537922824	0.177164
RPE_TP53_20wT1	twenty_w_tumor1_TCACTATAGATAGCAT-1	537922824	0.177164
RPE_TP53_20wT1	twenty_w_tumor1_TCATCCGTCCTTATAC-1	537922824	0.177164
RPE_TP53_20wT3	twenty_w_tumor3_TACGGTACAACTCGAT-1	537922824	0.177164
RPE_TP53_20wT3	twenty_w_tumor3_TTTGATCAGTTAACGA-1	537922824	0.177164
RPE_TP53_20wT2	twenty_w_tumor2_GACATCAAGCCTTTCC-1	537922824	0.177164
RPE_TP53_20wT3	twenty_w_tumor3_CTTCCGACATTGGATC-1	537922824	0.177164
RPE_TP53_20wT1	twenty_w_tumor1_GATCATGCATGGAGAC-1	537922824	0.177164
RPE_TP53_20wT1	twenty_w_tumor1_ACGTACATCCACTAGA-1	537922824	0.177164
RPE_TP53_20wT1	twenty_w_tumor1_CGTAGTAGTCTTTCAT-1	537922824	0.177164
RPE_TP53_20wT1	twenty_w_tumor1_TCAAGACAGCTTCATG-1	537922824	0.177164
RPE_TP53_20wT3	twenty_w_tumor3_CGCATGGTCTGTCCCA-1	537922824	0.177164
RPE_TP53_20wT3	twenty_w_tumor3_GAAACCTGTACTCAAC-1	537922824	0.177164
RPE_TP53_20wT1	twenty_w_tumor1_GATGACTTCTTCGATT-1	537922824	0.177164
RPE_TP53_20wT3	twenty_w_tumor3_CCGCAAGGTTCAAGTC-1	537922824	0.177164
RPE_TP53_20wT3	twenty_w_tumor3_TACTTACCAATTGCCA-1	537922824	0.177164
RPE_TP53_20wT3	twenty_w_tumor3_TTTCAGTAGTGGTGAC-1	537922824	0.177164
RPE_TP53_20wT2	twenty_w_tumor2_TTGCCTGTCTCATTTG-1	537922824	0.177164
RPE_TP53_20wT3	twenty_w_tumor3_TCACTATTCTGACCCT-1	537922824	0.177164
RPE_TP53_20wT1	twenty_w_tumor1_TCCTCTTGTTGTATGC-1	537922824	0.177164
RPE_TP53_20wT3	twenty_w_tumor3_TGCATCCGTACCACGC-1	537922824	0.177164
RPE_TP53_20wT3	twenty_w_tumor3_AATTTCCTCAGACATC-1	537922824	0.177164
RPE_TP53_20wT3	twenty_w_tumor3_TACACCCGTTAACAGA-1	537922824	0.177164
RPE_TP53_20wT1	twenty_w_tumor1_CTTCAATAGGCCTGCT-1	537922824	0.177164
RPE_TP53_20wT2	twenty_w_tumor2_AATGGCTAGTCATGCT-1	537922824	0.177164
RPE_TP53_20wT3	twenty_w_tumor3_ACTTTCACACCTCGTT-1	537922824	0.177164
RPE_TP53_20wT1	twenty_w_tumor1_ACACGCGGTAGTTACC-1	537922824	0.177164
RPE_TP53_20wT1	twenty_w_tumor1_GAGCCTGCAAACTAGA-1	537922824	0.177164
RPE_TP53_20wT1	twenty_w_tumor1_CAACCAACATCCCGTT-1	537922824	0.177164
RPE_TP53_20wT1	twenty_w_tumor1_TCTTAGTTCAAGGAGC-1	537922824	0.177164
RPE_TP53_20wT1	twenty_w_tumor1_TTTAGTCCACAATGAA-1	537922824	0.177164
RPE_TP53_20wT1	twenty_w_tumor1_CTGCAGGCAAGCGGAT-1	537922824	0.177164
RPE_TP53_20wT2	twenty_w_tumor2_ACCCTCACAAGTTCCA-1	537922824	0.177164
RPE_TP53_20wT3	twenty_w_tumor3_TTTAGTCTCTCTGCTG-1	537922824	0.177164
RPE_TP53_20wT1	twenty_w_tumor1_ACCATTTCAATGCTCA-1	537922824	0.177164
RPE_TP53_20wT1	twenty_w_tumor1_TCTTAGTTCAGAATAG-1	537922824	0.177164
RPE_TP53_20wT2	twenty_w_tumor2_TTGGATGTCCCTCTAG-1	537922824	0.177164
RPE_TP53_20wT2	twenty_w_tumor2_ACCCTCAGTCCCTCAT-1	537922824	0.177164
RPE_TP53_20wT2	twenty_w_tumor2_GAAGCCCTCAGAGTTC-1	537922824	0.177164
RPE_TP53_20wT1	twenty_w_tumor1_GACCAATTCGTACCTC-1	537922824	0.177164
RPE_TP53_20wT3	twenty_w_tumor3_GTAGGAGGTGTTCCTC-1	537922824	0.177164
RPE_TP53_20wT1	twenty_w_tumor1_GGACGTCCATTGACTG-1	537922824	0.177164
RPE_TP53_20wT2	twenty_w_tumor2_CTGCGAGAGCCTCAAT-1	537922824	0.177164
RPE_TP53_20wT1	twenty_w_tumor1_TGGGATTGTGTCGCTG-1	537922824	0.177164
RPE_TP53_20wT3	twenty_w_tumor3_GTGCTGGGTAGGCTGA-1	537922824	0.177164
RPE_TP53_20wT2	twenty_w_tumor2_AGACAAAGTGATTAGA-1	537922824	0.177164
RPE_TP53_20wT2	twenty_w_tumor2_ATGCGATTCGCACTCT-1	537922824	0.177164
RPE_TP53_20wT1	twenty_w_tumor1_TACGGTACATCCGTTC-1	537922824	0.177164
RPE_TP53_20wT3	twenty_w_tumor3_CGTTCTGCAGACGCTC-1	537922824	0.177164
RPE_TP53_20wT3	twenty_w_tumor3_TGCTTCGCAGTAGTTC-1	537922824	0.177164
RPE_TP53_20wT1	twenty_w_tumor1_ACGTACAAGCCAAGGT-1	537922824	0.177164
RPE_TP53_20wT2	twenty_w_tumor2_CCGTTCACAAGTGCAG-1	537922824	0.177164
RPE_TP53_20wT2	twenty_w_tumor2_ATCAGGTTCACCCTGT-1	537922824	0.177164
RPE_TP53_20wT2	twenty_w_tumor2_AATTTCCTCCGATAGT-1	537922824	0.177164
RPE_TP53_20wT2	twenty_w_tumor2_GTTACAGGTAGTCACT-1	537922824	0.177164
RPE_TP53_20wT3	twenty_w_tumor3_CATTGCCAGGCACTCC-1	537922824	0.177164
RPE_TP53_20wT3	twenty_w_tumor3_GTACAGTGTGCTCTCT-1	537922824	0.177164
RPE_TP53_20wT2	twenty_w_tumor2_CTGTATTTCTCAACCC-1	537922824	0.177164
RPE_TP53_20wT2	twenty_w_tumor2_TTACTGTAGGTTTGAA-1	537922824	0.177164
RPE_TP53_20wT2	twenty_w_tumor2_AACACACGTCTATGAC-1	537922824	0.177164
RPE_TP53_20wT2	twenty_w_tumor2_AAGGTAAGTCACTCGG-1	537922824	0.177164
RPE_TP53_20wT2	twenty_w_tumor2_CTGAATGTCCACGTCT-1	537922824	0.177164
RPE_TP53_20wT2	twenty_w_tumor2_TACCTGCTCCCAACTC-1	537922824	0.177164
RPE_TP53_20wT2	twenty_w_tumor2_TCAAGCAGTCCCTGTT-1	537922824	0.177164
RPE_TP53_20wT1	twenty_w_tumor1_ACTGTGAGTTTCTTAC-1	537922824	0.177164
RPE_TP53_20wT1	twenty_w_tumor1_TGTTTGTAGTAGCCAG-1	537922824	0.177164
RPE_TP53_20wT1	twenty_w_tumor1_ACATGCATCACATCAG-1	537922824	0.177164
RPE_TP53_20wT2	twenty_w_tumor2_CTAACCCTCACACCGG-1	537922824	0.177164
RPE_TP53_20wT2	twenty_w_tumor2_TCCTCCCCATCTCAAG-1	537922824	0.177164
RPE_TP53_20wT2	twenty_w_tumor2_CGATCGGTCCGGCTTT-1	537922824	0.177164
RPE_TP53_20wT3	twenty_w_tumor3_CTCCACAAGAACTGAT-1	537922824	0.177164
RPE_TP53_20wT2	twenty_w_tumor2_TCTCAGCTCGCCTTTG-1	537922824	0.177164
RPE_TP53_20wT1	twenty_w_tumor1_CATCCACTCCTATTGT-1	537922824	0.177164
RPE_TP53_20wT2	twenty_w_tumor2_GCATCGGCACTACCGG-1	537922824	0.177164
RPE_TP53_20wT1	twenty_w_tumor1_CGTCCATAGCAATAAC-1	537922824	0.177164
RPE_TP53_20wT3	twenty_w_tumor3_TGAGGTTTCGAGTACT-1	537922824	0.177164
RPE_TP53_20wT1	twenty_w_tumor1_ACTACGACATAGATCC-1	481271568	0.158506
RPE_TP53_20wT2	twenty_w_tumor2_CATGAGTCACTCGATA-1	481271568	0.158506
RPE_TP53_20wT2	twenty_w_tumor2_TTACTGTTCTTTACAC-1	481271568	0.158506
RPE_TP53_20wT1	twenty_w_tumor1_TGCTGAAAGGCATCAG-1	481271568	0.158506
RPE_TP53_20wT2	twenty_w_tumor2_ACGTTCCAGATAGCAT-1	481271568	0.158506
RPE_TP53_20wT2	twenty_w_tumor2_CTGTACCAGACTCATC-1	481271568	0.158506
RPE_TP53_20wT2	twenty_w_tumor2_TGTGTGAGTACCGCGT-1	481271568	0.158506
RPE_TP53_20wT2	twenty_w_tumor2_GTTCGCTTCATTCATC-1	481271568	0.158506
RPE_TP53_20wT3	twenty_w_tumor3_GATTCGATCTCCTGAC-1	481271568	0.158506
RPE_TP53_20wT2	twenty_w_tumor2_AGAAATGTCGCACTCT-1	481271568	0.158506
RPE_TP53_20wT1	twenty_w_tumor1_CGAAGTTCACAGTCCG-1	481271568	0.158506
RPE_TP53_20wT2	twenty_w_tumor2_GTTAGTGAGCCTCAAT-1	481271568	0.158506
RPE_TP53_20wT2	twenty_w_tumor2_TGTAAGCCAAGCCATT-1	481271568	0.158506
RPE_TP53_20wT3	twenty_w_tumor3_CTCAACCAGTAGTCCT-1	481271568	0.158506
RPE_TP53_20wT3	twenty_w_tumor3_CATGCTCTCAGTGATC-1	481271568	0.158506
RPE_TP53_20wT3	twenty_w_tumor3_CACGTTCCATCCGGCA-1	481271568	0.158506
RPE_TP53_20wT3	twenty_w_tumor3_CTGTAGAGTACTGACT-1	481271568	0.158506
RPE_TP53_20wT3	twenty_w_tumor3_TCTATACCAGCCGTTG-1	481271568	0.158506
RPE_TP53_20wT2	twenty_w_tumor2_CTCCATGTCAACACCA-1	481271568	0.158506
RPE_TP53_20wT3	twenty_w_tumor3_CTCATGCTCAATCCAG-1	481271568	0.158506
RPE_TP53_20wT3	twenty_w_tumor3_CTTCTAAAGTAGAATC-1	481271568	0.158506
RPE_TP53_20wT2	twenty_w_tumor2_GGGTCTGCACGCGCAT-1	481271568	0.158506
RPE_TP53_20wT2	twenty_w_tumor2_AACCTGACAGGATTCT-1	481271568	0.158506
RPE_TP53_20wT2	twenty_w_tumor2_GAGTTTGTCCACTAGA-1	481271568	0.158506
RPE_TP53_20wT2	twenty_w_tumor2_AGGATCTAGCCTTTCC-1	481271568	0.158506
RPE_TP53_20wT3	twenty_w_tumor3_TCAAGCACATAAGCAA-1	481271568	0.158506
RPE_TP53_20wT1	twenty_w_tumor1_ACAGGGAAGGACTTCT-1	481271568	0.158506
RPE_TP53_20wT3	twenty_w_tumor3_CGTAGTACACAGCATT-1	481271568	0.158506
RPE_TP53_20wT1	twenty_w_tumor1_CCTCTAGCATGGCACC-1	481271568	0.158506
RPE_TP53_20wT3	twenty_w_tumor3_TCACAAGGTACCCGAC-1	481271568	0.158506
RPE_TP53_20wT1	twenty_w_tumor1_TCGCACTAGGAACGAA-1	481271568	0.158506
RPE_TP53_20wT3	twenty_w_tumor3_TTCACGCTCGAACTCA-1	481271568	0.158506
RPE_TP53_20wT2	twenty_w_tumor2_TCTTAGTTCCAGCCTT-1	481271568	0.158506
RPE_TP53_20wT2	twenty_w_tumor2_TTCCGGTCATGATCTG-1	481271568	0.158506
RPE_TP53_20wT3	twenty_w_tumor3_CTTCCTTTCTCCATAT-1	481271568	0.158506
RPE_TP53_20wT1	twenty_w_tumor1_TTCCTAACACCTATCC-1	481271568	0.158506
RPE_TP53_20wT2	twenty_w_tumor2_TTCCGGTTCTATCCAT-1	481271568	0.158506
RPE_TP53_20wT3	twenty_w_tumor3_CTCCGATGTAATGATG-1	481271568	0.158506
RPE_TP53_20wT1	twenty_w_tumor1_GTAACCAGTCTGTGCG-1	481271568	0.158506
RPE_TP53_20wT1	twenty_w_tumor1_TCCCACATCGATACGT-1	481271568	0.158506
RPE_TP53_20wT1	twenty_w_tumor1_TCTATACGTACTGCCG-1	481271568	0.158506
RPE_TP53_20wT3	twenty_w_tumor3_GTGATGTGTACAGTAA-1	481271568	0.158506
RPE_TP53_20wT2	twenty_w_tumor2_CCACACTCAAATTGGA-1	481271568	0.158506
RPE_TP53_20wT2	twenty_w_tumor2_TCAATTCCAGCATACT-1	481271568	0.158506
RPE_TP53_20wT2	twenty_w_tumor2_TCCTAATAGCCTTTGA-1	481271568	0.158506
RPE_TP53_20wT1	twenty_w_tumor1_AGCTTCCTCATTTCGT-1	481271568	0.158506
RPE_TP53_20wT1	twenty_w_tumor1_ATCACTTAGAGGTATT-1	481271568	0.158506
RPE_TP53_20wT2	twenty_w_tumor2_TTTGTTGTCAGTGATC-1	481271568	0.158506
RPE_TP53_20wT2	twenty_w_tumor2_TTTCAGTCACTCAGAT-1	481271568	0.158506
RPE_TP53_20wT3	twenty_w_tumor3_TTCCGGTCACCATTCC-1	481271568	0.158506
RPE_TP53_20wT3	twenty_w_tumor3_ACTGTCCGTTCTTCAT-1	481271568	0.158506
RPE_TP53_20wT3	twenty_w_tumor3_TTCATGTGTGACCGTC-1	481271568	0.158506
RPE_TP53_20wT2	twenty_w_tumor2_ATTCTTGGTACTCAAC-1	481271568	0.158506
RPE_TP53_20wT2	twenty_w_tumor2_TTTGGTTGTCTTTCTA-1	481271568	0.158506
RPE_TP53_20wT1	twenty_w_tumor1_CTCATGCCATGAAAGT-1	481271568	0.158506
RPE_TP53_20wT2	twenty_w_tumor2_GGGATCCGTATACCCA-1	481271568	0.158506
RPE_TP53_20wT2	twenty_w_tumor2_CACACAATCTGAATCG-1	481271568	0.158506
RPE_TP53_20wT2	twenty_w_tumor2_GATCAGTTCTGAGGCC-1	481271568	0.158506
RPE_TP53_20wT3	twenty_w_tumor3_GCACTAAAGTTACTCG-1	481271568	0.158506
RPE_TP53_20wT2	twenty_w_tumor2_ATATCCTGTTGTGCCG-1	481271568	0.158506
RPE_TP53_20wT2	twenty_w_tumor2_ACGCACGTCCTACCGT-1	481271568	0.158506
RPE_TP53_20wT2	twenty_w_tumor2_TTAGGCAAGGCACCAA-1	481271568	0.158506
RPE_TP53_20wT2	twenty_w_tumor2_ACACTGAGTTACGATC-1	481271568	0.158506
RPE_TP53_20wT3	twenty_w_tumor3_GGGACTCGTATGTCCA-1	481271568	0.158506
RPE_TP53_20wT3	twenty_w_tumor3_TTCTCTCTCCGAACGC-1	481271568	0.158506
RPE_TP53_20wT2	twenty_w_tumor2_GTACAGTTCTTGGATG-1	481271568	0.158506
RPE_TP53_20wT2	twenty_w_tumor2_GACCTTCAGGATATAC-1	481271568	0.158506
RPE_TP53_20wT3	twenty_w_tumor3_ACAGGGATCCCAATAG-1	481271568	0.158506
RPE_TP53_20wT1	twenty_w_tumor1_ATTCTTGGTCTTTCAT-1	481271568	0.158506
RPE_TP53_20wT1	twenty_w_tumor1_TTGGTTTTCATCTACT-1	481271568	0.158506
RPE_TP53_20wT3	twenty_w_tumor3_TTCTCTCTCTCACCCA-1	481271568	0.158506
RPE_TP53_20wT1	twenty_w_tumor1_GGGTGAAAGACCTGGA-1	481271568	0.158506
RPE_TP53_20wT3	twenty_w_tumor3_GATCACACAAATGAGT-1	481271568	0.158506
RPE_TP53_20wT1	twenty_w_tumor1_TCCCACACAGAACTCT-1	481271568	0.158506
RPE_TP53_20wT1	twenty_w_tumor1_TCGAAGTCACCAAATC-1	481271568	0.158506
RPE_TP53_20wT3	twenty_w_tumor3_GATTTCTTCCTCTAAT-1	481271568	0.158506
RPE_TP53_20wT1	twenty_w_tumor1_TCATCATTCTACTATC-1	481271568	0.158506
RPE_TP53_20wT2	twenty_w_tumor2_GTTCGCTTCCCTTGGT-1	481271568	0.158506
RPE_TP53_20wT1	twenty_w_tumor1_CCCTCAATCACACCCT-1	481271568	0.158506
RPE_TP53_20wT2	twenty_w_tumor2_GATCATGTCCAGTTCC-1	481271568	0.158506
RPE_TP53_20wT3	twenty_w_tumor3_CCTAACCCAACCTATG-1	481271568	0.158506
RPE_TP53_20wT3	twenty_w_tumor3_TCTATCACACCAGTTA-1	481271568	0.158506
RPE_TP53_20wT1	twenty_w_tumor1_CTCCTCCTCAGGCGAA-1	481271568	0.158506
RPE_TP53_20wT3	twenty_w_tumor3_GTGCTGGGTCAGACTT-1	481271568	0.158506
RPE_TP53_20wT3	twenty_w_tumor3_ACCAAACGTACCTTCC-1	481271568	0.158506
RPE_TP53_20wT3	twenty_w_tumor3_TCTCACGGTACAGTCT-1	444547958	0.146411
RPE_TP53_20wT2	twenty_w_tumor2_ACCACAAAGCACACCC-1	444547958	0.146411
RPE_TP53_20wT3	twenty_w_tumor3_TGCTTGCTCCTACACC-1	444547958	0.146411
RPE_TP53_20wT2	twenty_w_tumor2_TCATACTTCGTCCTCA-1	444547958	0.146411
RPE_TP53_20wT1	twenty_w_tumor1_CCTGCATTCATCTACT-1	444547958	0.146411
RPE_TP53_20wT2	twenty_w_tumor2_CTCTCAGCAATTCTCT-1	444547958	0.146411
RPE_TP53_20wT2	twenty_w_tumor2_GACCCTTCACTACCCT-1	444547958	0.146411
RPE_TP53_20wT2	twenty_w_tumor2_TATGTTCTCCCTAGGG-1	444547958	0.146411
RPE_TP53_20wT1	twenty_w_tumor1_ATTCTACGTCCAGTTA-1	444547958	0.146411
RPE_TP53_20wT2	twenty_w_tumor2_CCTCCTCTCTTAATCC-1	444547958	0.146411
RPE_TP53_20wT2	twenty_w_tumor2_GACTCTCCAAACCACT-1	444547958	0.146411
RPE_TP53_20wT2	twenty_w_tumor2_AGGCCACGTTGGCCTG-1	444547958	0.146411
RPE_TP53_20wT3	twenty_w_tumor3_CTCCACATCTTCTGTA-1	444547958	0.146411
RPE_TP53_20wT1	twenty_w_tumor1_TCACGCTTCTAGCCTC-1	444547958	0.146411
RPE_TP53_20wT2	twenty_w_tumor2_TTTGTTGCATATCTCT-1	444547958	0.146411
RPE_TP53_20wT1	twenty_w_tumor1_TCCACCATCTTCGATT-1	444547958	0.146411
RPE_TP53_20wT2	twenty_w_tumor2_TCCTCCCCATCGAGCC-1	444547958	0.146411
RPE_TP53_20wT3	twenty_w_tumor3_CTCATCGAGGTTCTTG-1	444547958	0.146411
RPE_TP53_20wT1	twenty_w_tumor1_GACTGATGTCACTTAG-1	444547958	0.146411
RPE_TP53_20wT3	twenty_w_tumor3_AATTCCTCACGCACCA-1	444547958	0.146411
RPE_TP53_20wT3	twenty_w_tumor3_CATTGTTCACTCAGAT-1	444547958	0.146411
RPE_TP53_20wT1	twenty_w_tumor1_CCCTCAATCAACCTCC-1	444547958	0.146411
RPE_TP53_20wT3	twenty_w_tumor3_CGTTCTGCACTCCACT-1	444547958	0.146411
RPE_TP53_20wT2	twenty_w_tumor2_TCGCAGGTCACCTTGC-1	444547958	0.146411
RPE_TP53_20wT3	twenty_w_tumor3_GCAACATTCACCCATC-1	444547958	0.146411
RPE_TP53_20wT1	twenty_w_tumor1_CTAACTTGTCTGCCTT-1	444547958	0.146411
RPE_TP53_20wT1	twenty_w_tumor1_TCTGCCACATCCCGTT-1	444547958	0.146411
RPE_TP53_20wT1	twenty_w_tumor1_ATGGGAGTCTCCCAAC-1	444547958	0.146411
RPE_TP53_20wT3	twenty_w_tumor3_CTTCCGAAGCCTAGGA-1	444547958	0.146411
RPE_TP53_20wT2	twenty_w_tumor2_CATAAGCAGGTCCTGC-1	444547958	0.146411
RPE_TP53_20wT3	twenty_w_tumor3_ACTTTCACATAATCGC-1	444547958	0.146411
RPE_TP53_20wT3	twenty_w_tumor3_CATGGTATCACTCTTA-1	444547958	0.146411
RPE_TP53_20wT1	twenty_w_tumor1_TGAATCGCAATCCAGT-1	444547958	0.146411
RPE_TP53_20wT2	twenty_w_tumor2_CTGGTCTTCCCTAGGG-1	444547958	0.146411
RPE_TP53_20wT2	twenty_w_tumor2_ATCGCCTCACTTTATC-1	444547958	0.146411
RPE_TP53_20wT2	twenty_w_tumor2_CACTGAATCACATACG-1	444547958	0.146411
RPE_TP53_20wT3	twenty_w_tumor3_TTTGGTTTCAGCTAGT-1	444547958	0.146411
RPE_TP53_20wT3	twenty_w_tumor3_GCCGTGAGTATCCTTT-1	444547958	0.146411
RPE_TP53_20wT3	twenty_w_tumor3_GCTTCACGTGACTATC-1	444547958	0.146411
RPE_TP53_20wT1	twenty_w_tumor1_TCGGTCTCACTAGTAC-1	444547958	0.146411
RPE_TP53_20wT1	twenty_w_tumor1_TTTCACAGTTGTCCCT-1	444547958	0.146411
RPE_TP53_20wT1	twenty_w_tumor1_TCCGAAACATGAATCC-1	444547958	0.146411
RPE_TP53_20wT3	twenty_w_tumor3_TGATGGTTCTCATAGG-1	444547958	0.146411
RPE_TP53_20wT1	twenty_w_tumor1_TGGATGTGTCAAAGAT-1	444547958	0.146411
RPE_TP53_20wT2	twenty_w_tumor2_AACCACATCGCATAGT-1	444547958	0.146411
RPE_TP53_20wT2	twenty_w_tumor2_ACAACCACACAGTACT-1	444547958	0.146411
RPE_TP53_20wT1	twenty_w_tumor1_CTCCATGTCTGTTGGA-1	444547958	0.146411
RPE_TP53_20wT2	twenty_w_tumor2_CCACCATTCTCGACGG-1	444547958	0.146411
RPE_TP53_20wT1	twenty_w_tumor1_TAGACCATCTCACGAA-1	444547958	0.146411
RPE_TP53_20wT2	twenty_w_tumor2_CTCCAACTCCTGTTGC-1	444547958	0.146411
RPE_TP53_20wT3	twenty_w_tumor3_TGGAACTGTCATTCCC-1	444547958	0.146411
RPE_TP53_20wT1	twenty_w_tumor1_CTCCTTTCACAGCTTA-1	444547958	0.146411
RPE_TP53_20wT2	twenty_w_tumor2_TACAGGTCACATTACG-1	444547958	0.146411
RPE_TP53_20wT1	twenty_w_tumor1_GCCATGGCAATCTAGC-1	444547958	0.146411
RPE_TP53_20wT1	twenty_w_tumor1_CTTCTCTTCTTTCAGT-1	444547958	0.146411
RPE_TP53_20wT3	twenty_w_tumor3_CTTACCGCATAACAGA-1	444547958	0.146411
RPE_TP53_20wT1	twenty_w_tumor1_GAGACTTCAGACAATA-1	444547958	0.146411
RPE_TP53_20wT1	twenty_w_tumor1_TTAGTCTTCGCCGATG-1	444547958	0.146411
RPE_TP53_20wT1	twenty_w_tumor1_AGCGTATAGCACCTGC-1	444547958	0.146411
RPE_TP53_20wT2	twenty_w_tumor2_TATGTTCCAACTCGAT-1	444547958	0.146411
RPE_TP53_20wT1	twenty_w_tumor1_TCTACCGTCTACCACC-1	444547958	0.146411
RPE_TP53_20wT1	twenty_w_tumor1_TAGTGCATCTCCGTGT-1	444547958	0.146411
RPE_TP53_20wT1	twenty_w_tumor1_GATGCTATCCCGAGAC-1	444547958	0.146411
RPE_TP53_20wT1	twenty_w_tumor1_GGCAGTCTCGCATTGA-1	444547958	0.146411
RPE_TP53_20wT3	twenty_w_tumor3_GGTGTTAAGCGACATG-1	444547958	0.146411
RPE_TP53_20w	twenty_w_cell_CCAATGAGTACGTACT-1	444547958	0.146411
RPE_TP53_20wT1	twenty_w_tumor1_TACATTCCAAAGGCGT-1	444547958	0.146411
RPE_TP53_20wT3	twenty_w_tumor3_TGCAGTAGTACAAAGT-1	444547958	0.146411
RPE_TP53_20wT3	twenty_w_tumor3_TCGCACTCATAGTCGT-1	444547958	0.146411
RPE_TP53_20wT3	twenty_w_tumor3_TACCCGTGTAATCAAG-1	444547958	0.146411
RPE_TP53_20wT3	twenty_w_tumor3_TGTGGCGTCGAAGAAT-1	444547958	0.146411
RPE_TP53_20wT2	twenty_w_tumor2_GACCCAGCATGAATAG-1	444547958	0.146411
RPE_TP53_20wT1	twenty_w_tumor1_GAGTCATGTTTGGGAG-1	444547958	0.146411
RPE_TP53_20wT3	twenty_w_tumor3_TGCAGATTCCCTCTTT-1	444547958	0.146411
RPE_TP53_20wT1	twenty_w_tumor1_AACCAACCAGACAAGC-1	444547958	0.146411
RPE_TP53_20wT1	twenty_w_tumor1_AACCTGATCAATCTCT-1	444547958	0.146411
RPE_TP53_20wT2	twenty_w_tumor2_TTTCATGCAGTAGGAC-1	444547958	0.146411
RPE_TP53_20wT1	twenty_w_tumor1_TCGGTCTAGCTCGACC-1	444547958	0.146411
RPE_TP53_20wT2	twenty_w_tumor2_TCAATTCCATCCGTGG-1	444547958	0.146411
RPE_TP53_20wT3	twenty_w_tumor3_TGGATCAAGGCCTGAA-1	444547958	0.146411
RPE_TP53_20wT1	twenty_w_tumor1_TCAAGACTCCTCACCA-1	444547958	0.146411
RPE_TP53_20wT2	twenty_w_tumor2_TTGACCCTCATACGAC-1	444547958	0.146411
RPE_TP53_20wT1	twenty_w_tumor1_TTCGGTCGTGTTACAC-1	444547958	0.146411
RPE_TP53_20wT3	twenty_w_tumor3_CGTGCTTAGCGATTCT-1	444547958	0.146411
RPE_TP53_20wT1	twenty_w_tumor1_ACGTAACCACACGTGC-1	444547958	0.146411
RPE_TP53_20wT3	twenty_w_tumor3_GGTAACTGTCTACAGT-1	444547958	0.146411
RPE_TP53_20wT3	twenty_w_tumor3_CTGGCAGAGCTGTGCC-1	444547958	0.146411
RPE_TP53_20wT3	twenty_w_tumor3_TCCTGCAAGTAAGACT-1	444547958	0.146411
RPE_TP53_20wT1	twenty_w_tumor1_TATCGCCAGTAACGTA-1	444547958	0.146411
RPE_TP53_20wT2	twenty_w_tumor2_TTTAGTCAGTGCTCAT-1	444547958	0.146411
RPE_TP53_20wT1	twenty_w_tumor1_GTAACCAGTCGTTTCC-1	444547958	0.146411
RPE_TP53_20wT3	twenty_w_tumor3_GTTTACTTCCTGATAG-1	444547958	0.146411
RPE_TP53_20wT1	twenty_w_tumor1_TCCCATGGTGCCCACA-1	444547958	0.146411
RPE_TP53_20wT1	twenty_w_tumor1_TGAGCGCCACTTACAG-1	444547958	0.146411
RPE_TP53_20wT1	twenty_w_tumor1_CCTCACAGTGAATAAC-1	444547958	0.146411
RPE_TP53_20wT2	twenty_w_tumor2_TCAGCAAGTGGTCCCA-1	444547958	0.146411
RPE_TP53_20wT3	twenty_w_tumor3_TCTATACTCTAGCAAC-1	444547958	0.146411
RPE_TP53_20wT1	twenty_w_tumor1_TTCCACGGTCGTTGGC-1	444547958	0.146411
RPE_TP53_20wT2	twenty_w_tumor2_TCGACCTCACAGAGCA-1	444547958	0.146411
RPE_TP53_20wT3	twenty_w_tumor3_GCAGCTGAGAGCCGAT-1	444547958	0.146411
RPE_TP53_20wT1	twenty_w_tumor1_CCTAAGACATATTCGG-1	444547958	0.146411
RPE_TP53_20wT1	twenty_w_tumor1_GATTGGTCAACTTCTT-1	444547958	0.146411
RPE_TP53_20wT1	twenty_w_tumor1_CTGCCTAGTACAACGG-1	444547958	0.146411
RPE_TP53_20wT2	twenty_w_tumor2_TGAACGTAGAAGCTGC-1	444547958	0.146411
RPE_TP53_20wT1	twenty_w_tumor1_CGGTCAGTCCTAAACG-1	444547958	0.146411
RPE_TP53_20wT2	twenty_w_tumor2_ATCGATGTCTCATGCC-1	444547958	0.146411
RPE_TP53_20wT3	twenty_w_tumor3_CCGATCTAGCTCCCTT-1	444547958	0.146411
RPE_TP53_20wT1	twenty_w_tumor1_GCTCAAATCTGGGCCA-1	444547958	0.146411
RPE_TP53_20wT2	twenty_w_tumor2_AATAGAGTCGCTCTCA-1	444547958	0.146411
RPE_TP53_20wT2	twenty_w_tumor2_TCATGCCCAGGCACTC-1	444547958	0.146411
RPE_TP53_20wT1	twenty_w_tumor1_GGAACCCCAACTGATC-1	444547958	0.146411
RPE_TP53_20wT3	twenty_w_tumor3_CATTGAGGTAGTTACC-1	444547958	0.146411
RPE_TP53_20wT1	twenty_w_tumor1_ACTTCCGAGGTCCCGT-1	444547958	0.146411
RPE_TP53_20wT3	twenty_w_tumor3_TGGGAGAGTCAGTTTG-1	444547958	0.146411
RPE_TP53_20wT1	twenty_w_tumor1_ATTCAGGTCTCTAAGG-1	444547958	0.146411
RPE_TP53_20wT2	twenty_w_tumor2_GGGCTACAGCGTTGTT-1	444547958	0.146411
RPE_TP53_20wT3	twenty_w_tumor3_AGATGAAGTCTGATCA-1	444547958	0.146411
RPE_TP53_20wT1	twenty_w_tumor1_ATCGTGACATCCAACA-1	444547958	0.146411
RPE_TP53_20wT1	twenty_w_tumor1_ATTCCATCAAGCGGAT-1	444547958	0.146411
RPE_TP53_20wT1	twenty_w_tumor1_TTAGGCAGTATAGGAT-1	362131138	0.119267
RPE_TP53_20wT1	twenty_w_tumor1_TGGCGTGAGTTTCGGT-1	362131138	0.119267
RPE_TP53_20wT3	twenty_w_tumor3_CACGAATCATGCGTGC-1	362131138	0.119267
RPE_TP53_20wT1	twenty_w_tumor1_TTTAGTCAGTAAAGCT-1	362131138	0.119267
RPE_TP53_20wT2	twenty_w_tumor2_AGGACGAAGAACGTGC-1	362131138	0.119267
RPE_TP53_20wT2	twenty_w_tumor2_GTGAGTTGTCAATGGG-1	362131138	0.119267
RPE_TP53_20wT2	twenty_w_tumor2_AGGATAATCGCGGACT-1	362131138	0.119267
RPE_TP53_20wT3	twenty_w_tumor3_TGCATGATCAAACTGC-1	362131138	0.119267
RPE_TP53_20wT1	twenty_w_tumor1_AGGAAATTCTGGGATT-1	362131138	0.119267
RPE_TP53_20wT1	twenty_w_tumor1_ATCGGATGTACGCTAT-1	362131138	0.119267
RPE_TP53_20wT1	twenty_w_tumor1_GTTAGTGAGCGTACAG-1	362131138	0.119267
RPE_TP53_20wT1	twenty_w_tumor1_TAATCTCTCCACGTAA-1	362131138	0.119267
RPE_TP53_20wT1	twenty_w_tumor1_CAACAGTCAGGTCAAG-1	362131138	0.119267
RPE_TP53_20wT1	twenty_w_tumor1_GGAGGTACAAGATTGA-1	362131138	0.119267
RPE_TP53_20wT1	twenty_w_tumor1_GAGAAATTCGATACTG-1	362131138	0.119267
RPE_TP53_20wT1	twenty_w_tumor1_TATCCTAGTCCCTGTT-1	362131138	0.119267
RPE_TP53_20wT1	twenty_w_tumor1_TTCACCGGTTGCTCGG-1	362131138	0.119267
RPE_TP53_20wT2	twenty_w_tumor2_ATTGTTCAGAGCCCAA-1	362131138	0.119267
RPE_TP53_20wT2	twenty_w_tumor2_CTACCCAGTAGTGTGG-1	362131138	0.119267
RPE_TP53_20wT1	twenty_w_tumor1_TTCATTGGTACCTAAC-1	362131138	0.119267
RPE_TP53_20wT2	twenty_w_tumor2_AAGCATCAGCAGCAGT-1	362131138	0.119267
RPE_TP53_20wT1	twenty_w_tumor1_AATTCCTAGGCATGGT-1	362131138	0.119267
RPE_TP53_20wT3	twenty_w_tumor3_ACCCTCATCAAAGCCT-1	362131138	0.119267
RPE_TP53_20wT1	twenty_w_tumor1_CTATCCGTCCACAAGT-1	362131138	0.119267
RPE_TP53_20wT3	twenty_w_tumor3_GAGCCTGCATGACTGT-1	362131138	0.119267
RPE_TP53_20wT1	twenty_w_tumor1_GGTTCTCAGACAGCTG-1	362131138	0.119267
RPE_TP53_20wT3	twenty_w_tumor3_CAAGACTGTTAGGGAC-1	362131138	0.119267
RPE_TP53_20wT3	twenty_w_tumor3_TCCGGGAGTTCTTCAT-1	362131138	0.119267
RPE_TP53_20wT1	twenty_w_tumor1_CCTAACCGTCCACGCA-1	362131138	0.119267
RPE_TP53_20wT2	twenty_w_tumor2_GACCCAGCAGATGCGA-1	362131138	0.119267
RPE_TP53_20wT1	twenty_w_tumor1_TGGATCACAGTAACCT-1	362131138	0.119267
RPE_TP53_20wT2	twenty_w_tumor2_TACCTCGCATCATCCC-1	362131138	0.119267
RPE_TP53_20wT1	twenty_w_tumor1_GAGTGTTTCCTAGAGT-1	362131138	0.119267
RPE_TP53_20wT1	twenty_w_tumor1_TACATTCCATGACGGA-1	362131138	0.119267
RPE_TP53_20wT1	twenty_w_tumor1_AAACCCACAGCGAACA-1	362131138	0.119267
RPE_TP53_20wT2	twenty_w_tumor2_ATCTTCACATGGGATG-1	362131138	0.119267
RPE_TP53_20wT2	twenty_w_tumor2_TGTCCTGCATCCTATT-1	362131138	0.119267
RPE_TP53_20wT2	twenty_w_tumor2_ATCGTCCAGAAGTCCG-1	362131138	0.119267
RPE_TP53_20wT3	twenty_w_tumor3_AGTCAACAGAGATGCC-1	362131138	0.119267
RPE_TP53_20wT2	twenty_w_tumor2_CAGGTATAGCCTGTGC-1	362131138	0.119267
RPE_TP53_20wT2	twenty_w_tumor2_CCGATGGCATTAGGCT-1	362131138	0.119267
RPE_TP53_20wT2	twenty_w_tumor2_ATTTCTGGTGGTCCCA-1	362131138	0.119267
RPE_TP53_20wT3	twenty_w_tumor3_CAACAACCACGAGGAT-1	362131138	0.119267
RPE_TP53_20wT1	twenty_w_tumor1_AATTCCTGTTGCCGAC-1	362131138	0.119267
RPE_TP53_20wT2	twenty_w_tumor2_TACAACGAGTCCGCCA-1	362131138	0.119267
RPE_TP53_20wT1	twenty_w_tumor1_TAATTCCCATTGAGGG-1	362131138	0.119267
RPE_TP53_20wT1	twenty_w_tumor1_GATTTCTAGCTACAAA-1	362131138	0.119267
RPE_TP53_20wT2	twenty_w_tumor2_ATCACGAAGAACCCGA-1	362131138	0.119267
RPE_TP53_20wT2	twenty_w_tumor2_ATTACTCGTGAAGCGT-1	362131138	0.119267
RPE_TP53_20wT1	twenty_w_tumor1_ATACTTCAGCTAAGTA-1	362131138	0.119267
RPE_TP53_20wT2	twenty_w_tumor2_AGCCAGCGTTAACAGA-1	362131138	0.119267
RPE_TP53_20wT2	twenty_w_tumor2_TACTTACGTCACGCTG-1	362131138	0.119267
RPE_TP53_20wT1	twenty_w_tumor1_CCAATTTGTATACCCA-1	362131138	0.119267
RPE_TP53_20wT1	twenty_w_tumor1_TCGATTTGTTGGGTTT-1	362131138	0.119267
RPE_TP53_20wT1	twenty_w_tumor1_TTGGATGTCATGGGAG-1	316335753	0.104184
RPE_TP53_20wT2	twenty_w_tumor2_GACCTTCTCTGCGATA-1	316335753	0.104184
RPE_TP53_20wT3	twenty_w_tumor3_CATTGCCGTCGAGATG-1	316335753	0.104184
RPE_TP53_20wT1	twenty_w_tumor1_CTACCTGTCTTACGTT-1	316335753	0.104184
RPE_TP53_20wT3	twenty_w_tumor3_GCCAGCAAGACGCATG-1	316335753	0.104184
RPE_TP53_20wT3	twenty_w_tumor3_TCATTACCACCCAATA-1	316335753	0.104184
RPE_TP53_20wT3	twenty_w_tumor3_AATGACCTCGAACCAT-1	316335753	0.104184
RPE_TP53_20wT3	twenty_w_tumor3_GAACACTCAGTCTGGC-1	316335753	0.104184
RPE_TP53_20wT2	twenty_w_tumor2_CAGCCAGTCACGGGCT-1	316335753	0.104184
RPE_TP53_20wT2	twenty_w_tumor2_GTCTTTACACTTGTGA-1	316335753	0.104184
RPE_TP53_20wT2	twenty_w_tumor2_CATCAAGCAATTGAGA-1	316335753	0.104184
RPE_TP53_20wT2	twenty_w_tumor2_TCAGCAAGTTTCCATT-1	316335753	0.104184
RPE_TP53_20wT3	twenty_w_tumor3_TAAGCCATCAATCGGT-1	316335753	0.104184
RPE_TP53_20wT1	twenty_w_tumor1_CTGCGAGCAATGTTGC-1	316335753	0.104184
RPE_TP53_20wT3	twenty_w_tumor3_GACAGCCGTACAGTCT-1	316335753	0.104184
RPE_TP53_20wT1	twenty_w_tumor1_CATAGACGTAATCAGA-1	316335753	0.104184
RPE_TP53_20wT3	twenty_w_tumor3_AGACAGGGTACCGGCT-1	316335753	0.104184
RPE_TP53_20wT1	twenty_w_tumor1_GGGAGATAGTACAGCG-1	316335753	0.104184
RPE_TP53_20wT3	twenty_w_tumor3_CTCCCAAAGCTACAAA-1	316335753	0.104184
RPE_TP53_20wT3	twenty_w_tumor3_CATTGCCGTGCAGATG-1	316335753	0.104184
RPE_TP53_20wT3	twenty_w_tumor3_TTACTGTTCACGGGAA-1	316335753	0.104184
RPE_TP53_20wT1	twenty_w_tumor1_GATGAGGTCTCGGCTT-1	316335753	0.104184
RPE_TP53_20wT3	twenty_w_tumor3_TAGGGTTGTCCTTAAG-1	316335753	0.104184
RPE_TP53_20wT3	twenty_w_tumor3_AGGAGGTGTCTTCATT-1	316335753	0.104184
RPE_TP53_20wT1	twenty_w_tumor1_GTACAGTAGACCGCCT-1	316335753	0.104184
RPE_TP53_20wT3	twenty_w_tumor3_CAAGCTAAGGACGCTA-1	316335753	0.104184
RPE_TP53_20wT1	twenty_w_tumor1_GCTGAATAGGTAAGAG-1	316335753	0.104184
RPE_TP53_20wT3	twenty_w_tumor3_GATCCCTGTAACTAAG-1	316335753	0.104184
RPE_TP53_20wT3	twenty_w_tumor3_GATGAGGAGTTCGCAT-1	316335753	0.104184
RPE_TP53_20wT3	twenty_w_tumor3_CCTTTGGTCTGCATAG-1	316335753	0.104184
RPE_TP53_20wT1	twenty_w_tumor1_TGCGATATCTACCACC-1	316335753	0.104184
RPE_TP53_20wT3	twenty_w_tumor3_CACGTGGCAAATACGA-1	316335753	0.104184
RPE_TP53_20wT1	twenty_w_tumor1_TGAATGCGTTCGTTCC-1	316335753	0.104184
RPE_TP53_20wT2	twenty_w_tumor2_CCTGTTGGTACCAATC-1	316335753	0.104184
RPE_TP53_20wT2	twenty_w_tumor2_ACCCTTGTCTGCAGCG-1	316335753	0.104184
RPE_TP53_20wT3	twenty_w_tumor3_CTGCGAGCAAGCGCAA-1	316335753	0.104184
RPE_TP53_20wT3	twenty_w_tumor3_CTTAGGAGTGCTATTG-1	316335753	0.104184
RPE_TP53_20wT1	twenty_w_tumor1_AAGTGAACAACGACTT-1	316335753	0.104184
RPE_TP53_20wT1	twenty_w_tumor1_GTGGTTATCTGAATGC-1	316335753	0.104184
RPE_TP53_20wT3	twenty_w_tumor3_TGGTTAGCAGGCACAA-1	316335753	0.104184
RPE_TP53_20wT2	twenty_w_tumor2_CGCGTGATCGGTCGAC-1	316335753	0.104184
RPE_TP53_20wT1	twenty_w_tumor1_ATTGTTCTCCGAGGCT-1	316335753	0.104184
RPE_TP53_20wT2	twenty_w_tumor2_CATACTTTCCAACTGA-1	316335753	0.104184
RPE_TP53_20wT2	twenty_w_tumor2_CGAGTGCGTTACAGCT-1	316335753	0.104184
RPE_TP53_20wT1	twenty_w_tumor1_GGGAGATTCTCCTACG-1	316335753	0.104184
RPE_TP53_20wT2	twenty_w_tumor2_GATCGTACACCAAAGG-1	316335753	0.104184
RPE_TP53_20wT1	twenty_w_tumor1_ACAGCCGGTGCATCTA-1	316335753	0.104184
RPE_TP53_20wT1	twenty_w_tumor1_ATCCGTCTCCTACAAG-1	316335753	0.104184
RPE_TP53_20wT2	twenty_w_tumor2_TGCTTGCCAGTCTTCC-1	316335753	0.104184
RPE_TP53_20wT2	twenty_w_tumor2_AAAGTGACAACCACGC-1	316335753	0.104184
RPE_TP53_20wT2	twenty_w_tumor2_ATGCGATTCTCCTGTG-1	316335753	0.104184
RPE_TP53_20wT3	twenty_w_tumor3_CACTGGGTCTTGGATG-1	316335753	0.104184
RPE_TP53_20wT3	twenty_w_tumor3_CAGCACGAGGCATGGT-1	316335753	0.104184
RPE_TP53_20wT2	twenty_w_tumor2_TAGGTTGCAGCAGTCC-1	316335753	0.104184
RPE_TP53_20wT3	twenty_w_tumor3_GATGCTATCTATCGTT-1	316335753	0.104184
RPE_TP53_20wT2	twenty_w_tumor2_TATCCTACATGTGCCG-1	316335753	0.104184
RPE_TP53_20wT2	twenty_w_tumor2_TGCACGGAGAGGCGTT-1	316335753	0.104184
RPE_TP53_20wT1	twenty_w_tumor1_CATGCCTGTGTGAATA-1	316335753	0.104184
RPE_TP53_20wT1	twenty_w_tumor1_CTACGGGGTTACGCCG-1	316335753	0.104184
RPE_TP53_20wT1	twenty_w_tumor1_CTGCATCCAGCTGTAT-1	316335753	0.104184
RPE_TP53_20wT1	twenty_w_tumor1_CCGATGGTCCAAGCAT-1	316335753	0.104184
RPE_TP53_20wT1	twenty_w_tumor1_TCGGGCATCCACCTCA-1	316335753	0.104184
RPE_TP53_20wT2	twenty_w_tumor2_AATTTCCTCCCGAGTG-1	316335753	0.104184
RPE_TP53_20wT1	twenty_w_tumor1_CAATTTCTCTAACACG-1	316335753	0.104184
RPE_TP53_20wT2	twenty_w_tumor2_TTGGTTTCATGACGTT-1	316335753	0.104184
RPE_TP53_20wT3	twenty_w_tumor3_TCGATTTGTCGCACAC-1	316335753	0.104184
RPE_TP53_20wT1	twenty_w_tumor1_GCTGGGTTCCTCAGGG-1	316335753	0.104184
RPE_TP53_20wT1	twenty_w_tumor1_AGAAATGAGACGGAAA-1	316335753	0.104184
RPE_TP53_20wT1	twenty_w_tumor1_TAGGTACAGTGTACAA-1	316335753	0.104184
RPE_TP53_20wT2	twenty_w_tumor2_CTCCATGTCATGTCTT-1	316335753	0.104184
RPE_TP53_20wT2	twenty_w_tumor2_GTTACGAGTCTACTGA-1	316335753	0.104184
RPE_TP53_20wT1	twenty_w_tumor1_CGGAACCGTCCATACA-1	316335753	0.104184
RPE_TP53_20wT1	twenty_w_tumor1_ATCCCTGGTCAAAGAT-1	316335753	0.104184
RPE_TP53_20wT1	twenty_w_tumor1_CCTCCAACATCGCTAA-1	316335753	0.104184
RPE_TP53_20wT1	twenty_w_tumor1_CGACAGCGTATCGGTT-1	316335753	0.104184
RPE_TP53_20wT1	twenty_w_tumor1_TGGTACACATGACACT-1	316335753	0.104184
RPE_TP53_20wT2	twenty_w_tumor2_GGGCTACAGGCTAACG-1	316335753	0.104184
RPE_TP53_20wT2	twenty_w_tumor2_AAATGGATCAAATGAG-1	316335753	0.104184
RPE_TP53_20wT2	twenty_w_tumor2_GCAGGCTTCTCGTGAA-1	316335753	0.104184
RPE_TP53_20wT1	twenty_w_tumor1_AAGTACCAGCCGTTGC-1	316335753	0.104184
RPE_TP53_20wT1	twenty_w_tumor1_CAACCAAGTCTAGATC-1	316335753	0.104184
RPE_TP53_20wT2	twenty_w_tumor2_AGGGTCCAGACGGTTG-1	316335753	0.104184
RPE_TP53_20wT1	twenty_w_tumor1_GATCACACATCGGATT-1	316335753	0.104184
RPE_TP53_20wT2	twenty_w_tumor2_TCAAGACCAGCGACAA-1	316335753	0.104184
RPE_TP53_20wT1	twenty_w_tumor1_TACGGGCTCTTCCACG-1	316335753	0.104184
RPE_TP53_20wT2	twenty_w_tumor2_GCATCGGCACATGAAA-1	316335753	0.104184
RPE_TP53_20wT1	twenty_w_tumor1_AGATAGACAACGCATT-1	316335753	0.104184
RPE_TP53_20wT1	twenty_w_tumor1_TCGGTCTAGCTGAAGC-1	316335753	0.104184
RPE_TP53_20wT2	twenty_w_tumor2_TTGGATGGTCTGTGTA-1	316335753	0.104184
RPE_TP53_20wT1	twenty_w_tumor1_GCATCTCAGACAGCGT-1	316335753	0.104184
RPE_TP53_20wT3	twenty_w_tumor3_ACAAGCTCAGCCATTA-1	316335753	0.104184
RPE_TP53_20wT2	twenty_w_tumor2_CTAGACAGTCACTTAG-1	316335753	0.104184
RPE_TP53_20wT3	twenty_w_tumor3_TTAGGGTTCGCATTAG-1	316335753	0.104184
RPE_TP53_20wT1	twenty_w_tumor1_TAACCAGAGGGCAGGA-1	316335753	0.104184
RPE_TP53_20wT1	twenty_w_tumor1_TCAAGACCAGGTTCCG-1	316335753	0.104184
RPE_TP53_20wT3	twenty_w_tumor3_TCGGGCAAGCGCATCC-1	316335753	0.104184
RPE_TP53_20wT1	twenty_w_tumor1_TCTTGCGGTCAGATTC-1	316335753	0.104184
RPE_TP53_20wT1	twenty_w_tumor1_GGCTGTGAGACAGCTG-1	316335753	0.104184
RPE_TP53_20wT1	twenty_w_tumor1_TTCGCTGGTTGGACCC-1	316335753	0.104184
RPE_TP53_20wT1	twenty_w_tumor1_TGCGGGTAGCCTGGAA-1	316335753	0.104184
RPE_TP53_20wT3	twenty_w_tumor3_CACAACAGTACGTGTT-1	316335753	0.104184
RPE_TP53_20wT2	twenty_w_tumor2_TAGAGTCTCTCATGGA-1	316335753	0.104184
RPE_TP53_20wT3	twenty_w_tumor3_TCGAAGTGTGACTCGC-1	316335753	0.104184
RPE_TP53_20wT2	twenty_w_tumor2_CGAATTGAGTAAATGC-1	316335753	0.104184
RPE_TP53_20wT2	twenty_w_tumor2_TTACGCCCACCCTCTA-1	316335753	0.104184
RPE_TP53_20wT2	twenty_w_tumor2_TACCGGGGTTCCTTGC-1	316335753	0.104184
RPE_TP53_20wT2	twenty_w_tumor2_TAGACCAGTCGCATTA-1	316335753	0.104184
RPE_TP53_20wT3	twenty_w_tumor3_CTGGTCTTCAATGCAC-1	316335753	0.104184
RPE_TP53_20wT1	twenty_w_tumor1_CTCCCAATCCCGATCT-1	316335753	0.104184
RPE_TP53_20wT2	twenty_w_tumor2_ATCAGGTTCTCGGGAC-1	316335753	0.104184
RPE_TP53_20wT1	twenty_w_tumor1_GACGTTAAGTGACACG-1	316335753	0.104184
RPE_TP53_20wT3	twenty_w_tumor3_TTACAGGTCTTCCCAG-1	316335753	0.104184
RPE_TP53_20wT1	twenty_w_tumor1_TCAAGACAGTAAACGT-1	316335753	0.104184
RPE_TP53_20wT3	twenty_w_tumor3_TGTTACTCAAATGAAC-1	316335753	0.104184
RPE_TP53_20wT3	twenty_w_tumor3_TGACGCGCAACACAAA-1	316335753	0.104184
RPE_TP53_20wT3	twenty_w_tumor3_TGTGAGTGTGTCACAT-1	316335753	0.104184
RPE_TP53_20wT1	twenty_w_tumor1_CCTCCAAAGGAGTACC-1	316335753	0.104184
RPE_TP53_20wT3	twenty_w_tumor3_TGACGCGCAGGTGTTT-1	316335753	0.104184
RPE_TP53_20wT1	twenty_w_tumor1_GTTACAGAGTTACGGG-1	316335753	0.104184
RPE_TP53_20wT1	twenty_w_tumor1_CTGTACCGTACAGTCT-1	316335753	0.104184
RPE_TP53_20wT1	twenty_w_tumor1_GGGTTTAAGTTCCGGC-1	316335753	0.104184
RPE_TP53_20wT1	twenty_w_tumor1_TCGCTTGTCACCTACC-1	316335753	0.104184
RPE_TP53_20wT2	twenty_w_tumor2_TGATGCAGTTGTTGTG-1	316335753	0.104184
RPE_TP53_20wT2	twenty_w_tumor2_GCTGCAGAGGCGTTGA-1	316335753	0.104184
RPE_TP53_20wT1	twenty_w_tumor1_CATGCGGAGAGCAACC-1	316335753	0.104184
RPE_TP53_20wT3	twenty_w_tumor3_TATTGCTCAGCGATTT-1	316335753	0.104184
RPE_TP53_20wT1	twenty_w_tumor1_CTATCTAGTTGGGACA-1	316335753	0.104184
RPE_TP53_20wT2	twenty_w_tumor2_CGTGAATCAGGTGACA-1	316335753	0.104184
RPE_TP53_20wT2	twenty_w_tumor2_TGTGTGACACGCTATA-1	316335753	0.104184
RPE_TP53_6w	six_w_cell_ACTGATGCATACAGCT-1	316335753	0.104184
RPE_TP53_20wT3	twenty_w_tumor3_CGCCAGAAGCTTCGTA-1	316335753	0.104184
RPE_TP53_20wT2	twenty_w_tumor2_AAAGGATTCCTATGGA-1	316335753	0.104184
RPE_TP53_20wT3	twenty_w_tumor3_AGTAGCTCAGGTTCAT-1	316335753	0.104184
RPE_TP53_20wT2	twenty_w_tumor2_GTGCAGCCACCCAATA-1	316335753	0.104184
RPE_TP53_20wT3	twenty_w_tumor3_TCAATTCCAAACGTGG-1	316335753	0.104184
RPE_TP53_20wT2	twenty_w_tumor2_TTGTTGTAGTTCAACC-1	316335753	0.104184
RPE_TP53_20wT2	twenty_w_tumor2_CTACGGGTCGGAACTT-1	316335753	0.104184
RPE_TP53_20wT1	twenty_w_tumor1_GCACATACAGCGCTTG-1	316335753	0.104184
RPE_TP53_20wT2	twenty_w_tumor2_GGATCTAAGTCAATCC-1	316335753	0.104184
RPE_TP53_20wT3	twenty_w_tumor3_GACGTTAAGCAGGTCA-1	316335753	0.104184
RPE_TP53_20wT1	twenty_w_tumor1_TCTCAGCAGAATTTGG-1	316335753	0.104184
RPE_TP53_20wT3	twenty_w_tumor3_TAACACGTCGCTAAAC-1	316335753	0.104184
RPE_TP53_20wT2	twenty_w_tumor2_GCTTCACGTGGTAATA-1	316335753	0.104184
RPE_TP53_20wT3	twenty_w_tumor3_CATACAGAGCGTATAA-1	316335753	0.104184
RPE_TP53_20wT2	twenty_w_tumor2_TACTGCCCAACACACT-1	316335753	0.104184
RPE_TP53_20wT2	twenty_w_tumor2_AGACCATCACGCTGTG-1	316335753	0.104184
RPE_TP53_20wT3	twenty_w_tumor3_TGACAGTCAAAGGGCT-1	316335753	0.104184
RPE_TP53_20wT3	twenty_w_tumor3_CGTTCTGCATCACAGT-1	316335753	0.104184
RPE_TP53_20wT1	twenty_w_tumor1_GAATAGAGTATGGAGC-1	316335753	0.104184
RPE_TP53_20wT2	twenty_w_tumor2_GAGGGTACACCTGCGA-1	316335753	0.104184
RPE_TP53_20wT1	twenty_w_tumor1_GCATCTCAGACCACGA-1	316335753	0.104184
RPE_TP53_20wT3	twenty_w_tumor3_TCCTTTCCAAGGACAC-1	316335753	0.104184
RPE_TP53_20wT1	twenty_w_tumor1_GATAGAATCCTGTACC-1	316335753	0.104184
RPE_TP53_20wT1	twenty_w_tumor1_GCTTCACGTAGATTGA-1	316335753	0.104184
RPE_TP53_20wT1	twenty_w_tumor1_ATTCGTTGTCTAATCG-1	389330093	0.128225
RPE_TP53_20wT3	twenty_w_tumor3_ACTATCTAGGCTGAAC-1	389330093	0.128225
RPE_TP53_20wT1	twenty_w_tumor1_TTTCATGGTCCTCATC-1	389330093	0.128225
RPE_TP53_20wT3	twenty_w_tumor3_TCGAACAGTCCGGTCA-1	389330093	0.128225
RPE_TP53_20wT3	twenty_w_tumor3_TTGTGGAAGATGATTG-1	389330093	0.128225
RPE_TP53_20wT3	twenty_w_tumor3_AGGCCACCAGGTCCGT-1	389330093	0.128225
RPE_TP53_20wT3	twenty_w_tumor3_GCCAGCATCTAGGCAT-1	389330093	0.128225
RPE_TP53_20wT1	twenty_w_tumor1_GTGAGGACACTATCGA-1	389330093	0.128225
RPE_TP53_20wT2	twenty_w_tumor2_GGTGGCTCAATGAAAC-1	389330093	0.128225
RPE_TP53_20wT1	twenty_w_tumor1_GGTAACTGTCGTATGT-1	389330093	0.128225
RPE_TP53_20wT2	twenty_w_tumor2_TGTAGACGTTCCACAA-1	389330093	0.128225
RPE_TP53_20wT2	twenty_w_tumor2_GTGACGCAGTATGGAT-1	389330093	0.128225
RPE_TP53_20wT2	twenty_w_tumor2_TGGGATTAGGGTATAT-1	389330093	0.128225
RPE_TP53_20wT1	twenty_w_tumor1_GTGTCCTTCATAGACC-1	389330093	0.128225
RPE_TP53_20wT2	twenty_w_tumor2_CCTTGTGTCGCTAATG-1	389330093	0.128225
RPE_TP53_20wT2	twenty_w_tumor2_ACATCCCTCGTCCATC-1	389330093	0.128225
RPE_TP53_20wT3	twenty_w_tumor3_CTGCAGGCATCCGGTG-1	389330093	0.128225
RPE_TP53_20wT2	twenty_w_tumor2_GACATCACAGCTGCCA-1	389330093	0.128225
RPE_TP53_20wT2	twenty_w_tumor2_GCAGCTGAGTCCCTAA-1	389330093	0.128225
RPE_TP53_20wT1	twenty_w_tumor1_GTGCACGTCAACGAGG-1	389330093	0.128225
RPE_TP53_20wT2	twenty_w_tumor2_GTTCCGTCATCCTAAG-1	389330093	0.128225
RPE_TP53_20wT2	twenty_w_tumor2_GATCAGTAGGCTCCCA-1	389330093	0.128225
RPE_TP53_20wT2	twenty_w_tumor2_GTTATGGCAGACTGCC-1	389330093	0.128225
RPE_TP53_20wT1	twenty_w_tumor1_CAAGGGAGTGCACGCT-1	389330093	0.128225
RPE_TP53_20wT2	twenty_w_tumor2_TGTGTGATCCGATAAC-1	389330093	0.128225
RPE_TP53_20wT1	twenty_w_tumor1_GTGAGCCAGATGACCG-1	389330093	0.128225
RPE_TP53_20wT1	twenty_w_tumor1_CATGCCTCAAGATCCT-1	389330093	0.128225
RPE_TP53_20wT2	twenty_w_tumor2_ATCGCCTCAACGCCCA-1	389330093	0.128225
RPE_TP53_20wT2	twenty_w_tumor2_GATTCTTAGAGTCAGC-1	389330093	0.128225
RPE_TP53_20wT2	twenty_w_tumor2_GGAATCTGTCCTCCAT-1	389330093	0.128225
RPE_TP53_20wT1	twenty_w_tumor1_AGCCAGCCAGGCATGA-1	383992190	0.126467
RPE_TP53_20wT1	twenty_w_tumor1_TGGTGATAGAGTTGCG-1	383992190	0.126467
RPE_TP53_20wT2	twenty_w_tumor2_CTAAGTGTCGCTCTCA-1	383992190	0.126467
RPE_TP53_20wT1	twenty_w_tumor1_CATGCGGTCATGAGGG-1	383992190	0.126467
RPE_TP53_20wT2	twenty_w_tumor2_GTTTACTAGAGCTTTC-1	383992190	0.126467
RPE_TP53_20wT3	twenty_w_tumor3_TTGTGGAAGCCTGTCG-1	383992190	0.126467
RPE_TP53_20wT1	twenty_w_tumor1_TAACGACGTTCCCACT-1	383992190	0.126467
RPE_TP53_20wT3	twenty_w_tumor3_ATTCTTGCATGGAGAC-1	383992190	0.126467
RPE_TP53_20wT2	twenty_w_tumor2_GAGACTTAGTCTGTAC-1	383992190	0.126467
RPE_TP53_20wT2	twenty_w_tumor2_TATTGCTAGCCAAGCA-1	383992190	0.126467
RPE_TP53_20wT3	twenty_w_tumor3_GTTCGCTGTCACGCTG-1	383992190	0.126467
RPE_TP53_20wT3	twenty_w_tumor3_TACAGGTTCGCTATTT-1	383992190	0.126467
RPE_TP53_20wT3	twenty_w_tumor3_GTTACGACAAACACGG-1	383992190	0.126467
RPE_TP53_20wT3	twenty_w_tumor3_TCTCTGGTCCTTTAGT-1	383992190	0.126467
RPE_TP53_20wT1	twenty_w_tumor1_ATACCGAAGCACACAG-1	383992190	0.126467
RPE_TP53_20wT1	twenty_w_tumor1_GCCCGAATCTGCCTGT-1	383992190	0.126467
RPE_TP53_20wT1	twenty_w_tumor1_AGGCATTCAGCGAACA-1	383992190	0.126467
RPE_TP53_20wT1	twenty_w_tumor1_TTCACGCCAATGGGTG-1	383992190	0.126467
RPE_TP53_20wT3	twenty_w_tumor3_AGAAGTACAAGTGTCT-1	383992190	0.126467
RPE_TP53_20wT1	twenty_w_tumor1_TCGACGGTCACCCTGT-1	383992190	0.126467
RPE_TP53_20wT3	twenty_w_tumor3_GACGTTATCGTTTACT-1	383992190	0.126467
RPE_TP53_20wT2	twenty_w_tumor2_ATTGGGTCACGTCTCT-1	383992190	0.126467
RPE_TP53_20wT3	twenty_w_tumor3_TTCATGTTCAAGCCGC-1	418638659	0.137878
RPE_TP53_20wT1	twenty_w_tumor1_ACTATCTTCGATACAC-1	418638659	0.137878
RPE_TP53_20wT2	twenty_w_tumor2_ATTTACCAGTTCCTGA-1	418638659	0.137878
RPE_TP53_20wT3	twenty_w_tumor3_ATCGCCTTCCGACGGT-1	418638659	0.137878
RPE_TP53_20wT1	twenty_w_tumor1_TTTATGCAGGCAGGTT-1	418638659	0.137878
RPE_TP53_20wT3	twenty_w_tumor3_CATGAGTTCCGTGGCA-1	418638659	0.137878
RPE_TP53_20wT1	twenty_w_tumor1_CAAGACTCACAATCTG-1	418638659	0.137878
RPE_TP53_20wT1	twenty_w_tumor1_TGTGCGGTCCTGTAGA-1	418638659	0.137878
RPE_TP53_20wT3	twenty_w_tumor3_CCACCATTCGGCATCG-1	418638659	0.137878
RPE_TP53_20wT3	twenty_w_tumor3_TTGTTTGCATTGAAAG-1	418638659	0.137878
RPE_TP53_20wT2	twenty_w_tumor2_TAAGTCGAGGGTAATT-1	418638659	0.137878
RPE_TP53_20wT3	twenty_w_tumor3_CCGGGTACATTGTCGA-1	418638659	0.137878
RPE_TP53_20wT1	twenty_w_tumor1_ATTCATCAGCGTGTTT-1	418638659	0.137878
RPE_TP53_20wT1	twenty_w_tumor1_GTCTAGACATCCGGCA-1	418638659	0.137878
RPE_TP53_20wT3	twenty_w_tumor3_CCGGACAGTAGAGGAA-1	418638659	0.137878
RPE_TP53_20wT2	twenty_w_tumor2_CTATCCGGTCTCAGAT-1	418638659	0.137878
RPE_TP53_20wT1	twenty_w_tumor1_ACTATCTAGCAGCCCT-1	418638659	0.137878
RPE_TP53_20wT2	twenty_w_tumor2_ACTTCGCCATGTGCTA-1	418638659	0.137878
RPE_TP53_20wT1	twenty_w_tumor1_CAGCCAGCAGACACAG-1	418638659	0.137878
RPE_TP53_20wT1	twenty_w_tumor1_CATCGTCAGCCGTAAG-1	418638659	0.137878
RPE_TP53_20wT2	twenty_w_tumor2_CATTCATGTCCCAAAT-1	418638659	0.137878
RPE_TP53_20wT1	twenty_w_tumor1_AGGACGAGTGAGGATC-1	418638659	0.137878
RPE_TP53_20wT1	twenty_w_tumor1_CTGTGAACAAGCACAG-1	418638659	0.137878
RPE_TP53_20wT2	twenty_w_tumor2_GCCAGTGGTAAGCTCT-1	418638659	0.137878
RPE_TP53_20wT2	twenty_w_tumor2_GGCTGTGTCCTAGAGT-1	418638659	0.137878
RPE_TP53_20wT2	twenty_w_tumor2_TTCACCGTCAATCGGT-1	418638659	0.137878
RPE_TP53_20wT1	twenty_w_tumor1_CCACACTGTGATTCTG-1	418638659	0.137878
RPE_TP53_20wT1	twenty_w_tumor1_TGTTCATGTATGAGCG-1	418638659	0.137878
RPE_TP53_20wT2	twenty_w_tumor2_GCCCAGAGTAAGCTCT-1	418638659	0.137878
RPE_TP53_20wT1	twenty_w_tumor1_AACTTCTTCTTAGCAG-1	418638659	0.137878
RPE_TP53_20wT1	twenty_w_tumor1_CTCAACCCAGTAACCT-1	418638659	0.137878
RPE_TP53_20wT2	twenty_w_tumor2_TCATTTGAGGTCACAG-1	418638659	0.137878
RPE_TP53_6w	six_w_cell_TTCACCGTCCCTCTCC-1	418638659	0.137878
RPE_TP53_20wT2	twenty_w_tumor2_GACCCTTCAGTGTGGA-1	418638659	0.137878
RPE_TP53_20wT1	twenty_w_tumor1_CAACCAATCCGCAACG-1	418638659	0.137878
RPE_TP53_20wT2	twenty_w_tumor2_CGTTCTGCATGGCTAT-1	418638659	0.137878
RPE_TP53_20wT3	twenty_w_tumor3_AGAGCCCTCACCTGGG-1	418638659	0.137878
RPE_TP53_20wT2	twenty_w_tumor2_TCAGCCTCACTGTGAT-1	418638659	0.137878
RPE_TP53_20wT3	twenty_w_tumor3_GACCCTTTCCGATAAC-1	418638659	0.137878
RPE_TP53_20wT1	twenty_w_tumor1_CTAGGTACACCAGTAT-1	418638659	0.137878
RPE_TP53_20wT1	twenty_w_tumor1_GCAGCCATCCCGTAAA-1	418638659	0.137878
RPE_TP53_20wT1	twenty_w_tumor1_TTTCAGTAGTCACACT-1	418638659	0.137878
RPE_TP53_20wT2	twenty_w_tumor2_TTCACGCTCTCACCCA-1	418638659	0.137878
RPE_TP53_20wT2	twenty_w_tumor2_ACGTAACGTGGCTTGC-1	418638659	0.137878
RPE_TP53_20wT3	twenty_w_tumor3_GATTTCTCAATTGAGA-1	418638659	0.137878
RPE_TP53_20wT1	twenty_w_tumor1_GAAGTAACAACACGAG-1	418638659	0.137878
RPE_TP53_20wT3	twenty_w_tumor3_AACCACAAGAGCCGTA-1	418638659	0.137878
RPE_TP53_20wT2	twenty_w_tumor2_CATTGCCTCGCCAATA-1	418638659	0.137878
RPE_TP53_20wT2	twenty_w_tumor2_TTTCACACAACAGCTT-1	418638659	0.137878
RPE_TP53_20wT2	twenty_w_tumor2_GTCCACTAGGCGTTAG-1	418638659	0.137878
RPE_TP53_20wT3	twenty_w_tumor3_ACACAGTTCCATTGCC-1	418638659	0.137878
RPE_TP53_20wT3	twenty_w_tumor3_CATTGAGTCTTACACT-1	418638659	0.137878
RPE_TP53_20wT1	twenty_w_tumor1_AGCCACGTCCTGGGAC-1	418638659	0.137878
RPE_TP53_20wT3	twenty_w_tumor3_CTCCAACTCGGACTTA-1	418638659	0.137878
RPE_TP53_20wT1	twenty_w_tumor1_GTCATGAAGAACAAGG-1	418638659	0.137878
RPE_TP53_20wT1	twenty_w_tumor1_TATTCCAGTCTTCCGT-1	418638659	0.137878
RPE_TP53_20wT2	twenty_w_tumor2_CGAATTGCATGACTTG-1	418638659	0.137878
RPE_TP53_20wT3	twenty_w_tumor3_ACCCAAACAAGAGTTA-1	418638659	0.137878
RPE_TP53_20wT3	twenty_w_tumor3_TTGTTGTAGGGATGTC-1	418638659	0.137878
RPE_TP53_20wT2	twenty_w_tumor2_CCTCATGCAGCAGAAC-1	418638659	0.137878
RPE_TP53_20wT2	twenty_w_tumor2_TCTATACTCTCATTAC-1	418638659	0.137878
RPE_TP53_20wT2	twenty_w_tumor2_AGGTGTTTCGACGAGA-1	418638659	0.137878
RPE_TP53_20wT2	twenty_w_tumor2_CGGCAGTAGATGCTAA-1	418638659	0.137878
RPE_TP53_20wT1	twenty_w_tumor1_ATTGTTCAGTCCTGTA-1	418638659	0.137878
RPE_TP53_20wT2	twenty_w_tumor2_TATTGGGAGTTCCATG-1	418638659	0.137878
RPE_TP53_20wT1	twenty_w_tumor1_AGAACCTGTACCTAGT-1	418638659	0.137878
RPE_TP53_20wT1	twenty_w_tumor1_GTTGTAGTCCGTGGGT-1	418638659	0.137878
RPE_TP53_20wT2	twenty_w_tumor2_CGTAAGTCACCTCTAC-1	418638659	0.137878
RPE_TP53_20wT1	twenty_w_tumor1_GTTTGGAAGCACAAAT-1	418638659	0.137878
RPE_TP53_20wT2	twenty_w_tumor2_CCGTTCACAAGACTGG-1	418638659	0.137878
RPE_TP53_20wT2	twenty_w_tumor2_GGTTGTACAGTCAGTT-1	418638659	0.137878
RPE_TP53_20wT2	twenty_w_tumor2_TATACCTCAGCTCGGT-1	418638659	0.137878
RPE_TP53_20wT1	twenty_w_tumor1_TAGACCAGTCGCATGC-1	418638659	0.137878
RPE_TP53_20wT2	twenty_w_tumor2_ACTTATCTCGGACTTA-1	418638659	0.137878
RPE_TP53_20wT1	twenty_w_tumor1_TGGTACACATTGTACG-1	418638659	0.137878
RPE_TP53_20wT1	twenty_w_tumor1_CTCATTACAATACCCA-1	418638659	0.137878
RPE_TP53_20wT1	twenty_w_tumor1_CCTATCGAGTCATTGC-1	418638659	0.137878
RPE_TP53_20wT1	twenty_w_tumor1_AGTACTGGTAGGACTG-1	418638659	0.137878
RPE_TP53_20wT2	twenty_w_tumor2_CCCTTAGGTTATGTCG-1	418638659	0.137878
RPE_TP53_20wT3	twenty_w_tumor3_CATACTTCAAGGCTTT-1	418638659	0.137878
RPE_TP53_20wT2	twenty_w_tumor2_CCTTGTGTCAAGCGTT-1	418638659	0.137878
RPE_TP53_20wT2	twenty_w_tumor2_GGGACTCGTATGCGTT-1	418638659	0.137878
RPE_TP53_20wT3	twenty_w_tumor3_AAGCCATCAACAGAGC-1	418638659	0.137878
RPE_TP53_20wT1	twenty_w_tumor1_AGTACCACACTTCAAG-1	418638659	0.137878
RPE_TP53_20wT1	twenty_w_tumor1_AACCCAAAGATGCGAC-1	418638659	0.137878
RPE_TP53_20wT3	twenty_w_tumor3_AGCCAGCAGGTACAAT-1	418638659	0.137878
RPE_TP53_20wT1	twenty_w_tumor1_TGCGGGTGTCGCGGTT-1	418638659	0.137878
RPE_TP53_20wT3	twenty_w_tumor3_AAACGCTTCATGTCTT-1	418638659	0.137878
RPE_TP53_20wT3	twenty_w_tumor3_TGCTTGCTCCATAAGC-1	418638659	0.137878
RPE_TP53_20wT2	twenty_w_tumor2_ATCCGTCAGGGTCTTT-1	418638659	0.137878
RPE_TP53_20wT3	twenty_w_tumor3_GAGTTTGGTGGGTATG-1	418638659	0.137878
RPE_TP53_20wT1	twenty_w_tumor1_CATCCCAAGCTATCTG-1	418638659	0.137878
RPE_TP53_20wT3	twenty_w_tumor3_ACAGGGAAGCTTCTAG-1	418638659	0.137878
RPE_TP53_20wT3	twenty_w_tumor3_TTCATTGGTCCTACGG-1	418638659	0.137878
RPE_TP53_20wT2	twenty_w_tumor2_CTCTGGTAGCACGGAT-1	418638659	0.137878
RPE_TP53_20wT3	twenty_w_tumor3_ATCCCTGCAGCAGTCC-1	418638659	0.137878
RPE_TP53_20wT2	twenty_w_tumor2_TCTACCGCAAGAATAC-1	418638659	0.137878
RPE_TP53_20wT3	twenty_w_tumor3_TTGTGGACATCGATGT-1	418638659	0.137878
RPE_TP53_20wT2	twenty_w_tumor2_ACTTTGTCACGCGCTA-1	418638659	0.137878
RPE_TP53_20wT3	twenty_w_tumor3_CCTAAGACAGTTTCGA-1	418638659	0.137878
RPE_TP53_20wT3	twenty_w_tumor3_TCATGTTGTTGGCTAT-1	418638659	0.137878
RPE_TP53_20wT1	twenty_w_tumor1_TGCTCCATCTGCGGAC-1	418638659	0.137878
RPE_TP53_20wT3	twenty_w_tumor3_AACCATGCAACGACAG-1	418638659	0.137878
RPE_TP53_20wT1	twenty_w_tumor1_CAACAACAGGTACTGG-1	418638659	0.137878
RPE_TP53_20wT1	twenty_w_tumor1_CGTGCTTCAGGAATAT-1	418638659	0.137878
RPE_TP53_20wT1	twenty_w_tumor1_GGATCTAAGAGGATCC-1	418638659	0.137878
RPE_TP53_20wT1	twenty_w_tumor1_TTCCGGTTCTCTGCCA-1	418638659	0.137878
RPE_TP53_20wT1	twenty_w_tumor1_CTGCTCACAAGCGAGT-1	418638659	0.137878
RPE_TP53_20wT2	twenty_w_tumor2_GCTTCACTCAGCGCGT-1	418638659	0.137878
RPE_TP53_20wT2	twenty_w_tumor2_GGAGAACAGTTGCATC-1	418638659	0.137878
RPE_TP53_20wT2	twenty_w_tumor2_CCGTTCACAAGCCATT-1	418638659	0.137878
RPE_TP53_20wT2	twenty_w_tumor2_TAACTTCAGACGTCCC-1	418638659	0.137878
RPE_TP53_20wT3	twenty_w_tumor3_AGACTCAAGTTACGAA-1	418638659	0.137878
RPE_TP53_20wT1	twenty_w_tumor1_CAACAGTGTTGATCGT-1	418638659	0.137878
RPE_TP53_20wT1	twenty_w_tumor1_CAGGCCAGTGTTCGAT-1	418638659	0.137878
RPE_TP53_20wT1	twenty_w_tumor1_GGAATGGAGCGGGTTA-1	418638659	0.137878
RPE_TP53_20wT1	twenty_w_tumor1_GGGTGTCTCTTGCAGA-1	418638659	0.137878
RPE_TP53_20wT3	twenty_w_tumor3_CGATGGCTCACTACTT-1	418638659	0.137878
RPE_TP53_20wT1	twenty_w_tumor1_AAAGTGACACGACGAA-1	418638659	0.137878
RPE_TP53_20wT1	twenty_w_tumor1_CCTCAGTAGAATTGCA-1	418638659	0.137878
RPE_TP53_20wT2	twenty_w_tumor2_CAGTGCGCATACAGGG-1	418638659	0.137878
RPE_TP53_20wT3	twenty_w_tumor3_TGGGTTACACAGCGCT-1	418638659	0.137878
RPE_TP53_20wT1	twenty_w_tumor1_GTGACGCTCTTAAGGC-1	418638659	0.137878
RPE_TP53_20wT3	twenty_w_tumor3_CAACAACAGGTAAGGA-1	418638659	0.137878
RPE_TP53_20wT1	twenty_w_tumor1_GCCCGAACACAGCATT-1	418638659	0.137878
RPE_TP53_20wT3	twenty_w_tumor3_CATACAGGTGGGTATG-1	418638659	0.137878
RPE_TP53_20wT3	twenty_w_tumor3_CTAACCCCAGGATGAC-1	418638659	0.137878
RPE_TP53_20wT1	twenty_w_tumor1_GTAATCGTCGTTACCC-1	418638659	0.137878
RPE_TP53_20wT2	twenty_w_tumor2_ACGTCCTCAATAGTAG-1	418638659	0.137878
RPE_TP53_20wT1	twenty_w_tumor1_TATCCTAGTATCGGTT-1	418638659	0.137878
RPE_TP53_20wT2	twenty_w_tumor2_AGACTCAGTCCAGAAG-1	418638659	0.137878
RPE_TP53_20wT1	twenty_w_tumor1_CCTCACAGTGTGGTCC-1	418638659	0.137878
RPE_TP53_20wT3	twenty_w_tumor3_ATCATTCGTCCACAGC-1	418638659	0.137878
RPE_TP53_20wT2	twenty_w_tumor2_CAGTTCCTCAGCTTCC-1	418638659	0.137878
RPE_TP53_20wT2	twenty_w_tumor2_TGGGATTCAATCGTCA-1	418638659	0.137878
RPE_TP53_20wT2	twenty_w_tumor2_CGGGCATTCATTCACT-1	418638659	0.137878
RPE_TP53_20wT3	twenty_w_tumor3_GCCAGCACAGACAATA-1	418638659	0.137878
RPE_TP53_20wT3	twenty_w_tumor3_ACGTCCTTCTATGCCC-1	418638659	0.137878
RPE_TP53_20wT2	twenty_w_tumor2_AGATGAAGTATGATCC-1	418638659	0.137878
RPE_TP53_20wT2	twenty_w_tumor2_TCCTAATGTCAAAGAT-1	418638659	0.137878
RPE_TP53_20wT3	twenty_w_tumor3_AGACACTAGCTTTCTT-1	418638659	0.137878
RPE_TP53_20wT2	twenty_w_tumor2_CAACAGTTCGCCGAAC-1	418638659	0.137878
RPE_TP53_20wT3	twenty_w_tumor3_CCCTCTCTCCGGACTG-1	418638659	0.137878
RPE_TP53_20wT1	twenty_w_tumor1_ACGGTTATCCGTTGAA-1	418638659	0.137878
RPE_TP53_20wT1	twenty_w_tumor1_GTCCACTAGATGCAGC-1	418638659	0.137878
RPE_TP53_20wT1	twenty_w_tumor1_GTAACACGTTTGAAAG-1	418638659	0.137878
RPE_TP53_20wT2	twenty_w_tumor2_ATTCTACGTCTTTATC-1	418638659	0.137878
RPE_TP53_20wT3	twenty_w_tumor3_AAACCCACAGATGCGA-1	418638659	0.137878
RPE_TP53_20wT2	twenty_w_tumor2_ACTATTCCAGTGTACT-1	418638659	0.137878
RPE_TP53_20wT2	twenty_w_tumor2_TCATCATTCCATAGGT-1	418638659	0.137878
RPE_TP53_20wT3	twenty_w_tumor3_TGAGCATTCACCTGTC-1	418638659	0.137878
RPE_TP53_20wT1	twenty_w_tumor1_TCTCCGATCCATACTT-1	418638659	0.137878
RPE_TP53_20wT3	twenty_w_tumor3_TTTATGCTCAACACGT-1	418638659	0.137878
RPE_TP53_20wT1	twenty_w_tumor1_ACCTACCCAGATCATC-1	418638659	0.137878
RPE_TP53_20wT1	twenty_w_tumor1_GATGCTAGTATGCTAC-1	418638659	0.137878
RPE_TP53_20wT2	twenty_w_tumor2_TGAATCGGTCCCACGA-1	418638659	0.137878
RPE_TP53_20wT2	twenty_w_tumor2_CTACGGGTCCTTTAGT-1	418638659	0.137878
RPE_TP53_20wT2	twenty_w_tumor2_GAAGTAACAGAGACTG-1	418638659	0.137878
RPE_TP53_20wT2	twenty_w_tumor2_TCTTCCTCAGTAGGAC-1	418638659	0.137878
RPE_TP53_20wT3	twenty_w_tumor3_CACAGGCTCCGTAGTA-1	418638659	0.137878
RPE_TP53_20wT1	twenty_w_tumor1_AATGGAAAGTCTACCA-1	418638659	0.137878
RPE_TP53_20wT3	twenty_w_tumor3_AGTCTCCGTTCCGTTC-1	418638659	0.137878
RPE_TP53_20wT1	twenty_w_tumor1_AGTAGCTGTGAAGCGT-1	418638659	0.137878
RPE_TP53_20wT1	twenty_w_tumor1_CTTCGGTAGACAACTA-1	418638659	0.137878
RPE_TP53_20wT1	twenty_w_tumor1_GATGATCAGACTCTTG-1	418638659	0.137878
RPE_TP53_20wT2	twenty_w_tumor2_TACGGGCTCACGACTA-1	418638659	0.137878
RPE_TP53_20wT2	twenty_w_tumor2_TCATTACTCTGGACCG-1	418638659	0.137878
RPE_TP53_20wT3	twenty_w_tumor3_CAATGACAGTTAACGA-1	418638659	0.137878
RPE_TP53_20wT1	twenty_w_tumor1_TTGATGGTCATATGGC-1	418638659	0.137878
RPE_TP53_20wT3	twenty_w_tumor3_CTCCACAGTATCGATC-1	418638659	0.137878
RPE_TP53_20wT1	twenty_w_tumor1_TGATTCTGTATGCGTT-1	418638659	0.137878
RPE_TP53_20wT3	twenty_w_tumor3_ATTTCACCAAGCTGCC-1	418638659	0.137878
RPE_TP53_20wT1	twenty_w_tumor1_TTCATGTTCCACACAA-1	418638659	0.137878
RPE_TP53_20wT1	twenty_w_tumor1_GCAACCGCAACTGCCG-1	418638659	0.137878
RPE_TP53_20wT3	twenty_w_tumor3_AGTGATCCACTCACTC-1	418638659	0.137878
RPE_TP53_20wT1	twenty_w_tumor1_TCGACGGTCACTTCTA-1	418638659	0.137878
RPE_TP53_20wT2	twenty_w_tumor2_AGAACCTCAGGTTCCG-1	418638659	0.137878
RPE_TP53_20wT1	twenty_w_tumor1_ACGCACGGTCAACATC-1	418638659	0.137878
RPE_TP53_20wT1	twenty_w_tumor1_TGATTTCGTCCACAGC-1	418638659	0.137878
RPE_TP53_20wT1	twenty_w_tumor1_GCAGCCAAGGGCTTCC-1	418638659	0.137878
RPE_TP53_20wT1	twenty_w_tumor1_TTCTGTAGTTTGAAAG-1	418638659	0.137878
RPE_TP53_20wT1	twenty_w_tumor1_TTTGTTGCAGACACAG-1	418638659	0.137878
RPE_TP53_20wT1	twenty_w_tumor1_CCTCATGTCTTAGCTT-1	418638659	0.137878
RPE_TP53_20wT1	twenty_w_tumor1_TCAATCTAGCGTTACT-1	418638659	0.137878
RPE_TP53_20wT1	twenty_w_tumor1_ATTCCTATCTGCTGAA-1	418638659	0.137878
RPE_TP53_20wT1	twenty_w_tumor1_TACGTCCTCGGCATCG-1	418638659	0.137878
RPE_TP53_20wT1	twenty_w_tumor1_TGAATCGTCTTGGTCC-1	418638659	0.137878
RPE_TP53_20wT2	twenty_w_tumor2_TAACCAGTCCTCAGGG-1	418638659	0.137878
RPE_TP53_20wT3	twenty_w_tumor3_AACCAACGTTGCTCCT-1	418638659	0.137878
RPE_TP53_20wT2	twenty_w_tumor2_CTGTAGACACTATGTG-1	418638659	0.137878
RPE_TP53_20wT1	twenty_w_tumor1_CCTACGTTCAGTCACA-1	418638659	0.137878
RPE_TP53_20wT3	twenty_w_tumor3_GAACACTTCTGCGATA-1	418638659	0.137878
RPE_TP53_20wT3	twenty_w_tumor3_ACCCTTGAGTTCCAGT-1	418638659	0.137878
RPE_TP53_20wT1	twenty_w_tumor1_GCCGATGAGGCTAAAT-1	418638659	0.137878
RPE_TP53_20wT2	twenty_w_tumor2_CCTCAACAGATGCTTC-1	418638659	0.137878
RPE_TP53_20wT1	twenty_w_tumor1_CAGTTCCCACGAAGAC-1	418638659	0.137878
RPE_TP53_20wT3	twenty_w_tumor3_ATGCGATTCAAAGCCT-1	418638659	0.137878
RPE_TP53_20wT3	twenty_w_tumor3_AAGATAGGTACTGCCG-1	418638659	0.137878
RPE_TP53_20wT3	twenty_w_tumor3_TTCCTCTTCGGAACTT-1	418638659	0.137878
RPE_TP53_20wT3	twenty_w_tumor3_AGACTCAAGCAACAAT-1	418638659	0.137878
RPE_TP53_20wT3	twenty_w_tumor3_ATTCAGGCATCAACCA-1	418638659	0.137878
RPE_TP53_20wT1	twenty_w_tumor1_TCCGTGTCACTACCCT-1	418638659	0.137878
RPE_TP53_20wT3	twenty_w_tumor3_TCATTCATCATGCAGT-1	418638659	0.137878
RPE_TP53_20wT1	twenty_w_tumor1_TTGTGTTTCTGGGCCA-1	418638659	0.137878
RPE_TP53_20wT2	twenty_w_tumor2_CACACAATCTTTGCTA-1	418638659	0.137878
RPE_TP53_20wT2	twenty_w_tumor2_CTTAGGATCATGGCCG-1	418638659	0.137878
RPE_TP53_20wT2	twenty_w_tumor2_GTAACACCAGTAGAAT-1	418638659	0.137878
RPE_TP53_20wT1	twenty_w_tumor1_CTTACCGTCAGACCTA-1	418638659	0.137878
RPE_TP53_20wT2	twenty_w_tumor2_ATCACGACAGTGTATC-1	418638659	0.137878
RPE_TP53_20wT2	twenty_w_tumor2_TGCAGTATCCCTTTGG-1	418638659	0.137878
RPE_TP53_20wT1	twenty_w_tumor1_TCCTTCTCATGTGTCA-1	418638659	0.137878
RPE_TP53_20wT1	twenty_w_tumor1_GAGGCCTAGTAAACAC-1	418638659	0.137878
RPE_TP53_20wT2	twenty_w_tumor2_GTTAGACCAACCGCTG-1	418638659	0.137878
RPE_TP53_20wT3	twenty_w_tumor3_GGGAGATGTTGCATCA-1	418638659	0.137878
RPE_TP53_20wT1	twenty_w_tumor1_TCGGATATCCCGAGGT-1	418638659	0.137878
RPE_TP53_20wT2	twenty_w_tumor2_ACCATTTGTCTACGAT-1	418638659	0.137878
RPE_TP53_20wT1	twenty_w_tumor1_TCCACGTTCTGTACAG-1	418638659	0.137878
RPE_TP53_20wT2	twenty_w_tumor2_TCGAACACAGTAGTTC-1	418638659	0.137878
RPE_TP53_20wT3	twenty_w_tumor3_GTAATGCCAGGACATG-1	418638659	0.137878
RPE_TP53_20wT1	twenty_w_tumor1_GCCTGTTAGACTACCT-1	418638659	0.137878
RPE_TP53_20wT1	twenty_w_tumor1_ATTTCTGGTCCATCTC-1	418638659	0.137878
RPE_TP53_20wT1	twenty_w_tumor1_GGGACCTCACGACCTG-1	479442174	0.157903
RPE_TP53_20wT1	twenty_w_tumor1_AACCTTTTCCTTACCG-1	479442174	0.157903
RPE_TP53_20wT2	twenty_w_tumor2_CAGTTCCCAGGCTATT-1	479442174	0.157903
RPE_TP53_20wT1	twenty_w_tumor1_TCAAGCATCACCTGTC-1	479442174	0.157903
RPE_TP53_20wT2	twenty_w_tumor2_ACTATCTTCGTTATCT-1	479442174	0.157903
RPE_TP53_20wT2	twenty_w_tumor2_TTGAACGCACGAGGAT-1	479442174	0.157903
RPE_TP53_20wT2	twenty_w_tumor2_CCTAAGAAGGATACCG-1	479442174	0.157903
RPE_TP53_20wT2	twenty_w_tumor2_GCCAGCAAGAAGGCTC-1	479442174	0.157903
RPE_TP53_20wT2	twenty_w_tumor2_GCTACAATCCTGGTCT-1	479442174	0.157903
RPE_TP53_20wT2	twenty_w_tumor2_CTGATCCGTAACGTTC-1	479442174	0.157903
RPE_TP53_20wT3	twenty_w_tumor3_GTCCACTTCATCGACA-1	479442174	0.157903
RPE_TP53_20wT3	twenty_w_tumor3_TCATATCCACTCAGAT-1	479442174	0.157903
RPE_TP53_20wT3	twenty_w_tumor3_CTCTCAGGTCTTTCTA-1	479442174	0.157903
RPE_TP53_20wT3	twenty_w_tumor3_TCAGCCTCATGACTTG-1	479442174	0.157903
RPE_TP53_20wT3	twenty_w_tumor3_CGGGCATCAATCCTTT-1	479442174	0.157903
RPE_TP53_20wT1	twenty_w_tumor1_ACTATTCTCATTGGTG-1	479442174	0.157903
RPE_TP53_20wT2	twenty_w_tumor2_GGGTATTAGTATGCAA-1	479442174	0.157903
RPE_TP53_20wT1	twenty_w_tumor1_CATTCTATCCGTAGTA-1	479442174	0.157903
RPE_TP53_20wT3	twenty_w_tumor3_ACATCCCGTTACCTGA-1	479442174	0.157903
RPE_TP53_20wT2	twenty_w_tumor2_TTACCATGTTCGGACC-1	479442174	0.157903
RPE_TP53_20wT1	twenty_w_tumor1_TATCAGGGTTCCTAGA-1	479442174	0.157903
RPE_TP53_20wT3	twenty_w_tumor3_TTGTTGTGTCTGATCA-1	479442174	0.157903
RPE_TP53_20wT1	twenty_w_tumor1_TCAGCCTGTTGCGTAT-1	479442174	0.157903
RPE_TP53_20wT1	twenty_w_tumor1_CTGTACCTCGGTCTAA-1	479442174	0.157903
RPE_TP53_20wT2	twenty_w_tumor2_CTTCAATAGACTACGG-1	479442174	0.157903
RPE_TP53_20wT3	twenty_w_tumor3_TTCTAGTTCAGTCAGT-1	479442174	0.157903
RPE_TP53_20wT3	twenty_w_tumor3_AACCACATCTTCCACG-1	479442174	0.157903
RPE_TP53_20wT2	twenty_w_tumor2_CCAATTTCATCCTGTC-1	479442174	0.157903
RPE_TP53_20wT2	twenty_w_tumor2_GTAATCGTCGATTGAC-1	479442174	0.157903
RPE_TP53_20wT2	twenty_w_tumor2_GTCATTTAGGGTTGCA-1	479442174	0.157903
RPE_TP53_20wT3	twenty_w_tumor3_TTCACCGGTCAGACTT-1	479442174	0.157903
RPE_TP53_20wT2	twenty_w_tumor2_TTACCGCTCTATCGCC-1	479442174	0.157903
RPE_TP53_20wT3	twenty_w_tumor3_CAAGACTCACCATATG-1	479442174	0.157903
RPE_TP53_20wT1	twenty_w_tumor1_GAGAGGTTCTTTGCTA-1	479442174	0.157903
RPE_TP53_20wT3	twenty_w_tumor3_GGGACTCTCCCTCTCC-1	479442174	0.157903
RPE_TP53_20wT1	twenty_w_tumor1_CGTCAAAGTTTCCAAG-1	479442174	0.157903
RPE_TP53_20wT1	twenty_w_tumor1_GATTCGACAAATAAGC-1	479442174	0.157903
RPE_TP53_20wT1	twenty_w_tumor1_GAGACCCCAACGCCCA-1	479442174	0.157903
RPE_TP53_20wT1	twenty_w_tumor1_ACCATTTGTACCTAAC-1	479442174	0.157903
RPE_TP53_20wT2	twenty_w_tumor2_TTCACCGGTCCGTACG-1	479442174	0.157903
RPE_TP53_20wT2	twenty_w_tumor2_CCGATGGAGGATGTTA-1	479442174	0.157903
RPE_TP53_20wT2	twenty_w_tumor2_CTAGGTATCACTCGAA-1	479442174	0.157903
RPE_TP53_20wT2	twenty_w_tumor2_ACAGCCGAGCCACTCG-1	479442174	0.157903
RPE_TP53_20wT3	twenty_w_tumor3_ACATCGATCGGCTATA-1	479442174	0.157903
RPE_TP53_20wT3	twenty_w_tumor3_CACTGTCTCAGACAAA-1	479442174	0.157903
RPE_TP53_20wT1	twenty_w_tumor1_TAACACGCAATAACGA-1	479442174	0.157903
RPE_TP53_20wT2	twenty_w_tumor2_CTGTATTCACGTAACT-1	479442174	0.157903
RPE_TP53_20wT1	twenty_w_tumor1_AATGAAGTCGACGAGA-1	399472759	0.131565
RPE_TP53_20wT3	twenty_w_tumor3_TGGTACACACACGCCA-1	399472759	0.131565
RPE_TP53_20wT1	twenty_w_tumor1_ATCGCCTTCCAGGACC-1	399472759	0.131565
RPE_TP53_20wT1	twenty_w_tumor1_GGTAACTTCGCCAATA-1	399472759	0.131565
RPE_TP53_20wT1	twenty_w_tumor1_TCTCAGCGTCTAGGCC-1	399472759	0.131565
RPE_TP53_20wT1	twenty_w_tumor1_ATCGCCTCAATAGTAG-1	399472759	0.131565
RPE_TP53_20wT2	twenty_w_tumor2_GGACGTCTCTCCTACG-1	399472759	0.131565
RPE_TP53_20wT2	twenty_w_tumor2_AAGGTAATCAACTACG-1	399472759	0.131565
RPE_TP53_20wT3	twenty_w_tumor3_TTTCGATAGCTTAAGA-1	399472759	0.131565
RPE_TP53_20wT1	twenty_w_tumor1_GTCATCCTCATAGCAC-1	399472759	0.131565
RPE_TP53_20wT3	twenty_w_tumor3_ACTGTCCTCCGTATGA-1	399472759	0.131565
RPE_TP53_20wT1	twenty_w_tumor1_AGACAAATCAGTGTTG-1	399472759	0.131565
RPE_TP53_20wT1	twenty_w_tumor1_GAGAGGTGTATCTTCT-1	399472759	0.131565
RPE_TP53_20wT1	twenty_w_tumor1_ATACTTCCAGGCTCTG-1	399472759	0.131565
RPE_TP53_20wT1	twenty_w_tumor1_GGTTAACAGATTGAGT-1	399472759	0.131565
RPE_TP53_20wT3	twenty_w_tumor3_GAAGTAAGTCCAAGAG-1	399472759	0.131565
RPE_TP53_20wT1	twenty_w_tumor1_CAGATCACAATGAACA-1	399472759	0.131565
RPE_TP53_20wT1	twenty_w_tumor1_TCTACATAGCTGAGCA-1	399472759	0.131565
RPE_TP53_20wT3	twenty_w_tumor3_GTGGTTATCTTCCCAG-1	399472759	0.131565
RPE_TP53_20wT3	twenty_w_tumor3_TTCTGTACAACTCCCT-1	399472759	0.131565
RPE_TP53_20wT3	twenty_w_tumor3_TCGGTCTAGATCACCT-1	399472759	0.131565
RPE_TP53_20wT3	twenty_w_tumor3_TTCCGGTTCCAGTTCC-1	399472759	0.131565
RPE_TP53_20wT1	twenty_w_tumor1_GAGTGAGTCTCAACGA-1	399472759	0.131565
RPE_TP53_20wT1	twenty_w_tumor1_GATTGGTCAATCCTTT-1	399472759	0.131565
RPE_TP53_20wT1	twenty_w_tumor1_CTGTAGATCATAGCAC-1	399472759	0.131565
RPE_TP53_20wT1	twenty_w_tumor1_TTCACCGCAACGATCT-1	399472759	0.131565
RPE_TP53_20wT2	twenty_w_tumor2_TAGGTACGTCATATGC-1	399472759	0.131565
RPE_TP53_20wT1	twenty_w_tumor1_CCTCTCCTCAGCTGAT-1	399472759	0.131565
RPE_TP53_20wT1	twenty_w_tumor1_CATGAGTTCAGTGGGA-1	399472759	0.131565
RPE_TP53_20wT2	twenty_w_tumor2_ACTCCCAGTCTGTGAT-1	399472759	0.131565
RPE_TP53_20wT1	twenty_w_tumor1_CCTCTCCGTTCTCGCT-1	399472759	0.131565
RPE_TP53_20wT3	twenty_w_tumor3_CCACTTGCAGTGTGCC-1	399472759	0.131565
RPE_TP53_20wT3	twenty_w_tumor3_GACATCAGTGCATTTG-1	399472759	0.131565
RPE_TP53_20wT1	twenty_w_tumor1_CCTTTGGAGGATCATA-1	399472759	0.131565
RPE_TP53_20wT3	twenty_w_tumor3_ATCGATGAGCACCAGA-1	399472759	0.131565
RPE_TP53_20wT3	twenty_w_tumor3_TACTTGTGTTGCCATA-1	399472759	0.131565
RPE_TP53_20wT1	twenty_w_tumor1_GCATCGGTCCTCTCTT-1	399472759	0.131565
RPE_TP53_20wT2	twenty_w_tumor2_ATTCACTTCGTGGTAT-1	399472759	0.131565
RPE_TP53_20wT1	twenty_w_tumor1_AAACGAACAAGGACAC-1	399472759	0.131565
RPE_TP53_20wT2	twenty_w_tumor2_CGGAACCAGAGAATCT-1	399472759	0.131565
RPE_TP53_20wT2	twenty_w_tumor2_TCCGGGATCCATCTAT-1	399472759	0.131565
RPE_TP53_20wT3	twenty_w_tumor3_GACCGTGCACCATTCC-1	399472759	0.131565
RPE_TP53_20wT1	twenty_w_tumor1_CGACAGCAGCCTCTTC-1	399472759	0.131565
RPE_TP53_20wT1	twenty_w_tumor1_GACCAATTCCTGTTAT-1	399472759	0.131565
RPE_TP53_20wT1	twenty_w_tumor1_CTGGTCTTCACGGTCG-1	399472759	0.131565
RPE_TP53_20wT2	twenty_w_tumor2_CACGTGGTCCTCTTTC-1	399472759	0.131565
RPE_TP53_20wT3	twenty_w_tumor3_CATGGATGTCCTCAGG-1	399472759	0.131565
RPE_TP53_20wT1	twenty_w_tumor1_ATCCCTGAGGCCTTGC-1	399472759	0.131565
RPE_TP53_20wT3	twenty_w_tumor3_CTCCAACCATCCTAAG-1	399472759	0.131565
RPE_TP53_20wT1	twenty_w_tumor1_TTCGATTCAACTTGGT-1	399472759	0.131565
RPE_TP53_20wT3	twenty_w_tumor3_TTAATCCTCTTAGTTC-1	399472759	0.131565
RPE_TP53_20wT3	twenty_w_tumor3_TATCGCCTCCGTACGG-1	399472759	0.131565
RPE_TP53_20wT1	twenty_w_tumor1_GGAGAACTCTTACGTT-1	399472759	0.131565
RPE_TP53_20wT1	twenty_w_tumor1_GTCAAACGTCATATGC-1	399472759	0.131565
RPE_TP53_20wT3	twenty_w_tumor3_GCCAGGTAGCCATTGT-1	399472759	0.131565
RPE_TP53_20wT2	twenty_w_tumor2_GACTATGGTAGCTTGT-1	399472759	0.131565
RPE_TP53_20wT3	twenty_w_tumor3_CATTTCATCGAACACT-1	399472759	0.131565
RPE_TP53_20wT3	twenty_w_tumor3_CAACAGTTCCGGCTTT-1	399472759	0.131565
RPE_TP53_20wT1	twenty_w_tumor1_ATGCCTCCACCTGCGA-1	399472759	0.131565
RPE_TP53_20wT3	twenty_w_tumor3_ACATCCCCAACGGCTC-1	399472759	0.131565
RPE_TP53_20wT2	twenty_w_tumor2_ACAAAGAGTCATAACC-1	399472759	0.131565
RPE_TP53_20wT2	twenty_w_tumor2_TTATTGCTCTACCCAC-1	399472759	0.131565
RPE_TP53_20wT1	twenty_w_tumor1_AGACAGGAGTACCATC-1	399472759	0.131565
RPE_TP53_20wT2	twenty_w_tumor2_TTTAGTCTCATCTGTT-1	399472759	0.131565
RPE_TP53_20wT1	twenty_w_tumor1_ATTCCCGTCTCTTCAA-1	399472759	0.131565
RPE_TP53_20wT2	twenty_w_tumor2_CGCGTGACAGGCATGA-1	399472759	0.131565
RPE_TP53_20wT3	twenty_w_tumor3_CCACGAGAGAAACCCG-1	399472759	0.131565
RPE_TP53_20wT1	twenty_w_tumor1_AACTTCTGTGCAAGAC-1	399472759	0.131565
RPE_TP53_20wT1	twenty_w_tumor1_TTTCGATGTTTCAGAC-1	399472759	0.131565
RPE_TP53_20wT3	twenty_w_tumor3_CACTAAGCACATACGT-1	399472759	0.131565
RPE_TP53_20wT1	twenty_w_tumor1_CTCAACCCACCTGCTT-1	399472759	0.131565
RPE_TP53_20wT1	twenty_w_tumor1_TTACTGTCAACGCATT-1	399472759	0.131565
RPE_TP53_20wT3	twenty_w_tumor3_TTAGGCACATATCGGT-1	399472759	0.131565
RPE_TP53_20wT1	twenty_w_tumor1_CATGCCTAGCTCGGCT-1	399472759	0.131565
RPE_TP53_20wT3	twenty_w_tumor3_GGAATCTCACCATTCC-1	399472759	0.131565
RPE_TP53_20wT1	twenty_w_tumor1_CAGCAATCATGTGACT-1	399472759	0.131565
RPE_TP53_20wT1	twenty_w_tumor1_GGTTGTAAGGCCCACT-1	399472759	0.131565
RPE_TP53_20wT1	twenty_w_tumor1_TTGGGATCAATACCCA-1	399472759	0.131565
RPE_TP53_20wT1	twenty_w_tumor1_TGACCCTAGCATAGGC-1	399472759	0.131565
RPE_TP53_20wT2	twenty_w_tumor2_GCCTGTTCACATATCG-1	399472759	0.131565
RPE_TP53_20wT1	twenty_w_tumor1_CTCCTCCGTACGATTC-1	399472759	0.131565
RPE_TP53_20wT3	twenty_w_tumor3_GAGTCATTCCGATAGT-1	399472759	0.131565
RPE_TP53_20wT3	twenty_w_tumor3_GATCATGCAATTCACG-1	399472759	0.131565
RPE_TP53_20wT2	twenty_w_tumor2_AGGTTGTAGTAGATCA-1	399472759	0.131565
RPE_TP53_20wT3	twenty_w_tumor3_GTACAGTTCGTCACCT-1	399472759	0.131565
RPE_TP53_20wT3	twenty_w_tumor3_TACACCCAGCATTTGC-1	399472759	0.131565
RPE_TP53_20wT3	twenty_w_tumor3_AGTTCCCTCAGAGCAG-1	399472759	0.131565
RPE_TP53_20wT3	twenty_w_tumor3_TCAAGCACATAATGAG-1	399472759	0.131565
RPE_TP53_20wT1	twenty_w_tumor1_TCGACGGTCTCTTGCG-1	399472759	0.131565
RPE_TP53_20wT2	twenty_w_tumor2_TGCTGAAAGTGGCGAT-1	399472759	0.131565
RPE_TP53_20wT1	twenty_w_tumor1_CCCTGATGTACAGGTG-1	399472759	0.131565
RPE_TP53_20wT3	twenty_w_tumor3_TTACAGGGTGTTCAGT-1	399472759	0.131565
RPE_TP53_20wT3	twenty_w_tumor3_AGTAGCTGTTGAGTCT-1	399472759	0.131565
RPE_TP53_20wT3	twenty_w_tumor3_AGTCACAAGTAACCTC-1	399472759	0.131565
RPE_TP53_20wT3	twenty_w_tumor3_CGAATTGCATGACGGA-1	399472759	0.131565
RPE_TP53_20wT1	twenty_w_tumor1_AAAGGGCAGCCATTCA-1	399472759	0.131565
RPE_TP53_20wT3	twenty_w_tumor3_CCATCACTCACCTGGG-1	399472759	0.131565
RPE_TP53_20wT3	twenty_w_tumor3_TTTCCTCGTGCACAAG-1	399472759	0.131565
RPE_TP53_20wT2	twenty_w_tumor2_AGTCATGAGAGTCAAT-1	399472759	0.131565
RPE_TP53_20wT2	twenty_w_tumor2_GTGTAACGTAATTAGG-1	399472759	0.131565
RPE_TP53_20wT3	twenty_w_tumor3_ATACTTCGTGCACGCT-1	399472759	0.131565
RPE_TP53_20wT2	twenty_w_tumor2_ATCGTCCAGAATCCCT-1	399472759	0.131565
RPE_TP53_20wT3	twenty_w_tumor3_AGGTCATCAGCTTTCC-1	399472759	0.131565
RPE_TP53_20wT3	twenty_w_tumor3_CCTCATGTCCCTCTTT-1	399472759	0.131565
RPE_TP53_20wT3	twenty_w_tumor3_TTTACTGCATACCATG-1	399472759	0.131565
RPE_TP53_20wT3	twenty_w_tumor3_TCCCAGTGTCCACTCT-1	399472759	0.131565
RPE_TP53_20wT1	twenty_w_tumor1_TCAATTCCATATAGCC-1	399472759	0.131565
RPE_TP53_20wT3	twenty_w_tumor3_CCTAACCCACGGCACT-1	399472759	0.131565
RPE_TP53_20wT2	twenty_w_tumor2_TTTCGATTCCCTCATG-1	399472759	0.131565
RPE_TP53_20wT3	twenty_w_tumor3_CACTTCGTCTATCGTT-1	399472759	0.131565
RPE_TP53_20wT2	twenty_w_tumor2_CGATGGCGTGACGCCT-1	399472759	0.131565
RPE_TP53_20wT3	twenty_w_tumor3_GAACACTCATTGCCTC-1	399472759	0.131565
RPE_TP53_20wT3	twenty_w_tumor3_AACCACACACACAGCC-1	399472759	0.131565
RPE_TP53_20wT3	twenty_w_tumor3_GAACACTAGGGTTTCT-1	399472759	0.131565
RPE_TP53_20wT2	twenty_w_tumor2_CAACGGCTCCCTCTAG-1	399472759	0.131565
RPE_TP53_20wT3	twenty_w_tumor3_CAAGCTATCCGTGTCT-1	399472759	0.131565
RPE_TP53_20wT3	twenty_w_tumor3_ACTATTCTCTCCTACG-1	399472759	0.131565
RPE_TP53_20wT3	twenty_w_tumor3_TGGTTAGCAGGCTATT-1	399472759	0.131565
RPE_TP53_20wT2	twenty_w_tumor2_GGACGTCTCTTACACT-1	399472759	0.131565
RPE_TP53_20wT3	twenty_w_tumor3_TCACGCTTCGCATTGA-1	399472759	0.131565
RPE_TP53_20wT3	twenty_w_tumor3_TGTGTGATCACCCTGT-1	399472759	0.131565
RPE_TP53_20wT3	twenty_w_tumor3_ACTTAGGTCTTACCAT-1	399472759	0.131565
RPE_TP53_20wT3	twenty_w_tumor3_GTAGATCAGCCTGCCA-1	399472759	0.131565
RPE_TP53_20wT3	twenty_w_tumor3_TCTATACTCGCACGGT-1	399472759	0.131565
RPE_TP53_20wT1	twenty_w_tumor1_CCACAAAGTATCACCA-1	399472759	0.131565
RPE_TP53_20wT2	twenty_w_tumor2_CAGCAGCTCCATATGG-1	399472759	0.131565
RPE_TP53_20wT3	twenty_w_tumor3_TCCTCTTTCCAACCAA-1	399472759	0.131565
RPE_TP53_20wT2	twenty_w_tumor2_AGACCATTCAAGCCTA-1	399472759	0.131565
RPE_TP53_20wT2	twenty_w_tumor2_CACGTGGTCCTTATGT-1	399472759	0.131565
RPE_TP53_20wT2	twenty_w_tumor2_GCTTCACAGGACAAGA-1	399472759	0.131565
RPE_TP53_20wT2	twenty_w_tumor2_GTCCACTAGATCCCAT-1	399472759	0.131565
RPE_TP53_20wT3	twenty_w_tumor3_CATGCAATCCATTCGC-1	399472759	0.131565
RPE_TP53_20wT2	twenty_w_tumor2_AGACTCATCCCGAGAC-1	399472759	0.131565
RPE_TP53_20wT3	twenty_w_tumor3_CTTCTAATCCAGCACG-1	399472759	0.131565
RPE_TP53_20wT2	twenty_w_tumor2_CATACCCGTATCACGT-1	399472759	0.131565
RPE_TP53_20wT1	twenty_w_tumor1_TTGACCCGTCAGTCGC-1	399472759	0.131565
RPE_TP53_20wT2	twenty_w_tumor2_GTTTACTGTATCCTTT-1	399472759	0.131565
RPE_TP53_20wT3	twenty_w_tumor3_GCTTGGGGTACCTGTA-1	399472759	0.131565
RPE_TP53_20wT1	twenty_w_tumor1_GTTGAACTCTTGAGCA-1	399472759	0.131565
RPE_TP53_20wT2	twenty_w_tumor2_GGGACAAAGCCTGACC-1	399472759	0.131565
RPE_TP53_20wT3	twenty_w_tumor3_GGGTCTGTCTCACGAA-1	399472759	0.131565
RPE_TP53_20wT3	twenty_w_tumor3_CACTGAATCGATTCCC-1	399472759	0.131565
RPE_TP53_20wT1	twenty_w_tumor1_GTCTCACTCTATCACT-1	399472759	0.131565
RPE_TP53_20wT2	twenty_w_tumor2_ATGACCATCCTCTGCA-1	399472759	0.131565
RPE_TP53_20wT2	twenty_w_tumor2_TCCATCGCAAACTGCT-1	399472759	0.131565
RPE_TP53_20wT3	twenty_w_tumor3_TCAAGACGTACTAACC-1	399472759	0.131565
RPE_TP53_20wT2	twenty_w_tumor2_GCCGTGACACCCATAA-1	399472759	0.131565
RPE_TP53_20wT1	twenty_w_tumor1_TACCTCGTCTCTGCTG-1	399472759	0.131565
RPE_TP53_20wT2	twenty_w_tumor2_GACCCTTAGCGACTAG-1	399472759	0.131565
RPE_TP53_20wT3	twenty_w_tumor3_CTCCCTCGTTGCCATA-1	399472759	0.131565
RPE_TP53_20wT2	twenty_w_tumor2_CAACCTCCACTGTTCC-1	399472759	0.131565
RPE_TP53_20wT2	twenty_w_tumor2_TGCGATAAGCTCCCTT-1	399472759	0.131565
RPE_TP53_20wT2	twenty_w_tumor2_CACTGGGGTACTCCCT-1	399472759	0.131565
RPE_TP53_20wT2	twenty_w_tumor2_ATCCACCTCCACGTAA-1	399472759	0.131565
RPE_TP53_20wT1	twenty_w_tumor1_ATTCCCGGTCTTGCTC-1	399472759	0.131565
RPE_TP53_20wT2	twenty_w_tumor2_GATCCCTTCCGAGCTG-1	399472759	0.131565
RPE_TP53_20wT1	twenty_w_tumor1_CATGCTCCAAAGACGC-1	399472759	0.131565
RPE_TP53_20wT2	twenty_w_tumor2_ATTCACTTCAGCTTGA-1	399472759	0.131565
RPE_TP53_20wT2	twenty_w_tumor2_CGAATTGTCATGCCCT-1	399472759	0.131565
RPE_TP53_20wT2	twenty_w_tumor2_CAAGACTTCTTGGATG-1	399472759	0.131565
RPE_TP53_20wT2	twenty_w_tumor2_CAACCAAAGGTTCTTG-1	399472759	0.131565
RPE_TP53_20wT3	twenty_w_tumor3_GACATCACACGCCACA-1	399472759	0.131565
RPE_TP53_20wT1	twenty_w_tumor1_TGCAGATGTACACGTT-1	399472759	0.131565
RPE_TP53_20wT3	twenty_w_tumor3_AGACTCAGTATCCTCC-1	399472759	0.131565
RPE_TP53_20wT3	twenty_w_tumor3_CCACGTTAGTATCTGC-1	399472759	0.131565
RPE_TP53_20wT1	twenty_w_tumor1_CCTTGTGCACCGGCTA-1	399472759	0.131565
RPE_TP53_20wT3	twenty_w_tumor3_TGGTACATCTCTGGTC-1	399472759	0.131565
RPE_TP53_20wT1	twenty_w_tumor1_CTAACTTAGTGCTCAT-1	399472759	0.131565
RPE_TP53_20wT2	twenty_w_tumor2_TTACGCCTCCGCTTAC-1	399472759	0.131565
RPE_TP53_20wT2	twenty_w_tumor2_TGGAGGAGTTTGGAGG-1	399472759	0.131565
RPE_TP53_20wT2	twenty_w_tumor2_CTCATTATCGCAGTCG-1	399472759	0.131565
RPE_TP53_20wT3	twenty_w_tumor3_ATTCGTTTCGTAACAC-1	399472759	0.131565
RPE_TP53_20wT1	twenty_w_tumor1_TCCTAATCAACCCGCA-1	399472759	0.131565
RPE_TP53_20wT1	twenty_w_tumor1_CGTCAAACACTGTCCT-1	399472759	0.131565
RPE_TP53_20wT2	twenty_w_tumor2_CCGTTCACACATCATG-1	399472759	0.131565
RPE_TP53_20wT1	twenty_w_tumor1_GTGTGATTCTGCAGCG-1	399472759	0.131565
RPE_TP53_20wT2	twenty_w_tumor2_TCTATACGTGTTCGAT-1	399472759	0.131565
RPE_TP53_20wT3	twenty_w_tumor3_CATCCACTCACTACGA-1	399472759	0.131565
RPE_TP53_20wT3	twenty_w_tumor3_CTAGGTATCTGGTCAA-1	399472759	0.131565
RPE_TP53_20wT2	twenty_w_tumor2_TGATTTCTCGCGTAGC-1	399472759	0.131565
RPE_TP53_20wT3	twenty_w_tumor3_AGTCTCCAGATGTTAG-1	399472759	0.131565
RPE_TP53_20wT3	twenty_w_tumor3_CAACAGTGTCCCACGA-1	399472759	0.131565
RPE_TP53_20wT3	twenty_w_tumor3_TCATGTTGTCTGGTTA-1	399472759	0.131565
RPE_TP53_20wT3	twenty_w_tumor3_GGAATCTTCGATACAC-1	399472759	0.131565
RPE_TP53_20wT3	twenty_w_tumor3_TGTACAGCAACCAACT-1	399472759	0.131565
RPE_TP53_20wT1	twenty_w_tumor1_GTTTGGATCTCCCTAG-1	399472759	0.131565
RPE_TP53_20wT2	twenty_w_tumor2_CTATAGGGTTAACAGA-1	399472759	0.131565
RPE_TP53_20wT2	twenty_w_tumor2_ATCAGGTTCACCTGTC-1	399472759	0.131565
RPE_TP53_20wT3	twenty_w_tumor3_CCCAACTAGTCAGCGA-1	399472759	0.131565
RPE_TP53_20wT3	twenty_w_tumor3_GGAATCTCAAGCAATA-1	399472759	0.131565
RPE_TP53_20wT1	twenty_w_tumor1_CGCATAACACAAGTTC-1	399472759	0.131565
RPE_TP53_20wT3	twenty_w_tumor3_AGAAATGAGCACTCTA-1	399472759	0.131565
RPE_TP53_20wT3	twenty_w_tumor3_CAGATACAGCCGATTT-1	399472759	0.131565
RPE_TP53_20wT1	twenty_w_tumor1_TTTGACTAGGATACGC-1	399472759	0.131565
RPE_TP53_20wT3	twenty_w_tumor3_CACACAACATGATAGA-1	399472759	0.131565
RPE_TP53_20wT2	twenty_w_tumor2_CATTCCGAGTCCTACA-1	399472759	0.131565
RPE_TP53_20wT2	twenty_w_tumor2_AATCGACGTAAGTCAA-1	399472759	0.131565
RPE_TP53_20wT3	twenty_w_tumor3_CAACAACTCCCACAGG-1	399472759	0.131565
RPE_TP53_20wT1	twenty_w_tumor1_CGAAGGAGTCGAAGCA-1	399472759	0.131565
RPE_TP53_20wT3	twenty_w_tumor3_ATGGAGGCAGTTGTTG-1	399472759	0.131565
RPE_TP53_20wT3	twenty_w_tumor3_GGTTCTCTCTACGGGC-1	399472759	0.131565
RPE_TP53_20wT2	twenty_w_tumor2_CTGGCAGCAACAGCCC-1	399472759	0.131565
RPE_TP53_20wT2	twenty_w_tumor2_TTCGCTGTCCTCAGAA-1	399472759	0.131565
RPE_TP53_20wT2	twenty_w_tumor2_CCTCACACATAATGCC-1	399472759	0.131565
RPE_TP53_20wT3	twenty_w_tumor3_TCATTCACAGCGGATA-1	399472759	0.131565
RPE_TP53_20wT3	twenty_w_tumor3_TCCTTCTCATAATGCC-1	399472759	0.131565
RPE_TP53_20wT3	twenty_w_tumor3_ATACTTCCAAGCCTGC-1	399472759	0.131565
RPE_TP53_20wT3	twenty_w_tumor3_TGATGGTCAATTGGTC-1	399472759	0.131565
RPE_TP53_20wT1	twenty_w_tumor1_ATATCCTCAGCGACAA-1	399472759	0.131565
RPE_TP53_20wT3	twenty_w_tumor3_CAACGATCAGACAAGC-1	399472759	0.131565
RPE_TP53_20wT3	twenty_w_tumor3_CATGAGTTCGTGGGAA-1	399472759	0.131565
RPE_TP53_20wT3	twenty_w_tumor3_TTTACCAAGCCGGATA-1	399472759	0.131565
RPE_TP53_20wT1	twenty_w_tumor1_ACTCCCATCTAAGCGT-1	399472759	0.131565
RPE_TP53_20wT2	twenty_w_tumor2_CCACGTTCAGGACGAT-1	399472759	0.131565
RPE_TP53_20wT3	twenty_w_tumor3_GCAGCCAAGCACTAGG-1	399472759	0.131565
RPE_TP53_20wT3	twenty_w_tumor3_TCTTAGTCACATTCTT-1	399472759	0.131565
RPE_TP53_20wT3	twenty_w_tumor3_ATCGCCTCACAGTACT-1	399472759	0.131565
RPE_TP53_20wT3	twenty_w_tumor3_TCCACGTTCCGCCTAT-1	399472759	0.131565
RPE_TP53_20wT3	twenty_w_tumor3_TCTACCGTCAGCTTCC-1	399472759	0.131565
RPE_TP53_20wT3	twenty_w_tumor3_TTCTAGTTCACAAGAA-1	399472759	0.131565
RPE_TP53_20wT1	twenty_w_tumor1_GGGTGAAGTGCCCTTT-1	399472759	0.131565
RPE_TP53_20wT3	twenty_w_tumor3_ATCGTAGAGAATTGCA-1	399472759	0.131565
RPE_TP53_20wT3	twenty_w_tumor3_CTCCATGTCCAAGCTA-1	399472759	0.131565
RPE_TP53_20wT1	twenty_w_tumor1_AAAGGATCAAAGGATT-1	399472759	0.131565
RPE_TP53_20wT1	twenty_w_tumor1_ATTCCCGTCCATTTGT-1	399472759	0.131565
RPE_TP53_20wT1	twenty_w_tumor1_GTCGTTCTCGCAGAGA-1	399472759	0.131565
RPE_TP53_20wT1	twenty_w_tumor1_CGATGGCGTACCCAGC-1	399472759	0.131565
RPE_TP53_20wT2	twenty_w_tumor2_GCTGGGTTCTCGTCGT-1	399472759	0.131565
RPE_TP53_20wT3	twenty_w_tumor3_TTCGCTGGTGGAGAAA-1	399472759	0.131565
RPE_TP53_20wT1	twenty_w_tumor1_ACGTACAAGCATTGTC-1	399472759	0.131565
RPE_TP53_20wT1	twenty_w_tumor1_AGTAACCCAGGACTTT-1	399472759	0.131565
RPE_TP53_20wT3	twenty_w_tumor3_TTCCAATCATTCACCC-1	399472759	0.131565
RPE_TP53_20wT2	twenty_w_tumor2_AGATGCTCAGCTGAGA-1	399472759	0.131565
RPE_TP53_20wT3	twenty_w_tumor3_CTACCTGTCCATGATG-1	399472759	0.131565
RPE_TP53_20wT3	twenty_w_tumor3_TACGCTCAGTTCCTGA-1	399472759	0.131565
RPE_TP53_20wT3	twenty_w_tumor3_TCAGCAACACTCTCGT-1	399472759	0.131565
RPE_TP53_20wT1	twenty_w_tumor1_AGAGAGCAGGTGCATG-1	399472759	0.131565
RPE_TP53_20wT3	twenty_w_tumor3_ATTCTACCATACCGTA-1	399472759	0.131565
RPE_TP53_20wT1	twenty_w_tumor1_TTGTTGTTCCGGCAAC-1	399472759	0.131565
RPE_TP53_20wT1	twenty_w_tumor1_GAGTTACTCAAGTGGG-1	399472759	0.131565
RPE_TP53_20wT2	twenty_w_tumor2_CCAAGCGCAAATCAGA-1	399472759	0.131565
RPE_TP53_20wT3	twenty_w_tumor3_GTGGGAAAGTAGATCA-1	399472759	0.131565
RPE_TP53_20wT3	twenty_w_tumor3_AAGACTCCACAAGCTT-1	399472759	0.131565
RPE_TP53_20wT3	twenty_w_tumor3_GTCGTTCAGCCTGAAG-1	421879510	0.138945
RPE_TP53_20wT1	twenty_w_tumor1_GCTTTCGGTCCAAGAG-1	421879510	0.138945
RPE_TP53_20wT1	twenty_w_tumor1_TTCCGGTGTCTACAAC-1	421879510	0.138945
RPE_TP53_20wT3	twenty_w_tumor3_AGGGTGAGTAGATCCT-1	421879510	0.138945
RPE_TP53_20wT1	twenty_w_tumor1_ATCTCTACAAGGACAC-1	421879510	0.138945
RPE_TP53_20wT1	twenty_w_tumor1_TGCTTGCGTGACAGCA-1	421879510	0.138945
RPE_TP53_20wT2	twenty_w_tumor2_CAGATTGTCTGGCCAG-1	421879510	0.138945
RPE_TP53_20wT2	twenty_w_tumor2_TCTACCGTCTGAGGTT-1	421879510	0.138945
RPE_TP53_20wT2	twenty_w_tumor2_CACTGTCCAATTCTCT-1	421879510	0.138945
RPE_TP53_20wT3	twenty_w_tumor3_GTTACAGTCTAGTACG-1	421879510	0.138945
RPE_TP53_20wT3	twenty_w_tumor3_AGAGCCCAGCTCGACC-1	421879510	0.138945
RPE_TP53_20wT2	twenty_w_tumor2_CCTCACACACGTAGAG-1	421879510	0.138945
RPE_TP53_20wT3	twenty_w_tumor3_CTGGACGTCCACACAA-1	421879510	0.138945
RPE_TP53_20wT2	twenty_w_tumor2_GTATTGGTCTCCGAAA-1	421879510	0.138945
RPE_TP53_20wT1	twenty_w_tumor1_AAGGAATGTTAACCTG-1	421879510	0.138945
RPE_TP53_20wT1	twenty_w_tumor1_CCGGTGATCTCATTTG-1	421879510	0.138945
RPE_TP53_20wT1	twenty_w_tumor1_CGGAATTAGTCAATCC-1	421879510	0.138945
RPE_TP53_20wT1	twenty_w_tumor1_GGTTAACAGTTAGAAC-1	421879510	0.138945
RPE_TP53_20wT1	twenty_w_tumor1_TGGATCATCAAAGAAC-1	421879510	0.138945
RPE_TP53_20wT1	twenty_w_tumor1_CCACTTGGTAGCTTTG-1	421879510	0.138945
RPE_TP53_20wT1	twenty_w_tumor1_ACTATCTCAAATGCTC-1	421879510	0.138945
RPE_TP53_20wT3	twenty_w_tumor3_CCACAAACACCTGCGA-1	421879510	0.138945
RPE_TP53_20wT3	twenty_w_tumor3_TGCAGATTCATGCTAG-1	421879510	0.138945
RPE_TP53_6w	six_w_cell_CACATGATCTTCCAGC-1	421879510	0.138945
RPE_TP53_20wT1	twenty_w_tumor1_ACTGATGTCAATCAGC-1	421879510	0.138945
RPE_TP53_20wT3	twenty_w_tumor3_ACGATCATCTCGGTAA-1	421879510	0.138945
RPE_TP53_20wT2	twenty_w_tumor2_CTCAAGAGTTCAAAGA-1	421879510	0.138945
RPE_TP53_20wT3	twenty_w_tumor3_CCCTGATCACACGTGC-1	421879510	0.138945
RPE_TP53_20wT1	twenty_w_tumor1_GCGATCGGTCGGCACT-1	421879510	0.138945
RPE_TP53_6w	six_w_cell_AACCCAATCCGTTGAA-1	421879510	0.138945
RPE_TP53_20wT2	twenty_w_tumor2_CCAATGAAGGCCTTCG-1	421879510	0.138945
RPE_TP53_20wT1	twenty_w_tumor1_CTCAATTAGGCCGCTT-1	421879510	0.138945
RPE_TP53_20wT3	twenty_w_tumor3_CGTTGGGGTACCTATG-1	421879510	0.138945
RPE_TP53_20wT2	twenty_w_tumor2_CTACGGGGTGAGGCAT-1	421879510	0.138945
RPE_TP53_20wT1	twenty_w_tumor1_CAGCGTGGTATGTGTC-1	421879510	0.138945
RPE_TP53_20wT1	twenty_w_tumor1_GACGCTGGTACTCCGG-1	421879510	0.138945
RPE_TP53_20wT1	twenty_w_tumor1_TCAATCTAGTCGGCCT-1	421879510	0.138945
RPE_TP53_20wT2	twenty_w_tumor2_ACTTATCTCGCAGAGA-1	421879510	0.138945
RPE_TP53_20wT1	twenty_w_tumor1_TCATATCTCCATCTCG-1	421879510	0.138945
RPE_TP53_20wT1	twenty_w_tumor1_GACCCAGCAGTAGATA-1	421879510	0.138945
RPE_TP53_20wT1	twenty_w_tumor1_GTCCTCAAGCCTTCTC-1	421879510	0.138945
RPE_TP53_20wT2	twenty_w_tumor2_ATGTCCCTCATCGTAG-1	421879510	0.138945
RPE_TP53_20wT3	twenty_w_tumor3_GGGTCACCAAGAGATT-1	421879510	0.138945
RPE_TP53_20wT3	twenty_w_tumor3_GCTCAAATCCTTTGAT-1	421879510	0.138945
RPE_TP53_20wT1	twenty_w_tumor1_ATAGACCCAGGAGACT-1	421879510	0.138945
RPE_TP53_20wT1	twenty_w_tumor1_TTGTGTTCATCGGATT-1	421879510	0.138945
RPE_TP53_20wT3	twenty_w_tumor3_GTAGATCTCAGGTAAA-1	421879510	0.138945
RPE_TP53_20wT2	twenty_w_tumor2_CGTAGTATCGGTAACT-1	421879510	0.138945
RPE_TP53_20wT2	twenty_w_tumor2_TGATCTTGTGAATTAG-1	421879510	0.138945
RPE_TP53_20wT2	twenty_w_tumor2_TCGTGGGGTCCGGCAT-1	421879510	0.138945
RPE_TP53_20wT3	twenty_w_tumor3_GGGACCTAGGTCGTCC-1	421879510	0.138945
RPE_TP53_20wT3	twenty_w_tumor3_CACGTGGTCCGATGTA-1	421879510	0.138945
RPE_TP53_20wT3	twenty_w_tumor3_GGCTTGGGTACTCCGG-1	421879510	0.138945
RPE_TP53_20wT1	twenty_w_tumor1_ACGTACAGTCAAGGCA-1	421879510	0.138945
RPE_TP53_20wT2	twenty_w_tumor2_GGAGCAACAAACTCGT-1	421879510	0.138945
RPE_TP53_20wT3	twenty_w_tumor3_ACTATGGCAGCTATAC-1	421879510	0.138945
RPE_TP53_20wT1	twenty_w_tumor1_TCCGAAAAGCAACTTC-1	421879510	0.138945
RPE_TP53_20wT2	twenty_w_tumor2_TAACTTCAGGCCACCT-1	421879510	0.138945
RPE_TP53_20wT3	twenty_w_tumor3_TCCTAATTCCAGTGTA-1	421879510	0.138945
RPE_TP53_20wT2	twenty_w_tumor2_ATTTACCCATTGACCA-1	421879510	0.138945
RPE_TP53_20wT2	twenty_w_tumor2_GCACGTGCAGTGGTGA-1	421879510	0.138945
RPE_TP53_20wT1	twenty_w_tumor1_CCTACGTGTCCGGTGT-1	421879510	0.138945
RPE_TP53_20wT2	twenty_w_tumor2_CCAATTTTCTTACCAT-1	421879510	0.138945
RPE_TP53_20wT1	twenty_w_tumor1_TCCTAATAGTAGTCAA-1	421879510	0.138945
RPE_TP53_20wT1	twenty_w_tumor1_CCCGAAGTCCATCGTC-1	421879510	0.138945
RPE_TP53_20wT3	twenty_w_tumor3_TTCTTGAGTACAGTAA-1	421879510	0.138945
RPE_TP53_20wT3	twenty_w_tumor3_TTGTTTGGTCGATGCC-1	421879510	0.138945
RPE_TP53_20wT1	twenty_w_tumor1_TCTTGCGTCTTCTTCC-1	421879510	0.138945
RPE_TP53_20wT2	twenty_w_tumor2_CGTCAAACAGACTCTA-1	421879510	0.138945
RPE_TP53_20wT2	twenty_w_tumor2_CGATCGGAGCATTTCG-1	421879510	0.138945
RPE_TP53_20wT2	twenty_w_tumor2_GGAGCAACAAGTGGTG-1	421879510	0.138945
RPE_TP53_20wT3	twenty_w_tumor3_AGACAAACAATTGTGC-1	421879510	0.138945
RPE_TP53_20wT1	twenty_w_tumor1_AGGATCTCAGCTTCGG-1	421879510	0.138945
RPE_TP53_20wT3	twenty_w_tumor3_CTGCCTAGTCATCGGC-1	421879510	0.138945
RPE_TP53_20wT1	twenty_w_tumor1_AGGCCACAGGATTTGA-1	421879510	0.138945
RPE_TP53_20wT1	twenty_w_tumor1_TCTACATAGCTCATAC-1	421879510	0.138945
RPE_TP53_20wT1	twenty_w_tumor1_CATGGATAGGAAGAAC-1	421879510	0.138945
RPE_TP53_20wT3	twenty_w_tumor3_TGCTGAACATGGCTGC-1	421879510	0.138945
RPE_TP53_20wT3	twenty_w_tumor3_CATCGTCCAAACCATC-1	421879510	0.138945
RPE_TP53_20wT3	twenty_w_tumor3_CCCTCAACAGGCGATA-1	421879510	0.138945
RPE_TP53_20wT2	twenty_w_tumor2_GGGACTCTCCCATTTA-1	421879510	0.138945
RPE_TP53_20wT3	twenty_w_tumor3_AGTACCAAGGTTCATC-1	421879510	0.138945
RPE_TP53_20wT1	twenty_w_tumor1_AAGAACAGTAGCTGCC-1	421879510	0.138945
RPE_TP53_20wT2	twenty_w_tumor2_CTGCGAGCAGCAGACA-1	421879510	0.138945
RPE_TP53_20wT3	twenty_w_tumor3_TCCTCCCTCGCGTAGC-1	421879510	0.138945
RPE_TP53_20wT2	twenty_w_tumor2_GAGGCCTAGCCAAGCA-1	421879510	0.138945
RPE_TP53_20wT3	twenty_w_tumor3_CCTGTTGGTTATGTCG-1	421879510	0.138945
RPE_TP53_20wT1	twenty_w_tumor1_ACCTGAAGTCTCACAA-1	421879510	0.138945
RPE_TP53_20wT1	twenty_w_tumor1_GTGCACGGTATGTCAC-1	421879510	0.138945
RPE_TP53_20wT3	twenty_w_tumor3_GTAATGCAGAGTCGAC-1	421879510	0.138945
RPE_TP53_20wT1	twenty_w_tumor1_CAGCCAGGTTCTCACC-1	421879510	0.138945
RPE_TP53_20wT2	twenty_w_tumor2_CCCTTAGCAAGTGGAC-1	421879510	0.138945
RPE_TP53_20wT2	twenty_w_tumor2_ATGACCAAGTCTACCA-1	421879510	0.138945
RPE_TP53_20wT2	twenty_w_tumor2_TCCCAGTTCCGCTTAC-1	421879510	0.138945
RPE_TP53_20wT1	twenty_w_tumor1_ATTCCCGGTACGGGAT-1	421879510	0.138945
RPE_TP53_20wT1	twenty_w_tumor1_TCATCATAGACTTAAG-1	421879510	0.138945
RPE_TP53_20wT2	twenty_w_tumor2_CTCTCAGAGTAACCTC-1	421879510	0.138945
RPE_TP53_20wT3	twenty_w_tumor3_CTCCTCCCAAGTGGAC-1	421879510	0.138945
RPE_TP53_20wT1	twenty_w_tumor1_AAAGTGACAAATACGA-1	421879510	0.138945
RPE_TP53_20wT3	twenty_w_tumor3_AGGTGTTAGGAAAGGT-1	421879510	0.138945
RPE_TP53_20wT3	twenty_w_tumor3_TTACCATGTATGCTAC-1	421879510	0.138945
RPE_TP53_20wT1	twenty_w_tumor1_CCAATGACAATGTGGG-1	421879510	0.138945
RPE_TP53_20wT1	twenty_w_tumor1_TTCGGTCAGTTTAGGA-1	421879510	0.138945
RPE_TP53_20wT1	twenty_w_tumor1_GATTGGTCACCGTACG-1	421879510	0.138945
RPE_TP53_20wT3	twenty_w_tumor3_TGCTGAAAGAGAGCCT-1	421879510	0.138945
RPE_TP53_20wT2	twenty_w_tumor2_TCTCTGGAGGGACCAT-1	421879510	0.138945
RPE_TP53_20wT3	twenty_w_tumor3_CCGTAGGCATCTGTTT-1	421879510	0.138945
RPE_TP53_20wT2	twenty_w_tumor2_AAGGTAATCGAGCCTG-1	421879510	0.138945
RPE_TP53_20wT3	twenty_w_tumor3_AGATGAAAGTGCCGAA-1	421879510	0.138945
RPE_TP53_20wT2	twenty_w_tumor2_CAACAACTCCCTTTGG-1	421879510	0.138945
RPE_TP53_20wT3	twenty_w_tumor3_GGGCTACGTGTCTTCC-1	421879510	0.138945
RPE_TP53_20wT1	twenty_w_tumor1_CGAAGTTAGAAACCAT-1	421879510	0.138945
RPE_TP53_20wT1	twenty_w_tumor1_GATGGAGCACAAATCC-1	421879510	0.138945
RPE_TP53_20wT3	twenty_w_tumor3_TGCTTCGAGACTCATC-1	421879510	0.138945
RPE_TP53_20wT2	twenty_w_tumor2_TTCACCGCAGCTCTGG-1	421879510	0.138945
RPE_TP53_20wT3	twenty_w_tumor3_GCGGAAACAAGGACAC-1	421879510	0.138945
RPE_TP53_20wT1	twenty_w_tumor1_CAGGGCTAGTATAGAC-1	421879510	0.138945
RPE_TP53_20wT2	twenty_w_tumor2_GCCGATGGTACTCAAC-1	421879510	0.138945
RPE_TP53_20wT3	twenty_w_tumor3_GCCAACGTCCCATACC-1	421879510	0.138945
RPE_TP53_20wT3	twenty_w_tumor3_TCGAAGTAGCGGTATG-1	421879510	0.138945
RPE_TP53_20wT2	twenty_w_tumor2_AGCGCCATCCGTATGA-1	421879510	0.138945
RPE_TP53_20wT3	twenty_w_tumor3_AATGAAGGTTTACTTC-1	421879510	0.138945
RPE_TP53_20wT3	twenty_w_tumor3_CTCCGATGTAGTCGTT-1	421879510	0.138945
RPE_TP53_20wT2	twenty_w_tumor2_AAAGTCCCAATTCACG-1	421879510	0.138945
RPE_TP53_20wT3	twenty_w_tumor3_GCATCTCAGGTACAGC-1	421879510	0.138945
RPE_TP53_20wT3	twenty_w_tumor3_AGAAGTAAGTGTTGAA-1	421879510	0.138945
RPE_TP53_20wT2	twenty_w_tumor2_TTGGGTATCCGTACGG-1	421879510	0.138945
RPE_TP53_20wT3	twenty_w_tumor3_GAGAAATCACAGCGCT-1	421879510	0.138945
RPE_TP53_20wT3	twenty_w_tumor3_TCCACGTTCGGCACTG-1	421879510	0.138945
RPE_TP53_20wT2	twenty_w_tumor2_TCGTGCTAGGCTGTAG-1	421879510	0.138945
RPE_TP53_20wT3	twenty_w_tumor3_TCGTGGGCAATAACCC-1	421879510	0.138945
RPE_TP53_20wT3	twenty_w_tumor3_CACTGGGCAGGATGAC-1	421879510	0.138945
RPE_TP53_20wT3	twenty_w_tumor3_TCTGTCGGTAACGATA-1	421879510	0.138945
RPE_TP53_20wT2	twenty_w_tumor2_CGTAATGCACACCGCA-1	421879510	0.138945
RPE_TP53_20wT3	twenty_w_tumor3_CACAACAGTCGTCAGC-1	421879510	0.138945
RPE_TP53_20wT1	twenty_w_tumor1_CCGGGTAAGAAGTCAT-1	421879510	0.138945
RPE_TP53_20wT2	twenty_w_tumor2_TGTGTGAAGTCTTCGA-1	421879510	0.138945
RPE_TP53_20wT3	twenty_w_tumor3_GAGACCCTCCACATAG-1	421879510	0.138945
RPE_TP53_20wT1	twenty_w_tumor1_AACCAACTCGTTGTAG-1	421879510	0.138945
RPE_TP53_20wT3	twenty_w_tumor3_ATGACCATCCACATAG-1	421879510	0.138945
RPE_TP53_20wT1	twenty_w_tumor1_ACTATTCGTGCAATGG-1	421879510	0.138945
RPE_TP53_20wT1	twenty_w_tumor1_GATAGCTTCTTCACAT-1	421879510	0.138945
RPE_TP53_20wT1	twenty_w_tumor1_CATCCACCAATAACCC-1	421879510	0.138945
RPE_TP53_20wT1	twenty_w_tumor1_CGTTCTGTCTTTCCAA-1	421879510	0.138945
RPE_TP53_20wT2	twenty_w_tumor2_CCTCAACCACCTATCC-1	421879510	0.138945
RPE_TP53_20wT1	twenty_w_tumor1_ATGAGTCTCAGCAATC-1	421879510	0.138945
RPE_TP53_20wT1	twenty_w_tumor1_AACAGGGAGCGAATGC-1	421879510	0.138945
RPE_TP53_20wT2	twenty_w_tumor2_ACACTGATCTGGACCG-1	421879510	0.138945
RPE_TP53_20wT1	twenty_w_tumor1_CGGGTGTGTGGTTTAC-1	421879510	0.138945
RPE_TP53_20wT1	twenty_w_tumor1_TGACCCTGTGGTCTCG-1	421879510	0.138945
RPE_TP53_20wT1	twenty_w_tumor1_AGAGAGCGTCATCAGT-1	421879510	0.138945
RPE_TP53_20wT1	twenty_w_tumor1_TTCCGGTGTGAGGATC-1	421879510	0.138945
RPE_TP53_20wT3	twenty_w_tumor3_CCTCACACATCGTGGC-1	421879510	0.138945
RPE_TP53_20wT3	twenty_w_tumor3_CTGAGGCGTCTCAGGC-1	421879510	0.138945
RPE_TP53_20wT3	twenty_w_tumor3_TTGTTTGGTATTCTCT-1	421879510	0.138945
RPE_TP53_20wT1	twenty_w_tumor1_CATCGTCCAGAAACCG-1	421879510	0.138945
RPE_TP53_20wT2	twenty_w_tumor2_ACGTTCCAGCTTAAGA-1	421879510	0.138945
RPE_TP53_20wT1	twenty_w_tumor1_GTCCACTAGGGTGAAA-1	421879510	0.138945
RPE_TP53_20wT2	twenty_w_tumor2_ACGTAGTTCTCTTCAA-1	421879510	0.138945
RPE_TP53_20wT1	twenty_w_tumor1_GTCTACCTCACTGGGC-1	421879510	0.138945
RPE_TP53_20wT1	twenty_w_tumor1_ACTGATGTCGCTATTT-1	421879510	0.138945
RPE_TP53_20wT1	twenty_w_tumor1_CGTCAAATCTCGTGGG-1	421879510	0.138945
RPE_TP53_20wT1	twenty_w_tumor1_GCATCTCCAGACCTAT-1	421879510	0.138945
RPE_TP53_20wT3	twenty_w_tumor3_GCTGCAGTCACTGGGC-1	421879510	0.138945
RPE_TP53_20wT1	twenty_w_tumor1_TCTGCCAAGAGAAGGT-1	421879510	0.138945
RPE_TP53_20wT3	twenty_w_tumor3_TTGCATTGTAGAATAC-1	421879510	0.138945
RPE_TP53_20wT1	twenty_w_tumor1_AGCTACAGTGTCGCTG-1	421879510	0.138945
RPE_TP53_20wT2	twenty_w_tumor2_ATCGTGAAGGGATGTC-1	421879510	0.138945
RPE_TP53_20wT1	twenty_w_tumor1_CATACTTCAGGTCTCG-1	421879510	0.138945
RPE_TP53_20wT1	twenty_w_tumor1_CATTCCGGTATCGAGG-1	421879510	0.138945
RPE_TP53_20wT3	twenty_w_tumor3_GCATCGGCAATGACCT-1	421879510	0.138945
RPE_TP53_20wT2	twenty_w_tumor2_AAACCCACATTCTGTT-1	421879510	0.138945
RPE_TP53_20wT2	twenty_w_tumor2_CGACAGCAGATGTAGT-1	421879510	0.138945
RPE_TP53_20wT3	twenty_w_tumor3_GGCTTGGCAGAGGAAA-1	421879510	0.138945
RPE_TP53_20wT3	twenty_w_tumor3_ATCACGAAGCCTGAGA-1	421879510	0.138945
RPE_TP53_20wT3	twenty_w_tumor3_GTTTGGAAGGTACCTT-1	421879510	0.138945
RPE_TP53_20wT1	twenty_w_tumor1_GCGTTTCAGGACGCTA-1	421879510	0.138945
RPE_TP53_20wT1	twenty_w_tumor1_GGGTTATTCAAGGACG-1	421879510	0.138945
RPE_TP53_20wT2	twenty_w_tumor2_CATAGACGTCATCGCG-1	421879510	0.138945
RPE_TP53_20wT3	twenty_w_tumor3_CCGGACAAGCATCAGG-1	421879510	0.138945
RPE_TP53_20wT3	twenty_w_tumor3_TGAGGTTAGTCCCGAC-1	421879510	0.138945
RPE_TP53_20wT1	twenty_w_tumor1_TACCCGTTCTTCCAGC-1	421879510	0.138945
RPE_TP53_20wT1	twenty_w_tumor1_TCCGATCTCAGAGTGG-1	421879510	0.138945
RPE_TP53_20wT2	twenty_w_tumor2_AACGGGATCTATCGCC-1	421879510	0.138945
RPE_TP53_20wT1	twenty_w_tumor1_AACCCAACAAACGAGC-1	421879510	0.138945
RPE_TP53_20wT2	twenty_w_tumor2_ATCACTTTCCTTTAGT-1	421879510	0.138945
RPE_TP53_20wT3	twenty_w_tumor3_AAGTTCGTCCGTGGGT-1	421879510	0.138945
RPE_TP53_20wT3	twenty_w_tumor3_CCTACGTAGCAGTCTT-1	421879510	0.138945
RPE_TP53_20wT3	twenty_w_tumor3_CTGCCTACAGCCCACA-1	421879510	0.138945
RPE_TP53_20wT3	twenty_w_tumor3_TTGGGATTCTGGTGCG-1	421879510	0.138945
RPE_TP53_20wT2	twenty_w_tumor2_TAACCAGTCTTACCGC-1	421879510	0.138945
RPE_TP53_20wT2	twenty_w_tumor2_TCGATTTGTCTCAGAT-1	421879510	0.138945
RPE_TP53_20wT2	twenty_w_tumor2_TCGAACAGTCATTCCC-1	421879510	0.138945
RPE_TP53_20wT3	twenty_w_tumor3_TATATCCCACATGTTG-1	421879510	0.138945
RPE_TP53_20wT1	twenty_w_tumor1_ATGCATGCATGACGAG-1	421879510	0.138945
RPE_TP53_20wT1	twenty_w_tumor1_TGCGGCATCAACGAGG-1	421879510	0.138945
RPE_TP53_20wT1	twenty_w_tumor1_AGAGCCCTCTGTACAG-1	421879510	0.138945
RPE_TP53_20wT1	twenty_w_tumor1_TCAGTTTCATTCACCC-1	421879510	0.138945
RPE_TP53_20wT1	twenty_w_tumor1_AGGGAGTCAACCGTAT-1	421879510	0.138945
RPE_TP53_20wT2	twenty_w_tumor2_ACACTGACAGTATTCG-1	421879510	0.138945
RPE_TP53_20wT2	twenty_w_tumor2_CATCAAGCAAGAGTGC-1	421879510	0.138945
RPE_TP53_20wT2	twenty_w_tumor2_TGATCTTTCTAAGCGT-1	421879510	0.138945
RPE_TP53_20wT1	twenty_w_tumor1_AATGAAGAGGTGAGCT-1	421879510	0.138945
RPE_TP53_20wT2	twenty_w_tumor2_ATTCCCGCAGCCTTCT-1	421879510	0.138945
RPE_TP53_20wT3	twenty_w_tumor3_TCCCATGAGGGTTTCT-1	421879510	0.138945
RPE_TP53_20wT2	twenty_w_tumor2_CGGTCAGAGGTACAAT-1	421879510	0.138945
RPE_TP53_20wT3	twenty_w_tumor3_TACCGAATCCCTCTAG-1	421879510	0.138945
RPE_TP53_20wT2	twenty_w_tumor2_TCGGGACAGTTTGGCT-1	421879510	0.138945
RPE_TP53_20wT3	twenty_w_tumor3_TCACACCGTGATTCTG-1	421879510	0.138945
RPE_TP53_20wT2	twenty_w_tumor2_AGAGAATCAGCGGATA-1	421879510	0.138945
RPE_TP53_20wT2	twenty_w_tumor2_TCATGAGCAACCGTAT-1	421879510	0.138945
RPE_TP53_20wT2	twenty_w_tumor2_GTGTTCCGTGGAGGTT-1	421879510	0.138945
RPE_TP53_20wT2	twenty_w_tumor2_TACGCTCCATGTCAGT-1	421879510	0.138945
RPE_TP53_20wT2	twenty_w_tumor2_AATGCCACAAGCTGTT-1	421879510	0.138945
RPE_TP53_20wT3	twenty_w_tumor3_CTTGAGAGTGCAACGA-1	421879510	0.138945
RPE_TP53_20wT2	twenty_w_tumor2_CACAACACATGTTCAG-1	421879510	0.138945
RPE_TP53_20wT2	twenty_w_tumor2_TCAAGCAGTTATGACC-1	421879510	0.138945
RPE_TP53_20wT3	twenty_w_tumor3_CTTACCGAGTCCCGAC-1	421879510	0.138945
RPE_TP53_20wT1	twenty_w_tumor1_GCACGGTGTTTCACTT-1	421879510	0.138945
RPE_TP53_20wT3	twenty_w_tumor3_CGGTCAGGTTACACTG-1	421879510	0.138945
RPE_TP53_20wT2	twenty_w_tumor2_CTTACCGTCACCTCAC-1	421879510	0.138945
RPE_TP53_20wT2	twenty_w_tumor2_AGAGAATCAGTCCCGA-1	421879510	0.138945
RPE_TP53_20wT2	twenty_w_tumor2_GTGGTTACAACACAAA-1	421879510	0.138945
RPE_TP53_20wT1	twenty_w_tumor1_TATTTCGCACATGACT-1	421879510	0.138945
RPE_TP53_20wT3	twenty_w_tumor3_CCTCCTCAGACTACGG-1	421879510	0.138945
RPE_TP53_20wT2	twenty_w_tumor2_TCAGCCTGTCCTCATC-1	421879510	0.138945
RPE_TP53_20wT3	twenty_w_tumor3_CATGCGGTCTAAGGAA-1	421879510	0.138945
RPE_TP53_20wT2	twenty_w_tumor2_CATACAGAGACCATGG-1	421879510	0.138945
RPE_TP53_20wT1	twenty_w_tumor1_CACCGTTAGCGATGAC-1	421879510	0.138945
RPE_TP53_20wT1	twenty_w_tumor1_TCTATCACACTAGGTT-1	421879510	0.138945
RPE_TP53_20wT2	twenty_w_tumor2_TTCTAGTTCCATTTGT-1	421879510	0.138945
RPE_TP53_20wT2	twenty_w_tumor2_CAGCCAGGTTCCCACT-1	421879510	0.138945
RPE_TP53_20wT3	twenty_w_tumor3_ATTACCTTCTCCGATC-1	421879510	0.138945
RPE_TP53_20wT2	twenty_w_tumor2_GCATGATCATGCCATA-1	421879510	0.138945
RPE_TP53_20wT1	twenty_w_tumor1_TAGGGTTAGTTCCATG-1	421879510	0.138945
RPE_TP53_20wT3	twenty_w_tumor3_GGATCTATCCAATCCC-1	421879510	0.138945
RPE_TP53_20wT1	twenty_w_tumor1_ATTCATCAGTCTGCAT-1	421879510	0.138945
RPE_TP53_20wT1	twenty_w_tumor1_ACACAGTAGTGAATAC-1	421879510	0.138945
RPE_TP53_20wT3	twenty_w_tumor3_AGTACTGCAGATCATC-1	421879510	0.138945
RPE_TP53_20wT2	twenty_w_tumor2_GTAGCTAAGGTGCTTT-1	421879510	0.138945
RPE_TP53_20wT2	twenty_w_tumor2_TCATTACGTTTCGGCG-1	421879510	0.138945
RPE_TP53_20wT2	twenty_w_tumor2_CTTGAGAAGCTCACTA-1	421879510	0.138945
RPE_TP53_20wT2	twenty_w_tumor2_GGGCTACGTAATGTGA-1	421879510	0.138945
RPE_TP53_20wT2	twenty_w_tumor2_CGTGCTTCAAGTACCT-1	421879510	0.138945
RPE_TP53_20wT1	twenty_w_tumor1_AGCGCCACACGCTTAA-1	421879510	0.138945
RPE_TP53_20wT1	twenty_w_tumor1_GGAACCCAGGCTCTCG-1	421879510	0.138945
RPE_TP53_20wT3	twenty_w_tumor3_TTCTCTCTCTTGCAGA-1	421879510	0.138945
RPE_TP53_20wT1	twenty_w_tumor1_TGACCCTCAGTTGGTT-1	421879510	0.138945
RPE_TP53_20wT3	twenty_w_tumor3_CCACTTGCAGTCTGGC-1	421879510	0.138945
RPE_TP53_20wT1	twenty_w_tumor1_CGTAATGTCTTCCCGA-1	421879510	0.138945
RPE_TP53_20wT2	twenty_w_tumor2_ATCGTGATCTCACTCG-1	421879510	0.138945
RPE_TP53_20wT1	twenty_w_tumor1_AGACCCGCATGGCTGC-1	421879510	0.138945
RPE_TP53_20wT3	twenty_w_tumor3_CGGAACCCAGTCGCAC-1	421879510	0.138945
RPE_TP53_20wT1	twenty_w_tumor1_TCTACATAGTTACTCG-1	461418980	0.151967
RPE_TP53_20wT3	twenty_w_tumor3_TCAAGCAGTAATTGGA-1	461418980	0.151967
RPE_TP53_20wT3	twenty_w_tumor3_GCTACCTAGAAATTGC-1	461418980	0.151967
RPE_TP53_20wT3	twenty_w_tumor3_AGCTACAAGCTAATCC-1	461418980	0.151967
RPE_TP53_20wT3	twenty_w_tumor3_TTGGTTTGTGCTATTG-1	461418980	0.151967
RPE_TP53_20wT1	twenty_w_tumor1_GCATCGGTCGGTTCAA-1	461418980	0.151967
RPE_TP53_20wT2	twenty_w_tumor2_AAGACAATCCGTCACT-1	461418980	0.151967
RPE_TP53_20wT2	twenty_w_tumor2_TCATTTGCACATTCTT-1	461418980	0.151967
RPE_TP53_20wT1	twenty_w_tumor1_AACCCAAAGTAAGCAT-1	461418980	0.151967
RPE_TP53_20wT1	twenty_w_tumor1_GAATAGAGTCATGACT-1	461418980	0.151967
RPE_TP53_20wT3	twenty_w_tumor3_AACAGGGAGGCTAAAT-1	461418980	0.151967
RPE_TP53_20wT1	twenty_w_tumor1_CTGTACCAGTCTCGTA-1	461418980	0.151967
RPE_TP53_20wT3	twenty_w_tumor3_AGGTCTATCAATCGGT-1	461418980	0.151967
RPE_TP53_20wT3	twenty_w_tumor3_CGAAGTTTCCTTCTGG-1	461418980	0.151967
RPE_TP53_20wT2	twenty_w_tumor2_CCGATGGGTCTCAGAT-1	461418980	0.151967
RPE_TP53_20wT3	twenty_w_tumor3_TCGATTTCATAACTCG-1	461418980	0.151967
RPE_TP53_6w	six_w_cell_CGAATTGAGCGGTATG-1	461418980	0.151967
RPE_TP53_20wT3	twenty_w_tumor3_GCCAGCAGTAAGAACT-1	437580228	0.144116
RPE_TP53_20wT1	twenty_w_tumor1_CTACCTGTCTGCGATA-1	437580228	0.144116
RPE_TP53_20wT2	twenty_w_tumor2_CGTAAGTGTACCCAGC-1	437580228	0.144116
RPE_TP53_20wT2	twenty_w_tumor2_TATCCTAAGGTTCCAT-1	437580228	0.144116
RPE_TP53_20wT1	twenty_w_tumor1_ATCACGACAGGAATAT-1	437580228	0.144116
RPE_TP53_20wT2	twenty_w_tumor2_CTGTACCTCAGTGTGT-1	437580228	0.144116
RPE_TP53_20wT1	twenty_w_tumor1_GGGATCCCATATCTGG-1	437580228	0.144116
RPE_TP53_20wT1	twenty_w_tumor1_GTCAGCGCATGAGAAT-1	437580228	0.144116
RPE_TP53_20wT3	twenty_w_tumor3_TCACGCTTCACCTTGC-1	437580228	0.144116
RPE_TP53_20wT1	twenty_w_tumor1_AATCGACGTGACTATC-1	437580228	0.144116
RPE_TP53_20wT3	twenty_w_tumor3_GAGTCTACATGGAAGC-1	437580228	0.144116
RPE_TP53_20wT3	twenty_w_tumor3_CCGCAAGCAGCAAGAC-1	437580228	0.144116
RPE_TP53_20wT3	twenty_w_tumor3_TCATACTTCTCTTCAA-1	437580228	0.144116
RPE_TP53_20wT3	twenty_w_tumor3_CCTCTCCGTCACTCTC-1	437580228	0.144116
RPE_TP53_20wT3	twenty_w_tumor3_TCGACCTAGAAGGGAT-1	437580228	0.144116
RPE_TP53_20wT1	twenty_w_tumor1_CCATCACTCTCCTGTG-1	437580228	0.144116
RPE_TP53_20wT3	twenty_w_tumor3_CCACGTTGTCGCATTA-1	437580228	0.144116
RPE_TP53_20wT1	twenty_w_tumor1_GACGCTGTCACTGGGC-1	437580228	0.144116
RPE_TP53_20wT3	twenty_w_tumor3_TCTCACGGTCCTCCAT-1	437580228	0.144116
RPE_TP53_20wT1	twenty_w_tumor1_AGACCATCATTGACCA-1	437580228	0.144116
RPE_TP53_20wT1	twenty_w_tumor1_CCTCAGTCACATGAAA-1	437580228	0.144116
RPE_TP53_20wT1	twenty_w_tumor1_CTGTATTAGTGGACTG-1	437580228	0.144116
RPE_TP53_20wT2	twenty_w_tumor2_CCGCAAGTCACCTACC-1	437580228	0.144116
RPE_TP53_20wT3	twenty_w_tumor3_GGGCCATAGCCGATAG-1	437580228	0.144116
RPE_TP53_20wT2	twenty_w_tumor2_GAATCACTCATGTCAG-1	437580228	0.144116
RPE_TP53_20wT1	twenty_w_tumor1_CTGCCATTCTGGCCTT-1	437580228	0.144116
RPE_TP53_20wT2	twenty_w_tumor2_ACCCTTGCAGAACTTC-1	437580228	0.144116
RPE_TP53_20wT3	twenty_w_tumor3_GTGTCCTGTACGTACT-1	437580228	0.144116
RPE_TP53_20wT3	twenty_w_tumor3_TTGACCCCAAATGGCG-1	437580228	0.144116
RPE_TP53_20wT1	twenty_w_tumor1_GAGGGATTCGGTGTTA-1	437580228	0.144116
RPE_TP53_20wT1	twenty_w_tumor1_ACTTTGTGTCGATTAC-1	437580228	0.144116
RPE_TP53_20wT1	twenty_w_tumor1_AGACTCACAAATTGCC-1	437580228	0.144116
RPE_TP53_20wT1	twenty_w_tumor1_GGAGAACGTCCCTGTT-1	437580228	0.144116
RPE_TP53_20wT1	twenty_w_tumor1_TAACCAGCACAGCGCT-1	437580228	0.144116
RPE_TP53_20wT3	twenty_w_tumor3_CAACGATTCCACGGAC-1	437580228	0.144116
RPE_TP53_20wT1	twenty_w_tumor1_CCTTCAGTCATGCCAA-1	437580228	0.144116
RPE_TP53_20wT1	twenty_w_tumor1_TGTCCTGCACTTGTGA-1	437580228	0.144116
RPE_TP53_20wT1	twenty_w_tumor1_CATCCCAGTGATTCAC-1	437580228	0.144116
RPE_TP53_20wT2	twenty_w_tumor2_AAGGAATCAGCTGAAG-1	437580228	0.144116
RPE_TP53_20wT3	twenty_w_tumor3_TATCAGGCACGACAAG-1	437580228	0.144116
RPE_TP53_20wT2	twenty_w_tumor2_CGAAGGACACATCATG-1	437580228	0.144116
RPE_TP53_20wT2	twenty_w_tumor2_TCTACATGTGAGGAAA-1	437580228	0.144116
RPE_TP53_20wT1	twenty_w_tumor1_AGACCATGTTCTCACC-1	437580228	0.144116
RPE_TP53_20wT2	twenty_w_tumor2_CAATTTCCAAGGCGTA-1	437580228	0.144116
RPE_TP53_20wT3	twenty_w_tumor3_GATGCTAGTTTCAGAC-1	437580228	0.144116
RPE_TP53_20wT1	twenty_w_tumor1_ATCGTGAGTCTACACA-1	437580228	0.144116
RPE_TP53_20wT3	twenty_w_tumor3_TCTACCGTCGACATCA-1	437580228	0.144116
RPE_TP53_20wT1	twenty_w_tumor1_AACCACACACTGTGAT-1	437580228	0.144116
RPE_TP53_20wT2	twenty_w_tumor2_CACGTGGAGTGCCCGT-1	437580228	0.144116
RPE_TP53_20wT1	twenty_w_tumor1_GTCAAGTGTTCTTGCC-1	437580228	0.144116
RPE_TP53_20wT1	twenty_w_tumor1_AGTGATCAGGGCTAAC-1	437580228	0.144116
RPE_TP53_20wT2	twenty_w_tumor2_CAGCAGCCATCCCACT-1	437580228	0.144116
RPE_TP53_20wT1	twenty_w_tumor1_GCCAGCACAAGTATAG-1	437580228	0.144116
RPE_TP53_20wT1	twenty_w_tumor1_GTAACACGTCGCTTGG-1	437580228	0.144116
RPE_TP53_20wT1	twenty_w_tumor1_TACCCACTCTGATTCT-1	437580228	0.144116
RPE_TP53_20wT1	twenty_w_tumor1_AGATGAAGTCTTTCAT-1	437580228	0.144116
RPE_TP53_20wT1	twenty_w_tumor1_ACTTCGCAGCCTCAGC-1	437580228	0.144116
RPE_TP53_20wT3	twenty_w_tumor3_GTAACCAAGGATTCAA-1	437580228	0.144116
RPE_TP53_20wT1	twenty_w_tumor1_GACTCAAGTTACAGCT-1	437580228	0.144116
RPE_TP53_20wT1	twenty_w_tumor1_CGATGGCTCTCCACTG-1	437580228	0.144116
RPE_TP53_20wT2	twenty_w_tumor2_CCTCAACTCCGCACGA-1	437580228	0.144116
RPE_TP53_20wT3	twenty_w_tumor3_ATCACAGGTATCCCAA-1	437580228	0.144116
RPE_TP53_20wT3	twenty_w_tumor3_TCCTAATAGGTGGGTT-1	437580228	0.144116
RPE_TP53_20wT1	twenty_w_tumor1_CCGTGAGTCAAGCCGC-1	437580228	0.144116
RPE_TP53_20wT3	twenty_w_tumor3_TTTCATGGTATGTCTG-1	437580228	0.144116
RPE_TP53_20wT1	twenty_w_tumor1_CCACCATTCAGGAAAT-1	437580228	0.144116
RPE_TP53_20wT2	twenty_w_tumor2_TTCTGTATCTAGTGAC-1	437580228	0.144116
RPE_TP53_20wT1	twenty_w_tumor1_ACACTGAGTCACTCGG-1	437580228	0.144116
RPE_TP53_20wT1	twenty_w_tumor1_TTCTGTATCTCGCTCA-1	437580228	0.144116
RPE_TP53_20wT3	twenty_w_tumor3_GAATCACTCCGCATAA-1	437580228	0.144116
RPE_TP53_20wT2	twenty_w_tumor2_CATACAGGTGCATGAG-1	437580228	0.144116
RPE_TP53_20wT2	twenty_w_tumor2_GCTGGGTCATAGTCAC-1	437580228	0.144116
RPE_TP53_20wT2	twenty_w_tumor2_TGACAGTAGGACAGCT-1	437580228	0.144116
RPE_TP53_20wT2	twenty_w_tumor2_AAAGGTATCAATCCGA-1	437580228	0.144116
RPE_TP53_20wT2	twenty_w_tumor2_TCATTTGCAACTGCTA-1	437580228	0.144116
RPE_TP53_20wT1	twenty_w_tumor1_AAAGTGATCAACCTCC-1	437580228	0.144116
RPE_TP53_20wT2	twenty_w_tumor2_AGGAGGTTCTACCTTA-1	437580228	0.144116
RPE_TP53_20wT2	twenty_w_tumor2_CTGTGGGAGGACTGGT-1	437580228	0.144116
RPE_TP53_20wT2	twenty_w_tumor2_TCGACGGCACAGCTGC-1	437580228	0.144116
RPE_TP53_20wT3	twenty_w_tumor3_TGTCCACTCCCTGTTG-1	437580228	0.144116
RPE_TP53_20wT3	twenty_w_tumor3_TTCAGGAAGTGTAGTA-1	437580228	0.144116
RPE_TP53_20wT2	twenty_w_tumor2_GAGTCATCAACGGGTA-1	437580228	0.144116
RPE_TP53_20wT2	twenty_w_tumor2_GGGACTCTCCTGTAAG-1	437580228	0.144116
RPE_TP53_20wT2	twenty_w_tumor2_TCACGCTTCGGCGATC-1	437580228	0.144116
RPE_TP53_20wT3	twenty_w_tumor3_GTAGCTATCGAACCTA-1	437580228	0.144116
RPE_TP53_20wT3	twenty_w_tumor3_CACTGGGCAACCAACT-1	437580228	0.144116
RPE_TP53_20wT3	twenty_w_tumor3_TGTGAGTTCAGTCATG-1	437580228	0.144116
RPE_TP53_20wT2	twenty_w_tumor2_TGCCGAGAGCCTCCAG-1	437580228	0.144116
RPE_TP53_20wT1	twenty_w_tumor1_GAGGGATAGATACAGT-1	437580228	0.144116
RPE_TP53_20wT1	twenty_w_tumor1_TCCACGTGTTCTTAGG-1	437580228	0.144116
RPE_TP53_20wT2	twenty_w_tumor2_GTGGTTAGTAGCTGCC-1	437580228	0.144116
RPE_TP53_20wT2	twenty_w_tumor2_ACTCTCGTCTTTCTAG-1	437580228	0.144116
RPE_TP53_20wT2	twenty_w_tumor2_CTCCGATGTCAATGGG-1	437580228	0.144116
RPE_TP53_20wT1	twenty_w_tumor1_GTGCACGTCTCCTGAC-1	437580228	0.144116
RPE_TP53_20wT2	twenty_w_tumor2_CATACAGGTACGGGAT-1	437580228	0.144116
RPE_TP53_20wT2	twenty_w_tumor2_GATTTCTTCAGTCTTT-1	437580228	0.144116
RPE_TP53_20wT2	twenty_w_tumor2_TACCCACGTGTGACCC-1	437580228	0.144116
RPE_TP53_20wT1	twenty_w_tumor1_TGGGTTAAGTAGAATC-1	437580228	0.144116
RPE_TP53_20wT2	twenty_w_tumor2_TCATGGAGTTGTTGAC-1	437580228	0.144116
RPE_TP53_20wT3	twenty_w_tumor3_ATCCACCCAAGAATAC-1	437580228	0.144116
RPE_TP53_20wT2	twenty_w_tumor2_GTAGGTTCACCCTGTT-1	437580228	0.144116
RPE_TP53_20wT2	twenty_w_tumor2_TAACCAGGTGTCCTAA-1	437580228	0.144116
RPE_TP53_20wT2	twenty_w_tumor2_TCTAACTTCACACCGG-1	437580228	0.144116
RPE_TP53_20wT3	twenty_w_tumor3_ACACAGTCAAGGCAAC-1	437580228	0.144116
RPE_TP53_20wT2	twenty_w_tumor2_ATCCATTCATACCACA-1	437580228	0.144116
RPE_TP53_20wT2	twenty_w_tumor2_GGTGGCTCACAAGCTT-1	437580228	0.144116
RPE_TP53_20wT2	twenty_w_tumor2_ACGTAGTCACGGCTAC-1	437580228	0.144116
RPE_TP53_20wT2	twenty_w_tumor2_GGGCCATCATCCGAAT-1	437580228	0.144116
RPE_TP53_20wT3	twenty_w_tumor3_CATTGCCCAGAGTCAG-1	437580228	0.144116
RPE_TP53_20wT3	twenty_w_tumor3_CTTACCGTCACTCACC-1	437580228	0.144116
RPE_TP53_20wT3	twenty_w_tumor3_TACACCCTCGGCGATC-1	437580228	0.144116
RPE_TP53_20wT3	twenty_w_tumor3_ACAGCCGCAATTCTTC-1	437580228	0.144116
RPE_TP53_20wT3	twenty_w_tumor3_TGTTTGTGTGCCCACA-1	437580228	0.144116
RPE_TP53_20wT3	twenty_w_tumor3_TATTCCACACAGCCAC-1	437580228	0.144116
RPE_TP53_20wT3	twenty_w_tumor3_ACTTTGTAGGATTTCC-1	437580228	0.144116
RPE_TP53_20wT3	twenty_w_tumor3_TGATTCTGTTAAGAAC-1	437580228	0.144116
RPE_TP53_20wT2	twenty_w_tumor2_ACTATGGGTGATGAAT-1	437580228	0.144116
RPE_TP53_20wT3	twenty_w_tumor3_TTCCTAAGTTCCCACT-1	437580228	0.144116
RPE_TP53_20wT2	twenty_w_tumor2_AGCGTATAGACCATTC-1	437580228	0.144116
RPE_TP53_20wT2	twenty_w_tumor2_CACGAATCATGACGTT-1	437580228	0.144116
RPE_TP53_20wT2	twenty_w_tumor2_AGATCCACATAGACTC-1	437580228	0.144116
RPE_TP53_20wT2	twenty_w_tumor2_TCATTACAGTTCCTGA-1	437580228	0.144116
RPE_TP53_20wT3	twenty_w_tumor3_TTGTTTGGTCATTCCC-1	437580228	0.144116
RPE_TP53_20wT3	twenty_w_tumor3_AGACTCATCCGGCTTT-1	437580228	0.144116
RPE_TP53_20wT3	twenty_w_tumor3_TCGGATACAGGTTCAT-1	437580228	0.144116
RPE_TP53_20wT3	twenty_w_tumor3_ACCCAAATCCTATTGT-1	437580228	0.144116
RPE_TP53_20wT3	twenty_w_tumor3_CTGGCAGTCCTAAGTG-1	437580228	0.144116
RPE_TP53_20wT2	twenty_w_tumor2_AACCAACTCACTTGGA-1	437580228	0.144116
RPE_TP53_20wT1	twenty_w_tumor1_AGTCACACATCGTTCC-1	437580228	0.144116
RPE_TP53_20wT2	twenty_w_tumor2_CCGATCTTCAGTCTTT-1	437580228	0.144116
RPE_TP53_20wT2	twenty_w_tumor2_ATCGCCTAGACGAGCT-1	437580228	0.144116
RPE_TP53_20wT2	twenty_w_tumor2_TCCACCATCTTCCGTG-1	437580228	0.144116
RPE_TP53_20wT2	twenty_w_tumor2_CACAGATCACAAGTTC-1	437580228	0.144116
RPE_TP53_20wT2	twenty_w_tumor2_TCATTTGGTGGACCTC-1	437580228	0.144116
RPE_TP53_20wT3	twenty_w_tumor3_TCACTATGTGGGCTTC-1	437580228	0.144116
RPE_TP53_20wT2	twenty_w_tumor2_AGAAGTACACCCTAAA-1	437580228	0.144116
RPE_TP53_20wT3	twenty_w_tumor3_TTCCTTCGTACTCAAC-1	437580228	0.144116
RPE_TP53_20wT1	twenty_w_tumor1_ATCATTCCACTGTGTA-1	437580228	0.144116
RPE_TP53_20wT1	twenty_w_tumor1_TTGCTGCGTACCTAGT-1	437580228	0.144116
RPE_TP53_20wT2	twenty_w_tumor2_TGAGGGATCTGCCTGT-1	437580228	0.144116
RPE_TP53_20wT2	twenty_w_tumor2_ACCACAAAGATCCCGC-1	437580228	0.144116
RPE_TP53_20wT2	twenty_w_tumor2_GTGGGAACAGGACATG-1	437580228	0.144116
RPE_TP53_20wT3	twenty_w_tumor3_AGTACTGTCTAGTGAC-1	437580228	0.144116
RPE_TP53_20wT3	twenty_w_tumor3_TTGCTGCCACTTGGGC-1	437580228	0.144116
RPE_TP53_20wT2	twenty_w_tumor2_CATTGCCTCCCATTTA-1	437580228	0.144116
RPE_TP53_20wT3	twenty_w_tumor3_AGGTTGTTCATGACAC-1	437580228	0.144116
RPE_TP53_20wT1	twenty_w_tumor1_TGCTCGTTCCTGGTCT-1	437580228	0.144116
RPE_TP53_20wT1	twenty_w_tumor1_TTGACCCTCCAATCCC-1	437580228	0.144116
RPE_TP53_20wT2	twenty_w_tumor2_GCTGAATGTTCTCTAT-1	437580228	0.144116
RPE_TP53_20wT1	twenty_w_tumor1_TAACTTCTCGTAACAC-1	437580228	0.144116
RPE_TP53_20wT2	twenty_w_tumor2_GCAACCGGTTGTCCCT-1	437580228	0.144116
RPE_TP53_20wT1	twenty_w_tumor1_CAACCTCGTAGGTACG-1	437580228	0.144116
RPE_TP53_20wT3	twenty_w_tumor3_CCTCAACGTCATAAAG-1	437580228	0.144116
RPE_TP53_20wT1	twenty_w_tumor1_TCACGCTGTTGTTGCA-1	437580228	0.144116
RPE_TP53_20wT3	twenty_w_tumor3_GCTACCTTCTAAACGC-1	437580228	0.144116
RPE_TP53_20wT3	twenty_w_tumor3_CCTCATGCACAGTCGC-1	437580228	0.144116
RPE_TP53_20wT3	twenty_w_tumor3_TCGAAGTAGAGCATAT-1	437580228	0.144116
RPE_TP53_20wT3	twenty_w_tumor3_CATTTCACAGTAGTTC-1	437580228	0.144116
RPE_TP53_20wT2	twenty_w_tumor2_CCCAACTTCTCGTGAA-1	437580228	0.144116
RPE_TP53_20wT2	twenty_w_tumor2_TACACCCTCGGCCTTT-1	437580228	0.144116
RPE_TP53_20wT2	twenty_w_tumor2_GCATGATTCTGTCCCA-1	437580228	0.144116
RPE_TP53_20wT1	twenty_w_tumor1_GATGATCCAAGCCATT-1	437580228	0.144116
RPE_TP53_20wT2	twenty_w_tumor2_CAGGTATAGCCTATCA-1	437580228	0.144116
RPE_TP53_20wT2	twenty_w_tumor2_TTCCACGGTTCGTAAC-1	437580228	0.144116
RPE_TP53_20wT3	twenty_w_tumor3_CGTTAGATCACTCCGT-1	437580228	0.144116
RPE_TP53_20wT2	twenty_w_tumor2_ACATCCCAGTGCAAAT-1	437580228	0.144116
RPE_TP53_20wT1	twenty_w_tumor1_CTCATCGCACGACAGA-1	437580228	0.144116
RPE_TP53_20wT2	twenty_w_tumor2_CCCGGAACAGTTACCA-1	437580228	0.144116
RPE_TP53_20wT1	twenty_w_tumor1_ATGGTTGGTGACACAG-1	437580228	0.144116
RPE_TP53_20wT1	twenty_w_tumor1_CCATCACAGTGGATTA-1	437580228	0.144116
RPE_TP53_20wT2	twenty_w_tumor2_TTCACGCGTTAAACCC-1	437580228	0.144116
RPE_TP53_20wT1	twenty_w_tumor1_CCACAAAGTACGTAGG-1	437580228	0.144116
RPE_TP53_20wT2	twenty_w_tumor2_AAGCATCAGTTAGAAC-1	437580228	0.144116
RPE_TP53_20wT1	twenty_w_tumor1_TCATCCGGTCACTAGT-1	437580228	0.144116
RPE_TP53_20wT2	twenty_w_tumor2_AGACACTGTGTATTGC-1	437580228	0.144116
RPE_TP53_20wT2	twenty_w_tumor2_AGGACTTCAATACAGA-1	437580228	0.144116
RPE_TP53_20wT1	twenty_w_tumor1_TAAGCGTAGACCCTTA-1	437580228	0.144116
RPE_TP53_20wT1	twenty_w_tumor1_AAGCATCTCTTTCCAA-1	437580228	0.144116
RPE_TP53_20wT2	twenty_w_tumor2_CCTAAGAAGTTACGTC-1	437580228	0.144116
RPE_TP53_20wT3	twenty_w_tumor3_ACGGTTATCCTCACCA-1	437580228	0.144116
RPE_TP53_20wT1	twenty_w_tumor1_CACAACAAGTAGAATC-1	437580228	0.144116
RPE_TP53_20wT3	twenty_w_tumor3_GTCATGAGTTTCCAAG-1	437580228	0.144116
RPE_TP53_20wT1	twenty_w_tumor1_ACGCACGTCTCACCCA-1	437580228	0.144116
RPE_TP53_20wT2	twenty_w_tumor2_TCCTTTCAGGATTTCC-1	437580228	0.144116
RPE_TP53_20wT2	twenty_w_tumor2_GTGACGCGTGTTCCAA-1	437580228	0.144116
RPE_TP53_20wT3	twenty_w_tumor3_ATTCGTTTCGTTTACT-1	437580228	0.144116
RPE_TP53_20wT2	twenty_w_tumor2_CAATTTCGTGGTCAAG-1	437580228	0.144116
RPE_TP53_20wT2	twenty_w_tumor2_CCGATGGAGCTGCCTG-1	437580228	0.144116
RPE_TP53_20wT3	twenty_w_tumor3_AACAACCCAGGGTCTC-1	437580228	0.144116
RPE_TP53_20wT1	twenty_w_tumor1_TGAGTCACATTCTCTA-1	437580228	0.144116
RPE_TP53_20wT2	twenty_w_tumor2_TATCGCCCACTACAGT-1	437580228	0.144116
RPE_TP53_20wT2	twenty_w_tumor2_TTAGTCTTCTGACAGT-1	437580228	0.144116
RPE_TP53_20wT2	twenty_w_tumor2_TTACCATAGCGCAATG-1	437580228	0.144116
RPE_TP53_20wT3	twenty_w_tumor3_AGTCACAAGTTTGAGA-1	437580228	0.144116
RPE_TP53_20wT3	twenty_w_tumor3_CACCAAATCCCTCTAG-1	437580228	0.144116
RPE_TP53_20wT2	twenty_w_tumor2_CCGATGGAGCCTGCCA-1	437580228	0.144116
RPE_TP53_20wT2	twenty_w_tumor2_CTACATTCAAATTGCC-1	437580228	0.144116
RPE_TP53_20wT1	twenty_w_tumor1_CTCACTGAGGCTAGCA-1	437580228	0.144116
RPE_TP53_20wT3	twenty_w_tumor3_TACGGTAGTCAGGCAA-1	437580228	0.144116
RPE_TP53_20wT2	twenty_w_tumor2_TCATCATTCCGCAAAT-1	437580228	0.144116
RPE_TP53_20wT2	twenty_w_tumor2_TTCACCGTCCTACTGC-1	437580228	0.144116
RPE_TP53_20wT2	twenty_w_tumor2_GCCATGGAGATGAATC-1	437580228	0.144116
RPE_TP53_20wT1	twenty_w_tumor1_TACTTACCAGGATGAC-1	320207872	0.10546
RPE_TP53_20wT2	twenty_w_tumor2_AATTCCTTCGAGAAGC-1	320207872	0.10546
RPE_TP53_20wT3	twenty_w_tumor3_CGATGCGTCCATTGCC-1	320207872	0.10546
RPE_TP53_20wT1	twenty_w_tumor1_GTTGAACTCGGTGTAT-1	320207872	0.10546
RPE_TP53_20wT2	twenty_w_tumor2_CTGTGGGCATACAGAA-1	320207872	0.10546
RPE_TP53_20wT2	twenty_w_tumor2_GGAGCAAGTGGAACAC-1	320207872	0.10546
RPE_TP53_20wT2	twenty_w_tumor2_TTCTCTCCATAACAGA-1	320207872	0.10546
RPE_TP53_20wT3	twenty_w_tumor3_GATAGCTAGTGCAAAT-1	320207872	0.10546
RPE_TP53_20wT2	twenty_w_tumor2_GACCCAGTCCCAAGCG-1	320207872	0.10546
RPE_TP53_20wT3	twenty_w_tumor3_GTATTGGTCCTTGAAG-1	320207872	0.10546
RPE_TP53_20wT3	twenty_w_tumor3_ACACAGTGTACGTGTT-1	320207872	0.10546
RPE_TP53_20wT3	twenty_w_tumor3_ACCGTTCAGAACCCGA-1	320207872	0.10546
RPE_TP53_20wT2	twenty_w_tumor2_CAGCAGCCACCCAATA-1	320207872	0.10546
RPE_TP53_20wT3	twenty_w_tumor3_CAATGACGTGTTAACC-1	320207872	0.10546
RPE_TP53_20wT1	twenty_w_tumor1_GACTATGGTGTCTTAG-1	320207872	0.10546
RPE_TP53_20wT3	twenty_w_tumor3_AACCTGACAAACTGCT-1	320207872	0.10546
RPE_TP53_20wT3	twenty_w_tumor3_TGATGCAGTTTCACTT-1	320207872	0.10546
RPE_TP53_20wT3	twenty_w_tumor3_TGGATCATCGCTGATA-1	320207872	0.10546
RPE_TP53_20wT3	twenty_w_tumor3_GCATGATAGACAAGCC-1	320207872	0.10546
RPE_TP53_20wT3	twenty_w_tumor3_TCGGGTGGTTAAGGGC-1	320207872	0.10546
RPE_TP53_20wT3	twenty_w_tumor3_AAGATAGAGGGCTTCC-1	320207872	0.10546
RPE_TP53_20wT3	twenty_w_tumor3_CGTAAGTAGGCGCTTC-1	320207872	0.10546
RPE_TP53_20wT3	twenty_w_tumor3_GGTCTGGGTATTCCTT-1	320207872	0.10546
RPE_TP53_20wT3	twenty_w_tumor3_TCGGATAGTCAGTCCG-1	320207872	0.10546
RPE_TP53_20wT1	twenty_w_tumor1_ATACCTTGTTCGAAGG-1	320207872	0.10546
RPE_TP53_20wT2	twenty_w_tumor2_CATTCATTCGTCTACC-1	320207872	0.10546
RPE_TP53_20wT3	twenty_w_tumor3_TAGGTACGTGCTCCGA-1	320207872	0.10546
RPE_TP53_20wT2	twenty_w_tumor2_TCAGTTTCAACCAATC-1	320207872	0.10546
RPE_TP53_20wT3	twenty_w_tumor3_CTCATTACAGCGAACA-1	320207872	0.10546
RPE_TP53_20wT2	twenty_w_tumor2_GGGACAACAGCGCTTG-1	320207872	0.10546
RPE_TP53_20wT3	twenty_w_tumor3_CTGCATCAGTGGATTA-1	320207872	0.10546
RPE_TP53_20wT3	twenty_w_tumor3_TGTTCTACAAAGGTTA-1	320207872	0.10546
RPE_TP53_20wT1	twenty_w_tumor1_GACTATGTCCGAGAAG-1	320207872	0.10546
RPE_TP53_20wT2	twenty_w_tumor2_ACGTACATCAAGTGTC-1	320207872	0.10546
RPE_TP53_20wT1	twenty_w_tumor1_AAAGGTACAAATGCGG-1	320207872	0.10546
RPE_TP53_20wT3	twenty_w_tumor3_ACGTAACGTGCCCAGT-1	320207872	0.10546
RPE_TP53_20wT3	twenty_w_tumor3_AATCACGCAGAACTTC-1	320207872	0.10546
RPE_TP53_20wT3	twenty_w_tumor3_GCTGCAGGTTCCTACC-1	320207872	0.10546
RPE_TP53_20wT2	twenty_w_tumor2_GAGGGATCATTCTTCA-1	320207872	0.10546
RPE_TP53_20wT2	twenty_w_tumor2_CTCCACACATTGTAGC-1	320207872	0.10546
RPE_TP53_20wT3	twenty_w_tumor3_GTTCTATGTGAGATTA-1	320207872	0.10546
RPE_TP53_20wT3	twenty_w_tumor3_TGGTACAAGAATACAC-1	320207872	0.10546
RPE_TP53_20wT1	twenty_w_tumor1_ATTTCACCATCGATAC-1	320207872	0.10546
RPE_TP53_20wT1	twenty_w_tumor1_TTTACTGGTGCAACAG-1	320207872	0.10546
RPE_TP53_20wT3	twenty_w_tumor3_ACATCGAGTGCCTAAT-1	320207872	0.10546
RPE_TP53_20wT1	twenty_w_tumor1_AGGTAGGCAACAAGTA-1	320207872	0.10546
RPE_TP53_20wT1	twenty_w_tumor1_GGTGTCGGTCCGATCG-1	320207872	0.10546
RPE_TP53_20wT1	twenty_w_tumor1_TTACGCCTCTCGTGGG-1	320207872	0.10546
RPE_TP53_20wT1	twenty_w_tumor1_AGGCATTCAGATTCGT-1	320207872	0.10546
RPE_TP53_20wT1	twenty_w_tumor1_GATTGGTTCCGTTTCG-1	320207872	0.10546
RPE_TP53_20wT2	twenty_w_tumor2_AGCGATTCAATAGAGT-1	320207872	0.10546
RPE_TP53_20wT3	twenty_w_tumor3_GTTGAACCACTCTAGA-1	320207872	0.10546
RPE_TP53_20wT1	twenty_w_tumor1_TTGGGATCACCAAAGG-1	320207872	0.10546
RPE_TP53_20wT2	twenty_w_tumor2_TCATTCACAGACAAAT-1	320207872	0.10546
RPE_TP53_20wT2	twenty_w_tumor2_GTGCTTCCACGACTAT-1	320207872	0.10546
RPE_TP53_20wT3	twenty_w_tumor3_GGCTGTGCATCTAACG-1	320207872	0.10546
RPE_TP53_20wT3	twenty_w_tumor3_CCACAAACATATGAAG-1	320207872	0.10546
RPE_TP53_20wT2	twenty_w_tumor2_TCGCAGGTCCAACACA-1	320207872	0.10546
RPE_TP53_20wT3	twenty_w_tumor3_GAAGCCCCACAAGTTC-1	320207872	0.10546
RPE_TP53_20wT1	twenty_w_tumor1_AAACGAAAGATGACCG-1	320207872	0.10546
RPE_TP53_20wT1	twenty_w_tumor1_CATCCACAGCAATAGT-1	320207872	0.10546
RPE_TP53_20wT1	twenty_w_tumor1_TGTCCCAGTCATATGC-1	320207872	0.10546
RPE_TP53_20wT1	twenty_w_tumor1_TAGTGCATCTAGAGCT-1	320207872	0.10546
RPE_TP53_20wT1	twenty_w_tumor1_CGGACACGTGTGTTTG-1	320207872	0.10546
RPE_TP53_20wT3	twenty_w_tumor3_AGTCAACAGATGATTG-1	320207872	0.10546
RPE_TP53_20wT3	twenty_w_tumor3_TCTCAGCGTGGAACAC-1	320207872	0.10546
RPE_TP53_20wT2	twenty_w_tumor2_ACATCCCAGTTCATCG-1	320207872	0.10546
RPE_TP53_20wT2	twenty_w_tumor2_GGTGAAGGTCTCGGGT-1	320207872	0.10546
RPE_TP53_20wT2	twenty_w_tumor2_AACCATGAGATACATG-1	320207872	0.10546
RPE_TP53_20wT2	twenty_w_tumor2_AGTCACATCCATGAGT-1	320207872	0.10546
RPE_TP53_20wT1	twenty_w_tumor1_ATTCCATGTACGATCT-1	320207872	0.10546
RPE_TP53_20wT2	twenty_w_tumor2_CCCAACTCAGGACTTT-1	320207872	0.10546
RPE_TP53_20wT1	twenty_w_tumor1_CAATTTCAGATACATG-1	320207872	0.10546
RPE_TP53_20wT1	twenty_w_tumor1_CAATTTCAGACGACTG-1	320207872	0.10546
RPE_TP53_20wT3	twenty_w_tumor3_ATTCAGGTCCGCTTAC-1	320207872	0.10546
RPE_TP53_20wT1	twenty_w_tumor1_TCGAAGTCAACCAATC-1	320207872	0.10546
RPE_TP53_20wT1	twenty_w_tumor1_TTGCCTGAGCAGTCTT-1	320207872	0.10546
RPE_TP53_20wT2	twenty_w_tumor2_GAATAGAGTATTTCTC-1	295502294	0.097323
RPE_TP53_20wT2	twenty_w_tumor2_AATGCCATCTATCACT-1	295502294	0.097323
RPE_TP53_20wT2	twenty_w_tumor2_TGTACAGCATGATCTG-1	295502294	0.097323
RPE_TP53_20wT1	twenty_w_tumor1_GCAGGCTAGCTTCATG-1	295502294	0.097323
RPE_TP53_20wT2	twenty_w_tumor2_ACTACGATCCTAAACG-1	295502294	0.097323
RPE_TP53_20wT1	twenty_w_tumor1_ACGCACGGTCCTACGG-1	295502294	0.097323
RPE_TP53_20wT3	twenty_w_tumor3_GGTTGTAGTTACACTG-1	295502294	0.097323
RPE_TP53_20wT3	twenty_w_tumor3_AGAACCTAGAGCACTG-1	295502294	0.097323
RPE_TP53_20wT3	twenty_w_tumor3_CGTGTCTAGCACTCAT-1	295502294	0.097323
RPE_TP53_20wT1	twenty_w_tumor1_CTGGCAGCACCGAATT-1	295502294	0.097323
RPE_TP53_20wT1	twenty_w_tumor1_GGGCGTTGTCGTGATT-1	295502294	0.097323
RPE_TP53_20wT2	twenty_w_tumor2_AAGTGAACATTCGATG-1	295502294	0.097323
RPE_TP53_20wT2	twenty_w_tumor2_GATGACTTCTCACGAA-1	295502294	0.097323
RPE_TP53_20wT3	twenty_w_tumor3_TGTAACGTCAAGGCTT-1	295502294	0.097323
RPE_TP53_20wT1	twenty_w_tumor1_GGTTGTAGTGAGCTCC-1	295502294	0.097323
RPE_TP53_20wT1	twenty_w_tumor1_ACCACAAAGGTCACAG-1	295502294	0.097323
RPE_TP53_20wT2	twenty_w_tumor2_GGAGATGGTAACACGG-1	295502294	0.097323
RPE_TP53_20wT2	twenty_w_tumor2_CTTGATTGTTCATCTT-1	295502294	0.097323
RPE_TP53_20wT1	twenty_w_tumor1_CAGCACGGTCCATACA-1	295502294	0.097323
RPE_TP53_20wT2	twenty_w_tumor2_GGTGTCGAGCACACAG-1	295502294	0.097323
RPE_TP53_20wT1	twenty_w_tumor1_GTTGTGAAGTACCGGA-1	295502294	0.097323
RPE_TP53_20wT2	twenty_w_tumor2_AGAAGCGTCCAAGCCG-1	295502294	0.097323
RPE_TP53_20wT2	twenty_w_tumor2_CGAGTGCAGATCGACG-1	295502294	0.097323
RPE_TP53_20wT3	twenty_w_tumor3_CCACGTTTCCGTGTGG-1	295502294	0.097323
RPE_TP53_20wT1	twenty_w_tumor1_ACTATTCGTAAGCGGT-1	295502294	0.097323
[truncated: 12,100 more rows]

## Sheet: EDFig. 8h
target	regulon_gene	negativeTargets_avglog2FC	positiveTargets_avglog2FC	deltaFC	negativeTargets_score	positiveTargets_score	deltaScore
RPE_TP53_20wT1	ARID3A	-0.461717	1.348	1.80972	-8.32192	38.4757	46.7976
RPE_TP53_20wT1	ARNT	0.275385	0.365154	0.089769	2.32786	13.0526	10.7247
RPE_TP53_20wT1	ARNT2	2.19583	-0.732436	-2.92827	31.0759	-18.6737	-49.7496
RPE_TP53_20wT1	ATF1	2.56652	-0.0255593	-2.59208	36.7624	-0.463838	-37.2262
RPE_TP53_20wT1	ATF2	-0.83126	1.13641	1.96767	-26.5543	43.5588	70.1131
RPE_TP53_20wT1	ATF3	-1.08883	2.12334	3.21217	-60.7858	60.839	121.625
RPE_TP53_20wT1	ATF6	0.687446	0.480278	-0.207168	3.98428	25.5371	21.5528
RPE_TP53_20wT1	ATF6B	0.0743035	1.50117	1.42687	-0.167635	37.9502	38.1179
RPE_TP53_20wT1	ATOH8	1.30512	-2.56622	-3.87134	22.5745	-39.7551	-62.3296
RPE_TP53_20wT1	BACH1	-1.20577	1.84209	3.04786	-45.6152	57.8497	103.465
RPE_TP53_20wT1	BACH2	-1.90628	2.07701	3.98329	-28.4969	32.7413	61.2382
RPE_TP53_20wT1	BATF3	-3.34878	1.49527	4.84406	-46.6083	44.9388	91.547
RPE_TP53_20wT1	BCL11A	0.920387	-0.927029	-1.84742	18.3365	-40.4567	-58.7932
RPE_TP53_20wT1	BCLAF1	2.00511	-0.338896	-2.34401	57.4485	-35.7502	-93.1987
RPE_TP53_20wT1	BDP1	0.288542	0.745601	0.457059	3.64059	7.71049	4.06991
RPE_TP53_20wT1	BHLHE40	-1.00081	1.82228	2.8231	-60.2583	60.3417	120.6
RPE_TP53_20wT1	BRCA1	1.69843	-0.87293	-2.57136	40.8615	-51.0532	-91.9147
RPE_TP53_20wT1	BRF1	1.42527	-0.51336	-1.93863	27.0181	-24.7455	-51.7636
RPE_TP53_20wT1	BRF2	0.683628	-0.373582	-1.05721	12.9977	-21.3598	-34.3576
RPE_TP53_20wT1	CBFB	-1.29949	1.85518	3.15467	-28.1293	19.2048	47.334
RPE_TP53_20wT1	CEBPB	-0.515564	0.624701	1.14027	-34.7769	34.1013	68.8782
RPE_TP53_20wT1	CEBPD	-1.72843	2.02641	3.75484	-54.8456	46.4119	101.258
RPE_TP53_20wT1	CEBPG	1.48191	-0.149542	-1.63146	46.7934	-6.67253	-53.4659
RPE_TP53_20wT1	CHD1	-0.0016867	0.644545	0.646232	-1.51883	7.96898	9.48781
RPE_TP53_20wT1	CHD2	-0.515992	0.629439	1.14543	-23.9515	37.5106	61.4621
RPE_TP53_20wT1	CPSF4	0.994142	-0.190173	-1.18432	10.3396	-4.50289	-14.8425
RPE_TP53_20wT1	CREB1	-0.383798	0.836724	1.22052	-8.58258	42.295	50.8776
RPE_TP53_20wT1	CREB3	2.59749	-1.09429	-3.69178	58.6419	-51.5492	-110.191
RPE_TP53_20wT1	CREB3L1	1.37604	-1.08796	-2.46401	35.8006	-51.9409	-87.7414
RPE_TP53_20wT1	CREB3L2	-0.234718	-0.0212842	0.213433	-6.48498	-0.93456	5.55042
RPE_TP53_20wT1	CREB5	-1.13065	1.76225	2.8929	-31.7649	59.3047	91.0696
RPE_TP53_20wT1	CREBL2	-1.37464	3.01242	4.38706	-21.3534	23.4786	44.832
RPE_TP53_20wT1	CREM	-2.2294	2.18336	4.41277	-17.8155	58.4945	76.31
RPE_TP53_20wT1	CTCF	1.5583	-0.336863	-1.89517	38.2393	-23.4281	-61.6674
RPE_TP53_20wT1	DBP	1.59567	-1.50613	-3.10179	31.7157	-40.0927	-71.8084
RPE_TP53_20wT1	DEAF1	3.42828	-0.52901	-3.95729	26.3438	-9.11802	-35.4618
RPE_TP53_20wT1	DLX2	-2.13897	2.09433	4.2333	-20.5699	28.6642	49.234
RPE_TP53_20wT1	E2F1	1.46365	-0.913686	-2.37734	52.8106	-45.2081	-98.0187
RPE_TP53_20wT1	E2F2	1.29217	-1.12333	-2.41549	18.7385	-42.5198	-61.2583
RPE_TP53_20wT1	E2F3	1.40348	-0.327871	-1.73135	37.9209	-22.414	-60.3349
RPE_TP53_20wT1	E2F4	-1.42692	1.59837	3.02529	-38.4121	50.8571	89.2692
RPE_TP53_20wT1	E2F5	-0.959204	-1.67276	-0.713553	-18.2548	-13.0569	5.19795
RPE_TP53_20wT1	E2F6	1.10221	-0.283871	-1.38608	25.6071	-13.9684	-39.5755
RPE_TP53_20wT1	EGR1	-1.12375	2.19959	3.32334	-60.6872	60.6053	121.293
RPE_TP53_20wT1	EGR2	-0.691317	1.46937	2.16069	-19.1916	48.761	67.9526
RPE_TP53_20wT1	EGR3	-1.453	2.11373	3.56673	-50.7401	53.2379	103.978
RPE_TP53_20wT1	ELF2	0.0530721	0.677822	0.62475	-4.43094	17.8621	22.293
RPE_TP53_20wT1	ELF4	1.86596	-0.507564	-2.37353	26.1748	-31.596	-57.7708
RPE_TP53_20wT1	ELK1	0.998938	-0.353076	-1.35201	22.3561	-15.956	-38.3121
RPE_TP53_20wT1	ELK3	-1.1893	2.24681	3.43611	-59.682	31.9226	91.6046
RPE_TP53_20wT1	ELK4	-0.950939	1.18412	2.13506	-38.1924	47.1796	85.3721
RPE_TP53_20wT1	EP300	-0.250817	0.795023	1.04584	-13.2575	22.6631	35.9206
RPE_TP53_20wT1	ESRRA	2.13533	-0.673619	-2.80895	28.452	-35.7273	-64.1793
RPE_TP53_20wT1	ETS1	-1.47028	1.06487	2.53515	-50.9037	45.4718	96.3755
RPE_TP53_20wT1	ETV1	-1.00684	2.94047	3.94731	-58.2435	36.6905	94.934
RPE_TP53_20wT1	ETV2	0.767901	0.530252	-0.237649	9.7309	6.67971	-3.0512
RPE_TP53_20wT1	ETV3	-0.877627	1.05411	1.93174	-17.8471	33.3239	51.1711
RPE_TP53_20wT1	ETV4	3.06953	0.442479	-2.62705	31.3346	15.3904	-15.9443
RPE_TP53_20wT1	ETV6	-0.855661	0.755235	1.6109	-36.0224	15.1233	51.1457
RPE_TP53_20wT1	EZH2	1.103	-0.703766	-1.80676	36.8578	-34.061	-70.9189
RPE_TP53_20wT1	FLI1	2.27981	-0.477999	-2.75781	44.4497	-26.9464	-71.3961
RPE_TP53_20wT1	FOS	-1.08516	2.315	3.40016	-59.7978	60.8306	120.628
RPE_TP53_20wT1	FOSB	-5.34146	1.99023	7.33169	-57.7402	60.5629	118.303
RPE_TP53_20wT1	FOSL1	1.08343	-0.366518	-1.44995	39.2251	-14.4811	-53.7062
RPE_TP53_20wT1	FOSL2	-0.995311	1.02647	2.02178	-12.2753	41.7827	54.058
RPE_TP53_20wT1	FOXA1	3.07491	-1.28502	-4.35993	46.9017	-34.423	-81.3247
RPE_TP53_20wT1	FOXC1	-0.203242	1.85154	2.05478	-2.82319	48.4326	51.2557
RPE_TP53_20wT1	FOXC2	2.99918	-1.25245	-4.25163	50.0084	-49.8334	-99.8418
RPE_TP53_20wT1	FOXF2	2.41623	-1.1105	-3.52674	48.3603	-33.5715	-81.9318
RPE_TP53_20wT1	FOXJ1	-1.36571	3.22524	4.59095	-9.35261	19.0658	28.4184
RPE_TP53_20wT1	FOXN2	1.10478	0.448355	-0.656425	7.62373	8.75225	1.12852
RPE_TP53_20wT1	FOXN3	2.27585	-1.22135	-3.4972	32.4711	-27.5281	-59.9991
RPE_TP53_20wT1	FOXO1	-1.35636	1.43158	2.78794	-27.7256	45.8979	73.6235
RPE_TP53_20wT1	FOXO3	-0.690538	1.29988	1.99041	-2.98303	50.7304	53.7134
RPE_TP53_20wT1	FOXO4	-0.601324	1.32312	1.92445	-3.02801	24.4373	27.4654
RPE_TP53_20wT1	FOXP2	-0.72049	1.77659	2.49708	-46.3992	55.8053	102.204
RPE_TP53_20wT1	GABPA	-0.131418	0.920104	1.05152	-5.89098	39.8204	45.7114
RPE_TP53_20wT1	GABPB1	2.60791	-0.523562	-3.13147	37.6536	-26.4243	-64.0779
RPE_TP53_20wT1	GATA2	2.07087	-1.00612	-3.07698	34.6549	-31.6014	-66.2563
RPE_TP53_20wT1	GATA3	-2.84496	-0.206622	2.63834	-16.5089	-1.31353	15.1954
RPE_TP53_20wT1	GLI2	2.19263	-1.35665	-3.54928	35.3228	-14.7061	-50.0289
RPE_TP53_20wT1	GLIS3	1.09189	0.790508	-0.301379	9.67165	17.5941	7.92249
RPE_TP53_20wT1	GMEB1	-0.586911	-0.0178246	0.569087	-9.82785	2.21762	12.0455
RPE_TP53_20wT1	GTF2B	-1.0126	1.86172	2.87431	-23.0851	41.9109	64.996
RPE_TP53_20wT1	GTF2F1	0.423374	0.246545	-0.17683	12.3736	18.5853	6.21176
RPE_TP53_20wT1	GTF2IRD1	2.69806	-0.362807	-3.06086	29.8636	-9.18731	-39.0509
RPE_TP53_20wT1	HCFC1	1.29056	-0.362925	-1.65348	31.3511	-31.8485	-63.1997
RPE_TP53_20wT1	HDAC2	1.28895	-0.380745	-1.6697	52.0294	-30.8228	-82.8522
RPE_TP53_20wT1	HES1	0.112943	2.90187	2.78893	2.25499	29.3304	27.0754
RPE_TP53_20wT1	HEY1	-1.25654	0.851534	2.10807	-10.5726	16.4696	27.0423
RPE_TP53_20wT1	HIC1	-0.828073	1.83898	2.66705	-12.0996	56.4079	68.5075
RPE_TP53_20wT1	HMGA1	0.817754	1.56697	0.749218	35.5993	8.2475	-27.3518
RPE_TP53_20wT1	HOXA3	0.25666	-1.00853	-1.26519	6.54549	-41.1223	-47.6678
RPE_TP53_20wT1	HOXB2	-2.96381	1.82967	4.79348	-24.2178	36.8562	61.074
RPE_TP53_20wT1	HOXB7	4.0598	-1.42589	-5.48569	20.7158	-27.1648	-47.8806
RPE_TP53_20wT1	HSF1	-2.26451	1.32873	3.59324	-18.0722	11.9549	30.0271
RPE_TP53_20wT1	IKZF2	-0.409868	0.735627	1.14549	-5.42339	6.35961	11.783
RPE_TP53_20wT1	IRF1	-0.85796	1.08948	1.94744	-47.1855	50.1152	97.3007
RPE_TP53_20wT1	IRF3	2.6872	-0.951682	-3.63888	32.2964	-42.1436	-74.44
RPE_TP53_20wT1	JDP2	3.3408	-0.823684	-4.16448	46.4044	-13.5269	-59.9312
RPE_TP53_20wT1	JUN	-3.22098	2.16261	5.38359	-59.7466	60.7235	120.47
RPE_TP53_20wT1	JUNB	-4.83762	1.98063	6.81825	-48.6612	60.4846	109.146
RPE_TP53_20wT1	JUND	-1.0825	1.64435	2.72685	-59.0845	59.3593	118.444
RPE_TP53_20wT1	KDM5A	0.679973	0.227497	-0.452476	8.2725	19.4836	11.2111
RPE_TP53_20wT1	KDM5B	-0.270641	0.199643	0.470284	-12.8368	13.0218	25.8586
RPE_TP53_20wT1	KLF10	-0.447823	1.78424	2.23206	-7.2717	45.4683	52.74
RPE_TP53_20wT1	KLF11	-1.24266	-0.0764989	1.16616	-7.73164	0.00981366	7.74145
RPE_TP53_20wT1	KLF3	-0.346822	2.02807	2.37489	-7.14966	39.0226	46.1722
RPE_TP53_20wT1	KLF4	-0.362343	1.53646	1.8988	-9.68703	31.737	41.424
RPE_TP53_20wT1	KLF5	-0.926563	0.70581	1.63237	-22.884	8.67401	31.558
RPE_TP53_20wT1	KLF6	-1.28353	2.1488	3.43233	-59.966	60.1104	120.076
RPE_TP53_20wT1	KLF9	0.82847	-1.48426	-2.31273	21.7348	-35.4479	-57.1827
RPE_TP53_20wT1	MAFF	-2.06128	0.795632	2.85692	-4.99205	49.6051	54.5972
RPE_TP53_20wT1	MAFG	2.24991	-0.352222	-2.60213	27.4495	-16.3809	-43.8304
RPE_TP53_20wT1	MAFK	-1.36063	1.71807	3.0787	-34.1242	53.3857	87.5098
RPE_TP53_20wT1	MAX	1.42471	-0.238101	-1.66281	27.165	-13.4227	-40.5877
RPE_TP53_20wT1	MAZ	1.82478	-0.717152	-2.54193	46.1394	-49.6433	-95.7827
RPE_TP53_20wT1	MEF2A	-1.15909	1.07319	2.23228	-19.1606	20.2623	39.4229
RPE_TP53_20wT1	MEF2D	-1.02722	2.10074	3.12796	-16.4295	47.5515	63.981
RPE_TP53_20wT1	MLX	1.34899	-0.353303	-1.70229	23.2317	-5.92547	-29.1571
RPE_TP53_20wT1	MNT	-1.15381	0.866069	2.01988	-18.7734	29.2941	48.0676
RPE_TP53_20wT1	MSX1	-2.80972	2.9714	5.78112	-27.1248	46.6221	73.7469
RPE_TP53_20wT1	MXI1	-0.209671	0.224877	0.434548	-17.8703	14.0913	31.9616
RPE_TP53_20wT1	MYBL2	1.67583	-0.893139	-2.56896	27.5791	-43.2407	-70.8198
RPE_TP53_20wT1	MYC	-0.253368	0.0564078	0.309776	-12.6958	8.55208	21.2478
RPE_TP53_20wT1	NFE2L1	0.82631	0.715449	-0.110862	7.14489	21.2014	14.0565
RPE_TP53_20wT1	NFE2L2	-0.153354	1.24974	1.4031	-9.42529	50.8694	60.2947
RPE_TP53_20wT1	NFE2L3	2.91169	-0.357766	-3.26946	24.7682	-5.76779	-30.536
RPE_TP53_20wT1	NFIC	-0.424192	0.383701	0.807892	-0.612345	24.9852	25.5975
RPE_TP53_20wT1	NFIL3	-1.04932	1.72792	2.77723	-36.0392	56.0373	92.0766
RPE_TP53_20wT1	NFKB1	-0.301615	0.135862	0.437477	-7.64043	10.796	18.4365
RPE_TP53_20wT1	NFYA	0.887384	-0.861892	-1.74928	9.91086	-25.6126	-35.5235
RPE_TP53_20wT1	NPDC1	1.00055	-0.660648	-1.6612	24.4556	-2.86227	-27.3178
RPE_TP53_20wT1	NR2C1	-0.763524	0.766114	1.52964	-8.67956	18.9549	27.6344
RPE_TP53_20wT1	NR2C2	2.45162	-0.978701	-3.43032	43.434	-21.4902	-64.9242
RPE_TP53_20wT1	NR2F2	0.411478	0.0419078	-0.36957	7.22683	-0.198154	-7.42499
RPE_TP53_20wT1	NR2F6	2.62878	-0.676324	-3.3051	50.0287	-22.7469	-72.7756
RPE_TP53_20wT1	NR3C1	1.68961	-0.123007	-1.81262	32.8695	-10.2099	-43.0794
RPE_TP53_20wT1	PAX8	2.43972	-0.487479	-2.9272	28.7829	-10.9666	-39.7495
RPE_TP53_20wT1	PBX3	1.43601	-0.567373	-2.00338	43.1425	-25.9736	-69.1161
RPE_TP53_20wT1	PHF8	0.229007	0.860524	0.631518	-0.275831	33.7866	34.0625
RPE_TP53_20wT1	PKNOX1	2.58983	-1.29811	-3.88795	37.617	-34.027	-71.644
RPE_TP53_20wT1	PLAG1	-0.790864	0.814381	1.60525	-3.08646	13.3402	16.4267
RPE_TP53_20wT1	PML	-0.782688	1.37215	2.15484	-54.2175	19.3932	73.6107
RPE_TP53_20wT1	POLR2A	2.34117	-0.288506	-2.62967	45.5016	-32.3883	-77.8899
RPE_TP53_20wT1	POLR3G	1.34333	-0.334619	-1.67795	48.1381	-21.3712	-69.5093
RPE_TP53_20wT1	POU2F2	-1.39005	1.81579	3.20585	-18.4072	31.7263	50.1334
RPE_TP53_20wT1	PPARA	-0.429257	0.156072	0.585329	-4.33525	5.17118	9.50643
RPE_TP53_20wT1	PPARD	3.05581	-0.288048	-3.34385	40.5426	-6.34902	-46.8916
RPE_TP53_20wT1	PPARG	1.12251	-2.4758	-3.59831	17.2735	-59.4394	-76.7128
RPE_TP53_20wT1	RAD21	0.229327	0.121174	-0.108153	13.9214	12.325	-1.59643
RPE_TP53_20wT1	RARB	2.14984	-2.37149	-4.52133	47.9576	-50.3209	-98.2785
RPE_TP53_20wT1	RARG	4.09687	-1.59617	-5.69305	26.4769	-55.2293	-81.7062
RPE_TP53_20wT1	RBBP5	2.86445	-0.448959	-3.31341	45.0212	-35.4657	-80.4869
RPE_TP53_20wT1	RBPJ	-0.608054	1.95041	2.55847	-11.825	19.0455	30.8705
RPE_TP53_20wT1	RCOR1	0.919134	-0.172865	-1.092	9.55544	-8.1811	-17.7365
RPE_TP53_20wT1	REL	-0.274635	1.07709	1.35172	-4.50782	50.4471	54.9549
RPE_TP53_20wT1	RELA	1.7975	-0.520976	-2.31848	27.7025	-35.5962	-63.2986
RPE_TP53_20wT1	RELB	0.572817	-0.0653042	-0.638122	9.00836	-3.96963	-12.978
RPE_TP53_20wT1	REST	0.85216	0.548392	-0.303769	12.7219	28.8403	16.1184
RPE_TP53_20wT1	RORA	-0.483561	1.38119	1.86475	-3.26017	16.7236	19.9838
RPE_TP53_20wT1	RUNX1	-1.48187	1.3002	2.78207	-40.8701	30.8542	71.7243
RPE_TP53_20wT1	SAP30	1.24238	-1.03953	-2.2819	12.9019	-35.9784	-48.8802
RPE_TP53_20wT1	SETDB1	-2.21975	1.06175	3.2815	-37.4886	4.83814	42.3267
RPE_TP53_20wT1	SIN3A	2.1817	-0.411357	-2.59306	31.7932	-31.6706	-63.4638
RPE_TP53_20wT1	SIX1	-1.13865	0.379379	1.51803	-10.9923	3.40573	14.3981
RPE_TP53_20wT1	SIX3	1.72391	-2.35167	-4.07557	42.0248	-44.0287	-86.0535
RPE_TP53_20wT1	SIX4	1.53097	0.452364	-1.0786	5.94586	3.98352	-1.96233
RPE_TP53_20wT1	SIX5	-0.389593	1.13028	1.51988	-13.2002	23.4938	36.6939
RPE_TP53_20wT1	SMARCA4	2.02344	-0.58548	-2.60892	57.2963	-53.9661	-111.262
RPE_TP53_20wT1	SNAI1	-0.987169	1.42304	2.41021	-16.1877	29.2678	45.4555
RPE_TP53_20wT1	SOX11	0.987135	-0.757684	-1.74482	7.13681	-16.9868	-24.1236
RPE_TP53_20wT1	SOX15	-0.322508	1.57786	1.90036	-2.23692	21.3753	23.6122
RPE_TP53_20wT1	SOX2	-1.39475	2.48775	3.8825	-36.4763	47.6523	84.1286
RPE_TP53_20wT1	SOX5	-0.0721321	1.87498	1.94711	-0.191337	51.3751	51.5665
RPE_TP53_20wT1	SOX6	-0.705875	2.60685	3.31272	-19.2476	29.8097	49.0573
RPE_TP53_20wT1	SP1	1.53272	-0.43907	-1.97179	21.4554	-29.8117	-51.2671
RPE_TP53_20wT1	SP2	1.65423	-0.525362	-2.17959	16.157	-15.7726	-31.9297
RPE_TP53_20wT1	SP3	0.844486	0.282141	-0.562345	12.3087	18.6583	6.34962
RPE_TP53_20wT1	SP4	-0.154967	1.39536	1.55033	-2.83251	44.6854	47.5179
RPE_TP53_20wT1	SREBF1	1.29972	-0.217226	-1.51694	24.4079	-11.5449	-35.9529
RPE_TP53_20wT1	SREBF2	-1.48137	1.63252	3.1139	-29.6792	56.092	85.7713
RPE_TP53_20wT1	SRF	-3.03653	1.69787	4.7344	-48.813	49.4829	98.2959
RPE_TP53_20wT1	STAT1	0.135098	0.183908	0.0488108	4.06984	14.672	10.6021
RPE_TP53_20wT1	STAT2	-0.465725	1.19544	1.66117	-11.1857	50.998	62.1837
RPE_TP53_20wT1	STAT3	0.439063	0.813638	0.374575	3.69879	21.2617	17.5629
RPE_TP53_20wT1	STAT5B	2.61653	-0.964551	-3.58108	42.5878	-24.5491	-67.1368
RPE_TP53_20wT1	SUZ12	1.56145	-0.522606	-2.08406	38.4358	-38.4893	-76.9251
RPE_TP53_20wT1	TAF1	0.765639	-0.190215	-0.955854	15.2559	-13.0938	-28.3498
RPE_TP53_20wT1	TAF7	1.87172	-0.495242	-2.36696	40.5225	-35.7356	-76.2581
RPE_TP53_20wT1	TBP	2.65321	-0.59103	-3.24424	39.6357	-22.3728	-62.0085
RPE_TP53_20wT1	TCF12	-1.89034	0.870426	2.76077	-39.7473	4.27052	44.0178
RPE_TP53_20wT1	TCF3	2.97026	-0.181407	-3.15166	38.9037	-6.51181	-45.4155
RPE_TP53_20wT1	TCF7	1.0816	-0.179057	-1.26066	7.308	-3.23841	-10.5464
RPE_TP53_20wT1	TEAD4	1.7004	-0.779144	-2.47955	40.1585	-22.5372	-62.6957
RPE_TP53_20wT1	TEF	-0.21629	0.064025	0.280315	-1.54113	1.67972	3.22085
RPE_TP53_20wT1	TFAP2A	2.15076	-2.24577	-4.39653	44.7668	-26.7014	-71.4681
RPE_TP53_20wT1	TFDP1	0.502078	-0.372207	-0.874285	22.081	-25.1713	-47.2523
RPE_TP53_20wT1	TGIF1	-0.502025	-0.976379	-0.474354	-11.2259	-33.6491	-22.4232
RPE_TP53_20wT1	TGIF2	3.07604	0.147614	-2.92843	40.8844	2.74132	-38.143
RPE_TP53_20wT1	THRA	-0.927774	0.960475	1.88825	-10.6957	13.3841	24.0797
RPE_TP53_20wT1	TLX2	2.24054	-1.58733	-3.82787	36.9437	-38.3812	-75.3249
RPE_TP53_20wT1	TRIM28	1.23011	-1.02358	-2.25369	45.4697	-8.64261	-54.1123
RPE_TP53_20wT1	UBTF	1.05052	-0.248516	-1.29904	30.0126	-20.9647	-50.9773
RPE_TP53_20wT1	UQCRB	0.140847	-0.322156	-0.463003	3.62138	-3.65812	-7.2795
RPE_TP53_20wT1	USF1	4.57632	-0.466813	-5.04313	39.1321	-3.14975	-42.2819
RPE_TP53_20wT1	WT1	2.64884	-0.732086	-3.38093	13.278	-28.1025	-41.3806
RPE_TP53_20wT1	XBP1	-1.22005	1.13928	2.35933	-30.8292	50.472	81.3012
RPE_TP53_20wT1	XRCC4	1.88224	-0.700799	-2.58304	50.6018	-35.5582	-86.1599
RPE_TP53_20wT1	YY1	1.2068	0.0107573	-1.19604	26.8098	2.07555	-24.7343
RPE_TP53_20wT1	ZBTB33	0.628376	-0.542275	-1.17065	8.58344	-30.8159	-39.3993
RPE_TP53_20wT1	ZBTB7A	-0.917071	0.768576	1.68565	-29.2	43.6304	72.8304
RPE_TP53_20wT1	ZBTB7B	1.14883	-0.934479	-2.08331	9.92305	-32.3565	-42.2796
RPE_TP53_20wT1	ZEB1	-5.73575	1.75293	7.48867	-26.2739	59.793	86.067
RPE_TP53_20wT1	ZMIZ1	-0.099822	0.283528	0.38335	-12.1981	19.0679	31.266
RPE_TP53_20wT1	ZNF143	2.69603	-0.683081	-3.37911	38.1026	-24.0851	-62.1877
RPE_TP53_20wT1	ZNF263	-0.352222	-0.0968442	0.255378	-0.489576	-3.1217	-2.63212
RPE_TP53_20wT1	ZNF281	0.450381	0.826117	0.375736	1.86781	32.8997	31.0319
RPE_TP53_20wT1	ZNF35	3.05057	-0.434737	-3.48531	34.0933	-7.13054	-41.2239
RPE_TP53_20wT1	ZNF467	-1.11349	0.475499	1.58899	-6.84672	3.3041	10.1508
RPE_TP53_20wT1	ZNF526	3.14477	-1.05565	-4.20042	21.9638	-17.4214	-39.3852
RPE_TP53_20wT2	ARID3A	-0.306966	1.21623	1.5232	-7.32197	33.2825	40.6045
RPE_TP53_20wT2	ARNT	0.523431	0.317349	-0.206082	4.38058	11.1263	6.74567
RPE_TP53_20wT2	ARNT2	2.15648	-0.955958	-3.11244	29.2886	-22.8162	-52.1048
RPE_TP53_20wT2	ATF1	2.90822	-0.241036	-3.14925	41.1386	-9.105	-50.2436
RPE_TP53_20wT2	ATF2	-0.670098	1.06396	1.73406	-23.3348	38.4689	61.8036
RPE_TP53_20wT2	ATF3	-1.15979	2.2331	3.39289	-60.1545	60.2302	120.385
RPE_TP53_20wT2	ATF6	0.777011	0.436616	-0.340394	4.41729	22.1632	17.7459
RPE_TP53_20wT2	ATF6B	0.114797	1.5041	1.3893	0.118516	37.8911	37.7725
RPE_TP53_20wT2	ATOH8	1.46217	-2.28352	-3.74568	24.7361	-37.4544	-62.1905
RPE_TP53_20wT2	BACH1	-1.19546	1.83906	3.03452	-44.5434	56.8176	101.361
RPE_TP53_20wT2	BACH2	-1.52979	2.11212	3.64191	-25.3976	32.1543	57.5519
RPE_TP53_20wT2	BATF3	-3.26361	1.67771	4.94132	-45.839	45.3156	91.1545
RPE_TP53_20wT2	BCL11A	1.31074	-1.05491	-2.36565	22.426	-43.3588	-65.7848
RPE_TP53_20wT2	BCLAF1	2.14731	-0.469209	-2.61652	57.5168	-42.3927	-99.9095
RPE_TP53_20wT2	BDP1	0.183995	0.59246	0.408466	-0.795729	5.69879	6.49452
RPE_TP53_20wT2	BHLHE40	-1.07831	1.86138	2.93969	-59.6544	59.573	119.227
RPE_TP53_20wT2	BRCA1	1.7598	-0.908256	-2.66806	42.2933	-48.617	-90.9103
RPE_TP53_20wT2	BRF1	1.77058	-0.681902	-2.45248	30.3425	-30.4118	-60.7544
RPE_TP53_20wT2	BRF2	0.905707	-0.475878	-1.38158	13.4346	-26.0416	-39.4762
RPE_TP53_20wT2	CBFB	-1.13328	1.62326	2.75654	-25.41	16.8578	42.2678
RPE_TP53_20wT2	CEBPB	-0.495504	0.66579	1.16129	-29.4563	33.5382	62.9945
RPE_TP53_20wT2	CEBPD	-1.92885	2.08039	4.00924	-55.8744	47.4258	103.3
RPE_TP53_20wT2	CEBPG	1.63574	-0.257238	-1.89298	47.9575	-13.8087	-61.7662
RPE_TP53_20wT2	CHD1	-0.032494	0.714698	0.747192	-1.50292	8.33334	9.83626
RPE_TP53_20wT2	CHD2	-0.334786	0.542584	0.87737	-19.6225	30.5802	50.2027
RPE_TP53_20wT2	CPSF4	1.21051	-0.319813	-1.53033	12.1401	-5.36958	-17.5096
RPE_TP53_20wT2	CREB1	-0.15799	0.7137	0.871689	-6.78267	34.6409	41.4236
RPE_TP53_20wT2	CREB3	2.67974	-1.09561	-3.77535	58.4949	-49.8481	-108.343
RPE_TP53_20wT2	CREB3L1	1.6337	-1.15407	-2.78777	39.0047	-52.2082	-91.2128
RPE_TP53_20wT2	CREB3L2	0.0288712	-0.0597313	-0.0886026	-1.82554	-5.29288	-3.46733
RPE_TP53_20wT2	CREB5	-1.08823	1.82577	2.91399	-30.6249	58.5648	89.1896
RPE_TP53_20wT2	CREBL2	-1.10825	3.07843	4.18669	-18.8125	23.3126	42.1251
RPE_TP53_20wT2	CREM	-2.41419	2.24976	4.66395	-18.3187	58.503	76.8217
RPE_TP53_20wT2	CTCF	1.70712	-0.442372	-2.14949	39.7803	-29.7597	-69.5401
RPE_TP53_20wT2	DBP	1.81762	-1.52961	-3.34723	34.2786	-40.0539	-74.3325
RPE_TP53_20wT2	DEAF1	3.56483	-0.566498	-4.13133	26.3685	-9.97166	-36.3401
RPE_TP53_20wT2	DLX2	-2.32575	1.9753	4.30106	-20.849	25.0077	45.8566
RPE_TP53_20wT2	E2F1	1.5697	-0.890624	-2.46032	52.3985	-41.8687	-94.2672
RPE_TP53_20wT2	E2F2	0.751215	-1.07274	-1.82396	10.8775	-40.668	-51.5455
RPE_TP53_20wT2	E2F3	1.42298	-0.460928	-1.88391	37.3634	-29.3563	-66.7197
RPE_TP53_20wT2	E2F4	-1.47289	1.71413	3.18702	-38.9133	49.5541	88.4674
RPE_TP53_20wT2	E2F5	-0.781446	-1.36692	-0.585469	-17.7525	-11.6425	6.10997
RPE_TP53_20wT2	E2F6	1.00324	-0.378688	-1.38193	22.6028	-18.2825	-40.8854
RPE_TP53_20wT2	EGR1	-1.18885	2.26265	3.4515	-60.0987	59.9462	120.045
RPE_TP53_20wT2	EGR2	-0.748323	1.42382	2.17215	-20.526	45.4653	65.9913
RPE_TP53_20wT2	EGR3	-1.54572	2.05243	3.59815	-50.9111	50.8664	101.778
RPE_TP53_20wT2	ELF2	0.410919	0.580106	0.169187	0.792174	13.5996	12.8074
RPE_TP53_20wT2	ELF4	1.85726	-0.635795	-2.49306	24.385	-36.3366	-60.7216
RPE_TP53_20wT2	ELK1	1.29243	-0.354434	-1.64686	25.0415	-16.4476	-41.4891
RPE_TP53_20wT2	ELK3	-1.21303	2.09586	3.30889	-58.4312	27.6575	86.0888
RPE_TP53_20wT2	ELK4	-0.857274	1.06493	1.9222	-33.9293	41.113	75.0423
RPE_TP53_20wT2	EP300	-0.0422145	0.581557	0.623772	-10.1682	15.89	26.0581
RPE_TP53_20wT2	ESRRA	2.50827	-0.805861	-3.31413	32.781	-39.0953	-71.8763
RPE_TP53_20wT2	ETS1	-1.29295	0.974224	2.26718	-46.4381	39.8543	86.2923
RPE_TP53_20wT2	ETV1	-1.04514	3.35668	4.40182	-56.9931	40.5208	97.5139
RPE_TP53_20wT2	ETV2	1.02492	0.427731	-0.597185	11.858	5.21969	-6.63829
RPE_TP53_20wT2	ETV3	-0.696427	0.921788	1.61822	-16.3433	28.2616	44.6049
RPE_TP53_20wT2	ETV4	3.29979	0.420593	-2.8792	32.0329	13.9906	-18.0423
RPE_TP53_20wT2	ETV6	-0.793754	0.553149	1.3469	-32.4811	10.7335	43.2147
RPE_TP53_20wT2	EZH2	1.28127	-0.68132	-1.96259	39.3562	-33.0478	-72.404
RPE_TP53_20wT2	FLI1	2.50071	-0.689388	-3.19009	45.2797	-35.0361	-80.3158
RPE_TP53_20wT2	FOS	-1.13471	2.43811	3.57281	-58.735	60.2198	118.955
RPE_TP53_20wT2	FOSB	-4.56207	2.04995	6.61201	-56.1723	59.8981	116.07
RPE_TP53_20wT2	FOSL1	1.29858	-0.406454	-1.70503	42.4729	-15.6166	-58.0895
RPE_TP53_20wT2	FOSL2	-0.529919	0.98205	1.51197	-9.57738	40.3781	49.9555
RPE_TP53_20wT2	FOXA1	3.35063	-1.49819	-4.84881	49.4623	-37.4965	-86.9588
RPE_TP53_20wT2	FOXC1	-0.215252	1.83311	2.04836	-3.68823	46.6779	50.3661
RPE_TP53_20wT2	FOXC2	3.02704	-1.43639	-4.46343	49.5491	-51.9455	-101.495
RPE_TP53_20wT2	FOXF2	2.40436	-1.23715	-3.64151	47.6016	-35.5826	-83.1842
RPE_TP53_20wT2	FOXJ1	-1.24794	3.6552	4.90314	-8.89711	23.6785	32.5757
RPE_TP53_20wT2	FOXN2	0.881212	0.24334	-0.637872	4.621	4.17254	-0.448458
RPE_TP53_20wT2	FOXN3	2.477	-1.25308	-3.73008	35.5447	-28.0465	-63.5912
RPE_TP53_20wT2	FOXO1	-1.21502	1.37275	2.58777	-25.9193	42.4227	68.342
RPE_TP53_20wT2	FOXO3	-0.167738	1.23683	1.40457	-0.298688	46.2931	46.5918
RPE_TP53_20wT2	FOXO4	0.0973475	1.29716	1.19981	0.512734	23.1533	22.6406
RPE_TP53_20wT2	FOXP2	-0.833853	1.77615	2.61	-47.5331	54.3108	101.844
RPE_TP53_20wT2	GABPA	0.208683	0.802985	0.594301	-1.92385	32.7836	34.7075
RPE_TP53_20wT2	GABPB1	2.62083	-0.674507	-3.29534	36.4496	-31.8461	-68.2957
RPE_TP53_20wT2	GATA2	2.13662	-1.14753	-3.28415	35.5269	-34.264	-69.7909
RPE_TP53_20wT2	GATA3	-1.65677	-0.322519	1.33425	-12.9	-1.38085	11.5192
RPE_TP53_20wT2	GLI2	2.28052	-1.11538	-3.39591	36.247	-12.8029	-49.0498
RPE_TP53_20wT2	GLIS3	1.68565	0.80678	-0.878866	16.3972	16.7694	0.372197
RPE_TP53_20wT2	GMEB1	-0.79484	0.0294175	0.824257	-15.275	1.88883	17.1638
RPE_TP53_20wT2	GTF2B	-1.28658	2.06336	3.34994	-27.0451	45.1517	72.1968
RPE_TP53_20wT2	GTF2F1	0.581372	0.190139	-0.391233	14.196	10.0526	-4.14342
RPE_TP53_20wT2	GTF2IRD1	3.06007	-0.495344	-3.55542	35.1304	-11.7243	-46.8547
RPE_TP53_20wT2	HCFC1	1.27456	-0.502948	-1.77751	30.1376	-39.0372	-69.1748
RPE_TP53_20wT2	HDAC2	1.3221	-0.462968	-1.78506	51.0806	-33.5156	-84.5961
RPE_TP53_20wT2	HES1	0.0551917	2.77981	2.72462	1.22794	26.6122	25.3843
RPE_TP53_20wT2	HEY1	-0.244317	0.90964	1.15396	-5.38039	17.2572	22.6376
RPE_TP53_20wT2	HIC1	-0.550328	1.89894	2.44927	-8.3675	55.9152	64.2827
RPE_TP53_20wT2	HMGA1	0.771633	2.4628	1.69117	30.5354	13.0778	-17.4576
RPE_TP53_20wT2	HOXA3	0.36522	-1.04368	-1.4089	7.59935	-41.7256	-49.325
RPE_TP53_20wT2	HOXB2	-2.54864	1.81011	4.35874	-22.9344	36.2834	59.2179
RPE_TP53_20wT2	HOXB7	4.12774	-1.56303	-5.69078	19.9881	-27.9939	-47.982
RPE_TP53_20wT2	HSF1	-2.18837	1.38699	3.57535	-18.0008	12.576	30.5768
RPE_TP53_20wT2	IKZF2	-0.570912	0.549877	1.12079	-6.72069	5.30141	12.0221
RPE_TP53_20wT2	IRF1	-0.861839	1.11186	1.9737	-44.0776	48.2332	92.3108
RPE_TP53_20wT2	IRF3	2.60156	-1.02403	-3.62559	32.0135	-43.4445	-75.458
RPE_TP53_20wT2	JDP2	3.76777	-1.01447	-4.78224	49.2965	-16.838	-66.1346
RPE_TP53_20wT2	JUN	-3.16228	2.2714	5.43368	-59.0238	60.1347	119.159
RPE_TP53_20wT2	JUNB	-4.81069	2.06564	6.87633	-48.165	59.8573	108.022
RPE_TP53_20wT2	JUND	-1.14075	1.69547	2.83622	-58.0507	58.4232	116.474
RPE_TP53_20wT2	KDM5A	0.928786	0.117845	-0.81094	8.76802	10.1238	1.35576
RPE_TP53_20wT2	KDM5B	-0.119398	0.101058	0.220456	-11.9916	6.51384	18.5054
RPE_TP53_20wT2	KLF10	-0.519587	1.6105	2.13009	-8.91746	40.7289	49.6464
RPE_TP53_20wT2	KLF11	0.12536	-0.207409	-0.332769	-3.20714	-3.3295	-0.122356
RPE_TP53_20wT2	KLF3	-0.45409	1.93023	2.38432	-8.54169	35.833	44.3747
RPE_TP53_20wT2	KLF4	-0.368268	1.73289	2.10115	-9.90598	33.6078	43.5138
RPE_TP53_20wT2	KLF5	-0.844186	0.712815	1.557	-22.1729	8.76714	30.94
RPE_TP53_20wT2	KLF6	-1.36664	2.25696	3.62361	-59.4373	59.5116	118.949
RPE_TP53_20wT2	KLF9	1.06474	-1.52749	-2.59224	22.1753	-35.7284	-57.9037
RPE_TP53_20wT2	MAFF	-2.09404	0.818708	2.91274	-5.64152	49.3436	54.9851
RPE_TP53_20wT2	MAFG	2.72957	-0.523358	-3.25293	32.3798	-23.4725	-55.8523
RPE_TP53_20wT2	MAFK	-1.48051	1.71338	3.1939	-35.572	52.4902	88.0621
RPE_TP53_20wT2	MAX	1.86645	-0.389035	-2.25548	35.0438	-21.8425	-56.8863
RPE_TP53_20wT2	MAZ	1.9466	-0.758276	-2.70488	46.7818	-48.1602	-94.942
RPE_TP53_20wT2	MEF2A	-0.835602	1.10789	1.94349	-15.2019	18.3444	33.5463
RPE_TP53_20wT2	MEF2D	-0.963161	2.15029	3.11345	-15.7404	47.8907	63.6312
RPE_TP53_20wT2	MLX	1.38495	-0.193867	-1.57882	22.5473	-4.98155	-27.5289
RPE_TP53_20wT2	MNT	-1.16086	0.733001	1.89386	-19.2606	23.1928	42.4534
RPE_TP53_20wT2	MSX1	-2.90417	2.87921	5.78337	-27.2091	45.914	73.123
RPE_TP53_20wT2	MXI1	-0.14887	0.176118	0.324988	-15.1458	9.96919	25.1149
RPE_TP53_20wT2	MYBL2	1.63064	-0.882195	-2.51283	26.9453	-40.9271	-67.8724
RPE_TP53_20wT2	MYC	-0.0188034	-0.0329943	-0.014191	-1.82021	2.52743	4.34764
RPE_TP53_20wT2	NFE2L1	1.34926	0.524611	-0.824647	11.4596	14.3888	2.92918
RPE_TP53_20wT2	NFE2L2	0.0765045	1.20924	1.13273	-4.7907	46.9348	51.7255
RPE_TP53_20wT2	NFE2L3	3.42601	-0.600734	-4.02675	28.7802	-8.32033	-37.1005
RPE_TP53_20wT2	NFIC	0.40103	0.365282	-0.0357479	2.57072	20.1362	17.5654
RPE_TP53_20wT2	NFIL3	-1.0737	1.78416	2.85786	-35.952	55.708	91.66
RPE_TP53_20wT2	NFKB1	0.336649	-0.00753468	-0.344184	3.00193	-0.115428	-3.11736
RPE_TP53_20wT2	NFYA	1.33723	-1.0223	-2.35953	14.9648	-29.0413	-44.0061
RPE_TP53_20wT2	NPDC1	0.993874	0.154259	-0.839615	22.6248	0.815383	-21.8094
RPE_TP53_20wT2	NR2C1	-0.718466	0.730879	1.44934	-8.39843	17.7671	26.1655
RPE_TP53_20wT2	NR2C2	2.66956	-1.05707	-3.72663	45.7951	-22.9318	-68.7269
RPE_TP53_20wT2	NR2F2	0.586533	0.00938076	-0.577152	10.6545	-0.646893	-11.3014
RPE_TP53_20wT2	NR2F6	2.66922	-0.653055	-3.32227	50.4125	-21.7666	-72.1791
RPE_TP53_20wT2	NR3C1	1.92374	-0.267311	-2.19105	33.7149	-20.9555	-54.6704
RPE_TP53_20wT2	PAX8	2.83719	-0.417896	-3.25509	32.7631	-9.42613	-42.1892
RPE_TP53_20wT2	PBX3	1.49403	-0.638764	-2.1328	42.8679	-29.6233	-72.4913
RPE_TP53_20wT2	PHF8	0.491072	0.693466	0.202395	0.159847	25.5439	25.3841
RPE_TP53_20wT2	PKNOX1	2.69103	-1.0625	-3.75353	39.0146	-30.7459	-69.7605
RPE_TP53_20wT2	PLAG1	-0.489144	0.850967	1.34011	-1.78166	14.0218	15.8035
RPE_TP53_20wT2	PML	-0.900575	1.33503	2.2356	-54.3442	19.078	73.4222
RPE_TP53_20wT2	POLR2A	2.13927	-0.390913	-2.53018	41.4701	-39.0818	-80.5519
RPE_TP53_20wT2	POLR3G	1.35037	-0.316635	-1.66701	45.7546	-20.9615	-66.7161
RPE_TP53_20wT2	POU2F2	-1.29062	1.78676	3.07739	-17.5211	30.9857	48.5068
RPE_TP53_20wT2	PPARA	-0.0611303	0.114109	0.175239	-0.547919	3.38416	3.93208
RPE_TP53_20wT2	PPARD	3.07809	-0.465406	-3.5435	40.0573	-8.95988	-49.0171
RPE_TP53_20wT2	PPARG	1.27987	-2.49663	-3.7765	20.4301	-58.8372	-79.2674
RPE_TP53_20wT2	RAD21	0.357873	0.0941863	-0.263687	16.9097	7.03593	-9.87378
RPE_TP53_20wT2	RARB	2.35777	-2.26034	-4.61811	50.7774	-49.0715	-99.8489
RPE_TP53_20wT2	RARG	4.14058	-1.60805	-5.74863	25.5	-54.6879	-80.1879
RPE_TP53_20wT2	RBBP5	2.80502	-0.587307	-3.39232	43.4863	-41.6487	-85.135
RPE_TP53_20wT2	RBPJ	-0.637837	1.82689	2.46473	-11.9376	16.9827	28.9203
RPE_TP53_20wT2	RCOR1	0.925839	-0.356677	-1.28252	7.61115	-15.8011	-23.4123
RPE_TP53_20wT2	REL	0.0564286	0.994439	0.938011	-2.537	47.4448	49.9818
RPE_TP53_20wT2	RELA	1.7764	-0.623072	-2.39947	24.7279	-39.0947	-63.8226
RPE_TP53_20wT2	RELB	1.13337	-0.151097	-1.28447	15.2183	-11.3043	-26.5226
RPE_TP53_20wT2	REST	0.83687	0.429436	-0.407434	10.1473	21.0187	10.8714
RPE_TP53_20wT2	RORA	0.465738	1.38971	0.923968	1.86524	15.8795	14.0143
RPE_TP53_20wT2	RUNX1	-1.32305	1.18323	2.50628	-37.8003	27.2852	65.0854
RPE_TP53_20wT2	SAP30	1.20964	-0.980606	-2.19025	12.6353	-35.025	-47.6604
RPE_TP53_20wT2	SETDB1	-2.02428	1.01138	3.03567	-35.7984	3.76085	39.5592
RPE_TP53_20wT2	SIN3A	2.55461	-0.577536	-3.13215	34.3028	-39.619	-73.9218
RPE_TP53_20wT2	SIX1	-0.814674	0.576235	1.39091	-8.30206	5.1684	13.4705
RPE_TP53_20wT2	SIX3	1.89629	-2.16238	-4.05867	42.9924	-41.7851	-84.7775
RPE_TP53_20wT2	SIX4	1.90664	0.371846	-1.53479	8.25925	2.82271	-5.43653
RPE_TP53_20wT2	SIX5	-0.395889	1.13622	1.53211	-14.3804	22.2069	36.5873
RPE_TP53_20wT2	SMARCA4	2.00822	-0.692804	-2.70103	55.7884	-54.7862	-110.575
RPE_TP53_20wT2	SNAI1	-1.12519	1.45154	2.57673	-17.712	29.9804	47.6923
RPE_TP53_20wT2	SOX11	1.50255	-0.821774	-2.32433	10.9411	-17.9305	-28.8716
RPE_TP53_20wT2	SOX15	-0.605768	1.63835	2.24412	-2.95989	22.5413	25.5012
RPE_TP53_20wT2	SOX2	-1.63547	2.48788	4.12335	-39.6372	46.3968	86.0341
RPE_TP53_20wT2	SOX5	0.0123436	1.96552	1.95317	0.740655	51.0163	50.2757
RPE_TP53_20wT2	SOX6	-0.80437	2.64921	3.45358	-21.515	28.5212	50.0362
RPE_TP53_20wT2	SP1	1.88378	-0.565601	-2.44938	25.3994	-35.5101	-60.9095
RPE_TP53_20wT2	SP2	1.64582	-0.605575	-2.2514	15.5363	-18.9761	-34.5124
RPE_TP53_20wT2	SP3	0.834502	0.0915146	-0.742988	8.54342	5.05612	-3.4873
RPE_TP53_20wT2	SP4	-0.414224	1.2875	1.70172	-5.23269	39.4549	44.6876
RPE_TP53_20wT2	SREBF1	1.5646	-0.300385	-1.86498	27.0594	-16.0354	-43.0947
RPE_TP53_20wT2	SREBF2	-1.2903	1.60691	2.89721	-27.1449	54.4554	81.6003
RPE_TP53_20wT2	SRF	-2.77365	1.69577	4.46942	-46.6382	48.0773	94.7155
RPE_TP53_20wT2	STAT1	0.299572	0.0923754	-0.207197	3.89557	7.06258	3.16702
RPE_TP53_20wT2	STAT2	-0.475287	1.13202	1.60731	-11.6811	46.6588	58.3399
RPE_TP53_20wT2	STAT3	0.34851	0.599542	0.251032	2.21113	15.7897	13.5786
RPE_TP53_20wT2	STAT5B	2.70342	-1.20357	-3.90699	42.8727	-28.5589	-71.4316
RPE_TP53_20wT2	SUZ12	1.62565	-0.640642	-2.26629	38.5025	-41.7092	-80.2117
RPE_TP53_20wT2	TAF1	1.02103	-0.389548	-1.41058	18.9243	-25.3028	-44.2271
RPE_TP53_20wT2	TAF7	2.06068	-0.583355	-2.64404	42.8301	-39.2776	-82.1077
RPE_TP53_20wT2	TBP	2.62919	-0.880813	-3.51	37.0467	-29.9661	-67.0128
RPE_TP53_20wT2	TCF12	-1.70467	0.938847	2.64351	-37.6147	3.90707	41.5218
RPE_TP53_20wT2	TCF3	2.96265	-0.437897	-3.40055	38.9736	-14.5784	-53.552
RPE_TP53_20wT2	TCF7	1.94079	-0.327099	-2.26788	13.7012	-6.34434	-20.0455
RPE_TP53_20wT2	TEAD4	1.53767	-0.776686	-2.31435	35.4962	-22.0828	-57.579
RPE_TP53_20wT2	TEF	0.53411	0.0404357	-0.493674	4.50556	0.0685216	-4.43704
RPE_TP53_20wT2	TFAP2A	2.43106	-2.22127	-4.65233	48.3606	-26.5463	-74.9069
RPE_TP53_20wT2	TFDP1	0.672784	-0.302099	-0.974883	26.3325	-21.9564	-48.2889
RPE_TP53_20wT2	TGIF1	-0.390871	-1.07781	-0.686936	-9.17993	-35.5955	-26.4155
RPE_TP53_20wT2	TGIF2	3.29165	-0.224121	-3.51578	44.0359	-4.92337	-48.9593
RPE_TP53_20wT2	THRA	-1.20118	0.957791	2.15897	-13.2817	13.5883	26.87
RPE_TP53_20wT2	TLX2	2.25457	-1.75552	-4.0101	36.2599	-40.2558	-76.5157
RPE_TP53_20wT2	TRIM28	1.34903	-0.646038	-1.99507	47.0846	-5.64555	-52.7301
RPE_TP53_20wT2	UBTF	1.28305	-0.384221	-1.66727	33.4669	-30.1455	-63.6124
RPE_TP53_20wT2	UQCRB	0.161456	-0.299212	-0.460668	1.26327	-4.39851	-5.66178
RPE_TP53_20wT2	USF1	5.21649	-0.907195	-6.12369	44.6795	-5.9194	-50.5989
RPE_TP53_20wT2	WT1	2.98818	-0.707126	-3.6953	14.9879	-26.0447	-41.0326
RPE_TP53_20wT2	XBP1	-1.06341	1.12051	2.18392	-28.0179	48.0344	76.0524
RPE_TP53_20wT2	XRCC4	1.79386	-0.650037	-2.44389	47.1206	-32.6576	-79.7782
RPE_TP53_20wT2	YY1	1.56879	-0.122302	-1.69109	29.8096	-12.5127	-42.3224
RPE_TP53_20wT2	ZBTB33	0.766282	-0.73258	-1.49886	9.43621	-38.016	-47.4522
RPE_TP53_20wT2	ZBTB7A	-0.766003	0.698823	1.46483	-26.0154	37.3218	63.3372
RPE_TP53_20wT2	ZBTB7B	1.7234	-1.16674	-2.89015	16.0447	-36.9299	-52.9746
RPE_TP53_20wT2	ZEB1	-5.64542	1.75775	7.40317	-26.0798	58.7176	84.7974
RPE_TP53_20wT2	ZMIZ1	0.0684308	0.218513	0.150082	-8.33797	13.5377	21.8757
RPE_TP53_20wT2	ZNF143	2.80151	-0.841442	-3.64295	38.3626	-28.4349	-66.7975
RPE_TP53_20wT2	ZNF263	0.467288	-0.239167	-0.706455	3.745	-6.29237	-10.0374
RPE_TP53_20wT2	ZNF281	0.935943	0.782574	-0.153369	3.28763	28.7575	25.4698
RPE_TP53_20wT2	ZNF35	2.80489	-0.54768	-3.35257	28.8277	-8.70208	-37.5298
RPE_TP53_20wT2	ZNF467	-0.313518	0.458491	0.772009	-3.11597	4.30986	7.42582
RPE_TP53_20wT2	ZNF526	3.11037	-1.29505	-4.40542	20.2385	-20.6257	-40.8643
RPE_TP53_20wT3	ARID3A	-0.356242	1.29791	1.65415	-7.56989	37.3108	44.8807
RPE_TP53_20wT3	ARNT	0.223937	0.358891	0.134954	0.692902	12.3551	11.6622
RPE_TP53_20wT3	ARNT2	2.18662	-0.944139	-3.13075	30.5075	-23.2498	-53.7573
RPE_TP53_20wT3	ATF1	2.79165	-0.0949878	-2.88664	39.5473	-3.26675	-42.8141
RPE_TP53_20wT3	ATF2	-0.889972	1.05672	1.9467	-28.6774	41.3092	69.9866
RPE_TP53_20wT3	ATF3	-1.12167	2.1789	3.30058	-61.7664	61.8314	123.598
RPE_TP53_20wT3	ATF6	0.498944	0.308879	-0.190065	3.23749	17.4152	14.1777
RPE_TP53_20wT3	ATF6B	-0.245899	1.4837	1.7296	-2.02054	38.6653	40.6858
RPE_TP53_20wT3	ATOH8	1.32797	-2.43466	-3.76263	23.1002	-39.5566	-62.6568
RPE_TP53_20wT3	BACH1	-1.12193	1.79777	2.9197	-44.5703	58.0873	102.658
RPE_TP53_20wT3	BACH2	-1.6317	1.96672	3.59842	-27.0685	31.3946	58.463
RPE_TP53_20wT3	BATF3	-3.20434	1.53309	4.73743	-46.7235	45.3212	92.0447
RPE_TP53_20wT3	BCL11A	1.35349	-1.05158	-2.40507	25.4065	-44.0751	-69.4816
RPE_TP53_20wT3	BCLAF1	2.09528	-0.443316	-2.5386	58.8957	-41.8538	-100.749
RPE_TP53_20wT3	BDP1	0.049149	0.686583	0.637434	0.812991	7.63622	6.82322
RPE_TP53_20wT3	BHLHE40	-1.03509	1.8612	2.8963	-61.1943	61.1872	122.381
RPE_TP53_20wT3	BRCA1	1.7085	-0.942012	-2.65052	43.1055	-52.5817	-95.6871
RPE_TP53_20wT3	BRF1	1.56529	-0.68515	-2.25044	27.1013	-31.4501	-58.5514
RPE_TP53_20wT3	BRF2	0.653289	-0.375562	-1.02885	9.65645	-21.9012	-31.5577
RPE_TP53_20wT3	CBFB	-0.867445	1.66451	2.53196	-21.3259	17.4281	38.754
RPE_TP53_20wT3	CEBPB	-0.572204	0.737564	1.30977	-36.3644	38.3963	74.7607
RPE_TP53_20wT3	CEBPD	-1.89523	2.28652	4.18175	-57.1119	50.9462	108.058
RPE_TP53_20wT3	CEBPG	1.5484	-0.232949	-1.78135	48.2835	-12.6733	-60.9568
RPE_TP53_20wT3	CHD1	0.197266	0.441285	0.244019	0.839663	4.64072	3.80106
RPE_TP53_20wT3	CHD2	-0.576642	0.601077	1.17772	-26.6033	35.0066	61.6099
RPE_TP53_20wT3	CPSF4	1.59854	-0.352469	-1.95101	17.4006	-6.31366	-23.7143
RPE_TP53_20wT3	CREB1	-0.235405	0.703754	0.939159	-6.68046	35.9247	42.6052
RPE_TP53_20wT3	CREB3	2.62194	-1.03649	-3.65843	59.4434	-50.7474	-110.191
RPE_TP53_20wT3	CREB3L1	1.53134	-1.11	-2.64134	38.773	-53.2286	-92.0016
RPE_TP53_20wT3	CREB3L2	0.00420424	-0.141269	-0.145473	-1.29341	-10.6366	-9.3432
RPE_TP53_20wT3	CREB5	-1.08742	1.81573	2.90315	-31.182	60.2535	91.4355
RPE_TP53_20wT3	CREBL2	-1.31913	2.6102	3.92933	-21.5006	18.6395	40.14
RPE_TP53_20wT3	CREM	-2.46038	2.31311	4.77349	-19.1759	59.9944	79.1703
RPE_TP53_20wT3	CTCF	1.69362	-0.454622	-2.14825	40.4513	-30.8116	-71.263
RPE_TP53_20wT3	DBP	1.55508	-1.38917	-2.94425	31.2055	-38.8138	-70.0193
RPE_TP53_20wT3	DEAF1	3.37119	-0.416494	-3.78768	25.5644	-7.45559	-33.02
RPE_TP53_20wT3	DLX2	-2.5208	1.81016	4.33095	-22.2529	23.5117	45.7646
RPE_TP53_20wT3	E2F1	1.55552	-0.951831	-2.50735	54.3459	-46.4419	-100.788
RPE_TP53_20wT3	E2F2	0.875199	-1.16451	-2.03971	12.2555	-44.3205	-56.576
RPE_TP53_20wT3	E2F3	1.44042	-0.488899	-1.92931	39.6494	-31.627	-71.2764
RPE_TP53_20wT3	E2F4	-1.31838	1.43345	2.75183	-37.2043	46.6187	83.8229
RPE_TP53_20wT3	E2F5	-0.959588	-1.73285	-0.773264	-18.9924	-13.8771	5.11531
RPE_TP53_20wT3	E2F6	1.03688	-0.414865	-1.45174	24.5884	-19.6936	-44.282
RPE_TP53_20wT3	EGR1	-1.17014	2.25101	3.42115	-61.7417	61.5604	123.302
RPE_TP53_20wT3	EGR2	-0.82787	1.49961	2.32748	-22.3277	49.2315	71.5592
RPE_TP53_20wT3	EGR3	-1.51304	2.16294	3.67598	-51.7979	53.7049	105.503
RPE_TP53_20wT3	ELF2	0.272673	0.645229	0.372556	-1.61642	16.3872	18.0036
RPE_TP53_20wT3	ELF4	1.92336	-0.63432	-2.55768	26.6657	-37.5358	-64.2015
RPE_TP53_20wT3	ELK1	1.36721	-0.566093	-1.9333	27.6261	-24.039	-51.665
RPE_TP53_20wT3	ELK3	-1.15482	1.62886	2.78367	-60.733	19.8478	80.5808
RPE_TP53_20wT3	ELK4	-0.918897	1.05414	1.97304	-37.7818	43.1611	80.9429
RPE_TP53_20wT3	EP300	-0.236631	0.552818	0.78945	-13.588	15.8097	29.3977
RPE_TP53_20wT3	ESRRA	2.57611	-0.77451	-3.35062	35.9152	-39.7049	-75.6201
RPE_TP53_20wT3	ETS1	-1.1643	0.765767	1.93007	-45.6959	35.3457	81.0416
RPE_TP53_20wT3	ETV1	-1.03946	2.7961	3.83556	-58.8104	35.7036	94.514
RPE_TP53_20wT3	ETV2	0.734784	0.475103	-0.259681	7.17567	6.65267	-0.523001
RPE_TP53_20wT3	ETV3	-0.566017	0.998744	1.56476	-12.7939	31.9111	44.705
RPE_TP53_20wT3	ETV4	3.11112	0.404731	-2.70639	31.0537	14.137	-16.9167
RPE_TP53_20wT3	ETV6	-0.81296	0.598185	1.41114	-34.6818	12.5028	47.1846
RPE_TP53_20wT3	EZH2	1.42136	-0.789421	-2.21078	44.3955	-37.8213	-82.2168
RPE_TP53_20wT3	FLI1	2.46584	-0.641076	-3.10691	46.7131	-34.1123	-80.8254
RPE_TP53_20wT3	FOS	-1.13418	2.40158	3.53576	-60.6598	61.829	122.489
RPE_TP53_20wT3	FOSB	-5.20503	2.00642	7.21145	-58.5552	61.4402	119.995
RPE_TP53_20wT3	FOSL1	1.25477	-0.436121	-1.69089	44.3577	-17.5336	-61.8913
RPE_TP53_20wT3	FOSL2	-0.373938	1.09553	1.46946	-6.99481	44.6735	51.6683
RPE_TP53_20wT3	FOXA1	3.3189	-1.45052	-4.76941	50.2762	-37.7358	-88.0119
RPE_TP53_20wT3	FOXC1	0.195194	1.9186	1.7234	-0.526847	50.5844	51.1112
RPE_TP53_20wT3	FOXC2	2.98225	-1.36212	-4.34436	51.5924	-52.0631	-103.655
RPE_TP53_20wT3	FOXF2	2.4075	-1.12805	-3.53555	50.2137	-34.3479	-84.5616
RPE_TP53_20wT3	FOXJ1	-1.58109	3.3483	4.92939	-10.6054	20.3921	30.9975
RPE_TP53_20wT3	FOXN2	0.468382	0.369904	-0.0984781	1.87346	7.02814	5.15468
RPE_TP53_20wT3	FOXN3	2.34998	-1.22269	-3.57267	34.4967	-28.029	-62.5256
RPE_TP53_20wT3	FOXO1	-1.28055	1.36418	2.64472	-27.2344	44.1066	71.3409
RPE_TP53_20wT3	FOXO3	-0.436799	1.25681	1.69361	-1.22963	50.3501	51.5797
RPE_TP53_20wT3	FOXO4	-0.00280778	1.39884	1.40165	-0.223485	26.7827	27.0061
RPE_TP53_20wT3	FOXP2	-0.824388	1.72597	2.55036	-50.1104	55.7122	105.823
RPE_TP53_20wT3	GABPA	0.0885534	0.794736	0.706183	-1.96362	35.5783	37.542
RPE_TP53_20wT3	GABPB1	2.68438	-0.619342	-3.30373	40.6051	-30.8216	-71.4268
RPE_TP53_20wT3	GATA2	2.17442	-1.06989	-3.24431	37.4782	-33.5107	-70.9888
RPE_TP53_20wT3	GATA3	-2.06676	-0.291702	1.77506	-15.0266	-1.12572	13.9009
RPE_TP53_20wT3	GLI2	2.22903	-1.13389	-3.36291	37.2517	-13.1397	-50.3913
RPE_TP53_20wT3	GLIS3	1.67761	0.778623	-0.898987	16.0997	17.6809	1.58127
RPE_TP53_20wT3	GMEB1	-0.895789	-0.0364278	0.859361	-15.1293	1.14016	16.2695
RPE_TP53_20wT3	GTF2B	-1.11277	2.04692	3.15969	-24.9593	45.2745	70.2338
RPE_TP53_20wT3	GTF2F1	0.654154	0.0077954	-0.646359	17.9764	1.10455	-16.8719
RPE_TP53_20wT3	GTF2IRD1	2.97082	-0.581507	-3.55233	33.5501	-13.9681	-47.5182
RPE_TP53_20wT3	HCFC1	1.40342	-0.54258	-1.946	34.4202	-42.3814	-76.8016
RPE_TP53_20wT3	HDAC2	1.33684	-0.50588	-1.84272	53.3097	-37.9705	-91.2802
RPE_TP53_20wT3	HES1	0.0345516	2.48697	2.45241	0.566735	23.168	22.6012
RPE_TP53_20wT3	HEY1	-0.518544	0.95202	1.47056	-7.27765	19.642	26.9196
RPE_TP53_20wT3	HIC1	-0.710447	1.92595	2.6364	-10.6852	57.862	68.5471
RPE_TP53_20wT3	HMGA1	0.811578	2.25116	1.43958	35.5134	12.7905	-22.7229
RPE_TP53_20wT3	HOXA3	0.275304	-1.04653	-1.32183	6.26516	-42.8633	-49.1284
RPE_TP53_20wT3	HOXB2	-2.50685	1.89632	4.40317	-23.4011	38.8231	62.2242
RPE_TP53_20wT3	HOXB7	4.28199	-1.47548	-5.75746	21.3533	-28.337	-49.6903
RPE_TP53_20wT3	HSF1	-2.25994	1.26124	3.52118	-18.4896	11.5326	30.0222
RPE_TP53_20wT3	IKZF2	-0.506201	0.696747	1.20295	-6.51945	6.76743	13.2869
RPE_TP53_20wT3	IRF1	-0.924132	1.2084	2.13253	-48.7234	52.6704	101.394
RPE_TP53_20wT3	IRF3	1.92619	-0.975387	-2.90158	20.4483	-43.308	-63.7562
RPE_TP53_20wT3	JDP2	3.53098	-0.881226	-4.41221	47.474	-14.3097	-61.7837
RPE_TP53_20wT3	JUN	-3.11482	2.25277	5.36759	-60.5511	61.7449	122.296
RPE_TP53_20wT3	JUNB	-5.15782	2.05015	7.20797	-49.888	61.4305	111.318
RPE_TP53_20wT3	JUND	-1.14974	1.70093	2.85067	-60.1689	60.1472	120.316
RPE_TP53_20wT3	KDM5A	0.662015	0.142842	-0.519173	6.23893	12.6527	6.41374
RPE_TP53_20wT3	KDM5B	-0.334877	0.160516	0.495392	-16.3926	10.7322	27.1248
RPE_TP53_20wT3	KLF10	-0.498678	1.80263	2.3013	-8.281	46.241	54.522
RPE_TP53_20wT3	KLF11	-0.177533	-0.185551	-0.00801806	-3.62152	-2.74584	0.875677
RPE_TP53_20wT3	KLF3	-0.422638	1.9764	2.39904	-8.19287	37.5106	45.7034
RPE_TP53_20wT3	KLF4	-0.389667	1.68161	2.07128	-10.4279	34.9712	45.3991
RPE_TP53_20wT3	KLF5	-0.801641	0.436816	1.23846	-21.2265	4.96476	26.1913
RPE_TP53_20wT3	KLF6	-1.32098	2.23362	3.5546	-61.0552	61.1481	122.203
RPE_TP53_20wT3	KLF9	0.875852	-1.37754	-2.25339	18.9174	-34.1374	-53.0548
RPE_TP53_20wT3	MAFF	-2.76204	0.86457	3.62661	-6.89003	51.8971	58.7872
RPE_TP53_20wT3	MAFG	2.54449	-0.435127	-2.97962	31.0201	-20.3956	-51.4157
RPE_TP53_20wT3	MAFK	-1.5091	1.61356	3.12266	-36.8448	53.1688	90.0137
RPE_TP53_20wT3	MAX	1.72671	-0.365486	-2.0922	31.9134	-20.1372	-52.0505
RPE_TP53_20wT3	MAZ	1.89624	-0.764457	-2.6607	47.5031	-51.2043	-98.7075
RPE_TP53_20wT3	MEF2A	-0.964798	1.00608	1.97088	-17.0689	18.4281	35.497
RPE_TP53_20wT3	MEF2D	-1.26428	2.12283	3.38711	-19.5673	48.0784	67.6458
RPE_TP53_20wT3	MLX	1.37338	-0.335088	-1.70847	23.6017	-6.88265	-30.4844
RPE_TP53_20wT3	MNT	-1.18326	0.746316	1.92957	-19.2267	24.8595	44.0862
RPE_TP53_20wT3	MSX1	-2.88276	2.73585	5.61861	-27.5676	44.2584	71.826
RPE_TP53_20wT3	MXI1	-0.242741	0.257636	0.500377	-21.4464	15.5048	36.9512
RPE_TP53_20wT3	MYBL2	1.80943	-0.958729	-2.76816	30.0295	-45.3356	-75.3651
RPE_TP53_20wT3	MYC	-0.142966	0.0618416	0.204807	-7.96871	8.7913	16.76
RPE_TP53_20wT3	NFE2L1	1.06024	0.36129	-0.698945	7.86131	9.99413	2.13282
RPE_TP53_20wT3	NFE2L2	-0.0256969	1.20049	1.22619	-7.6151	49.0098	56.6249
RPE_TP53_20wT3	NFE2L3	3.35667	-0.471111	-3.82778	29.1423	-7.1414	-36.2837
RPE_TP53_20wT3	NFIC	0.471313	0.262413	-0.2089	2.86943	15.8995	13.0301
RPE_TP53_20wT3	NFIL3	-1.07349	1.86918	2.94267	-36.9762	57.784	94.7602
RPE_TP53_20wT3	NFKB1	0.218122	0.0907514	-0.127371	0.964197	6.83204	5.86784
RPE_TP53_20wT3	NFYA	1.29862	-0.893522	-2.19214	14.4028	-26.9441	-41.3468
RPE_TP53_20wT3	NPDC1	0.705343	0.0985653	-0.606777	17.1286	1.03149	-16.0971
RPE_TP53_20wT3	NR2C1	-0.512316	0.834389	1.34671	-6.50476	21.4296	27.9343
RPE_TP53_20wT3	NR2C2	2.60686	-1.0186	-3.62546	45.8805	-23.1257	-69.0062
RPE_TP53_20wT3	NR2F2	0.724878	-0.0741907	-0.799068	13.2859	-1.92017	-15.2061
RPE_TP53_20wT3	NR2F6	2.65511	-0.535423	-3.19053	51.3665	-18.9034	-70.2699
RPE_TP53_20wT3	NR3C1	1.74955	-0.205697	-1.95525	32.0929	-16.532	-48.6248
RPE_TP53_20wT3	PAX8	2.54786	-0.402987	-2.95085	29.3947	-9.29645	-38.6911
RPE_TP53_20wT3	PBX3	1.51996	-0.662675	-2.18263	45.9099	-31.1447	-77.0547
RPE_TP53_20wT3	PHF8	0.149758	0.705836	0.556078	-2.86875	28.015	30.8838
RPE_TP53_20wT3	PKNOX1	2.76599	-1.272	-4.03799	40.237	-34.2735	-74.5105
RPE_TP53_20wT3	PLAG1	-0.783966	0.883605	1.66757	-3.14543	15.2511	18.3965
RPE_TP53_20wT3	PML	-0.8684	1.3458	2.2142	-56.2043	19.6471	75.8514
RPE_TP53_20wT3	POLR2A	2.19793	-0.425801	-2.62373	44.4898	-42.5724	-87.0622
RPE_TP53_20wT3	POLR3G	1.34977	-0.401525	-1.75129	48.7532	-25.4626	-74.2158
RPE_TP53_20wT3	POU2F2	-1.33027	1.82202	3.15229	-18.6401	32.9503	51.5904
RPE_TP53_20wT3	PPARA	-0.411258	0.15012	0.561378	-4.26917	4.57948	8.84865
RPE_TP53_20wT3	PPARD	3.01186	-0.381204	-3.39306	40.5158	-8.06467	-48.5804
RPE_TP53_20wT3	PPARG	1.18521	-2.43024	-3.61545	19.1172	-60.2931	-79.4104
RPE_TP53_20wT3	RAD21	0.404968	0.00519001	-0.399778	20.4373	3.61489	-16.8224
RPE_TP53_20wT3	RARB	2.33467	-2.30343	-4.6381	51.3875	-50.6778	-102.065
RPE_TP53_20wT3	RARG	4.1969	-1.53512	-5.73203	27.9018	-55.3628	-83.2646
RPE_TP53_20wT3	RBBP5	2.74109	-0.551625	-3.29271	43.3383	-40.6523	-83.9906
RPE_TP53_20wT3	RBPJ	-0.553379	1.48732	2.0407	-10.7154	13.34	24.0554
RPE_TP53_20wT3	RCOR1	0.57109	-0.30718	-0.87827	4.35383	-14.166	-18.5198
RPE_TP53_20wT3	REL	-0.0525526	1.10714	1.15969	-3.13251	51.5281	54.6607
RPE_TP53_20wT3	RELA	1.82747	-0.599218	-2.42669	28.1016	-39.4278	-67.5294
RPE_TP53_20wT3	RELB	1.06164	-0.0607796	-1.12242	13.9447	-4.3183	-18.263
RPE_TP53_20wT3	REST	0.577767	0.442839	-0.134928	6.97095	23.3621	16.3911
RPE_TP53_20wT3	RORA	0.472558	1.41234	0.939779	2.21791	17.4901	15.2722
RPE_TP53_20wT3	RUNX1	-1.33577	1.08679	2.42256	-39.0134	26.3714	65.3848
RPE_TP53_20wT3	SAP30	1.08803	-1.05917	-2.1472	11.0958	-37.8849	-48.9807
RPE_TP53_20wT3	SETDB1	-2.08823	1.1138	3.20203	-36.9538	4.47211	41.4259
RPE_TP53_20wT3	SIN3A	2.47836	-0.53335	-3.01171	35.4886	-38.3213	-73.8099
RPE_TP53_20wT3	SIX1	-0.962125	0.488087	1.45021	-9.73043	5.36235	15.0928
RPE_TP53_20wT3	SIX3	1.66476	-2.16644	-3.8312	38.9745	-42.8918	-81.8663
RPE_TP53_20wT3	SIX4	1.82902	0.441317	-1.38771	8.22017	4.34898	-3.87119
RPE_TP53_20wT3	SIX5	-0.526729	1.02483	1.55156	-16.9413	20.6911	37.6324
RPE_TP53_20wT3	SMARCA4	2.00967	-0.669769	-2.67943	57.9578	-56.2156	-114.173
RPE_TP53_20wT3	SNAI1	-1.13088	1.59652	2.72741	-18.0833	33.8924	51.9757
RPE_TP53_20wT3	SOX11	1.10517	-0.815009	-1.92018	8.11321	-18.2894	-26.4026
RPE_TP53_20wT3	SOX15	-0.419031	1.69631	2.11534	-2.36164	24.5312	26.8928
RPE_TP53_20wT3	SOX2	-1.47293	2.44796	3.92089	-38.3916	48.5016	86.8932
RPE_TP53_20wT3	SOX5	-0.214189	1.92902	2.14321	-2.15987	53.122	55.2818
RPE_TP53_20wT3	SOX6	-0.752059	2.71936	3.47142	-20.7752	31.9447	52.7199
RPE_TP53_20wT3	SP1	1.75205	-0.561273	-2.31332	24.5774	-36.3297	-60.9072
RPE_TP53_20wT3	SP2	1.78283	-0.690965	-2.47379	18.1521	-21.3067	-39.4588
RPE_TP53_20wT3	SP3	1.04111	0.124837	-0.916273	14.7213	7.96932	-6.75203
RPE_TP53_20wT3	SP4	-0.351348	1.2934	1.64475	-4.76213	42.1379	46.9
RPE_TP53_20wT3	SREBF1	1.47861	-0.321689	-1.8003	27.3538	-17.4692	-44.8231
RPE_TP53_20wT3	SREBF2	-1.39221	1.42127	2.81348	-29.055	52.8046	81.8596
RPE_TP53_20wT3	SRF	-2.78419	1.42087	4.20506	-47.9587	44.0586	92.0173
RPE_TP53_20wT3	STAT1	0.268303	0.0881834	-0.180119	4.68613	6.75205	2.06592
RPE_TP53_20wT3	STAT2	-0.414784	1.22115	1.63594	-10.718	51.9125	62.6306
RPE_TP53_20wT3	STAT3	0.31859	0.704097	0.385507	2.87864	19.1251	16.2465
RPE_TP53_20wT3	STAT5B	2.74746	-1.07257	-3.82003	44.4621	-26.7668	-71.2289
RPE_TP53_20wT3	SUZ12	1.45971	-0.632342	-2.09205	35.8527	-43.3679	-79.2206
RPE_TP53_20wT3	TAF1	0.993402	-0.390605	-1.38401	20.0259	-25.6135	-45.6394
RPE_TP53_20wT3	TAF7	1.98051	-0.534402	-2.51491	42.452	-38.1645	-80.6165
RPE_TP53_20wT3	TBP	2.76506	-0.698369	-3.46342	41.3681	-25.8806	-67.2487
RPE_TP53_20wT3	TCF12	-1.71259	0.443055	2.15565	-38.3086	2.20451	40.5131
RPE_TP53_20wT3	TCF3	2.9937	-0.416779	-3.41048	40.9388	-14.1392	-55.078
RPE_TP53_20wT3	TCF7	1.87562	-0.570311	-2.44593	13.9837	-9.47003	-23.4537
RPE_TP53_20wT3	TEAD4	1.64379	-0.793197	-2.43699	39.5079	-23.228	-62.7358
RPE_TP53_20wT3	TEF	0.312248	0.121191	-0.191057	2.41624	3.93633	1.5201
RPE_TP53_20wT3	TFAP2A	2.37407	-2.25197	-4.62604	48.5247	-27.2237	-75.7484
RPE_TP53_20wT3	TFDP1	0.721589	-0.446216	-1.1678	29.8277	-29.2118	-59.0394
RPE_TP53_20wT3	TGIF1	-0.656497	-0.80507	-0.148573	-14.4714	-29.618	-15.1466
RPE_TP53_20wT3	TGIF2	3.08841	-0.0200496	-3.10846	41.1229	-0.427823	-41.5508
RPE_TP53_20wT3	THRA	-1.09894	1.03413	2.13307	-12.0552	15.5061	27.5613
RPE_TP53_20wT3	TLX2	2.10792	-1.68405	-3.79196	35.1101	-40.3275	-75.4376
RPE_TP53_20wT3	TRIM28	1.36823	-1.35306	-2.7213	48.7533	-11.1658	-59.9191
RPE_TP53_20wT3	UBTF	1.28495	-0.380087	-1.66503	36.0221	-30.2247	-66.2468
RPE_TP53_20wT3	UQCRB	0.0312424	-0.247029	-0.278271	-3.00025	-1.55382	1.44642
RPE_TP53_20wT3	USF1	5.2711	-0.700446	-5.97154	46.2105	-4.64031	-50.8508
RPE_TP53_20wT3	WT1	2.78786	-0.674891	-3.46275	12.9555	-26.913	-39.8685
RPE_TP53_20wT3	XBP1	-1.13016	1.1957	2.32585	-29.7561	51.7905	81.5466
RPE_TP53_20wT3	XRCC4	1.82996	-0.746706	-2.57667	49.9808	-37.5535	-87.5343
RPE_TP53_20wT3	YY1	1.50324	-0.119554	-1.62279	31.6033	-10.7696	-42.3729
RPE_TP53_20wT3	ZBTB33	0.821051	-0.700474	-1.52153	11.2759	-37.4919	-48.7678
RPE_TP53_20wT3	ZBTB7A	-0.914582	0.668709	1.58329	-30.0453	39.0966	69.1419
RPE_TP53_20wT3	ZBTB7B	1.43782	-1.05215	-2.48997	13.5126	-35.4323	-48.9449
RPE_TP53_20wT3	ZEB1	-4.68536	1.65611	6.34147	-26.1915	59.9378	86.1293
RPE_TP53_20wT3	ZMIZ1	-0.0697203	0.238891	0.308611	-13.5023	17.1851	30.6874
RPE_TP53_20wT3	ZNF143	2.89636	-0.818862	-3.71522	41.047	-28.183	-69.23
RPE_TP53_20wT3	ZNF263	0.489843	-0.119739	-0.609583	4.13699	-3.68418	-7.82118
RPE_TP53_20wT3	ZNF281	0.598974	0.808174	0.2092	1.60749	31.8243	30.2169
RPE_TP53_20wT3	ZNF35	3.18888	-0.553469	-3.74235	35.5748	-8.51733	-44.0921
RPE_TP53_20wT3	ZNF467	-0.591806	0.487907	1.07971	-4.74037	4.29478	9.03515
RPE_TP53_20wT3	ZNF526	3.13564	-1.30911	-4.44474	20.475	-21.1031	-41.5782

## Sheet: SAMPLE_NAMES
sample_name	full_name
K562_Ctrl	K562 Control
K562_WGD	K562 WGD
RPE_WT_Ctrl	RPE Control
RPE_TP53_Ctrl	RPE TP53KO Control
RPE_TP53_CIN	RPE TP53KO CIN only
RPE_DCB_OnlyLive	RPE TP53KO WGD CDK1i+DCB
RPE_TP53_WGD1	RPE TP53KO WGD1 Nocodazole+DCB
RPE_TP53_WGD2	RPE TP53KO WGD2 Nocodazole+DCB
RPE_TP53_6w0	RPE TP53KO 6w pWGD E1
RPE_TP53_6w0T1	RPE TP53KO 6w pWGD E1 Tumour 1
RPE_TP53_6w0T2	RPE TP53KO 6w pWGD E1 Tumour 2
RPE_TP53_6w0T3	RPE TP53KO 6w pWGD E1 Tumour 3
RPE_TP53_6w1	RPE TP53KO 6w pWGD E2
RPE_TP53_6w1T1	RPE TP53KO 6w pWGD E2 Tumour 1
RPE_TP53_6w1T2	RPE TP53KO 6w pWGD E2 Tumour 2
RPE_TP53_6w1T3	RPE TP53KO 6w pWGD E2 Tumour 3
RPE_TP53_6w2	RPE TP53KO 6w pWGD E3
RPE_TP53_6w2T1	RPE TP53KO 6w pWGD E3 Tumour 1
RPE_TP53_6w2T2	RPE TP53KO 6w pWGD E3 Tumour 2
RPE_TP53_6w2T3	RPE TP53KO 6w pWGD E3 Tumour 3
RPE_TP53_6w3	RPE TP53KO 6w pWGD E4
RPE_TP53_6w3T1	RPE TP53KO 6w pWGD E4 Tumour 1
RPE_TP53_6w3T2	RPE TP53KO 6w pWGD E4 Tumour 2
RPE_TP53_6w3T3	RPE TP53KO 6w pWGD E4 Tumour 3
RPE_TP53_20w0	RPE TP53KO 20w pWGD
RPE_TP53_20w0T1	RPE TP53KO 20w pWGD Tumour 1
RPE_TP53_20w0T2	RPE TP53KO 20w pWGD Tumour 2
RPE_TP53_20w0T3	RPE TP53KO 20w pWGD Tumour 3
CPA_Ctrl	CP-A Control
CPA_WGD	CP-A WGD1
CPA_WGD_run2	CP-A WGD2
CPA_TP53_Ctrl_c19	CP-A TP53KO C19 Control
CPA_TP53_WGD_c19	CP-A TP53KO C19 WGD
CPA_TP53_Ctrl_c3	CP-A TP53KO C3 Control
CPA_TP53_WGD_c3	CP-A TP53KO C3 WGD
CPA_TP53_Rescue_c3	CP-A TP53KO C3 WGD + CDK4/6i
CPA_TP53_20wColony6_c19	CP-A TP53KO C19 20w pWGD Colony 1
CPA_TP53_20wColony3_c19	CP-A TP53KO C19 20w pWGD Colony 2
CPA_TP53_6wColony1_c3	CP-A TP53KO C3 6w pWGD Colony1
CPA_TP53_6wColony2_c3	CP-A TP53KO C3 6w pWGD Colony2
CPA_TP53_SpontaneousWGD_c3	CP-A TP53KO C3 spontaneous high-ploidy
