# Supplementary material for: Whole-genome doubling drives oncogenic loss of chromatin segregation
Source: Nature. 2023 Mar 15;615(7954):925–33. doi: 10.1038/s41586-023-05794-2 (PMC10060163; doi:10.1038/s41586-023-05794-2)
Supplement: Supplementary file 24 — Source Data Extended Data Fig. 9 [file 41586_2023_5794_MOESM24_ESM.xlsx]

## Sheet: README
Sheet	description
EDFig. 9a - Heatmap	Fold-change values for each pair of chromosomes, for each comparison in the figure
EDFig. 9a - p-values	Mann-Whitney p-value for fold-changes between groups of chromosomes (LL: long-long, LS: long-short, SS: short-short)
EDFig. 9b - Heatmap	Fold-change values for each pair of compartment levels, for each comparison in the figure
EDFig. 9b - p-values	Wilcoxcon p-value and statistic between AB and AA+BB interactions for each comparison
EDFig. 9c - boundary insulation	Boundaries shared between conditions together with their insulation scores for each comparison. Top-300 boudaries are flagged.
EDFig. 9c - p-values	Wilcoxcon p-values for number of boundaries gainina and loosing insulation for each comparison. P-values are calculated both for all boundaries and also for the top-300 set.

## Sheet: Fig. 9a - Heatmap
chromosome1	chromosome2	RPE_TP53_20w0T1_mega vs RPE_TP53_Ctrl_mega	RPE_TP53_20w0T2_mega vs RPE_TP53_Ctrl_mega	RPE_TP53_20w0T3_mega vs RPE_TP53_Ctrl_mega
chr1	chr10	0.986515	0.983414	0.979915
chr1	chr11	0.995636	0.997926	0.996043
chr1	chr12	0.980921	0.97654	0.984299
chr1	chr13	0.942457	0.945874	0.943804
chr1	chr14	1.00705	1.00881	1.00866
chr1	chr15	0.997079	0.992032	0.99466
chr1	chr16	1.82663	1.84097	1.80571
chr1	chr17	1.03094	1.02878	1.02721
chr1	chr18	1.09101	1.09203	1.09847
chr1	chr19	0.943243	0.943662	0.947972
chr1	chr2	0.91741	0.921083	0.917026
chr1	chr20	1.03559	1.03953	1.10298
chr1	chr21	1.0302	1.03264	1.02963
chr1	chr22	1.04473	1.03264	1.04836
chr1	chr3	0.878387	0.880125	0.876604
chr1	chr4	0.867693	0.862182	0.859028
chr1	chr5	0.949661	0.943382	0.944553
chr1	chr6	0.90917	0.909572	0.903759
chr1	chr7	0.947899	0.945762	0.941052
chr1	chr8	0.910437	0.910231	0.90722
chr1	chr9	0.928181	0.930312	0.925588
chr1	chrX	1.02308	1.02687	1.02302
chr10	chr11	1.0329	1.03449	1.03429
chr10	chr12	1.06297	1.06478	1.06522
chr10	chr13	0.828406	0.827293	0.822227
chr10	chr14	0.994947	0.991672	0.99228
chr10	chr15	1.02374	1.0241	1.02086
chr10	chr16	1.07797	1.08299	1.07597
chr10	chr17	1.06955	1.07046	1.07035
chr10	chr18	1.08523	1.09146	1.08544
chr10	chr19	1.10887	1.11154	1.10546
chr10	chr20	1.08956	1.09504	1.09392
chr10	chr21	1.02124	1.02745	1.02205
chr10	chr22	1.0737	1.06977	1.06617
chr10	chrX	0.870824	0.865842	0.881161
chr11	chr12	1.03818	1.03806	1.03277
chr11	chr13	0.97829	0.983172	0.986145
chr11	chr14	0.974872	0.976739	0.972539
chr11	chr15	0.977673	0.975014	0.979004
chr11	chr16	0.984073	0.984673	0.988905
chr11	chr17	0.989202	0.992523	0.989656
chr11	chr18	1.02957	1.0198	1.02895
chr11	chr19	1.00771	0.999709	0.997629
chr11	chr20	1.0068	1.00336	1.00088
chr11	chr21	0.9596	0.953611	0.950517
chr11	chr22	0.981613	0.97394	0.969991
chr11	chrX	1.01132	1.01234	1.01754
chr12	chr13	0.923838	0.918772	0.932946
chr12	chr14	0.999231	0.99595	0.997518
chr12	chr15	0.991138	0.984986	0.984928
chr12	chr16	1.02495	1.02193	1.02051
chr12	chr17	1.02309	1.02211	1.01225
chr12	chr18	1.04562	1.05478	1.04133
chr12	chr19	1.02124	1.02874	1.00924
chr12	chr20	1.02783	1.03634	1.01006
chr12	chr21	1.00575	1.01677	0.991946
chr12	chr22	1.00741	1.01577	0.997522
chr12	chrX	1.03625	1.0397	1.03946
chr13	chr14	0.957483	0.954541	0.954954
chr13	chr15	0.932107	0.937463	0.924728
chr13	chr16	0.986628	0.981483	0.969601
chr13	chr17	0.94863	0.952475	0.94849
chr13	chr18	0.644532	0.639829	0.640684
chr13	chr19	1.03098	1.02752	1.02129
chr13	chr20	0.917187	0.911406	0.912782
chr13	chr21	0.976629	0.957815	0.978821
chr13	chr22	0.933175	0.942171	0.932325
chr13	chrX	1.03578	1.03301	1.02523
chr14	chr15	0.964995	0.967285	0.962473
chr14	chr16	0.929776	0.927471	0.930871
chr14	chr17	0.983374	0.984738	0.992891
chr14	chr18	0.999272	0.998422	0.998695
chr14	chr19	1.02312	1.01495	1.01832
chr14	chr20	0.981651	0.984799	0.98529
chr14	chr21	1.061	1.06077	1.07141
chr14	chr22	1.00109	0.998724	0.9943
chr14	chrX	0.962627	0.954217	0.949865
chr15	chr16	0.960146	0.95627	0.96199
chr15	chr17	1.0211	1.01908	1.02337
chr15	chr18	0.987782	0.99773	0.998595
chr15	chr19	1.05	1.05344	1.06137
chr15	chr20	1.04052	1.04235	1.05027
chr15	chr21	1.09961	1.09959	1.11121
chr15	chr22	1.04729	1.04267	1.05166
chr15	chrX	0.997834	0.999775	0.993792
chr16	chr17	0.911582	0.905894	0.915276
chr16	chr18	0.864385	0.865766	0.866143
chr16	chr19	0.840567	0.841365	0.860598
chr16	chr20	0.878938	0.878887	0.892537
chr16	chr21	0.788245	0.794576	0.787864
chr16	chr22	0.863534	0.861387	0.872062
chr16	chrX	0.99046	0.991902	0.991981
chr17	chr18	0.952863	0.961614	0.953352
chr17	chr19	0.943692	0.934574	0.947809
chr17	chr20	0.993482	0.99122	0.989068
chr17	chr21	0.952184	0.954414	0.954479
chr17	chr22	0.996849	0.993914	1.00522
chr17	chrX	1.06151	1.06851	1.0644
chr18	chr19	0.925396	0.940818	0.929888
chr18	chr20	0.958782	0.963859	0.961252
chr18	chr21	0.98604	0.981353	0.990809
chr18	chr22	0.930204	0.939227	0.931271
chr18	chrX	1.00611	0.993896	0.99374
chr19	chr20	0.938106	0.933002	0.933352
chr19	chr21	0.977735	0.994133	0.981848
chr19	chr22	0.986695	0.991396	1.00561
chr19	chrX	1.05727	1.0546	1.04849
chr2	chr10	1.01251	1.01389	1.01379
chr2	chr11	1.01134	1.01793	1.01451
chr2	chr12	0.995832	0.990282	1.00804
chr2	chr13	0.995493	1.00384	0.99897
chr2	chr14	1.0473	1.04329	1.04247
chr2	chr15	1.01462	1.01115	1.0106
chr2	chr16	1.11197	1.11279	1.10693
chr2	chr17	1.06094	1.05202	1.05727
chr2	chr18	1.11677	1.11307	1.10905
chr2	chr19	1.07665	1.059	1.05608
chr2	chr20	1.04493	1.03715	1.0363
chr2	chr21	1.02333	1.01032	1.01451
chr2	chr22	1.06269	1.04478	1.04609
chr2	chr3	0.912501	0.914934	0.916988
chr2	chr4	0.91044	0.918902	0.921263
chr2	chr5	1.00605	1.00188	1.00719
chr2	chr6	0.955565	0.960016	0.95775
chr2	chr7	0.980634	0.984896	0.984378
chr2	chr8	0.938835	0.942128	0.945583
chr2	chr9	0.971453	0.974722	0.97268
chr2	chrX	1.0632	1.07554	1.06407
chr20	chr21	0.906217	0.903734	0.898822
chr20	chr22	1.00884	1.00843	1.00265
chr20	chrX	1.05177	1.04821	1.05082
chr21	chr22	1.00129	1.01122	1.00057
chr21	chrX	0.943627	0.935205	0.935779
chr22	chrX	1.06841	1.05168	1.06183
chr3	chr10	1.01505	1.01165	1.01293
chr3	chr11	1.01302	1.01192	1.01414
chr3	chr12	0.975618	0.973355	0.984867
chr3	chr13	0.950416	0.943454	0.952756
chr3	chr14	1.05516	1.05827	1.05732
chr3	chr15	1.01568	1.01916	1.01326
chr3	chr16	1.1472	1.14941	1.1444
chr3	chr17	1.07049	1.0727	1.06428
chr3	chr18	1.19213	1.19046	1.18963
chr3	chr19	1.14979	1.15308	1.13868
chr3	chr20	1.11348	1.11872	1.11021
chr3	chr21	1.16523	1.17108	1.16746
chr3	chr22	1.09876	1.10468	1.098
chr3	chr4	0.851785	0.849594	0.856334
chr3	chr5	1.00082	0.997031	1.00166
chr3	chr6	0.920422	0.918233	0.922747
chr3	chr7	0.974177	0.970648	0.970405
chr3	chr8	0.886275	0.884409	0.887001
chr3	chr9	0.99519	0.99007	0.989641
chr3	chrX	1.0547	1.06341	1.05634
chr4	chr10	1.02016	1.02409	1.01689
chr4	chr11	1.04783	1.05167	1.0474
chr4	chr12	0.92502	0.919766	0.934963
chr4	chr13	0.952134	0.951418	0.958638
chr4	chr14	1.12163	1.12364	1.11601
chr4	chr15	0.97032	0.972077	0.966033
chr4	chr16	1.14981	1.15418	1.13414
chr4	chr17	1.02906	1.03372	1.02413
chr4	chr18	1.2441	1.22519	1.25203
chr4	chr19	1.12037	1.11254	1.09938
chr4	chr20	1.09539	1.10387	1.09155
chr4	chr21	1.15735	1.14558	1.15235
chr4	chr22	1.06835	1.06617	1.06312
chr4	chr5	0.987194	0.985134	0.991937
chr4	chr6	0.968998	0.971342	0.973398
chr4	chr7	0.957805	0.956596	0.958384
chr4	chr8	0.867383	0.867313	0.866671
chr4	chr9	0.998583	1.003	1.00141
chr4	chrX	1.11897	1.12817	1.12135
chr5	chr10	1.02839	1.02702	1.0242
chr5	chr11	1.01906	1.02346	1.02188
chr5	chr12	1.01318	1.0109	1.01641
chr5	chr13	0.881583	0.872052	0.880641
chr5	chr14	1.01656	1.02007	1.01871
chr5	chr15	0.996613	0.996143	0.990367
chr5	chr16	1.0219	1.01934	1.01552
chr5	chr17	1.01421	1.02157	1.00997
chr5	chr18	1.0772	1.0825	1.0803
chr5	chr19	1.04502	1.05472	1.04239
chr5	chr20	1.01975	1.02367	1.01297
chr5	chr21	1.02817	1.03787	1.04392
chr5	chr22	0.985299	1.00213	0.984331
chr5	chr6	0.983653	0.981531	0.986445
chr5	chr7	1.00305	0.998674	1.00245
chr5	chr8	0.938139	0.93584	0.938656
chr5	chr9	1.00619	1.00198	1.00508
chr5	chrX	1.02818	1.02615	1.02699
chr6	chr10	0.981997	0.980801	0.979122
chr6	chr11	0.989955	0.994196	0.994105
chr6	chr12	0.994341	0.992003	1.00289
chr6	chr13	0.999597	0.998574	1.00007
chr6	chr14	1.0224	1.02406	1.02538
chr6	chr15	1.00413	1.00331	0.997045
chr6	chr16	1.07132	1.06869	1.06496
chr6	chr17	1.06352	1.06837	1.06252
chr6	chr18	1.1641	1.15712	1.15075
chr6	chr19	1.12285	1.11941	1.11878
chr6	chr20	1.07949	1.08649	1.08083
chr6	chr21	1.12357	1.11384	1.12197
chr6	chr22	1.09713	1.08955	1.08876
chr6	chr7	0.965345	0.962274	0.964706
chr6	chr8	0.922077	0.921623	0.924581
chr6	chr9	0.946645	0.953098	0.952759
chr6	chrX	0.988567	0.993764	0.989205
chr7	chr10	1.00607	1.01008	1.00573
chr7	chr11	1.00347	1.00562	1.00183
chr7	chr12	1.01233	1.01587	1.02187
chr7	chr13	0.967966	0.964608	0.969279
chr7	chr14	0.986802	0.992159	0.989947
chr7	chr15	0.986214	0.987551	0.985829
chr7	chr16	1.04364	1.04105	1.03754
chr7	chr17	1.05891	1.05673	1.05651
chr7	chr18	1.09226	1.09056	1.09418
chr7	chr19	1.0732	1.07473	1.07004
chr7	chr20	1.06631	1.0647	1.06024
chr7	chr21	1.04885	1.05281	1.05616
chr7	chr22	1.03738	1.03991	1.04096
chr7	chr8	0.933807	0.932957	0.933793
chr7	chr9	0.965391	0.965348	0.967799
chr7	chrX	0.997315	0.997437	0.995699
chr8	chr10	0.999793	0.998465	0.999232
chr8	chr11	0.956563	0.956895	0.965036
chr8	chr12	0.922196	0.91632	0.927802
chr8	chr13	1.9423	1.96376	1.95293
chr8	chr14	0.942562	0.94406	0.945409
chr8	chr15	0.927275	0.927945	0.925646
chr8	chr16	0.985976	0.982513	0.980747
chr8	chr17	0.930399	0.929335	0.924617
chr8	chr18	0.958783	0.953423	0.954266
chr8	chr19	0.932498	0.923774	0.918529
chr8	chr20	0.938156	0.932438	0.932847
chr8	chr21	0.870177	0.869679	0.863365
chr8	chr22	0.909427	0.903795	0.894782
chr8	chr9	0.954637	0.953348	0.958557
chr8	chrX	0.967738	0.969618	0.971372
chr9	chr10	0.997653	0.996243	0.997828
chr9	chr11	0.993151	0.993894	0.997439
chr9	chr12	1.00694	1.00468	1.00914
chr9	chr13	0.987426	0.997624	0.991163
chr9	chr14	0.982707	0.989628	0.987153
chr9	chr15	0.982165	0.979523	0.97543
chr9	chr16	1.01608	1.01301	1.01378
chr9	chr17	1.00935	1.01332	1.01139
chr9	chr18	1.09362	1.08643	1.09015
chr9	chr19	1.08058	1.07464	1.07129
chr9	chr20	1.05003	1.0417	1.04498
chr9	chr21	1.10115	1.09036	1.09239
chr9	chr22	1.00687	1.00894	1.00988
chr9	chrX	0.996963	1.00329	1.0006

## Sheet: Fig. 9a - p-values
comparison	pvalue(LL vs LS)	pvalue(SS vs LS)
RPE_TP53_20w0T1_mega vs RPE_TP53_Ctrl_mega	1.09511e-09	7.52847e-06
RPE_TP53_20w0T2_mega vs RPE_TP53_Ctrl_mega	3.75991e-09	1.64186e-05
RPE_TP53_20w0T3_mega vs RPE_TP53_Ctrl_mega	6.02135e-08	6.49529e-05

## Sheet: Fig. 9b - Heatmap
compartment1	compartment2	RPE_TP53_20w0T1_mega vs RPE_TP53_Ctrl_mega	RPE_TP53_20w0T2_mega vs RPE_TP53_Ctrl_mega	RPE_TP53_20w0T3_mega vs RPE_TP53_Ctrl_mega
A.1.1	A.1.1	4.21626	4.65895	4.68006
A.1.1	A.1.2	2.77293	2.59493	2.76199
A.1.1	A.2.1	1.2982	1.09258	1.50131
A.1.1	A.2.2	0.844936	0.853725	0.806455
A.1.1	B.1.1	0.503426	0.574241	0.487295
A.1.1	B.1.2	0.486887	0.452245	0.422391
A.1.1	B.2.1	0.270173	0.276089	0.287184
A.1.1	B.2.2	0.333145	0.288328	0.270107
A.1.2	A.1.2	2.12537	1.89668	1.96893
A.1.2	A.2.1	1.3886	1.27813	1.68773
A.1.2	A.2.2	1.21715	1.24255	1.1979
A.1.2	B.1.1	0.85555	0.795265	0.711936
A.1.2	B.1.2	0.574691	0.5687	0.468818
A.1.2	B.2.1	0.350911	0.352722	0.361187
A.1.2	B.2.2	0.399287	0.365101	0.318441
A.2.1	A.2.1	1.33288	1.34465	1.49025
A.2.1	A.2.2	1.34844	1.55593	1.55679
A.2.1	B.1.1	1.07079	1.24363	1.24037
A.2.1	B.1.2	1.05313	1.15544	1.07367
A.2.1	B.2.1	0.646611	0.763055	0.88252
A.2.1	B.2.2	0.721976	0.755777	0.689927
A.2.2	A.2.2	1.50514	1.28756	1.17378
A.2.2	B.1.1	1.09432	1.55003	1.15836
A.2.2	B.1.2	1.3673	1.06499	1.1293
A.2.2	B.2.1	0.773197	0.766197	0.744334
A.2.2	B.2.2	1.06465	0.854409	0.857661
B.1.1	B.1.1	1.01843	1.28082	1.34082
B.1.1	B.1.2	1.35153	1.62864	1.3667
B.1.1	B.2.1	0.950397	1.1664	1.09081
B.1.1	B.2.2	1.55278	1.3006	1.2681
B.1.2	B.1.2	1.69177	1.76268	1.97856
B.1.2	B.2.1	1.07653	1.12892	1.25628
B.1.2	B.2.2	1.09707	1.04991	1.0072
B.2.1	B.2.1	1.23798	1.15839	1.43527
B.2.1	B.2.2	1.89087	1.70448	1.67023
B.2.2	B.2.2	2.05103	1.91664	2.51754

## Sheet: Fig. 9b - p-values
comparison	wilcoxon_pvalue	wilcoxon_statistic
RPE_TP53_20w0T1_mega vs RPE_TP53_Ctrl_mega	1.72484e-05	4.29782
RPE_TP53_20w0T2_mega vs RPE_TP53_Ctrl_mega	1.9902e-05	4.26599
RPE_TP53_20w0T3_mega vs RPE_TP53_Ctrl_mega	3.90867e-06	4.61618

## Sheet: Fig. 9c - boundary insulation
chromosome	start	end	insulation1	insulation2	top_300	sample1	sample2
chr1	1800000	1850000	-1.1859	-0.918286	FALSE	RPE_TP53_Ctrl_mega	RPE_TP53_20w0T1_mega
chr1	4850000	4900000	0.512168	0.561595	FALSE	RPE_TP53_Ctrl_mega	RPE_TP53_20w0T1_mega
chr1	6650000	6700000	-0.958916	-0.706487	FALSE	RPE_TP53_Ctrl_mega	RPE_TP53_20w0T1_mega
chr1	7850000	7900000	-0.707556	-0.685712	FALSE	RPE_TP53_Ctrl_mega	RPE_TP53_20w0T1_mega
chr1	8950000	9000000	-0.213094	-0.146015	FALSE	RPE_TP53_Ctrl_mega	RPE_TP53_20w0T1_mega
chr1	9650000	9700000	-0.426333	-0.34189	FALSE	RPE_TP53_Ctrl_mega	RPE_TP53_20w0T1_mega
chr1	10450000	10500000	-0.710827	-0.528502	FALSE	RPE_TP53_Ctrl_mega	RPE_TP53_20w0T1_mega
chr1	11050000	11100000	-0.574945	-0.18441	FALSE	RPE_TP53_Ctrl_mega	RPE_TP53_20w0T1_mega
chr1	15450000	15500000	-0.752725	-0.3739	FALSE	RPE_TP53_Ctrl_mega	RPE_TP53_20w0T1_mega
chr1	15800000	15850000	-0.961441	-0.719735	FALSE	RPE_TP53_Ctrl_mega	RPE_TP53_20w0T1_mega
chr1	16750000	16800000	-0.79131	-0.976231	FALSE	RPE_TP53_Ctrl_mega	RPE_TP53_20w0T1_mega
chr1	17250000	17300000	-0.628761	-0.586837	FALSE	RPE_TP53_Ctrl_mega	RPE_TP53_20w0T1_mega
chr1	19200000	19250000	-1.19651	-0.868259	FALSE	RPE_TP53_Ctrl_mega	RPE_TP53_20w0T1_mega
chr1	20050000	20100000	-0.223547	-0.303573	FALSE	RPE_TP53_Ctrl_mega	RPE_TP53_20w0T1_mega
chr1	20900000	20950000	-0.632487	-0.63228	FALSE	RPE_TP53_Ctrl_mega	RPE_TP53_20w0T1_mega
chr1	21650000	21700000	-0.0518795	-0.126512	FALSE	RPE_TP53_Ctrl_mega	RPE_TP53_20w0T1_mega
chr1	22400000	22450000	0.0472822	0.158066	FALSE	RPE_TP53_Ctrl_mega	RPE_TP53_20w0T1_mega
chr1	23250000	23300000	-0.427019	-0.296553	FALSE	RPE_TP53_Ctrl_mega	RPE_TP53_20w0T1_mega
chr1	24050000	24100000	-0.500905	-0.303162	FALSE	RPE_TP53_Ctrl_mega	RPE_TP53_20w0T1_mega
chr1	25550000	25600000	-0.209641	-0.244939	FALSE	RPE_TP53_Ctrl_mega	RPE_TP53_20w0T1_mega
chr1	26300000	26350000	-0.106902	0.096239	FALSE	RPE_TP53_Ctrl_mega	RPE_TP53_20w0T1_mega
chr1	26800000	26850000	-0.649056	-0.392303	FALSE	RPE_TP53_Ctrl_mega	RPE_TP53_20w0T1_mega
chr1	27250000	27300000	-0.594772	-0.377864	FALSE	RPE_TP53_Ctrl_mega	RPE_TP53_20w0T1_mega
chr1	28050000	28100000	-0.456752	-0.352419	FALSE	RPE_TP53_Ctrl_mega	RPE_TP53_20w0T1_mega
chr1	29550000	29600000	-1.16467	-0.90571	FALSE	RPE_TP53_Ctrl_mega	RPE_TP53_20w0T1_mega
chr1	31200000	31250000	-1.40267	-0.790429	FALSE	RPE_TP53_Ctrl_mega	RPE_TP53_20w0T1_mega
chr1	32050000	32100000	-0.341718	-0.255068	FALSE	RPE_TP53_Ctrl_mega	RPE_TP53_20w0T1_mega
chr1	34000000	34050000	-0.94667	-0.901456	FALSE	RPE_TP53_Ctrl_mega	RPE_TP53_20w0T1_mega
chr1	35200000	35250000	-1.08616	-0.942264	FALSE	RPE_TP53_Ctrl_mega	RPE_TP53_20w0T1_mega
chr1	36500000	36550000	-0.841895	-0.665728	FALSE	RPE_TP53_Ctrl_mega	RPE_TP53_20w0T1_mega
chr1	36900000	36950000	-1.63989	-1.65518	TRUE	RPE_TP53_Ctrl_mega	RPE_TP53_20w0T1_mega
chr1	40150000	40200000	-0.435123	-0.509869	FALSE	RPE_TP53_Ctrl_mega	RPE_TP53_20w0T1_mega
chr1	41800000	41850000	-0.0247515	0.0366467	FALSE	RPE_TP53_Ctrl_mega	RPE_TP53_20w0T1_mega
chr1	42550000	42600000	0.328237	0.268126	FALSE	RPE_TP53_Ctrl_mega	RPE_TP53_20w0T1_mega
chr1	43200000	43250000	0.0475638	0.224035	FALSE	RPE_TP53_Ctrl_mega	RPE_TP53_20w0T1_mega
chr1	43650000	43700000	-0.183872	-0.0328096	FALSE	RPE_TP53_Ctrl_mega	RPE_TP53_20w0T1_mega
chr1	44500000	44550000	-0.199353	0.0965909	FALSE	RPE_TP53_Ctrl_mega	RPE_TP53_20w0T1_mega
chr1	45150000	45200000	-1.04084	-0.818913	FALSE	RPE_TP53_Ctrl_mega	RPE_TP53_20w0T1_mega
chr1	45950000	46000000	-0.0614701	0.125555	FALSE	RPE_TP53_Ctrl_mega	RPE_TP53_20w0T1_mega
chr1	46800000	46850000	-2.19982	-1.55817	TRUE	RPE_TP53_Ctrl_mega	RPE_TP53_20w0T1_mega
chr1	47700000	47750000	-0.414183	-0.381743	FALSE	RPE_TP53_Ctrl_mega	RPE_TP53_20w0T1_mega
chr1	49250000	49300000	-0.0450464	-0.329735	FALSE	RPE_TP53_Ctrl_mega	RPE_TP53_20w0T1_mega
chr1	50800000	50850000	-1.50223	-1.33793	TRUE	RPE_TP53_Ctrl_mega	RPE_TP53_20w0T1_mega
chr1	51800000	51850000	-0.129828	-0.241732	FALSE	RPE_TP53_Ctrl_mega	RPE_TP53_20w0T1_mega
chr1	52400000	52450000	0.155879	0.150648	FALSE	RPE_TP53_Ctrl_mega	RPE_TP53_20w0T1_mega
chr1	53700000	53750000	-0.712029	-0.586272	FALSE	RPE_TP53_Ctrl_mega	RPE_TP53_20w0T1_mega
chr1	54350000	54400000	-0.240239	-0.0604895	FALSE	RPE_TP53_Ctrl_mega	RPE_TP53_20w0T1_mega
chr1	55500000	55550000	-1.33441	-1.15948	TRUE	RPE_TP53_Ctrl_mega	RPE_TP53_20w0T1_mega
chr1	56450000	56500000	0.59978	0.322823	FALSE	RPE_TP53_Ctrl_mega	RPE_TP53_20w0T1_mega
chr1	57250000	57300000	-1.16294	-0.72107	FALSE	RPE_TP53_Ctrl_mega	RPE_TP53_20w0T1_mega
chr1	60300000	60350000	-1.62702	-1.28243	TRUE	RPE_TP53_Ctrl_mega	RPE_TP53_20w0T1_mega
chr1	61250000	61300000	-0.777981	-0.560085	FALSE	RPE_TP53_Ctrl_mega	RPE_TP53_20w0T1_mega
chr1	62450000	62500000	-0.53199	-0.853054	FALSE	RPE_TP53_Ctrl_mega	RPE_TP53_20w0T1_mega
chr1	63250000	63300000	-0.623532	-0.759487	FALSE	RPE_TP53_Ctrl_mega	RPE_TP53_20w0T1_mega
chr1	64000000	64050000	-1.50434	-1.13686	TRUE	RPE_TP53_Ctrl_mega	RPE_TP53_20w0T1_mega
chr1	64700000	64750000	-0.666942	-1.2114	FALSE	RPE_TP53_Ctrl_mega	RPE_TP53_20w0T1_mega
chr1	65500000	65550000	-0.234584	-0.118652	FALSE	RPE_TP53_Ctrl_mega	RPE_TP53_20w0T1_mega
chr1	67150000	67200000	-0.372652	-0.352616	FALSE	RPE_TP53_Ctrl_mega	RPE_TP53_20w0T1_mega
chr1	67950000	68000000	-0.427723	-0.258997	FALSE	RPE_TP53_Ctrl_mega	RPE_TP53_20w0T1_mega
chr1	68950000	69000000	-1.31127	-1.28633	TRUE	RPE_TP53_Ctrl_mega	RPE_TP53_20w0T1_mega
chr1	70300000	70350000	-0.583972	-0.564486	FALSE	RPE_TP53_Ctrl_mega	RPE_TP53_20w0T1_mega
chr1	71500000	71550000	-1.36755	-0.925485	FALSE	RPE_TP53_Ctrl_mega	RPE_TP53_20w0T1_mega
chr1	72500000	72550000	-0.0990491	-0.0826161	FALSE	RPE_TP53_Ctrl_mega	RPE_TP53_20w0T1_mega
chr1	73150000	73200000	-0.735772	-0.853315	FALSE	RPE_TP53_Ctrl_mega	RPE_TP53_20w0T1_mega
chr1	75250000	75300000	-1.00551	-1.20768	FALSE	RPE_TP53_Ctrl_mega	RPE_TP53_20w0T1_mega
chr1	76400000	76450000	-0.291962	-0.647191	FALSE	RPE_TP53_Ctrl_mega	RPE_TP53_20w0T1_mega
chr1	77450000	77500000	-0.765316	-0.881182	FALSE	RPE_TP53_Ctrl_mega	RPE_TP53_20w0T1_mega
chr1	78400000	78450000	-0.348719	0.0121493	FALSE	RPE_TP53_Ctrl_mega	RPE_TP53_20w0T1_mega
chr1	79150000	79200000	-0.209761	-0.133761	FALSE	RPE_TP53_Ctrl_mega	RPE_TP53_20w0T1_mega
chr1	79850000	79900000	-0.0572105	-0.759756	FALSE	RPE_TP53_Ctrl_mega	RPE_TP53_20w0T1_mega
chr1	81900000	81950000	-0.0164529	-0.662467	FALSE	RPE_TP53_Ctrl_mega	RPE_TP53_20w0T1_mega
chr1	82500000	82550000	-0.696043	-0.532858	FALSE	RPE_TP53_Ctrl_mega	RPE_TP53_20w0T1_mega
chr1	83300000	83350000	-0.024635	-0.306549	FALSE	RPE_TP53_Ctrl_mega	RPE_TP53_20w0T1_mega
chr1	84250000	84300000	-1.4166	-1.71344	TRUE	RPE_TP53_Ctrl_mega	RPE_TP53_20w0T1_mega
chr1	85600000	85650000	-0.253393	-0.273132	FALSE	RPE_TP53_Ctrl_mega	RPE_TP53_20w0T1_mega
chr1	89050000	89100000	-0.906308	-1.33439	FALSE	RPE_TP53_Ctrl_mega	RPE_TP53_20w0T1_mega
chr1	90000000	90050000	-0.219737	-0.203706	FALSE	RPE_TP53_Ctrl_mega	RPE_TP53_20w0T1_mega
chr1	90550000	90600000	-0.541358	-0.850911	FALSE	RPE_TP53_Ctrl_mega	RPE_TP53_20w0T1_mega
chr1	91100000	91150000	0.170193	-0.136813	FALSE	RPE_TP53_Ctrl_mega	RPE_TP53_20w0T1_mega
chr1	91800000	91850000	-0.673024	-0.980324	FALSE	RPE_TP53_Ctrl_mega	RPE_TP53_20w0T1_mega
chr1	92450000	92500000	-0.135176	-0.0872453	FALSE	RPE_TP53_Ctrl_mega	RPE_TP53_20w0T1_mega
chr1	94400000	94450000	-0.313301	-0.455129	FALSE	RPE_TP53_Ctrl_mega	RPE_TP53_20w0T1_mega
chr1	94850000	94900000	0.0366127	0.10763	FALSE	RPE_TP53_Ctrl_mega	RPE_TP53_20w0T1_mega
chr1	95600000	95650000	-1.23758	-1.30419	TRUE	RPE_TP53_Ctrl_mega	RPE_TP53_20w0T1_mega
chr1	96500000	96550000	-0.291555	-0.411832	FALSE	RPE_TP53_Ctrl_mega	RPE_TP53_20w0T1_mega
chr1	97450000	97500000	-0.471398	-0.294736	FALSE	RPE_TP53_Ctrl_mega	RPE_TP53_20w0T1_mega
chr1	99050000	99100000	-0.727325	-0.537891	FALSE	RPE_TP53_Ctrl_mega	RPE_TP53_20w0T1_mega
chr1	100200000	100250000	-0.877185	-0.872134	FALSE	RPE_TP53_Ctrl_mega	RPE_TP53_20w0T1_mega
chr1	101850000	101900000	-1.48893	-1.79239	TRUE	RPE_TP53_Ctrl_mega	RPE_TP53_20w0T1_mega
chr1	105200000	105250000	-1.02151	-0.258836	FALSE	RPE_TP53_Ctrl_mega	RPE_TP53_20w0T1_mega
chr1	106350000	106400000	-0.945731	-0.224247	FALSE	RPE_TP53_Ctrl_mega	RPE_TP53_20w0T1_mega
chr1	106950000	107000000	0.0163594	-0.162268	FALSE	RPE_TP53_Ctrl_mega	RPE_TP53_20w0T1_mega
chr1	108150000	108200000	-0.671118	-1.02553	FALSE	RPE_TP53_Ctrl_mega	RPE_TP53_20w0T1_mega
chr1	110600000	110650000	-0.724387	-0.342497	FALSE	RPE_TP53_Ctrl_mega	RPE_TP53_20w0T1_mega
chr1	111100000	111150000	-0.658548	-0.729514	FALSE	RPE_TP53_Ctrl_mega	RPE_TP53_20w0T1_mega
chr1	112350000	112400000	-0.246874	-0.485565	FALSE	RPE_TP53_Ctrl_mega	RPE_TP53_20w0T1_mega
chr1	113550000	113600000	-0.41444	-0.304241	FALSE	RPE_TP53_Ctrl_mega	RPE_TP53_20w0T1_mega
chr1	114400000	114450000	-0.315664	-0.255569	FALSE	RPE_TP53_Ctrl_mega	RPE_TP53_20w0T1_mega
chr1	115450000	115500000	-0.363243	-0.644996	FALSE	RPE_TP53_Ctrl_mega	RPE_TP53_20w0T1_mega
chr1	116250000	116300000	-0.527893	-0.471409	FALSE	RPE_TP53_Ctrl_mega	RPE_TP53_20w0T1_mega
chr1	117700000	117750000	-0.186033	-0.219441	FALSE	RPE_TP53_Ctrl_mega	RPE_TP53_20w0T1_mega
chr1	118550000	118600000	-1.34696	-1.08405	TRUE	RPE_TP53_Ctrl_mega	RPE_TP53_20w0T1_mega
chr1	149700000	149750000	-4.13674	-4.39262	TRUE	RPE_TP53_Ctrl_mega	RPE_TP53_20w0T1_mega
chr1	151150000	151200000	-0.557708	-0.250029	FALSE	RPE_TP53_Ctrl_mega	RPE_TP53_20w0T1_mega
chr1	152000000	152050000	-1.44609	-0.855309	FALSE	RPE_TP53_Ctrl_mega	RPE_TP53_20w0T1_mega
chr1	153300000	153350000	-1.22405	-1.07233	FALSE	RPE_TP53_Ctrl_mega	RPE_TP53_20w0T1_mega
chr1	154200000	154250000	-0.154538	-0.0357897	FALSE	RPE_TP53_Ctrl_mega	RPE_TP53_20w0T1_mega
chr1	155100000	155150000	-0.907062	-0.609618	FALSE	RPE_TP53_Ctrl_mega	RPE_TP53_20w0T1_mega
chr1	156350000	156400000	-0.415172	-0.163562	FALSE	RPE_TP53_Ctrl_mega	RPE_TP53_20w0T1_mega
chr1	158150000	158200000	-0.634472	-0.356297	FALSE	RPE_TP53_Ctrl_mega	RPE_TP53_20w0T1_mega
chr1	159100000	159150000	-0.163359	-0.252087	FALSE	RPE_TP53_Ctrl_mega	RPE_TP53_20w0T1_mega
chr1	159850000	159900000	-0.423515	-0.159	FALSE	RPE_TP53_Ctrl_mega	RPE_TP53_20w0T1_mega
chr1	160350000	160400000	-0.481292	-0.617046	FALSE	RPE_TP53_Ctrl_mega	RPE_TP53_20w0T1_mega
chr1	161100000	161150000	-0.785995	-0.530734	FALSE	RPE_TP53_Ctrl_mega	RPE_TP53_20w0T1_mega
chr1	161400000	161450000	-0.952106	-0.918667	FALSE	RPE_TP53_Ctrl_mega	RPE_TP53_20w0T1_mega
chr1	163350000	163400000	-1.33571	-1.37739	TRUE	RPE_TP53_Ctrl_mega	RPE_TP53_20w0T1_mega
chr1	164300000	164350000	0.159269	0.158621	FALSE	RPE_TP53_Ctrl_mega	RPE_TP53_20w0T1_mega
chr1	165100000	165150000	-0.674606	-0.810389	FALSE	RPE_TP53_Ctrl_mega	RPE_TP53_20w0T1_mega
chr1	165950000	166000000	-0.449193	-0.355153	FALSE	RPE_TP53_Ctrl_mega	RPE_TP53_20w0T1_mega
chr1	166800000	166850000	-0.423753	-0.31356	FALSE	RPE_TP53_Ctrl_mega	RPE_TP53_20w0T1_mega
chr1	167550000	167600000	-0.491735	-0.468543	FALSE	RPE_TP53_Ctrl_mega	RPE_TP53_20w0T1_mega
chr1	168250000	168300000	-0.530901	-0.603598	FALSE	RPE_TP53_Ctrl_mega	RPE_TP53_20w0T1_mega
chr1	169800000	169850000	-0.958246	-0.842647	FALSE	RPE_TP53_Ctrl_mega	RPE_TP53_20w0T1_mega
chr1	170900000	170950000	-0.695225	-0.90366	FALSE	RPE_TP53_Ctrl_mega	RPE_TP53_20w0T1_mega
chr1	172550000	172600000	-0.0649846	-0.0511477	FALSE	RPE_TP53_Ctrl_mega	RPE_TP53_20w0T1_mega
chr1	173350000	173400000	-0.100465	0.089833	FALSE	RPE_TP53_Ctrl_mega	RPE_TP53_20w0T1_mega
chr1	174100000	174150000	-0.183376	-0.121747	FALSE	RPE_TP53_Ctrl_mega	RPE_TP53_20w0T1_mega
chr1	175000000	175050000	-1.22717	-1.15384	TRUE	RPE_TP53_Ctrl_mega	RPE_TP53_20w0T1_mega
chr1	175850000	175900000	-0.0659186	-0.277174	FALSE	RPE_TP53_Ctrl_mega	RPE_TP53_20w0T1_mega
chr1	176300000	176350000	-0.224292	-0.430536	FALSE	RPE_TP53_Ctrl_mega	RPE_TP53_20w0T1_mega
chr1	177850000	177900000	-0.977027	-0.655055	FALSE	RPE_TP53_Ctrl_mega	RPE_TP53_20w0T1_mega
chr1	178350000	178400000	-0.0180523	0.215691	FALSE	RPE_TP53_Ctrl_mega	RPE_TP53_20w0T1_mega
chr1	179700000	179750000	-0.475043	-0.75806	FALSE	RPE_TP53_Ctrl_mega	RPE_TP53_20w0T1_mega
chr1	180400000	180450000	-0.483241	-0.282339	FALSE	RPE_TP53_Ctrl_mega	RPE_TP53_20w0T1_mega
chr1	181350000	181400000	-0.544077	-0.304826	FALSE	RPE_TP53_Ctrl_mega	RPE_TP53_20w0T1_mega
chr1	182750000	182800000	-1.86153	-1.6237	TRUE	RPE_TP53_Ctrl_mega	RPE_TP53_20w0T1_mega
chr1	183600000	183650000	-0.0855505	0.154793	FALSE	RPE_TP53_Ctrl_mega	RPE_TP53_20w0T1_mega
chr1	183800000	183850000	0.36495	0.439914	FALSE	RPE_TP53_Ctrl_mega	RPE_TP53_20w0T1_mega
chr1	183900000	183950000	0.0968923	0.216798	FALSE	RPE_TP53_Ctrl_mega	RPE_TP53_20w0T1_mega
chr1	184700000	184750000	-0.324196	-0.159018	FALSE	RPE_TP53_Ctrl_mega	RPE_TP53_20w0T1_mega
chr1	185650000	185700000	0.0126092	-0.0119956	FALSE	RPE_TP53_Ctrl_mega	RPE_TP53_20w0T1_mega
chr1	186300000	186350000	-0.928264	-1.01421	FALSE	RPE_TP53_Ctrl_mega	RPE_TP53_20w0T1_mega
chr1	187100000	187150000	-0.457686	-0.802178	FALSE	RPE_TP53_Ctrl_mega	RPE_TP53_20w0T1_mega
chr1	189100000	189150000	-0.00547604	-0.172918	FALSE	RPE_TP53_Ctrl_mega	RPE_TP53_20w0T1_mega
chr1	190400000	190450000	-0.769935	-0.525402	FALSE	RPE_TP53_Ctrl_mega	RPE_TP53_20w0T1_mega
chr1	191200000	191250000	0.254235	-0.100174	FALSE	RPE_TP53_Ctrl_mega	RPE_TP53_20w0T1_mega
chr1	192350000	192400000	-0.527025	-0.469401	FALSE	RPE_TP53_Ctrl_mega	RPE_TP53_20w0T1_mega
chr1	197300000	197350000	-0.314819	-0.590429	FALSE	RPE_TP53_Ctrl_mega	RPE_TP53_20w0T1_mega
chr1	198650000	198700000	-0.474416	-0.0832964	FALSE	RPE_TP53_Ctrl_mega	RPE_TP53_20w0T1_mega
chr1	199500000	199550000	-0.403929	-0.369525	FALSE	RPE_TP53_Ctrl_mega	RPE_TP53_20w0T1_mega
chr1	200500000	200550000	-0.465426	-0.32234	FALSE	RPE_TP53_Ctrl_mega	RPE_TP53_20w0T1_mega
chr1	200900000	200950000	-0.214994	-0.338862	FALSE	RPE_TP53_Ctrl_mega	RPE_TP53_20w0T1_mega
chr1	201350000	201400000	-0.334129	-0.413063	FALSE	RPE_TP53_Ctrl_mega	RPE_TP53_20w0T1_mega
chr1	202050000	202100000	-0.604323	-0.412354	FALSE	RPE_TP53_Ctrl_mega	RPE_TP53_20w0T1_mega
chr1	202950000	203000000	-0.49647	-0.290622	FALSE	RPE_TP53_Ctrl_mega	RPE_TP53_20w0T1_mega
chr1	203800000	203850000	-0.44121	-0.156934	FALSE	RPE_TP53_Ctrl_mega	RPE_TP53_20w0T1_mega
chr1	204450000	204500000	-0.366674	0.0820383	FALSE	RPE_TP53_Ctrl_mega	RPE_TP53_20w0T1_mega
chr1	204900000	204950000	-0.0628908	-0.0133504	FALSE	RPE_TP53_Ctrl_mega	RPE_TP53_20w0T1_mega
chr1	207900000	207950000	-0.933402	-0.737189	FALSE	RPE_TP53_Ctrl_mega	RPE_TP53_20w0T1_mega
chr1	209800000	209850000	-0.319695	-0.138421	FALSE	RPE_TP53_Ctrl_mega	RPE_TP53_20w0T1_mega
chr1	210500000	210550000	-0.269062	-0.130353	FALSE	RPE_TP53_Ctrl_mega	RPE_TP53_20w0T1_mega
chr1	211400000	211450000	-0.775509	-0.579103	FALSE	RPE_TP53_Ctrl_mega	RPE_TP53_20w0T1_mega
chr1	212650000	212700000	0.0145389	0.354654	FALSE	RPE_TP53_Ctrl_mega	RPE_TP53_20w0T1_mega
chr1	214350000	214400000	-1.14986	-0.825827	FALSE	RPE_TP53_Ctrl_mega	RPE_TP53_20w0T1_mega
chr1	214750000	214800000	-0.404109	-0.476958	FALSE	RPE_TP53_Ctrl_mega	RPE_TP53_20w0T1_mega
chr1	214750000	214800000	-0.404109	-0.476958	FALSE	RPE_TP53_Ctrl_mega	RPE_TP53_20w0T1_mega
chr1	215800000	215850000	-0.965291	-0.659439	FALSE	RPE_TP53_Ctrl_mega	RPE_TP53_20w0T1_mega
chr1	216800000	216850000	0.118474	-0.10427	FALSE	RPE_TP53_Ctrl_mega	RPE_TP53_20w0T1_mega
chr1	217550000	217600000	0.12881	0.191078	FALSE	RPE_TP53_Ctrl_mega	RPE_TP53_20w0T1_mega
chr1	218400000	218450000	-1.80413	-1.70829	TRUE	RPE_TP53_Ctrl_mega	RPE_TP53_20w0T1_mega
chr1	219300000	219350000	0.470072	0.539617	FALSE	RPE_TP53_Ctrl_mega	RPE_TP53_20w0T1_mega
chr1	220100000	220150000	-0.831172	-0.806551	FALSE	RPE_TP53_Ctrl_mega	RPE_TP53_20w0T1_mega
chr1	220950000	221000000	-0.505847	-0.254431	FALSE	RPE_TP53_Ctrl_mega	RPE_TP53_20w0T1_mega
chr1	221600000	221650000	-0.247878	-0.24122	FALSE	RPE_TP53_Ctrl_mega	RPE_TP53_20w0T1_mega
chr1	222750000	222800000	-0.491389	-0.343627	FALSE	RPE_TP53_Ctrl_mega	RPE_TP53_20w0T1_mega
chr1	223200000	223250000	-0.0239042	0.137018	FALSE	RPE_TP53_Ctrl_mega	RPE_TP53_20w0T1_mega
chr1	223900000	223950000	-0.526432	-0.515899	FALSE	RPE_TP53_Ctrl_mega	RPE_TP53_20w0T1_mega
chr1	224550000	224600000	-0.210825	0.244422	FALSE	RPE_TP53_Ctrl_mega	RPE_TP53_20w0T1_mega
chr1	225150000	225200000	-0.0736263	-0.377813	FALSE	RPE_TP53_Ctrl_mega	RPE_TP53_20w0T1_mega
chr1	225550000	225600000	-1.00185	-0.835981	FALSE	RPE_TP53_Ctrl_mega	RPE_TP53_20w0T1_mega
chr1	226300000	226350000	-1.16357	-0.649108	FALSE	RPE_TP53_Ctrl_mega	RPE_TP53_20w0T1_mega
chr1	227150000	227200000	0.0836675	0.209711	FALSE	RPE_TP53_Ctrl_mega	RPE_TP53_20w0T1_mega
chr1	227650000	227700000	-0.585236	-0.187821	FALSE	RPE_TP53_Ctrl_mega	RPE_TP53_20w0T1_mega
chr1	228700000	228750000	-0.823367	-0.806375	FALSE	RPE_TP53_Ctrl_mega	RPE_TP53_20w0T1_mega
chr1	229700000	229750000	-0.738058	-0.236	FALSE	RPE_TP53_Ctrl_mega	RPE_TP53_20w0T1_mega
chr1	230600000	230650000	-0.297996	-0.326706	FALSE	RPE_TP53_Ctrl_mega	RPE_TP53_20w0T1_mega
chr1	231450000	231500000	-0.274185	-0.165575	FALSE	RPE_TP53_Ctrl_mega	RPE_TP53_20w0T1_mega
chr1	231750000	231800000	-0.734227	-0.630361	FALSE	RPE_TP53_Ctrl_mega	RPE_TP53_20w0T1_mega
chr1	233400000	233450000	-0.755357	-0.566536	FALSE	RPE_TP53_Ctrl_mega	RPE_TP53_20w0T1_mega
chr1	234550000	234600000	-1.37329	-1.08441	TRUE	RPE_TP53_Ctrl_mega	RPE_TP53_20w0T1_mega
chr1	235300000	235350000	-0.904092	-0.32761	FALSE	RPE_TP53_Ctrl_mega	RPE_TP53_20w0T1_mega
chr1	236200000	236250000	-0.629914	-0.353507	FALSE	RPE_TP53_Ctrl_mega	RPE_TP53_20w0T1_mega
chr1	236750000	236800000	-0.28934	-0.0840119	FALSE	RPE_TP53_Ctrl_mega	RPE_TP53_20w0T1_mega
chr1	237850000	237900000	-0.132764	-0.348076	FALSE	RPE_TP53_Ctrl_mega	RPE_TP53_20w0T1_mega
chr1	239150000	239200000	0.246944	0.127218	FALSE	RPE_TP53_Ctrl_mega	RPE_TP53_20w0T1_mega
chr1	240100000	240150000	-1.16993	-1.48256	TRUE	RPE_TP53_Ctrl_mega	RPE_TP53_20w0T1_mega
chr1	240900000	240950000	-0.381393	-0.299004	FALSE	RPE_TP53_Ctrl_mega	RPE_TP53_20w0T1_mega
chr1	241650000	241700000	-0.422491	-0.202744	FALSE	RPE_TP53_Ctrl_mega	RPE_TP53_20w0T1_mega
chr1	243200000	243250000	-1.80901	-1.19693	TRUE	RPE_TP53_Ctrl_mega	RPE_TP53_20w0T1_mega
chr1	245250000	245300000	-0.562067	-0.308849	FALSE	RPE_TP53_Ctrl_mega	RPE_TP53_20w0T1_mega
chr1	246950000	247000000	-0.918252	-0.64623	FALSE	RPE_TP53_Ctrl_mega	RPE_TP53_20w0T1_mega
chr10	1150000	1200000	-1.27338	-1.08613	TRUE	RPE_TP53_Ctrl_mega	RPE_TP53_20w0T1_mega
chr10	3100000	3150000	-1.50384	-1.49907	TRUE	RPE_TP53_Ctrl_mega	RPE_TP53_20w0T1_mega
chr10	4800000	4850000	-0.739829	-1.23519	FALSE	RPE_TP53_Ctrl_mega	RPE_TP53_20w0T1_mega
chr10	5950000	6000000	-0.772832	-0.223177	FALSE	RPE_TP53_Ctrl_mega	RPE_TP53_20w0T1_mega
chr10	6550000	6600000	-0.915263	-0.863516	FALSE	RPE_TP53_Ctrl_mega	RPE_TP53_20w0T1_mega
chr10	9350000	9400000	-0.437505	-0.357823	FALSE	RPE_TP53_Ctrl_mega	RPE_TP53_20w0T1_mega
chr10	10400000	10450000	0.0405933	-0.0742256	FALSE	RPE_TP53_Ctrl_mega	RPE_TP53_20w0T1_mega
chr10	11950000	12000000	-0.771893	-1.19	FALSE	RPE_TP53_Ctrl_mega	RPE_TP53_20w0T1_mega
chr10	13250000	13300000	-0.576314	-0.346066	FALSE	RPE_TP53_Ctrl_mega	RPE_TP53_20w0T1_mega
chr10	15450000	15500000	-0.568612	-0.711143	FALSE	RPE_TP53_Ctrl_mega	RPE_TP53_20w0T1_mega
chr10	16750000	16800000	-1.20513	-1.17105	TRUE	RPE_TP53_Ctrl_mega	RPE_TP53_20w0T1_mega
chr10	21350000	21400000	-0.885644	-1.00898	FALSE	RPE_TP53_Ctrl_mega	RPE_TP53_20w0T1_mega
chr10	22250000	22300000	-0.432511	-0.284439	FALSE	RPE_TP53_Ctrl_mega	RPE_TP53_20w0T1_mega
chr10	23400000	23450000	-1.66808	-1.18544	TRUE	RPE_TP53_Ctrl_mega	RPE_TP53_20w0T1_mega
chr10	25450000	25500000	-1.09228	-1.29229	TRUE	RPE_TP53_Ctrl_mega	RPE_TP53_20w0T1_mega
chr10	26550000	26600000	-0.725932	-0.712956	FALSE	RPE_TP53_Ctrl_mega	RPE_TP53_20w0T1_mega
chr10	27550000	27600000	-0.307732	-0.440348	FALSE	RPE_TP53_Ctrl_mega	RPE_TP53_20w0T1_mega
chr10	28750000	28800000	-1.2123	-0.736474	FALSE	RPE_TP53_Ctrl_mega	RPE_TP53_20w0T1_mega
chr10	29700000	29750000	-0.690108	-0.987921	FALSE	RPE_TP53_Ctrl_mega	RPE_TP53_20w0T1_mega
chr10	30900000	30950000	-0.854254	-1.30206	FALSE	RPE_TP53_Ctrl_mega	RPE_TP53_20w0T1_mega
chr10	32550000	32600000	0.17623	0.163549	FALSE	RPE_TP53_Ctrl_mega	RPE_TP53_20w0T1_mega
chr10	33450000	33500000	-0.282154	0.104473	FALSE	RPE_TP53_Ctrl_mega	RPE_TP53_20w0T1_mega
chr10	34950000	35000000	-0.0191362	-0.0374124	FALSE	RPE_TP53_Ctrl_mega	RPE_TP53_20w0T1_mega
chr10	35350000	35400000	-0.197432	-0.0258676	FALSE	RPE_TP53_Ctrl_mega	RPE_TP53_20w0T1_mega
chr10	35900000	35950000	-0.517137	-0.332331	FALSE	RPE_TP53_Ctrl_mega	RPE_TP53_20w0T1_mega
chr10	37200000	37250000	-1.80781	-1.7621	TRUE	RPE_TP53_Ctrl_mega	RPE_TP53_20w0T1_mega
chr10	43250000	43300000	-0.178675	-0.179532	FALSE	RPE_TP53_Ctrl_mega	RPE_TP53_20w0T1_mega
chr10	44000000	44050000	-0.795062	-0.649388	FALSE	RPE_TP53_Ctrl_mega	RPE_TP53_20w0T1_mega
chr10	44800000	44850000	0.476769	0.470091	FALSE	RPE_TP53_Ctrl_mega	RPE_TP53_20w0T1_mega
chr10	45450000	45500000	-0.940887	-0.792206	FALSE	RPE_TP53_Ctrl_mega	RPE_TP53_20w0T1_mega
chr10	52650000	52700000	-0.971407	-0.937847	FALSE	RPE_TP53_Ctrl_mega	RPE_TP53_20w0T1_mega
chr10	53950000	54000000	-0.715709	-0.450966	FALSE	RPE_TP53_Ctrl_mega	RPE_TP53_20w0T1_mega
chr10	56050000	56100000	-0.248764	-0.280119	FALSE	RPE_TP53_Ctrl_mega	RPE_TP53_20w0T1_mega
chr10	56800000	56850000	-0.269432	-0.243092	FALSE	RPE_TP53_Ctrl_mega	RPE_TP53_20w0T1_mega
chr10	58950000	59000000	-0.256225	-0.377149	FALSE	RPE_TP53_Ctrl_mega	RPE_TP53_20w0T1_mega
chr10	59900000	59950000	-0.904083	-1.0173	FALSE	RPE_TP53_Ctrl_mega	RPE_TP53_20w0T1_mega
chr10	60800000	60850000	0.161802	0.277599	FALSE	RPE_TP53_Ctrl_mega	RPE_TP53_20w0T1_mega
chr10	61800000	61850000	-0.507682	-0.565889	FALSE	RPE_TP53_Ctrl_mega	RPE_TP53_20w0T1_mega
chr10	62500000	62550000	-0.804102	-0.589685	FALSE	RPE_TP53_Ctrl_mega	RPE_TP53_20w0T1_mega
chr10	64150000	64200000	0.0100151	0.0929803	FALSE	RPE_TP53_Ctrl_mega	RPE_TP53_20w0T1_mega
chr10	64850000	64900000	-0.668797	-0.421599	FALSE	RPE_TP53_Ctrl_mega	RPE_TP53_20w0T1_mega
chr10	65600000	65650000	-2.6797	-2.56997	TRUE	RPE_TP53_Ctrl_mega	RPE_TP53_20w0T1_mega
chr10	67800000	67850000	-0.327032	-0.303617	FALSE	RPE_TP53_Ctrl_mega	RPE_TP53_20w0T1_mega
chr10	69450000	69500000	-1.74989	-1.56368	TRUE	RPE_TP53_Ctrl_mega	RPE_TP53_20w0T1_mega
chr10	70100000	70150000	-0.0822635	0.090571	FALSE	RPE_TP53_Ctrl_mega	RPE_TP53_20w0T1_mega
chr10	71850000	71900000	-0.365041	0.0512979	FALSE	RPE_TP53_Ctrl_mega	RPE_TP53_20w0T1_mega
chr10	72050000	72100000	0.208495	0.353821	FALSE	RPE_TP53_Ctrl_mega	RPE_TP53_20w0T1_mega
chr10	72150000	72200000	-0.207937	0.00766981	FALSE	RPE_TP53_Ctrl_mega	RPE_TP53_20w0T1_mega
chr10	72650000	72700000	-0.0469514	0.275789	FALSE	RPE_TP53_Ctrl_mega	RPE_TP53_20w0T1_mega
chr10	73600000	73650000	-0.269892	-0.0142588	FALSE	RPE_TP53_Ctrl_mega	RPE_TP53_20w0T1_mega
chr10	74050000	74100000	-0.630113	-0.319586	FALSE	RPE_TP53_Ctrl_mega	RPE_TP53_20w0T1_mega
chr10	75500000	75550000	-0.820989	-0.682606	FALSE	RPE_TP53_Ctrl_mega	RPE_TP53_20w0T1_mega
chr10	75950000	76000000	-0.84744	-0.460769	FALSE	RPE_TP53_Ctrl_mega	RPE_TP53_20w0T1_mega
chr10	77000000	77050000	-1.72954	-1.43414	TRUE	RPE_TP53_Ctrl_mega	RPE_TP53_20w0T1_mega
chr10	78800000	78850000	-1.18752	-0.938286	FALSE	RPE_TP53_Ctrl_mega	RPE_TP53_20w0T1_mega
chr10	79700000	79750000	-0.566376	-0.344798	FALSE	RPE_TP53_Ctrl_mega	RPE_TP53_20w0T1_mega
chr10	81150000	81200000	-0.901393	-0.803375	FALSE	RPE_TP53_Ctrl_mega	RPE_TP53_20w0T1_mega
chr10	82100000	82150000	-0.784595	-0.51747	FALSE	RPE_TP53_Ctrl_mega	RPE_TP53_20w0T1_mega
chr10	88100000	88150000	-1.16921	-1.18838	TRUE	RPE_TP53_Ctrl_mega	RPE_TP53_20w0T1_mega
chr10	90350000	90400000	0.210322	0.211276	FALSE	RPE_TP53_Ctrl_mega	RPE_TP53_20w0T1_mega
chr10	91000000	91050000	-0.0795844	0.102033	FALSE	RPE_TP53_Ctrl_mega	RPE_TP53_20w0T1_mega
chr10	91450000	91500000	-0.325408	-0.0396516	FALSE	RPE_TP53_Ctrl_mega	RPE_TP53_20w0T1_mega
chr10	92550000	92600000	-0.305815	-0.242602	FALSE	RPE_TP53_Ctrl_mega	RPE_TP53_20w0T1_mega
chr10	93650000	93700000	-0.0446485	-0.0523221	FALSE	RPE_TP53_Ctrl_mega	RPE_TP53_20w0T1_mega
chr10	95450000	95500000	-0.20767	-0.38906	FALSE	RPE_TP53_Ctrl_mega	RPE_TP53_20w0T1_mega
chr10	96300000	96350000	-1.53354	-1.42782	TRUE	RPE_TP53_Ctrl_mega	RPE_TP53_20w0T1_mega
chr10	97450000	97500000	-0.349834	-0.284179	FALSE	RPE_TP53_Ctrl_mega	RPE_TP53_20w0T1_mega
chr10	98100000	98150000	-0.363694	-0.450477	FALSE	RPE_TP53_Ctrl_mega	RPE_TP53_20w0T1_mega
chr10	99050000	99100000	-0.7654	-0.691407	FALSE	RPE_TP53_Ctrl_mega	RPE_TP53_20w0T1_mega
chr10	99500000	99550000	-1.10847	-0.777967	FALSE	RPE_TP53_Ctrl_mega	RPE_TP53_20w0T1_mega
chr10	100200000	100250000	-0.41678	-0.31899	FALSE	RPE_TP53_Ctrl_mega	RPE_TP53_20w0T1_mega
chr10	102000000	102050000	-0.519687	-0.357343	FALSE	RPE_TP53_Ctrl_mega	RPE_TP53_20w0T1_mega
chr10	102750000	102800000	-0.567714	-0.262226	FALSE	RPE_TP53_Ctrl_mega	RPE_TP53_20w0T1_mega
chr10	103800000	103850000	-0.536614	-0.304178	FALSE	RPE_TP53_Ctrl_mega	RPE_TP53_20w0T1_mega
chr10	104400000	104450000	-0.499679	-0.281699	FALSE	RPE_TP53_Ctrl_mega	RPE_TP53_20w0T1_mega
chr10	105250000	105300000	-0.611612	-0.415989	FALSE	RPE_TP53_Ctrl_mega	RPE_TP53_20w0T1_mega
chr10	106150000	106200000	-0.980745	-0.943709	FALSE	RPE_TP53_Ctrl_mega	RPE_TP53_20w0T1_mega
chr10	109000000	109050000	-0.331605	-0.191338	FALSE	RPE_TP53_Ctrl_mega	RPE_TP53_20w0T1_mega
chr10	109650000	109700000	-0.00734652	0.429053	FALSE	RPE_TP53_Ctrl_mega	RPE_TP53_20w0T1_mega
chr10	110700000	110750000	0.037905	-0.306141	FALSE	RPE_TP53_Ctrl_mega	RPE_TP53_20w0T1_mega
chr10	111600000	111650000	-1.63696	-1.60209	TRUE	RPE_TP53_Ctrl_mega	RPE_TP53_20w0T1_mega
chr10	114150000	114200000	-0.993623	-0.9904	FALSE	RPE_TP53_Ctrl_mega	RPE_TP53_20w0T1_mega
chr10	115300000	115350000	-0.91363	-0.94296	FALSE	RPE_TP53_Ctrl_mega	RPE_TP53_20w0T1_mega
chr10	116000000	116050000	-0.304595	-0.304545	FALSE	RPE_TP53_Ctrl_mega	RPE_TP53_20w0T1_mega
chr10	116850000	116900000	-0.269979	-0.54791	FALSE	RPE_TP53_Ctrl_mega	RPE_TP53_20w0T1_mega
chr10	118300000	118350000	-0.668398	-1.04215	FALSE	RPE_TP53_Ctrl_mega	RPE_TP53_20w0T1_mega
chr10	119050000	119100000	-0.300418	-0.294647	FALSE	RPE_TP53_Ctrl_mega	RPE_TP53_20w0T1_mega
chr10	120200000	120250000	-0.445051	-0.223638	FALSE	RPE_TP53_Ctrl_mega	RPE_TP53_20w0T1_mega
chr10	120750000	120800000	-0.535111	-0.310231	FALSE	RPE_TP53_Ctrl_mega	RPE_TP53_20w0T1_mega
chr10	121650000	121700000	-1.0611	-0.883255	FALSE	RPE_TP53_Ctrl_mega	RPE_TP53_20w0T1_mega
chr10	122650000	122700000	-1.18936	-0.764573	FALSE	RPE_TP53_Ctrl_mega	RPE_TP53_20w0T1_mega
chr10	123550000	123600000	-0.661453	-0.643871	FALSE	RPE_TP53_Ctrl_mega	RPE_TP53_20w0T1_mega
chr10	124400000	124450000	-0.213812	-0.202519	FALSE	RPE_TP53_Ctrl_mega	RPE_TP53_20w0T1_mega
chr10	125350000	125400000	-0.195276	-0.00296546	FALSE	RPE_TP53_Ctrl_mega	RPE_TP53_20w0T1_mega
chr10	127450000	127500000	-1.64576	-1.33214	TRUE	RPE_TP53_Ctrl_mega	RPE_TP53_20w0T1_mega
chr10	128500000	128550000	-0.0981888	-0.12908	FALSE	RPE_TP53_Ctrl_mega	RPE_TP53_20w0T1_mega
chr10	132050000	132100000	-0.470214	-0.34953	FALSE	RPE_TP53_Ctrl_mega	RPE_TP53_20w0T1_mega
chr10	133700000	133750000	-0.443795	-0.539328	FALSE	RPE_TP53_Ctrl_mega	RPE_TP53_20w0T1_mega
chr11	800000	850000	-0.938508	-0.185256	FALSE	RPE_TP53_Ctrl_mega	RPE_TP53_20w0T1_mega
chr11	1550000	1600000	-0.156523	0.267536	FALSE	RPE_TP53_Ctrl_mega	RPE_TP53_20w0T1_mega
chr11	2200000	2250000	-0.211421	0.30993	FALSE	RPE_TP53_Ctrl_mega	RPE_TP53_20w0T1_mega
chr11	4150000	4200000	-1.10532	-0.848098	FALSE	RPE_TP53_Ctrl_mega	RPE_TP53_20w0T1_mega
chr11	4550000	4600000	-0.432558	-0.293522	FALSE	RPE_TP53_Ctrl_mega	RPE_TP53_20w0T1_mega
chr11	6750000	6800000	-0.825876	-0.731556	FALSE	RPE_TP53_Ctrl_mega	RPE_TP53_20w0T1_mega
chr11	7950000	8000000	-0.838762	-0.465908	FALSE	RPE_TP53_Ctrl_mega	RPE_TP53_20w0T1_mega
chr11	9000000	9050000	-0.102173	-0.0779549	FALSE	RPE_TP53_Ctrl_mega	RPE_TP53_20w0T1_mega
chr11	10800000	10850000	-1.15184	-0.407994	FALSE	RPE_TP53_Ctrl_mega	RPE_TP53_20w0T1_mega
chr11	11850000	11900000	-0.707901	-0.835984	FALSE	RPE_TP53_Ctrl_mega	RPE_TP53_20w0T1_mega
chr11	13450000	13500000	-0.487922	-0.688286	FALSE	RPE_TP53_Ctrl_mega	RPE_TP53_20w0T1_mega
chr11	14550000	14600000	-0.392763	-0.55349	FALSE	RPE_TP53_Ctrl_mega	RPE_TP53_20w0T1_mega
chr11	15250000	15300000	-0.800923	-0.430525	FALSE	RPE_TP53_Ctrl_mega	RPE_TP53_20w0T1_mega
chr11	16700000	16750000	-1.81219	-1.40462	TRUE	RPE_TP53_Ctrl_mega	RPE_TP53_20w0T1_mega
chr11	18050000	18100000	-0.398859	-0.254245	FALSE	RPE_TP53_Ctrl_mega	RPE_TP53_20w0T1_mega
chr11	18850000	18900000	-0.760653	-0.777184	FALSE	RPE_TP53_Ctrl_mega	RPE_TP53_20w0T1_mega
chr11	19600000	19650000	0.206216	0.394236	FALSE	RPE_TP53_Ctrl_mega	RPE_TP53_20w0T1_mega
chr11	20550000	20600000	-1.41291	-1.37717	TRUE	RPE_TP53_Ctrl_mega	RPE_TP53_20w0T1_mega
chr11	22850000	22900000	-1.4106	-0.915187	FALSE	RPE_TP53_Ctrl_mega	RPE_TP53_20w0T1_mega
chr11	27550000	27600000	-1.24295	-1.00831	FALSE	RPE_TP53_Ctrl_mega	RPE_TP53_20w0T1_mega
chr11	28550000	28600000	0.512478	0.395028	FALSE	RPE_TP53_Ctrl_mega	RPE_TP53_20w0T1_mega
chr11	30400000	30450000	-0.245841	-0.343948	FALSE	RPE_TP53_Ctrl_mega	RPE_TP53_20w0T1_mega
chr11	32300000	32350000	-0.662725	-0.566515	FALSE	RPE_TP53_Ctrl_mega	RPE_TP53_20w0T1_mega
chr11	33850000	33900000	-0.110913	-0.080463	FALSE	RPE_TP53_Ctrl_mega	RPE_TP53_20w0T1_mega
chr11	34500000	34550000	0.0584777	0.0291832	FALSE	RPE_TP53_Ctrl_mega	RPE_TP53_20w0T1_mega
chr11	34900000	34950000	-0.162651	-0.0173706	FALSE	RPE_TP53_Ctrl_mega	RPE_TP53_20w0T1_mega
chr11	35450000	35500000	-0.68177	-0.368062	FALSE	RPE_TP53_Ctrl_mega	RPE_TP53_20w0T1_mega
chr11	36650000	36700000	-1.63079	-1.62827	TRUE	RPE_TP53_Ctrl_mega	RPE_TP53_20w0T1_mega
chr11	43300000	43350000	-1.53714	-1.30634	TRUE	RPE_TP53_Ctrl_mega	RPE_TP53_20w0T1_mega
chr11	43950000	44000000	-0.358995	-0.0635196	FALSE	RPE_TP53_Ctrl_mega	RPE_TP53_20w0T1_mega
chr11	44950000	45000000	0.194647	0.551329	FALSE	RPE_TP53_Ctrl_mega	RPE_TP53_20w0T1_mega
chr11	45850000	45900000	-1.32231	-0.768621	FALSE	RPE_TP53_Ctrl_mega	RPE_TP53_20w0T1_mega
chr11	46350000	46400000	-0.327415	0.0229528	FALSE	RPE_TP53_Ctrl_mega	RPE_TP53_20w0T1_mega
chr11	48250000	48300000	-1.66846	-1.65278	TRUE	RPE_TP53_Ctrl_mega	RPE_TP53_20w0T1_mega
chr11	49100000	49150000	-0.265473	-0.836107	FALSE	RPE_TP53_Ctrl_mega	RPE_TP53_20w0T1_mega
chr11	49900000	49950000	-0.261096	-0.71868	FALSE	RPE_TP53_Ctrl_mega	RPE_TP53_20w0T1_mega
chr11	58300000	58350000	-0.196013	-0.0494516	FALSE	RPE_TP53_Ctrl_mega	RPE_TP53_20w0T1_mega
chr11	60450000	60500000	-1.29509	-1.37508	TRUE	RPE_TP53_Ctrl_mega	RPE_TP53_20w0T1_mega
chr11	61500000	61550000	-0.795837	-0.329227	FALSE	RPE_TP53_Ctrl_mega	RPE_TP53_20w0T1_mega
chr11	62650000	62700000	-1.44105	-0.988021	FALSE	RPE_TP53_Ctrl_mega	RPE_TP53_20w0T1_mega
chr11	64000000	64050000	-0.194666	-0.0262659	FALSE	RPE_TP53_Ctrl_mega	RPE_TP53_20w0T1_mega
chr11	64500000	64550000	-0.407603	-0.0864407	FALSE	RPE_TP53_Ctrl_mega	RPE_TP53_20w0T1_mega
chr11	65300000	65350000	-0.39858	0.316285	FALSE	RPE_TP53_Ctrl_mega	RPE_TP53_20w0T1_mega
chr11	66050000	66100000	-0.494435	-0.0447941	FALSE	RPE_TP53_Ctrl_mega	RPE_TP53_20w0T1_mega
chr11	67250000	67300000	-0.47885	-0.755392	FALSE	RPE_TP53_Ctrl_mega	RPE_TP53_20w0T1_mega
chr11	68200000	68250000	0.0346446	-0.0071664	FALSE	RPE_TP53_Ctrl_mega	RPE_TP53_20w0T1_mega
chr11	68750000	68800000	-0.0600783	0.0761285	FALSE	RPE_TP53_Ctrl_mega	RPE_TP53_20w0T1_mega
chr11	69500000	69550000	-0.546073	-0.337803	FALSE	RPE_TP53_Ctrl_mega	RPE_TP53_20w0T1_mega
chr11	71450000	71500000	-0.759523	-1.01296	FALSE	RPE_TP53_Ctrl_mega	RPE_TP53_20w0T1_mega
chr11	72300000	72350000	-0.274143	-0.0352064	FALSE	RPE_TP53_Ctrl_mega	RPE_TP53_20w0T1_mega
chr11	73050000	73100000	-0.00833863	0.340219	FALSE	RPE_TP53_Ctrl_mega	RPE_TP53_20w0T1_mega
chr11	73500000	73550000	0.332015	0.144017	FALSE	RPE_TP53_Ctrl_mega	RPE_TP53_20w0T1_mega
chr11	74550000	74600000	0.0955327	0.220564	FALSE	RPE_TP53_Ctrl_mega	RPE_TP53_20w0T1_mega
chr11	76600000	76650000	0.0810159	0.121865	FALSE	RPE_TP53_Ctrl_mega	RPE_TP53_20w0T1_mega
chr11	77350000	77400000	-0.133388	-0.0923564	FALSE	RPE_TP53_Ctrl_mega	RPE_TP53_20w0T1_mega
chr11	77800000	77850000	-0.0611653	0.0584688	FALSE	RPE_TP53_Ctrl_mega	RPE_TP53_20w0T1_mega
chr11	78250000	78300000	-0.748844	-0.585754	FALSE	RPE_TP53_Ctrl_mega	RPE_TP53_20w0T1_mega
chr11	79300000	79350000	-0.648087	-0.499344	FALSE	RPE_TP53_Ctrl_mega	RPE_TP53_20w0T1_mega
chr11	82350000	82400000	-1.85951	-1.83161	TRUE	RPE_TP53_Ctrl_mega	RPE_TP53_20w0T1_mega
chr11	83550000	83600000	-0.728124	-1.10162	FALSE	RPE_TP53_Ctrl_mega	RPE_TP53_20w0T1_mega
chr11	85250000	85300000	-1.82008	-1.85349	TRUE	RPE_TP53_Ctrl_mega	RPE_TP53_20w0T1_mega
chr11	86050000	86100000	-0.152124	0.032836	FALSE	RPE_TP53_Ctrl_mega	RPE_TP53_20w0T1_mega
chr11	86650000	86700000	-0.525767	-0.442982	FALSE	RPE_TP53_Ctrl_mega	RPE_TP53_20w0T1_mega
chr11	87050000	87100000	-0.691544	-0.907933	FALSE	RPE_TP53_Ctrl_mega	RPE_TP53_20w0T1_mega
chr11	87600000	87650000	0.145795	-0.718021	FALSE	RPE_TP53_Ctrl_mega	RPE_TP53_20w0T1_mega
chr11	88650000	88700000	-0.23745	-0.00235306	FALSE	RPE_TP53_Ctrl_mega	RPE_TP53_20w0T1_mega
chr11	89500000	89550000	-1.32321	-1.69364	TRUE	RPE_TP53_Ctrl_mega	RPE_TP53_20w0T1_mega
chr11	91350000	91400000	-0.196081	-0.408837	FALSE	RPE_TP53_Ctrl_mega	RPE_TP53_20w0T1_mega
chr11	93450000	93500000	-0.761148	-0.526134	FALSE	RPE_TP53_Ctrl_mega	RPE_TP53_20w0T1_mega
chr11	94250000	94300000	-0.539525	-0.487583	FALSE	RPE_TP53_Ctrl_mega	RPE_TP53_20w0T1_mega
chr11	95500000	95550000	-2.18173	-1.43887	TRUE	RPE_TP53_Ctrl_mega	RPE_TP53_20w0T1_mega
chr11	96200000	96250000	-2.10649	-1.8958	TRUE	RPE_TP53_Ctrl_mega	RPE_TP53_20w0T1_mega
chr11	98850000	98900000	-0.764228	-0.307662	FALSE	RPE_TP53_Ctrl_mega	RPE_TP53_20w0T1_mega
chr11	99650000	99700000	-0.251168	-0.243368	FALSE	RPE_TP53_Ctrl_mega	RPE_TP53_20w0T1_mega
chr11	100350000	100400000	-0.645776	-0.849384	FALSE	RPE_TP53_Ctrl_mega	RPE_TP53_20w0T1_mega
chr11	100900000	100950000	-0.849225	-1.03405	FALSE	RPE_TP53_Ctrl_mega	RPE_TP53_20w0T1_mega
chr11	102950000	103000000	-0.619295	-0.385587	FALSE	RPE_TP53_Ctrl_mega	RPE_TP53_20w0T1_mega
chr11	103500000	103550000	-0.0173259	-0.701083	FALSE	RPE_TP53_Ctrl_mega	RPE_TP53_20w0T1_mega
chr11	104100000	104150000	0.141655	-0.217132	FALSE	RPE_TP53_Ctrl_mega	RPE_TP53_20w0T1_mega
chr11	105900000	105950000	-0.863275	-1.0957	FALSE	RPE_TP53_Ctrl_mega	RPE_TP53_20w0T1_mega
chr11	107300000	107350000	-0.166578	-0.371661	FALSE	RPE_TP53_Ctrl_mega	RPE_TP53_20w0T1_mega
chr11	107850000	107900000	-0.462474	-0.164037	FALSE	RPE_TP53_Ctrl_mega	RPE_TP53_20w0T1_mega
chr11	108550000	108600000	-0.336438	-0.308858	FALSE	RPE_TP53_Ctrl_mega	RPE_TP53_20w0T1_mega
chr11	109700000	109750000	-0.168725	-0.268434	FALSE	RPE_TP53_Ctrl_mega	RPE_TP53_20w0T1_mega
chr11	110350000	110400000	-0.906941	-0.018434	FALSE	RPE_TP53_Ctrl_mega	RPE_TP53_20w0T1_mega
chr11	111250000	111300000	-0.743725	-0.648811	FALSE	RPE_TP53_Ctrl_mega	RPE_TP53_20w0T1_mega
chr11	112050000	112100000	-0.732546	-0.589382	FALSE	RPE_TP53_Ctrl_mega	RPE_TP53_20w0T1_mega
chr11	113100000	113150000	-0.449279	0.0643738	FALSE	RPE_TP53_Ctrl_mega	RPE_TP53_20w0T1_mega
chr11	113700000	113750000	-0.693581	-0.433245	FALSE	RPE_TP53_Ctrl_mega	RPE_TP53_20w0T1_mega
chr11	114150000	114200000	-0.703487	-0.398644	FALSE	RPE_TP53_Ctrl_mega	RPE_TP53_20w0T1_mega
chr11	116500000	116550000	-1.13188	-1.05289	FALSE	RPE_TP53_Ctrl_mega	RPE_TP53_20w0T1_mega
chr11	117150000	117200000	-0.842327	-0.750958	FALSE	RPE_TP53_Ctrl_mega	RPE_TP53_20w0T1_mega
chr11	118100000	118150000	-0.172816	-0.347322	FALSE	RPE_TP53_Ctrl_mega	RPE_TP53_20w0T1_mega
chr11	118100000	118150000	-0.172816	-0.347322	FALSE	RPE_TP53_Ctrl_mega	RPE_TP53_20w0T1_mega
chr11	118950000	119000000	-0.190673	0.0544573	FALSE	RPE_TP53_Ctrl_mega	RPE_TP53_20w0T1_mega
chr11	119250000	119300000	-0.310913	-0.15108	FALSE	RPE_TP53_Ctrl_mega	RPE_TP53_20w0T1_mega
chr11	120100000	120150000	-0.258174	-0.133579	FALSE	RPE_TP53_Ctrl_mega	RPE_TP53_20w0T1_mega
chr11	121450000	121500000	-0.611127	-0.218733	FALSE	RPE_TP53_Ctrl_mega	RPE_TP53_20w0T1_mega
chr11	122400000	122450000	-0.595675	-0.542896	FALSE	RPE_TP53_Ctrl_mega	RPE_TP53_20w0T1_mega
chr11	123550000	123600000	-1.1834	-1.16184	TRUE	RPE_TP53_Ctrl_mega	RPE_TP53_20w0T1_mega
chr11	124450000	124500000	-0.729342	-0.876771	FALSE	RPE_TP53_Ctrl_mega	RPE_TP53_20w0T1_mega
chr11	125400000	125450000	-0.182677	-0.264956	FALSE	RPE_TP53_Ctrl_mega	RPE_TP53_20w0T1_mega
chr11	126150000	126200000	-0.810699	-0.258373	FALSE	RPE_TP53_Ctrl_mega	RPE_TP53_20w0T1_mega
chr11	127150000	127200000	0.107464	-0.236167	FALSE	RPE_TP53_Ctrl_mega	RPE_TP53_20w0T1_mega
chr11	127900000	127950000	-0.11648	0.145075	FALSE	RPE_TP53_Ctrl_mega	RPE_TP53_20w0T1_mega
chr11	128750000	128800000	-0.697023	-0.440853	FALSE	RPE_TP53_Ctrl_mega	RPE_TP53_20w0T1_mega
chr11	129650000	129700000	-0.418327	-0.186644	FALSE	RPE_TP53_Ctrl_mega	RPE_TP53_20w0T1_mega
chr11	130100000	130150000	-0.170988	-0.0969386	FALSE	RPE_TP53_Ctrl_mega	RPE_TP53_20w0T1_mega
chr11	130800000	130850000	-1.20696	-0.561538	FALSE	RPE_TP53_Ctrl_mega	RPE_TP53_20w0T1_mega
chr11	131500000	131550000	-0.791655	-0.621783	FALSE	RPE_TP53_Ctrl_mega	RPE_TP53_20w0T1_mega
chr11	132950000	133000000	-0.554719	-0.646813	FALSE	RPE_TP53_Ctrl_mega	RPE_TP53_20w0T1_mega
chr11	133800000	133850000	-0.045673	0.026595	FALSE	RPE_TP53_Ctrl_mega	RPE_TP53_20w0T1_mega
chr12	1850000	1900000	-0.577035	-0.292192	FALSE	RPE_TP53_Ctrl_mega	RPE_TP53_20w0T1_mega
chr12	4450000	4500000	-0.237405	0.0334188	FALSE	RPE_TP53_Ctrl_mega	RPE_TP53_20w0T1_mega
chr12	4850000	4900000	-0.698805	-0.294128	FALSE	RPE_TP53_Ctrl_mega	RPE_TP53_20w0T1_mega
chr12	6050000	6100000	-1.39058	-1.10434	TRUE	RPE_TP53_Ctrl_mega	RPE_TP53_20w0T1_mega
chr12	7250000	7300000	-1.06297	-0.895739	FALSE	RPE_TP53_Ctrl_mega	RPE_TP53_20w0T1_mega
chr12	8550000	8600000	-0.521666	-0.562607	FALSE	RPE_TP53_Ctrl_mega	RPE_TP53_20w0T1_mega
chr12	9400000	9450000	-0.70174	-0.652652	FALSE	RPE_TP53_Ctrl_mega	RPE_TP53_20w0T1_mega
chr12	9850000	9900000	-0.350223	-0.469282	FALSE	RPE_TP53_Ctrl_mega	RPE_TP53_20w0T1_mega
chr12	10850000	10900000	-0.0594865	0.106807	FALSE	RPE_TP53_Ctrl_mega	RPE_TP53_20w0T1_mega
chr12	11600000	11650000	-0.784882	-0.784271	FALSE	RPE_TP53_Ctrl_mega	RPE_TP53_20w0T1_mega
chr12	12300000	12350000	0.418354	0.446272	FALSE	RPE_TP53_Ctrl_mega	RPE_TP53_20w0T1_mega
chr12	12950000	13000000	-0.408412	-0.118391	FALSE	RPE_TP53_Ctrl_mega	RPE_TP53_20w0T1_mega
chr12	13400000	13450000	-1.13452	-0.653094	FALSE	RPE_TP53_Ctrl_mega	RPE_TP53_20w0T1_mega
chr12	14800000	14850000	-0.122842	-0.0120582	FALSE	RPE_TP53_Ctrl_mega	RPE_TP53_20w0T1_mega
chr12	15600000	15650000	-0.186113	-0.132449	FALSE	RPE_TP53_Ctrl_mega	RPE_TP53_20w0T1_mega
chr12	16150000	16200000	-0.758307	-0.885903	FALSE	RPE_TP53_Ctrl_mega	RPE_TP53_20w0T1_mega
chr12	18200000	18250000	-1.28235	-1.32922	TRUE	RPE_TP53_Ctrl_mega	RPE_TP53_20w0T1_mega
chr12	21500000	21550000	-0.12348	-0.235884	FALSE	RPE_TP53_Ctrl_mega	RPE_TP53_20w0T1_mega
chr12	22750000	22800000	-0.514332	-0.351569	FALSE	RPE_TP53_Ctrl_mega	RPE_TP53_20w0T1_mega
chr12	24050000	24100000	0.320307	0.636481	FALSE	RPE_TP53_Ctrl_mega	RPE_TP53_20w0T1_mega
chr12	25000000	25050000	-0.431931	-0.271753	FALSE	RPE_TP53_Ctrl_mega	RPE_TP53_20w0T1_mega
chr12	26200000	26250000	-0.0362179	0.144534	FALSE	RPE_TP53_Ctrl_mega	RPE_TP53_20w0T1_mega
chr12	26950000	27000000	-0.0530741	-0.076361	FALSE	RPE_TP53_Ctrl_mega	RPE_TP53_20w0T1_mega
chr12	27850000	27900000	-0.635975	-0.393976	FALSE	RPE_TP53_Ctrl_mega	RPE_TP53_20w0T1_mega
chr12	31400000	31450000	-1.21595	-1.02824	FALSE	RPE_TP53_Ctrl_mega	RPE_TP53_20w0T1_mega
chr12	32900000	32950000	-0.776067	-0.700731	FALSE	RPE_TP53_Ctrl_mega	RPE_TP53_20w0T1_mega
chr12	38750000	38800000	-0.649402	-0.704941	FALSE	RPE_TP53_Ctrl_mega	RPE_TP53_20w0T1_mega
chr12	39600000	39650000	-0.519754	-0.709699	FALSE	RPE_TP53_Ctrl_mega	RPE_TP53_20w0T1_mega
chr12	42350000	42400000	-0.723613	-0.831932	FALSE	RPE_TP53_Ctrl_mega	RPE_TP53_20w0T1_mega
chr12	42900000	42950000	-1.06336	-1.26257	FALSE	RPE_TP53_Ctrl_mega	RPE_TP53_20w0T1_mega
chr12	45400000	45450000	-1.57827	-1.84741	TRUE	RPE_TP53_Ctrl_mega	RPE_TP53_20w0T1_mega
chr12	46400000	46450000	-0.921559	-0.739535	FALSE	RPE_TP53_Ctrl_mega	RPE_TP53_20w0T1_mega
chr12	47350000	47400000	-0.0427654	0.0181637	FALSE	RPE_TP53_Ctrl_mega	RPE_TP53_20w0T1_mega
chr12	49150000	49200000	-1.18393	-1.31732	TRUE	RPE_TP53_Ctrl_mega	RPE_TP53_20w0T1_mega
chr12	51100000	51150000	0.127607	0.431107	FALSE	RPE_TP53_Ctrl_mega	RPE_TP53_20w0T1_mega
chr12	51750000	51800000	-0.0509775	0.155935	FALSE	RPE_TP53_Ctrl_mega	RPE_TP53_20w0T1_mega
chr12	52350000	52400000	-0.70693	-0.36855	FALSE	RPE_TP53_Ctrl_mega	RPE_TP53_20w0T1_mega
chr12	53350000	53400000	-1.7193	-0.924185	FALSE	RPE_TP53_Ctrl_mega	RPE_TP53_20w0T1_mega
chr12	53950000	54000000	-0.695719	-0.312773	FALSE	RPE_TP53_Ctrl_mega	RPE_TP53_20w0T1_mega
chr12	54950000	55000000	-0.975462	-1.07761	FALSE	RPE_TP53_Ctrl_mega	RPE_TP53_20w0T1_mega
chr12	56050000	56100000	-1.41068	-1.42596	TRUE	RPE_TP53_Ctrl_mega	RPE_TP53_20w0T1_mega
chr12	57000000	57050000	-0.473014	-0.0179583	FALSE	RPE_TP53_Ctrl_mega	RPE_TP53_20w0T1_mega
chr12	58250000	58300000	-1.41211	-1.32867	TRUE	RPE_TP53_Ctrl_mega	RPE_TP53_20w0T1_mega
chr12	59600000	59650000	-0.685663	-0.998047	FALSE	RPE_TP53_Ctrl_mega	RPE_TP53_20w0T1_mega
chr12	60950000	61000000	-0.541868	-0.504138	FALSE	RPE_TP53_Ctrl_mega	RPE_TP53_20w0T1_mega
chr12	62550000	62600000	-1.75382	-1.95734	TRUE	RPE_TP53_Ctrl_mega	RPE_TP53_20w0T1_mega
chr12	64050000	64100000	-0.70313	-1.03876	FALSE	RPE_TP53_Ctrl_mega	RPE_TP53_20w0T1_mega
chr12	64850000	64900000	-0.655055	-0.499691	FALSE	RPE_TP53_Ctrl_mega	RPE_TP53_20w0T1_mega
chr12	65000000	65050000	-0.143667	-0.136717	FALSE	RPE_TP53_Ctrl_mega	RPE_TP53_20w0T1_mega
chr12	65150000	65200000	-0.834319	-0.808496	FALSE	RPE_TP53_Ctrl_mega	RPE_TP53_20w0T1_mega
chr12	65600000	65650000	-0.72917	-0.640928	FALSE	RPE_TP53_Ctrl_mega	RPE_TP53_20w0T1_mega
chr12	66500000	66550000	-2.02616	-1.43227	TRUE	RPE_TP53_Ctrl_mega	RPE_TP53_20w0T1_mega
chr12	68500000	68550000	-0.284365	-0.250571	FALSE	RPE_TP53_Ctrl_mega	RPE_TP53_20w0T1_mega
chr12	69200000	69250000	-0.625122	-0.401072	FALSE	RPE_TP53_Ctrl_mega	RPE_TP53_20w0T1_mega
chr12	69650000	69700000	-0.279779	-0.299648	FALSE	RPE_TP53_Ctrl_mega	RPE_TP53_20w0T1_mega
chr12	70100000	70150000	-0.401274	-0.495493	FALSE	RPE_TP53_Ctrl_mega	RPE_TP53_20w0T1_mega
chr12	71150000	71200000	-0.303487	-0.97159	FALSE	RPE_TP53_Ctrl_mega	RPE_TP53_20w0T1_mega
chr12	73150000	73200000	-0.285096	-0.417982	FALSE	RPE_TP53_Ctrl_mega	RPE_TP53_20w0T1_mega
chr12	74850000	74900000	-0.622466	-0.797424	FALSE	RPE_TP53_Ctrl_mega	RPE_TP53_20w0T1_mega
chr12	75800000	75850000	-0.822929	-0.562237	FALSE	RPE_TP53_Ctrl_mega	RPE_TP53_20w0T1_mega
chr12	77300000	77350000	-0.158986	-0.290012	FALSE	RPE_TP53_Ctrl_mega	RPE_TP53_20w0T1_mega
chr12	78400000	78450000	-0.518214	-0.307006	FALSE	RPE_TP53_Ctrl_mega	RPE_TP53_20w0T1_mega
chr12	79750000	79800000	-0.843836	-0.333907	FALSE	RPE_TP53_Ctrl_mega	RPE_TP53_20w0T1_mega
chr12	80650000	80700000	-0.288029	-0.260842	FALSE	RPE_TP53_Ctrl_mega	RPE_TP53_20w0T1_mega
chr12	82800000	82850000	-0.665991	-0.924906	FALSE	RPE_TP53_Ctrl_mega	RPE_TP53_20w0T1_mega
chr12	86350000	86400000	-0.515518	-1.13869	FALSE	RPE_TP53_Ctrl_mega	RPE_TP53_20w0T1_mega
chr12	88400000	88450000	-1.66373	-2.03646	TRUE	RPE_TP53_Ctrl_mega	RPE_TP53_20w0T1_mega
chr12	89350000	89400000	-0.293454	-0.343629	FALSE	RPE_TP53_Ctrl_mega	RPE_TP53_20w0T1_mega
chr12	89900000	89950000	-0.544357	-0.356103	FALSE	RPE_TP53_Ctrl_mega	RPE_TP53_20w0T1_mega
chr12	90650000	90700000	0.424824	0.475432	FALSE	RPE_TP53_Ctrl_mega	RPE_TP53_20w0T1_mega
chr12	91350000	91400000	-0.20849	-0.0962267	FALSE	RPE_TP53_Ctrl_mega	RPE_TP53_20w0T1_mega
chr12	91700000	91750000	-0.414408	-0.240373	FALSE	RPE_TP53_Ctrl_mega	RPE_TP53_20w0T1_mega
chr12	93100000	93150000	-0.551139	-0.252373	FALSE	RPE_TP53_Ctrl_mega	RPE_TP53_20w0T1_mega
chr12	93850000	93900000	-0.801923	-0.325123	FALSE	RPE_TP53_Ctrl_mega	RPE_TP53_20w0T1_mega
chr12	94550000	94600000	-0.0398684	0.0419407	FALSE	RPE_TP53_Ctrl_mega	RPE_TP53_20w0T1_mega
chr12	95900000	95950000	-0.190109	-0.238009	FALSE	RPE_TP53_Ctrl_mega	RPE_TP53_20w0T1_mega
chr12	96300000	96350000	-0.270066	-0.309937	FALSE	RPE_TP53_Ctrl_mega	RPE_TP53_20w0T1_mega
chr12	96950000	97000000	-1.09564	-0.871957	FALSE	RPE_TP53_Ctrl_mega	RPE_TP53_20w0T1_mega
chr12	98750000	98800000	-1.06598	-1.04066	FALSE	RPE_TP53_Ctrl_mega	RPE_TP53_20w0T1_mega
chr12	100300000	100350000	-0.551819	-1.03791	FALSE	RPE_TP53_Ctrl_mega	RPE_TP53_20w0T1_mega
chr12	101050000	101100000	-0.217088	-0.423783	FALSE	RPE_TP53_Ctrl_mega	RPE_TP53_20w0T1_mega
chr12	101750000	101800000	-0.787779	-0.532703	FALSE	RPE_TP53_Ctrl_mega	RPE_TP53_20w0T1_mega
chr12	104000000	104050000	-1.21518	-1.34863	TRUE	RPE_TP53_Ctrl_mega	RPE_TP53_20w0T1_mega
chr12	106650000	106700000	-0.578527	-0.647707	FALSE	RPE_TP53_Ctrl_mega	RPE_TP53_20w0T1_mega
chr12	107400000	107450000	-0.715067	-0.296786	FALSE	RPE_TP53_Ctrl_mega	RPE_TP53_20w0T1_mega
chr12	108100000	108150000	-0.683032	-0.57659	FALSE	RPE_TP53_Ctrl_mega	RPE_TP53_20w0T1_mega
chr12	108900000	108950000	-0.827912	-0.197033	FALSE	RPE_TP53_Ctrl_mega	RPE_TP53_20w0T1_mega
chr12	109850000	109900000	-0.646166	-0.360814	FALSE	RPE_TP53_Ctrl_mega	RPE_TP53_20w0T1_mega
chr12	110300000	110350000	-0.78822	-0.663459	FALSE	RPE_TP53_Ctrl_mega	RPE_TP53_20w0T1_mega
chr12	111800000	111850000	-0.43393	-0.179803	FALSE	RPE_TP53_Ctrl_mega	RPE_TP53_20w0T1_mega
chr12	112900000	112950000	-0.914515	-0.81938	FALSE	RPE_TP53_Ctrl_mega	RPE_TP53_20w0T1_mega
chr12	114400000	114450000	-1.46288	-0.805635	FALSE	RPE_TP53_Ctrl_mega	RPE_TP53_20w0T1_mega
chr12	116350000	116400000	-1.96699	-1.79307	TRUE	RPE_TP53_Ctrl_mega	RPE_TP53_20w0T1_mega
chr12	117550000	117600000	-1.07127	-0.552627	FALSE	RPE_TP53_Ctrl_mega	RPE_TP53_20w0T1_mega
chr12	118350000	118400000	-0.772583	-0.558044	FALSE	RPE_TP53_Ctrl_mega	RPE_TP53_20w0T1_mega
chr12	118850000	118900000	-0.966048	-0.828458	FALSE	RPE_TP53_Ctrl_mega	RPE_TP53_20w0T1_mega
chr12	120050000	120100000	-1.17029	-0.714151	FALSE	RPE_TP53_Ctrl_mega	RPE_TP53_20w0T1_mega
chr12	120550000	120600000	-0.831784	-0.774133	FALSE	RPE_TP53_Ctrl_mega	RPE_TP53_20w0T1_mega
chr12	121800000	121850000	-0.0853185	-0.15533	FALSE	RPE_TP53_Ctrl_mega	RPE_TP53_20w0T1_mega
chr12	122700000	122750000	-0.150348	-0.00849066	FALSE	RPE_TP53_Ctrl_mega	RPE_TP53_20w0T1_mega
chr12	124150000	124200000	-0.495192	-0.715954	FALSE	RPE_TP53_Ctrl_mega	RPE_TP53_20w0T1_mega
chr12	125450000	125500000	-2.01047	-1.13573	TRUE	RPE_TP53_Ctrl_mega	RPE_TP53_20w0T1_mega
chr12	126500000	126550000	-0.0571126	-0.284133	FALSE	RPE_TP53_Ctrl_mega	RPE_TP53_20w0T1_mega
chr12	127250000	127300000	-0.0575484	-0.204693	FALSE	RPE_TP53_Ctrl_mega	RPE_TP53_20w0T1_mega
chr12	128600000	128650000	-0.48643	-1.081	FALSE	RPE_TP53_Ctrl_mega	RPE_TP53_20w0T1_mega
chr12	132150000	132200000	-0.363048	0.0854248	FALSE	RPE_TP53_Ctrl_mega	RPE_TP53_20w0T1_mega
chr12	132500000	132550000	-0.581289	0.00190537	FALSE	RPE_TP53_Ctrl_mega	RPE_TP53_20w0T1_mega
chr13	20600000	20650000	-0.322246	-0.0816035	FALSE	RPE_TP53_Ctrl_mega	RPE_TP53_20w0T1_mega
chr13	22150000	22200000	-1.15126	-1.04463	FALSE	RPE_TP53_Ctrl_mega	RPE_TP53_20w0T1_mega
chr13	23800000	23850000	-1.06621	-0.939899	FALSE	RPE_TP53_Ctrl_mega	RPE_TP53_20w0T1_mega
chr13	24550000	24600000	-0.302242	-0.0213724	FALSE	RPE_TP53_Ctrl_mega	RPE_TP53_20w0T1_mega
chr13	24900000	24950000	-0.381307	-0.16689	FALSE	RPE_TP53_Ctrl_mega	RPE_TP53_20w0T1_mega
chr13	25900000	25950000	-0.388687	-0.206605	FALSE	RPE_TP53_Ctrl_mega	RPE_TP53_20w0T1_mega
chr13	26700000	26750000	-0.467597	-0.18267	FALSE	RPE_TP53_Ctrl_mega	RPE_TP53_20w0T1_mega
chr13	27400000	27450000	-0.514882	-0.613131	FALSE	RPE_TP53_Ctrl_mega	RPE_TP53_20w0T1_mega
chr13	27950000	28000000	0.0360059	0.340112	FALSE	RPE_TP53_Ctrl_mega	RPE_TP53_20w0T1_mega
chr13	28550000	28600000	-0.275275	-0.158933	FALSE	RPE_TP53_Ctrl_mega	RPE_TP53_20w0T1_mega
chr13	29300000	29350000	-0.0337991	-0.202676	FALSE	RPE_TP53_Ctrl_mega	RPE_TP53_20w0T1_mega
chr13	30000000	30050000	-0.756795	-0.436216	FALSE	RPE_TP53_Ctrl_mega	RPE_TP53_20w0T1_mega
chr13	30700000	30750000	-0.200899	0.136824	FALSE	RPE_TP53_Ctrl_mega	RPE_TP53_20w0T1_mega
chr13	31700000	31750000	-0.910806	-0.707365	FALSE	RPE_TP53_Ctrl_mega	RPE_TP53_20w0T1_mega
chr13	32550000	32600000	-0.0389814	-0.156544	FALSE	RPE_TP53_Ctrl_mega	RPE_TP53_20w0T1_mega
chr13	34350000	34400000	-0.375701	-0.4509	FALSE	RPE_TP53_Ctrl_mega	RPE_TP53_20w0T1_mega
chr13	35750000	35800000	-0.359152	0.0656355	FALSE	RPE_TP53_Ctrl_mega	RPE_TP53_20w0T1_mega
chr13	36450000	36500000	-0.441805	-0.917928	FALSE	RPE_TP53_Ctrl_mega	RPE_TP53_20w0T1_mega
chr13	37550000	37600000	-1.25983	-0.670962	FALSE	RPE_TP53_Ctrl_mega	RPE_TP53_20w0T1_mega
chr13	39550000	39600000	-1.13277	-0.868962	FALSE	RPE_TP53_Ctrl_mega	RPE_TP53_20w0T1_mega
chr13	41350000	41400000	-1.22594	-0.78587	FALSE	RPE_TP53_Ctrl_mega	RPE_TP53_20w0T1_mega
chr13	42850000	42900000	-1.2455	-0.450731	FALSE	RPE_TP53_Ctrl_mega	RPE_TP53_20w0T1_mega
chr13	44400000	44450000	-1.74314	-1.42503	TRUE	RPE_TP53_Ctrl_mega	RPE_TP53_20w0T1_mega
chr13	45000000	45050000	-0.0616277	0.436763	FALSE	RPE_TP53_Ctrl_mega	RPE_TP53_20w0T1_mega
chr13	46000000	46050000	-1.05201	-0.341666	FALSE	RPE_TP53_Ctrl_mega	RPE_TP53_20w0T1_mega
chr13	47300000	47350000	-0.870056	-0.299678	FALSE	RPE_TP53_Ctrl_mega	RPE_TP53_20w0T1_mega
chr13	48500000	48550000	-0.254185	-0.685973	FALSE	RPE_TP53_Ctrl_mega	RPE_TP53_20w0T1_mega
chr13	49300000	49350000	0.152339	0.508108	FALSE	RPE_TP53_Ctrl_mega	RPE_TP53_20w0T1_mega
chr13	50200000	50250000	-0.232567	-0.108608	FALSE	RPE_TP53_Ctrl_mega	RPE_TP53_20w0T1_mega
chr13	51650000	51700000	-0.873614	-0.625831	FALSE	RPE_TP53_Ctrl_mega	RPE_TP53_20w0T1_mega
chr13	55700000	55750000	-0.381813	-0.446892	FALSE	RPE_TP53_Ctrl_mega	RPE_TP53_20w0T1_mega
chr13	57550000	57600000	-0.364101	-0.465798	FALSE	RPE_TP53_Ctrl_mega	RPE_TP53_20w0T1_mega
chr13	61100000	61150000	-1.06714	-1.15939	FALSE	RPE_TP53_Ctrl_mega	RPE_TP53_20w0T1_mega
chr13	63550000	63600000	-0.370156	-0.983612	FALSE	RPE_TP53_Ctrl_mega	RPE_TP53_20w0T1_mega
chr13	64900000	64950000	-0.262078	-0.28409	FALSE	RPE_TP53_Ctrl_mega	RPE_TP53_20w0T1_mega
chr13	67850000	67900000	-0.868171	-1.91577	FALSE	RPE_TP53_Ctrl_mega	RPE_TP53_20w0T1_mega
chr13	69800000	69850000	-0.667401	-0.425059	FALSE	RPE_TP53_Ctrl_mega	RPE_TP53_20w0T1_mega
chr13	73300000	73350000	-1.61246	-2.03205	TRUE	RPE_TP53_Ctrl_mega	RPE_TP53_20w0T1_mega
chr13	74300000	74350000	-0.868334	-0.975445	FALSE	RPE_TP53_Ctrl_mega	RPE_TP53_20w0T1_mega
chr13	77600000	77650000	-1.15232	-0.636104	FALSE	RPE_TP53_Ctrl_mega	RPE_TP53_20w0T1_mega
chr13	81000000	81050000	-0.262262	0.121112	FALSE	RPE_TP53_Ctrl_mega	RPE_TP53_20w0T1_mega
chr13	81600000	81650000	-0.798542	-1.78997	FALSE	RPE_TP53_Ctrl_mega	RPE_TP53_20w0T1_mega
chr13	83550000	83600000	-0.0618653	0.0924509	FALSE	RPE_TP53_Ctrl_mega	RPE_TP53_20w0T1_mega
chr13	84450000	84500000	-0.0213244	0.0302399	FALSE	RPE_TP53_Ctrl_mega	RPE_TP53_20w0T1_mega
chr13	85350000	85400000	-1.03336	-1.02814	FALSE	RPE_TP53_Ctrl_mega	RPE_TP53_20w0T1_mega
chr13	86450000	86500000	-1.12753	-0.883583	FALSE	RPE_TP53_Ctrl_mega	RPE_TP53_20w0T1_mega
chr13	87450000	87500000	-0.0156398	0.094224	FALSE	RPE_TP53_Ctrl_mega	RPE_TP53_20w0T1_mega
chr13	93850000	93900000	0.104989	-0.161873	FALSE	RPE_TP53_Ctrl_mega	RPE_TP53_20w0T1_mega
chr13	95100000	95150000	-0.875621	-0.483358	FALSE	RPE_TP53_Ctrl_mega	RPE_TP53_20w0T1_mega
chr13	95800000	95850000	-0.0283532	-0.695796	FALSE	RPE_TP53_Ctrl_mega	RPE_TP53_20w0T1_mega
chr13	96650000	96700000	-1.24083	-1.25159	TRUE	RPE_TP53_Ctrl_mega	RPE_TP53_20w0T1_mega
chr13	97550000	97600000	-1.34947	-1.51244	TRUE	RPE_TP53_Ctrl_mega	RPE_TP53_20w0T1_mega
chr13	98400000	98450000	-0.515669	-0.486144	FALSE	RPE_TP53_Ctrl_mega	RPE_TP53_20w0T1_mega
chr13	99450000	99500000	-0.0921009	0.161621	FALSE	RPE_TP53_Ctrl_mega	RPE_TP53_20w0T1_mega
chr13	100200000	100250000	-0.443524	-0.319998	FALSE	RPE_TP53_Ctrl_mega	RPE_TP53_20w0T1_mega
chr13	101250000	101300000	-0.492032	-0.577002	FALSE	RPE_TP53_Ctrl_mega	RPE_TP53_20w0T1_mega
chr13	102500000	102550000	-0.393563	-0.0697819	FALSE	RPE_TP53_Ctrl_mega	RPE_TP53_20w0T1_mega
chr13	103550000	103600000	-1.22214	-1.4943	TRUE	RPE_TP53_Ctrl_mega	RPE_TP53_20w0T1_mega
chr13	107250000	107300000	-1.45421	-1.2435	TRUE	RPE_TP53_Ctrl_mega	RPE_TP53_20w0T1_mega
chr13	107750000	107800000	-1.62207	-2.04173	TRUE	RPE_TP53_Ctrl_mega	RPE_TP53_20w0T1_mega
chr13	108800000	108850000	-0.810875	-1.10371	FALSE	RPE_TP53_Ctrl_mega	RPE_TP53_20w0T1_mega
chr13	109550000	109600000	-0.70837	-0.553856	FALSE	RPE_TP53_Ctrl_mega	RPE_TP53_20w0T1_mega
chr13	110750000	110800000	-0.511624	-0.319438	FALSE	RPE_TP53_Ctrl_mega	RPE_TP53_20w0T1_mega
chr13	111300000	111350000	-0.0444522	0.416009	FALSE	RPE_TP53_Ctrl_mega	RPE_TP53_20w0T1_mega
chr14	20700000	20750000	-0.924853	-1.34214	FALSE	RPE_TP53_Ctrl_mega	RPE_TP53_20w0T1_mega
chr14	23600000	23650000	-0.454001	-0.0901456	FALSE	RPE_TP53_Ctrl_mega	RPE_TP53_20w0T1_mega
chr14	24950000	25000000	-1.62768	-1.6677	TRUE	RPE_TP53_Ctrl_mega	RPE_TP53_20w0T1_mega
chr14	26750000	26800000	-0.422145	-0.432782	FALSE	RPE_TP53_Ctrl_mega	RPE_TP53_20w0T1_mega
chr14	27500000	27550000	-0.629264	-0.538022	FALSE	RPE_TP53_Ctrl_mega	RPE_TP53_20w0T1_mega
chr14	29150000	29200000	-0.677942	-0.315397	FALSE	RPE_TP53_Ctrl_mega	RPE_TP53_20w0T1_mega
chr14	30000000	30050000	-0.204621	-0.151902	FALSE	RPE_TP53_Ctrl_mega	RPE_TP53_20w0T1_mega
chr14	31000000	31050000	-0.598277	-0.725283	FALSE	RPE_TP53_Ctrl_mega	RPE_TP53_20w0T1_mega
chr14	31900000	31950000	-0.848297	-0.808328	FALSE	RPE_TP53_Ctrl_mega	RPE_TP53_20w0T1_mega
chr14	33000000	33050000	-1.03855	-0.716618	FALSE	RPE_TP53_Ctrl_mega	RPE_TP53_20w0T1_mega
chr14	33750000	33800000	0.369958	0.283229	FALSE	RPE_TP53_Ctrl_mega	RPE_TP53_20w0T1_mega
chr14	35550000	35600000	0.221753	0.301809	FALSE	RPE_TP53_Ctrl_mega	RPE_TP53_20w0T1_mega
chr14	36250000	36300000	-0.805821	-0.588032	FALSE	RPE_TP53_Ctrl_mega	RPE_TP53_20w0T1_mega
chr14	36950000	37000000	0.314273	-0.0882933	FALSE	RPE_TP53_Ctrl_mega	RPE_TP53_20w0T1_mega
chr14	37650000	37700000	-0.606568	-0.481088	FALSE	RPE_TP53_Ctrl_mega	RPE_TP53_20w0T1_mega
chr14	38300000	38350000	-0.327277	-0.386637	FALSE	RPE_TP53_Ctrl_mega	RPE_TP53_20w0T1_mega
chr14	39950000	40000000	-1.92821	-1.59486	TRUE	RPE_TP53_Ctrl_mega	RPE_TP53_20w0T1_mega
chr14	45250000	45300000	-1.43516	-1.60294	TRUE	RPE_TP53_Ctrl_mega	RPE_TP53_20w0T1_mega
chr14	45800000	45850000	-1.54037	-1.7456	TRUE	RPE_TP53_Ctrl_mega	RPE_TP53_20w0T1_mega
chr14	51400000	51450000	0.040698	-0.0587823	FALSE	RPE_TP53_Ctrl_mega	RPE_TP53_20w0T1_mega
chr14	52550000	52600000	0.169169	0.160063	FALSE	RPE_TP53_Ctrl_mega	RPE_TP53_20w0T1_mega
chr14	53650000	53700000	-0.112087	0.159504	FALSE	RPE_TP53_Ctrl_mega	RPE_TP53_20w0T1_mega
chr14	54850000	54900000	-0.759586	-0.351949	FALSE	RPE_TP53_Ctrl_mega	RPE_TP53_20w0T1_mega
chr14	55500000	55550000	-0.443653	-0.189153	FALSE	RPE_TP53_Ctrl_mega	RPE_TP53_20w0T1_mega
chr14	56950000	57000000	-0.793138	-0.419047	FALSE	RPE_TP53_Ctrl_mega	RPE_TP53_20w0T1_mega
chr14	57850000	57900000	-0.439259	-0.318159	FALSE	RPE_TP53_Ctrl_mega	RPE_TP53_20w0T1_mega
chr14	59550000	59600000	0.105247	0.0946203	FALSE	RPE_TP53_Ctrl_mega	RPE_TP53_20w0T1_mega
chr14	60000000	60050000	-0.589221	-0.825603	FALSE	RPE_TP53_Ctrl_mega	RPE_TP53_20w0T1_mega
chr14	61750000	61800000	-0.530906	-0.543053	FALSE	RPE_TP53_Ctrl_mega	RPE_TP53_20w0T1_mega
chr14	62550000	62600000	-0.447763	-0.772716	FALSE	RPE_TP53_Ctrl_mega	RPE_TP53_20w0T1_mega
chr14	63750000	63800000	-0.213374	-0.615529	FALSE	RPE_TP53_Ctrl_mega	RPE_TP53_20w0T1_mega
chr14	64950000	65000000	-0.162213	-0.122764	FALSE	RPE_TP53_Ctrl_mega	RPE_TP53_20w0T1_mega
chr14	65450000	65500000	-0.752264	-0.433306	FALSE	RPE_TP53_Ctrl_mega	RPE_TP53_20w0T1_mega
chr14	66650000	66700000	-0.168688	-0.475256	FALSE	RPE_TP53_Ctrl_mega	RPE_TP53_20w0T1_mega
chr14	66650000	66700000	-0.168688	-0.475256	FALSE	RPE_TP53_Ctrl_mega	RPE_TP53_20w0T1_mega
chr14	67800000	67850000	-0.858775	-0.852399	FALSE	RPE_TP53_Ctrl_mega	RPE_TP53_20w0T1_mega
chr14	68250000	68300000	-1.00203	-0.963956	FALSE	RPE_TP53_Ctrl_mega	RPE_TP53_20w0T1_mega
chr14	69350000	69400000	-0.487511	-0.104019	FALSE	RPE_TP53_Ctrl_mega	RPE_TP53_20w0T1_mega
chr14	70050000	70100000	-0.211879	0.0775508	FALSE	RPE_TP53_Ctrl_mega	RPE_TP53_20w0T1_mega
chr14	71450000	71500000	-0.650222	-0.400906	FALSE	RPE_TP53_Ctrl_mega	RPE_TP53_20w0T1_mega
chr14	72300000	72350000	-0.31167	-0.570909	FALSE	RPE_TP53_Ctrl_mega	RPE_TP53_20w0T1_mega
chr14	72850000	72900000	-0.982359	-0.966667	FALSE	RPE_TP53_Ctrl_mega	RPE_TP53_20w0T1_mega
chr14	73500000	73550000	-0.532938	-0.410557	FALSE	RPE_TP53_Ctrl_mega	RPE_TP53_20w0T1_mega
chr14	74600000	74650000	-0.0423779	-0.131491	FALSE	RPE_TP53_Ctrl_mega	RPE_TP53_20w0T1_mega
chr14	76000000	76050000	-0.140323	-0.157365	FALSE	RPE_TP53_Ctrl_mega	RPE_TP53_20w0T1_mega
chr14	77200000	77250000	-0.306143	-0.184571	FALSE	RPE_TP53_Ctrl_mega	RPE_TP53_20w0T1_mega
chr14	78200000	78250000	-0.696001	-0.476704	FALSE	RPE_TP53_Ctrl_mega	RPE_TP53_20w0T1_mega
chr14	79300000	79350000	-0.426767	-0.664542	FALSE	RPE_TP53_Ctrl_mega	RPE_TP53_20w0T1_mega
chr14	86400000	86450000	-0.443574	-0.54465	FALSE	RPE_TP53_Ctrl_mega	RPE_TP53_20w0T1_mega
chr14	91300000	91350000	0.0897764	0.156731	FALSE	RPE_TP53_Ctrl_mega	RPE_TP53_20w0T1_mega
chr14	91850000	91900000	-0.531786	-0.375238	FALSE	RPE_TP53_Ctrl_mega	RPE_TP53_20w0T1_mega
chr14	92550000	92600000	-0.398755	-0.25018	FALSE	RPE_TP53_Ctrl_mega	RPE_TP53_20w0T1_mega
chr14	93300000	93350000	-0.494619	-0.308093	FALSE	RPE_TP53_Ctrl_mega	RPE_TP53_20w0T1_mega
chr14	95150000	95200000	0.0932113	0.123619	FALSE	RPE_TP53_Ctrl_mega	RPE_TP53_20w0T1_mega
chr14	96000000	96050000	-0.38989	0.0619423	FALSE	RPE_TP53_Ctrl_mega	RPE_TP53_20w0T1_mega
chr14	97350000	97400000	-0.620349	-0.652772	FALSE	RPE_TP53_Ctrl_mega	RPE_TP53_20w0T1_mega
chr14	99850000	99900000	-1.64784	-1.15236	TRUE	RPE_TP53_Ctrl_mega	RPE_TP53_20w0T1_mega
chr14	100700000	100750000	-0.809304	-0.342004	FALSE	RPE_TP53_Ctrl_mega	RPE_TP53_20w0T1_mega
chr14	102200000	102250000	-0.557886	-0.547411	FALSE	RPE_TP53_Ctrl_mega	RPE_TP53_20w0T1_mega
chr14	102850000	102900000	-0.127123	0.190625	FALSE	RPE_TP53_Ctrl_mega	RPE_TP53_20w0T1_mega
chr14	105150000	105200000	-0.778612	-0.0261034	FALSE	RPE_TP53_Ctrl_mega	RPE_TP53_20w0T1_mega
chr15	22650000	22700000	-2.81529	-3.9364	TRUE	RPE_TP53_Ctrl_mega	RPE_TP53_20w0T1_mega
chr15	23500000	23550000	-2.52966	-1.73994	TRUE	RPE_TP53_Ctrl_mega	RPE_TP53_20w0T1_mega
chr15	25050000	25100000	-0.0834553	-0.139488	FALSE	RPE_TP53_Ctrl_mega	RPE_TP53_20w0T1_mega
chr15	28350000	28400000	-1.98966	-2.20964	TRUE	RPE_TP53_Ctrl_mega	RPE_TP53_20w0T1_mega
chr15	28950000	29000000	-0.898801	-1.2027	FALSE	RPE_TP53_Ctrl_mega	RPE_TP53_20w0T1_mega
chr15	30550000	30600000	-2.41862	-2.19573	TRUE	RPE_TP53_Ctrl_mega	RPE_TP53_20w0T1_mega
chr15	32650000	32700000	-3.25328	-3.34195	TRUE	RPE_TP53_Ctrl_mega	RPE_TP53_20w0T1_mega
chr15	33400000	33450000	-0.4128	-0.147067	FALSE	RPE_TP53_Ctrl_mega	RPE_TP53_20w0T1_mega
chr15	34200000	34250000	-0.0949208	-0.323425	FALSE	RPE_TP53_Ctrl_mega	RPE_TP53_20w0T1_mega
chr15	35300000	35350000	-0.981222	-0.981378	FALSE	RPE_TP53_Ctrl_mega	RPE_TP53_20w0T1_mega
chr15	36400000	36450000	0.503089	0.380507	FALSE	RPE_TP53_Ctrl_mega	RPE_TP53_20w0T1_mega
chr15	37450000	37500000	-0.340104	-0.426087	FALSE	RPE_TP53_Ctrl_mega	RPE_TP53_20w0T1_mega
chr15	38150000	38200000	-0.68477	-0.956979	FALSE	RPE_TP53_Ctrl_mega	RPE_TP53_20w0T1_mega
chr15	38900000	38950000	-0.0774498	-0.173333	FALSE	RPE_TP53_Ctrl_mega	RPE_TP53_20w0T1_mega
chr15	40050000	40100000	-0.186882	-0.0604476	FALSE	RPE_TP53_Ctrl_mega	RPE_TP53_20w0T1_mega
chr15	40800000	40850000	-0.159978	-0.115892	FALSE	RPE_TP53_Ctrl_mega	RPE_TP53_20w0T1_mega
chr15	41650000	41700000	-0.460357	-0.0607601	FALSE	RPE_TP53_Ctrl_mega	RPE_TP53_20w0T1_mega
chr15	42400000	42450000	-0.00890694	0.204176	FALSE	RPE_TP53_Ctrl_mega	RPE_TP53_20w0T1_mega
chr15	42850000	42900000	0.386497	0.419071	FALSE	RPE_TP53_Ctrl_mega	RPE_TP53_20w0T1_mega
chr15	44050000	44100000	-1.14949	-1.0625	FALSE	RPE_TP53_Ctrl_mega	RPE_TP53_20w0T1_mega
chr15	44900000	44950000	-0.80131	-0.761248	FALSE	RPE_TP53_Ctrl_mega	RPE_TP53_20w0T1_mega
chr15	46000000	46050000	-1.34241	-1.33586	TRUE	RPE_TP53_Ctrl_mega	RPE_TP53_20w0T1_mega
chr15	48550000	48600000	-1.64574	-1.68904	TRUE	RPE_TP53_Ctrl_mega	RPE_TP53_20w0T1_mega
chr15	49450000	49500000	-0.185019	-0.0577968	FALSE	RPE_TP53_Ctrl_mega	RPE_TP53_20w0T1_mega
chr15	50550000	50600000	-0.534147	-0.552558	FALSE	RPE_TP53_Ctrl_mega	RPE_TP53_20w0T1_mega
chr15	51850000	51900000	-0.452576	-0.60265	FALSE	RPE_TP53_Ctrl_mega	RPE_TP53_20w0T1_mega
chr15	53100000	53150000	-1.43174	-1.81715	TRUE	RPE_TP53_Ctrl_mega	RPE_TP53_20w0T1_mega
chr15	55450000	55500000	-1.29647	-1.15312	TRUE	RPE_TP53_Ctrl_mega	RPE_TP53_20w0T1_mega
chr15	56650000	56700000	-0.000889687	-0.0825803	FALSE	RPE_TP53_Ctrl_mega	RPE_TP53_20w0T1_mega
chr15	57800000	57850000	-0.74567	-0.554625	FALSE	RPE_TP53_Ctrl_mega	RPE_TP53_20w0T1_mega
chr15	58450000	58500000	-0.58491	-0.0888924	FALSE	RPE_TP53_Ctrl_mega	RPE_TP53_20w0T1_mega
chr15	59200000	59250000	-0.221057	-0.062099	FALSE	RPE_TP53_Ctrl_mega	RPE_TP53_20w0T1_mega
chr15	59900000	59950000	-1.42619	-1.25761	TRUE	RPE_TP53_Ctrl_mega	RPE_TP53_20w0T1_mega
chr15	60750000	60800000	-0.495435	-0.269429	FALSE	RPE_TP53_Ctrl_mega	RPE_TP53_20w0T1_mega
chr15	62100000	62150000	-0.733968	-0.814813	FALSE	RPE_TP53_Ctrl_mega	RPE_TP53_20w0T1_mega
chr15	63450000	63500000	0.32392	0.406764	FALSE	RPE_TP53_Ctrl_mega	RPE_TP53_20w0T1_mega
chr15	63550000	63600000	0.269132	0.414137	FALSE	RPE_TP53_Ctrl_mega	RPE_TP53_20w0T1_mega
chr15	63750000	63800000	0.166435	0.317328	FALSE	RPE_TP53_Ctrl_mega	RPE_TP53_20w0T1_mega
chr15	64400000	64450000	-0.563433	-0.364992	FALSE	RPE_TP53_Ctrl_mega	RPE_TP53_20w0T1_mega
chr15	65650000	65700000	-0.223588	-0.123281	FALSE	RPE_TP53_Ctrl_mega	RPE_TP53_20w0T1_mega
chr15	66800000	66850000	-0.768121	-0.33595	FALSE	RPE_TP53_Ctrl_mega	RPE_TP53_20w0T1_mega
chr15	68500000	68550000	-0.857048	-0.424259	FALSE	RPE_TP53_Ctrl_mega	RPE_TP53_20w0T1_mega
chr15	69200000	69250000	0.0191527	-0.00855071	FALSE	RPE_TP53_Ctrl_mega	RPE_TP53_20w0T1_mega
chr15	69700000	69750000	-0.83673	-0.335804	FALSE	RPE_TP53_Ctrl_mega	RPE_TP53_20w0T1_mega
chr15	72500000	72550000	-0.36648	0.135353	FALSE	RPE_TP53_Ctrl_mega	RPE_TP53_20w0T1_mega
chr15	72950000	73000000	-0.29364	-0.154212	FALSE	RPE_TP53_Ctrl_mega	RPE_TP53_20w0T1_mega
chr15	74150000	74200000	-0.853729	-0.434276	FALSE	RPE_TP53_Ctrl_mega	RPE_TP53_20w0T1_mega
chr15	74650000	74700000	-0.232605	0.214145	FALSE	RPE_TP53_Ctrl_mega	RPE_TP53_20w0T1_mega
chr15	75150000	75200000	0.161085	0.357622	FALSE	RPE_TP53_Ctrl_mega	RPE_TP53_20w0T1_mega
chr15	75650000	75700000	-0.249658	-0.0931901	FALSE	RPE_TP53_Ctrl_mega	RPE_TP53_20w0T1_mega
chr15	76200000	76250000	-0.639848	-0.715343	FALSE	RPE_TP53_Ctrl_mega	RPE_TP53_20w0T1_mega
chr15	77200000	77250000	-0.632479	-0.58233	FALSE	RPE_TP53_Ctrl_mega	RPE_TP53_20w0T1_mega
chr15	79500000	79550000	-0.702406	-0.674943	FALSE	RPE_TP53_Ctrl_mega	RPE_TP53_20w0T1_mega
chr15	80600000	80650000	-0.0722051	-0.137265	FALSE	RPE_TP53_Ctrl_mega	RPE_TP53_20w0T1_mega
chr15	81350000	81400000	-0.64119	-0.372116	FALSE	RPE_TP53_Ctrl_mega	RPE_TP53_20w0T1_mega
chr15	83800000	83850000	-0.130109	-0.115903	FALSE	RPE_TP53_Ctrl_mega	RPE_TP53_20w0T1_mega
chr15	84900000	84950000	-1.76057	-1.67177	TRUE	RPE_TP53_Ctrl_mega	RPE_TP53_20w0T1_mega
chr15	85750000	85800000	-0.353988	-0.18861	FALSE	RPE_TP53_Ctrl_mega	RPE_TP53_20w0T1_mega
chr15	86350000	86400000	-2.09992	-2.00198	TRUE	RPE_TP53_Ctrl_mega	RPE_TP53_20w0T1_mega
chr15	88950000	89000000	-0.851985	-0.591463	FALSE	RPE_TP53_Ctrl_mega	RPE_TP53_20w0T1_mega
chr15	90700000	90750000	-0.102461	-0.161348	FALSE	RPE_TP53_Ctrl_mega	RPE_TP53_20w0T1_mega
chr15	91500000	91550000	-1.45715	-0.826496	FALSE	RPE_TP53_Ctrl_mega	RPE_TP53_20w0T1_mega
chr15	92650000	92700000	-0.375216	-0.125742	FALSE	RPE_TP53_Ctrl_mega	RPE_TP53_20w0T1_mega
chr15	93650000	93700000	-0.753857	-0.970379	FALSE	RPE_TP53_Ctrl_mega	RPE_TP53_20w0T1_mega
chr15	96950000	97000000	-0.444161	0.300744	FALSE	RPE_TP53_Ctrl_mega	RPE_TP53_20w0T1_mega
chr15	97750000	97800000	0.0824453	-0.320973	FALSE	RPE_TP53_Ctrl_mega	RPE_TP53_20w0T1_mega
chr15	98900000	98950000	-1.41362	-1.4138	TRUE	RPE_TP53_Ctrl_mega	RPE_TP53_20w0T1_mega
chr15	99700000	99750000	-0.515148	-0.282544	FALSE	RPE_TP53_Ctrl_mega	RPE_TP53_20w0T1_mega
chr15	100350000	100400000	-0.947202	-0.8846	FALSE	RPE_TP53_Ctrl_mega	RPE_TP53_20w0T1_mega
chr15	101100000	101150000	-0.771539	-0.37565	FALSE	RPE_TP53_Ctrl_mega	RPE_TP53_20w0T1_mega
chr16	1950000	2000000	-0.297074	-0.0468116	FALSE	RPE_TP53_Ctrl_mega	RPE_TP53_20w0T1_mega
chr16	3050000	3100000	-1.00086	-0.490528	FALSE	RPE_TP53_Ctrl_mega	RPE_TP53_20w0T1_mega
chr16	3550000	3600000	0.0145936	0.0411737	FALSE	RPE_TP53_Ctrl_mega	RPE_TP53_20w0T1_mega
chr16	4500000	4550000	-0.614476	-0.266008	FALSE	RPE_TP53_Ctrl_mega	RPE_TP53_20w0T1_mega
chr16	5150000	5200000	-1.95275	-2.00366	TRUE	RPE_TP53_Ctrl_mega	RPE_TP53_20w0T1_mega
chr16	6750000	6800000	0.0180329	0.0812964	FALSE	RPE_TP53_Ctrl_mega	RPE_TP53_20w0T1_mega
chr16	8550000	8600000	-1.47451	-1.57307	TRUE	RPE_TP53_Ctrl_mega	RPE_TP53_20w0T1_mega
chr16	10950000	11000000	-0.575717	-0.553544	FALSE	RPE_TP53_Ctrl_mega	RPE_TP53_20w0T1_mega
chr16	13950000	14000000	-1.04598	-0.695031	FALSE	RPE_TP53_Ctrl_mega	RPE_TP53_20w0T1_mega
chr16	14800000	14850000	-1.12373	-1.40449	TRUE	RPE_TP53_Ctrl_mega	RPE_TP53_20w0T1_mega
chr16	16450000	16500000	-3.5197	-2.89726	TRUE	RPE_TP53_Ctrl_mega	RPE_TP53_20w0T1_mega
chr16	19550000	19600000	-0.698738	-0.319471	FALSE	RPE_TP53_Ctrl_mega	RPE_TP53_20w0T1_mega
chr16	19900000	19950000	-0.482645	-0.158097	FALSE	RPE_TP53_Ctrl_mega	RPE_TP53_20w0T1_mega
chr16	20650000	20700000	-0.734367	-0.480106	FALSE	RPE_TP53_Ctrl_mega	RPE_TP53_20w0T1_mega
chr16	21500000	21550000	-1.51043	-1.31275	TRUE	RPE_TP53_Ctrl_mega	RPE_TP53_20w0T1_mega
chr16	23650000	23700000	-0.735855	-0.427852	FALSE	RPE_TP53_Ctrl_mega	RPE_TP53_20w0T1_mega
chr16	24500000	24550000	-1.01116	-1.08675	FALSE	RPE_TP53_Ctrl_mega	RPE_TP53_20w0T1_mega
chr16	25250000	25300000	-1.25161	-0.985878	FALSE	RPE_TP53_Ctrl_mega	RPE_TP53_20w0T1_mega
chr16	27100000	27150000	-0.80473	-0.374661	FALSE	RPE_TP53_Ctrl_mega	RPE_TP53_20w0T1_mega
chr16	27500000	27550000	-0.822888	-0.269861	FALSE	RPE_TP53_Ctrl_mega	RPE_TP53_20w0T1_mega
chr16	29600000	29650000	0.0165495	-0.334075	FALSE	RPE_TP53_Ctrl_mega	RPE_TP53_20w0T1_mega
chr16	30050000	30100000	-0.410302	-0.11935	FALSE	RPE_TP53_Ctrl_mega	RPE_TP53_20w0T1_mega
chr16	30800000	30850000	-0.39712	-0.141296	FALSE	RPE_TP53_Ctrl_mega	RPE_TP53_20w0T1_mega
chr16	32250000	32300000	-0.857846	-1.29219	FALSE	RPE_TP53_Ctrl_mega	RPE_TP53_20w0T1_mega
chr16	34050000	34100000	-2.07064	-2.05831	TRUE	RPE_TP53_Ctrl_mega	RPE_TP53_20w0T1_mega
chr16	48250000	48300000	-0.703412	-0.390588	FALSE	RPE_TP53_Ctrl_mega	RPE_TP53_20w0T1_mega
chr16	48700000	48750000	-1.32001	-1.24742	TRUE	RPE_TP53_Ctrl_mega	RPE_TP53_20w0T1_mega
chr16	49900000	49950000	-0.546788	-0.413573	FALSE	RPE_TP53_Ctrl_mega	RPE_TP53_20w0T1_mega
chr16	52100000	52150000	-0.0251556	-0.202244	FALSE	RPE_TP53_Ctrl_mega	RPE_TP53_20w0T1_mega
chr16	53000000	53050000	-0.683758	-0.595069	FALSE	RPE_TP53_Ctrl_mega	RPE_TP53_20w0T1_mega
chr16	53500000	53550000	-1.07926	-0.714522	FALSE	RPE_TP53_Ctrl_mega	RPE_TP53_20w0T1_mega
chr16	55400000	55450000	-0.178183	-0.0899531	FALSE	RPE_TP53_Ctrl_mega	RPE_TP53_20w0T1_mega
chr16	55850000	55900000	0.147172	-0.0632995	FALSE	RPE_TP53_Ctrl_mega	RPE_TP53_20w0T1_mega
chr16	56400000	56450000	-0.503732	-0.356765	FALSE	RPE_TP53_Ctrl_mega	RPE_TP53_20w0T1_mega
chr16	57450000	57500000	-0.225641	-0.140611	FALSE	RPE_TP53_Ctrl_mega	RPE_TP53_20w0T1_mega
chr16	58800000	58850000	-2.18157	-1.80427	TRUE	RPE_TP53_Ctrl_mega	RPE_TP53_20w0T1_mega
chr16	63250000	63300000	-0.132415	-0.0941833	FALSE	RPE_TP53_Ctrl_mega	RPE_TP53_20w0T1_mega
chr16	66300000	66350000	-1.85796	-1.39536	TRUE	RPE_TP53_Ctrl_mega	RPE_TP53_20w0T1_mega
chr16	66800000	66850000	-0.408886	-0.197629	FALSE	RPE_TP53_Ctrl_mega	RPE_TP53_20w0T1_mega
chr16	67500000	67550000	-0.336687	-0.0416972	FALSE	RPE_TP53_Ctrl_mega	RPE_TP53_20w0T1_mega
chr16	68350000	68400000	-0.549955	-0.282754	FALSE	RPE_TP53_Ctrl_mega	RPE_TP53_20w0T1_mega
chr16	69250000	69300000	0.127595	0.389796	FALSE	RPE_TP53_Ctrl_mega	RPE_TP53_20w0T1_mega
chr16	70200000	70250000	-0.417588	-0.37704	FALSE	RPE_TP53_Ctrl_mega	RPE_TP53_20w0T1_mega
chr16	70800000	70850000	-1.24107	-1.13854	TRUE	RPE_TP53_Ctrl_mega	RPE_TP53_20w0T1_mega
chr16	72100000	72150000	-0.944138	-0.814036	FALSE	RPE_TP53_Ctrl_mega	RPE_TP53_20w0T1_mega
chr16	74300000	74350000	-2.2165	-1.67783	TRUE	RPE_TP53_Ctrl_mega	RPE_TP53_20w0T1_mega
chr16	75750000	75800000	-1.44521	-1.70271	TRUE	RPE_TP53_Ctrl_mega	RPE_TP53_20w0T1_mega
chr16	77150000	77200000	-1.33431	-1.1361	TRUE	RPE_TP53_Ctrl_mega	RPE_TP53_20w0T1_mega
chr16	77650000	77700000	-0.245865	-0.202712	FALSE	RPE_TP53_Ctrl_mega	RPE_TP53_20w0T1_mega
chr16	78100000	78150000	-0.265965	-0.296339	FALSE	RPE_TP53_Ctrl_mega	RPE_TP53_20w0T1_mega
chr16	80500000	80550000	-0.145643	-0.418005	FALSE	RPE_TP53_Ctrl_mega	RPE_TP53_20w0T1_mega
chr16	81050000	81100000	-0.584394	-0.526515	FALSE	RPE_TP53_Ctrl_mega	RPE_TP53_20w0T1_mega
chr16	81850000	81900000	-0.906007	-0.66253	FALSE	RPE_TP53_Ctrl_mega	RPE_TP53_20w0T1_mega
chr16	83900000	83950000	-0.921978	-0.552892	FALSE	RPE_TP53_Ctrl_mega	RPE_TP53_20w0T1_mega
chr16	85100000	85150000	-0.391202	-0.0112271	FALSE	RPE_TP53_Ctrl_mega	RPE_TP53_20w0T1_mega
chr16	85800000	85850000	-0.562031	-0.194041	FALSE	RPE_TP53_Ctrl_mega	RPE_TP53_20w0T1_mega
chr16	86550000	86600000	-0.773421	-0.200196	FALSE	RPE_TP53_Ctrl_mega	RPE_TP53_20w0T1_mega
chr16	87400000	87450000	-0.502994	-0.237762	FALSE	RPE_TP53_Ctrl_mega	RPE_TP53_20w0T1_mega
chr16	87850000	87900000	-0.106127	0.10012	FALSE	RPE_TP53_Ctrl_mega	RPE_TP53_20w0T1_mega
chr16	88650000	88700000	-0.349257	0.0958	FALSE	RPE_TP53_Ctrl_mega	RPE_TP53_20w0T1_mega
chr16	89300000	89350000	-0.257325	-0.000413717	FALSE	RPE_TP53_Ctrl_mega	RPE_TP53_20w0T1_mega
chr17	950000	1000000	-0.806043	-0.554872	FALSE	RPE_TP53_Ctrl_mega	RPE_TP53_20w0T1_mega
chr17	1550000	1600000	-0.147862	0.137171	FALSE	RPE_TP53_Ctrl_mega	RPE_TP53_20w0T1_mega
chr17	2250000	2300000	-0.807204	-0.459003	FALSE	RPE_TP53_Ctrl_mega	RPE_TP53_20w0T1_mega
chr17	2600000	2650000	-0.69778	-0.620107	FALSE	RPE_TP53_Ctrl_mega	RPE_TP53_20w0T1_mega
chr17	3550000	3600000	-1.02036	-0.592347	FALSE	RPE_TP53_Ctrl_mega	RPE_TP53_20w0T1_mega
chr17	4450000	4500000	-0.0737048	-0.138106	FALSE	RPE_TP53_Ctrl_mega	RPE_TP53_20w0T1_mega
chr17	7000000	7050000	-0.517632	-0.404772	FALSE	RPE_TP53_Ctrl_mega	RPE_TP53_20w0T1_mega
chr17	7550000	7600000	-0.176911	0.0142673	FALSE	RPE_TP53_Ctrl_mega	RPE_TP53_20w0T1_mega
chr17	8250000	8300000	-1.00195	-0.530493	FALSE	RPE_TP53_Ctrl_mega	RPE_TP53_20w0T1_mega
chr17	9550000	9600000	-0.227479	-0.930499	FALSE	RPE_TP53_Ctrl_mega	RPE_TP53_20w0T1_mega
chr17	12950000	13000000	-1.40491	-1.2135	TRUE	RPE_TP53_Ctrl_mega	RPE_TP53_20w0T1_mega
chr17	14250000	14300000	-0.174366	0.0182939	FALSE	RPE_TP53_Ctrl_mega	RPE_TP53_20w0T1_mega
chr17	15050000	15100000	-0.815876	-0.691909	FALSE	RPE_TP53_Ctrl_mega	RPE_TP53_20w0T1_mega
chr17	15550000	15600000	-0.24865	-0.347899	FALSE	RPE_TP53_Ctrl_mega	RPE_TP53_20w0T1_mega
chr17	16700000	16750000	-0.994016	-1.34282	FALSE	RPE_TP53_Ctrl_mega	RPE_TP53_20w0T1_mega
chr17	18350000	18400000	-0.904815	-1.29507	FALSE	RPE_TP53_Ctrl_mega	RPE_TP53_20w0T1_mega
chr17	19800000	19850000	-0.280392	-0.360377	FALSE	RPE_TP53_Ctrl_mega	RPE_TP53_20w0T1_mega
chr17	21500000	21550000	-1.02046	-1.55415	FALSE	RPE_TP53_Ctrl_mega	RPE_TP53_20w0T1_mega
chr17	26050000	26100000	-0.432305	-0.298983	FALSE	RPE_TP53_Ctrl_mega	RPE_TP53_20w0T1_mega
chr17	26900000	26950000	-1.33141	-0.917052	FALSE	RPE_TP53_Ctrl_mega	RPE_TP53_20w0T1_mega
chr17	28450000	28500000	0.161552	0.229938	FALSE	RPE_TP53_Ctrl_mega	RPE_TP53_20w0T1_mega
chr17	29150000	29200000	-0.292442	-0.0492128	FALSE	RPE_TP53_Ctrl_mega	RPE_TP53_20w0T1_mega
chr17	29700000	29750000	-0.00455366	-0.0809284	FALSE	RPE_TP53_Ctrl_mega	RPE_TP53_20w0T1_mega
chr17	30750000	30800000	-1.58667	-1.1158	TRUE	RPE_TP53_Ctrl_mega	RPE_TP53_20w0T1_mega
chr17	32650000	32700000	-0.264765	-0.546284	FALSE	RPE_TP53_Ctrl_mega	RPE_TP53_20w0T1_mega
chr17	36400000	36450000	-0.714735	-0.914023	FALSE	RPE_TP53_Ctrl_mega	RPE_TP53_20w0T1_mega
chr17	36850000	36900000	-0.525407	-0.476686	FALSE	RPE_TP53_Ctrl_mega	RPE_TP53_20w0T1_mega
chr17	38650000	38700000	-0.113734	-0.206159	FALSE	RPE_TP53_Ctrl_mega	RPE_TP53_20w0T1_mega
chr17	39850000	39900000	-1.53142	-1.23843	TRUE	RPE_TP53_Ctrl_mega	RPE_TP53_20w0T1_mega
chr17	42850000	42900000	-0.255771	-0.0860424	FALSE	RPE_TP53_Ctrl_mega	RPE_TP53_20w0T1_mega
chr17	43550000	43600000	-0.713893	-0.838614	FALSE	RPE_TP53_Ctrl_mega	RPE_TP53_20w0T1_mega
chr17	46800000	46850000	0.157998	0.097254	FALSE	RPE_TP53_Ctrl_mega	RPE_TP53_20w0T1_mega
chr17	47350000	47400000	-0.211436	-0.0923156	FALSE	RPE_TP53_Ctrl_mega	RPE_TP53_20w0T1_mega
chr17	48400000	48450000	-0.631865	-0.26446	FALSE	RPE_TP53_Ctrl_mega	RPE_TP53_20w0T1_mega
chr17	49350000	49400000	-1.96814	-1.67803	TRUE	RPE_TP53_Ctrl_mega	RPE_TP53_20w0T1_mega
chr17	52100000	52150000	0.21694	-0.00607251	FALSE	RPE_TP53_Ctrl_mega	RPE_TP53_20w0T1_mega
chr17	52950000	53000000	-1.23839	-1.01286	FALSE	RPE_TP53_Ctrl_mega	RPE_TP53_20w0T1_mega
chr17	53800000	53850000	-0.221839	-0.0857912	FALSE	RPE_TP53_Ctrl_mega	RPE_TP53_20w0T1_mega
chr17	55100000	55150000	-0.780618	-0.887942	FALSE	RPE_TP53_Ctrl_mega	RPE_TP53_20w0T1_mega
chr17	56500000	56550000	-0.422958	-0.431419	FALSE	RPE_TP53_Ctrl_mega	RPE_TP53_20w0T1_mega
chr17	58100000	58150000	-0.528822	-0.344003	FALSE	RPE_TP53_Ctrl_mega	RPE_TP53_20w0T1_mega
chr17	58700000	58750000	-0.426776	-0.419997	FALSE	RPE_TP53_Ctrl_mega	RPE_TP53_20w0T1_mega
chr17	59600000	59650000	-0.00580008	0.0764218	FALSE	RPE_TP53_Ctrl_mega	RPE_TP53_20w0T1_mega
chr17	60500000	60550000	-0.603445	-0.597646	FALSE	RPE_TP53_Ctrl_mega	RPE_TP53_20w0T1_mega
chr17	61850000	61900000	-1.07553	-0.671962	FALSE	RPE_TP53_Ctrl_mega	RPE_TP53_20w0T1_mega
chr17	62450000	62500000	-0.783348	-0.72493	FALSE	RPE_TP53_Ctrl_mega	RPE_TP53_20w0T1_mega
chr17	63150000	63200000	-0.643293	-0.596352	FALSE	RPE_TP53_Ctrl_mega	RPE_TP53_20w0T1_mega
chr17	64100000	64150000	-0.366106	-0.409148	FALSE	RPE_TP53_Ctrl_mega	RPE_TP53_20w0T1_mega
chr17	65850000	65900000	-0.62136	-0.407887	FALSE	RPE_TP53_Ctrl_mega	RPE_TP53_20w0T1_mega
chr17	66550000	66600000	-0.0244002	0.0360172	FALSE	RPE_TP53_Ctrl_mega	RPE_TP53_20w0T1_mega
chr17	67450000	67500000	-0.505189	-0.424885	FALSE	RPE_TP53_Ctrl_mega	RPE_TP53_20w0T1_mega
chr17	68600000	68650000	-0.404154	-0.321799	FALSE	RPE_TP53_Ctrl_mega	RPE_TP53_20w0T1_mega
chr17	70100000	70150000	-0.0796721	0.16724	FALSE	RPE_TP53_Ctrl_mega	RPE_TP53_20w0T1_mega
chr17	70550000	70600000	-0.619927	-0.375534	FALSE	RPE_TP53_Ctrl_mega	RPE_TP53_20w0T1_mega
chr17	71350000	71400000	-0.618493	-0.616725	FALSE	RPE_TP53_Ctrl_mega	RPE_TP53_20w0T1_mega
chr17	72250000	72300000	-0.0406581	-0.00451294	FALSE	RPE_TP53_Ctrl_mega	RPE_TP53_20w0T1_mega
chr17	72850000	72900000	-0.961389	-0.575812	FALSE	RPE_TP53_Ctrl_mega	RPE_TP53_20w0T1_mega
chr17	73800000	73850000	-0.45707	-0.33554	FALSE	RPE_TP53_Ctrl_mega	RPE_TP53_20w0T1_mega
chr17	74600000	74650000	-0.203709	-0.193975	FALSE	RPE_TP53_Ctrl_mega	RPE_TP53_20w0T1_mega
chr17	75350000	75400000	0.099352	0.345675	FALSE	RPE_TP53_Ctrl_mega	RPE_TP53_20w0T1_mega
chr17	76150000	76200000	-0.342277	-0.166335	FALSE	RPE_TP53_Ctrl_mega	RPE_TP53_20w0T1_mega
chr17	76950000	77000000	-0.665238	-0.348282	FALSE	RPE_TP53_Ctrl_mega	RPE_TP53_20w0T1_mega
chr17	77650000	77700000	-0.559421	-0.393934	FALSE	RPE_TP53_Ctrl_mega	RPE_TP53_20w0T1_mega
chr17	78050000	78100000	-0.326954	-0.183502	FALSE	RPE_TP53_Ctrl_mega	RPE_TP53_20w0T1_mega
chr17	79050000	79100000	-0.407729	-0.112125	FALSE	RPE_TP53_Ctrl_mega	RPE_TP53_20w0T1_mega
chr17	79600000	79650000	-0.650933	-0.355845	FALSE	RPE_TP53_Ctrl_mega	RPE_TP53_20w0T1_mega
chr17	80100000	80150000	-0.347571	0.0481612	FALSE	RPE_TP53_Ctrl_mega	RPE_TP53_20w0T1_mega
chr18	850000	900000	-1.05304	-0.38957	FALSE	RPE_TP53_Ctrl_mega	RPE_TP53_20w0T1_mega
chr18	2650000	2700000	-0.471232	-0.397885	FALSE	RPE_TP53_Ctrl_mega	RPE_TP53_20w0T1_mega
chr18	3200000	3250000	-0.304119	-0.0263737	FALSE	RPE_TP53_Ctrl_mega	RPE_TP53_20w0T1_mega
chr18	5150000	5200000	-0.244628	-0.679953	FALSE	RPE_TP53_Ctrl_mega	RPE_TP53_20w0T1_mega
chr18	5750000	5800000	-0.026445	0.212052	FALSE	RPE_TP53_Ctrl_mega	RPE_TP53_20w0T1_mega
chr18	6350000	6400000	0.224851	0.113251	FALSE	RPE_TP53_Ctrl_mega	RPE_TP53_20w0T1_mega
chr18	7450000	7500000	-0.466161	-0.338202	FALSE	RPE_TP53_Ctrl_mega	RPE_TP53_20w0T1_mega
chr18	8550000	8600000	-0.760905	-0.859761	FALSE	RPE_TP53_Ctrl_mega	RPE_TP53_20w0T1_mega
chr18	9950000	10000000	-0.695696	-0.299353	FALSE	RPE_TP53_Ctrl_mega	RPE_TP53_20w0T1_mega
chr18	11600000	11650000	-0.429524	-0.244617	FALSE	RPE_TP53_Ctrl_mega	RPE_TP53_20w0T1_mega
chr18	12250000	12300000	-0.735657	-0.365832	FALSE	RPE_TP53_Ctrl_mega	RPE_TP53_20w0T1_mega
chr18	13050000	13100000	-0.572769	-0.323407	FALSE	RPE_TP53_Ctrl_mega	RPE_TP53_20w0T1_mega
chr18	13800000	13850000	-0.0520241	-0.453953	FALSE	RPE_TP53_Ctrl_mega	RPE_TP53_20w0T1_mega
chr18	19400000	19450000	-0.429857	-0.0966701	FALSE	RPE_TP53_Ctrl_mega	RPE_TP53_20w0T1_mega
chr18	20400000	20450000	0.116746	0.223128	FALSE	RPE_TP53_Ctrl_mega	RPE_TP53_20w0T1_mega
chr18	21050000	21100000	-0.292362	0.0104612	FALSE	RPE_TP53_Ctrl_mega	RPE_TP53_20w0T1_mega
chr18	22050000	22100000	-1.6446	-1.45386	TRUE	RPE_TP53_Ctrl_mega	RPE_TP53_20w0T1_mega
chr18	25150000	25200000	-1.52846	-1.65576	TRUE	RPE_TP53_Ctrl_mega	RPE_TP53_20w0T1_mega
chr18	25850000	25900000	0.217239	0.242143	FALSE	RPE_TP53_Ctrl_mega	RPE_TP53_20w0T1_mega
chr18	27350000	27400000	0.0642139	-0.107293	FALSE	RPE_TP53_Ctrl_mega	RPE_TP53_20w0T1_mega
chr18	28500000	28550000	-0.713141	-1.10934	FALSE	RPE_TP53_Ctrl_mega	RPE_TP53_20w0T1_mega
chr18	29700000	29750000	-1.39014	-0.893278	FALSE	RPE_TP53_Ctrl_mega	RPE_TP53_20w0T1_mega
chr18	32400000	32450000	-0.507792	-0.248645	FALSE	RPE_TP53_Ctrl_mega	RPE_TP53_20w0T1_mega
chr18	33550000	33600000	-0.159042	-0.0515394	FALSE	RPE_TP53_Ctrl_mega	RPE_TP53_20w0T1_mega
chr18	39500000	39550000	-1.67097	-1.15823	TRUE	RPE_TP53_Ctrl_mega	RPE_TP53_20w0T1_mega
chr18	41100000	41150000	-0.899248	-1.18866	FALSE	RPE_TP53_Ctrl_mega	RPE_TP53_20w0T1_mega
chr18	43100000	43150000	-0.561792	-0.0850244	FALSE	RPE_TP53_Ctrl_mega	RPE_TP53_20w0T1_mega
chr18	43700000	43750000	-1.01244	-0.720153	FALSE	RPE_TP53_Ctrl_mega	RPE_TP53_20w0T1_mega
chr18	45250000	45300000	-0.543968	-0.0292018	FALSE	RPE_TP53_Ctrl_mega	RPE_TP53_20w0T1_mega
chr18	46050000	46100000	-0.384074	-0.129803	FALSE	RPE_TP53_Ctrl_mega	RPE_TP53_20w0T1_mega
chr18	46950000	47000000	-0.612027	-0.417767	FALSE	RPE_TP53_Ctrl_mega	RPE_TP53_20w0T1_mega
chr18	47400000	47450000	-0.232752	0.0063062	FALSE	RPE_TP53_Ctrl_mega	RPE_TP53_20w0T1_mega
chr18	48050000	48100000	-0.367306	-0.473802	FALSE	RPE_TP53_Ctrl_mega	RPE_TP53_20w0T1_mega
chr18	48950000	49000000	-0.23769	-0.445302	FALSE	RPE_TP53_Ctrl_mega	RPE_TP53_20w0T1_mega
chr18	52800000	52850000	-0.288346	-0.0326985	FALSE	RPE_TP53_Ctrl_mega	RPE_TP53_20w0T1_mega
chr18	53550000	53600000	0.63931	-0.0209911	FALSE	RPE_TP53_Ctrl_mega	RPE_TP53_20w0T1_mega
chr18	54300000	54350000	-1.02273	-0.81578	FALSE	RPE_TP53_Ctrl_mega	RPE_TP53_20w0T1_mega
chr18	55200000	55250000	-1.48837	-1.33291	TRUE	RPE_TP53_Ctrl_mega	RPE_TP53_20w0T1_mega
chr18	56900000	56950000	-0.0557328	-0.0396039	FALSE	RPE_TP53_Ctrl_mega	RPE_TP53_20w0T1_mega
chr18	57550000	57600000	-0.221686	0.0131662	FALSE	RPE_TP53_Ctrl_mega	RPE_TP53_20w0T1_mega
chr18	58350000	58400000	-0.0845478	-0.0657219	FALSE	RPE_TP53_Ctrl_mega	RPE_TP53_20w0T1_mega
chr18	59850000	59900000	-0.422411	-0.13339	FALSE	RPE_TP53_Ctrl_mega	RPE_TP53_20w0T1_mega
chr18	60700000	60750000	0.230766	0.306558	FALSE	RPE_TP53_Ctrl_mega	RPE_TP53_20w0T1_mega
chr18	61100000	61150000	-0.105271	-0.108938	FALSE	RPE_TP53_Ctrl_mega	RPE_TP53_20w0T1_mega
chr18	61700000	61750000	-2.4804	-1.89583	TRUE	RPE_TP53_Ctrl_mega	RPE_TP53_20w0T1_mega
chr18	63550000	63600000	-0.191075	-0.227175	FALSE	RPE_TP53_Ctrl_mega	RPE_TP53_20w0T1_mega
chr18	64800000	64850000	-1.74326	-1.72987	TRUE	RPE_TP53_Ctrl_mega	RPE_TP53_20w0T1_mega
chr18	65600000	65650000	0.593074	0.728737	FALSE	RPE_TP53_Ctrl_mega	RPE_TP53_20w0T1_mega
chr18	66400000	66450000	-1.56836	-1.00583	FALSE	RPE_TP53_Ctrl_mega	RPE_TP53_20w0T1_mega
chr18	68200000	68250000	-1.94612	-2.04393	TRUE	RPE_TP53_Ctrl_mega	RPE_TP53_20w0T1_mega
chr18	70200000	70250000	-0.341214	-0.624868	FALSE	RPE_TP53_Ctrl_mega	RPE_TP53_20w0T1_mega
chr18	71750000	71800000	-0.896848	-0.682867	FALSE	RPE_TP53_Ctrl_mega	RPE_TP53_20w0T1_mega
chr18	72200000	72250000	-1.03855	-0.658261	FALSE	RPE_TP53_Ctrl_mega	RPE_TP53_20w0T1_mega
chr18	74050000	74100000	-0.6623	-0.740982	FALSE	RPE_TP53_Ctrl_mega	RPE_TP53_20w0T1_mega
chr18	76100000	76150000	0.238886	0.248514	FALSE	RPE_TP53_Ctrl_mega	RPE_TP53_20w0T1_mega
chr18	76650000	76700000	0.00381311	-0.0826299	FALSE	RPE_TP53_Ctrl_mega	RPE_TP53_20w0T1_mega
chr19	1350000	1400000	-0.185086	0.0930144	FALSE	RPE_TP53_Ctrl_mega	RPE_TP53_20w0T1_mega
chr19	1850000	1900000	-0.667922	-0.145646	FALSE	RPE_TP53_Ctrl_mega	RPE_TP53_20w0T1_mega
chr19	2800000	2850000	0.0204181	0.209571	FALSE	RPE_TP53_Ctrl_mega	RPE_TP53_20w0T1_mega
chr19	3200000	3250000	-0.107494	0.0255939	FALSE	RPE_TP53_Ctrl_mega	RPE_TP53_20w0T1_mega
chr19	3600000	3650000	-0.0208853	0.212089	FALSE	RPE_TP53_Ctrl_mega	RPE_TP53_20w0T1_mega
chr19	4650000	4700000	-0.498552	-0.252542	FALSE	RPE_TP53_Ctrl_mega	RPE_TP53_20w0T1_mega
chr19	5700000	5750000	-0.968764	-0.556203	FALSE	RPE_TP53_Ctrl_mega	RPE_TP53_20w0T1_mega
chr19	6350000	6400000	0.169528	0.158403	FALSE	RPE_TP53_Ctrl_mega	RPE_TP53_20w0T1_mega
chr19	6950000	7000000	-0.200278	-0.256485	FALSE	RPE_TP53_Ctrl_mega	RPE_TP53_20w0T1_mega
chr19	7950000	8000000	-0.233904	-0.0677642	FALSE	RPE_TP53_Ctrl_mega	RPE_TP53_20w0T1_mega
chr19	8650000	8700000	-0.656946	-0.583585	FALSE	RPE_TP53_Ctrl_mega	RPE_TP53_20w0T1_mega
chr19	10000000	10050000	-0.954504	-0.810701	FALSE	RPE_TP53_Ctrl_mega	RPE_TP53_20w0T1_mega
chr19	11650000	11700000	-0.738715	-0.881799	FALSE	RPE_TP53_Ctrl_mega	RPE_TP53_20w0T1_mega
chr19	12800000	12850000	-1.39036	-1.16649	TRUE	RPE_TP53_Ctrl_mega	RPE_TP53_20w0T1_mega
chr19	13850000	13900000	-0.352083	-0.0749186	FALSE	RPE_TP53_Ctrl_mega	RPE_TP53_20w0T1_mega
chr19	14650000	14700000	-1.04892	-0.641596	FALSE	RPE_TP53_Ctrl_mega	RPE_TP53_20w0T1_mega
chr19	15000000	15050000	-0.0208986	-0.230348	FALSE	RPE_TP53_Ctrl_mega	RPE_TP53_20w0T1_mega
chr19	15000000	15050000	-0.0208986	-0.230348	FALSE	RPE_TP53_Ctrl_mega	RPE_TP53_20w0T1_mega
chr19	15700000	15750000	-0.0446613	-0.00417971	FALSE	RPE_TP53_Ctrl_mega	RPE_TP53_20w0T1_mega
chr19	16600000	16650000	-0.662129	-0.418753	FALSE	RPE_TP53_Ctrl_mega	RPE_TP53_20w0T1_mega
chr19	17400000	17450000	-0.319873	0.0212742	FALSE	RPE_TP53_Ctrl_mega	RPE_TP53_20w0T1_mega
chr19	18300000	18350000	-0.280331	-0.172307	FALSE	RPE_TP53_Ctrl_mega	RPE_TP53_20w0T1_mega
chr19	19150000	19200000	-0.580592	-0.345235	FALSE	RPE_TP53_Ctrl_mega	RPE_TP53_20w0T1_mega
chr19	20850000	20900000	0.047986	-0.205306	FALSE	RPE_TP53_Ctrl_mega	RPE_TP53_20w0T1_mega
chr19	21700000	21750000	-0.0557135	-0.313062	FALSE	RPE_TP53_Ctrl_mega	RPE_TP53_20w0T1_mega
chr19	36600000	36650000	-1.28782	-1.0388	FALSE	RPE_TP53_Ctrl_mega	RPE_TP53_20w0T1_mega
chr19	38350000	38400000	-1.30489	-1.32974	TRUE	RPE_TP53_Ctrl_mega	RPE_TP53_20w0T1_mega
chr19	38750000	38800000	-0.297131	-0.160881	FALSE	RPE_TP53_Ctrl_mega	RPE_TP53_20w0T1_mega
chr19	39950000	40000000	-0.773774	-0.236368	FALSE	RPE_TP53_Ctrl_mega	RPE_TP53_20w0T1_mega
chr19	40750000	40800000	-0.240457	-0.330143	FALSE	RPE_TP53_Ctrl_mega	RPE_TP53_20w0T1_mega
chr19	42350000	42400000	-0.960824	-0.904743	FALSE	RPE_TP53_Ctrl_mega	RPE_TP53_20w0T1_mega
chr19	42900000	42950000	-0.991639	-1.13779	FALSE	RPE_TP53_Ctrl_mega	RPE_TP53_20w0T1_mega
chr19	45100000	45150000	-0.189465	-0.402898	FALSE	RPE_TP53_Ctrl_mega	RPE_TP53_20w0T1_mega
chr19	46250000	46300000	-0.652783	-0.496966	FALSE	RPE_TP53_Ctrl_mega	RPE_TP53_20w0T1_mega
chr19	47150000	47200000	-0.564895	-0.302386	FALSE	RPE_TP53_Ctrl_mega	RPE_TP53_20w0T1_mega
chr19	47750000	47800000	-0.77499	-0.346774	FALSE	RPE_TP53_Ctrl_mega	RPE_TP53_20w0T1_mega
chr19	48300000	48350000	-0.029238	0.0907244	FALSE	RPE_TP53_Ctrl_mega	RPE_TP53_20w0T1_mega
chr19	49100000	49150000	-0.776902	-0.358652	FALSE	RPE_TP53_Ctrl_mega	RPE_TP53_20w0T1_mega
chr19	51650000	51700000	-0.0793246	-0.24375	FALSE	RPE_TP53_Ctrl_mega	RPE_TP53_20w0T1_mega
chr19	52350000	52400000	-0.545604	-0.505553	FALSE	RPE_TP53_Ctrl_mega	RPE_TP53_20w0T1_mega
chr19	53550000	53600000	0.547122	0.390371	FALSE	RPE_TP53_Ctrl_mega	RPE_TP53_20w0T1_mega
chr19	54250000	54300000	-0.929534	-1.24391	FALSE	RPE_TP53_Ctrl_mega	RPE_TP53_20w0T1_mega
chr19	55550000	55600000	-1.42121	-1.29468	TRUE	RPE_TP53_Ctrl_mega	RPE_TP53_20w0T1_mega
chr19	56150000	56200000	-1.99156	-1.50729	TRUE	RPE_TP53_Ctrl_mega	RPE_TP53_20w0T1_mega
chr2	1850000	1900000	-0.996372	-0.574517	FALSE	RPE_TP53_Ctrl_mega	RPE_TP53_20w0T1_mega
chr2	3750000	3800000	-1.81745	-2.01401	TRUE	RPE_TP53_Ctrl_mega	RPE_TP53_20w0T1_mega
chr2	6200000	6250000	-0.239421	-0.257262	FALSE	RPE_TP53_Ctrl_mega	RPE_TP53_20w0T1_mega
chr2	6950000	7000000	-0.304429	-0.375885	FALSE	RPE_TP53_Ctrl_mega	RPE_TP53_20w0T1_mega
chr2	8850000	8900000	-1.30344	-1.36327	TRUE	RPE_TP53_Ctrl_mega	RPE_TP53_20w0T1_mega
chr2	10150000	10200000	-0.183514	0.204121	FALSE	RPE_TP53_Ctrl_mega	RPE_TP53_20w0T1_mega
chr2	10850000	10900000	-0.932777	-0.510303	FALSE	RPE_TP53_Ctrl_mega	RPE_TP53_20w0T1_mega
chr2	11850000	11900000	-0.632929	-0.614516	FALSE	RPE_TP53_Ctrl_mega	RPE_TP53_20w0T1_mega
chr2	13150000	13200000	-1.41823	-1.63991	TRUE	RPE_TP53_Ctrl_mega	RPE_TP53_20w0T1_mega
chr2	15200000	15250000	-0.463078	-0.713024	FALSE	RPE_TP53_Ctrl_mega	RPE_TP53_20w0T1_mega
chr2	15750000	15800000	-1.73021	-1.28043	TRUE	RPE_TP53_Ctrl_mega	RPE_TP53_20w0T1_mega
chr2	16900000	16950000	-0.0394236	-0.478907	FALSE	RPE_TP53_Ctrl_mega	RPE_TP53_20w0T1_mega
chr2	17850000	17900000	-1.29054	-0.153151	FALSE	RPE_TP53_Ctrl_mega	RPE_TP53_20w0T1_mega
chr2	18550000	18600000	-0.656769	-0.486321	FALSE	RPE_TP53_Ctrl_mega	RPE_TP53_20w0T1_mega
chr2	19600000	19650000	0.211726	0.41585	FALSE	RPE_TP53_Ctrl_mega	RPE_TP53_20w0T1_mega
chr2	20100000	20150000	-0.785167	-0.605917	FALSE	RPE_TP53_Ctrl_mega	RPE_TP53_20w0T1_mega
chr2	20850000	20900000	-1.74137	-1.14302	TRUE	RPE_TP53_Ctrl_mega	RPE_TP53_20w0T1_mega
chr2	23950000	24000000	-0.623203	-0.540435	FALSE	RPE_TP53_Ctrl_mega	RPE_TP53_20w0T1_mega
chr2	25150000	25200000	-0.103314	-0.112794	FALSE	RPE_TP53_Ctrl_mega	RPE_TP53_20w0T1_mega
chr2	25900000	25950000	-0.42359	-0.379851	FALSE	RPE_TP53_Ctrl_mega	RPE_TP53_20w0T1_mega
chr2	26600000	26650000	0.0141735	0.0543187	FALSE	RPE_TP53_Ctrl_mega	RPE_TP53_20w0T1_mega
chr2	27850000	27900000	-0.669191	-0.542422	FALSE	RPE_TP53_Ctrl_mega	RPE_TP53_20w0T1_mega
chr2	28750000	28800000	-0.433016	-0.019775	FALSE	RPE_TP53_Ctrl_mega	RPE_TP53_20w0T1_mega
chr2	29100000	29150000	-0.885533	-0.357458	FALSE	RPE_TP53_Ctrl_mega	RPE_TP53_20w0T1_mega
chr2	30300000	30350000	-1.06988	-0.949283	FALSE	RPE_TP53_Ctrl_mega	RPE_TP53_20w0T1_mega
chr2	30950000	31000000	-0.395895	-0.217012	FALSE	RPE_TP53_Ctrl_mega	RPE_TP53_20w0T1_mega
chr2	32000000	32050000	-0.105265	-0.0860065	FALSE	RPE_TP53_Ctrl_mega	RPE_TP53_20w0T1_mega
chr2	32750000	32800000	-0.485858	-0.0597608	FALSE	RPE_TP53_Ctrl_mega	RPE_TP53_20w0T1_mega
chr2	33800000	33850000	-1.51661	-1.19354	TRUE	RPE_TP53_Ctrl_mega	RPE_TP53_20w0T1_mega
chr2	34900000	34950000	0.274133	0.260647	FALSE	RPE_TP53_Ctrl_mega	RPE_TP53_20w0T1_mega
chr2	37350000	37400000	-0.510345	-0.423473	FALSE	RPE_TP53_Ctrl_mega	RPE_TP53_20w0T1_mega
chr2	38150000	38200000	-0.199723	-0.267878	FALSE	RPE_TP53_Ctrl_mega	RPE_TP53_20w0T1_mega
chr2	39050000	39100000	-0.45831	-0.335315	FALSE	RPE_TP53_Ctrl_mega	RPE_TP53_20w0T1_mega
chr2	40000000	40050000	-0.593052	0.0157247	FALSE	RPE_TP53_Ctrl_mega	RPE_TP53_20w0T1_mega
chr2	42000000	42050000	-1.03916	-0.517951	FALSE	RPE_TP53_Ctrl_mega	RPE_TP53_20w0T1_mega
chr2	42950000	43000000	-1.07802	-0.819369	FALSE	RPE_TP53_Ctrl_mega	RPE_TP53_20w0T1_mega
chr2	43800000	43850000	-0.689879	-0.708226	FALSE	RPE_TP53_Ctrl_mega	RPE_TP53_20w0T1_mega
chr2	45150000	45200000	-0.488335	0.0524074	FALSE	RPE_TP53_Ctrl_mega	RPE_TP53_20w0T1_mega
chr2	45800000	45850000	-0.355147	-0.338256	FALSE	RPE_TP53_Ctrl_mega	RPE_TP53_20w0T1_mega
chr2	46800000	46850000	-0.0348673	0.295655	FALSE	RPE_TP53_Ctrl_mega	RPE_TP53_20w0T1_mega
chr2	47150000	47200000	-0.0384735	0.356476	FALSE	RPE_TP53_Ctrl_mega	RPE_TP53_20w0T1_mega
chr2	47600000	47650000	-0.458063	-0.266745	FALSE	RPE_TP53_Ctrl_mega	RPE_TP53_20w0T1_mega
chr2	48000000	48050000	-0.515537	-0.380877	FALSE	RPE_TP53_Ctrl_mega	RPE_TP53_20w0T1_mega
chr2	48850000	48900000	-1.27968	-0.301615	FALSE	RPE_TP53_Ctrl_mega	RPE_TP53_20w0T1_mega
chr2	49750000	49800000	0.111324	-0.205972	FALSE	RPE_TP53_Ctrl_mega	RPE_TP53_20w0T1_mega
chr2	50650000	50700000	-1.65273	-0.693132	FALSE	RPE_TP53_Ctrl_mega	RPE_TP53_20w0T1_mega
chr2	51700000	51750000	0.143571	-0.244207	FALSE	RPE_TP53_Ctrl_mega	RPE_TP53_20w0T1_mega
chr2	54000000	54050000	-1.19011	-0.977386	FALSE	RPE_TP53_Ctrl_mega	RPE_TP53_20w0T1_mega
chr2	55000000	55050000	0.211096	0.509089	FALSE	RPE_TP53_Ctrl_mega	RPE_TP53_20w0T1_mega
chr2	55800000	55850000	-0.722598	-1.21148	FALSE	RPE_TP53_Ctrl_mega	RPE_TP53_20w0T1_mega
chr2	56350000	56400000	-0.768591	-1.13638	FALSE	RPE_TP53_Ctrl_mega	RPE_TP53_20w0T1_mega
chr2	57050000	57100000	0.364217	-0.161143	FALSE	RPE_TP53_Ctrl_mega	RPE_TP53_20w0T1_mega
chr2	57850000	57900000	-1.09623	-1.46695	TRUE	RPE_TP53_Ctrl_mega	RPE_TP53_20w0T1_mega
chr2	60850000	60900000	-1.28361	-1.3203	TRUE	RPE_TP53_Ctrl_mega	RPE_TP53_20w0T1_mega
chr2	62100000	62150000	-0.907664	-0.824894	FALSE	RPE_TP53_Ctrl_mega	RPE_TP53_20w0T1_mega
chr2	62600000	62650000	-0.00406278	-0.0694101	FALSE	RPE_TP53_Ctrl_mega	RPE_TP53_20w0T1_mega
chr2	63800000	63850000	-0.3544	-0.371423	FALSE	RPE_TP53_Ctrl_mega	RPE_TP53_20w0T1_mega
chr2	65250000	65300000	-0.065316	0.249323	FALSE	RPE_TP53_Ctrl_mega	RPE_TP53_20w0T1_mega
chr2	65850000	65900000	-1.31252	-1.38611	TRUE	RPE_TP53_Ctrl_mega	RPE_TP53_20w0T1_mega
chr2	66600000	66650000	-0.313455	-0.0567167	FALSE	RPE_TP53_Ctrl_mega	RPE_TP53_20w0T1_mega
chr2	68300000	68350000	-0.917442	-0.661581	FALSE	RPE_TP53_Ctrl_mega	RPE_TP53_20w0T1_mega
chr2	69150000	69200000	-0.445749	-0.218998	FALSE	RPE_TP53_Ctrl_mega	RPE_TP53_20w0T1_mega
chr2	69600000	69650000	-0.17425	0.131158	FALSE	RPE_TP53_Ctrl_mega	RPE_TP53_20w0T1_mega
chr2	70450000	70500000	-0.813744	-0.315565	FALSE	RPE_TP53_Ctrl_mega	RPE_TP53_20w0T1_mega
chr2	71300000	71350000	-0.72739	-0.502536	FALSE	RPE_TP53_Ctrl_mega	RPE_TP53_20w0T1_mega
chr2	72350000	72400000	0.247638	0.256147	FALSE	RPE_TP53_Ctrl_mega	RPE_TP53_20w0T1_mega
chr2	73100000	73150000	-0.581155	-0.420807	FALSE	RPE_TP53_Ctrl_mega	RPE_TP53_20w0T1_mega
chr2	73450000	73500000	-0.794927	-0.549381	FALSE	RPE_TP53_Ctrl_mega	RPE_TP53_20w0T1_mega
chr2	73850000	73900000	-0.0974044	-0.228662	FALSE	RPE_TP53_Ctrl_mega	RPE_TP53_20w0T1_mega
chr2	74700000	74750000	-0.59053	-0.190162	FALSE	RPE_TP53_Ctrl_mega	RPE_TP53_20w0T1_mega
chr2	77800000	77850000	-0.310272	-0.338579	FALSE	RPE_TP53_Ctrl_mega	RPE_TP53_20w0T1_mega
chr2	77800000	77850000	-0.310272	-0.338579	FALSE	RPE_TP53_Ctrl_mega	RPE_TP53_20w0T1_mega
chr2	79000000	79050000	-0.65148	-0.87449	FALSE	RPE_TP53_Ctrl_mega	RPE_TP53_20w0T1_mega
chr2	80100000	80150000	-0.424042	-0.498464	FALSE	RPE_TP53_Ctrl_mega	RPE_TP53_20w0T1_mega
chr2	81050000	81100000	-0.509549	-0.60642	FALSE	RPE_TP53_Ctrl_mega	RPE_TP53_20w0T1_mega
chr2	87550000	87600000	-1.72255	-1.3879	TRUE	RPE_TP53_Ctrl_mega	RPE_TP53_20w0T1_mega
chr2	96550000	96600000	-0.695516	-0.685354	FALSE	RPE_TP53_Ctrl_mega	RPE_TP53_20w0T1_mega
chr2	97900000	97950000	-0.852731	-0.933528	FALSE	RPE_TP53_Ctrl_mega	RPE_TP53_20w0T1_mega
chr2	99100000	99150000	0.0460656	0.202836	FALSE	RPE_TP53_Ctrl_mega	RPE_TP53_20w0T1_mega
chr2	100050000	100100000	-0.677342	-0.281969	FALSE	RPE_TP53_Ctrl_mega	RPE_TP53_20w0T1_mega
chr2	101000000	101050000	-0.611653	-0.71784	FALSE	RPE_TP53_Ctrl_mega	RPE_TP53_20w0T1_mega
chr2	101850000	101900000	-0.730531	-0.548844	FALSE	RPE_TP53_Ctrl_mega	RPE_TP53_20w0T1_mega
chr2	102550000	102600000	-0.205926	-0.252658	FALSE	RPE_TP53_Ctrl_mega	RPE_TP53_20w0T1_mega
chr2	103200000	103250000	-0.83519	-1.05396	FALSE	RPE_TP53_Ctrl_mega	RPE_TP53_20w0T1_mega
chr2	107200000	107250000	-1.06038	-1.10194	FALSE	RPE_TP53_Ctrl_mega	RPE_TP53_20w0T1_mega
chr2	109450000	109500000	-0.529179	-0.216184	FALSE	RPE_TP53_Ctrl_mega	RPE_TP53_20w0T1_mega
chr2	112500000	112550000	-1.50074	-1.12461	TRUE	RPE_TP53_Ctrl_mega	RPE_TP53_20w0T1_mega
chr2	113350000	113400000	-0.277035	0.0259585	FALSE	RPE_TP53_Ctrl_mega	RPE_TP53_20w0T1_mega
chr2	114250000	114300000	-1.5932	-1.45276	TRUE	RPE_TP53_Ctrl_mega	RPE_TP53_20w0T1_mega
chr2	114850000	114900000	-0.436834	-0.499535	FALSE	RPE_TP53_Ctrl_mega	RPE_TP53_20w0T1_mega
chr2	116700000	116750000	-0.225376	-0.245671	FALSE	RPE_TP53_Ctrl_mega	RPE_TP53_20w0T1_mega
chr2	118500000	118550000	-1.7035	-1.59949	TRUE	RPE_TP53_Ctrl_mega	RPE_TP53_20w0T1_mega
chr2	119650000	119700000	-0.426072	-0.158462	FALSE	RPE_TP53_Ctrl_mega	RPE_TP53_20w0T1_mega
chr2	120250000	120300000	-0.502293	-0.594241	FALSE	RPE_TP53_Ctrl_mega	RPE_TP53_20w0T1_mega
chr2	121000000	121050000	-0.325325	-0.256073	FALSE	RPE_TP53_Ctrl_mega	RPE_TP53_20w0T1_mega
chr2	121950000	122000000	-0.342898	-0.583729	FALSE	RPE_TP53_Ctrl_mega	RPE_TP53_20w0T1_mega
chr2	122650000	122700000	-1.20623	-1.08342	FALSE	RPE_TP53_Ctrl_mega	RPE_TP53_20w0T1_mega
chr2	127700000	127750000	-1.05078	-0.802748	FALSE	RPE_TP53_Ctrl_mega	RPE_TP53_20w0T1_mega
chr2	129000000	129050000	-1.02329	-0.618119	FALSE	RPE_TP53_Ctrl_mega	RPE_TP53_20w0T1_mega
chr2	131350000	131400000	-0.663084	-1.00035	FALSE	RPE_TP53_Ctrl_mega	RPE_TP53_20w0T1_mega
chr2	131650000	131700000	-0.623574	-0.793302	FALSE	RPE_TP53_Ctrl_mega	RPE_TP53_20w0T1_mega
chr2	131650000	131700000	-0.623574	-0.793302	FALSE	RPE_TP53_Ctrl_mega	RPE_TP53_20w0T1_mega
chr2	131750000	131800000	-0.69041	-0.911067	FALSE	RPE_TP53_Ctrl_mega	RPE_TP53_20w0T1_mega
chr2	131750000	131800000	-0.69041	-0.911067	FALSE	RPE_TP53_Ctrl_mega	RPE_TP53_20w0T1_mega
chr2	132950000	133000000	-0.85288	-1.0258	FALSE	RPE_TP53_Ctrl_mega	RPE_TP53_20w0T1_mega
chr2	133900000	133950000	-0.00744842	-0.0270313	FALSE	RPE_TP53_Ctrl_mega	RPE_TP53_20w0T1_mega
chr2	134650000	134700000	-0.770486	-0.432869	FALSE	RPE_TP53_Ctrl_mega	RPE_TP53_20w0T1_mega
chr2	135700000	135750000	-0.834375	-0.757743	FALSE	RPE_TP53_Ctrl_mega	RPE_TP53_20w0T1_mega
chr2	136600000	136650000	-1.4241	-0.746503	FALSE	RPE_TP53_Ctrl_mega	RPE_TP53_20w0T1_mega
chr2	138550000	138600000	-1.51427	-1.65332	TRUE	RPE_TP53_Ctrl_mega	RPE_TP53_20w0T1_mega
chr2	139600000	139650000	-1.36185	-0.857865	FALSE	RPE_TP53_Ctrl_mega	RPE_TP53_20w0T1_mega
chr2	143800000	143850000	-1.03066	-1.10636	FALSE	RPE_TP53_Ctrl_mega	RPE_TP53_20w0T1_mega
chr2	145150000	145200000	-0.06279	0.356248	FALSE	RPE_TP53_Ctrl_mega	RPE_TP53_20w0T1_mega
chr2	147400000	147450000	-1.08179	-1.31373	FALSE	RPE_TP53_Ctrl_mega	RPE_TP53_20w0T1_mega
chr2	148650000	148700000	-1.06484	-0.820785	FALSE	RPE_TP53_Ctrl_mega	RPE_TP53_20w0T1_mega
chr2	149250000	149300000	-0.0157305	-0.145057	FALSE	RPE_TP53_Ctrl_mega	RPE_TP53_20w0T1_mega
chr2	149850000	149900000	-0.122798	-0.37398	FALSE	RPE_TP53_Ctrl_mega	RPE_TP53_20w0T1_mega
chr2	150400000	150450000	-1.59211	-1.31824	TRUE	RPE_TP53_Ctrl_mega	RPE_TP53_20w0T1_mega
chr2	151350000	151400000	0.19851	0.468577	FALSE	RPE_TP53_Ctrl_mega	RPE_TP53_20w0T1_mega
chr2	152900000	152950000	-0.644134	-1.00368	FALSE	RPE_TP53_Ctrl_mega	RPE_TP53_20w0T1_mega
chr2	153600000	153650000	-2.41501	-2.13773	TRUE	RPE_TP53_Ctrl_mega	RPE_TP53_20w0T1_mega
chr2	154550000	154600000	-0.460973	-0.828046	FALSE	RPE_TP53_Ctrl_mega	RPE_TP53_20w0T1_mega
chr2	155300000	155350000	-0.758714	-1.16857	FALSE	RPE_TP53_Ctrl_mega	RPE_TP53_20w0T1_mega
chr2	158850000	158900000	-0.087568	-0.204962	FALSE	RPE_TP53_Ctrl_mega	RPE_TP53_20w0T1_mega
chr2	159650000	159700000	-0.892764	-0.925035	FALSE	RPE_TP53_Ctrl_mega	RPE_TP53_20w0T1_mega
chr2	160800000	160850000	-0.797916	-0.330464	FALSE	RPE_TP53_Ctrl_mega	RPE_TP53_20w0T1_mega
chr2	162000000	162050000	-0.997124	-1.25957	FALSE	RPE_TP53_Ctrl_mega	RPE_TP53_20w0T1_mega
chr2	164000000	164050000	-0.611163	-0.866651	FALSE	RPE_TP53_Ctrl_mega	RPE_TP53_20w0T1_mega
chr2	165400000	165450000	-0.731464	-0.98186	FALSE	RPE_TP53_Ctrl_mega	RPE_TP53_20w0T1_mega
chr2	166900000	166950000	-0.116601	-0.409881	FALSE	RPE_TP53_Ctrl_mega	RPE_TP53_20w0T1_mega
chr2	167300000	167350000	-0.514311	-0.811024	FALSE	RPE_TP53_Ctrl_mega	RPE_TP53_20w0T1_mega
chr2	168950000	169000000	-0.567638	-0.402292	FALSE	RPE_TP53_Ctrl_mega	RPE_TP53_20w0T1_mega
chr2	170150000	170200000	-0.304764	-0.778618	FALSE	RPE_TP53_Ctrl_mega	RPE_TP53_20w0T1_mega
chr2	171000000	171050000	-0.0925694	-0.205618	FALSE	RPE_TP53_Ctrl_mega	RPE_TP53_20w0T1_mega
chr2	171750000	171800000	-1.32453	-1.00188	FALSE	RPE_TP53_Ctrl_mega	RPE_TP53_20w0T1_mega
chr2	172400000	172450000	-0.15085	-0.0804608	FALSE	RPE_TP53_Ctrl_mega	RPE_TP53_20w0T1_mega
chr2	173500000	173550000	-0.121173	-0.0842194	FALSE	RPE_TP53_Ctrl_mega	RPE_TP53_20w0T1_mega
chr2	174150000	174200000	-0.120354	0.191897	FALSE	RPE_TP53_Ctrl_mega	RPE_TP53_20w0T1_mega
chr2	175300000	175350000	-0.947061	-0.809301	FALSE	RPE_TP53_Ctrl_mega	RPE_TP53_20w0T1_mega
chr2	176100000	176150000	-0.414916	-0.835897	FALSE	RPE_TP53_Ctrl_mega	RPE_TP53_20w0T1_mega
chr2	176950000	177000000	-0.971639	-0.844615	FALSE	RPE_TP53_Ctrl_mega	RPE_TP53_20w0T1_mega
chr2	177600000	177650000	-0.114762	-0.32322	FALSE	RPE_TP53_Ctrl_mega	RPE_TP53_20w0T1_mega
chr2	178750000	178800000	-0.610072	-0.953977	FALSE	RPE_TP53_Ctrl_mega	RPE_TP53_20w0T1_mega
chr2	179450000	179500000	-0.524857	-0.36542	FALSE	RPE_TP53_Ctrl_mega	RPE_TP53_20w0T1_mega
chr2	180900000	180950000	-0.801041	-0.656499	FALSE	RPE_TP53_Ctrl_mega	RPE_TP53_20w0T1_mega
chr2	181900000	181950000	-0.214764	0.0795455	FALSE	RPE_TP53_Ctrl_mega	RPE_TP53_20w0T1_mega
chr2	182450000	182500000	0.174638	0.220056	FALSE	RPE_TP53_Ctrl_mega	RPE_TP53_20w0T1_mega
chr2	182950000	183000000	-0.196907	-0.234526	FALSE	RPE_TP53_Ctrl_mega	RPE_TP53_20w0T1_mega
chr2	183600000	183650000	-0.464249	-0.328	FALSE	RPE_TP53_Ctrl_mega	RPE_TP53_20w0T1_mega
chr2	186100000	186150000	-0.187607	-0.373804	FALSE	RPE_TP53_Ctrl_mega	RPE_TP53_20w0T1_mega
chr2	187600000	187650000	-0.472977	-0.457936	FALSE	RPE_TP53_Ctrl_mega	RPE_TP53_20w0T1_mega
chr2	188350000	188400000	-0.127072	0.0218444	FALSE	RPE_TP53_Ctrl_mega	RPE_TP53_20w0T1_mega
chr2	189350000	189400000	-0.137078	-0.0461139	FALSE	RPE_TP53_Ctrl_mega	RPE_TP53_20w0T1_mega
chr2	190400000	190450000	-0.520591	-0.796339	FALSE	RPE_TP53_Ctrl_mega	RPE_TP53_20w0T1_mega
chr2	191850000	191900000	-0.370347	-0.376475	FALSE	RPE_TP53_Ctrl_mega	RPE_TP53_20w0T1_mega
chr2	192450000	192500000	0.0412988	0.0379319	FALSE	RPE_TP53_Ctrl_mega	RPE_TP53_20w0T1_mega
chr2	194950000	195000000	-0.0426609	-0.32489	FALSE	RPE_TP53_Ctrl_mega	RPE_TP53_20w0T1_mega
chr2	196100000	196150000	-0.115859	-0.582571	FALSE	RPE_TP53_Ctrl_mega	RPE_TP53_20w0T1_mega
chr2	196900000	196950000	-0.814446	-0.642805	FALSE	RPE_TP53_Ctrl_mega	RPE_TP53_20w0T1_mega
chr2	197650000	197700000	-0.326877	-0.0502342	FALSE	RPE_TP53_Ctrl_mega	RPE_TP53_20w0T1_mega
chr2	199100000	199150000	-0.366537	-0.572939	FALSE	RPE_TP53_Ctrl_mega	RPE_TP53_20w0T1_mega
chr2	200700000	200750000	-0.94832	-1.14628	FALSE	RPE_TP53_Ctrl_mega	RPE_TP53_20w0T1_mega
chr2	201600000	201650000	-0.0545684	0.18597	FALSE	RPE_TP53_Ctrl_mega	RPE_TP53_20w0T1_mega
chr2	202550000	202600000	-0.0158768	0.327302	FALSE	RPE_TP53_Ctrl_mega	RPE_TP53_20w0T1_mega
chr2	204850000	204900000	-1.1339	-1.05397	FALSE	RPE_TP53_Ctrl_mega	RPE_TP53_20w0T1_mega
chr2	205750000	205800000	0.311796	0.660684	FALSE	RPE_TP53_Ctrl_mega	RPE_TP53_20w0T1_mega
chr2	206850000	206900000	-0.914751	-0.875115	FALSE	RPE_TP53_Ctrl_mega	RPE_TP53_20w0T1_mega
chr2	208450000	208500000	-0.426152	-0.265824	FALSE	RPE_TP53_Ctrl_mega	RPE_TP53_20w0T1_mega
chr2	209200000	209250000	-1.60207	-1.80234	TRUE	RPE_TP53_Ctrl_mega	RPE_TP53_20w0T1_mega
chr2	210150000	210200000	-0.511631	-0.80991	FALSE	RPE_TP53_Ctrl_mega	RPE_TP53_20w0T1_mega
chr2	211300000	211350000	-0.733661	-0.690441	FALSE	RPE_TP53_Ctrl_mega	RPE_TP53_20w0T1_mega
chr2	212550000	212600000	0.0519368	-0.814122	FALSE	RPE_TP53_Ctrl_mega	RPE_TP53_20w0T1_mega
chr2	213450000	213500000	-1.02122	-0.891217	FALSE	RPE_TP53_Ctrl_mega	RPE_TP53_20w0T1_mega
chr2	214100000	214150000	-0.661167	-0.826381	FALSE	RPE_TP53_Ctrl_mega	RPE_TP53_20w0T1_mega
chr2	216100000	216150000	-0.776243	-0.92335	FALSE	RPE_TP53_Ctrl_mega	RPE_TP53_20w0T1_mega
chr2	216900000	216950000	-1.47847	-0.968688	FALSE	RPE_TP53_Ctrl_mega	RPE_TP53_20w0T1_mega
chr2	217400000	217450000	-0.531017	0.0166859	FALSE	RPE_TP53_Ctrl_mega	RPE_TP53_20w0T1_mega
chr2	218550000	218600000	-0.522301	-0.393783	FALSE	RPE_TP53_Ctrl_mega	RPE_TP53_20w0T1_mega
chr2	219050000	219100000	-0.799917	-0.477263	FALSE	RPE_TP53_Ctrl_mega	RPE_TP53_20w0T1_mega
chr2	220500000	220550000	-1.03676	-1.1589	FALSE	RPE_TP53_Ctrl_mega	RPE_TP53_20w0T1_mega
chr2	221500000	221550000	0.20726	0.111681	FALSE	RPE_TP53_Ctrl_mega	RPE_TP53_20w0T1_mega
chr2	223500000	223550000	-0.827533	-0.372408	FALSE	RPE_TP53_Ctrl_mega	RPE_TP53_20w0T1_mega
chr2	224750000	224800000	-0.343571	-0.0557894	FALSE	RPE_TP53_Ctrl_mega	RPE_TP53_20w0T1_mega
chr2	225200000	225250000	0.0359644	-0.124077	FALSE	RPE_TP53_Ctrl_mega	RPE_TP53_20w0T1_mega
chr2	226550000	226600000	-0.349348	-0.347978	FALSE	RPE_TP53_Ctrl_mega	RPE_TP53_20w0T1_mega
chr2	227900000	227950000	-0.621904	-0.675274	FALSE	RPE_TP53_Ctrl_mega	RPE_TP53_20w0T1_mega
chr2	228700000	228750000	-0.0273041	-0.219897	FALSE	RPE_TP53_Ctrl_mega	RPE_TP53_20w0T1_mega
chr2	229550000	229600000	0.079273	0.288858	FALSE	RPE_TP53_Ctrl_mega	RPE_TP53_20w0T1_mega
chr2	230600000	230650000	-0.628123	-0.579426	FALSE	RPE_TP53_Ctrl_mega	RPE_TP53_20w0T1_mega
chr2	231750000	231800000	-0.0690994	-0.0339055	FALSE	RPE_TP53_Ctrl_mega	RPE_TP53_20w0T1_mega
chr2	233400000	233450000	-0.976386	-0.505226	FALSE	RPE_TP53_Ctrl_mega	RPE_TP53_20w0T1_mega
chr2	234250000	234300000	-0.1612	-0.0502344	FALSE	RPE_TP53_Ctrl_mega	RPE_TP53_20w0T1_mega
chr2	234750000	234800000	-0.327628	-0.221759	FALSE	RPE_TP53_Ctrl_mega	RPE_TP53_20w0T1_mega
chr2	235450000	235500000	-0.0608572	0.139881	FALSE	RPE_TP53_Ctrl_mega	RPE_TP53_20w0T1_mega
chr2	236050000	236100000	-0.178469	-0.0341222	FALSE	RPE_TP53_Ctrl_mega	RPE_TP53_20w0T1_mega
chr2	236650000	236700000	-0.226085	0.159952	FALSE	RPE_TP53_Ctrl_mega	RPE_TP53_20w0T1_mega
chr2	237200000	237250000	-0.340163	-0.154256	FALSE	RPE_TP53_Ctrl_mega	RPE_TP53_20w0T1_mega
chr2	237950000	238000000	-1.81697	-1.35737	TRUE	RPE_TP53_Ctrl_mega	RPE_TP53_20w0T1_mega
chr2	238650000	238700000	-0.445073	-0.0205359	FALSE	RPE_TP53_Ctrl_mega	RPE_TP53_20w0T1_mega
chr2	239200000	239250000	-0.770715	-0.373964	FALSE	RPE_TP53_Ctrl_mega	RPE_TP53_20w0T1_mega
chr2	240000000	240050000	-0.193487	0.232994	FALSE	RPE_TP53_Ctrl_mega	RPE_TP53_20w0T1_mega
chr2	241000000	241050000	-0.508481	-0.171928	FALSE	RPE_TP53_Ctrl_mega	RPE_TP53_20w0T1_mega
chr2	241650000	241700000	-0.100057	0.214379	FALSE	RPE_TP53_Ctrl_mega	RPE_TP53_20w0T1_mega
chr20	1150000	1200000	-0.547031	-0.317643	FALSE	RPE_TP53_Ctrl_mega	RPE_TP53_20w0T1_mega
chr20	1850000	1900000	-0.221593	0.0223305	FALSE	RPE_TP53_Ctrl_mega	RPE_TP53_20w0T1_mega
chr20	2450000	2500000	-0.0858656	-0.222733	FALSE	RPE_TP53_Ctrl_mega	RPE_TP53_20w0T1_mega
chr20	3650000	3700000	-0.591667	-0.558753	FALSE	RPE_TP53_Ctrl_mega	RPE_TP53_20w0T1_mega
chr20	4050000	4100000	-0.292688	-0.0373582	FALSE	RPE_TP53_Ctrl_mega	RPE_TP53_20w0T1_mega
chr20	4700000	4750000	0.10241	0.121497	FALSE	RPE_TP53_Ctrl_mega	RPE_TP53_20w0T1_mega
chr20	6050000	6100000	-1.23032	-0.978607	FALSE	RPE_TP53_Ctrl_mega	RPE_TP53_20w0T1_mega
chr20	6800000	6850000	0.272015	0.226012	FALSE	RPE_TP53_Ctrl_mega	RPE_TP53_20w0T1_mega
chr20	7950000	8000000	-0.783055	-0.563158	FALSE	RPE_TP53_Ctrl_mega	RPE_TP53_20w0T1_mega
chr20	8700000	8750000	-1.18783	-0.911428	FALSE	RPE_TP53_Ctrl_mega	RPE_TP53_20w0T1_mega
chr20	9450000	9500000	-0.311199	-0.525499	FALSE	RPE_TP53_Ctrl_mega	RPE_TP53_20w0T1_mega
chr20	10500000	10550000	-0.237597	-0.0375238	FALSE	RPE_TP53_Ctrl_mega	RPE_TP53_20w0T1_mega
chr20	11500000	11550000	-0.849017	-0.740288	FALSE	RPE_TP53_Ctrl_mega	RPE_TP53_20w0T1_mega
chr20	12800000	12850000	-1.0395	-0.87607	FALSE	RPE_TP53_Ctrl_mega	RPE_TP53_20w0T1_mega
chr20	15250000	15300000	0.115659	0.126144	FALSE	RPE_TP53_Ctrl_mega	RPE_TP53_20w0T1_mega
chr20	16700000	16750000	-0.620894	-0.51894	FALSE	RPE_TP53_Ctrl_mega	RPE_TP53_20w0T1_mega
chr20	17400000	17450000	-1.93985	-2.06403	TRUE	RPE_TP53_Ctrl_mega	RPE_TP53_20w0T1_mega
chr20	18050000	18100000	-0.376208	-0.470293	FALSE	RPE_TP53_Ctrl_mega	RPE_TP53_20w0T1_mega
chr20	19550000	19600000	-0.71537	-0.669711	FALSE	RPE_TP53_Ctrl_mega	RPE_TP53_20w0T1_mega
chr20	20050000	20100000	-0.462229	-0.337631	FALSE	RPE_TP53_Ctrl_mega	RPE_TP53_20w0T1_mega
chr20	21550000	21600000	-1.24213	-1.2318	TRUE	RPE_TP53_Ctrl_mega	RPE_TP53_20w0T1_mega
chr20	22600000	22650000	-0.55003	0.0692615	FALSE	RPE_TP53_Ctrl_mega	RPE_TP53_20w0T1_mega
chr20	23550000	23600000	-0.604446	-0.340279	FALSE	RPE_TP53_Ctrl_mega	RPE_TP53_20w0T1_mega
chr20	24900000	24950000	-0.828709	-0.445531	FALSE	RPE_TP53_Ctrl_mega	RPE_TP53_20w0T1_mega
chr20	31400000	31450000	-0.30934	-0.30529	FALSE	RPE_TP53_Ctrl_mega	RPE_TP53_20w0T1_mega
chr20	31900000	31950000	-0.494575	-0.583945	FALSE	RPE_TP53_Ctrl_mega	RPE_TP53_20w0T1_mega
chr20	32750000	32800000	-0.327456	-0.289776	FALSE	RPE_TP53_Ctrl_mega	RPE_TP53_20w0T1_mega
chr20	33350000	33400000	-0.0761307	0.0572421	FALSE	RPE_TP53_Ctrl_mega	RPE_TP53_20w0T1_mega
chr20	34100000	34150000	0.101852	0.159865	FALSE	RPE_TP53_Ctrl_mega	RPE_TP53_20w0T1_mega
chr20	34600000	34650000	0.0236538	-0.145593	FALSE	RPE_TP53_Ctrl_mega	RPE_TP53_20w0T1_mega
chr20	35700000	35750000	-0.413786	-0.530842	FALSE	RPE_TP53_Ctrl_mega	RPE_TP53_20w0T1_mega
chr20	37100000	37150000	-1.20972	-1.23729	TRUE	RPE_TP53_Ctrl_mega	RPE_TP53_20w0T1_mega
chr20	40300000	40350000	-1.23307	-1.27172	TRUE	RPE_TP53_Ctrl_mega	RPE_TP53_20w0T1_mega
chr20	42000000	42050000	-1.688	-1.33932	TRUE	RPE_TP53_Ctrl_mega	RPE_TP53_20w0T1_mega
chr20	42800000	42850000	-0.488738	-0.326873	FALSE	RPE_TP53_Ctrl_mega	RPE_TP53_20w0T1_mega
chr20	43450000	43500000	-0.237482	-0.33531	FALSE	RPE_TP53_Ctrl_mega	RPE_TP53_20w0T1_mega
chr20	44550000	44600000	-0.379183	-0.230872	FALSE	RPE_TP53_Ctrl_mega	RPE_TP53_20w0T1_mega
chr20	45200000	45250000	-0.0230655	0.149558	FALSE	RPE_TP53_Ctrl_mega	RPE_TP53_20w0T1_mega
chr20	45750000	45800000	0.0626476	-0.403325	FALSE	RPE_TP53_Ctrl_mega	RPE_TP53_20w0T1_mega
chr20	46300000	46350000	-1.06375	-1.02059	FALSE	RPE_TP53_Ctrl_mega	RPE_TP53_20w0T1_mega
chr20	47200000	47250000	-0.955585	-0.816345	FALSE	RPE_TP53_Ctrl_mega	RPE_TP53_20w0T1_mega
chr20	47750000	47800000	-0.482366	-0.214972	FALSE	RPE_TP53_Ctrl_mega	RPE_TP53_20w0T1_mega
chr20	48600000	48650000	-0.182721	-0.0472308	FALSE	RPE_TP53_Ctrl_mega	RPE_TP53_20w0T1_mega
chr20	49450000	49500000	-0.388245	-0.215746	FALSE	RPE_TP53_Ctrl_mega	RPE_TP53_20w0T1_mega
chr20	50800000	50850000	-1.36881	-1.30392	TRUE	RPE_TP53_Ctrl_mega	RPE_TP53_20w0T1_mega
chr20	52750000	52800000	-0.571795	-0.639731	FALSE	RPE_TP53_Ctrl_mega	RPE_TP53_20w0T1_mega
chr20	56000000	56050000	-1.05709	-0.626976	FALSE	RPE_TP53_Ctrl_mega	RPE_TP53_20w0T1_mega
chr20	56800000	56850000	-0.764091	-0.458384	FALSE	RPE_TP53_Ctrl_mega	RPE_TP53_20w0T1_mega
chr20	57450000	57500000	0.0782736	0.184638	FALSE	RPE_TP53_Ctrl_mega	RPE_TP53_20w0T1_mega
chr20	58200000	58250000	-0.235828	-0.601276	FALSE	RPE_TP53_Ctrl_mega	RPE_TP53_20w0T1_mega
chr20	59650000	59700000	0.101918	0.181857	FALSE	RPE_TP53_Ctrl_mega	RPE_TP53_20w0T1_mega
chr20	61550000	61600000	-0.269693	0.0331936	FALSE	RPE_TP53_Ctrl_mega	RPE_TP53_20w0T1_mega
chr20	62000000	62050000	-0.185149	0.180027	FALSE	RPE_TP53_Ctrl_mega	RPE_TP53_20w0T1_mega
chr21	15450000	15500000	-0.219497	-1.05173	FALSE	RPE_TP53_Ctrl_mega	RPE_TP53_20w0T1_mega
chr21	17000000	17050000	-0.329332	-0.622655	FALSE	RPE_TP53_Ctrl_mega	RPE_TP53_20w0T1_mega
chr21	18650000	18700000	-0.544046	-0.212811	FALSE	RPE_TP53_Ctrl_mega	RPE_TP53_20w0T1_mega
chr21	19350000	19400000	-0.449353	-1.11117	FALSE	RPE_TP53_Ctrl_mega	RPE_TP53_20w0T1_mega
chr21	20600000	20650000	-0.138564	-0.206051	FALSE	RPE_TP53_Ctrl_mega	RPE_TP53_20w0T1_mega
chr21	22500000	22550000	-0.286025	-0.345395	FALSE	RPE_TP53_Ctrl_mega	RPE_TP53_20w0T1_mega
chr21	23500000	23550000	-0.24278	-0.24339	FALSE	RPE_TP53_Ctrl_mega	RPE_TP53_20w0T1_mega
chr21	28150000	28200000	-1.13965	-1.09336	TRUE	RPE_TP53_Ctrl_mega	RPE_TP53_20w0T1_mega
chr21	29050000	29100000	0.066749	0.117759	FALSE	RPE_TP53_Ctrl_mega	RPE_TP53_20w0T1_mega
chr21	30300000	30350000	-1.19763	-1.03086	FALSE	RPE_TP53_Ctrl_mega	RPE_TP53_20w0T1_mega
chr21	31300000	31350000	-0.428102	-0.778452	FALSE	RPE_TP53_Ctrl_mega	RPE_TP53_20w0T1_mega
chr21	32400000	32450000	-1.46043	-1.4646	TRUE	RPE_TP53_Ctrl_mega	RPE_TP53_20w0T1_mega
chr21	33050000	33100000	-0.339288	-0.471766	FALSE	RPE_TP53_Ctrl_mega	RPE_TP53_20w0T1_mega
chr21	33650000	33700000	-0.577795	-0.225333	FALSE	RPE_TP53_Ctrl_mega	RPE_TP53_20w0T1_mega
chr21	34050000	34100000	-0.321944	-0.221076	FALSE	RPE_TP53_Ctrl_mega	RPE_TP53_20w0T1_mega
chr21	34900000	34950000	-0.435808	-0.224614	FALSE	RPE_TP53_Ctrl_mega	RPE_TP53_20w0T1_mega
chr21	36050000	36100000	-0.900161	-0.805976	FALSE	RPE_TP53_Ctrl_mega	RPE_TP53_20w0T1_mega
chr21	37450000	37500000	-1.20819	-1.04421	FALSE	RPE_TP53_Ctrl_mega	RPE_TP53_20w0T1_mega
chr21	38400000	38450000	-0.276733	-0.0702274	FALSE	RPE_TP53_Ctrl_mega	RPE_TP53_20w0T1_mega
chr21	39000000	39050000	-0.36606	-0.452198	FALSE	RPE_TP53_Ctrl_mega	RPE_TP53_20w0T1_mega
chr21	39800000	39850000	0.274382	0.25409	FALSE	RPE_TP53_Ctrl_mega	RPE_TP53_20w0T1_mega
chr21	42500000	42550000	-0.810957	-0.808232	FALSE	RPE_TP53_Ctrl_mega	RPE_TP53_20w0T1_mega
chr21	43550000	43600000	-0.720894	-0.45444	FALSE	RPE_TP53_Ctrl_mega	RPE_TP53_20w0T1_mega
chr21	44250000	44300000	-1.15552	-0.407817	FALSE	RPE_TP53_Ctrl_mega	RPE_TP53_20w0T1_mega
chr21	45150000	45200000	-0.677107	-0.205395	FALSE	RPE_TP53_Ctrl_mega	RPE_TP53_20w0T1_mega
chr22	17450000	17500000	-0.391991	-0.809643	FALSE	RPE_TP53_Ctrl_mega	RPE_TP53_20w0T1_mega
chr22	18800000	18850000	-1.12334	-1.59481	TRUE	RPE_TP53_Ctrl_mega	RPE_TP53_20w0T1_mega
chr22	21900000	21950000	-0.996224	-0.85088	FALSE	RPE_TP53_Ctrl_mega	RPE_TP53_20w0T1_mega
chr22	22300000	22350000	-1.27225	-1.16025	TRUE	RPE_TP53_Ctrl_mega	RPE_TP53_20w0T1_mega
chr22	24200000	24250000	-0.618279	-0.404918	FALSE	RPE_TP53_Ctrl_mega	RPE_TP53_20w0T1_mega
chr22	24950000	25000000	-0.951951	-0.867013	FALSE	RPE_TP53_Ctrl_mega	RPE_TP53_20w0T1_mega
chr22	25700000	25750000	-0.35709	0.00504962	FALSE	RPE_TP53_Ctrl_mega	RPE_TP53_20w0T1_mega
chr22	26750000	26800000	-1.63293	-0.776441	FALSE	RPE_TP53_Ctrl_mega	RPE_TP53_20w0T1_mega
chr22	28300000	28350000	-0.657226	-0.492866	FALSE	RPE_TP53_Ctrl_mega	RPE_TP53_20w0T1_mega
chr22	29700000	29750000	-0.658803	-0.484515	FALSE	RPE_TP53_Ctrl_mega	RPE_TP53_20w0T1_mega
chr22	30800000	30850000	-0.308371	-0.186034	FALSE	RPE_TP53_Ctrl_mega	RPE_TP53_20w0T1_mega
chr22	31750000	31800000	-0.749129	-0.51564	FALSE	RPE_TP53_Ctrl_mega	RPE_TP53_20w0T1_mega
chr22	32800000	32850000	-0.36016	-0.294951	FALSE	RPE_TP53_Ctrl_mega	RPE_TP53_20w0T1_mega
chr22	33400000	33450000	-0.356749	-0.468519	FALSE	RPE_TP53_Ctrl_mega	RPE_TP53_20w0T1_mega
chr22	35600000	35650000	-2.33988	-2.02564	TRUE	RPE_TP53_Ctrl_mega	RPE_TP53_20w0T1_mega
chr22	36850000	36900000	-0.652704	-0.546474	FALSE	RPE_TP53_Ctrl_mega	RPE_TP53_20w0T1_mega
chr22	37550000	37600000	-0.256272	-0.265553	FALSE	RPE_TP53_Ctrl_mega	RPE_TP53_20w0T1_mega
chr22	38050000	38100000	-0.246633	-0.000380267	FALSE	RPE_TP53_Ctrl_mega	RPE_TP53_20w0T1_mega
chr22	38050000	38100000	-0.246633	-0.000380267	FALSE	RPE_TP53_Ctrl_mega	RPE_TP53_20w0T1_mega
chr22	38250000	38300000	-0.483919	-0.178146	FALSE	RPE_TP53_Ctrl_mega	RPE_TP53_20w0T1_mega
chr22	39100000	39150000	-0.998484	-0.447263	FALSE	RPE_TP53_Ctrl_mega	RPE_TP53_20w0T1_mega
chr22	39850000	39900000	-0.198724	0.0377608	FALSE	RPE_TP53_Ctrl_mega	RPE_TP53_20w0T1_mega
chr22	41250000	41300000	0.145474	0.231589	FALSE	RPE_TP53_Ctrl_mega	RPE_TP53_20w0T1_mega
chr22	42000000	42050000	-0.947162	-0.633536	FALSE	RPE_TP53_Ctrl_mega	RPE_TP53_20w0T1_mega
chr22	42950000	43000000	-0.98585	-0.697474	FALSE	RPE_TP53_Ctrl_mega	RPE_TP53_20w0T1_mega
chr22	43600000	43650000	-1.51647	-1.61354	TRUE	RPE_TP53_Ctrl_mega	RPE_TP53_20w0T1_mega
chr22	44300000	44350000	-0.659699	-0.176949	FALSE	RPE_TP53_Ctrl_mega	RPE_TP53_20w0T1_mega
chr22	45100000	45150000	-0.780394	-0.702856	FALSE	RPE_TP53_Ctrl_mega	RPE_TP53_20w0T1_mega
chr22	45700000	45750000	0.139298	0.186537	FALSE	RPE_TP53_Ctrl_mega	RPE_TP53_20w0T1_mega
chr22	45850000	45900000	0.0367344	0.116793	FALSE	RPE_TP53_Ctrl_mega	RPE_TP53_20w0T1_mega
chr22	47050000	47100000	-0.380461	-0.152018	FALSE	RPE_TP53_Ctrl_mega	RPE_TP53_20w0T1_mega
chr22	48700000	48750000	0.267897	0.266601	FALSE	RPE_TP53_Ctrl_mega	RPE_TP53_20w0T1_mega
chr22	50150000	50200000	-1.19871	-1.04452	FALSE	RPE_TP53_Ctrl_mega	RPE_TP53_20w0T1_mega
chr3	3150000	3200000	-0.849513	-0.504011	FALSE	RPE_TP53_Ctrl_mega	RPE_TP53_20w0T1_mega
chr3	4300000	4350000	-1.61608	-1.25424	TRUE	RPE_TP53_Ctrl_mega	RPE_TP53_20w0T1_mega
chr3	8350000	8400000	-0.997481	-0.906272	FALSE	RPE_TP53_Ctrl_mega	RPE_TP53_20w0T1_mega
chr3	9700000	9750000	-0.71936	-0.544452	FALSE	RPE_TP53_Ctrl_mega	RPE_TP53_20w0T1_mega
chr3	10350000	10400000	-0.99234	-0.249893	FALSE	RPE_TP53_Ctrl_mega	RPE_TP53_20w0T1_mega
chr3	11100000	11150000	-0.364309	-0.300453	FALSE	RPE_TP53_Ctrl_mega	RPE_TP53_20w0T1_mega
chr3	11900000	11950000	-0.462941	-0.409838	FALSE	RPE_TP53_Ctrl_mega	RPE_TP53_20w0T1_mega
chr3	15100000	15150000	-0.667619	-0.587264	FALSE	RPE_TP53_Ctrl_mega	RPE_TP53_20w0T1_mega
chr3	16550000	16600000	-0.592012	-0.384898	FALSE	RPE_TP53_Ctrl_mega	RPE_TP53_20w0T1_mega
chr3	17350000	17400000	-0.302813	0.0293592	FALSE	RPE_TP53_Ctrl_mega	RPE_TP53_20w0T1_mega
chr3	17850000	17900000	0.0891049	0.134639	FALSE	RPE_TP53_Ctrl_mega	RPE_TP53_20w0T1_mega
chr3	18500000	18550000	-0.371004	-0.0195017	FALSE	RPE_TP53_Ctrl_mega	RPE_TP53_20w0T1_mega
chr3	19850000	19900000	-0.761703	-0.689261	FALSE	RPE_TP53_Ctrl_mega	RPE_TP53_20w0T1_mega
chr3	20300000	20350000	-0.678785	-0.81116	FALSE	RPE_TP53_Ctrl_mega	RPE_TP53_20w0T1_mega
chr3	22050000	22100000	-0.523315	-0.943174	FALSE	RPE_TP53_Ctrl_mega	RPE_TP53_20w0T1_mega
chr3	22900000	22950000	-0.119736	-0.56335	FALSE	RPE_TP53_Ctrl_mega	RPE_TP53_20w0T1_mega
chr3	23950000	24000000	-0.625187	-0.302355	FALSE	RPE_TP53_Ctrl_mega	RPE_TP53_20w0T1_mega
chr3	24750000	24800000	-0.526955	-0.521041	FALSE	RPE_TP53_Ctrl_mega	RPE_TP53_20w0T1_mega
chr3	27100000	27150000	-1.49195	-1.7181	TRUE	RPE_TP53_Ctrl_mega	RPE_TP53_20w0T1_mega
chr3	27700000	27750000	-0.124494	-0.0611032	FALSE	RPE_TP53_Ctrl_mega	RPE_TP53_20w0T1_mega
chr3	28450000	28500000	-0.759318	-0.721295	FALSE	RPE_TP53_Ctrl_mega	RPE_TP53_20w0T1_mega
chr3	30000000	30050000	-0.923899	-0.348285	FALSE	RPE_TP53_Ctrl_mega	RPE_TP53_20w0T1_mega
chr3	30800000	30850000	-0.570507	-0.21738	FALSE	RPE_TP53_Ctrl_mega	RPE_TP53_20w0T1_mega
chr3	31550000	31600000	-0.0458294	-0.177856	FALSE	RPE_TP53_Ctrl_mega	RPE_TP53_20w0T1_mega
chr3	33900000	33950000	-1.47823	-1.40529	TRUE	RPE_TP53_Ctrl_mega	RPE_TP53_20w0T1_mega
chr3	36000000	36050000	-0.645419	-0.587325	FALSE	RPE_TP53_Ctrl_mega	RPE_TP53_20w0T1_mega
chr3	36900000	36950000	-0.38119	-0.755706	FALSE	RPE_TP53_Ctrl_mega	RPE_TP53_20w0T1_mega
chr3	37850000	37900000	-0.486734	-0.396332	FALSE	RPE_TP53_Ctrl_mega	RPE_TP53_20w0T1_mega
chr3	39400000	39450000	-1.09447	-0.765332	FALSE	RPE_TP53_Ctrl_mega	RPE_TP53_20w0T1_mega
chr3	40350000	40400000	-0.692312	-0.712295	FALSE	RPE_TP53_Ctrl_mega	RPE_TP53_20w0T1_mega
chr3	42250000	42300000	-0.415248	-0.264077	FALSE	RPE_TP53_Ctrl_mega	RPE_TP53_20w0T1_mega
chr3	42900000	42950000	-0.658117	-0.427483	FALSE	RPE_TP53_Ctrl_mega	RPE_TP53_20w0T1_mega
chr3	44350000	44400000	-0.590986	-0.402925	FALSE	RPE_TP53_Ctrl_mega	RPE_TP53_20w0T1_mega
chr3	44950000	45000000	-0.473814	-0.226559	FALSE	RPE_TP53_Ctrl_mega	RPE_TP53_20w0T1_mega
chr3	45850000	45900000	0.228953	0.405469	FALSE	RPE_TP53_Ctrl_mega	RPE_TP53_20w0T1_mega
chr3	46750000	46800000	-0.115317	-0.0347499	FALSE	RPE_TP53_Ctrl_mega	RPE_TP53_20w0T1_mega
chr3	47450000	47500000	-0.149977	0.0232377	FALSE	RPE_TP53_Ctrl_mega	RPE_TP53_20w0T1_mega
chr3	48250000	48300000	-0.388813	-0.18003	FALSE	RPE_TP53_Ctrl_mega	RPE_TP53_20w0T1_mega
chr3	49000000	49050000	-0.140587	0.199853	FALSE	RPE_TP53_Ctrl_mega	RPE_TP53_20w0T1_mega
chr3	49700000	49750000	-0.216411	0.140389	FALSE	RPE_TP53_Ctrl_mega	RPE_TP53_20w0T1_mega
chr3	51450000	51500000	-0.2757	-0.0851845	FALSE	RPE_TP53_Ctrl_mega	RPE_TP53_20w0T1_mega
chr3	51950000	52000000	-1.44243	-0.757341	FALSE	RPE_TP53_Ctrl_mega	RPE_TP53_20w0T1_mega
chr3	52550000	52600000	-0.542497	-0.0874798	FALSE	RPE_TP53_Ctrl_mega	RPE_TP53_20w0T1_mega
chr3	53150000	53200000	-0.575078	-0.141485	FALSE	RPE_TP53_Ctrl_mega	RPE_TP53_20w0T1_mega
chr3	53950000	54000000	-0.620898	-0.334807	FALSE	RPE_TP53_Ctrl_mega	RPE_TP53_20w0T1_mega
chr3	54800000	54850000	-1.46633	-1.23782	TRUE	RPE_TP53_Ctrl_mega	RPE_TP53_20w0T1_mega
chr3	55650000	55700000	0.0790536	0.156562	FALSE	RPE_TP53_Ctrl_mega	RPE_TP53_20w0T1_mega
chr3	56550000	56600000	-1.80786	-1.65779	TRUE	RPE_TP53_Ctrl_mega	RPE_TP53_20w0T1_mega
chr3	58550000	58600000	-0.948494	-0.642212	FALSE	RPE_TP53_Ctrl_mega	RPE_TP53_20w0T1_mega
chr3	59950000	60000000	-0.154974	-0.298385	FALSE	RPE_TP53_Ctrl_mega	RPE_TP53_20w0T1_mega
chr3	62250000	62300000	-1.0214	-1.18535	FALSE	RPE_TP53_Ctrl_mega	RPE_TP53_20w0T1_mega
chr3	63300000	63350000	-0.508563	-0.277827	FALSE	RPE_TP53_Ctrl_mega	RPE_TP53_20w0T1_mega
chr3	63850000	63900000	-1.10437	-0.867188	FALSE	RPE_TP53_Ctrl_mega	RPE_TP53_20w0T1_mega
chr3	64550000	64600000	-1.57964	-1.5549	TRUE	RPE_TP53_Ctrl_mega	RPE_TP53_20w0T1_mega
chr3	65300000	65350000	-0.636009	-0.472236	FALSE	RPE_TP53_Ctrl_mega	RPE_TP53_20w0T1_mega
chr3	66250000	66300000	-0.973684	-0.557634	FALSE	RPE_TP53_Ctrl_mega	RPE_TP53_20w0T1_mega
chr3	66950000	67000000	-1.02951	-0.907134	FALSE	RPE_TP53_Ctrl_mega	RPE_TP53_20w0T1_mega
chr3	68950000	69000000	-2.22468	-1.83349	TRUE	RPE_TP53_Ctrl_mega	RPE_TP53_20w0T1_mega
chr3	70100000	70150000	-0.937681	-0.710961	FALSE	RPE_TP53_Ctrl_mega	RPE_TP53_20w0T1_mega
chr3	70550000	70600000	-0.264072	0.0862587	FALSE	RPE_TP53_Ctrl_mega	RPE_TP53_20w0T1_mega
chr3	71750000	71800000	-1.67446	-1.67517	TRUE	RPE_TP53_Ctrl_mega	RPE_TP53_20w0T1_mega
chr3	74000000	74050000	-0.553628	-0.147702	FALSE	RPE_TP53_Ctrl_mega	RPE_TP53_20w0T1_mega
chr3	75150000	75200000	-1.1073	-1.07356	FALSE	RPE_TP53_Ctrl_mega	RPE_TP53_20w0T1_mega
chr3	75750000	75800000	-1.65909	-1.91588	TRUE	RPE_TP53_Ctrl_mega	RPE_TP53_20w0T1_mega
chr3	78600000	78650000	-1.3628	-1.47517	TRUE	RPE_TP53_Ctrl_mega	RPE_TP53_20w0T1_mega
chr3	79500000	79550000	-0.735727	-0.878681	FALSE	RPE_TP53_Ctrl_mega	RPE_TP53_20w0T1_mega
chr3	80750000	80800000	-0.377989	-0.842672	FALSE	RPE_TP53_Ctrl_mega	RPE_TP53_20w0T1_mega
chr3	81350000	81400000	-0.381705	-1.04041	FALSE	RPE_TP53_Ctrl_mega	RPE_TP53_20w0T1_mega
chr3	82250000	82300000	-0.320766	-0.851536	FALSE	RPE_TP53_Ctrl_mega	RPE_TP53_20w0T1_mega
chr3	83550000	83600000	-0.341485	-0.299364	FALSE	RPE_TP53_Ctrl_mega	RPE_TP53_20w0T1_mega
chr3	86700000	86750000	-1.53569	-1.44009	TRUE	RPE_TP53_Ctrl_mega	RPE_TP53_20w0T1_mega
chr3	87300000	87350000	-0.420777	-0.75433	FALSE	RPE_TP53_Ctrl_mega	RPE_TP53_20w0T1_mega
chr3	96550000	96600000	-0.35738	-0.333419	FALSE	RPE_TP53_Ctrl_mega	RPE_TP53_20w0T1_mega
chr3	99500000	99550000	-0.86139	-0.501635	FALSE	RPE_TP53_Ctrl_mega	RPE_TP53_20w0T1_mega
chr3	101400000	101450000	-1.43959	-1.17502	TRUE	RPE_TP53_Ctrl_mega	RPE_TP53_20w0T1_mega
chr3	102300000	102350000	-0.36223	-0.886772	FALSE	RPE_TP53_Ctrl_mega	RPE_TP53_20w0T1_mega
chr3	105250000	105300000	-1.04783	-0.697884	FALSE	RPE_TP53_Ctrl_mega	RPE_TP53_20w0T1_mega
chr3	106850000	106900000	-0.809872	-0.604833	FALSE	RPE_TP53_Ctrl_mega	RPE_TP53_20w0T1_mega
chr3	108250000	108300000	-0.47501	-0.354875	FALSE	RPE_TP53_Ctrl_mega	RPE_TP53_20w0T1_mega
chr3	109200000	109250000	-0.198078	-0.229954	FALSE	RPE_TP53_Ctrl_mega	RPE_TP53_20w0T1_mega
chr3	110000000	110050000	0.300394	0.499659	FALSE	RPE_TP53_Ctrl_mega	RPE_TP53_20w0T1_mega
chr3	111200000	111250000	-0.327369	-0.338165	FALSE	RPE_TP53_Ctrl_mega	RPE_TP53_20w0T1_mega
chr3	111800000	111850000	-0.74896	-0.584537	FALSE	RPE_TP53_Ctrl_mega	RPE_TP53_20w0T1_mega
chr3	112650000	112700000	0.125589	0.037843	FALSE	RPE_TP53_Ctrl_mega	RPE_TP53_20w0T1_mega
chr3	113400000	113450000	-0.349862	-0.0555218	FALSE	RPE_TP53_Ctrl_mega	RPE_TP53_20w0T1_mega
chr3	113950000	114000000	-0.0821436	-0.276997	FALSE	RPE_TP53_Ctrl_mega	RPE_TP53_20w0T1_mega
chr3	114800000	114850000	0.0307809	0.0242872	FALSE	RPE_TP53_Ctrl_mega	RPE_TP53_20w0T1_mega
chr3	115600000	115650000	-1.10149	-0.66304	FALSE	RPE_TP53_Ctrl_mega	RPE_TP53_20w0T1_mega
chr3	118750000	118800000	-0.779247	-0.763566	FALSE	RPE_TP53_Ctrl_mega	RPE_TP53_20w0T1_mega
chr3	119400000	119450000	-0.30663	-0.227079	FALSE	RPE_TP53_Ctrl_mega	RPE_TP53_20w0T1_mega
chr3	121150000	121200000	-0.564197	-0.856558	FALSE	RPE_TP53_Ctrl_mega	RPE_TP53_20w0T1_mega
chr3	122050000	122100000	-0.657328	-0.697071	FALSE	RPE_TP53_Ctrl_mega	RPE_TP53_20w0T1_mega
chr3	123250000	123300000	-1.19315	-0.450145	FALSE	RPE_TP53_Ctrl_mega	RPE_TP53_20w0T1_mega
chr3	124350000	124400000	-0.614101	-0.637541	FALSE	RPE_TP53_Ctrl_mega	RPE_TP53_20w0T1_mega
chr3	125350000	125400000	-1.26955	-1.06935	FALSE	RPE_TP53_Ctrl_mega	RPE_TP53_20w0T1_mega
chr3	126200000	126250000	-0.377531	-0.392222	FALSE	RPE_TP53_Ctrl_mega	RPE_TP53_20w0T1_mega
chr3	127250000	127300000	-1.08042	-0.51469	FALSE	RPE_TP53_Ctrl_mega	RPE_TP53_20w0T1_mega
chr3	127800000	127850000	-0.3092	0.029963	FALSE	RPE_TP53_Ctrl_mega	RPE_TP53_20w0T1_mega
chr3	128600000	128650000	-0.310221	0.0863769	FALSE	RPE_TP53_Ctrl_mega	RPE_TP53_20w0T1_mega
chr3	129000000	129050000	-0.514992	-0.0307757	FALSE	RPE_TP53_Ctrl_mega	RPE_TP53_20w0T1_mega
chr3	129800000	129850000	-1.33521	-1.4154	TRUE	RPE_TP53_Ctrl_mega	RPE_TP53_20w0T1_mega
chr3	131350000	131400000	0.14043	-0.0814332	FALSE	RPE_TP53_Ctrl_mega	RPE_TP53_20w0T1_mega
chr3	132400000	132450000	-0.887827	-0.879426	FALSE	RPE_TP53_Ctrl_mega	RPE_TP53_20w0T1_mega
chr3	134300000	134350000	-0.891609	-1.03105	FALSE	RPE_TP53_Ctrl_mega	RPE_TP53_20w0T1_mega
chr3	135700000	135750000	-0.940168	-0.648087	FALSE	RPE_TP53_Ctrl_mega	RPE_TP53_20w0T1_mega
chr3	136750000	136800000	-1.4631	-1.72586	TRUE	RPE_TP53_Ctrl_mega	RPE_TP53_20w0T1_mega
chr3	137700000	137750000	-1.39003	-1.1006	TRUE	RPE_TP53_Ctrl_mega	RPE_TP53_20w0T1_mega
chr3	139100000	139150000	-0.937986	-0.519885	FALSE	RPE_TP53_Ctrl_mega	RPE_TP53_20w0T1_mega
chr3	139700000	139750000	0.264366	0.298646	FALSE	RPE_TP53_Ctrl_mega	RPE_TP53_20w0T1_mega
chr3	140850000	140900000	-0.629595	-0.698094	FALSE	RPE_TP53_Ctrl_mega	RPE_TP53_20w0T1_mega
chr3	142150000	142200000	-0.102703	-0.0894835	FALSE	RPE_TP53_Ctrl_mega	RPE_TP53_20w0T1_mega
chr3	142700000	142750000	-0.521421	-0.30176	FALSE	RPE_TP53_Ctrl_mega	RPE_TP53_20w0T1_mega
chr3	143500000	143550000	-0.918045	-0.775031	FALSE	RPE_TP53_Ctrl_mega	RPE_TP53_20w0T1_mega
chr3	145600000	145650000	-0.30063	-0.87638	FALSE	RPE_TP53_Ctrl_mega	RPE_TP53_20w0T1_mega
chr3	146350000	146400000	-0.753579	-1.35093	FALSE	RPE_TP53_Ctrl_mega	RPE_TP53_20w0T1_mega
chr3	147950000	148000000	-0.0839532	-0.26121	FALSE	RPE_TP53_Ctrl_mega	RPE_TP53_20w0T1_mega
chr3	148600000	148650000	-0.258925	-0.516431	FALSE	RPE_TP53_Ctrl_mega	RPE_TP53_20w0T1_mega
chr3	149550000	149600000	-0.301207	-0.147358	FALSE	RPE_TP53_Ctrl_mega	RPE_TP53_20w0T1_mega
chr3	150300000	150350000	-0.295472	-0.412931	FALSE	RPE_TP53_Ctrl_mega	RPE_TP53_20w0T1_mega
chr3	150900000	150950000	-0.259723	-0.235627	FALSE	RPE_TP53_Ctrl_mega	RPE_TP53_20w0T1_mega
chr3	151600000	151650000	-0.0749679	0.140674	FALSE	RPE_TP53_Ctrl_mega	RPE_TP53_20w0T1_mega
chr3	152300000	152350000	-0.137963	-0.802182	FALSE	RPE_TP53_Ctrl_mega	RPE_TP53_20w0T1_mega
chr3	153950000	154000000	-0.462321	-0.758249	FALSE	RPE_TP53_Ctrl_mega	RPE_TP53_20w0T1_mega
chr3	156900000	156950000	-0.887207	-0.479116	FALSE	RPE_TP53_Ctrl_mega	RPE_TP53_20w0T1_mega
chr3	158300000	158350000	-0.586806	-0.503398	FALSE	RPE_TP53_Ctrl_mega	RPE_TP53_20w0T1_mega
chr3	159050000	159100000	0.341059	0.317727	FALSE	RPE_TP53_Ctrl_mega	RPE_TP53_20w0T1_mega
chr3	160200000	160250000	-0.776215	-0.648728	FALSE	RPE_TP53_Ctrl_mega	RPE_TP53_20w0T1_mega
chr3	161200000	161250000	-1.30283	-1.46714	TRUE	RPE_TP53_Ctrl_mega	RPE_TP53_20w0T1_mega
chr3	162700000	162750000	-0.178271	-0.314973	FALSE	RPE_TP53_Ctrl_mega	RPE_TP53_20w0T1_mega
chr3	164900000	164950000	-0.950254	-0.719282	FALSE	RPE_TP53_Ctrl_mega	RPE_TP53_20w0T1_mega
chr3	165650000	165700000	-0.119658	-0.349921	FALSE	RPE_TP53_Ctrl_mega	RPE_TP53_20w0T1_mega
chr3	168600000	168650000	-0.280106	-0.254462	FALSE	RPE_TP53_Ctrl_mega	RPE_TP53_20w0T1_mega
chr3	169500000	169550000	-0.571661	-0.710292	FALSE	RPE_TP53_Ctrl_mega	RPE_TP53_20w0T1_mega
chr3	170600000	170650000	-0.792986	-0.573415	FALSE	RPE_TP53_Ctrl_mega	RPE_TP53_20w0T1_mega
chr3	171400000	171450000	0.0988487	0.160914	FALSE	RPE_TP53_Ctrl_mega	RPE_TP53_20w0T1_mega
chr3	172450000	172500000	-0.982788	-1.58166	FALSE	RPE_TP53_Ctrl_mega	RPE_TP53_20w0T1_mega
chr3	176600000	176650000	-0.430637	-0.763887	FALSE	RPE_TP53_Ctrl_mega	RPE_TP53_20w0T1_mega
chr3	178100000	178150000	-1.03152	-0.762672	FALSE	RPE_TP53_Ctrl_mega	RPE_TP53_20w0T1_mega
chr3	178700000	178750000	-0.388333	-0.352886	FALSE	RPE_TP53_Ctrl_mega	RPE_TP53_20w0T1_mega
chr3	179350000	179400000	-0.83763	-0.564221	FALSE	RPE_TP53_Ctrl_mega	RPE_TP53_20w0T1_mega
chr3	180350000	180400000	-0.900692	-0.556277	FALSE	RPE_TP53_Ctrl_mega	RPE_TP53_20w0T1_mega
chr3	182450000	182500000	-0.657022	-0.567435	FALSE	RPE_TP53_Ctrl_mega	RPE_TP53_20w0T1_mega
chr3	183550000	183600000	-0.251824	0.0202613	FALSE	RPE_TP53_Ctrl_mega	RPE_TP53_20w0T1_mega
chr3	184500000	184550000	-0.690602	-0.531909	FALSE	RPE_TP53_Ctrl_mega	RPE_TP53_20w0T1_mega
chr3	185200000	185250000	-0.621574	-0.392781	FALSE	RPE_TP53_Ctrl_mega	RPE_TP53_20w0T1_mega
chr3	186450000	186500000	-0.0460647	0.143581	FALSE	RPE_TP53_Ctrl_mega	RPE_TP53_20w0T1_mega
chr3	186850000	186900000	0.0114359	0.0316701	FALSE	RPE_TP53_Ctrl_mega	RPE_TP53_20w0T1_mega
chr3	187400000	187450000	-1.62653	-0.812208	FALSE	RPE_TP53_Ctrl_mega	RPE_TP53_20w0T1_mega
chr3	188800000	188850000	-0.285881	-0.470539	FALSE	RPE_TP53_Ctrl_mega	RPE_TP53_20w0T1_mega
chr3	189650000	189700000	-0.243982	0.133778	FALSE	RPE_TP53_Ctrl_mega	RPE_TP53_20w0T1_mega
chr3	192200000	192250000	-0.418473	-0.322027	FALSE	RPE_TP53_Ctrl_mega	RPE_TP53_20w0T1_mega
chr3	193300000	193350000	-1.39258	-1.42822	TRUE	RPE_TP53_Ctrl_mega	RPE_TP53_20w0T1_mega
chr3	194150000	194200000	-0.254399	-0.0677765	FALSE	RPE_TP53_Ctrl_mega	RPE_TP53_20w0T1_mega
chr3	194150000	194200000	-0.254399	-0.0677765	FALSE	RPE_TP53_Ctrl_mega	RPE_TP53_20w0T1_mega
chr3	195350000	195400000	-1.16965	-0.560842	FALSE	RPE_TP53_Ctrl_mega	RPE_TP53_20w0T1_mega
chr3	196700000	196750000	-0.920871	0.0520718	FALSE	RPE_TP53_Ctrl_mega	RPE_TP53_20w0T1_mega
chr4	1750000	1800000	-0.466375	0.4107	FALSE	RPE_TP53_Ctrl_mega	RPE_TP53_20w0T1_mega
chr4	3000000	3050000	-0.712658	-0.0014065	FALSE	RPE_TP53_Ctrl_mega	RPE_TP53_20w0T1_mega
chr4	4900000	4950000	0.0380198	0.16016	FALSE	RPE_TP53_Ctrl_mega	RPE_TP53_20w0T1_mega
chr4	6550000	6600000	-0.540951	-0.0822328	FALSE	RPE_TP53_Ctrl_mega	RPE_TP53_20w0T1_mega
chr4	7050000	7100000	-0.415476	0.162453	FALSE	RPE_TP53_Ctrl_mega	RPE_TP53_20w0T1_mega
chr4	10500000	10550000	-1.10071	-1.10833	TRUE	RPE_TP53_Ctrl_mega	RPE_TP53_20w0T1_mega
chr4	12700000	12750000	-0.303006	-0.443341	FALSE	RPE_TP53_Ctrl_mega	RPE_TP53_20w0T1_mega
chr4	13550000	13600000	-1.56388	-1.02915	FALSE	RPE_TP53_Ctrl_mega	RPE_TP53_20w0T1_mega
chr4	16250000	16300000	-0.897094	-0.230128	FALSE	RPE_TP53_Ctrl_mega	RPE_TP53_20w0T1_mega
chr4	17450000	17500000	-1.49692	-1.11258	TRUE	RPE_TP53_Ctrl_mega	RPE_TP53_20w0T1_mega
chr4	18650000	18700000	-0.38518	-0.486625	FALSE	RPE_TP53_Ctrl_mega	RPE_TP53_20w0T1_mega
chr4	20750000	20800000	-1.60553	-1.56392	TRUE	RPE_TP53_Ctrl_mega	RPE_TP53_20w0T1_mega
chr4	21650000	21700000	-0.763359	-0.965924	FALSE	RPE_TP53_Ctrl_mega	RPE_TP53_20w0T1_mega
chr4	22750000	22800000	-0.670579	-0.546321	FALSE	RPE_TP53_Ctrl_mega	RPE_TP53_20w0T1_mega
chr4	24400000	24450000	-1.97183	-0.722488	FALSE	RPE_TP53_Ctrl_mega	RPE_TP53_20w0T1_mega
chr4	25350000	25400000	-0.647996	-0.468985	FALSE	RPE_TP53_Ctrl_mega	RPE_TP53_20w0T1_mega
chr4	25850000	25900000	-0.288043	-0.595532	FALSE	RPE_TP53_Ctrl_mega	RPE_TP53_20w0T1_mega
chr4	27050000	27100000	-1.67202	-1.54727	TRUE	RPE_TP53_Ctrl_mega	RPE_TP53_20w0T1_mega
chr4	29050000	29100000	-0.274182	-0.445877	FALSE	RPE_TP53_Ctrl_mega	RPE_TP53_20w0T1_mega
chr4	34650000	34700000	-0.169992	-0.656292	FALSE	RPE_TP53_Ctrl_mega	RPE_TP53_20w0T1_mega
chr4	37400000	37450000	-0.855236	-1.37158	FALSE	RPE_TP53_Ctrl_mega	RPE_TP53_20w0T1_mega
chr4	38800000	38850000	-0.537819	0.111049	FALSE	RPE_TP53_Ctrl_mega	RPE_TP53_20w0T1_mega
chr4	39250000	39300000	0.114468	0.42707	FALSE	RPE_TP53_Ctrl_mega	RPE_TP53_20w0T1_mega
chr4	40000000	40050000	-0.0722326	-0.221188	FALSE	RPE_TP53_Ctrl_mega	RPE_TP53_20w0T1_mega
chr4	46750000	46800000	-1.07161	-0.939222	FALSE	RPE_TP53_Ctrl_mega	RPE_TP53_20w0T1_mega
chr4	53900000	53950000	-0.153934	0.212095	FALSE	RPE_TP53_Ctrl_mega	RPE_TP53_20w0T1_mega
chr4	55150000	55200000	-1.60335	-1.47349	TRUE	RPE_TP53_Ctrl_mega	RPE_TP53_20w0T1_mega
chr4	56650000	56700000	0.0421734	0.257334	FALSE	RPE_TP53_Ctrl_mega	RPE_TP53_20w0T1_mega
chr4	57250000	57300000	-0.413673	0.174646	FALSE	RPE_TP53_Ctrl_mega	RPE_TP53_20w0T1_mega
chr4	59450000	59500000	-0.385096	-0.475945	FALSE	RPE_TP53_Ctrl_mega	RPE_TP53_20w0T1_mega
chr4	60250000	60300000	-0.441841	-0.482136	FALSE	RPE_TP53_Ctrl_mega	RPE_TP53_20w0T1_mega
chr4	61050000	61100000	-0.445579	-0.537574	FALSE	RPE_TP53_Ctrl_mega	RPE_TP53_20w0T1_mega
chr4	62200000	62250000	-0.434647	-0.577378	FALSE	RPE_TP53_Ctrl_mega	RPE_TP53_20w0T1_mega
chr4	65750000	65800000	-1.05956	-0.88352	FALSE	RPE_TP53_Ctrl_mega	RPE_TP53_20w0T1_mega
chr4	68250000	68300000	-2.40217	-1.56855	TRUE	RPE_TP53_Ctrl_mega	RPE_TP53_20w0T1_mega
chr4	69200000	69250000	-0.274581	-0.480186	FALSE	RPE_TP53_Ctrl_mega	RPE_TP53_20w0T1_mega
chr4	72550000	72600000	-0.293239	-0.0906345	FALSE	RPE_TP53_Ctrl_mega	RPE_TP53_20w0T1_mega
chr4	73150000	73200000	-0.100748	0.153912	FALSE	RPE_TP53_Ctrl_mega	RPE_TP53_20w0T1_mega
chr4	74000000	74050000	-0.356497	0.0533364	FALSE	RPE_TP53_Ctrl_mega	RPE_TP53_20w0T1_mega
chr4	75050000	75100000	-0.348011	0.127203	FALSE	RPE_TP53_Ctrl_mega	RPE_TP53_20w0T1_mega
chr4	75700000	75750000	-0.604295	-0.418614	FALSE	RPE_TP53_Ctrl_mega	RPE_TP53_20w0T1_mega
chr4	76950000	77000000	-0.406846	0.110685	FALSE	RPE_TP53_Ctrl_mega	RPE_TP53_20w0T1_mega
chr4	78700000	78750000	-0.305536	-0.058071	FALSE	RPE_TP53_Ctrl_mega	RPE_TP53_20w0T1_mega
chr4	79850000	79900000	-1.50467	-0.819121	FALSE	RPE_TP53_Ctrl_mega	RPE_TP53_20w0T1_mega
chr4	80750000	80800000	-0.645322	0.0419577	FALSE	RPE_TP53_Ctrl_mega	RPE_TP53_20w0T1_mega
chr4	81250000	81300000	-0.77582	-0.376212	FALSE	RPE_TP53_Ctrl_mega	RPE_TP53_20w0T1_mega
chr4	83200000	83250000	-1.78844	-1.22014	TRUE	RPE_TP53_Ctrl_mega	RPE_TP53_20w0T1_mega
chr4	85450000	85500000	-0.761459	-0.815287	FALSE	RPE_TP53_Ctrl_mega	RPE_TP53_20w0T1_mega
chr4	85900000	85950000	-0.576523	-0.424961	FALSE	RPE_TP53_Ctrl_mega	RPE_TP53_20w0T1_mega
chr4	89450000	89500000	-0.0687434	0.358203	FALSE	RPE_TP53_Ctrl_mega	RPE_TP53_20w0T1_mega
chr4	90050000	90100000	-0.535945	-1.25596	FALSE	RPE_TP53_Ctrl_mega	RPE_TP53_20w0T1_mega
chr4	95100000	95150000	-0.693847	-1.4255	FALSE	RPE_TP53_Ctrl_mega	RPE_TP53_20w0T1_mega
chr4	98950000	99000000	-1.0786	-1.96128	FALSE	RPE_TP53_Ctrl_mega	RPE_TP53_20w0T1_mega
chr4	99950000	100000000	-0.260162	-0.330052	FALSE	RPE_TP53_Ctrl_mega	RPE_TP53_20w0T1_mega
chr4	100400000	100450000	-0.199413	-0.360543	FALSE	RPE_TP53_Ctrl_mega	RPE_TP53_20w0T1_mega
chr4	100900000	100950000	-0.684744	-0.668358	FALSE	RPE_TP53_Ctrl_mega	RPE_TP53_20w0T1_mega
chr4	103250000	103300000	-0.976217	-1.00253	FALSE	RPE_TP53_Ctrl_mega	RPE_TP53_20w0T1_mega
chr4	104850000	104900000	-0.14482	-0.422363	FALSE	RPE_TP53_Ctrl_mega	RPE_TP53_20w0T1_mega
chr4	107850000	107900000	-0.161089	0.101408	FALSE	RPE_TP53_Ctrl_mega	RPE_TP53_20w0T1_mega
chr4	108800000	108850000	-0.515798	-0.15307	FALSE	RPE_TP53_Ctrl_mega	RPE_TP53_20w0T1_mega
chr4	109550000	109600000	-0.850085	-0.555381	FALSE	RPE_TP53_Ctrl_mega	RPE_TP53_20w0T1_mega
chr4	110300000	110350000	-0.434671	-0.533412	FALSE	RPE_TP53_Ctrl_mega	RPE_TP53_20w0T1_mega
chr4	110850000	110900000	-0.342759	-0.208922	FALSE	RPE_TP53_Ctrl_mega	RPE_TP53_20w0T1_mega
chr4	111500000	111550000	-0.759922	-0.911347	FALSE	RPE_TP53_Ctrl_mega	RPE_TP53_20w0T1_mega
chr4	115650000	115700000	-0.856879	-1.44685	FALSE	RPE_TP53_Ctrl_mega	RPE_TP53_20w0T1_mega
chr4	119200000	119250000	-1.2001	-1.33397	TRUE	RPE_TP53_Ctrl_mega	RPE_TP53_20w0T1_mega
chr4	120350000	120400000	-0.10017	0.0972014	FALSE	RPE_TP53_Ctrl_mega	RPE_TP53_20w0T1_mega
chr4	121000000	121050000	-0.792035	-1.02692	FALSE	RPE_TP53_Ctrl_mega	RPE_TP53_20w0T1_mega
chr4	122050000	122100000	-0.343547	-0.450101	FALSE	RPE_TP53_Ctrl_mega	RPE_TP53_20w0T1_mega
chr4	122700000	122750000	-0.82731	-0.332426	FALSE	RPE_TP53_Ctrl_mega	RPE_TP53_20w0T1_mega
chr4	123900000	123950000	-0.541148	-0.36788	FALSE	RPE_TP53_Ctrl_mega	RPE_TP53_20w0T1_mega
chr4	125200000	125250000	-0.840334	-0.588249	FALSE	RPE_TP53_Ctrl_mega	RPE_TP53_20w0T1_mega
chr4	126200000	126250000	-0.937652	-0.508551	FALSE	RPE_TP53_Ctrl_mega	RPE_TP53_20w0T1_mega
chr4	128500000	128550000	-0.742548	-0.968517	FALSE	RPE_TP53_Ctrl_mega	RPE_TP53_20w0T1_mega
chr4	128950000	129000000	-0.440017	-0.270044	FALSE	RPE_TP53_Ctrl_mega	RPE_TP53_20w0T1_mega
chr4	130100000	130150000	-0.481003	-0.723147	FALSE	RPE_TP53_Ctrl_mega	RPE_TP53_20w0T1_mega
chr4	132450000	132500000	-0.0842764	-0.740271	FALSE	RPE_TP53_Ctrl_mega	RPE_TP53_20w0T1_mega
chr4	135800000	135850000	-0.248593	-0.472052	FALSE	RPE_TP53_Ctrl_mega	RPE_TP53_20w0T1_mega
chr4	137850000	137900000	-0.882867	-0.770208	FALSE	RPE_TP53_Ctrl_mega	RPE_TP53_20w0T1_mega
chr4	138800000	138850000	-0.107797	0.0177284	FALSE	RPE_TP53_Ctrl_mega	RPE_TP53_20w0T1_mega
chr4	139900000	139950000	-1.08129	-0.783554	FALSE	RPE_TP53_Ctrl_mega	RPE_TP53_20w0T1_mega
chr4	140450000	140500000	-0.484741	-0.0210252	FALSE	RPE_TP53_Ctrl_mega	RPE_TP53_20w0T1_mega
chr4	141350000	141400000	0.133354	0.175928	FALSE	RPE_TP53_Ctrl_mega	RPE_TP53_20w0T1_mega
chr4	142050000	142100000	-0.624254	-0.693777	FALSE	RPE_TP53_Ctrl_mega	RPE_TP53_20w0T1_mega
chr4	143000000	143050000	-0.170511	0.205517	FALSE	RPE_TP53_Ctrl_mega	RPE_TP53_20w0T1_mega
chr4	144000000	144050000	-0.570679	-0.261381	FALSE	RPE_TP53_Ctrl_mega	RPE_TP53_20w0T1_mega
chr4	146000000	146050000	-0.93809	-0.742562	FALSE	RPE_TP53_Ctrl_mega	RPE_TP53_20w0T1_mega
chr4	147900000	147950000	-0.359254	-0.484835	FALSE	RPE_TP53_Ctrl_mega	RPE_TP53_20w0T1_mega
chr4	148850000	148900000	-0.565039	-0.100301	FALSE	RPE_TP53_Ctrl_mega	RPE_TP53_20w0T1_mega
chr4	150150000	150200000	-0.0549061	-0.0151113	FALSE	RPE_TP53_Ctrl_mega	RPE_TP53_20w0T1_mega
chr4	150850000	150900000	-0.889066	-0.524293	FALSE	RPE_TP53_Ctrl_mega	RPE_TP53_20w0T1_mega
chr4	151950000	152000000	-1.07653	-0.559985	FALSE	RPE_TP53_Ctrl_mega	RPE_TP53_20w0T1_mega
chr4	152600000	152650000	0.0682085	0.303768	FALSE	RPE_TP53_Ctrl_mega	RPE_TP53_20w0T1_mega
chr4	153350000	153400000	-0.0312236	0.453463	FALSE	RPE_TP53_Ctrl_mega	RPE_TP53_20w0T1_mega
chr4	154600000	154650000	-0.451914	0.187526	FALSE	RPE_TP53_Ctrl_mega	RPE_TP53_20w0T1_mega
chr4	155450000	155500000	-0.98215	-0.595851	FALSE	RPE_TP53_Ctrl_mega	RPE_TP53_20w0T1_mega
chr4	156300000	156350000	-0.467348	-0.141046	FALSE	RPE_TP53_Ctrl_mega	RPE_TP53_20w0T1_mega
chr4	156850000	156900000	-0.577215	-0.113529	FALSE	RPE_TP53_Ctrl_mega	RPE_TP53_20w0T1_mega
chr4	158100000	158150000	-0.766313	-1.16453	FALSE	RPE_TP53_Ctrl_mega	RPE_TP53_20w0T1_mega
chr4	158950000	159000000	-0.262341	-0.567169	FALSE	RPE_TP53_Ctrl_mega	RPE_TP53_20w0T1_mega
chr4	159550000	159600000	-0.474588	-0.517137	FALSE	RPE_TP53_Ctrl_mega	RPE_TP53_20w0T1_mega
chr4	160400000	160450000	-0.888719	-2.00254	FALSE	RPE_TP53_Ctrl_mega	RPE_TP53_20w0T1_mega
chr4	162150000	162200000	-0.22423	-0.850277	FALSE	RPE_TP53_Ctrl_mega	RPE_TP53_20w0T1_mega
chr4	164400000	164450000	-0.425662	-0.600331	FALSE	RPE_TP53_Ctrl_mega	RPE_TP53_20w0T1_mega
chr4	165700000	165750000	-0.727775	-0.639077	FALSE	RPE_TP53_Ctrl_mega	RPE_TP53_20w0T1_mega
chr4	167050000	167100000	-0.519572	-0.852686	FALSE	RPE_TP53_Ctrl_mega	RPE_TP53_20w0T1_mega
chr4	169050000	169100000	-0.389394	-0.908562	FALSE	RPE_TP53_Ctrl_mega	RPE_TP53_20w0T1_mega
chr4	169850000	169900000	-0.245968	0.323082	FALSE	RPE_TP53_Ctrl_mega	RPE_TP53_20w0T1_mega
chr4	170550000	170600000	-0.736851	-0.627806	FALSE	RPE_TP53_Ctrl_mega	RPE_TP53_20w0T1_mega
chr4	171050000	171100000	-1.01622	-1.73972	FALSE	RPE_TP53_Ctrl_mega	RPE_TP53_20w0T1_mega
chr4	175600000	175650000	-0.322692	-0.60895	FALSE	RPE_TP53_Ctrl_mega	RPE_TP53_20w0T1_mega
chr4	180850000	180900000	0.0218253	-0.0222799	FALSE	RPE_TP53_Ctrl_mega	RPE_TP53_20w0T1_mega
chr4	181600000	181650000	-0.26955	-0.675482	FALSE	RPE_TP53_Ctrl_mega	RPE_TP53_20w0T1_mega
chr4	183750000	183800000	-0.548998	-0.164581	FALSE	RPE_TP53_Ctrl_mega	RPE_TP53_20w0T1_mega
chr4	184350000	184400000	-0.644952	-0.229809	FALSE	RPE_TP53_Ctrl_mega	RPE_TP53_20w0T1_mega
chr4	185100000	185150000	0.0433834	-0.243119	FALSE	RPE_TP53_Ctrl_mega	RPE_TP53_20w0T1_mega
chr4	187100000	187150000	-0.84144	-0.683725	FALSE	RPE_TP53_Ctrl_mega	RPE_TP53_20w0T1_mega
chr4	189400000	189450000	0.325562	0.377058	FALSE	RPE_TP53_Ctrl_mega	RPE_TP53_20w0T1_mega
chr4	190150000	190200000	-0.262294	-1.19169	FALSE	RPE_TP53_Ctrl_mega	RPE_TP53_20w0T1_mega
chr5	1750000	1800000	-0.396142	0.1986	FALSE	RPE_TP53_Ctrl_mega	RPE_TP53_20w0T1_mega
chr5	4800000	4850000	-0.66183	-1.03373	FALSE	RPE_TP53_Ctrl_mega	RPE_TP53_20w0T1_mega
chr5	5500000	5550000	-1.08495	-0.689658	FALSE	RPE_TP53_Ctrl_mega	RPE_TP53_20w0T1_mega
chr5	6850000	6900000	-0.795229	-0.751215	FALSE	RPE_TP53_Ctrl_mega	RPE_TP53_20w0T1_mega
chr5	7800000	7850000	-0.805769	-0.927129	FALSE	RPE_TP53_Ctrl_mega	RPE_TP53_20w0T1_mega
chr5	10300000	10350000	-0.622451	-0.182459	FALSE	RPE_TP53_Ctrl_mega	RPE_TP53_20w0T1_mega
chr5	12000000	12050000	0.139252	-0.299033	FALSE	RPE_TP53_Ctrl_mega	RPE_TP53_20w0T1_mega
chr5	13900000	13950000	-1.28294	-1.3684	TRUE	RPE_TP53_Ctrl_mega	RPE_TP53_20w0T1_mega
chr5	14600000	14650000	-0.345617	0.180476	FALSE	RPE_TP53_Ctrl_mega	RPE_TP53_20w0T1_mega
chr5	15050000	15100000	-0.610302	-0.766027	FALSE	RPE_TP53_Ctrl_mega	RPE_TP53_20w0T1_mega
chr5	16450000	16500000	-1.18785	-0.990814	FALSE	RPE_TP53_Ctrl_mega	RPE_TP53_20w0T1_mega
chr5	17250000	17300000	-0.690475	-0.529088	FALSE	RPE_TP53_Ctrl_mega	RPE_TP53_20w0T1_mega
chr5	28050000	28100000	-0.281538	-0.439631	FALSE	RPE_TP53_Ctrl_mega	RPE_TP53_20w0T1_mega
chr5	28800000	28850000	-1.29494	-0.457353	FALSE	RPE_TP53_Ctrl_mega	RPE_TP53_20w0T1_mega
chr5	31450000	31500000	-0.896793	-0.828888	FALSE	RPE_TP53_Ctrl_mega	RPE_TP53_20w0T1_mega
chr5	32150000	32200000	-0.178632	0.0118218	FALSE	RPE_TP53_Ctrl_mega	RPE_TP53_20w0T1_mega
chr5	32450000	32500000	-0.0418815	-0.0522146	FALSE	RPE_TP53_Ctrl_mega	RPE_TP53_20w0T1_mega
chr5	33400000	33450000	-0.795456	-0.299669	FALSE	RPE_TP53_Ctrl_mega	RPE_TP53_20w0T1_mega
chr5	34100000	34150000	-0.386793	-0.597127	FALSE	RPE_TP53_Ctrl_mega	RPE_TP53_20w0T1_mega
chr5	36050000	36100000	-0.284711	-0.626899	FALSE	RPE_TP53_Ctrl_mega	RPE_TP53_20w0T1_mega
chr5	37300000	37350000	-0.341333	-0.272878	FALSE	RPE_TP53_Ctrl_mega	RPE_TP53_20w0T1_mega
chr5	38300000	38350000	-0.323888	-0.427289	FALSE	RPE_TP53_Ctrl_mega	RPE_TP53_20w0T1_mega
chr5	39550000	39600000	-0.219025	-0.110658	FALSE	RPE_TP53_Ctrl_mega	RPE_TP53_20w0T1_mega
chr5	40800000	40850000	-0.978961	-0.532225	FALSE	RPE_TP53_Ctrl_mega	RPE_TP53_20w0T1_mega
chr5	41900000	41950000	-0.617288	-0.277443	FALSE	RPE_TP53_Ctrl_mega	RPE_TP53_20w0T1_mega
chr5	42750000	42800000	-0.774804	-0.645284	FALSE	RPE_TP53_Ctrl_mega	RPE_TP53_20w0T1_mega
chr5	43650000	43700000	-1.373	-1.28818	TRUE	RPE_TP53_Ctrl_mega	RPE_TP53_20w0T1_mega
chr5	50200000	50250000	-1.40707	-1.55938	TRUE	RPE_TP53_Ctrl_mega	RPE_TP53_20w0T1_mega
chr5	53600000	53650000	-0.165592	-0.209199	FALSE	RPE_TP53_Ctrl_mega	RPE_TP53_20w0T1_mega
chr5	54450000	54500000	-0.991286	-0.769145	FALSE	RPE_TP53_Ctrl_mega	RPE_TP53_20w0T1_mega
chr5	55500000	55550000	-0.201316	-0.167929	FALSE	RPE_TP53_Ctrl_mega	RPE_TP53_20w0T1_mega
chr5	56500000	56550000	-0.784241	-0.295114	FALSE	RPE_TP53_Ctrl_mega	RPE_TP53_20w0T1_mega
chr5	58050000	58100000	-0.235413	-0.887848	FALSE	RPE_TP53_Ctrl_mega	RPE_TP53_20w0T1_mega
chr5	58050000	58100000	-0.235413	-0.887848	FALSE	RPE_TP53_Ctrl_mega	RPE_TP53_20w0T1_mega
chr5	60150000	60200000	-0.375718	-0.488184	FALSE	RPE_TP53_Ctrl_mega	RPE_TP53_20w0T1_mega
chr5	61050000	61100000	0.0194936	-0.426475	FALSE	RPE_TP53_Ctrl_mega	RPE_TP53_20w0T1_mega
chr5	62050000	62100000	-0.773066	-0.902845	FALSE	RPE_TP53_Ctrl_mega	RPE_TP53_20w0T1_mega
chr5	63350000	63400000	-0.74001	-0.467135	FALSE	RPE_TP53_Ctrl_mega	RPE_TP53_20w0T1_mega
chr5	64000000	64050000	-0.790711	-0.764826	FALSE	RPE_TP53_Ctrl_mega	RPE_TP53_20w0T1_mega
chr5	64850000	64900000	-0.856983	-0.622441	FALSE	RPE_TP53_Ctrl_mega	RPE_TP53_20w0T1_mega
chr5	65500000	65550000	-0.991155	-0.716859	FALSE	RPE_TP53_Ctrl_mega	RPE_TP53_20w0T1_mega
chr5	66050000	66100000	-0.340404	-0.481442	FALSE	RPE_TP53_Ctrl_mega	RPE_TP53_20w0T1_mega
chr5	66600000	66650000	-0.795825	-0.407178	FALSE	RPE_TP53_Ctrl_mega	RPE_TP53_20w0T1_mega
chr5	68250000	68300000	-1.55598	-1.33437	TRUE	RPE_TP53_Ctrl_mega	RPE_TP53_20w0T1_mega
chr5	72200000	72250000	-0.103884	-0.052084	FALSE	RPE_TP53_Ctrl_mega	RPE_TP53_20w0T1_mega
chr5	73100000	73150000	-0.253727	-0.306139	FALSE	RPE_TP53_Ctrl_mega	RPE_TP53_20w0T1_mega
chr5	74000000	74050000	-1.15534	-0.970331	FALSE	RPE_TP53_Ctrl_mega	RPE_TP53_20w0T1_mega
chr5	75100000	75150000	-0.134	-0.550584	FALSE	RPE_TP53_Ctrl_mega	RPE_TP53_20w0T1_mega
chr5	75700000	75750000	-0.0969323	-0.46117	FALSE	RPE_TP53_Ctrl_mega	RPE_TP53_20w0T1_mega
chr5	76750000	76800000	-0.0392285	-0.25119	FALSE	RPE_TP53_Ctrl_mega	RPE_TP53_20w0T1_mega
chr5	77550000	77600000	-0.629574	-0.416082	FALSE	RPE_TP53_Ctrl_mega	RPE_TP53_20w0T1_mega
chr5	78300000	78350000	-0.442469	-0.370991	FALSE	RPE_TP53_Ctrl_mega	RPE_TP53_20w0T1_mega
chr5	79750000	79800000	-0.348342	-0.218467	FALSE	RPE_TP53_Ctrl_mega	RPE_TP53_20w0T1_mega
chr5	80600000	80650000	-0.502611	-0.513548	FALSE	RPE_TP53_Ctrl_mega	RPE_TP53_20w0T1_mega
chr5	81550000	81600000	-1.80001	-1.16294	TRUE	RPE_TP53_Ctrl_mega	RPE_TP53_20w0T1_mega
chr5	82900000	82950000	-1.5805	-1.28895	TRUE	RPE_TP53_Ctrl_mega	RPE_TP53_20w0T1_mega
chr5	86150000	86200000	-1.034	-1.05449	FALSE	RPE_TP53_Ctrl_mega	RPE_TP53_20w0T1_mega
chr5	86750000	86800000	-1.3214	-0.366418	FALSE	RPE_TP53_Ctrl_mega	RPE_TP53_20w0T1_mega
chr5	88000000	88050000	-1.34119	-0.999668	FALSE	RPE_TP53_Ctrl_mega	RPE_TP53_20w0T1_mega
chr5	88950000	89000000	0.51761	0.754051	FALSE	RPE_TP53_Ctrl_mega	RPE_TP53_20w0T1_mega
chr5	89750000	89800000	-0.499749	-0.369279	FALSE	RPE_TP53_Ctrl_mega	RPE_TP53_20w0T1_mega
chr5	90000000	90050000	-0.691424	-0.3558	FALSE	RPE_TP53_Ctrl_mega	RPE_TP53_20w0T1_mega
chr5	90800000	90850000	-1.07348	-1.75891	FALSE	RPE_TP53_Ctrl_mega	RPE_TP53_20w0T1_mega
chr5	91550000	91600000	0.172149	-0.309703	FALSE	RPE_TP53_Ctrl_mega	RPE_TP53_20w0T1_mega
chr5	94900000	94950000	-0.373741	-0.848304	FALSE	RPE_TP53_Ctrl_mega	RPE_TP53_20w0T1_mega
chr5	96050000	96100000	-0.125585	0.20577	FALSE	RPE_TP53_Ctrl_mega	RPE_TP53_20w0T1_mega
chr5	96500000	96550000	-0.760512	-0.506337	FALSE	RPE_TP53_Ctrl_mega	RPE_TP53_20w0T1_mega
chr5	98400000	98450000	-2.31875	-2.38634	TRUE	RPE_TP53_Ctrl_mega	RPE_TP53_20w0T1_mega
chr5	99700000	99750000	-0.788788	-0.885222	FALSE	RPE_TP53_Ctrl_mega	RPE_TP53_20w0T1_mega
chr5	101800000	101850000	-1.63063	-1.7993	TRUE	RPE_TP53_Ctrl_mega	RPE_TP53_20w0T1_mega
chr5	102850000	102900000	-0.725636	-1.07317	FALSE	RPE_TP53_Ctrl_mega	RPE_TP53_20w0T1_mega
chr5	103600000	103650000	-0.311498	-0.461676	FALSE	RPE_TP53_Ctrl_mega	RPE_TP53_20w0T1_mega
chr5	106350000	106400000	0.203975	-0.0815753	FALSE	RPE_TP53_Ctrl_mega	RPE_TP53_20w0T1_mega
chr5	107000000	107050000	-0.180314	-0.251803	FALSE	RPE_TP53_Ctrl_mega	RPE_TP53_20w0T1_mega
chr5	107700000	107750000	-0.836338	-1.01025	FALSE	RPE_TP53_Ctrl_mega	RPE_TP53_20w0T1_mega
chr5	108850000	108900000	-0.046764	-0.0592779	FALSE	RPE_TP53_Ctrl_mega	RPE_TP53_20w0T1_mega
chr5	110000000	110050000	-0.801989	-0.857281	FALSE	RPE_TP53_Ctrl_mega	RPE_TP53_20w0T1_mega
chr5	110500000	110550000	0.0401568	-0.0196706	FALSE	RPE_TP53_Ctrl_mega	RPE_TP53_20w0T1_mega
chr5	111500000	111550000	-1.42313	-1.21158	TRUE	RPE_TP53_Ctrl_mega	RPE_TP53_20w0T1_mega
chr5	112950000	113000000	-1.7076	-1.554	TRUE	RPE_TP53_Ctrl_mega	RPE_TP53_20w0T1_mega
chr5	114400000	114450000	-1.35437	-1.64191	TRUE	RPE_TP53_Ctrl_mega	RPE_TP53_20w0T1_mega
chr5	115450000	115500000	-0.568088	-0.71351	FALSE	RPE_TP53_Ctrl_mega	RPE_TP53_20w0T1_mega
chr5	118150000	118200000	-1.37725	-1.7146	TRUE	RPE_TP53_Ctrl_mega	RPE_TP53_20w0T1_mega
chr5	122950000	123000000	-0.98242	-0.965864	FALSE	RPE_TP53_Ctrl_mega	RPE_TP53_20w0T1_mega
chr5	125900000	125950000	-0.775057	-0.452414	FALSE	RPE_TP53_Ctrl_mega	RPE_TP53_20w0T1_mega
chr5	126850000	126900000	-1.15655	-0.899469	FALSE	RPE_TP53_Ctrl_mega	RPE_TP53_20w0T1_mega
chr5	129150000	129200000	-1.13165	-0.471305	FALSE	RPE_TP53_Ctrl_mega	RPE_TP53_20w0T1_mega
chr5	130400000	130450000	-0.511764	-1.11746	FALSE	RPE_TP53_Ctrl_mega	RPE_TP53_20w0T1_mega
chr5	131450000	131500000	-0.288634	-0.300036	FALSE	RPE_TP53_Ctrl_mega	RPE_TP53_20w0T1_mega
chr5	132350000	132400000	-0.733832	-0.383596	FALSE	RPE_TP53_Ctrl_mega	RPE_TP53_20w0T1_mega
chr5	133300000	133350000	-1.92892	-1.02432	FALSE	RPE_TP53_Ctrl_mega	RPE_TP53_20w0T1_mega
chr5	134200000	134250000	-0.778779	-0.514741	FALSE	RPE_TP53_Ctrl_mega	RPE_TP53_20w0T1_mega
chr5	135600000	135650000	-0.247576	-0.29426	FALSE	RPE_TP53_Ctrl_mega	RPE_TP53_20w0T1_mega
chr5	137000000	137050000	-0.24221	-0.296794	FALSE	RPE_TP53_Ctrl_mega	RPE_TP53_20w0T1_mega
chr5	137800000	137850000	-0.752505	-0.385757	FALSE	RPE_TP53_Ctrl_mega	RPE_TP53_20w0T1_mega
chr5	138700000	138750000	-0.582756	-0.128014	FALSE	RPE_TP53_Ctrl_mega	RPE_TP53_20w0T1_mega
chr5	140100000	140150000	-1.22043	-1.01732	FALSE	RPE_TP53_Ctrl_mega	RPE_TP53_20w0T1_mega
chr5	140950000	141000000	-1.56707	-0.774264	FALSE	RPE_TP53_Ctrl_mega	RPE_TP53_20w0T1_mega
chr5	142150000	142200000	-0.0419749	0.31842	FALSE	RPE_TP53_Ctrl_mega	RPE_TP53_20w0T1_mega
chr5	143550000	143600000	-1.17114	-1.02703	FALSE	RPE_TP53_Ctrl_mega	RPE_TP53_20w0T1_mega
chr5	145800000	145850000	-1.02824	-0.94172	FALSE	RPE_TP53_Ctrl_mega	RPE_TP53_20w0T1_mega
chr5	147050000	147100000	-0.140559	-0.702506	FALSE	RPE_TP53_Ctrl_mega	RPE_TP53_20w0T1_mega
chr5	148050000	148100000	-0.183646	-0.0516866	FALSE	RPE_TP53_Ctrl_mega	RPE_TP53_20w0T1_mega
chr5	148650000	148700000	-0.61321	-0.232994	FALSE	RPE_TP53_Ctrl_mega	RPE_TP53_20w0T1_mega
chr5	149850000	149900000	-0.478019	-0.0515051	FALSE	RPE_TP53_Ctrl_mega	RPE_TP53_20w0T1_mega
chr5	152650000	152700000	-0.113663	-0.187797	FALSE	RPE_TP53_Ctrl_mega	RPE_TP53_20w0T1_mega
chr5	153350000	153400000	-0.912399	-0.714796	FALSE	RPE_TP53_Ctrl_mega	RPE_TP53_20w0T1_mega
chr5	154400000	154450000	-1.33057	-1.28135	TRUE	RPE_TP53_Ctrl_mega	RPE_TP53_20w0T1_mega
chr5	155450000	155500000	0.0389728	-0.0597969	FALSE	RPE_TP53_Ctrl_mega	RPE_TP53_20w0T1_mega
chr5	156550000	156600000	-1.57219	-1.55187	TRUE	RPE_TP53_Ctrl_mega	RPE_TP53_20w0T1_mega
chr5	157250000	157300000	-0.991476	-0.713495	FALSE	RPE_TP53_Ctrl_mega	RPE_TP53_20w0T1_mega
chr5	158550000	158600000	-0.868259	-0.626006	FALSE	RPE_TP53_Ctrl_mega	RPE_TP53_20w0T1_mega
chr5	159900000	159950000	-1.86647	-1.52293	TRUE	RPE_TP53_Ctrl_mega	RPE_TP53_20w0T1_mega
chr5	164000000	164050000	-0.514633	-0.39182	FALSE	RPE_TP53_Ctrl_mega	RPE_TP53_20w0T1_mega
chr5	165000000	165050000	-0.188021	-0.304159	FALSE	RPE_TP53_Ctrl_mega	RPE_TP53_20w0T1_mega
chr5	166800000	166850000	-0.374624	-0.387511	FALSE	RPE_TP53_Ctrl_mega	RPE_TP53_20w0T1_mega
chr5	169000000	169050000	-0.047804	0.377434	FALSE	RPE_TP53_Ctrl_mega	RPE_TP53_20w0T1_mega
chr5	170800000	170850000	-0.802051	-0.466264	FALSE	RPE_TP53_Ctrl_mega	RPE_TP53_20w0T1_mega
chr5	171800000	171850000	-0.22241	-0.0439891	FALSE	RPE_TP53_Ctrl_mega	RPE_TP53_20w0T1_mega
chr5	172650000	172700000	-0.0990096	0.0466386	FALSE	RPE_TP53_Ctrl_mega	RPE_TP53_20w0T1_mega
chr5	174300000	174350000	0.487902	0.177823	FALSE	RPE_TP53_Ctrl_mega	RPE_TP53_20w0T1_mega
chr5	177000000	177050000	-1.55301	-1.04093	FALSE	RPE_TP53_Ctrl_mega	RPE_TP53_20w0T1_mega
chr5	178950000	179000000	-1.23103	-0.631919	FALSE	RPE_TP53_Ctrl_mega	RPE_TP53_20w0T1_mega
chr5	180050000	180100000	-0.0445657	-0.0299118	FALSE	RPE_TP53_Ctrl_mega	RPE_TP53_20w0T1_mega
chr6	1500000	1550000	-1.14268	-1.03563	FALSE	RPE_TP53_Ctrl_mega	RPE_TP53_20w0T1_mega
chr6	2800000	2850000	-0.524691	-0.368257	FALSE	RPE_TP53_Ctrl_mega	RPE_TP53_20w0T1_mega
chr6	4050000	4100000	-0.546988	-0.0744487	FALSE	RPE_TP53_Ctrl_mega	RPE_TP53_20w0T1_mega
chr6	5050000	5100000	-0.293295	-0.123913	FALSE	RPE_TP53_Ctrl_mega	RPE_TP53_20w0T1_mega
chr6	6600000	6650000	-0.308306	-0.6804	FALSE	RPE_TP53_Ctrl_mega	RPE_TP53_20w0T1_mega
chr6	10400000	10450000	-0.962918	-0.938818	FALSE	RPE_TP53_Ctrl_mega	RPE_TP53_20w0T1_mega
chr6	10800000	10850000	-0.546774	-0.422649	FALSE	RPE_TP53_Ctrl_mega	RPE_TP53_20w0T1_mega
chr6	11550000	11600000	-0.764254	-0.304682	FALSE	RPE_TP53_Ctrl_mega	RPE_TP53_20w0T1_mega
chr6	13200000	13250000	-0.10942	-0.183191	FALSE	RPE_TP53_Ctrl_mega	RPE_TP53_20w0T1_mega
chr6	14100000	14150000	-0.415812	-0.304484	FALSE	RPE_TP53_Ctrl_mega	RPE_TP53_20w0T1_mega
chr6	15600000	15650000	-1.51161	-0.973366	FALSE	RPE_TP53_Ctrl_mega	RPE_TP53_20w0T1_mega
chr6	16250000	16300000	-1.23493	-1.0715	FALSE	RPE_TP53_Ctrl_mega	RPE_TP53_20w0T1_mega
chr6	17100000	17150000	-0.462831	-0.364432	FALSE	RPE_TP53_Ctrl_mega	RPE_TP53_20w0T1_mega
chr6	17700000	17750000	0.203803	0.278392	FALSE	RPE_TP53_Ctrl_mega	RPE_TP53_20w0T1_mega
chr6	18550000	18600000	-1.42884	-1.12614	TRUE	RPE_TP53_Ctrl_mega	RPE_TP53_20w0T1_mega
chr6	21550000	21600000	-0.375433	-0.0795483	FALSE	RPE_TP53_Ctrl_mega	RPE_TP53_20w0T1_mega
chr6	24300000	24350000	-0.782828	-0.719358	FALSE	RPE_TP53_Ctrl_mega	RPE_TP53_20w0T1_mega
chr6	26000000	26050000	-1.98284	-1.24243	TRUE	RPE_TP53_Ctrl_mega	RPE_TP53_20w0T1_mega
chr6	26550000	26600000	-0.897567	-0.653716	FALSE	RPE_TP53_Ctrl_mega	RPE_TP53_20w0T1_mega
chr6	27850000	27900000	-0.444246	-0.247238	FALSE	RPE_TP53_Ctrl_mega	RPE_TP53_20w0T1_mega
chr6	28550000	28600000	0.00650586	-0.0868146	FALSE	RPE_TP53_Ctrl_mega	RPE_TP53_20w0T1_mega
chr6	29550000	29600000	-1.60343	-1.28251	TRUE	RPE_TP53_Ctrl_mega	RPE_TP53_20w0T1_mega
chr6	30350000	30400000	-0.842676	-0.628415	FALSE	RPE_TP53_Ctrl_mega	RPE_TP53_20w0T1_mega
chr6	31500000	31550000	-0.630604	-0.446425	FALSE	RPE_TP53_Ctrl_mega	RPE_TP53_20w0T1_mega
chr6	32100000	32150000	-0.76776	-0.821472	FALSE	RPE_TP53_Ctrl_mega	RPE_TP53_20w0T1_mega
chr6	34100000	34150000	0.0437869	0.257795	FALSE	RPE_TP53_Ctrl_mega	RPE_TP53_20w0T1_mega
chr6	37250000	37300000	-0.602613	-0.233574	FALSE	RPE_TP53_Ctrl_mega	RPE_TP53_20w0T1_mega
chr6	38700000	38750000	-0.990948	-1.57168	FALSE	RPE_TP53_Ctrl_mega	RPE_TP53_20w0T1_mega
chr6	39950000	40000000	0.142541	0.21289	FALSE	RPE_TP53_Ctrl_mega	RPE_TP53_20w0T1_mega
chr6	41150000	41200000	-0.338748	-0.0471663	FALSE	RPE_TP53_Ctrl_mega	RPE_TP53_20w0T1_mega
chr6	41700000	41750000	-0.688695	-0.138774	FALSE	RPE_TP53_Ctrl_mega	RPE_TP53_20w0T1_mega
chr6	42000000	42050000	-0.55813	-0.219117	FALSE	RPE_TP53_Ctrl_mega	RPE_TP53_20w0T1_mega
chr6	42850000	42900000	-0.299217	-0.0333644	FALSE	RPE_TP53_Ctrl_mega	RPE_TP53_20w0T1_mega
chr6	43500000	43550000	-0.777807	-0.246615	FALSE	RPE_TP53_Ctrl_mega	RPE_TP53_20w0T1_mega
chr6	44350000	44400000	-1.75725	-1.40685	TRUE	RPE_TP53_Ctrl_mega	RPE_TP53_20w0T1_mega
chr6	45900000	45950000	-1.58243	-1.16458	TRUE	RPE_TP53_Ctrl_mega	RPE_TP53_20w0T1_mega
chr6	47700000	47750000	-0.417376	-0.575737	FALSE	RPE_TP53_Ctrl_mega	RPE_TP53_20w0T1_mega
chr6	51950000	52000000	-1.67013	-1.46269	TRUE	RPE_TP53_Ctrl_mega	RPE_TP53_20w0T1_mega
chr6	53700000	53750000	-0.860662	-0.942688	FALSE	RPE_TP53_Ctrl_mega	RPE_TP53_20w0T1_mega
chr6	55200000	55250000	-0.720853	-0.56486	FALSE	RPE_TP53_Ctrl_mega	RPE_TP53_20w0T1_mega
chr6	56150000	56200000	-0.44148	-0.244661	FALSE	RPE_TP53_Ctrl_mega	RPE_TP53_20w0T1_mega
chr6	57400000	57450000	-1.28807	-1.57633	TRUE	RPE_TP53_Ctrl_mega	RPE_TP53_20w0T1_mega
chr6	58100000	58150000	-3.63004	-3.20352	TRUE	RPE_TP53_Ctrl_mega	RPE_TP53_20w0T1_mega
chr6	63900000	63950000	-1.07119	-0.859719	FALSE	RPE_TP53_Ctrl_mega	RPE_TP53_20w0T1_mega
chr6	70900000	70950000	-1.41665	-1.37904	TRUE	RPE_TP53_Ctrl_mega	RPE_TP53_20w0T1_mega
chr6	71700000	71750000	-0.433752	-0.27382	FALSE	RPE_TP53_Ctrl_mega	RPE_TP53_20w0T1_mega
chr6	72250000	72300000	-0.230697	-0.115896	FALSE	RPE_TP53_Ctrl_mega	RPE_TP53_20w0T1_mega
chr6	72900000	72950000	-0.614352	-0.404623	FALSE	RPE_TP53_Ctrl_mega	RPE_TP53_20w0T1_mega
chr6	74000000	74050000	-0.560255	-0.485401	FALSE	RPE_TP53_Ctrl_mega	RPE_TP53_20w0T1_mega
chr6	75000000	75050000	0.064116	0.570692	FALSE	RPE_TP53_Ctrl_mega	RPE_TP53_20w0T1_mega
chr6	75950000	76000000	-1.24729	-0.70987	FALSE	RPE_TP53_Ctrl_mega	RPE_TP53_20w0T1_mega
chr6	76600000	76650000	-1.71989	-1.95069	TRUE	RPE_TP53_Ctrl_mega	RPE_TP53_20w0T1_mega
chr6	78250000	78300000	-0.631356	-0.614449	FALSE	RPE_TP53_Ctrl_mega	RPE_TP53_20w0T1_mega
chr6	79550000	79600000	-0.713353	-0.562123	FALSE	RPE_TP53_Ctrl_mega	RPE_TP53_20w0T1_mega
chr6	80650000	80700000	-0.996815	-0.921062	FALSE	RPE_TP53_Ctrl_mega	RPE_TP53_20w0T1_mega
chr6	81550000	81600000	0.46761	0.223258	FALSE	RPE_TP53_Ctrl_mega	RPE_TP53_20w0T1_mega
chr6	82900000	82950000	-1.49094	-0.958319	FALSE	RPE_TP53_Ctrl_mega	RPE_TP53_20w0T1_mega
chr6	84300000	84350000	-0.475069	-0.673418	FALSE	RPE_TP53_Ctrl_mega	RPE_TP53_20w0T1_mega
chr6	84950000	85000000	-0.341628	-0.305453	FALSE	RPE_TP53_Ctrl_mega	RPE_TP53_20w0T1_mega
chr6	87700000	87750000	-1.62083	-1.76944	TRUE	RPE_TP53_Ctrl_mega	RPE_TP53_20w0T1_mega
chr6	88600000	88650000	0.267266	0.20728	FALSE	RPE_TP53_Ctrl_mega	RPE_TP53_20w0T1_mega
chr6	89600000	89650000	-0.728078	-0.809327	FALSE	RPE_TP53_Ctrl_mega	RPE_TP53_20w0T1_mega
chr6	90500000	90550000	-0.954274	-0.441858	FALSE	RPE_TP53_Ctrl_mega	RPE_TP53_20w0T1_mega
chr6	91350000	91400000	-1.16773	-1.65694	TRUE	RPE_TP53_Ctrl_mega	RPE_TP53_20w0T1_mega
chr6	94050000	94100000	-0.627742	-0.733958	FALSE	RPE_TP53_Ctrl_mega	RPE_TP53_20w0T1_mega
chr6	95700000	95750000	-1.01783	-1.43823	FALSE	RPE_TP53_Ctrl_mega	RPE_TP53_20w0T1_mega
chr6	96900000	96950000	-0.932769	-0.911112	FALSE	RPE_TP53_Ctrl_mega	RPE_TP53_20w0T1_mega
chr6	99650000	99700000	-0.980872	-0.869302	FALSE	RPE_TP53_Ctrl_mega	RPE_TP53_20w0T1_mega
chr6	100350000	100400000	-0.707902	-0.974254	FALSE	RPE_TP53_Ctrl_mega	RPE_TP53_20w0T1_mega
chr6	101150000	101200000	-0.441767	-0.224583	FALSE	RPE_TP53_Ctrl_mega	RPE_TP53_20w0T1_mega
chr6	101750000	101800000	-0.169659	-0.324599	FALSE	RPE_TP53_Ctrl_mega	RPE_TP53_20w0T1_mega
chr6	102500000	102550000	0.0838702	-0.345469	FALSE	RPE_TP53_Ctrl_mega	RPE_TP53_20w0T1_mega
chr6	104950000	105000000	-1.0393	-1.30694	FALSE	RPE_TP53_Ctrl_mega	RPE_TP53_20w0T1_mega
chr6	105800000	105850000	-0.287344	-0.170263	FALSE	RPE_TP53_Ctrl_mega	RPE_TP53_20w0T1_mega
chr6	106750000	106800000	-0.679606	-0.573301	FALSE	RPE_TP53_Ctrl_mega	RPE_TP53_20w0T1_mega
chr6	107350000	107400000	-0.550661	-0.514724	FALSE	RPE_TP53_Ctrl_mega	RPE_TP53_20w0T1_mega
chr6	108200000	108250000	-0.28469	-0.147489	FALSE	RPE_TP53_Ctrl_mega	RPE_TP53_20w0T1_mega
chr6	109450000	109500000	-0.319566	-0.348912	FALSE	RPE_TP53_Ctrl_mega	RPE_TP53_20w0T1_mega
chr6	110700000	110750000	-0.607507	-0.679297	FALSE	RPE_TP53_Ctrl_mega	RPE_TP53_20w0T1_mega
chr6	111500000	111550000	-0.245875	-0.320203	FALSE	RPE_TP53_Ctrl_mega	RPE_TP53_20w0T1_mega
chr6	112500000	112550000	-0.397157	-0.328696	FALSE	RPE_TP53_Ctrl_mega	RPE_TP53_20w0T1_mega
chr6	114300000	114350000	-2.57888	-1.93891	TRUE	RPE_TP53_Ctrl_mega	RPE_TP53_20w0T1_mega
chr6	116350000	116400000	-1.38008	-1.86164	TRUE	RPE_TP53_Ctrl_mega	RPE_TP53_20w0T1_mega
chr6	117050000	117100000	-1.0416	-1.26471	FALSE	RPE_TP53_Ctrl_mega	RPE_TP53_20w0T1_mega
chr6	118500000	118550000	0.0214704	0.09155	FALSE	RPE_TP53_Ctrl_mega	RPE_TP53_20w0T1_mega
chr6	119250000	119300000	-0.650005	-0.374101	FALSE	RPE_TP53_Ctrl_mega	RPE_TP53_20w0T1_mega
chr6	123950000	124000000	-0.0898003	-0.432278	FALSE	RPE_TP53_Ctrl_mega	RPE_TP53_20w0T1_mega
chr6	125100000	125150000	-1.39795	-1.67875	TRUE	RPE_TP53_Ctrl_mega	RPE_TP53_20w0T1_mega
chr6	126250000	126300000	-0.792585	-0.418578	FALSE	RPE_TP53_Ctrl_mega	RPE_TP53_20w0T1_mega
chr6	127550000	127600000	-0.556618	-0.591962	FALSE	RPE_TP53_Ctrl_mega	RPE_TP53_20w0T1_mega
chr6	127900000	127950000	-0.594889	-0.740338	FALSE	RPE_TP53_Ctrl_mega	RPE_TP53_20w0T1_mega
chr6	129050000	129100000	-0.146399	-0.522328	FALSE	RPE_TP53_Ctrl_mega	RPE_TP53_20w0T1_mega
chr6	129700000	129750000	-0.304889	-0.575779	FALSE	RPE_TP53_Ctrl_mega	RPE_TP53_20w0T1_mega
chr6	130350000	130400000	-0.367108	-0.280713	FALSE	RPE_TP53_Ctrl_mega	RPE_TP53_20w0T1_mega
chr6	131150000	131200000	-0.228795	-0.0928079	FALSE	RPE_TP53_Ctrl_mega	RPE_TP53_20w0T1_mega
chr6	131950000	132000000	-0.612581	-0.70854	FALSE	RPE_TP53_Ctrl_mega	RPE_TP53_20w0T1_mega
chr6	132900000	132950000	-0.0187774	0.0577945	FALSE	RPE_TP53_Ctrl_mega	RPE_TP53_20w0T1_mega
chr6	133850000	133900000	0.0470866	0.185937	FALSE	RPE_TP53_Ctrl_mega	RPE_TP53_20w0T1_mega
chr6	134350000	134400000	-0.381546	-0.23426	FALSE	RPE_TP53_Ctrl_mega	RPE_TP53_20w0T1_mega
chr6	135300000	135350000	-0.562885	-0.751216	FALSE	RPE_TP53_Ctrl_mega	RPE_TP53_20w0T1_mega
chr6	136600000	136650000	-0.663072	-0.406646	FALSE	RPE_TP53_Ctrl_mega	RPE_TP53_20w0T1_mega
chr6	137250000	137300000	-0.101953	-0.32	FALSE	RPE_TP53_Ctrl_mega	RPE_TP53_20w0T1_mega
chr6	138300000	138350000	-0.231509	-0.30178	FALSE	RPE_TP53_Ctrl_mega	RPE_TP53_20w0T1_mega
chr6	139050000	139100000	0.0756211	0.00433328	FALSE	RPE_TP53_Ctrl_mega	RPE_TP53_20w0T1_mega
chr6	139650000	139700000	-0.495638	-0.13399	FALSE	RPE_TP53_Ctrl_mega	RPE_TP53_20w0T1_mega
chr6	141200000	141250000	0.310145	0.482739	FALSE	RPE_TP53_Ctrl_mega	RPE_TP53_20w0T1_mega
chr6	141950000	142000000	-0.117144	-0.239436	FALSE	RPE_TP53_Ctrl_mega	RPE_TP53_20w0T1_mega
chr6	142750000	142800000	-0.489451	-0.700266	FALSE	RPE_TP53_Ctrl_mega	RPE_TP53_20w0T1_mega
chr6	143800000	143850000	-0.450917	-0.379747	FALSE	RPE_TP53_Ctrl_mega	RPE_TP53_20w0T1_mega
chr6	144350000	144400000	-0.136724	-0.255386	FALSE	RPE_TP53_Ctrl_mega	RPE_TP53_20w0T1_mega
chr6	144850000	144900000	0.0657621	0.140388	FALSE	RPE_TP53_Ctrl_mega	RPE_TP53_20w0T1_mega
chr6	145500000	145550000	0.490604	0.0579857	FALSE	RPE_TP53_Ctrl_mega	RPE_TP53_20w0T1_mega
chr6	146150000	146200000	-0.500467	-0.299563	FALSE	RPE_TP53_Ctrl_mega	RPE_TP53_20w0T1_mega
chr6	147050000	147100000	-0.566901	-0.80998	FALSE	RPE_TP53_Ctrl_mega	RPE_TP53_20w0T1_mega
chr6	147700000	147750000	-0.647551	-0.231601	FALSE	RPE_TP53_Ctrl_mega	RPE_TP53_20w0T1_mega
chr6	148800000	148850000	-0.260994	-0.134944	FALSE	RPE_TP53_Ctrl_mega	RPE_TP53_20w0T1_mega
chr6	150200000	150250000	-0.668857	-0.508818	FALSE	RPE_TP53_Ctrl_mega	RPE_TP53_20w0T1_mega
chr6	151100000	151150000	-0.843647	-0.912607	FALSE	RPE_TP53_Ctrl_mega	RPE_TP53_20w0T1_mega
chr6	151750000	151800000	-0.932858	-0.899931	FALSE	RPE_TP53_Ctrl_mega	RPE_TP53_20w0T1_mega
chr6	154400000	154450000	-0.927447	-0.478892	FALSE	RPE_TP53_Ctrl_mega	RPE_TP53_20w0T1_mega
chr6	155050000	155100000	0.0512613	0.194436	FALSE	RPE_TP53_Ctrl_mega	RPE_TP53_20w0T1_mega
chr6	155600000	155650000	-0.810212	-0.374958	FALSE	RPE_TP53_Ctrl_mega	RPE_TP53_20w0T1_mega
chr6	157000000	157050000	0.323565	0.251363	FALSE	RPE_TP53_Ctrl_mega	RPE_TP53_20w0T1_mega
chr6	157600000	157650000	-0.186187	0.0114885	FALSE	RPE_TP53_Ctrl_mega	RPE_TP53_20w0T1_mega
chr6	158550000	158600000	-0.740011	-0.367382	FALSE	RPE_TP53_Ctrl_mega	RPE_TP53_20w0T1_mega
chr6	159450000	159500000	-0.808842	-0.51911	FALSE	RPE_TP53_Ctrl_mega	RPE_TP53_20w0T1_mega
chr6	160150000	160200000	-0.306604	0.0248707	FALSE	RPE_TP53_Ctrl_mega	RPE_TP53_20w0T1_mega
chr6	161000000	161050000	-0.876526	-0.93989	FALSE	RPE_TP53_Ctrl_mega	RPE_TP53_20w0T1_mega
chr6	161850000	161900000	-0.91826	-1.2371	FALSE	RPE_TP53_Ctrl_mega	RPE_TP53_20w0T1_mega
chr6	166650000	166700000	-1.42984	-1.16897	TRUE	RPE_TP53_Ctrl_mega	RPE_TP53_20w0T1_mega
chr6	167500000	167550000	-0.290185	-0.153744	FALSE	RPE_TP53_Ctrl_mega	RPE_TP53_20w0T1_mega
chr6	169250000	169300000	-0.660551	-0.252884	FALSE	RPE_TP53_Ctrl_mega	RPE_TP53_20w0T1_mega
chr6	170100000	170150000	-0.357501	-0.152168	FALSE	RPE_TP53_Ctrl_mega	RPE_TP53_20w0T1_mega
chr7	1500000	1550000	-0.361039	0.122049	FALSE	RPE_TP53_Ctrl_mega	RPE_TP53_20w0T1_mega
chr7	2400000	2450000	-0.778649	-0.314605	FALSE	RPE_TP53_Ctrl_mega	RPE_TP53_20w0T1_mega
chr7	2750000	2800000	-0.309113	-0.131403	FALSE	RPE_TP53_Ctrl_mega	RPE_TP53_20w0T1_mega
chr7	3900000	3950000	0.476278	0.336564	FALSE	RPE_TP53_Ctrl_mega	RPE_TP53_20w0T1_mega
chr7	5200000	5250000	-0.703405	-0.411455	FALSE	RPE_TP53_Ctrl_mega	RPE_TP53_20w0T1_mega
chr7	5800000	5850000	-0.523094	-0.398013	FALSE	RPE_TP53_Ctrl_mega	RPE_TP53_20w0T1_mega
chr7	6900000	6950000	-0.502847	-0.855448	FALSE	RPE_TP53_Ctrl_mega	RPE_TP53_20w0T1_mega
chr7	8350000	8400000	-1.47014	-1.59726	TRUE	RPE_TP53_Ctrl_mega	RPE_TP53_20w0T1_mega
chr7	11350000	11400000	-0.892399	-0.702956	FALSE	RPE_TP53_Ctrl_mega	RPE_TP53_20w0T1_mega
chr7	12500000	12550000	-0.676494	-0.644095	FALSE	RPE_TP53_Ctrl_mega	RPE_TP53_20w0T1_mega
chr7	13300000	13350000	-0.707443	-0.701779	FALSE	RPE_TP53_Ctrl_mega	RPE_TP53_20w0T1_mega
chr7	14700000	14750000	-0.209395	-0.132561	FALSE	RPE_TP53_Ctrl_mega	RPE_TP53_20w0T1_mega
chr7	16100000	16150000	-0.183871	-0.051272	FALSE	RPE_TP53_Ctrl_mega	RPE_TP53_20w0T1_mega
chr7	16750000	16800000	-0.0366664	0.0804989	FALSE	RPE_TP53_Ctrl_mega	RPE_TP53_20w0T1_mega
chr7	17700000	17750000	-0.402983	-0.113718	FALSE	RPE_TP53_Ctrl_mega	RPE_TP53_20w0T1_mega
chr7	18500000	18550000	0.220248	0.375899	FALSE	RPE_TP53_Ctrl_mega	RPE_TP53_20w0T1_mega
chr7	19700000	19750000	-1.03245	-0.697316	FALSE	RPE_TP53_Ctrl_mega	RPE_TP53_20w0T1_mega
chr7	20750000	20800000	-0.914492	-0.286096	FALSE	RPE_TP53_Ctrl_mega	RPE_TP53_20w0T1_mega
chr7	22100000	22150000	-0.626063	-0.340299	FALSE	RPE_TP53_Ctrl_mega	RPE_TP53_20w0T1_mega
chr7	22500000	22550000	-0.836998	-0.332623	FALSE	RPE_TP53_Ctrl_mega	RPE_TP53_20w0T1_mega
chr7	23250000	23300000	-0.428227	-0.123159	FALSE	RPE_TP53_Ctrl_mega	RPE_TP53_20w0T1_mega
chr7	23650000	23700000	-0.403254	-0.231269	FALSE	RPE_TP53_Ctrl_mega	RPE_TP53_20w0T1_mega
chr7	24650000	24700000	-0.187007	-0.11644	FALSE	RPE_TP53_Ctrl_mega	RPE_TP53_20w0T1_mega
chr7	25200000	25250000	-1.78542	-1.80527	TRUE	RPE_TP53_Ctrl_mega	RPE_TP53_20w0T1_mega
chr7	25900000	25950000	-0.252126	-0.244916	FALSE	RPE_TP53_Ctrl_mega	RPE_TP53_20w0T1_mega
chr7	26550000	26600000	0.269089	0.105705	FALSE	RPE_TP53_Ctrl_mega	RPE_TP53_20w0T1_mega
chr7	27200000	27250000	-0.679643	-0.502	FALSE	RPE_TP53_Ctrl_mega	RPE_TP53_20w0T1_mega
chr7	28150000	28200000	-0.8949	-0.74827	FALSE	RPE_TP53_Ctrl_mega	RPE_TP53_20w0T1_mega
chr7	29550000	29600000	-0.130653	-0.256498	FALSE	RPE_TP53_Ctrl_mega	RPE_TP53_20w0T1_mega
chr7	30650000	30700000	-0.89803	-0.546632	FALSE	RPE_TP53_Ctrl_mega	RPE_TP53_20w0T1_mega
chr7	31100000	31150000	-0.428927	-0.223421	FALSE	RPE_TP53_Ctrl_mega	RPE_TP53_20w0T1_mega
chr7	31700000	31750000	-0.57678	-0.255701	FALSE	RPE_TP53_Ctrl_mega	RPE_TP53_20w0T1_mega
chr7	32500000	32550000	-1.07575	-1.16222	FALSE	RPE_TP53_Ctrl_mega	RPE_TP53_20w0T1_mega
chr7	33200000	33250000	-0.75486	-0.456554	FALSE	RPE_TP53_Ctrl_mega	RPE_TP53_20w0T1_mega
chr7	34300000	34350000	-0.127049	-0.23934	FALSE	RPE_TP53_Ctrl_mega	RPE_TP53_20w0T1_mega
chr7	34800000	34850000	-0.155756	-0.338054	FALSE	RPE_TP53_Ctrl_mega	RPE_TP53_20w0T1_mega
chr7	36400000	36450000	-0.793784	-0.324971	FALSE	RPE_TP53_Ctrl_mega	RPE_TP53_20w0T1_mega
chr7	37900000	37950000	-0.158606	-0.407227	FALSE	RPE_TP53_Ctrl_mega	RPE_TP53_20w0T1_mega
chr7	39550000	39600000	-0.82147	-0.900959	FALSE	RPE_TP53_Ctrl_mega	RPE_TP53_20w0T1_mega
chr7	40150000	40200000	-1.0309	-0.796935	FALSE	RPE_TP53_Ctrl_mega	RPE_TP53_20w0T1_mega
chr7	42900000	42950000	-0.205473	-0.386061	FALSE	RPE_TP53_Ctrl_mega	RPE_TP53_20w0T1_mega
chr7	43950000	44000000	-1.25062	-0.84386	FALSE	RPE_TP53_Ctrl_mega	RPE_TP53_20w0T1_mega
chr7	45150000	45200000	-0.624464	-0.759602	FALSE	RPE_TP53_Ctrl_mega	RPE_TP53_20w0T1_mega
chr7	45850000	45900000	-0.703128	-0.782546	FALSE	RPE_TP53_Ctrl_mega	RPE_TP53_20w0T1_mega
chr7	47250000	47300000	-1.28333	-0.933538	FALSE	RPE_TP53_Ctrl_mega	RPE_TP53_20w0T1_mega
chr7	48050000	48100000	-0.343816	0.0174101	FALSE	RPE_TP53_Ctrl_mega	RPE_TP53_20w0T1_mega
chr7	54700000	54750000	-1.87306	-1.72343	TRUE	RPE_TP53_Ctrl_mega	RPE_TP53_20w0T1_mega
chr7	55450000	55500000	-0.436457	0.0557109	FALSE	RPE_TP53_Ctrl_mega	RPE_TP53_20w0T1_mega
chr7	57200000	57250000	-0.202615	-0.501217	FALSE	RPE_TP53_Ctrl_mega	RPE_TP53_20w0T1_mega
chr7	65100000	65150000	-0.699123	-1.32443	FALSE	RPE_TP53_Ctrl_mega	RPE_TP53_20w0T1_mega
chr7	66800000	66850000	-1.91563	-1.71967	TRUE	RPE_TP53_Ctrl_mega	RPE_TP53_20w0T1_mega
chr7	72350000	72400000	-1.68794	-1.38784	TRUE	RPE_TP53_Ctrl_mega	RPE_TP53_20w0T1_mega
chr7	76100000	76150000	-0.65724	-0.66299	FALSE	RPE_TP53_Ctrl_mega	RPE_TP53_20w0T1_mega
chr7	76800000	76850000	-0.0277901	-0.0443093	FALSE	RPE_TP53_Ctrl_mega	RPE_TP53_20w0T1_mega
chr7	77550000	77600000	-0.551417	-0.965192	FALSE	RPE_TP53_Ctrl_mega	RPE_TP53_20w0T1_mega
chr7	78800000	78850000	0.0171598	-0.267103	FALSE	RPE_TP53_Ctrl_mega	RPE_TP53_20w0T1_mega
chr7	79650000	79700000	-0.265669	-0.262005	FALSE	RPE_TP53_Ctrl_mega	RPE_TP53_20w0T1_mega
chr7	80250000	80300000	-0.0451087	-0.0620079	FALSE	RPE_TP53_Ctrl_mega	RPE_TP53_20w0T1_mega
chr7	81100000	81150000	-0.604603	-0.282675	FALSE	RPE_TP53_Ctrl_mega	RPE_TP53_20w0T1_mega
chr7	81600000	81650000	0.161024	0.369162	FALSE	RPE_TP53_Ctrl_mega	RPE_TP53_20w0T1_mega
chr7	82350000	82400000	-0.517178	-0.452009	FALSE	RPE_TP53_Ctrl_mega	RPE_TP53_20w0T1_mega
chr7	83450000	83500000	-0.513416	-0.565683	FALSE	RPE_TP53_Ctrl_mega	RPE_TP53_20w0T1_mega
chr7	84650000	84700000	-0.548551	-0.400133	FALSE	RPE_TP53_Ctrl_mega	RPE_TP53_20w0T1_mega
chr7	85500000	85550000	-1.65201	-0.415764	FALSE	RPE_TP53_Ctrl_mega	RPE_TP53_20w0T1_mega
chr7	87900000	87950000	-1.0018	-0.244554	FALSE	RPE_TP53_Ctrl_mega	RPE_TP53_20w0T1_mega
chr7	89700000	89750000	-1.60306	-1.68168	TRUE	RPE_TP53_Ctrl_mega	RPE_TP53_20w0T1_mega
chr7	90650000	90700000	-0.359876	-0.160659	FALSE	RPE_TP53_Ctrl_mega	RPE_TP53_20w0T1_mega
chr7	91450000	91500000	-0.496761	-0.735959	FALSE	RPE_TP53_Ctrl_mega	RPE_TP53_20w0T1_mega
chr7	92100000	92150000	-0.70316	-0.514533	FALSE	RPE_TP53_Ctrl_mega	RPE_TP53_20w0T1_mega
chr7	92800000	92850000	-0.48928	-0.547905	FALSE	RPE_TP53_Ctrl_mega	RPE_TP53_20w0T1_mega
chr7	94000000	94050000	-0.361817	0.0184429	FALSE	RPE_TP53_Ctrl_mega	RPE_TP53_20w0T1_mega
chr7	95400000	95450000	-0.841912	-1.02438	FALSE	RPE_TP53_Ctrl_mega	RPE_TP53_20w0T1_mega
chr7	96750000	96800000	-0.831826	-0.916048	FALSE	RPE_TP53_Ctrl_mega	RPE_TP53_20w0T1_mega
chr7	97500000	97550000	-1.40244	-1.68808	TRUE	RPE_TP53_Ctrl_mega	RPE_TP53_20w0T1_mega
chr7	98450000	98500000	-1.71986	-1.06306	FALSE	RPE_TP53_Ctrl_mega	RPE_TP53_20w0T1_mega
chr7	99050000	99100000	-1.27665	-0.799001	FALSE	RPE_TP53_Ctrl_mega	RPE_TP53_20w0T1_mega
chr7	100000000	100050000	-0.638245	-0.0984403	FALSE	RPE_TP53_Ctrl_mega	RPE_TP53_20w0T1_mega
chr7	101000000	101050000	-0.249688	-0.123268	FALSE	RPE_TP53_Ctrl_mega	RPE_TP53_20w0T1_mega
chr7	103000000	103050000	-0.663022	-1.06257	FALSE	RPE_TP53_Ctrl_mega	RPE_TP53_20w0T1_mega
chr7	103850000	103900000	-0.4948	-0.00982913	FALSE	RPE_TP53_Ctrl_mega	RPE_TP53_20w0T1_mega
chr7	104500000	104550000	-0.891364	-0.95667	FALSE	RPE_TP53_Ctrl_mega	RPE_TP53_20w0T1_mega
chr7	105150000	105200000	-0.494252	-0.385704	FALSE	RPE_TP53_Ctrl_mega	RPE_TP53_20w0T1_mega
chr7	105750000	105800000	-0.167411	0.086697	FALSE	RPE_TP53_Ctrl_mega	RPE_TP53_20w0T1_mega
chr7	106750000	106800000	-0.0458543	-0.265903	FALSE	RPE_TP53_Ctrl_mega	RPE_TP53_20w0T1_mega
chr7	108200000	108250000	-1.90127	-1.31567	TRUE	RPE_TP53_Ctrl_mega	RPE_TP53_20w0T1_mega
chr7	110450000	110500000	-0.457976	-0.582654	FALSE	RPE_TP53_Ctrl_mega	RPE_TP53_20w0T1_mega
chr7	111300000	111350000	-0.787734	-1.35932	FALSE	RPE_TP53_Ctrl_mega	RPE_TP53_20w0T1_mega
chr7	112150000	112200000	-0.625513	-0.84997	FALSE	RPE_TP53_Ctrl_mega	RPE_TP53_20w0T1_mega
chr7	113450000	113500000	-0.174694	-0.330543	FALSE	RPE_TP53_Ctrl_mega	RPE_TP53_20w0T1_mega
chr7	114300000	114350000	0.121217	0.429605	FALSE	RPE_TP53_Ctrl_mega	RPE_TP53_20w0T1_mega
chr7	115700000	115750000	-0.688003	-1.46146	FALSE	RPE_TP53_Ctrl_mega	RPE_TP53_20w0T1_mega
chr7	117000000	117050000	-1.02551	-0.898147	FALSE	RPE_TP53_Ctrl_mega	RPE_TP53_20w0T1_mega
chr7	117900000	117950000	-0.706891	-1.15669	FALSE	RPE_TP53_Ctrl_mega	RPE_TP53_20w0T1_mega
chr7	120350000	120400000	-0.977888	-1.59147	FALSE	RPE_TP53_Ctrl_mega	RPE_TP53_20w0T1_mega
chr7	121700000	121750000	-0.51569	-0.508639	FALSE	RPE_TP53_Ctrl_mega	RPE_TP53_20w0T1_mega
chr7	123100000	123150000	-1.16968	-1.02598	FALSE	RPE_TP53_Ctrl_mega	RPE_TP53_20w0T1_mega
chr7	125400000	125450000	0.184784	-0.346704	FALSE	RPE_TP53_Ctrl_mega	RPE_TP53_20w0T1_mega
chr7	128000000	128050000	-1.14971	-0.994983	FALSE	RPE_TP53_Ctrl_mega	RPE_TP53_20w0T1_mega
chr7	128700000	128750000	-0.0952731	-0.188522	FALSE	RPE_TP53_Ctrl_mega	RPE_TP53_20w0T1_mega
chr7	129650000	129700000	-0.771572	-0.516235	FALSE	RPE_TP53_Ctrl_mega	RPE_TP53_20w0T1_mega
chr7	130500000	130550000	-0.875667	-0.598179	FALSE	RPE_TP53_Ctrl_mega	RPE_TP53_20w0T1_mega
chr7	131250000	131300000	-0.775476	-0.659131	FALSE	RPE_TP53_Ctrl_mega	RPE_TP53_20w0T1_mega
chr7	132300000	132350000	-0.394909	-0.151801	FALSE	RPE_TP53_Ctrl_mega	RPE_TP53_20w0T1_mega
chr7	133000000	133050000	0.333599	0.386727	FALSE	RPE_TP53_Ctrl_mega	RPE_TP53_20w0T1_mega
chr7	134900000	134950000	-0.394973	-0.325638	FALSE	RPE_TP53_Ctrl_mega	RPE_TP53_20w0T1_mega
chr7	135750000	135800000	-0.423433	-0.566179	FALSE	RPE_TP53_Ctrl_mega	RPE_TP53_20w0T1_mega
chr7	136400000	136450000	0.373162	0.36808	FALSE	RPE_TP53_Ctrl_mega	RPE_TP53_20w0T1_mega
chr7	137250000	137300000	-0.528162	-0.124587	FALSE	RPE_TP53_Ctrl_mega	RPE_TP53_20w0T1_mega
chr7	139000000	139050000	-0.820516	-0.534854	FALSE	RPE_TP53_Ctrl_mega	RPE_TP53_20w0T1_mega
chr7	140050000	140100000	-0.239544	-0.251849	FALSE	RPE_TP53_Ctrl_mega	RPE_TP53_20w0T1_mega
chr7	141950000	142000000	-1.1694	-0.927299	FALSE	RPE_TP53_Ctrl_mega	RPE_TP53_20w0T1_mega
chr7	145850000	145900000	-0.451754	-0.33419	FALSE	RPE_TP53_Ctrl_mega	RPE_TP53_20w0T1_mega
chr7	148100000	148150000	-0.95435	-1.20181	FALSE	RPE_TP53_Ctrl_mega	RPE_TP53_20w0T1_mega
chr7	148800000	148850000	-0.554111	-0.204786	FALSE	RPE_TP53_Ctrl_mega	RPE_TP53_20w0T1_mega
chr7	149400000	149450000	-0.440719	-0.16028	FALSE	RPE_TP53_Ctrl_mega	RPE_TP53_20w0T1_mega
chr7	150600000	150650000	-0.774779	-0.571676	FALSE	RPE_TP53_Ctrl_mega	RPE_TP53_20w0T1_mega
chr7	151650000	151700000	-0.305611	-0.4946	FALSE	RPE_TP53_Ctrl_mega	RPE_TP53_20w0T1_mega
chr7	152550000	152600000	-0.751888	-0.895652	FALSE	RPE_TP53_Ctrl_mega	RPE_TP53_20w0T1_mega
chr7	154600000	154650000	-1.25047	-1.32561	TRUE	RPE_TP53_Ctrl_mega	RPE_TP53_20w0T1_mega
chr7	156700000	156750000	-0.521232	-0.263851	FALSE	RPE_TP53_Ctrl_mega	RPE_TP53_20w0T1_mega
chr7	158250000	158300000	-0.260635	-0.394068	FALSE	RPE_TP53_Ctrl_mega	RPE_TP53_20w0T1_mega
chr8	2100000	2150000	-1.30786	-1.63244	TRUE	RPE_TP53_Ctrl_mega	RPE_TP53_20w0T1_mega
chr8	4500000	4550000	-0.0151272	-0.0561069	FALSE	RPE_TP53_Ctrl_mega	RPE_TP53_20w0T1_mega
chr8	9700000	9750000	-0.423465	-0.418759	FALSE	RPE_TP53_Ctrl_mega	RPE_TP53_20w0T1_mega
chr8	10300000	10350000	-0.446333	-0.220176	FALSE	RPE_TP53_Ctrl_mega	RPE_TP53_20w0T1_mega
chr8	10750000	10800000	-0.0581672	0.141907	FALSE	RPE_TP53_Ctrl_mega	RPE_TP53_20w0T1_mega
chr8	11150000	11200000	-0.185486	0.0613981	FALSE	RPE_TP53_Ctrl_mega	RPE_TP53_20w0T1_mega
chr8	13550000	13600000	-2.01055	-1.79679	TRUE	RPE_TP53_Ctrl_mega	RPE_TP53_20w0T1_mega
chr8	16600000	16650000	-0.157606	0.0776531	FALSE	RPE_TP53_Ctrl_mega	RPE_TP53_20w0T1_mega
chr8	17100000	17150000	-0.942054	-0.700369	FALSE	RPE_TP53_Ctrl_mega	RPE_TP53_20w0T1_mega
chr8	17750000	17800000	-0.431899	-0.43083	FALSE	RPE_TP53_Ctrl_mega	RPE_TP53_20w0T1_mega
chr8	19200000	19250000	-0.430119	0.122491	FALSE	RPE_TP53_Ctrl_mega	RPE_TP53_20w0T1_mega
chr8	21850000	21900000	-1.09879	-0.658399	FALSE	RPE_TP53_Ctrl_mega	RPE_TP53_20w0T1_mega
chr8	22900000	22950000	-0.171825	0.0920335	FALSE	RPE_TP53_Ctrl_mega	RPE_TP53_20w0T1_mega
chr8	23300000	23350000	-0.44012	-0.0144447	FALSE	RPE_TP53_Ctrl_mega	RPE_TP53_20w0T1_mega
chr8	24850000	24900000	-0.832625	-0.845504	FALSE	RPE_TP53_Ctrl_mega	RPE_TP53_20w0T1_mega
chr8	25400000	25450000	-0.502441	-0.0980599	FALSE	RPE_TP53_Ctrl_mega	RPE_TP53_20w0T1_mega
chr8	26050000	26100000	-0.0405792	-0.0128534	FALSE	RPE_TP53_Ctrl_mega	RPE_TP53_20w0T1_mega
chr8	26550000	26600000	-0.607964	-0.759901	FALSE	RPE_TP53_Ctrl_mega	RPE_TP53_20w0T1_mega
chr8	27100000	27150000	-0.701156	-0.795696	FALSE	RPE_TP53_Ctrl_mega	RPE_TP53_20w0T1_mega
chr8	27600000	27650000	-0.216007	-0.0324515	FALSE	RPE_TP53_Ctrl_mega	RPE_TP53_20w0T1_mega
chr8	29950000	30000000	-0.648187	-0.57602	FALSE	RPE_TP53_Ctrl_mega	RPE_TP53_20w0T1_mega
chr8	30550000	30600000	-0.416152	-0.0714642	FALSE	RPE_TP53_Ctrl_mega	RPE_TP53_20w0T1_mega
chr8	31050000	31100000	-1.24517	-0.232355	FALSE	RPE_TP53_Ctrl_mega	RPE_TP53_20w0T1_mega
chr8	32000000	32050000	-0.301028	0.157549	FALSE	RPE_TP53_Ctrl_mega	RPE_TP53_20w0T1_mega
chr8	33400000	33450000	-1.17164	-0.928991	FALSE	RPE_TP53_Ctrl_mega	RPE_TP53_20w0T1_mega
chr8	36600000	36650000	-0.989079	-0.722829	FALSE	RPE_TP53_Ctrl_mega	RPE_TP53_20w0T1_mega
chr8	37650000	37700000	-0.540417	-0.179597	FALSE	RPE_TP53_Ctrl_mega	RPE_TP53_20w0T1_mega
chr8	38650000	38700000	-0.746746	-0.395641	FALSE	RPE_TP53_Ctrl_mega	RPE_TP53_20w0T1_mega
chr8	40800000	40850000	-0.115792	-0.258373	FALSE	RPE_TP53_Ctrl_mega	RPE_TP53_20w0T1_mega
chr8	41450000	41500000	-0.550659	-0.0357211	FALSE	RPE_TP53_Ctrl_mega	RPE_TP53_20w0T1_mega
chr8	48050000	48100000	-0.576766	-1.20495	FALSE	RPE_TP53_Ctrl_mega	RPE_TP53_20w0T1_mega
chr8	48850000	48900000	-1.05551	-0.741887	FALSE	RPE_TP53_Ctrl_mega	RPE_TP53_20w0T1_mega
chr8	49900000	49950000	-1.84568	-1.92176	TRUE	RPE_TP53_Ctrl_mega	RPE_TP53_20w0T1_mega
chr8	51450000	51500000	-0.123829	-0.0898416	FALSE	RPE_TP53_Ctrl_mega	RPE_TP53_20w0T1_mega
chr8	53400000	53450000	-1.14086	-1.32845	TRUE	RPE_TP53_Ctrl_mega	RPE_TP53_20w0T1_mega
chr8	54700000	54750000	-0.269041	-0.172759	FALSE	RPE_TP53_Ctrl_mega	RPE_TP53_20w0T1_mega
chr8	57050000	57100000	-0.95565	-0.690705	FALSE	RPE_TP53_Ctrl_mega	RPE_TP53_20w0T1_mega
chr8	59300000	59350000	-1.80435	-1.69554	TRUE	RPE_TP53_Ctrl_mega	RPE_TP53_20w0T1_mega
chr8	60050000	60100000	-0.13001	-0.0906029	FALSE	RPE_TP53_Ctrl_mega	RPE_TP53_20w0T1_mega
chr8	61300000	61350000	-1.63716	-1.41066	TRUE	RPE_TP53_Ctrl_mega	RPE_TP53_20w0T1_mega
chr8	63000000	63050000	-0.491181	-0.496117	FALSE	RPE_TP53_Ctrl_mega	RPE_TP53_20w0T1_mega
chr8	64250000	64300000	-1.24301	-1.26568	TRUE	RPE_TP53_Ctrl_mega	RPE_TP53_20w0T1_mega
chr8	65350000	65400000	-0.202409	-0.387479	FALSE	RPE_TP53_Ctrl_mega	RPE_TP53_20w0T1_mega
chr8	66450000	66500000	-1.70038	-1.47307	TRUE	RPE_TP53_Ctrl_mega	RPE_TP53_20w0T1_mega
chr8	67350000	67400000	-0.485647	-0.20387	FALSE	RPE_TP53_Ctrl_mega	RPE_TP53_20w0T1_mega
chr8	68450000	68500000	-0.551895	-1.26669	FALSE	RPE_TP53_Ctrl_mega	RPE_TP53_20w0T1_mega
chr8	69400000	69450000	-0.702221	-0.62643	FALSE	RPE_TP53_Ctrl_mega	RPE_TP53_20w0T1_mega
chr8	70800000	70850000	-0.81867	-1.45084	FALSE	RPE_TP53_Ctrl_mega	RPE_TP53_20w0T1_mega
chr8	71650000	71700000	-1.2952	-1.1559	TRUE	RPE_TP53_Ctrl_mega	RPE_TP53_20w0T1_mega
chr8	72600000	72650000	-1.10791	-0.820419	FALSE	RPE_TP53_Ctrl_mega	RPE_TP53_20w0T1_mega
chr8	73150000	73200000	-1.34285	-1.38869	TRUE	RPE_TP53_Ctrl_mega	RPE_TP53_20w0T1_mega
chr8	73900000	73950000	-0.763956	-0.809865	FALSE	RPE_TP53_Ctrl_mega	RPE_TP53_20w0T1_mega
chr8	75200000	75250000	-0.849801	-1.16194	FALSE	RPE_TP53_Ctrl_mega	RPE_TP53_20w0T1_mega
chr8	76300000	76350000	-1.44244	-0.831586	FALSE	RPE_TP53_Ctrl_mega	RPE_TP53_20w0T1_mega
chr8	77200000	77250000	-0.206546	-0.825694	FALSE	RPE_TP53_Ctrl_mega	RPE_TP53_20w0T1_mega
chr8	78350000	78400000	-0.221927	-0.946145	FALSE	RPE_TP53_Ctrl_mega	RPE_TP53_20w0T1_mega
chr8	79300000	79350000	-1.03592	-1.60609	FALSE	RPE_TP53_Ctrl_mega	RPE_TP53_20w0T1_mega
chr8	80550000	80600000	-0.463021	-0.556141	FALSE	RPE_TP53_Ctrl_mega	RPE_TP53_20w0T1_mega
chr8	81850000	81900000	-0.0926313	0.0320761	FALSE	RPE_TP53_Ctrl_mega	RPE_TP53_20w0T1_mega
chr8	82650000	82700000	-1.12244	-1.25752	TRUE	RPE_TP53_Ctrl_mega	RPE_TP53_20w0T1_mega
chr8	85450000	85500000	-0.882853	-1.0239	FALSE	RPE_TP53_Ctrl_mega	RPE_TP53_20w0T1_mega
chr8	87550000	87600000	-0.932471	-0.980697	FALSE	RPE_TP53_Ctrl_mega	RPE_TP53_20w0T1_mega
chr8	88550000	88600000	-0.796403	-0.667963	FALSE	RPE_TP53_Ctrl_mega	RPE_TP53_20w0T1_mega
chr8	89400000	89450000	-0.0627141	0.174807	FALSE	RPE_TP53_Ctrl_mega	RPE_TP53_20w0T1_mega
chr8	90700000	90750000	-0.86757	-0.730362	FALSE	RPE_TP53_Ctrl_mega	RPE_TP53_20w0T1_mega
chr8	92400000	92450000	-1.11375	-0.855784	FALSE	RPE_TP53_Ctrl_mega	RPE_TP53_20w0T1_mega
chr8	93550000	93600000	-0.00349088	-0.226461	FALSE	RPE_TP53_Ctrl_mega	RPE_TP53_20w0T1_mega
chr8	94600000	94650000	-1.47593	-1.2022	TRUE	RPE_TP53_Ctrl_mega	RPE_TP53_20w0T1_mega
chr8	95550000	95600000	-0.490689	-0.642949	FALSE	RPE_TP53_Ctrl_mega	RPE_TP53_20w0T1_mega
chr8	96250000	96300000	-0.25029	-0.314425	FALSE	RPE_TP53_Ctrl_mega	RPE_TP53_20w0T1_mega
chr8	97250000	97300000	-1.53904	-1.17085	TRUE	RPE_TP53_Ctrl_mega	RPE_TP53_20w0T1_mega
chr8	98600000	98650000	-0.643683	-0.625342	FALSE	RPE_TP53_Ctrl_mega	RPE_TP53_20w0T1_mega
chr8	99150000	99200000	-0.910562	-0.877034	FALSE	RPE_TP53_Ctrl_mega	RPE_TP53_20w0T1_mega
chr8	101050000	101100000	-0.307323	-0.235839	FALSE	RPE_TP53_Ctrl_mega	RPE_TP53_20w0T1_mega
chr8	101600000	101650000	-0.0685739	0.148809	FALSE	RPE_TP53_Ctrl_mega	RPE_TP53_20w0T1_mega
chr8	102300000	102350000	-0.21379	-0.23484	FALSE	RPE_TP53_Ctrl_mega	RPE_TP53_20w0T1_mega
chr8	103200000	103250000	-0.123988	-0.16982	FALSE	RPE_TP53_Ctrl_mega	RPE_TP53_20w0T1_mega
chr8	103950000	104000000	-0.441109	-0.389335	FALSE	RPE_TP53_Ctrl_mega	RPE_TP53_20w0T1_mega
chr8	104600000	104650000	-0.242591	-0.165563	FALSE	RPE_TP53_Ctrl_mega	RPE_TP53_20w0T1_mega
chr8	105500000	105550000	-0.395292	-0.201454	FALSE	RPE_TP53_Ctrl_mega	RPE_TP53_20w0T1_mega
chr8	106850000	106900000	-0.864995	-0.666609	FALSE	RPE_TP53_Ctrl_mega	RPE_TP53_20w0T1_mega
chr8	107700000	107750000	-0.540646	-0.318945	FALSE	RPE_TP53_Ctrl_mega	RPE_TP53_20w0T1_mega
chr8	108800000	108850000	-0.657108	-0.348927	FALSE	RPE_TP53_Ctrl_mega	RPE_TP53_20w0T1_mega
chr8	109800000	109850000	-0.548571	-0.710837	FALSE	RPE_TP53_Ctrl_mega	RPE_TP53_20w0T1_mega
chr8	114400000	114450000	-0.141023	-0.186932	FALSE	RPE_TP53_Ctrl_mega	RPE_TP53_20w0T1_mega
chr8	116700000	116750000	0.419625	0.604996	FALSE	RPE_TP53_Ctrl_mega	RPE_TP53_20w0T1_mega
chr8	118300000	118350000	-0.809742	-1.24696	FALSE	RPE_TP53_Ctrl_mega	RPE_TP53_20w0T1_mega
chr8	119550000	119600000	-0.104965	-0.63666	FALSE	RPE_TP53_Ctrl_mega	RPE_TP53_20w0T1_mega
chr8	120400000	120450000	0.0758267	-0.10332	FALSE	RPE_TP53_Ctrl_mega	RPE_TP53_20w0T1_mega
chr8	120800000	120850000	-0.441565	-0.358976	FALSE	RPE_TP53_Ctrl_mega	RPE_TP53_20w0T1_mega
chr8	121950000	122000000	-0.348064	-0.190947	FALSE	RPE_TP53_Ctrl_mega	RPE_TP53_20w0T1_mega
[truncated: 4,627 more rows]

## Sheet: Fig. 9c - p-values
comparison	Wilcoxon p-value for all boundaries	Wilcoxon p-value for top-300 boundaries
RPE_TP53_20w0T1_mega vs RPE_TP53_Ctrl_mega	2.22558e-54	5.84877e-06
RPE_TP53_20w0T2_mega vs RPE_TP53_Ctrl_mega	6.87241e-67	8.5695e-08
RPE_TP53_20w0T3_mega vs RPE_TP53_Ctrl_mega	6.67656e-67	1.34758e-07

## Sheet: SAMPLE_NAMES
sample_name	full_name
K562_Ctrl	K562 Control
K562_WGD	K562 WGD
RPE_WT_Ctrl	RPE Control
RPE_TP53_Ctrl	RPE TP53KO Control
RPE_TP53_CIN	RPE TP53KO CIN only
RPE_DCB_OnlyLive	RPE TP53KO WGD CDK1i+DCB
RPE_TP53_WGD1	RPE TP53KO WGD1 Nocodazole+DCB
RPE_TP53_WGD2	RPE TP53KO WGD2 Nocodazole+DCB
RPE_TP53_6w0	RPE TP53KO 6w pWGD E1
RPE_TP53_6w0T1	RPE TP53KO 6w pWGD E1 Tumour 1
RPE_TP53_6w0T2	RPE TP53KO 6w pWGD E1 Tumour 2
RPE_TP53_6w0T3	RPE TP53KO 6w pWGD E1 Tumour 3
RPE_TP53_6w1	RPE TP53KO 6w pWGD E2
RPE_TP53_6w1T1	RPE TP53KO 6w pWGD E2 Tumour 1
RPE_TP53_6w1T2	RPE TP53KO 6w pWGD E2 Tumour 2
RPE_TP53_6w1T3	RPE TP53KO 6w pWGD E2 Tumour 3
RPE_TP53_6w2	RPE TP53KO 6w pWGD E3
RPE_TP53_6w2T1	RPE TP53KO 6w pWGD E3 Tumour 1
RPE_TP53_6w2T2	RPE TP53KO 6w pWGD E3 Tumour 2
RPE_TP53_6w2T3	RPE TP53KO 6w pWGD E3 Tumour 3
RPE_TP53_6w3	RPE TP53KO 6w pWGD E4
RPE_TP53_6w3T1	RPE TP53KO 6w pWGD E4 Tumour 1
RPE_TP53_6w3T2	RPE TP53KO 6w pWGD E4 Tumour 2
RPE_TP53_6w3T3	RPE TP53KO 6w pWGD E4 Tumour 3
RPE_TP53_20w0	RPE TP53KO 20w pWGD
RPE_TP53_20w0T1	RPE TP53KO 20w pWGD Tumour 1
RPE_TP53_20w0T2	RPE TP53KO 20w pWGD Tumour 2
RPE_TP53_20w0T3	RPE TP53KO 20w pWGD Tumour 3
CPA_Ctrl	CP-A Control
CPA_WGD	CP-A WGD1
CPA_WGD_run2	CP-A WGD2
CPA_TP53_Ctrl_c19	CP-A TP53KO C19 Control
CPA_TP53_WGD_c19	CP-A TP53KO C19 WGD
CPA_TP53_Ctrl_c3	CP-A TP53KO C3 Control
CPA_TP53_WGD_c3	CP-A TP53KO C3 WGD
CPA_TP53_Rescue_c3	CP-A TP53KO C3 WGD + CDK4/6i
CPA_TP53_20wColony6_c19	CP-A TP53KO C19 20w pWGD Colony 1
CPA_TP53_20wColony3_c19	CP-A TP53KO C19 20w pWGD Colony 2
CPA_TP53_6wColony1_c3	CP-A TP53KO C3 6w pWGD Colony1
CPA_TP53_6wColony2_c3	CP-A TP53KO C3 6w pWGD Colony2
CPA_TP53_SpontaneousWGD_c3	CP-A TP53KO C3 spontaneous high-ploidy
