# Supplementary material for: Whole-genome doubling drives oncogenic loss of chromatin segregation
Source: Nature. 2023 Mar 15;615(7954):925–33. doi: 10.1038/s41586-023-05794-2 (PMC10060163; doi:10.1038/s41586-023-05794-2)
Supplement: Supplementary file 25 — Source Data Extended Data Fig. 10 [file 41586_2023_5794_MOESM25_ESM.xlsx]

## Sheet: README
Sheet	description
EDFig. 10a	Delta Calder rank for the specified sample comparisons
EDFig. 10b	Delta Calder sub-compartment for the specified sample comparisons
EDFig. 10d	N. base pairs changing sub-compartment in the RPE TP53-/- 20 weeks post-WGD tumors. Data available in Supplementary Table 6
EDFig. 10e	CoRE size distributions in RPE TP53-/- 20 weeks post-WGD tumors. Data available in Supplementary Table 6
EDFig. 10f	Delta ChIP-seq signal vs. Delta Calder rank for the specified histone marks in the RPE TP53-/- 20 weeks post-WGD tumors.
EDFig. 10g	Correlation between Delta ChIP-seq signal and Delta Calder rank for the specified histone marks in the RPE TP53-/- 20 weeks post-WGD tumors.
EDFig. 10h	Percentage of genome covered by CoREs in the RPE TP53-/- 20 weeks post-WGD tumors
EDFig. 10i,k	CoREs detected by Circular Binary Segmentation in RPE TP53-/- 20 weeks post-WGD tumor 1
EDFig. 10j	Distance between DiffComp breakpoints and CBS breakpoints
EDFig. 10l	Intersection between DiffComp CoREs and CBS CoREs

## Sheet: EDFig. 10a
chr	start	end	Control1	Control2	Control3	WGD1	WGD2	20w Tumor1	20w Tumor2	20w Tumor3
chr1	700000	750000	0.00274859	-0.0722145	-0.074963	-0.0134883	0.0168321	0.0874165	0.0916538	-0.163898
chr1	750000	800000	0.00274859	-0.0722145	-0.074963	-0.0134883	0.0168321	0.0874165	0.0916538	-0.163898
chr1	800000	850000	0.00274859	-0.0722145	-0.074963	-0.0134883	0.0168321	0.0874165	0.0916538	-0.163898
chr1	850000	900000	0.00274859	-0.0722145	-0.074963	-0.0134883	0.0168321	0.0874165	0.0916538	0.0683694
chr1	900000	950000	0.00274859	-0.0722145	-0.074963	-0.0134883	0.0168321	0.0874165	0.0916538	0.0683694
chr1	950000	1000000	0.00274859	-0.0722145	-0.074963	-0.0134883	0.0168321	0.0874165	0.0916538	0.0683694
chr1	1000000	1050000	0.00274859	-0.0722145	-0.074963	-0.0134883	0.0168321	0.0874165	0.0916538	0.0683694
chr1	1050000	1100000	0.00274859	-0.0722145	-0.074963	-0.0134883	0.0168321	0.0874165	0.0916538	0.0683694
chr1	1100000	1150000	0.00274859	-0.0722145	-0.074963	-0.0134883	0.0168321	0.0874165	0.0916538	0.0683694
chr1	1150000	1200000	0.00274859	-0.0722145	-0.074963	-0.0134883	0.0168321	0.0860041	0.0916538	0.112876
chr1	1200000	1250000	0.00274859	-0.0540326	-0.0567812	-0.0316701	-0.0421067	0.0678223	0.138444	0.0946938
chr1	1250000	1300000	0.00274859	-0.0540326	-0.0567812	-0.0316701	-0.0421067	0.0678223	0.138444	0.0946938
chr1	1300000	1350000	0.111979	0.0551981	-0.0567812	0.126225	-0.0421067	0.0678223	0.138444	0.0946938
chr1	1350000	1400000	0.110455	0.0551981	-0.0552568	0.126225	0.00738388	0.135619	0.138444	0.137809
chr1	1400000	1450000	0.110455	0.0551981	-0.0552568	0.126225	0.00738388	0.135619	0.138444	0.137809
chr1	1450000	1500000	0.110455	0.0551981	-0.0552568	0.126225	0.00738388	0.135619	0.138444	0.137809
chr1	1500000	1550000	-0.012622	0.00333333	0.0159553	0.0550125	-0.0638282	0.0644068	0.0672316	0.0665971
chr1	1550000	1600000	-0.012622	0.00333333	0.0159553	0.0550125	0.0147744	0.0644068	0.0672316	0.0665971
chr1	1600000	1650000	-0.012622	0.00333333	0.0159553	0.0550125	0.0147744	0.0644068	0.0672316	0.0665971
chr1	1650000	1700000	-0.012622	0.00333333	0.0159553	0.0550125	0.0147744	0.0644068	0.0672316	0.0665971
chr1	1700000	1750000	-0.012622	0.00333333	0.0159553	0.0550125	0.0147744	0.0644068	0.0672316	0.0665971
chr1	1750000	1800000	-0.012622	0.00333333	0.0159553	0.0550125	0.0147744	0.0644068	0.0672316	0.0665971
chr1	1800000	1850000	-0.012622	0.00333333	0.0159553	0.0550125	0.0147744	0.0644068	0.0672316	0.0665971
chr1	1850000	1900000	0.0360647	0.0279254	-0.00813932	-0.0299613	-0.0520974	-0.10321	-0.14982	-0.178729
chr1	1900000	1950000	0.0360647	0.0279254	-0.00813932	-0.0299613	-0.0520974	-0.10321	-0.14982	-0.178729
chr1	1950000	2000000	0.0360647	0.0279254	-0.00813932	-0.0299613	-0.0520974	-0.10321	-0.14982	-0.178729
chr1	2000000	2050000	0.0360647	0.0279254	-0.00813932	-0.0299613	-0.0520974	-0.10321	-0.14982	-0.178729
chr1	2050000	2100000	0.0360647	0.0279254	-0.00813932	-0.0299613	-0.0520974	-0.10321	-0.14982	-0.178729
chr1	2100000	2150000	-0.0491698	0.00440559	0.0535754	-0.0188995	-0.0105796	-0.00600924	0.0561376	0.0986029
chr1	2150000	2200000	-0.0491698	0.00440559	0.0535754	-0.0188995	-0.0105796	-0.00600924	0.0561376	0.0986029
chr1	2200000	2250000	-0.0491698	0.00440559	0.0535754	-0.0188995	-0.0105796	-0.00600924	0.0561376	0.0986029
chr1	2250000	2300000	-0.0491698	0.00440559	0.0535754	-0.119651	-0.0105796	-0.00600924	0.0561376	-0.0529966
chr1	2300000	2350000	0.00391182	0.0140559	0.0101441	0.00762133	0.0133452	0.00544427	0.0322804	0.0742761
chr1	2350000	2400000	0.00391182	0.0140559	0.0101441	0.00762133	0.0133452	0.00544427	0.0322804	0.0742761
chr1	2400000	2450000	0.00391182	0.0140559	0.0101441	0.00762133	0.0133452	0.00544427	0.0322804	0.0742761
chr1	2450000	2500000	0.00391182	0.0140559	0.0101441	0.00762133	0.0133452	0.00544427	0.0322804	0.0742761
chr1	2500000	2550000	0.00391182	0.0140559	0.0101441	0.00762133	0.0133452	0.00544427	0.0322804	0.0742761
chr1	2550000	2600000	0.239296	-0.0399534	-0.27925	-0.0413306	-0.0247717	0.294838	0.321674	0.36367
chr1	2600000	2650000	-0.0625328	-0.0399534	0.0225795	-0.0413306	-0.0247717	0.0744992	0.0278891	0.0257007
chr1	2650000	2700000	-0.0625328	-0.0399534	0.0225795	-0.0413306	-0.0247717	0.0744992	0.0278891	0.0257007
chr1	2700000	2750000	-0.0625328	-0.0399534	0.0225795	-0.0413306	-0.0247717	0.0744992	0.0278891	0.0257007
chr1	2750000	2800000	-0.0625328	-0.0399534	0.0225795	-0.0413306	-0.0247717	0.0744992	0.0278891	0.0257007
chr1	2800000	2850000	-0.0625328	-0.0399534	0.0225795	-0.0413306	-0.0247717	0.0744992	0.0278891	0.0257007
chr1	2850000	2900000	-0.0625328	-0.0399534	0.0225795	-0.0413306	-0.0247717	0.0744992	0.0278891	0.0257007
chr1	2900000	2950000	-0.0625328	-0.0399534	0.0225795	-0.0413306	-0.0247717	0.0744992	0.0278891	0.0257007
chr1	2950000	3000000	-0.0285131	-0.0477389	-0.0192258	0.0150148	0.0583962	-0.0117874	0.0291731	0.00169849
chr1	3000000	3050000	-0.0285131	-0.0477389	-0.0192258	0.0150148	0.0583962	-0.0117874	0.0291731	0.00169849
chr1	3050000	3100000	-0.0285131	-0.0477389	-0.0192258	0.0150148	0.0583962	-0.0117874	0.0291731	0.00169849
chr1	3100000	3150000	-0.0285131	-0.0477389	-0.0192258	0.0150148	0.0583962	-0.0117874	0.0291731	0.00169849
chr1	3150000	3200000	-0.0285131	-0.0477389	-0.0192258	0.0150148	0.0583962	-0.0117874	0.0291731	0.00169849
chr1	3200000	3250000	-0.0285131	-0.0477389	-0.0192258	0.0150148	0.0583962	0.156292	0.106857	0.0990559
chr1	3250000	3300000	-0.0285131	-0.0477389	-0.0192258	0.0150148	0.0583962	0.156292	0.106857	0.0990559
chr1	3300000	3350000	-0.0285131	-0.0477389	-0.0192258	0.0150148	0.0583962	0.156292	0.106857	0.0990559
chr1	3350000	3400000	0.123926	0.229534	0.105608	-0.262258	-0.218877	-0.120981	-0.170416	-0.178217
chr1	3400000	3450000	-0.136074	-0.0304662	0.105608	-0.0848143	-0.0558489	-0.120981	-0.170416	-0.178217
chr1	3450000	3500000	-0.136074	-0.0304662	0.105608	-0.0848143	-0.0558489	-0.120981	-0.170416	-0.178217
chr1	3500000	3550000	-0.136074	-0.0304662	0.105608	-0.0848143	-0.0558489	-0.120981	-0.170416	-0.178217
chr1	3550000	3600000	0.105464	-0.0646853	-0.17015	0.136808	0.135484	0.154777	0.105342	0.0975408
chr1	3600000	3650000	0.105464	-0.0646853	-0.17015	0.136808	0.135484	0.154777	0.105342	0.0975408
chr1	3650000	3700000	0.105464	-0.0646853	-0.17015	0.136808	0.135484	0.154777	0.105342	0.0975408
chr1	3700000	3750000	0.105464	-0.0646853	-0.17015	0.136808	0.135484	0.154777	0.105342	0.0975408
chr1	3750000	3800000	0.105464	-0.0646853	-0.17015	0.136808	0.135484	0.154777	0.105342	0.0975408
chr1	3800000	3850000	0.105464	-0.0646853	-0.17015	-0.185748	0.135484	0.154777	0.105342	0.0975408
chr1	3950000	4000000	0.00162758	-0.0659907	-0.0676183	0.129403	0.127491	0.17473	0.091397	0.0886311
chr1	4000000	4050000	0.00162758	-0.0659907	-0.0676183	0.129403	0.127491	0.17473	0.091397	0.0886311
chr1	4050000	4100000	0.00162758	-0.0659907	-0.0676183	0.129403	0.127491	0.17473	0.091397	0.0886311
chr1	4100000	4150000	0.00162758	-0.0659907	-0.0676183	0.129403	0.127491	0.17473	0.091397	0.0886311
chr1	4150000	4200000	0.00162758	-0.0659907	-0.0676183	0.129403	0.127491	0.17473	0.091397	0.0886311
chr1	4200000	4250000	0.00162758	-0.0659907	-0.0676183	0.0053429	0.00522033	0.0292501	-0.0244222	0.0886311
chr1	4250000	4300000	0.00162758	-0.0659907	-0.0676183	0.0053429	0.00522033	0.0292501	-0.0244222	0.0218717
chr1	4300000	4350000	0.00162758	-0.0659907	-0.0676183	0.0053429	0.00522033	0.0292501	-0.0244222	0.0218717
chr1	4350000	4400000	0.00162758	-0.0659907	-0.0676183	0.0053429	0.00522033	0.0292501	-0.0343092	-0.0281978
chr1	4400000	4450000	0.00162758	-0.0659907	-0.0676183	0.0053429	0.00522033	0.0292501	-0.0343092	-0.0281978
chr1	4450000	4500000	0.000103189	-0.0659907	-0.0660939	0.0053429	0.00522033	0.0292501	-0.0343092	-0.0281978
chr1	4500000	4550000	0.000103189	-0.0659907	-0.0660939	0.0053429	0.00522033	0.0292501	-0.0343092	-0.0281978
chr1	4550000	4600000	0.000103189	-0.0659907	-0.0660939	0.10008	0.00522033	0.0292501	-0.0343092	-0.0281978
chr1	4600000	4650000	0.000103189	-0.0659907	-0.0660939	0.10008	0.00522033	0.0292501	-0.0343092	-0.0281978
chr1	4650000	4700000	-0.132533	-0.0675291	0.0650037	0.10008	0.00522033	0.0292501	0.0687982	-0.0281978
chr1	4700000	4750000	-0.132533	-0.0675291	0.0650037	0.10008	0.00522033	0.0292501	0.0687982	0.0802862
chr1	4750000	4800000	-0.132533	-0.0675291	0.0650037	0.10008	0.00522033	0.0292501	0.0687982	0.0802862
chr1	4800000	4850000	-0.132533	-0.0675291	0.0650037	0.10008	0.00522033	0.0292501	0.0687982	0.0802862
chr1	4850000	4900000	-0.129456	-0.00990676	0.119549	-0.0973229	-0.0493251	-0.0196456	-0.0860298	-0.0855249
chr1	4900000	4950000	-0.129456	-0.00990676	0.119549	-0.0973229	-0.020213	-0.0196456	-0.0860298	-0.0855249
chr1	4950000	5000000	-0.129456	-0.00990676	0.119549	-0.0973229	-0.020213	-0.0196456	-0.0860298	-0.0855249
chr1	5000000	5050000	-0.129456	-0.105361	0.0240946	-0.00186831	0.0752415	0.0758089	0.00942476	0.00992962
chr1	5050000	5100000	-0.0171482	0.00694639	0.0240946	-0.00186831	0.0737859	-0.0371854	-0.015999	-0.0331858
chr1	5100000	5150000	-0.0171482	0.00694639	0.0240946	-0.00186831	0.0737859	-0.0371854	-0.015999	-0.0331858
chr1	5150000	5200000	-0.0171482	0.00694639	0.0240946	-0.00186831	0.0737859	-0.0371854	-0.015999	-0.0331858
chr1	5200000	5250000	-0.0171482	0.00694639	0.0240946	-0.00186831	0.0737859	-0.0371854	-0.015999	-0.0331858
chr1	5250000	5300000	-0.0171482	0.00694639	0.0240946	0.0432445	0.047585	-0.0371854	-0.015999	-0.0331858
chr1	5300000	5350000	-0.0171482	0.00694639	0.0240946	0.0432445	0.047585	0.0800462	0.0193118	0.105896
chr1	5350000	5400000	0.042303	0.00694639	-0.0353566	0.0432445	0.047585	0.0800462	0.0193118	0.105896
chr1	5400000	5450000	0.042303	0.00694639	-0.0353566	0.0432445	0.047585	0.0800462	0.0193118	0.100333
chr1	5450000	5500000	0.042303	0.00694639	-0.0353566	0.0432445	0.047585	0.0800462	0.0193118	0.100333
chr1	5500000	5550000	0.042303	0.00694639	-0.0353566	0.0432445	0.047585	0.0800462	0.0193118	0.100333
chr1	5550000	5600000	0.042303	0.00694639	-0.0353566	0.0432445	0.047585	0.0800462	0.0193118	0.100333
chr1	5600000	5650000	0.042303	0.00694639	-0.0353566	0.0432445	0.047585	0.0800462	0.0193118	0.100333
chr1	5650000	5700000	0.042303	0.00694639	-0.0353566	0.0432445	0.047585	0.0800462	0.0193118	0.100333
chr1	5700000	5750000	0.042303	0.00694639	-0.0353566	0.0432445	0.047585	0.0800462	0.0193118	0.100333
chr1	5750000	5800000	0.042303	0.00694639	-0.0353566	0.0432445	0.047585	0.274961	0.0193118	0.212989
chr1	5800000	5850000	0.042303	0.00694639	-0.0353566	0.0432445	0.047585	0.274961	0.277786	0.212989
chr1	5850000	5900000	0.269437	0.00694639	-0.262491	0.0432445	0.047585	0.274961	0.277786	0.212989
chr1	5900000	5950000	0.269437	0.311492	0.0420547	-0.261301	-0.25696	0.19358	0.149795	0.0920323
chr1	5950000	6000000	-0.0905629	-0.0485082	0.0420547	-0.261301	-0.25696	0.19358	0.149795	0.0920323
chr1	6000000	6050000	-0.0905629	-0.0485082	0.0420547	0.0996013	0.131686	0.19358	0.149795	0.0920323
chr1	6050000	6100000	-0.0905629	-0.0485082	0.0420547	0.0996013	0.131686	0.19358	0.149795	0.0920323
chr1	6100000	6150000	-0.0905629	-0.0485082	0.0420547	0.0996013	0.131686	0.19358	0.149795	0.0920323
chr1	6150000	6200000	-0.0905629	-0.0485082	0.0420547	0.0996013	0.131686	0.19358	0.149795	0.0920323
chr1	6200000	6250000	-0.0905629	-0.0485082	0.0420547	0.0996013	0.131686	0.19358	0.149795	0.0920323
chr1	6250000	6300000	-0.0659662	-0.0304895	0.0354767	-0.00663021	0.0765515	0.123267	0.0794813	0.0205462
chr1	6300000	6350000	-0.0659662	-0.0304895	0.0354767	-0.00663021	0.0765515	0.123267	0.0794813	0.0205462
chr1	6350000	6400000	-0.0659662	-0.0304895	0.0354767	-0.00663021	0.0765515	0.123267	0.0794813	0.0205462
chr1	6400000	6450000	-0.0659662	-0.0304895	0.0354767	-0.00663021	0.0765515	0.123267	0.0794813	0.0205462
chr1	6450000	6500000	-0.0659662	-0.0304895	0.0354767	0.127204	0.0765515	0.123267	0.0794813	0.0205462
chr1	6500000	6550000	0.0129784	-0.0219347	-0.0349132	0.083265	0.0675466	0.0793272	0.0355419	-0.0233932
chr1	6550000	6600000	0.0129784	-0.0219347	-0.0349132	0.083265	0.0675466	0.164073	0.158423	0.189402
chr1	6600000	6650000	0.0129784	-0.0219347	-0.0349132	0.083265	0.0675466	0.164073	0.158423	0.189402
chr1	6650000	6700000	0.0129784	-0.0219347	-0.0349132	0.083265	0.0675466	0.164073	0.158423	0.189402
chr1	6700000	6750000	-0.0475938	0.0161072	0.063701	-0.0718273	-0.0610361	0.13341	0.201207	0.146552
chr1	6750000	6800000	-0.0475938	0.0161072	0.063701	-0.0718273	-0.0610361	0.13341	0.201207	0.146552
chr1	6800000	6850000	-0.0475938	0.0161072	0.063701	-0.0718273	-0.0610361	0.13341	0.201207	0.146552
chr1	6850000	6900000	-0.0475938	0.0161072	0.063701	-0.0718273	-0.0610361	0.13341	0.201207	0.146552
chr1	6900000	6950000	-0.0475938	0.0161072	0.063701	-0.0718273	-0.0610361	0.13341	0.201207	0.146552
chr1	6950000	7000000	-0.221374	-0.202075	0.0192997	-0.0837207	-0.0364496	0.14114	0.0959425	0.0768344
chr1	7000000	7050000	-0.0229128	-0.00361305	0.0192997	-0.0837207	-0.0364496	0.14114	0.0959425	0.0768344
chr1	7050000	7100000	-0.0229128	-0.00361305	0.0192997	-0.0837207	-0.0364496	0.14114	0.0959425	0.0768344
chr1	7100000	7150000	-0.0229128	-0.00361305	0.0192997	-0.0837207	-0.0364496	0.14114	0.0959425	0.0768344
chr1	7150000	7200000	-0.0229128	-0.00361305	0.0192997	-0.0837207	-0.0364496	0.14114	0.0959425	0.0768344
chr1	7200000	7250000	-0.0229128	-0.00361305	0.0192997	-0.0837207	-0.0364496	0.14114	0.0959425	0.0768344
chr1	7250000	7300000	-0.0284991	-0.0477156	-0.0192166	-0.0511392	0.0584557	0.39792	0.39227	0.412115
chr1	7300000	7350000	-0.0284991	-0.0477156	-0.0192166	-0.0511392	0.0584557	0.39792	0.39227	0.412115
chr1	7350000	7400000	-0.0757552	-0.0477156	0.0280395	-0.0511392	0.0584557	0.39792	0.39227	0.412115
chr1	7400000	7450000	-0.0757552	-0.0477156	0.0280395	-0.0511392	-0.0434365	0.156394	0.104135	0.106134
chr1	7450000	7500000	-0.0757552	-0.0477156	0.0280395	-0.0511392	-0.0434365	0.156394	0.104135	0.106134
chr1	7500000	7550000	-0.0757552	-0.0477156	0.0280395	-0.0511392	-0.0434365	0.156394	0.104135	0.106134
chr1	7550000	7600000	-0.0757552	-0.0477156	0.0280395	-0.0511392	-0.0434365	0.156394	0.104135	0.106134
chr1	7600000	7650000	-0.0757552	-0.0477156	0.0280395	-0.0511392	-0.0434365	0.156394	0.104135	0.106134
chr1	7650000	7700000	-0.0757552	-0.0477156	0.0280395	-0.0511392	-0.0434365	0.156394	0.104135	0.106134
chr1	7700000	7750000	-0.0757552	-0.0477156	0.0280395	-0.0511392	-0.0434365	0.156394	0.104135	0.106134
chr1	7750000	7800000	-0.0757552	-0.0477156	0.0280395	-0.0511392	-0.0434365	0.156394	0.104135	0.106134
chr1	7800000	7850000	-0.0291979	-0.0013986	0.0277993	0.00683527	0.0281593	-0.00305598	0.0647406	0.129675
chr1	7850000	7900000	-0.0291979	-0.0013986	0.0277993	0.00683527	0.0281593	-0.00305598	0.0647406	0.129675
chr1	7900000	7950000	-0.0291979	-0.0013986	0.0277993	0.00683527	0.0281593	-0.00305598	0.0647406	0.129675
chr1	7950000	8000000	-0.0291979	-0.0013986	0.0277993	0.00683527	0.0281593	-0.00305598	0.0647406	0.129675
chr1	8000000	8050000	0.00930113	0.00783217	-0.00146896	0.00307587	-0.00983194	0.00909091	0.00767848	0.00909091
chr1	8050000	8100000	0.00930113	0.00783217	-0.00146896	0.00307587	-0.00983194	0.00909091	0.00767848	0.00909091
chr1	8100000	8150000	0.00930113	0.00783217	-0.00146896	0.00307587	-0.00983194	0.00909091	0.00767848	0.00909091
chr1	8150000	8200000	0.00930113	0.00783217	-0.00146896	0.00307587	-0.00983194	0.00909091	0.00767848	0.00909091
chr1	8200000	8250000	0.00930113	0.00783217	-0.00146896	0.00307587	-0.00983194	0.00909091	0.00767848	0.00909091
chr1	8250000	8300000	0.00930113	0.00783217	-0.00146896	0.00307587	-0.00983194	0.00909091	0.00767848	0.00909091
chr1	8300000	8350000	0.00930113	0.00783217	-0.00146896	0.00307587	-0.00983194	0.00909091	0.00767848	0.00909091
chr1	8350000	8400000	0.00930113	0.00783217	-0.00146896	0.00307587	-0.00983194	0.00909091	0.00767848	0.00909091
chr1	8400000	8450000	-0.00454503	-0.00601399	-0.00146896	0.00307587	-0.00983194	0.00909091	0.00767848	0.00909091
chr1	8450000	8500000	-0.00759381	0.00307692	0.0106707	-0.0180451	-0.0262009	-0.00282486	0	-0.00139082
chr1	8500000	8550000	-0.00759381	0.00307692	0.0106707	-0.0180451	-0.0262009	-0.00282486	0	-0.00139082
chr1	8550000	8600000	-0.00759381	0.00307692	0.0106707	-0.0180451	-0.0262009	-0.00282486	0	-0.00139082
chr1	8600000	8650000	-0.00759381	0.00307692	0.0106707	-0.0180451	-0.0262009	-0.00282486	0	-0.00139082
chr1	8650000	8700000	-0.00759381	0.00307692	0.0106707	-0.0180451	-0.0262009	-0.00282486	0	-0.00139082
chr1	8700000	8750000	-0.00759381	0.00307692	0.0106707	-0.0180451	-0.0262009	-0.00282486	0	-0.00139082
chr1	8750000	8800000	-0.00759381	0.00307692	0.0106707	-0.0180451	-0.0262009	-0.00282486	0	-0.00139082
chr1	8800000	8850000	-0.00759381	0.00307692	0.0106707	-0.0180451	-0.0262009	-0.00282486	0	-0.00139082
chr1	8850000	8900000	-0.00759381	0.00307692	0.0106707	-0.0180451	-0.0262009	-0.00282486	0	-0.00139082
chr1	8900000	8950000	0.000196998	-0.00270396	-0.00290096	0.00619731	0.00968638	0.0214176	0.0242424	0.0228516
chr1	8950000	9000000	0.000196998	-0.00270396	-0.00290096	0.0122123	0.00968638	-0.0831022	-0.0407293	0.0186791
chr1	9000000	9050000	0.000196998	-0.00270396	-0.00290096	0.0122123	0.00968638	-0.0831022	-0.0407293	0.0186791
chr1	9050000	9100000	0.000196998	-0.00270396	-0.00290096	0.0122123	0.00968638	-0.0831022	-0.0407293	0.0186791
chr1	9100000	9150000	0.000196998	-0.00270396	-0.00290096	0.0122123	0.00968638	-0.0831022	-0.0407293	0.0186791
chr1	9150000	9200000	0.000196998	-0.00270396	-0.00290096	0.0122123	0.00968638	-0.0831022	0.0143554	0.0186791
chr1	9200000	9250000	0.000196998	-0.00270396	-0.00290096	0.0122123	0.00968638	0.00588084	0.0143554	0.0186791
chr1	9250000	9300000	0.000196998	-0.00270396	-0.00290096	0.0122123	0.00968638	0.00588084	0.0143554	0.0186791
chr1	9300000	9350000	0.0864353	0.0275291	-0.0589061	0.0773639	0.0748379	0.0710324	0.0795069	0.0838307
chr1	9350000	9400000	0.0864353	0.0275291	-0.0589061	0.0773639	0.0748379	0.0710324	0.0795069	0.0838307
chr1	9400000	9450000	0.0864353	0.0275291	-0.0589061	0.0773639	0.0748379	0.0710324	0.0795069	-0.0079635
chr1	9450000	9500000	0.0864353	0.0275291	-0.0589061	0.0773639	0.0748379	0.0710324	0.0795069	-0.0079635
chr1	9500000	9550000	0.0864353	0.0275291	-0.0589061	0.0773639	0.0748379	0.0710324	0.0795069	-0.0079635
chr1	9550000	9600000	0.0864353	0.0275291	-0.0589061	-0.151208	0.0748379	0.0710324	0.0795069	-0.0079635
chr1	9600000	9650000	0.0864353	0.0275291	-0.0589061	-0.151208	0.0850271	0.0625578	0.0696199	0.0434969
chr1	9650000	9700000	0.035652	0.0631002	0.0274483	-0.0075074	-0.00285166	-0.025321	-0.0182589	-0.0443819
chr1	9700000	9750000	0.035652	0.0631002	0.0274483	-0.0075074	-0.00285166	-0.025321	-0.0182589	-0.0443819
chr1	9750000	9800000	0.035652	0.0631002	0.0274483	-0.0075074	-0.00285166	-0.025321	-0.0182589	-0.0443819
chr1	9800000	9850000	0.035652	0.0631002	0.0274483	-0.0075074	-0.00285166	-0.025321	-0.0182589	-0.0443819
chr1	9850000	9900000	0.035652	0.0631002	0.0274483	-0.0075074	-0.00285166	-0.025321	-0.0182589	-0.0443819
chr1	9900000	9950000	0.035652	0.0631002	0.0274483	-0.0075074	-0.00285166	-0.025321	-0.0182589	-0.0443819
chr1	9950000	10000000	0.035652	0.0631002	0.0274483	-0.0075074	-0.00285166	-0.025321	-0.0182589	-0.0443819
chr1	10000000	10050000	-0.00557692	0.0554079	0.0609848	-0.0075074	-0.00285166	-0.005547	-0.0182589	-0.00961141
chr1	10050000	10100000	-0.00557692	0.0554079	0.0609848	-0.0075074	-0.00285166	-0.005547	-0.005547	-0.00961141
chr1	10100000	10150000	-0.00557692	0.0554079	0.0609848	-0.0075074	-0.00285166	-0.005547	-0.005547	-0.00961141
chr1	10150000	10200000	-0.00557692	0.0554079	0.0609848	-0.0075074	-0.00285166	-0.005547	-0.005547	-0.00961141
chr1	10200000	10250000	-0.00557692	0.0554079	0.0609848	-0.0075074	-0.00285166	-0.005547	-0.005547	-0.00961141
chr1	10250000	10300000	-0.00557692	0.0554079	0.0609848	-0.0075074	-0.00285166	-0.005547	-0.005547	-0.00961141
chr1	10300000	10350000	-0.00557692	0.0554079	0.0609848	-0.16841	-0.0901879	-0.005547	-0.005547	-0.00961141
chr1	10350000	10400000	-0.00557692	0.0554079	0.0609848	-0.16841	-0.0901879	-0.005547	-0.005547	-0.00961141
chr1	10400000	10450000	-0.00557692	0.0554079	0.0609848	-0.16841	-0.0901879	-0.005547	-0.005547	-0.00961141
chr1	10450000	10500000	-0.00557692	0.0554079	0.0609848	-0.16841	-0.0901879	-0.005547	-0.005547	-0.00961141
chr1	10500000	10550000	-0.290638	-0.291562	-0.000923873	0.17856	0.256782	0.341423	0.341423	0.337358
chr1	10550000	10600000	0.0785929	0.077669	-0.000923873	-0.0530189	-0.0314278	-0.0639445	-0.147278	0.337358
chr1	10600000	10650000	0.0785929	0.077669	-0.000923873	-0.0530189	-0.0314278	-0.0639445	-0.147278	-0.207843
chr1	10650000	10700000	0.0785929	0.077669	-0.000923873	-0.0530189	-0.0314278	-0.0639445	-0.147278	-0.207843
chr1	10700000	10750000	0.0785929	0.077669	-0.000923873	-0.0530189	-0.0314278	-0.0639445	-0.147278	-0.207843
chr1	10750000	10800000	0.0785929	0.077669	-0.000923873	-0.0530189	-0.0314278	-0.0639445	-0.147278	-0.207843
chr1	10800000	10850000	0.0785929	0.077669	-0.000923873	-0.0530189	-0.0314278	-0.0639445	-0.147278	-0.207843
chr1	10850000	10900000	0.0785929	0.077669	-0.000923873	-0.0530189	-0.0314278	-0.0639445	-0.147278	-0.207843
chr1	10900000	10950000	0.0785929	0.077669	-0.000923873	-0.0530189	-0.0314278	-0.0639445	-0.147278	-0.207843
chr1	10950000	11000000	0.0785929	0.077669	-0.000923873	-0.0530189	-0.0314278	-0.0639445	-0.147278	-0.207843
chr1	11000000	11050000	0.0785929	0.077669	-0.000923873	-0.0530189	0.0995766	-0.0639445	-0.147278	-0.207843
chr1	11050000	11100000	-0.0398827	-0.0211189	0.0187639	0.00396446	0.0783644	0.136595	0.12247	0.146466
chr1	11100000	11150000	-0.0398827	-0.0211189	0.0187639	0.00396446	0.0783644	0.136595	0.12247	0.146466
chr1	11150000	11200000	-0.0398827	-0.0211189	0.0187639	0.00396446	0.0783644	0.136595	0.12247	0.146466
chr1	11200000	11250000	-0.0398827	-0.0211189	0.0187639	0.00396446	0.0783644	0.136595	0.12247	0.146466
chr1	11250000	11300000	-0.0398827	-0.0211189	0.0187639	0.00396446	0.0783644	0.136595	0.12247	0.146466
chr1	11300000	11350000	-0.0398827	-0.0211189	0.0187639	0.00396446	0.0783644	0.136595	0.12247	0.146466
chr1	11350000	11400000	-0.025	-0.0484848	-0.0234848	-0.0297106	0.00801906	0.0510272	0.0778634	0.0518228
chr1	11400000	11450000	-0.025	-0.0484848	-0.0234848	-0.0297106	0.00801906	0.0510272	0.0778634	0.0518228
chr1	11450000	11500000	-0.025	-0.0484848	-0.0234848	-0.0297106	0.00801906	0.0510272	0.0778634	0.0518228
chr1	11500000	11550000	-0.025	-0.0484848	-0.0234848	-0.0297106	0.00801906	0.0510272	0.0778634	0.0518228
chr1	11550000	11600000	-0.025	-0.0484848	-0.0234848	-0.0297106	0.00801906	0.0510272	0.0778634	0.0518228
chr1	11600000	11650000	-0.025	-0.0484848	-0.0234848	-0.0297106	0.00801906	0.0510272	0.0778634	0.0518228
chr1	11650000	11700000	-0.025	-0.0484848	-0.0234848	-0.0297106	0.00801906	0.0510272	0.0778634	0.0518228
chr1	11700000	11750000	0.0129644	-0.0249883	-0.0379527	0.176509	0.181143	0.0822548	0.0751926	0.0935601
chr1	11750000	11800000	0.0129644	-0.0249883	-0.0379527	0.176509	0.181143	0.0822548	0.0751926	0.0935601
chr1	11800000	11850000	0.0129644	-0.0249883	-0.0379527	0.176509	0.181143	0.0822548	0.0751926	0.0935601
chr1	11850000	11900000	0.0129644	-0.0249883	-0.0379527	0.176509	0.181143	0.0822548	0.0751926	0.0935601
chr1	11900000	11950000	0.0129644	-0.0249883	-0.0379527	0.176509	0.181143	0.0822548	0.0751926	0.0935601
chr1	11950000	12000000	0.0129644	-0.0249883	-0.0379527	0.176509	0.181143	0.0822548	0.0751926	0.0935601
chr1	12000000	12050000	0.0129644	-0.0249883	-0.0379527	0.176509	0.181143	0.0822548	0.0751926	0.0935601
chr1	12050000	12100000	0.0375797	-0.00946387	-0.0470436	0.1856	0.190234	0.0913457	0.0842835	0.102651
chr1	12100000	12150000	-0.0584568	-0.00946387	0.048993	0.0908635	0.0752415	-0.128993	-0.206677	-0.208893
chr1	12150000	12200000	-0.0584568	-0.00946387	0.048993	0.0908635	0.0752415	-0.128993	-0.206677	-0.208893
chr1	12200000	12250000	-0.0584568	-0.00946387	0.048993	0.0908635	0.0752415	-0.128993	-0.206677	-0.208893
chr1	12250000	12300000	0.10462	0.153613	0.048993	-0.118159	0.0752415	-0.128993	-0.206677	-0.208893
chr1	12300000	12350000	-0.0478189	0.0202797	0.0680987	0.0151743	0.0295355	0.228916	0.185131	0.244329
chr1	12350000	12400000	-0.0478189	0.0202797	0.0680987	0.0151743	0.0295355	0.228916	0.185131	0.244329
chr1	12400000	12450000	0.234193	0.0202797	-0.213914	0.0151743	0.0295355	0.228916	0.185131	0.244329
chr1	12450000	12500000	0.0203471	-0.00114219	-0.0214893	0.0332764	0.0176062	0.036492	-0.00729327	0.051905
chr1	12500000	12550000	0.0203471	-0.00114219	-0.0214893	0.0332764	0.0176062	0.036492	-0.00729327	0.051905
chr1	12550000	12600000	0.0203471	-0.00114219	-0.0214893	0.0332764	0.0176062	0.036492	-0.00729327	0.051905
chr1	12600000	12650000	0.0203471	-0.00114219	-0.0214893	0.0332764	0.0176062	0.036492	-0.00729327	0.051905
chr1	12650000	12700000	0.0203471	-0.00114219	-0.0214893	0.0332764	0.0176062	0.036492	-0.00729327	0.051905
chr1	12700000	12750000	-0.0401923	-0.00799534	0.032197	-0.0272158	0.00737727	0.0882126	0.0458398	0.00283432
chr1	12750000	12800000	-0.0401923	-0.00799534	0.032197	-0.0272158	0.00737727	0.0882126	0.0458398	0.00283432
chr1	12800000	12850000	-0.0401923	-0.00799534	0.032197	-0.0272158	0.00737727	0.0882126	0.0458398	0.00283432
chr1	12850000	12900000	-0.0401923	-0.00799534	0.032197	-0.0272158	0.00737727	0.0882126	0.0458398	0.00283432
chr1	12900000	12950000	-0.0401923	-0.00799534	0.032197	-0.0272158	0.00737727	0.0882126	0.0458398	0.00283432
chr1	12950000	13000000	-0.0531942	-0.0158974	0.0372967	0.0591479	0.0937409	0.174576	0.132203	0.089198
chr1	13100000	13150000	-0.0531942	-0.0158974	0.0372967	-0.0363409	-0.00742358	0.243785	0.19435	0.229671
chr1	13150000	13200000	-0.0531942	-0.0158974	0.0372967	-0.0363409	-0.00742358	0.139266	0.0269774	0.0189615
chr1	13200000	13250000	-0.0531942	-0.0158974	0.0372967	-0.0363409	-0.00742358	0.139266	0.0269774	0.0189615
chr1	13750000	13800000	-0.0531942	-0.0158974	0.0372967	-0.0363409	-0.00742358	0.139266	0.0269774	0.0189615
chr1	13800000	13850000	-0.0531942	-0.0158974	0.0372967	-0.0363409	-0.00742358	-0.0161017	0.0269774	0.0189615
chr1	13850000	13900000	-0.0531942	-0.0158974	0.0372967	-0.0363409	-0.00742358	-0.0161017	-0.069774	-0.115253
chr1	13900000	13950000	-0.0531942	-0.0158974	0.0372967	-0.0363409	-0.00742358	-0.0161017	-0.069774	-0.115253
chr1	13950000	14000000	-0.0531942	-0.0158974	0.0372967	-0.0363409	-0.00742358	-0.0161017	-0.069774	-0.115253
chr1	14000000	14050000	-0.128579	-0.00188811	0.126691	-0.125735	0.00289136	0.126143	-0.159168	-0.204647
chr1	14050000	14100000	-0.128579	-0.00188811	0.126691	-0.125735	0.00289136	0.126143	-0.16058	-0.204647
chr1	14100000	14150000	-0.128579	-0.00188811	0.126691	-0.125735	0.00289136	0.126143	-0.16058	-0.204647
chr1	14150000	14200000	0.057575	0.0130536	-0.0445214	0.0454773	0.174103	-0.00914227	0.0106317	-0.0334345
chr1	14200000	14250000	0.0438555	0.0130536	-0.0308019	0.0387104	0.00670901	-0.00914227	0.0106317	-0.0334345
chr1	14250000	14300000	0.0438555	0.0130536	-0.0308019	0.0387104	0.00670901	-0.00914227	0.0106317	-0.0334345
chr1	14300000	14350000	0.0438555	0.0130536	-0.0308019	0.0387104	0.00670901	-0.00914227	0.0106317	-0.0334345
chr1	14350000	14400000	0.0438555	0.0130536	-0.0308019	0.0387104	0.00670901	-0.00914227	0.0106317	-0.0334345
chr1	14400000	14450000	0.0438555	0.0130536	-0.0308019	0.0387104	0.00670901	-0.00914227	0.0106317	-0.0334345
chr1	14450000	14500000	0.0438555	0.0130536	-0.0308019	0.0387104	0.00670901	-0.00914227	0.0106317	-0.0334345
chr1	14500000	14550000	0.0438555	0.0130536	-0.0308019	0.0387104	0.00670901	-0.00914227	0.0106317	-0.0334345
chr1	14550000	14600000	0.0438555	0.0130536	-0.0308019	0.0387104	0.00670901	-0.00914227	0.122214	-0.0334345
chr1	14600000	14650000	0.0438555	0.0130536	-0.0308019	0.0387104	0.00670901	0.125039	0.122214	0.172407
chr1	14650000	14700000	0.237453	0.0130536	-0.224399	0.0387104	0.00670901	0.125039	0.122214	0.172407
chr1	14700000	14750000	-0.0456238	-0.0336597	0.0119642	-0.0562998	-0.011314	-0.111325	-0.11415	-0.0639567
chr1	14750000	14800000	-0.0456238	-0.0336597	0.0119642	-0.0562998	-0.011314	-0.111325	-0.11415	-0.0639567
chr1	14800000	14850000	-0.0456238	-0.0336597	0.0119642	-0.0562998	-0.011314	-0.111325	-0.11415	-0.0639567
chr1	14850000	14900000	-0.0456238	-0.0336597	0.0119642	-0.0562998	-0.011314	-0.111325	-0.11415	-0.0639567
chr1	14900000	14950000	-0.0501735	-0.035641	0.0145325	0.0397243	-0.0191412	0.059887	0.040113	0.033542
chr1	14950000	15000000	-0.0501735	-0.035641	0.0145325	0.0397243	-0.0191412	0.0528249	0.040113	0.033542
chr1	15000000	15050000	-0.0501735	-0.035641	0.0145325	0.0397243	-0.0191412	0.0528249	0.040113	0.033542
chr1	15050000	15100000	-0.0501735	-0.035641	0.0145325	0.0397243	-0.0191412	0.0528249	0.040113	0.033542
chr1	15100000	15150000	-0.0501735	-0.035641	0.0145325	0.0397243	-0.0191412	0.0528249	0.040113	0.033542
chr1	15150000	15200000	-0.0501735	-0.035641	0.0145325	0.0397243	-0.0191412	0.0528249	0.040113	0.033542
chr1	15200000	15250000	-0.0501735	-0.035641	0.0145325	0.0397243	-0.0191412	0.0528249	0.040113	0.033542
chr1	15250000	15300000	-0.0501735	-0.035641	0.0145325	0.0397243	-0.0191412	0.271751	0.260452	0.207395
chr1	15300000	15350000	-0.0501735	-0.035641	0.0145325	0.0397243	-0.0191412	0.271751	0.260452	0.207395
chr1	15350000	15400000	-0.0501735	-0.035641	0.0145325	0.0397243	-0.0191412	0.271751	0.260452	0.207395
chr1	15400000	15450000	-0.0501735	-0.035641	0.0145325	0.0397243	-0.0191412	0.271751	0.260452	0.207395
chr1	15450000	15500000	0.0398874	0.0413287	0.00144124	0.166063	0.240367	0.188341	0.208115	0.178992
chr1	15500000	15550000	0.0398874	0.0413287	0.00144124	0.166063	0.240367	0.188341	0.208115	0.178992
chr1	15550000	15600000	0.0398874	0.0413287	0.00144124	0.166063	0.240367	0.188341	0.208115	0.178992
chr1	15600000	15650000	0.0398874	0.0413287	0.00144124	0.166063	0.240367	0.188341	0.208115	0.178992
chr1	15650000	15700000	-0.0460788	-0.0273427	0.0187361	0.00242652	0.0767302	0.0218798	0.0854391	0.0167467
chr1	15700000	15750000	-0.0460788	-0.0273427	0.0187361	0.00242652	0.0767302	0.0218798	0.0854391	0.0167467
chr1	15750000	15800000	-0.0460788	-0.0273427	0.0187361	0.00242652	0.0767302	0.0218798	0.0854391	0.0167467
chr1	15800000	15850000	-0.0460788	-0.0273427	0.0187361	0.00242652	0.0767302	0.0218798	0.0854391	0.0167467
chr1	15850000	15900000	-0.0504362	-0.0401166	0.0103197	0.0961836	0.0963544	0.141577	0.0751926	0.0575146
chr1	15900000	15950000	-0.0504362	-0.0401166	0.0103197	0.0961836	0.0963544	0.141577	0.0751926	0.0575146
chr1	15950000	16000000	-0.0504362	-0.0401166	0.0103197	0.0961836	0.0963544	0.141577	0.0751926	0.0575146
chr1	16000000	16050000	-0.0504362	-0.0401166	0.0103197	0.0961836	0.0963544	0.141577	0.0751926	0.0575146
chr1	16050000	16100000	-0.0504362	-0.0401166	0.0103197	0.0961836	0.0963544	0.141577	0.0751926	0.0575146
chr1	16100000	16150000	-0.070122	-0.0530303	0.0170916	0.0500228	-0.0197499	0.00218285	-0.0642013	-0.0818793
chr1	16150000	16200000	-0.070122	-0.0530303	0.0170916	0.0500228	-0.0197499	-0.0161787	-0.00770416	-0.0151199
chr1	16200000	16250000	-0.070122	-0.0530303	0.0170916	0.0500228	-0.0197499	-0.0161787	-0.00770416	-0.0151199
chr1	16250000	16300000	-0.070122	-0.0530303	0.0170916	0.0500228	-0.0197499	-0.0161787	-0.00770416	-0.0151199
chr1	16300000	16350000	-0.0685976	-0.0545455	0.0140521	0.0515379	0.0458118	0.00934771	-0.00477658	0.00308509
chr1	16350000	16400000	-0.0685976	-0.0545455	0.0140521	0.0515379	0.0458118	0.00934771	-0.00477658	0.00308509
chr1	16400000	16450000	-0.0685976	-0.0545455	0.0140521	0.0515379	0.0458118	0.00934771	-0.00477658	0.00308509
chr1	16450000	16500000	-0.0685976	-0.0545455	0.0140521	0.0515379	0.0458118	0.00934771	-0.00477658	0.00308509
chr1	16500000	16550000	-0.0685976	-0.0545455	0.0140521	0.0515379	0.0458118	0.00934771	-0.00477658	0.00308509
chr1	16550000	16600000	-0.0685976	-0.184848	-0.116251	0.181841	0.176115	0.0026451	-0.0185413	0.133388
chr1	16600000	16650000	-0.190549	-0.184848	0.0057003	0.108157	0.176115	0.0026451	-0.0185413	0.00682345
chr1	16650000	16700000	-0.190549	-0.184848	0.0057003	0.108157	0.176115	0.0026451	-0.0185413	0.00682345
chr1	16700000	16750000	-0.190549	-0.184848	0.0057003	0.108157	0.176115	0.0026451	-0.0185413	-0.186501
chr1	16750000	16800000	-0.190549	-0.184848	0.0057003	0.108157	0.176115	-0.224756	-0.195095	-0.186501
chr1	16800000	16850000	-0.400915	-0.34697	0.0539449	0.0402028	0.0587601	-0.0626348	-0.0329738	-0.0243794
chr1	16850000	16900000	0.0237008	0.0776457	0.0539449	0.0402028	0.0587601	-0.0626348	-0.0329738	-0.0243794
chr1	16900000	16950000	0.0237008	0.0776457	0.0539449	0.0402028	0.0587601	-0.0626348	-0.0329738	-0.0243794
chr1	16950000	17000000	0.0237008	0.0776457	0.0539449	0.0402028	0.0587601	-0.0626348	-0.0329738	-0.0243794
chr1	17000000	17050000	0.0237008	0.0776457	0.0539449	0.0402028	0.0587601	-0.0626348	-0.0329738	-0.0243794
chr1	17050000	17100000	-0.0814822	0.0776457	0.159128	0.0402028	-0.174137	-0.0626348	-0.0329738	-0.0243794
chr1	17100000	17150000	-0.0814822	-0.131445	-0.049963	-0.0243905	0.0349543	0.0193374	-0.0724705	-0.0725903
chr1	17150000	17200000	-0.0814822	-0.131445	-0.049963	-0.0243905	0.0349543	0.0193374	-0.0724705	-0.0725903
chr1	17200000	17250000	-0.113485	-0.0986014	0.0148836	0.0931647	0.116673	-0.104289	-0.0816898	-0.119244
chr1	17250000	17300000	-0.113485	-0.0986014	0.0148836	0.0931647	0.116673	-0.104289	-0.0816898	-0.119244
chr1	17300000	17350000	-0.113485	-0.0986014	0.0148836	0.0931647	0.116673	-0.104289	-0.0816898	-0.119244
chr1	17350000	17400000	-0.113485	-0.0986014	0.0148836	0.0931647	0.116673	-0.104289	-0.0816898	-0.119244
chr1	17400000	17450000	-0.113485	-0.0986014	0.0148836	0.0931647	0.116673	-0.104289	-0.0816898	-0.119244
chr1	17450000	17500000	-0.113485	-0.0986014	0.0148836	0.0931647	0.116673	-0.104289	-0.0816898	-0.119244
chr1	17500000	17550000	-0.113485	-0.0986014	0.0148836	0.0931647	0.116673	-0.104289	-0.0816898	-0.119244
chr1	17550000	17600000	-0.113485	-0.0986014	0.0148836	0.0931647	0.116673	-0.104289	-0.0816898	-0.119244
chr1	17600000	17650000	0.086515	-0.0319347	-0.11845	0.136272	0.250007	-0.195532	-0.232255	-0.266856
chr1	17650000	17700000	-0.0506801	-0.0319347	0.0187454	0.136272	0.0331216	-0.195532	-0.232255	-0.266856
chr1	17700000	17750000	-0.0506801	-0.0319347	0.0187454	0.136272	0.0331216	-0.195532	-0.232255	-0.266856
chr1	17750000	17800000	-0.0506801	-0.0319347	0.0187454	0.136272	0.0331216	0.00503338	-0.0387519	-0.00260041
chr1	17800000	17850000	-0.0506801	-0.0319347	0.0187454	0.136272	0.0331216	0.00503338	-0.0387519	-0.00260041
chr1	17850000	17900000	-0.0506801	-0.0319347	0.0187454	0.136272	0.0331216	0.00503338	-0.0387519	-0.00260041
chr1	17900000	17950000	-0.0506801	-0.0319347	0.0187454	0.136272	0.0331216	0.00503338	-0.0387519	-0.00260041
chr1	17950000	18000000	-0.0506801	-0.0319347	0.0187454	0.136272	0.0331216	0.00503338	-0.0387519	-0.00260041
chr1	18000000	18050000	-0.0105347	-0.0245221	-0.0139874	0.0293689	-0.0188302	0.107191	0.139676	0.113571
chr1	18050000	18100000	-0.0105347	-0.0245221	-0.0139874	0.0293689	-0.0188302	0.107191	0.139676	0.113571
chr1	18100000	18150000	-0.0105347	-0.0245221	-0.0139874	0.0293689	-0.0188302	0.107191	0.139676	0.113571
chr1	18150000	18200000	-0.0105347	-0.0245221	-0.0139874	0.0293689	-0.0188302	0.107191	0.139676	0.113571
chr1	18200000	18250000	-0.0105347	-0.0245221	-0.0139874	0.0293689	-0.0188302	0.107191	0.139676	0.113571
chr1	18250000	18300000	-0.0105347	-0.0245221	-0.0139874	0.0293689	-0.0188302	0.0280945	-0.0312275	-0.0380284
chr1	18300000	18350000	-0.0105347	-0.0245221	-0.0139874	-0.0789018	-0.0188302	0.0280945	-0.0312275	-0.0380284
chr1	18350000	18400000	-0.0455957	-0.0245221	0.0210735	-0.0789018	-0.0697764	0.0280945	-0.0312275	-0.0380284
chr1	18400000	18450000	-0.0455957	-0.0245221	0.0210735	-0.0789018	-0.0697764	0.0280945	-0.0312275	-0.0380284
chr1	18450000	18500000	0.0183537	-0.0145455	-0.0328991	0.069583	0.0787085	0.176579	0.117257	0.110456
chr1	18500000	18550000	0.0183537	-0.0145455	-0.0328991	0.069583	0.0787085	0.176579	0.117257	0.110456
chr1	18550000	18600000	0.0183537	-0.0145455	-0.0328991	0.0274778	-0.0173614	0.176579	0.117257	0.110456
chr1	18600000	18650000	0.0183537	-0.0145455	-0.0328991	0.0274778	-0.0173614	0.176579	0.117257	0.110456
chr1	18650000	18700000	0.0183537	-0.0145455	-0.0328991	0.0274778	-0.0173614	0.176579	0.117257	0.110456
chr1	18700000	18750000	0.0183537	-0.0145455	-0.0328991	0.0274778	-0.0173614	0.121495	0.117257	0.0756859
chr1	18750000	18800000	0.0183537	-0.0145455	-0.0328991	0.0274778	-0.0173614	0.121495	0.117257	0.0756859
chr1	18800000	18850000	0.0183537	-0.0145455	-0.0328991	0.0274778	-0.0173614	0.121495	0.117257	0.0756859
chr1	18850000	18900000	0.0220403	0.0355012	0.0134608	0.0203577	-0.164331	-0.0254751	-0.0297124	-0.0712838
chr1	18900000	18950000	0.0220403	0.0355012	0.0134608	0.0203577	-0.0187707	0.083282	0.0818695	0.0274645
chr1	18950000	19000000	0.0220403	0.0355012	0.0134608	0.0203577	-0.0187707	0.083282	0.0818695	0.0274645
chr1	19000000	19050000	0.0220403	0.0355012	0.0134608	0.0203577	-0.0187707	0.083282	0.0818695	0.0274645
chr1	19050000	19100000	0.0220403	0.0355012	0.0134608	0.0203577	-0.0187707	0.083282	0.0818695	0.0274645
chr1	19100000	19150000	0.0220403	0.0355012	0.0134608	0.0203577	-0.0187707	0.083282	0.0818695	0.0274645
chr1	19150000	19200000	0.0220403	0.0355012	0.0134608	0.0203577	-0.0187707	0.083282	0.0818695	0.0274645
chr1	19200000	19250000	-0.0461632	0.00888112	0.0550443	-0.0219754	0.0720326	0.0851823	0.0752953	0.110374
chr1	19250000	19300000	-0.0461632	0.00888112	0.0550443	-0.0219754	0.0720326	0.0851823	0.0752953	0.110374
chr1	19300000	19350000	-0.0461632	0.00888112	0.0550443	-0.0219754	0.0720326	0.0851823	0.0752953	0.110374
chr1	19350000	19400000	-0.0461632	0.00888112	0.0550443	-0.0219754	0.0720326	0.0851823	0.0752953	0.110374
chr1	19400000	19450000	-0.0461632	0.00888112	0.0550443	-0.0219754	0.0720326	0.0851823	0.0752953	0.110374
chr1	19450000	19500000	-0.135136	0.0402797	0.175416	-0.0179084	-0.0283975	-0.00582948	-0.0538521	-0.0736123
chr1	19500000	19550000	-0.135136	0.0402797	0.175416	-0.0179084	-0.0283975	-0.00582948	-0.0538521	-0.0736123
chr1	19550000	19600000	-0.135136	0.0402797	0.175416	-0.0179084	-0.0283975	-0.00582948	-0.0538521	-0.0736123
chr1	19600000	19650000	-0.0360507	0.0402797	0.0763304	-0.0179084	-0.0283975	-0.00582948	-0.0538521	-0.0736123
chr1	19650000	19700000	-0.0360507	0.0402797	0.0763304	-0.0179084	-0.0283975	-0.00582948	-0.0538521	-0.0736123
chr1	19700000	19750000	-0.0360507	0.0402797	0.0763304	-0.0179084	-0.0283975	-0.00582948	-0.0383154	-0.0680491
chr1	19750000	19800000	-0.0360507	0.0402797	0.0763304	-0.0179084	-0.0283975	-0.00582948	-0.0383154	-0.0680491
chr1	19800000	19850000	-0.0360507	0.0402797	0.0763304	-0.0179084	-0.0283975	-0.00582948	-0.0383154	-0.0680491
chr1	19850000	19900000	-0.0360507	0.0402797	0.0763304	-0.0179084	-0.0283975	-0.00582948	-0.0383154	-0.0680491
chr1	19900000	19950000	0.163949	0.24028	0.0763304	-0.0179084	-0.205981	-0.202157	-0.0383154	-0.0680491
chr1	19950000	20000000	-0.0144043	0.24028	0.254684	-0.0179084	-0.205981	-0.202157	-0.0383154	-0.0680491
chr1	20000000	20050000	-0.0144043	0.24028	0.254684	-0.0179084	-0.205981	-0.202157	-0.0383154	-0.0680491
chr1	20050000	20100000	-0.0144043	0.24028	0.254684	-0.381818	-0.205981	-0.202157	-0.0383154	-0.0680491
chr1	20100000	20150000	-0.0144043	0.24028	0.254684	-0.381818	-0.205981	-0.387185	-0.341988	-0.35734
chr1	20150000	20200000	-0.0144043	0.24028	0.254684	-0.381818	-0.205981	-0.387185	-0.341988	-0.35734
chr1	20200000	20250000	-0.0814259	-0.0207459	0.06068	0.119184	-0.0768691	0.0461479	0.0913457	0.0759936
chr1	20250000	20300000	-0.0814259	-0.0207459	0.06068	0.119184	-0.0768691	0.0461479	0.0913457	0.0759936
chr1	20300000	20350000	-0.0814259	-0.0207459	0.06068	0.119184	-0.0768691	0.0461479	0.0913457	0.0759936
chr1	20350000	20400000	-0.0814259	-0.0207459	0.06068	0.119184	-0.0768691	0.0461479	0.0913457	0.0759936
chr1	20400000	20450000	-0.0814259	-0.0207459	0.06068	0.119184	-0.0768691	0.0461479	0.0913457	0.0759936
chr1	20450000	20500000	-0.0814259	-0.0207459	0.06068	0.119184	-0.0681355	0.0150745	0.0616846	-0.0380537
chr1	20500000	20550000	-0.0721811	-0.013007	0.0591741	0.122215	-0.0651052	0.0181048	0.0647149	-0.0350234
chr1	20550000	20600000	-0.0721811	-0.013007	0.0591741	0.122215	-0.0651052	0.0181048	0.0647149	-0.0350234
chr1	20600000	20650000	-0.0721811	-0.013007	0.0591741	0.122215	-0.0651052	0.0181048	0.0647149	-0.0350234
chr1	20650000	20700000	-0.0721811	-0.013007	0.0591741	0.122215	-0.0651052	0.0181048	0.0647149	-0.0350234
chr1	20700000	20750000	-0.0721811	-0.013007	0.0591741	0.122215	-0.0651052	0.330252	0.227144	0.300164
chr1	20750000	20800000	-0.0721811	-0.013007	0.0591741	0.122215	-0.0651052	0.330252	0.227144	0.300164
chr1	20800000	20850000	-0.0328518	-0.0387646	-0.00591279	-0.0520278	0.0328503	0.156009	0.0529019	0.125922
chr1	20850000	20900000	-0.0328518	-0.0387646	-0.00591279	-0.0520278	0.0328503	0.156009	0.0529019	0.125922
chr1	20900000	20950000	-0.0328518	-0.0387646	-0.00591279	-0.0520278	0.0328503	0.156009	0.0529019	0.125922
chr1	20950000	21000000	-0.0328518	-0.0387646	-0.00591279	-0.0520278	0.0328503	0.156009	0.0529019	0.125922
chr1	21000000	21050000	0.235441	0.235478	3.69549e-05	-0.117248	-0.0608972	-0.118233	-0.00806369	-0.14832
chr1	21050000	21100000	0.0277486	0.0277855	3.69549e-05	-0.117248	-0.0608972	-0.0264253	-0.00806369	-0.00645678
chr1	21100000	21150000	0.0277486	0.0277855	3.69549e-05	-0.117248	-0.0608972	-0.0264253	-0.00806369	-0.00645678
chr1	21150000	21200000	0.0277486	0.0277855	3.69549e-05	-0.117248	-0.0608972	-0.0264253	-0.00806369	-0.00645678
chr1	21200000	21250000	0.0277486	0.0277855	3.69549e-05	-0.123263	-0.0608972	-0.0264253	-0.00806369	-0.00645678
chr1	21250000	21300000	0.0277486	0.0277855	3.69549e-05	-0.123263	-0.0608972	-0.0264253	-0.00806369	-0.00645678
chr1	21300000	21350000	0.0277486	0.0277855	3.69549e-05	-0.123263	-0.0608972	-0.0264253	-0.00806369	-0.00645678
chr1	21350000	21400000	0.0277486	0.0277855	3.69549e-05	-0.123263	-0.0608972	-0.0264253	-0.00806369	-0.00645678
chr1	21400000	21450000	0.0277486	0.0277855	3.69549e-05	-0.123263	-0.0608972	-0.0264253	-0.00806369	-0.00645678
chr1	21450000	21500000	0.0277486	0.0277855	3.69549e-05	-0.123263	-0.0608972	-0.0264253	-0.00806369	-0.00645678
chr1	21500000	21550000	0.0277486	0.0277855	3.69549e-05	-0.132285	-0.178801	-0.0984592	-0.0574987	-0.0565263
chr1	21550000	21600000	0.140056	0.140093	3.69549e-05	-0.132285	-0.178801	-0.0984592	-0.0574987	-0.0565263
chr1	21600000	21650000	0.140056	0.140093	3.69549e-05	-0.132285	-0.178801	-0.0984592	-0.0574987	-0.0565263
chr1	21650000	21700000	0.140056	0.140093	3.69549e-05	-0.132285	-0.178801	-0.0984592	-0.0574987	-0.0565263
chr1	21700000	21750000	-0.00829268	0.0130303	0.021323	0.176293	-0.0543403	-0.0708269	-0.0213919	-0.0743099
chr1	21750000	21800000	-0.00829268	0.0130303	0.021323	0.176293	-0.0543403	-0.0708269	-0.0213919	-0.0743099
chr1	21800000	21850000	-0.00829268	0.0130303	0.021323	0.176293	-0.0543403	-0.0708269	-0.0213919	-0.0743099
chr1	21850000	21900000	-0.00829268	0.0130303	0.021323	0.176293	-0.0543403	-0.0708269	-0.0213919	-0.0743099
chr1	21900000	21950000	-0.00829268	0.0130303	0.021323	0.176293	-0.0543403	-0.0708269	-0.0213919	-0.0743099
chr1	21950000	22000000	-0.00829268	0.0130303	0.021323	0.176293	-0.0543403	-0.0708269	-0.0213919	-0.0743099
chr1	22000000	22050000	-0.00829268	0.0130303	0.021323	0.176293	0.11451	-0.0694145	0.176348	0.107888
chr1	22050000	22100000	-0.00477486	0.0264336	0.0312084	0.0475051	-0.0142782	-0.198202	0.0475603	-0.0209002
chr1	22100000	22150000	-0.00477486	0.0264336	0.0312084	0.0475051	-0.0142782	-0.198202	0.0475603	-0.0209002
chr1	22150000	22200000	-0.00477486	0.0264336	0.0312084	0.0475051	-0.0142782	-0.0696713	0.0475603	-0.0209002
chr1	22200000	22250000	-0.00477486	0.0264336	0.0312084	0.0475051	-0.0142782	-0.0696713	0.0475603	-0.0209002
chr1	22250000	22300000	-0.00477486	0.0264336	0.0312084	0.0475051	-0.0142782	-0.0696713	0.0475603	-0.0209002
chr1	22300000	22350000	-0.00477486	0.0264336	0.0312084	0.0475051	-0.0142782	-0.0696713	0.0475603	-0.0209002
chr1	22350000	22400000	-0.00477486	0.0264336	0.0312084	0.0475051	-0.0142782	-0.0696713	0.0475603	-0.0209002
chr1	22400000	22450000	-0.00477486	0.0264336	0.0312084	0.0475051	-0.0142782	-0.0696713	0.0475603	-0.0209002
chr1	22450000	22500000	0.0170075	0.00039627	-0.0166112	0.00846434	0.00756252	0.00880842	0.0328197	0.0347979
chr1	22500000	22550000	0.0170075	0.00039627	-0.0166112	0.00846434	0.00756252	0.00880842	0.0328197	0.0347979
chr1	22550000	22600000	0.0170075	0.00039627	-0.0166112	0.00846434	0.00756252	0.00880842	0.0328197	0.0347979
chr1	22600000	22650000	0.0170075	0.00039627	-0.0166112	0.00846434	0.00756252	0.00880842	0.0328197	0.0347979
chr1	22650000	22700000	0.0170075	0.00039627	-0.0166112	0.00846434	0.00756252	0.00880842	0.0328197	0.0347979
chr1	22700000	22750000	-0.067622	-0.01	0.057622	0.00338346	-0.0681951	-0.0669492	-0.0429379	-0.0409597
chr1	22750000	22800000	-0.067622	-0.01	0.057622	0.00338346	-0.0187045	0.0121469	-0.0429379	-0.0409597
chr1	22800000	22850000	-0.067622	-0.01	0.057622	0.00338346	-0.0187045	0.0121469	-0.0429379	-0.0409597
chr1	22850000	22900000	-0.067622	-0.01	0.057622	0.00338346	-0.0187045	0.0121469	-0.0429379	-0.0409597
chr1	22900000	22950000	-0.067622	-0.01	0.057622	0.00338346	-0.0187045	0.0121469	-0.0429379	-0.0409597
chr1	22950000	23000000	-0.067622	-0.01	0.057622	0.00338346	-0.0187045	0.0121469	-0.0429379	-0.0409597
chr1	23000000	23050000	0.0388508	0.0537529	0.0149021	-0.0902711	-0.0375017	0.00749872	-0.0348742	0.0381675
chr1	23050000	23100000	0.0388508	0.0537529	0.0149021	-0.0902711	-0.0375017	0.00749872	-0.0348742	0.0381675
chr1	23100000	23150000	0.0388508	0.0537529	0.0149021	-0.0902711	-0.0375017	0.00749872	-0.0348742	0.0381675
chr1	23150000	23200000	0.0388508	0.0537529	0.0149021	-0.0902711	-0.0375017	0.00749872	-0.0348742	0.0381675
chr1	23200000	23250000	0.0388508	0.0537529	0.0149021	-0.0902711	-0.0375017	0.00749872	-0.0348742	0.0381675
chr1	23250000	23300000	0.0388508	0.0537529	0.0149021	-0.0902711	-0.0375017	0.00749872	-0.0348742	0.0381675
chr1	23300000	23350000	0.121168	0.0537529	-0.067415	0.0661198	0.128437	0.00749872	0.152979	0.0381675
chr1	23350000	23400000	0.0057833	0.0171562	0.0113729	-0.012668	0.0496493	0.0854905	0.0741911	0.0720361
chr1	23400000	23450000	0.0057833	0.0171562	0.0113729	-0.012668	0.0496493	0.0854905	0.0741911	0.0720361
chr1	23450000	23500000	0.0057833	0.0171562	0.0113729	-0.012668	0.0496493	0.0854905	0.0741911	0.0720361
chr1	23500000	23550000	0.0057833	0.0171562	0.0113729	-0.012668	0.0496493	0.0854905	0.0741911	0.0720361
chr1	23550000	23600000	0.0057833	0.0171562	0.0113729	-0.012668	0.0496493	0.0854905	0.0741911	0.0720361
chr1	23600000	23650000	-0.00806285	0.073007	0.0810698	-0.0192071	-0.0200476	0.0157935	0.00449409	0.00233911
chr1	23650000	23700000	0.0574859	0.073007	0.0155211	-0.0192071	-0.0200476	0.0157935	0.00449409	0.00233911
chr1	23700000	23750000	0.0574859	0.073007	0.0155211	-0.0192071	0.01052	-0.0110426	-0.0096302	0.00233911
chr1	23750000	23800000	0.0574859	0.073007	0.0155211	-0.0192071	0.01052	-0.0110426	-0.0096302	-0.14787
chr1	23800000	23850000	0.0574859	0.073007	0.0155211	-0.0192071	0.01052	-0.0110426	-0.0096302	-0.14787
chr1	23850000	23900000	0.0574859	0.073007	0.0155211	-0.0192071	0.01052	-0.0110426	-0.0096302	-0.14787
chr1	23900000	23950000	0.0574859	0.073007	0.0155211	-0.0192071	0.01052	-0.0110426	-0.0096302	-0.14787
chr1	23950000	24000000	0.0574859	0.073007	0.0155211	-0.0192071	0.01052	-0.0110426	-0.0096302	-0.14787
chr1	24000000	24050000	0.0574859	0.073007	0.0155211	-0.0192071	0.01052	-0.0110426	-0.0096302	-0.0908459
chr1	24050000	24100000	0.0134897	0.0188112	0.00532151	0.0580656	0.0877928	0.0662301	0.0676425	-0.0135731
chr1	24100000	24150000	0.0134897	0.0188112	0.00532151	-0.0141148	0.0877928	0.0662301	0.0676425	-0.0135731
chr1	24150000	24200000	0.0134897	0.0188112	0.00532151	-0.0141148	0.0877928	-0.0848998	-0.0933744	-0.0135731
chr1	24200000	24250000	0.0134897	0.0188112	0.00532151	-0.0141148	-0.06359	-0.0848998	-0.0933744	-0.0135731
chr1	24250000	24300000	0.0134897	0.0188112	0.00532151	-0.0141148	-0.06359	-0.0848998	-0.0933744	-0.0135731
chr1	24300000	24350000	0.0134897	0.0188112	0.00532151	-0.0141148	-0.06359	-0.0848998	-0.0933744	-0.0135731
chr1	24350000	24400000	0.0134897	0.0188112	0.00532151	-0.0141148	-0.06359	-0.0848998	-0.0933744	-0.0135731
chr1	24400000	24450000	-0.0626595	-0.0553147	0.00734479	0.0677033	0.0706299	-0.199409	-0.179635	-0.173758
chr1	24450000	24500000	-0.0626595	-0.0553147	0.00734479	0.0631921	0.0706299	-0.199409	-0.179635	-0.173758
chr1	24500000	24550000	-0.0626595	-0.0553147	0.00734479	0.0631921	0.0706299	-0.199409	-0.179635	-0.173758
chr1	24550000	24600000	-0.0626595	-0.0553147	0.00734479	0.0631921	0.0706299	-0.199409	-0.179635	-0.173758
chr1	24600000	24650000	-0.0626595	-0.0553147	0.00734479	0.0631921	0.0706299	-0.0991269	-0.046867	0.014003
chr1	24650000	24700000	-0.0626595	-0.0553147	0.00734479	0.0631921	0.0706299	-0.0991269	-0.046867	0.014003
chr1	24700000	24750000	-0.0626595	-0.0553147	0.00734479	0.0631921	0.0706299	-0.0991269	-0.046867	0.014003
chr1	24750000	24800000	-0.132781	-0.0553147	0.0774667	0.0631921	0.0706299	-0.0991269	-0.046867	0.014003
chr1	24800000	24850000	-0.132781	-0.0553147	0.0774667	0.0631921	0.0706299	-0.0991269	-0.046867	0.014003
chr1	24850000	24900000	-0.132781	-0.0553147	0.0774667	0.0631921	0.0706299	-0.0991269	-0.046867	0.014003
chr1	24900000	24950000	-0.132781	-0.0553147	0.0774667	0.0631921	0.0706299	-0.0991269	-0.046867	0.014003
chr1	24950000	25000000	-0.0428424	-0.0341026	0.00873984	0.016416	0.00574964	0.112712	0.090113	-0.00720909
chr1	25000000	25050000	-0.0489962	-0.0402564	0.00873984	0.016416	0.00574964	0.112712	0.090113	0.117965
chr1	25050000	25100000	-0.0489962	-0.0402564	0.00873984	0.016416	0.00574964	0.112712	0.090113	0.117965
chr1	25100000	25150000	-0.0489962	-0.0402564	0.00873984	0.016416	0.00574964	0.112712	0.090113	0.117965
chr1	25150000	25200000	0.0141557	0.00905594	-0.00509978	0.121719	-0.0112181	0.105021	0.220134	0.198928
chr1	25200000	25250000	0.0141557	0.00905594	-0.00509978	-0.052717	-0.0112181	0.105021	0.220134	0.198928
chr1	25250000	25300000	0.0141557	0.00905594	-0.00509978	-0.052717	-0.0112181	0.105021	0.220134	0.198928
chr1	25300000	25350000	0.0141557	0.00905594	-0.00509978	-0.052717	-0.0112181	0.105021	0.220134	0.198928
chr1	25350000	25400000	0.0141557	0.00905594	-0.00509978	-0.052717	-0.0112181	0.105021	0.220134	0.198928
chr1	25400000	25450000	0.0141557	0.00905594	-0.00509978	-0.052717	-0.0112181	-0.0171546	0.220134	0.198928
chr1	25450000	25500000	0.0141557	0.00905594	-0.00509978	-0.052717	-0.0112181	-0.0171546	0.220134	0.198928
chr1	25500000	25550000	0.0141557	0.00905594	-0.00509978	-0.052717	-0.0112181	-0.0171546	0.220134	0.198928
chr1	25550000	25600000	-0.107033	0.00905594	0.116089	-0.0474539	-0.0934597	-0.0171546	0.220134	0.198928
chr1	25650000	25700000	-0.107033	0.00905594	0.116089	-0.0474539	-0.0934597	-0.0171546	0.220134	0.198928
chr1	25700000	25750000	-0.107033	0.00905594	0.116089	-0.0474539	-0.0934597	-0.0171546	0.220134	0.198928
chr1	25750000	25800000	0.0245052	-0.0192541	-0.0437592	0.112395	-0.0129416	0.113739	0.379982	0.0715725
chr1	25800000	25850000	0.0245052	-0.0192541	-0.0437592	0.112395	-0.0129416	0.113739	0.0657165	0.0715725
chr1	25850000	25900000	0.0245052	-0.0192541	-0.0437592	0.112395	-0.0129416	0.113739	0.0657165	0.0715725
chr1	25900000	25950000	0.0245052	-0.0192541	-0.0437592	0.112395	-0.0129416	0.113739	0.0657165	0.0715725
chr1	25950000	26000000	0.0245052	-0.0192541	-0.0437592	0.112395	-0.0129416	0.113739	0.0657165	0.0715725
chr1	26000000	26050000	0.0245052	-0.0192541	-0.0437592	0.112395	-0.0129416	0.113739	0.0657165	0.0715725
chr1	26050000	26100000	0.0245052	-0.0192541	-0.0437592	0.112395	-0.0129416	0.113739	0.0657165	0.0715725
chr1	26100000	26150000	-0.0112992	-0.0172028	-0.00590355	-0.0144224	0.0998677	-0.0289163	0.0120442	-0.0380706
chr1	26150000	26200000	-0.0112992	-0.0172028	-0.00590355	-0.0144224	0.0998677	-0.0289163	0.0120442	-0.0380706
chr1	26200000	26250000	-0.0112992	-0.0172028	-0.00590355	-0.0144224	0.0998677	-0.0289163	0.0120442	-0.0380706
chr1	26250000	26300000	-0.0112992	-0.0172028	-0.00590355	-0.0144224	0.0998677	-0.0289163	0.0120442	-0.0380706
chr1	26300000	26350000	-0.0112992	-0.0172028	-0.00590355	-0.0144224	0.0998677	-0.0289163	0.0120442	-0.0380706
chr1	26350000	26400000	-0.0112992	-0.0172028	-0.00590355	-0.0144224	0.0998677	-0.0289163	0.0120442	-0.0978758
chr1	26400000	26450000	-0.263977	-0.266084	-0.00210643	0.0646958	0.222595	0.093811	0.134771	0.0248514
chr1	26450000	26500000	-0.263977	-0.266084	-0.00210643	0.0646958	0.222595	0.093811	0.134771	0.0248514
chr1	26500000	26550000	-0.0688555	-0.0433566	0.0254989	0.0133971	0.00569009	-0.128916	-0.0879558	-0.197876
chr1	26550000	26600000	-0.0688555	-0.0433566	0.0254989	0.0133971	0.00569009	0.123909	0.115434	0.127576
chr1	26600000	26650000	-0.0688555	-0.0433566	0.0254989	0.0133971	0.00569009	0.123909	0.115434	0.127576
chr1	26650000	26700000	-0.0688555	-0.0433566	0.0254989	0.0133971	0.00569009	0.123909	0.115434	0.127576
chr1	26700000	26750000	-0.0688555	-0.0433566	0.0254989	0.0133971	0.00569009	0.123909	0.115434	0.127576
chr1	26750000	26800000	-0.0688555	-0.0433566	0.0254989	0.0133971	0.00569009	0.123909	0.115434	0.127576
chr1	26800000	26850000	0.0248687	0.0113986	-0.0134701	-0.0102187	0.0088858	-0.0170005	-0.0254751	-0.0133329
chr1	26850000	26900000	0.0248687	0.0113986	-0.0134701	-0.0102187	0.0088858	-0.0170005	-0.0254751	-0.0133329
chr1	26900000	26950000	0.0248687	0.0113986	-0.0134701	-0.0102187	0.0088858	-0.0170005	-0.0254751	-0.0133329
chr1	26950000	27000000	0.0248687	0.0113986	-0.0134701	-0.0102187	0.0088858	-0.067848	-0.00570108	-0.0133329
chr1	27000000	27050000	0.0248687	0.0113986	-0.0134701	-0.0102187	0.0088858	-0.067848	-0.00570108	-0.0147237
chr1	27050000	27100000	0.0248687	0.0113986	-0.0134701	-0.0102187	0.0088858	-0.067848	-0.00570108	-0.0147237
chr1	27100000	27150000	0.0248687	0.0113986	-0.0134701	-0.0102187	0.0088858	-0.067848	-0.00570108	-0.0147237
chr1	27150000	27200000	0.0248687	0.0113986	-0.0134701	-0.0102187	0.0088858	-0.067848	-0.00570108	-0.0147237
chr1	27200000	27250000	0.0248687	0.0113986	-0.0134701	-0.0102187	0.0088858	-0.067848	-0.00570108	-0.0147237
chr1	27250000	27300000	0.107946	0.0944755	-0.0134701	-0.01473	-0.0697168	-0.144119	-0.183667	-0.253945
chr1	27300000	27350000	0.107946	0.0414452	-0.0665004	0.0383003	-0.0166865	-0.0910889	-0.130637	-0.200915
chr1	27350000	27400000	0.0774578	0.0414452	-0.0360126	0.0383003	-0.0166865	-0.0910889	-0.130637	-0.200915
chr1	27400000	27450000	0.0774578	0.0414452	-0.0360126	0.0383003	-0.0166865	-0.0910889	-0.130637	-0.0632233
chr1	27450000	27500000	0.0774578	0.0414452	-0.0360126	0.0383003	-0.0166865	-0.20832	0.072753	-0.0632233
chr1	27500000	27550000	0.0774578	0.0414452	-0.0360126	0.0383003	-0.0166865	-0.20832	0.072753	-0.0632233
chr1	27550000	27600000	0.0774578	0.0414452	-0.0360126	0.0383003	-0.0166865	-0.20832	0.072753	-0.0632233
chr1	27600000	27650000	0.00515009	-0.0308625	-0.0360126	0.0307815	0.0779277	0.0656908	0.072753	0.0869853
chr1	27650000	27700000	0.00515009	-0.0293473	-0.0344974	0.0292663	0.0764126	0.0641757	0.0712378	0.0854701
chr1	27700000	27750000	0.00515009	-0.0293473	-0.0344974	0.0292663	0.0764126	0.0641757	0.0712378	0.0854701
chr1	27750000	27800000	-0.0619231	-0.0293473	0.0325758	0.0292663	0.0764126	0.0641757	0.0712378	0.0854701
chr1	27800000	27850000	-0.0619231	-0.0293473	0.0325758	0.0292663	0.0764126	0.0641757	0.0712378	0.0854701
chr1	27850000	27900000	-0.0619231	-0.0293473	0.0325758	0.0292663	0.0764126	0.0641757	0.0712378	0.0854701
chr1	27900000	27950000	-0.0619231	-0.0293473	0.0325758	0.0292663	0.0764126	0.0641757	0.0712378	0.0854701
chr1	27950000	28000000	-0.0619231	-0.0293473	0.0325758	0.0292663	0.0764126	0.0641757	0.0712378	0.0854701
chr1	28000000	28050000	0.00310507	-0.0317249	-0.03483	-0.0147528	0.0204115	-0.0157935	-0.00166923	0.0197981
chr1	28050000	28100000	0.00310507	-0.0317249	-0.03483	-0.0147528	0.0204115	-0.0157935	-0.00166923	0.0197981
chr1	28100000	28150000	0.00310507	-0.0317249	-0.03483	-0.0147528	0.0204115	-0.0157935	-0.00166923	0.0197981
chr1	28150000	28200000	0.00310507	-0.0317249	-0.03483	-0.0147528	0.0204115	-0.0157935	-0.00166923	0.0197981
chr1	28200000	28250000	0.00310507	-0.0317249	-0.03483	-0.0147528	0.0204115	-0.0157935	-0.00166923	0.0197981
chr1	28250000	28300000	0.00310507	-0.0317249	-0.03483	-0.0147528	0.0204115	-0.0157935	-0.00166923	0.0197981
chr1	28300000	28350000	0.00310507	-0.0332401	-0.0363452	-0.0132376	0.0219267	-0.0142784	-0.000154083	0.0213133
chr1	28350000	28400000	0.00310507	-0.0332401	-0.0363452	-0.0132376	0.0219267	-0.0877247	-0.000154083	0.0213133
chr1	28400000	28450000	0.00310507	-0.0332401	-0.0363452	-0.0132376	0.0219267	-0.0877247	-0.000154083	0.0213133
chr1	28450000	28500000	0.00310507	-0.0332401	-0.0363452	0.0378902	0.0393939	0.0295069	-0.173883	-0.0593543
chr1	28500000	28550000	0.00310507	-0.0332401	-0.0363452	0.0378902	0.0393939	0.0295069	-0.173883	-0.0593543
chr1	28550000	28600000	0.0015666	-0.00599068	-0.00755728	0.0091023	0.0106061	0.000719055	-0.202671	-0.0881422
chr1	28600000	28650000	-0.00910413	-0.00599068	0.00311345	0.0091023	0.0106061	0.000719055	-0.202671	-0.0881422
chr1	28650000	28700000	-0.00910413	-0.00599068	0.00311345	0.0091023	0.0106061	0.000719055	-0.204083	-0.0881422
chr1	28700000	28750000	-0.00910413	-0.00599068	0.00311345	0.0091023	0.0106061	0.000719055	-0.204083	-0.0881422
chr1	28750000	28800000	-0.00910413	-0.00599068	0.00311345	0.0091023	0.0106061	0.000719055	-0.0402414	-0.0311186
chr1	28800000	28850000	-0.00910413	-0.00599068	0.00311345	0.0091023	0.0106061	0.000719055	-0.0402414	-0.0311186
chr1	28850000	28900000	-0.00910413	-0.00599068	0.00311345	0.0091023	0.0106061	0.000719055	-0.0402414	-0.0311186
chr1	28900000	28950000	-0.00910413	-0.00599068	0.00311345	0.0091023	0.0106061	0.000719055	-0.0402414	-0.0311186
chr1	28950000	29000000	-0.00910413	-0.00599068	0.00311345	0.0091023	0.0106061	0.000719055	-0.0402414	-0.0311186
chr1	29000000	29050000	-0.0396811	-0.0596737	-0.0199926	0.0317384	-0.0742755	-0.000539291	-0.025963	-0.0819868
chr1	29050000	29100000	-0.0396811	-0.0596737	-0.0199926	0.0317384	-0.0742755	-0.000539291	-0.025963	-0.0819868
chr1	29100000	29150000	-0.0396811	-0.0596737	-0.0199926	0.0317384	-0.0160513	-0.000539291	-0.025963	-0.0819868
chr1	29150000	29200000	-0.0396811	-0.0596737	-0.0199926	0.0317384	-0.0160513	-0.000539291	-0.025963	-0.0819868
chr1	29200000	29250000	-0.0396811	-0.0596737	-0.0199926	-0.0795398	-0.0160513	-0.000539291	-0.025963	-0.0819868
chr1	29250000	29300000	-0.0396811	-0.0596737	-0.0199926	-0.0795398	-0.0160513	0.003698	0.00934771	0.0445779
chr1	29300000	29350000	-0.0396811	-0.0596737	-0.0199926	-0.0795398	-0.0160513	0.003698	0.00934771	0.0445779
chr1	29350000	29400000	-0.0396811	-0.0596737	-0.0199926	-0.0795398	-0.0160513	0.003698	0.00934771	0.0445779
chr1	29400000	29450000	-0.0396811	-0.0596737	-0.0199926	-0.0795398	-0.0160513	0.003698	0.00934771	0.0445779
chr1	29450000	29500000	-0.0396811	-0.0596737	-0.0199926	-0.0795398	-0.0160513	0.003698	0.00934771	0.0445779
chr1	29500000	29550000	-0.0396811	-0.0596737	-0.0199926	-0.0795398	-0.0160513	0.003698	0.00934771	0.0445779
chr1	29550000	29600000	-0.0890103	-0.0499767	0.0390336	0.350763	0.414252	0.1953	0.152928	0.152211
chr1	29600000	29650000	-0.0890103	-0.0499767	0.0390336	-0.0236728	-0.0107847	0.1953	0.152928	0.152211
chr1	29650000	29700000	-0.0890103	-0.0499767	0.0390336	-0.0236728	-0.0107847	0.1953	0.152928	0.152211
chr1	29700000	29750000	-0.0890103	-0.0499767	0.0390336	-0.0236728	-0.0107847	0.1953	0.152928	0.152211
chr1	29750000	29800000	-0.0890103	-0.0499767	0.0390336	-0.0236728	-0.0107847	0.1953	0.152928	0.152211
chr1	29800000	29850000	-0.0890103	-0.0499767	0.0390336	-0.0236728	-0.0107847	0.1953	0.152928	0.152211
chr1	29850000	29900000	-0.0890103	-0.0499767	0.0390336	-0.0236728	-0.0107847	0.1953	0.152928	0.152211
chr1	30000000	30050000	-0.0469887	-0.0116783	0.0353104	-0.00796309	0.0241696	0.241474	0.265485	0.241883
chr1	30050000	30100000	-0.0469887	-0.0116783	0.0353104	-0.00796309	0.0241696	0.241474	0.265485	0.241883
chr1	30100000	30150000	-0.0469887	-0.0116783	0.0353104	-0.00796309	0.0241696	0.241474	0.265485	0.241883
chr1	30150000	30200000	-0.0469887	-0.0116783	0.0353104	-0.00796309	0.0241696	0.241474	0.265485	0.241883
chr1	30200000	30250000	-0.0937852	-0.0371795	0.0566057	0.234461	0.0147744	0.157627	0.156215	0.104613
chr1	30250000	30300000	-0.0937852	-0.0371795	0.0566057	-0.0256892	0.0147744	0.157627	0.156215	0.104613
chr1	30300000	30350000	-0.0937852	-0.0371795	0.0566057	-0.0256892	0.0147744	0.157627	0.156215	0.104613
chr1	30350000	30400000	-0.0937852	-0.0371795	0.0566057	-0.0256892	0.0147744	0.157627	0.156215	0.104613
chr1	30400000	30450000	-0.0937852	-0.0371795	0.0566057	-0.0256892	0.0147744	0.157627	0.156215	0.104613
chr1	30450000	30500000	-0.0937852	-0.0371795	0.0566057	-0.0256892	0.0147744	0.157627	0.156215	0.104613
chr1	30500000	30550000	-0.0937852	-0.0371795	0.0566057	-0.0617794	0.0147744	0.157627	0.156215	0.104613
chr1	30550000	30600000	-0.0937852	-0.0371795	0.0566057	-0.0617794	0.0147744	0.157627	0.156215	0.104613
chr1	30600000	30650000	-0.00147749	0.0551282	0.0566057	-0.0617794	-0.0681951	0.0488701	0.156215	0.104613
chr1	30650000	30700000	-0.00147749	-0.0418415	-0.040364	0.0351902	0.0287746	0.14584	0.144427	0.105616
chr1	30700000	30750000	-0.00147749	-0.0418415	-0.040364	0.0351902	0.0287746	0.14584	0.144427	0.105616
chr1	30750000	30800000	-0.00147749	-0.0418415	-0.040364	0.0351902	0.0287746	0.14584	0.144427	0.105616
chr1	30800000	30850000	-0.0325281	-0.10338	-0.0708518	0.0351902	0.0287746	0.14584	0.144427	0.105616
chr1	30850000	30900000	-0.0325281	-0.10338	-0.0708518	0.0351902	0.0287746	0.14584	0.144427	0.105616
chr1	30900000	30950000	-0.0325281	-0.10338	-0.0708518	0.0351902	0.0287746	0.14584	0.144427	0.100053
chr1	30950000	31000000	-0.0645403	-0.10338	-0.0388396	0.0351902	0.0287746	0.14584	0.144427	0.100053
chr1	31000000	31050000	-0.0645403	-0.10338	-0.0388396	0.0351902	0.0287746	0.14584	0.144427	0.100053
chr1	31050000	31100000	-0.0645403	-0.10338	-0.0388396	0.0351902	0.0287746	0.14584	0.144427	0.100053
chr1	31100000	31150000	-0.0645403	-0.10338	-0.0388396	0.0351902	0.0287746	0.14584	0.144427	0.100053
chr1	31150000	31200000	-0.0415197	-0.027366	0.0141537	0.0174527	0.0766706	-0.0107088	-0.0403698	-0.0515278
chr1	31200000	31250000	-0.0415197	-0.027366	0.0141537	0.0174527	0.0766706	-0.0107088	-0.0403698	-0.0515278
chr1	31250000	31300000	-0.0415197	-0.027366	0.0141537	0.0174527	0.0766706	-0.0107088	-0.0403698	-0.0515278
chr1	31300000	31350000	-0.0415197	-0.027366	0.0141537	0.0174527	0.0766706	-0.0107088	-0.0403698	-0.0515278
chr1	31350000	31400000	-0.0415197	-0.027366	0.0141537	0.0174527	0.0766706	-0.0107088	-0.0403698	-0.0515278
chr1	31400000	31450000	0.0960038	0.053986	-0.0420177	-0.0397813	0.068334	-0.00249101	-0.0505136	-0.0564167
chr1	31450000	31500000	0.0960038	0.053986	-0.0420177	-0.0397813	0.068334	-0.00249101	-0.0505136	-0.0564167
chr1	31500000	31550000	0.0960038	0.053986	-0.0420177	-0.0397813	0.068334	-0.00249101	-0.0505136	-0.0564167
chr1	31550000	31600000	0.0960038	0.053986	-0.0420177	-0.0397813	0.068334	-0.297689	-0.276502	-0.0564167
chr1	31600000	31650000	0.0960038	0.053986	-0.0420177	0.0339029	0.068334	-0.297689	-0.276502	-0.26504
chr1	31650000	31700000	0.0960038	0.053986	-0.0420177	0.0339029	0.068334	-0.297689	-0.276502	-0.26504
chr1	31700000	31750000	0.0960038	0.053986	-0.0420177	0.0339029	0.068334	-0.297689	-0.276502	-0.26504
chr1	31750000	31800000	0.179081	0.137063	-0.0420177	0.0339029	0.068334	-0.18187	-0.126785	-0.192717
chr1	31800000	31850000	0.179081	0.137063	-0.0420177	0.0339029	0.068334	-0.18187	-0.126785	-0.192717
chr1	31850000	31900000	0.179081	0.137063	-0.0420177	0.0339029	0.068334	-0.18187	-0.126785	-0.192717
chr1	31900000	31950000	0.179081	0.137063	-0.0420177	0.0339029	0.068334	-0.18187	-0.126785	-0.192717
chr1	31950000	32000000	0.179081	0.137063	-0.0420177	0.0339029	0.068334	-0.18187	-0.126785	-0.192717
chr1	32000000	32050000	0.179081	0.137063	-0.0420177	0.0339029	0.068334	-0.18187	-0.126785	-0.192717
chr1	32050000	32100000	-0.0365009	-0.0210723	0.0154287	-0.094509	-0.0701337	-0.0925783	-0.205573	-0.0642728
chr1	32100000	32150000	-0.0365009	-0.0210723	0.0154287	-0.094509	-0.0701337	-0.0925783	-0.177324	-0.0642728
chr1	32150000	32200000	-0.0365009	-0.0210723	0.0154287	-0.094509	-0.0701337	-0.0925783	-0.177324	-0.0642728
chr1	32200000	32250000	-0.0365009	-0.0210723	0.0154287	-0.094509	-0.0701337	-0.0925783	-0.177324	-0.0642728
chr1	32250000	32300000	-0.0365009	-0.0210723	0.0154287	0.030303	-0.0701337	-0.173087	-0.0742167	-0.0642728
chr1	32300000	32350000	-0.0365009	-0.0210723	0.0154287	0.030303	0.0273918	-0.173087	-0.0742167	0.0136132
chr1	32350000	32400000	-0.0365009	-0.0210723	0.0154287	0.030303	0.0273918	-0.173087	-0.0742167	0.0136132
chr1	32400000	32450000	-0.0365009	-0.0210723	0.0154287	0.030303	0.0273918	-0.173087	-0.0742167	0.0136132
chr1	32450000	32500000	-0.00755159	-0.00594406	0.00160754	0.0136364	0.0107252	0.000924499	0.00798665	-0.00305348
chr1	32500000	32550000	-0.00755159	-0.00594406	0.00160754	0.0136364	0.0107252	0.000924499	0.00798665	-0.00305348
chr1	32550000	32600000	-0.00755159	-0.00594406	0.00160754	0.0136364	0.0107252	0.000924499	0.00798665	-0.00305348
chr1	32600000	32650000	-0.00755159	-0.00594406	0.00160754	0.0136364	0.0107252	0.000924499	0.00798665	-0.00305348
chr1	32650000	32700000	-0.00755159	-0.00594406	0.00160754	0.0136364	0.0107252	0.000924499	0.00798665	-0.00305348
chr1	32700000	32750000	-0.00755159	-0.00594406	0.00160754	0.0136364	0.0107252	-0.0922958	0.00798665	-0.0823303
chr1	32750000	32800000	-0.00755159	-0.00594406	0.00160754	0.0136364	0.0107252	-0.0922958	0.00798665	-0.0823303
chr1	32800000	32850000	-0.00755159	-0.00594406	0.00160754	0.0136364	0.0107252	-0.0922958	0.00798665	-0.0823303
chr1	32850000	32900000	0.0386023	0.0402098	0.00160754	-0.112679	0.0107252	-0.0922958	0.00798665	-0.0823303
chr1	32900000	32950000	0.041651	0.0250583	-0.0165928	-0.0975279	0.0215099	-0.176014	-0.132229	-0.192353
chr1	32950000	33000000	0.041651	0.0250583	-0.0165928	-0.0975279	0.0215099	-0.176014	-0.132229	-0.192353
chr1	33000000	33050000	0.041651	0.0250583	-0.0165928	-0.0975279	0.0215099	-0.176014	-0.132229	-0.192353
chr1	33050000	33100000	0.041651	0.0250583	-0.0165928	-0.0975279	0.0215099	-0.176014	-0.132229	-0.192353
chr1	33100000	33150000	0.041651	0.0250583	-0.0165928	-0.0433926	0.0215099	0.0273754	-0.013585	0.0260062
chr1	33150000	33200000	0.041651	0.0250583	-0.0165928	-0.0433926	0.0215099	0.0273754	-0.013585	0.0260062
chr1	33200000	33250000	0.041651	0.0250583	-0.0165928	-0.0433926	0.0215099	0.0273754	-0.013585	0.0260062
chr1	33250000	33300000	0.041651	0.0250583	-0.0165928	-0.0433926	0.0215099	0.0273754	-0.013585	0.0260062
chr1	33300000	33350000	0.0127439	-0.0142424	-0.0269863	0.039656	0.0291187	0.07283	0.0318695	0.0714608
chr1	33350000	33400000	0.0127439	-0.0142424	-0.0269863	0.039656	0.0291187	0.07283	0.0318695	0.0714608
chr1	33400000	33450000	0.0127439	-0.0142424	-0.0269863	0.039656	0.0291187	0.07283	0.0120955	0.0714608
chr1	33450000	33500000	0.0127439	-0.0142424	-0.0269863	0.039656	0.0291187	0.07283	0.0120955	0.0714608
chr1	33500000	33550000	0.0127439	-0.0142424	-0.0269863	0.039656	0.0291187	0.07283	0.0120955	0.0714608
chr1	33550000	33600000	-0.0132036	-0.0496503	-0.0364468	0.171975	0.119889	0.224705	0.21058	0.269946
chr1	33600000	33650000	-0.0132036	-0.0496503	-0.0364468	0.171975	0.119889	0.224705	0.219055	0.219876
chr1	33650000	33700000	-0.0132036	-0.0496503	-0.0364468	0.171975	0.119889	0.224705	0.219055	0.219876
chr1	33700000	33750000	-0.0132036	-0.0496503	-0.0364468	0.171975	0.119889	0.224705	0.219055	0.219876
chr1	33750000	33800000	-0.0132036	-0.0496503	-0.0364468	0.171975	0.119889	0.224705	0.219055	0.219876
chr1	33800000	33850000	-0.0132036	-0.0496503	-0.0364468	0.171975	0.119889	0.224705	0.219055	0.219876
chr1	33850000	33900000	-0.0132036	-0.0496503	-0.0364468	0.171975	0.119889	0.224705	0.219055	0.219876
chr1	33900000	33950000	-0.0132036	-0.0496503	-0.0364468	0.171975	0.119889	0.224705	0.219055	0.219876
chr1	33950000	34000000	-0.0447514	-0.00494172	0.0398097	-0.046776	-0.00141591	-0.0488957	-0.0672573	-0.107165
chr1	34000000	34050000	-0.0447514	-0.00494172	0.0398097	-0.046776	-0.00141591	-0.0488957	-0.0672573	-0.107165
chr1	34050000	34100000	-0.0447514	-0.00494172	0.0398097	-0.046776	-0.00141591	-0.0488957	-0.0672573	-0.107165
chr1	34100000	34150000	-0.0447514	-0.00494172	0.0398097	-0.046776	-0.00141591	-0.0488957	-0.0672573	-0.107165
chr1	34150000	34200000	-0.21091	-0.206457	0.00445307	0.154739	0.0370716	0.152619	0.134258	0.0943503
chr1	34200000	34250000	-0.0139869	-0.0095338	0.00445307	0.0795512	0.0370716	0.152619	0.134258	0.0943503
chr1	34250000	34300000	-0.0139869	-0.0095338	0.00445307	0.0795512	0.0370716	0.152619	0.134258	0.0943503
chr1	34300000	34350000	-0.0139869	-0.0095338	0.00445307	0.0795512	0.0370716	0.152619	0.134258	0.0943503
chr1	34350000	34400000	-0.0139869	-0.0095338	0.00445307	0.0795512	0.0370716	0.152619	0.134258	0.0943503
chr1	34400000	34450000	-0.0139869	-0.0095338	0.00445307	0.0795512	0.0370716	0.152619	0.134258	0.0943503
chr1	34450000	34500000	-0.0139869	-0.0095338	0.00445307	0.0163933	0.0370716	0.0961222	0.134258	0.0943503
chr1	34500000	34550000	-0.0139869	-0.0095338	0.00445307	0.0163933	0.0370716	0.0961222	0.0368002	0.0401083
chr1	34550000	34600000	-0.0139869	-0.0095338	0.00445307	0.0163933	0.0370716	0.0961222	0.0368002	0.0401083
chr1	34600000	34650000	-0.0139869	-0.0095338	0.00445307	0.0163933	0.0370716	0.0961222	0.0368002	0.0401083
chr1	34650000	34700000	0.00601313	-0.00771562	-0.0137288	0.0345751	0.0174077	0.114304	0.054982	0.0582901
chr1	34700000	34750000	-0.0046576	-0.00771562	-0.00305802	0.0345751	0.0174077	0.0394453	0.00695942	0.0123931
chr1	34750000	34800000	-0.0046576	-0.00771562	-0.00305802	0.0330713	0.0174077	0.0394453	0.00695942	0.0123931
chr1	34800000	34850000	-0.0046576	-0.00771562	-0.00305802	0.0330713	0.0174077	0.0394453	0.00695942	0.0123931
chr1	34850000	34900000	-0.0046576	-0.00771562	-0.00305802	0.0330713	0.0174077	0.0394453	0.00695942	0.0123931
chr1	34900000	34950000	-0.0046576	-0.00771562	-0.00305802	0.0330713	0.0174077	0.0394453	0.00695942	0.0123931
chr1	34950000	35000000	-0.0046576	-0.00771562	-0.00305802	0.0330713	0.0174077	0.0394453	0.00695942	0.0123931
chr1	35000000	35050000	-0.0046576	-0.00771562	-0.00305802	0.0330713	0.0174077	0.0394453	0.00695942	0.0123931
chr1	35050000	35100000	-0.0046576	-0.00771562	-0.00305802	0.0330713	0.0174077	0.0394453	0.00695942	0.0123931
chr1	35100000	35150000	-0.0046576	-0.00771562	-0.00305802	0.15638	0.22847	0.261197	0.176451	0.175119
chr1	35150000	35200000	-0.0046576	-0.00771562	-0.00305802	0.15638	0.22847	0.261197	0.176451	0.175119
chr1	35200000	35250000	0.0251313	-0.0189744	-0.0441057	0.020802	-0.00334789	0.0293785	-0.0553672	-0.0566991
chr1	35250000	35300000	0.0251313	-0.0189744	-0.0441057	0.020802	-0.00334789	0.0293785	-0.0553672	-0.0566991
chr1	35300000	35350000	0.0251313	-0.0189744	-0.0441057	0.020802	-0.00334789	0.0293785	-0.0553672	-0.0566991
chr1	35350000	35400000	0.0251313	-0.0189744	-0.0441057	0.020802	-0.00334789	0.0293785	-0.0553672	-0.0566991
chr1	35400000	35450000	-0.257946	-0.0187179	0.239228	0.0713033	-0.286681	0.0991525	0.0539548	0.0146268
chr1	35450000	35500000	0.0301642	-0.0187179	-0.0488821	0.0713033	0.139811	0.0991525	0.0539548	0.0146268
chr1	35500000	35550000	0.0301642	-0.0187179	-0.0488821	0.0713033	0.139811	0.0991525	0.0539548	0.0146268
chr1	35550000	35600000	0.0301642	-0.0187179	-0.0488821	0.0713033	0.139811	0.0991525	0.0539548	0.0146268
chr1	35600000	35650000	0.0301642	-0.0187179	-0.0488821	0.0713033	0.139811	0.0991525	0.0539548	0.0146268
chr1	35650000	35700000	0.0301642	-0.0187179	-0.0488821	0.0713033	0.139811	0.0991525	0.0539548	0.192652
chr1	35700000	35750000	0.0301642	-0.0187179	-0.0488821	0.0713033	0.139811	0.14435	0.137288	0.192652
chr1	35750000	35800000	0.0301642	-0.0187179	-0.0488821	0.0758145	0.139811	0.14435	0.137288	0.192652
chr1	35800000	35850000	0.0301642	-0.0187179	-0.0488821	0.0758145	0.139811	0.14435	0.137288	0.192652
chr1	35850000	35900000	0.155164	0.15704	0.00187546	-0.099943	0.148915	-0.0314073	-0.0384694	0.0168943
chr1	35900000	35950000	0.0105488	0.0124242	0.00187546	0.160207	0.148915	0.0886492	0.0674628	0.132332
chr1	35950000	36000000	0.0105488	0.0124242	0.00187546	0.160207	0.148915	0.0886492	0.0674628	0.132332
chr1	36000000	36050000	0.0105488	0.0124242	0.00187546	0.160207	0.148915	0.0886492	0.0674628	0.132332
chr1	36050000	36100000	0.0105488	0.0124242	0.00187546	0.160207	0.148915	0.0886492	0.0674628	0.132332
chr1	36100000	36150000	0.0105488	0.0124242	0.00187546	0.160207	0.148915	0.0886492	0.0674628	0.132332
chr1	36150000	36200000	0.0105488	0.0124242	0.00187546	0.160207	0.148915	0.0886492	0.0674628	0.132332
chr1	36200000	36250000	0.0105488	0.0124242	0.00187546	0.160207	0.148915	0.0886492	0.0067283	0.0155034
chr1	36250000	36300000	0.0105488	0.0124242	0.00187546	0.160207	0.148915	0.0886492	0.0067283	0.0155034
chr1	36300000	36350000	0.0105488	0.0124242	0.00187546	0.160207	-0.0286688	0.0886492	0.0067283	0.0155034
chr1	36350000	36400000	0.00754221	0.0185548	0.0110126	0.158692	-0.0301839	0.0871341	0.00521315	0.0139883
chr1	36400000	36450000	0.00754221	0.0185548	0.0110126	0.158692	-0.0301839	0.0871341	0.00521315	0.0139883
chr1	36450000	36500000	0.00754221	0.0185548	0.0110126	0.158692	-0.0301839	0.0871341	0.00521315	0.0139883
chr1	36500000	36550000	0.00754221	0.0185548	0.0110126	0.158692	-0.0301839	0.0871341	0.00521315	0.0139883
chr1	36550000	36600000	-0.0374906	-0.0110956	0.026395	0.0457052	0.0409422	0.0533641	0.0632512	0.0384541
chr1	36600000	36650000	-0.0374906	-0.0110956	0.026395	0.0457052	0.0409422	0.0533641	0.0632512	0.0384541
chr1	36650000	36700000	-0.0374906	-0.0110956	0.026395	0.0457052	0.0409422	0.0533641	0.0632512	0.0384541
chr1	36700000	36750000	-0.0374906	-0.0110956	0.026395	0.0457052	0.0409422	0.0533641	0.0632512	0.0384541
chr1	36750000	36800000	-0.0374906	-0.0110956	0.026395	0.0457052	0.0409422	0.0533641	0.0632512	0.0384541
chr1	36800000	36850000	-0.0374906	-0.0110956	0.026395	0.0457052	0.0409422	0.0533641	0.0632512	0.0384541
chr1	36850000	36900000	-0.0374906	-0.0110956	0.026395	0.0457052	0.0409422	0.0533641	0.0632512	0.0384541
chr1	36900000	36950000	0.115042	0.0294639	-0.0855783	-0.0683071	0.677306	0.689728	0.699615	0.674818
chr1	36950000	37000000	0.115042	0.0294639	-0.0855783	-0.0683071	0.015006	-0.0164869	-0.0178993	-0.0261559
chr1	37000000	37050000	0.115042	0.0294639	-0.0855783	-0.0683071	0.015006	-0.0164869	-0.0178993	-0.0261559
chr1	37050000	37100000	0.115042	0.0294639	-0.0855783	-0.0683071	0.015006	-0.0164869	-0.0178993	-0.0261559
chr1	37100000	37150000	0.115042	0.0294639	-0.0855783	-0.0683071	0.015006	-0.0164869	-0.0178993	-0.0261559
chr1	37150000	37200000	0.0144325	0.0294639	0.0150314	-0.0683071	-0.0519518	-0.0164869	-0.0178993	-0.0261559
chr1	37200000	37250000	0.0144325	0.0294639	0.0150314	-0.0683071	-0.0519518	-0.0164869	-0.0178993	-0.0261559
chr1	37250000	37300000	0.0144325	0.0294639	0.0150314	-0.0683071	-0.0519518	-0.0164869	-0.102645	-0.105433
chr1	37300000	37350000	0.0144325	0.0294639	0.0150314	-0.0683071	-0.0519518	-0.106882	-0.102645	-0.105433
chr1	37350000	37400000	0.0144325	0.0294639	0.0150314	-0.0683071	-0.0519518	-0.106882	-0.102645	-0.105433
chr1	37400000	37450000	0.0144325	0.0294639	0.0150314	-0.0683071	-0.0519518	-0.106882	-0.102645	-0.105433
chr1	37450000	37500000	0.0144325	0.0294639	0.0150314	-0.0683071	-0.0519518	-0.106882	-0.102645	-0.105433
chr1	37500000	37550000	0.0144325	0.0294639	0.0150314	-0.0683071	-0.0519518	-0.106882	-0.102645	-0.105433
chr1	37550000	37600000	-0.0663602	-0.0402331	0.0261271	0.00138984	0.0031891	-0.0371854	-0.035773	-0.0357357
chr1	37600000	37650000	-0.0325141	-0.00638695	0.0261271	-0.0362041	0.0031891	-0.0442476	-0.035773	-0.0997134
chr1	37650000	37700000	-0.0325141	-0.00638695	0.0261271	-0.0362041	0.0031891	-0.0442476	-0.035773	-0.0997134
chr1	37700000	37750000	-0.0325141	-0.00638695	0.0261271	-0.0362041	0.0031891	-0.0442476	-0.035773	-0.0997134
chr1	37750000	37800000	-0.0325141	-0.00638695	0.0261271	-0.0362041	0.0031891	-0.0442476	-0.035773	0.0421503
chr1	37800000	37850000	-0.0325141	-0.00638695	0.0261271	-0.0362041	0.0031891	-0.0442476	-0.035773	0.0421503
chr1	37850000	37900000	-0.0325141	-0.00638695	0.0261271	-0.0362041	0.0031891	-0.0442476	-0.035773	0.0421503
chr1	37900000	37950000	-0.0554831	-0.0116084	0.0438747	-0.0116883	0.0728199	0.124833	0.168618	0.114439
chr1	37950000	38000000	-0.0554831	-0.0116084	0.0438747	-0.0116883	0.0728199	0.124833	0.168618	0.114439
chr1	38000000	38050000	-0.0554831	-0.0116084	0.0438747	-0.0116883	0.0728199	0.124833	0.168618	0.114439
chr1	38050000	38100000	-0.0554831	-0.0116084	0.0438747	-0.0116883	-0.0960302	0.124833	0.168618	-0.108092
chr1	38100000	38150000	-0.0711679	-0.0976923	-0.0265244	0.192857	0.108515	0.128814	0.090678	0.0964534
chr1	38150000	38200000	-0.0711679	-0.0976923	-0.0265244	0.192857	0.108515	0.128814	0.090678	0.0964534
chr1	38200000	38250000	-0.0711679	-0.0976923	-0.0265244	0.192857	0.108515	0.128814	0.090678	0.0964534
chr1	38250000	38300000	-0.191168	0.015641	0.206809	0.0978697	0.12409	0.220339	0.182203	0.233078
chr1	38300000	38350000	0.0573077	0.015641	-0.0416667	0.0978697	0.12409	0.220339	0.182203	0.233078
chr1	38350000	38400000	0.0573077	0.015641	-0.0416667	0.0978697	0.12409	0.220339	0.182203	0.233078
chr1	38400000	38450000	0.0573077	0.015641	-0.0416667	0.0978697	0.12409	0.220339	0.182203	0.233078
chr1	38450000	38500000	0.0573077	0.015641	-0.0416667	0.0978697	0.12409	0.220339	0.182203	0.233078
chr1	38500000	38550000	-0.0625047	-0.0474825	0.0150222	-0.0337321	0.42106	0.517309	0.479173	0.530048
chr1	38550000	38600000	-0.0625047	-0.0474825	0.0150222	-0.0337321	-0.0651118	0.0342578	0.0370827	-0.0262802
chr1	38600000	38650000	-0.0625047	-0.0474825	0.0150222	-0.0337321	-0.0651118	0.0342578	0.0370827	-0.0262802
chr1	38650000	38700000	-0.0625047	-0.0474825	0.0150222	-0.0337321	-0.0651118	0.0342578	0.0370827	-0.0262802
chr1	38700000	38750000	-0.0625047	-0.0474825	0.0150222	-0.0337321	-0.0651118	0.0342578	0.0370827	-0.0262802
chr1	38750000	38800000	0.108265	0.123287	0.0150222	-0.126965	-0.0651118	-0.133821	-0.130996	-0.118074
chr1	38800000	38850000	0.0168011	0.0551049	0.0383038	-0.0587833	-0.0711658	-0.0656394	-0.0628146	-0.0498925
chr1	38850000	38900000	0.0168011	0.0551049	0.0383038	-0.0587833	-0.0711658	-0.0656394	-0.0628146	-0.0498925
chr1	38900000	38950000	0.0168011	0.0551049	0.0383038	-0.0587833	-0.0711658	-0.0656394	-0.0628146	-0.0498925
chr1	38950000	39000000	0.0168011	0.00207459	-0.0147265	0.0107883	-0.0181355	-0.0126091	-0.00978428	0.00313778
chr1	39000000	39050000	0.0168011	0.00207459	-0.0147265	0.0107883	0.0575559	0.0933231	0.00575244	0.0100919
chr1	39050000	39100000	-0.00149156	0.00207459	0.00356615	0.0107883	0.0575559	0.0933231	0.00575244	0.0100919
chr1	39100000	39150000	-0.00149156	0.00207459	0.00356615	0.0107883	0.0575559	0.0933231	0.00575244	0.0100919
chr1	39150000	39200000	-0.00149156	0.00207459	0.00356615	0.0107883	0.0575559	0.0933231	0.00575244	0.0100919
chr1	39200000	39250000	-0.00149156	0.00207459	0.00356615	0.0107883	0.0575559	0.0933231	0.00575244	0.0100919
chr1	39250000	39300000	-0.00149156	0.00207459	0.00356615	0.0107883	0.0575559	0.0933231	0.00575244	0.0100919
chr1	39300000	39350000	0.061909	0.0384149	-0.0234941	0.0751652	0.102938	0.103184	0.155444	0.09238
chr1	39350000	39400000	0.061909	0.0384149	-0.0234941	0.0751652	0.102938	0.103184	0.155444	0.09238
chr1	39400000	39450000	0.061909	0.0384149	-0.0234941	0.0751652	0.102938	0.103184	0.155444	0.09238
chr1	39450000	39500000	0.061909	0.0384149	-0.0234941	0.0751652	0.102938	0.103184	0.155444	0.09238
chr1	39500000	39550000	0.061909	0.0384149	-0.0234941	0.0751652	0.102938	0.103184	0.155444	0.09238
chr1	39550000	39600000	0.0570075	0.0388811	-0.0181264	-0.00430622	-0.0163954	0.00467386	0.0230354	0.017537
chr1	39600000	39650000	0.0570075	0.0388811	-0.0181264	-0.00430622	-0.0163954	0.00467386	0.0230354	0.017537
chr1	39650000	39700000	0.0570075	0.0388811	-0.0181264	-0.00430622	-0.0163954	0.00467386	0.0230354	0.017537
chr1	39700000	39750000	0.0570075	0.0388811	-0.0181264	-0.00430622	-0.0163954	0.00467386	0.0230354	0.017537
chr1	39750000	39800000	0.0570075	0.0388811	-0.0181264	-0.00430622	-0.0163954	0.00467386	0.0230354	0.017537
chr1	39800000	39850000	0.0570075	0.0388811	-0.0181264	-0.00430622	-0.0163954	0.00467386	0.0230354	0.017537
chr1	39850000	39900000	0.0570075	0.0388811	-0.0181264	-0.255434	-0.156133	0.00467386	0.0230354	0.017537
chr1	39900000	39950000	0.0570075	0.0388811	-0.0181264	-0.255434	-0.156133	0.00467386	0.0230354	0.017537
chr1	39950000	40000000	0.0570075	0.0388811	-0.0181264	-0.258442	-0.156133	0.00467386	0.0230354	0.017537
chr1	40000000	40050000	0.295469	-0.0211422	-0.316611	0.0400433	0.142351	0.303159	0.32152	0.316022
chr1	40050000	40100000	-0.0398968	-0.0211422	0.0187546	0.0400433	0.0229919	-0.117745	-0.234977	-0.261169
chr1	40100000	40150000	-0.0398968	-0.0211422	0.0187546	0.0400433	0.0229919	-0.117745	-0.234977	-0.261169
chr1	40150000	40200000	-0.0398968	-0.0211422	0.0187546	0.0400433	0.0229919	-0.117745	-0.234977	-0.261169
chr1	40200000	40250000	-0.0398968	-0.0211422	0.0187546	0.0400433	0.0229919	-0.117745	-0.234977	-0.261169
chr1	40250000	40300000	-0.0258771	-0.0186247	0.0072524	-0.0963203	0.0918685	-0.254109	-0.187725	-0.140231
chr1	40300000	40350000	-0.0258771	-0.0186247	0.0072524	0.039018	0.0918685	-0.254109	-0.187725	-0.140231
chr1	40350000	40400000	-0.0258771	-0.0186247	0.0072524	0.039018	0.0918685	-0.254109	-0.187725	-0.140231
chr1	40400000	40450000	-0.0258771	-0.0186247	0.0072524	0.039018	0.0918685	-0.254109	-0.187725	-0.140231
chr1	40450000	40500000	-0.0258771	-0.0186247	0.0072524	0.039018	0.0918685	-0.254109	-0.187725	-0.140231
chr1	40500000	40550000	-0.0258771	-0.0186247	0.0072524	0.039018	0.0918685	0.0636877	-0.187725	-0.140231
chr1	40550000	40600000	-0.00225141	0.00990676	0.0121582	-0.165083	0.021232	0.118233	0.061736	0.0214081
chr1	40600000	40650000	-0.00225141	0.00990676	0.0121582	-0.165083	0.021232	0.118233	0.061736	0.0214081
chr1	40650000	40700000	-0.00225141	0.00990676	0.0121582	0.0439394	0.021232	0.118233	0.061736	0.0214081
chr1	40700000	40750000	-0.00225141	0.00990676	0.0121582	0.0439394	0.021232	0.118233	0.061736	0.0214081
chr1	40750000	40800000	-0.00225141	0.00990676	0.0121582	0.0439394	0.021232	0.118233	0.061736	0.0214081
chr1	40800000	40850000	-0.247678	-0.208275	0.0394032	0.262121	0.239414	0.336415	0.279918	0.23959
chr1	40850000	40900000	-0.0461398	-0.0067366	0.0394032	-0.0536683	-0.0691743	-0.0505907	-0.0534155	-0.0872529
chr1	40900000	40950000	-0.0461398	-0.0067366	0.0394032	-0.0536683	-0.0691743	-0.0505907	-0.0534155	-0.0872529
chr1	40950000	41000000	-0.0461398	-0.0067366	0.0394032	-0.0536683	-0.0691743	-0.0505907	-0.0534155	-0.0872529
chr1	41000000	41050000	-0.0461398	-0.0067366	0.0394032	-0.0536683	-0.0691743	-0.0505907	-0.0534155	-0.0872529
chr1	41050000	41100000	-0.0461398	-0.0067366	0.0394032	-0.0536683	-0.0691743	-0.0505907	-0.0534155	-0.0872529
chr1	41100000	41150000	0.359348	0.343263	-0.0160846	-0.403668	-0.0247056	0.00901387	-0.0813816	-0.0394782
chr1	41150000	41200000	0.0516557	0.0355711	-0.0160846	-0.0096833	-0.0247056	0.00901387	-0.0813816	-0.0394782
chr1	41200000	41250000	0.0516557	0.0355711	-0.0160846	-0.0096833	-0.0247056	0.00901387	-0.0813816	-0.0394782
chr1	41250000	41300000	0.0516557	0.0355711	-0.0160846	-0.0096833	-0.0247056	0.00901387	-0.0813816	-0.0394782
chr1	41300000	41350000	0.0516557	0.0355711	-0.0160846	-0.0096833	-0.0247056	0.00901387	-0.0813816	-0.0394782
chr1	41350000	41400000	0.0516557	0.0355711	-0.0160846	-0.0096833	-0.0247056	0.00901387	-0.0813816	-0.0394782
chr1	41400000	41450000	0.0516557	0.0355711	-0.0160846	-0.0096833	-0.0247056	0.00901387	-0.0813816	-0.0394782
chr1	41450000	41500000	0.160886	0.144802	-0.0160846	-0.0096833	-0.0247056	0.00901387	-0.0813816	-0.0394782
chr1	41500000	41550000	0.00234991	-0.00822844	-0.0105783	0.143347	-0.0609038	0.162044	0.114022	0.149713
chr1	41550000	41600000	0.00234991	-0.00822844	-0.0105783	-0.145375	-0.0609038	0.0490498	0.114022	0.149713
chr1	41600000	41650000	0.00234991	-0.00822844	-0.0105783	-0.145375	-0.0609038	0.0490498	0.114022	0.149713
chr1	41650000	41700000	0.00234991	-0.00822844	-0.0105783	-0.145375	-0.0609038	0.0490498	0.114022	0.149713
chr1	41700000	41750000	0.0301829	-0.0121212	-0.0423041	0.0173844	-0.0139341	0.257036	0.0861325	0.196683
chr1	41750000	41800000	0.0301829	-0.0121212	-0.0423041	0.0173844	0.0137224	0.257036	0.0861325	0.264833
chr1	41800000	41850000	0.0301829	-0.0121212	-0.0423041	0.0173844	0.0137224	0.257036	0.0861325	0.264833
chr1	41850000	41900000	0.0301829	-0.0121212	-0.0423041	0.0173844	0.0137224	0.257036	0.0861325	0.264833
chr1	41900000	41950000	0.0301829	-0.0121212	-0.0423041	0.0173844	0.0137224	0.257036	0.0861325	0.264833
chr1	41950000	42000000	-0.0474015	-0.0446853	0.00271619	-0.0992823	-0.102944	0.14037	-0.0305342	0.148167
chr1	42000000	42050000	-0.0474015	-0.0446853	0.00271619	-0.0346206	-0.102944	0.14037	0.150257	0.148167
chr1	42050000	42100000	-0.0474015	-0.0446853	0.00271619	-0.0346206	-0.102944	0.14037	0.150257	0.148167
chr1	42100000	42150000	-0.0474015	-0.0446853	0.00271619	-0.0346206	-0.0476313	0.14037	0.150257	0.148167
chr1	42150000	42200000	-0.0474015	-0.0446853	0.00271619	-0.0346206	-0.0476313	0.14037	0.150257	0.148167
chr1	42200000	42250000	-0.0474015	-0.0446853	0.00271619	-0.0346206	-0.0476313	0.14037	0.150257	0.148167
chr1	42250000	42300000	-0.0474015	-0.0446853	0.00271619	-0.0346206	-0.0476313	0.14037	0.150257	0.148167
chr1	42300000	42350000	-0.0474015	-0.0446853	0.00271619	-0.0346206	-0.0476313	0.0669235	0.150257	0.148167
chr1	42350000	42400000	-0.0474015	-0.0446853	0.00271619	-0.0346206	-0.0476313	0.0669235	0.150257	0.148167
chr1	42400000	42450000	-0.0474015	-0.0446853	0.00271619	-0.0346206	-0.0476313	0.0669235	0.150257	0.148167
chr1	42450000	42500000	-0.050727	-0.0749417	-0.0242147	0.00848713	-0.105855	0.131895	0.153082	0.146312
chr1	42500000	42550000	-0.050727	-0.0749417	-0.0242147	0.00848713	-0.105855	0.131895	0.153082	0.146312
chr1	42550000	42600000	-0.050727	-0.0749417	-0.0242147	0.00848713	-0.105855	0.131895	0.153082	0.146312
chr1	42600000	42650000	-0.050727	-0.0749417	-0.0242147	0.00848713	-0.105855	0.131895	0.153082	0.146312
chr1	42650000	42700000	-0.0492026	-0.0658508	-0.0166482	0.146765	0.163074	0.272522	0.232974	0.311074
chr1	42700000	42750000	-0.0492026	-0.0658508	-0.0166482	0.146765	0.163074	0.272522	0.232974	0.311074
chr1	42750000	42800000	-0.0492026	-0.0658508	-0.0166482	0.146765	0.163074	0.272522	0.232974	0.311074
chr1	42800000	42850000	-0.0492026	-0.0658508	-0.0166482	-0.169025	-0.178993	0.272522	0.232974	0.13583
chr1	42850000	42900000	0.101567	0.0849184	-0.0166482	-0.169025	-0.178993	0.272522	0.232974	0.13583
chr1	42900000	42950000	0.101567	0.0849184	-0.0166482	-0.169025	-0.178993	0.272522	0.232974	0.13583
chr1	42950000	43000000	0.101567	0.0849184	-0.0166482	-0.169025	-0.178993	-0.0763482	-0.0791731	-0.140943
chr1	43000000	43050000	0.101567	0.0849184	-0.0166482	-0.169025	-0.178993	-0.0763482	-0.0791731	-0.140943
chr1	43050000	43100000	0.101567	0.0849184	-0.0166482	-0.169025	-0.178993	-0.0763482	-0.0791731	-0.140943
chr1	43100000	43150000	-0.143049	-0.159697	-0.0166482	0.294133	0.308634	0.310657	0.302183	0.359753
chr1	43150000	43200000	-0.0348171	0.0175758	0.0523928	0.11686	0.131362	0.133385	0.12491	0.18248
chr1	43200000	43250000	-0.0348171	0.0175758	0.0523928	0.11686	0.131362	0.133385	0.12491	0.18248
chr1	43250000	43300000	-0.0348171	0.0175758	0.0523928	0.11686	0.131362	0.133385	0.12491	0.18248
chr1	43300000	43350000	0.00393058	-0.0793473	-0.0832779	0.11686	0.131362	0.133385	0.12491	0.18248
chr1	43350000	43400000	0.00393058	0.0206527	0.0167221	0.0168603	0.0313617	0.0333847	0.0249101	0.0824799
chr1	43400000	43450000	0.00393058	0.0206527	0.0167221	0.0168603	0.0313617	0.0333847	0.0249101	0.0824799
chr1	43450000	43500000	0.00393058	0.0206527	0.0167221	0.0168603	0.0313617	0.0333847	0.0249101	0.0824799
chr1	43500000	43550000	0.00393058	0.0206527	0.0167221	0.0168603	0.0313617	0.0333847	0.0249101	-0.233236
chr1	43550000	43600000	0.00393058	-0.139953	-0.143884	0.177466	-0.0234617	-0.112506	-0.102619	-0.0726303
chr1	43600000	43650000	0.00393058	-0.139953	-0.143884	0.177466	-0.0234617	-0.112506	-0.102619	-0.0726303
chr1	43650000	43700000	0.115042	-0.158415	-0.273457	0.177466	-0.0234617	-0.112506	-0.102619	-0.0726303
chr1	43700000	43750000	0.115042	0.153706	0.0386641	-0.0489405	-0.0124388	-0.217001	-0.161916	-0.101024
chr1	43750000	43800000	0.115042	0.153706	0.0386641	-0.0489405	-0.0124388	-0.217001	-0.161916	-0.101024
chr1	43800000	43850000	0.115042	0.153706	0.0386641	-0.0489405	-0.0124388	-0.217001	-0.161916	-0.101024
chr1	43850000	43900000	0.115042	0.153706	0.0386641	-0.0489405	-0.0124388	-0.217001	-0.161916	-0.101024
chr1	43900000	43950000	0.00734991	0.046014	0.0386641	-0.0489405	-0.0124388	-0.217001	-0.161916	-0.101024
chr1	43950000	44000000	0.00734991	0.046014	0.0386641	-0.0489405	-0.0124388	-0.217001	-0.161916	-0.101024
chr1	44000000	44050000	0.00734991	0.046014	0.0386641	-0.0489405	-0.0124388	-0.217001	-0.161916	-0.101024
chr1	44050000	44100000	0.00734991	0.046014	0.0386641	-0.0489405	-0.0124388	-0.217001	-0.161916	-0.101024
chr1	44100000	44150000	-0.123748	0.046014	0.169762	-0.0489405	-0.0124388	-0.217001	-0.161916	-0.101024
chr1	44150000	44200000	-0.123748	0.046014	0.169762	0.0367738	0.0574302	0.0852594	0.0683102	0.0269313
chr1	44200000	44250000	0.0713743	0.0944988	0.0231245	-0.0117111	0.00894535	0.0367745	0.0198254	-0.0215535
chr1	44250000	44300000	0.0498358	0.0729604	0.0231245	-0.0117111	0.00894535	0.0367745	0.0198254	-0.0215535
chr1	44300000	44350000	0.0498358	0.0729604	0.0231245	-0.0117111	0.00894535	0.0367745	0.0198254	-0.0215535
chr1	44350000	44400000	0.0498358	0.0729604	0.0231245	-0.0117111	0.00894535	0.0367745	0.0198254	-0.0145994
chr1	44400000	44450000	0.0498358	0.0729604	0.0231245	-0.0117111	0.00894535	0.0367745	0.0198254	-0.0145994
chr1	44450000	44500000	0.0498358	0.0729604	0.0231245	-0.0117111	0.00894535	0.0367745	0.0198254	-0.0145994
chr1	44500000	44550000	-0.00863977	-0.0415851	-0.0329453	0.0428344	0.0634908	0.09132	0.0743708	0.0399461
chr1	44550000	44600000	-0.00863977	-0.0415851	-0.0329453	-0.200775	-0.13156	-0.109245	-0.0951207	-0.0615838
chr1	44600000	44650000	-0.00863977	-0.0415851	-0.0329453	-0.200775	-0.13156	-0.109245	-0.0951207	-0.0615838
chr1	44650000	44700000	-0.00863977	-0.0415851	-0.0329453	-0.200775	-0.13156	-0.109245	-0.0951207	-0.0615838
chr1	44700000	44750000	-0.00863977	-0.0415851	-0.0329453	-0.200775	-0.13156	-0.109245	-0.0951207	-0.0615838
chr1	44750000	44800000	-0.00863977	-0.0415851	-0.0329453	-0.200775	-0.13156	-0.109245	-0.0951207	-0.0615838
chr1	44800000	44850000	-0.00863977	-0.0415851	-0.0329453	-0.233857	-0.13156	-0.109245	-0.0951207	-0.0615838
chr1	44850000	44900000	-0.00863977	-0.211282	-0.202642	-0.0641604	-0.15837	-0.172599	-0.121751	-0.207603
chr1	44900000	44950000	-0.00863977	-0.211282	-0.202642	-0.0641604	-0.15837	-0.172599	-0.121751	-0.207603
chr1	44950000	45000000	-0.00863977	-0.211282	-0.202642	-0.0641604	-0.15837	-0.172599	-0.121751	-0.207603
chr1	45000000	45050000	-0.00863977	-0.211282	-0.202642	-0.0641604	-0.15837	-0.172599	-0.121751	-0.207603
chr1	45050000	45100000	-0.00863977	0.0114452	0.020085	-0.0763614	-0.0652309	0.0298151	-0.0040832	-0.000566865
chr1	45100000	45150000	-0.00863977	0.0114452	0.020085	-0.0763614	-0.0652309	0.0298151	-0.0040832	-0.000566865
chr1	45150000	45200000	-0.00101782	0.0114452	0.012463	-0.0763614	-0.0652309	0.0298151	-0.0040832	-0.000566865
chr1	45200000	45250000	0.00513602	0.0175991	0.012463	-0.0763614	-0.0652309	0.0298151	-0.0040832	-0.000566865
chr1	45250000	45300000	0.00513602	0.0175991	0.012463	-0.0763614	-0.0652309	0.0298151	-0.0040832	-0.000566865
chr1	45300000	45350000	0.00513602	-0.07331	-0.078446	-0.0877079	-0.000522694	0.120724	0.0430406	0.0903422
chr1	45350000	45400000	0.00513602	-0.07331	-0.078446	-0.0877079	-0.000522694	0.120724	0.0430406	0.0903422
chr1	45400000	45450000	0.00513602	-0.07331	-0.078446	-0.0877079	-0.000522694	0.120724	0.0430406	0.0903422
chr1	45450000	45500000	0.00513602	-0.07331	-0.078446	-0.0877079	-0.000522694	0.120724	0.0430406	0.0903422
chr1	45500000	45550000	0.0423265	-0.0692774	-0.111604	0.136819	-0.131997	0.0317155	0.0472522	-0.0102626
chr1	45550000	45600000	0.0423265	-0.0692774	-0.111604	0.136819	-0.131997	0.0317155	0.0472522	-0.0102626
chr1	45600000	45650000	0.0423265	-0.0692774	-0.111604	0.136819	-0.131997	0.0317155	0.0472522	-0.0102626
chr1	45650000	45700000	0.0423265	-0.0692774	-0.111604	0.136819	-0.0213709	0.0317155	0.0472522	-0.0102626
chr1	45700000	45750000	0.0423265	-0.0420047	-0.0843311	0.109547	-0.0486436	0.00585516	-0.0294556	0.052868
chr1	45750000	45800000	0.0423265	-0.0420047	-0.0843311	0.109547	-0.0486436	0.00585516	-0.0294556	0.052868
chr1	45800000	45850000	0.0438508	-0.0420047	-0.0858555	0.109547	-0.0486436	0.00585516	-0.115614	0.052868
chr1	45850000	45900000	0.136159	0.050303	-0.0858555	0.109547	-0.0486436	0.00585516	-0.115614	0.052868
chr1	45900000	45950000	0.136159	0.050303	-0.0858555	0.109547	-0.0486436	0.00585516	-0.115614	0.052868
chr1	45950000	46000000	0.136159	0.203333	0.0671748	-0.0314536	-0.091048	0.00536723	-0.0793785	-0.0528744
chr1	46000000	46050000	0.136159	0.203333	0.0671748	-0.0314536	-0.091048	0.00536723	-0.0793785	-0.0528744
chr1	46050000	46100000	-0.0730722	-0.00589744	0.0671748	-0.0314536	-0.091048	0.00536723	-0.0793785	-0.0528744
chr1	46100000	46150000	0.00924484	-0.00589744	-0.0151423	-0.0314536	-0.091048	0.00536723	-0.0793785	-0.0222763
chr1	46150000	46200000	0.00924484	-0.00589744	-0.0151423	-0.0314536	-0.102693	0.00536723	-0.106215	-0.0222763
chr1	46200000	46250000	0.00924484	-0.00589744	-0.0151423	-0.0314536	-0.102693	0.00536723	-0.106215	-0.0222763
chr1	46250000	46300000	0.00924484	-0.00589744	-0.0151423	-0.0314536	-0.102693	0.00536723	-0.106215	-0.0222763
chr1	46300000	46350000	0.00924484	-0.00589744	-0.0151423	-0.0314536	-0.102693	0.00536723	-0.106215	-0.0222763
chr1	46350000	46400000	0.00924484	-0.00589744	-0.0151423	-0.0314536	-0.102693	0.00536723	-0.106215	-0.0222763
chr1	46400000	46450000	0.00924484	-0.00589744	-0.0151423	-0.0314536	-0.102693	0.00819209	-0.106215	-0.0222763
chr1	46450000	46500000	1.40713e-05	-0.0105828	-0.0105968	-0.00742766	0.0062988	0.00364664	0.000821777	-0.0101319
chr1	46500000	46550000	1.40713e-05	-0.0105828	-0.0105968	-0.00742766	0.0062988	0.00364664	0.000821777	-0.0101319
chr1	46550000	46600000	1.40713e-05	-0.0105828	-0.0105968	-0.00742766	0.0062988	0.00364664	0.000821777	-0.0101319
chr1	46600000	46650000	1.40713e-05	-0.0105828	-0.0105968	-0.00742766	0.0062988	0.00364664	0.000821777	-0.0101319
chr1	46650000	46700000	1.40713e-05	-0.0105828	-0.0105968	-0.00742766	0.0062988	0.00364664	0.000821777	-0.0101319
chr1	46700000	46750000	1.40713e-05	-0.0105828	-0.0105968	-0.00742766	0.0062988	0.00364664	0.000821777	-0.0101319
chr1	46750000	46800000	1.40713e-05	-0.0105828	-0.0105968	-0.00742766	0.0062988	0.00364664	0.000821777	-0.0101319
chr1	46800000	46850000	-0.0122608	-0.00263403	0.00962676	0.142322	0.09298	0.00675398	-0.0497432	-0.00918152
chr1	46850000	46900000	-0.0122608	-0.00263403	0.00962676	0.142322	0.09298	0.00675398	-0.0497432	-0.00918152
chr1	46900000	46950000	-0.0122608	-0.00263403	0.00962676	0.142322	0.09298	0.00675398	-0.0497432	-0.00918152
chr1	46950000	47000000	-0.0122608	-0.00263403	0.00962676	0.142322	0.09298	0.00675398	-0.0497432	-0.00918152
chr1	47000000	47050000	-0.0122608	-0.00263403	0.00962676	0.142322	0.09298	0.00675398	-0.0497432	-0.00918152
chr1	47050000	47100000	-0.0122608	-0.00263403	0.00962676	0.142322	0.09298	0.00675398	-0.0497432	-0.00918152
chr1	47100000	47150000	-0.0122608	-0.00263403	0.00962676	0.142322	0.09298	0.00675398	-0.0497432	-0.00918152
chr1	47150000	47200000	-0.0122608	-0.00263403	0.00962676	0.142322	0.09298	0.00675398	-0.0497432	-0.00918152
chr1	47200000	47250000	-0.0578518	-0.0402797	0.0175721	-0.0174299	0.0113669	0.00187468	-0.0517976	-0.0514224
chr1	47250000	47300000	-0.0578518	-0.0402797	0.0175721	-0.0174299	0.0113669	0.00187468	-0.0517976	-0.0514224
chr1	47300000	47350000	-0.0578518	-0.0402797	0.0175721	-0.0174299	0.0113669	0.00187468	-0.0517976	-0.0514224
chr1	47350000	47400000	-0.0578518	-0.0402797	0.0175721	-0.0174299	0.0113669	0.00187468	-0.0517976	-0.0514224
chr1	47400000	47450000	-0.0578518	-0.0402797	0.0175721	-0.0174299	0.0113669	0.00187468	-0.0517976	-0.0514224
chr1	47450000	47500000	-0.0578518	-0.0402797	0.0175721	-0.0174299	0.0113669	0.00187468	-0.0517976	-0.0514224
chr1	47500000	47550000	-0.0578518	-0.0402797	0.0175721	-0.0174299	0.0113669	0.00187468	-0.0517976	-0.0514224
chr1	47550000	47600000	-0.0578518	-0.0402797	0.0175721	-0.0174299	0.0113669	0.00187468	-0.0517976	-0.0514224
chr1	47600000	47650000	-0.0578518	-0.0402797	0.0175721	-0.0174299	0.346156	0.359219	0.319671	0.329662
chr1	47650000	47700000	-0.0249719	-0.0499534	-0.0249815	0.102654	0.117368	0.130431	0.0908834	0.100875
chr1	47700000	47750000	-0.0249719	-0.0499534	-0.0249815	0.102654	0.117368	0.130431	0.0908834	0.100875
chr1	47750000	47800000	-0.0249719	-0.0499534	-0.0249815	0.102654	0.117368	0.130431	0.0908834	0.100875
chr1	47800000	47850000	-0.0249719	-0.0499534	-0.0249815	0.102654	0.117368	0.130431	0.0908834	0.100875
chr1	47850000	47900000	-0.00154315	-0.0399301	-0.0383869	0.0188312	0.04079	0.0972008	0.0802517	0.0480781
chr1	47900000	47950000	-0.00154315	-0.0399301	-0.0383869	0.0188312	0.04079	0.0972008	0.0802517	0.0480781
chr1	47950000	48000000	-0.00154315	-0.0399301	-0.0383869	0.0188312	0.04079	0.0972008	0.0802517	0.0480781
chr1	48000000	48050000	-0.00154315	-0.0399301	-0.0383869	0.0188312	0.0611685	0.0972008	0.0802517	0.0480781
chr1	48050000	48100000	-0.00154315	-0.0399301	-0.0383869	0.0188312	0.0611685	0.0972008	0.0802517	0.114838
chr1	48100000	48150000	-0.00154315	-0.0399301	-0.0383869	0.0188312	0.0611685	0.0972008	0.0802517	0.114838
chr1	48150000	48200000	-0.00154315	-0.0399301	-0.0383869	0.0188312	0.0611685	0.0972008	0.0802517	0.114838
chr1	48200000	48250000	-0.0326032	0.230839	0.263442	-0.202221	-0.234319	0.0972008	0.0802517	0.114838
chr1	48250000	48300000	-0.0326032	0.0778089	0.110412	-0.0491912	-0.0812889	0.250231	0.233282	0.267868
chr1	48300000	48350000	-0.0326032	0.0778089	0.110412	-0.0491912	-0.0812889	0.250231	0.233282	0.267868
chr1	48350000	48400000	-0.0326032	0.0778089	0.110412	-0.0491912	-0.0812889	0.250231	0.233282	0.267868
chr1	48400000	48450000	-0.0326032	-0.0146154	0.0179878	0.0432331	0.0111354	0.342655	0.325706	0.360292
chr1	48450000	48500000	-0.0326032	-0.0146154	0.0179878	0.0432331	0.0111354	0.342655	0.325706	0.360292
chr1	48500000	48550000	-0.0541417	-0.0361538	0.0179878	0.062782	0.012591	0.342655	0.0206215	0.360292
chr1	48550000	48600000	-0.0541417	-0.0361538	0.0179878	0.062782	0.012591	0.0771186	0.0206215	0.0960362
chr1	48600000	48650000	-0.0541417	-0.0361538	0.0179878	0.062782	0.012591	0.0771186	0.0206215	0.0960362
chr1	48650000	48700000	-0.0541417	-0.0361538	0.0179878	0.062782	0.012591	0.0771186	0.0206215	0.0960362
chr1	48700000	48750000	-0.0541417	-0.0361538	0.0179878	0.0582707	0.012591	0.0771186	0.0206215	0.0960362
chr1	48750000	48800000	-0.052955	0.00268065	0.0556356	-0.0174869	-0.0194985	0.0126605	-0.0240627	-0.00475618
chr1	48800000	48850000	-0.052955	0.00268065	0.0556356	-0.0174869	-0.0194985	0.0126605	-0.0240627	-0.00475618
chr1	48850000	48900000	-0.052955	0.00268065	0.0556356	-0.0174869	-0.0194985	0.0126605	-0.0240627	-0.00475618
chr1	48900000	48950000	-0.052955	0.00268065	0.0556356	-0.0174869	-0.0194985	0.0126605	-0.0240627	-0.00475618
chr1	48950000	49000000	-0.0343105	-0.0315851	0.00272542	-0.00791752	0.0110163	0.0726759	0.109399	0.0943967
chr1	49000000	49050000	-0.0343105	-0.0315851	0.00272542	-0.00791752	0.0110163	0.0726759	0.109399	0.0943967
chr1	49050000	49100000	-0.0343105	-0.0315851	0.00272542	-0.00791752	0.0110163	0.0726759	0.109399	0.0943967
chr1	49100000	49150000	-0.0343105	-0.0315851	0.00272542	-0.00791752	0.0110163	0.0726759	0.109399	0.0943967
chr1	49150000	49200000	-0.0343105	-0.0315851	0.00272542	-0.00791752	0.0110163	0.0726759	0.109399	0.0943967
chr1	49200000	49250000	0.0303049	0.0330303	0.00272542	-0.00791752	0.0110163	0.0726759	0.109399	0.0943967
chr1	49250000	49300000	0.0104878	-0.0139394	-0.0244272	0.0179995	0.0477967	0.00241397	0.00100154	-0.000497324
chr1	49300000	49350000	0.0104878	-0.0139394	-0.0244272	0.0179995	0.0477967	0.00241397	0.00100154	-0.000497324
chr1	49350000	49400000	0.0104878	-0.0139394	-0.0244272	0.0179995	0.0477967	0.00241397	0.00100154	-0.000497324
chr1	49400000	49450000	0.0104878	-0.0139394	-0.0244272	0.0179995	0.0477967	0.00241397	0.00100154	-0.000497324
chr1	49450000	49500000	0.0104878	-0.0139394	-0.0244272	0.0179995	0.0477967	0.00241397	0.00100154	-0.000497324
chr1	49500000	49550000	0.0104878	-0.0139394	-0.0244272	0.0179995	0.0477967	0.00241397	0.00100154	-0.000497324
chr1	49550000	49600000	-0.0325891	-0.0570163	-0.0244272	0.0179995	0.0143179	0.0504366	0.00100154	-0.000497324
chr1	49600000	49650000	-0.0615525	-0.0570163	0.00453622	-0.00606061	0.0143179	0.0504366	-0.00464818	0.00228432
chr1	49650000	49700000	-0.0615525	-0.0570163	0.00453622	-0.00606061	0.0143179	-0.00464818	-0.00464818	0.00228432
chr1	49700000	49750000	-0.0615525	-0.0570163	0.00453622	-0.00606061	0.0143179	-0.00464818	-0.00464818	0.00228432
chr1	49750000	49800000	-0.0615525	-0.0570163	0.00453622	-0.00606061	0.0143179	-0.00464818	-0.00464818	0.00228432
chr1	49800000	49850000	0.00152439	0.00606061	0.00453622	-0.00606061	0.0274183	-0.00464818	-0.00464818	0.00228432
chr1	49850000	49900000	0.00152439	0.0212121	0.0196877	-0.0212121	0.0122668	-0.0197997	-0.0197997	0.00104101
chr1	49900000	49950000	0.00152439	0.0212121	0.0196877	-0.0212121	0.0122668	-0.0197997	-0.0197997	0.00104101
chr1	49950000	50000000	0.00152439	0.0212121	0.0196877	-0.0212121	0.0122668	-0.0197997	-0.0197997	0.00104101
chr1	50000000	50050000	0.00152439	0.0212121	0.0196877	-0.0212121	0.0122668	-0.0197997	-0.0197997	0.00104101
chr1	50050000	50100000	0.00152439	0.0212121	0.0196877	-0.0212121	0.0122668	-0.0197997	-0.0197997	0.00104101
chr1	50100000	50150000	0	0.0212121	0.0212121	-0.0136933	-0.0183009	-0.0183873	-0.0169748	-0.0198213
chr1	50150000	50200000	0	0.0030303	0.0030303	0.00448849	-0.000119095	-0.000205444	0.00120699	-0.00163948
chr1	50200000	50250000	0	0.0030303	0.0030303	0.00448849	-0.000119095	-0.000205444	0.00120699	-0.00163948
chr1	50250000	50300000	0	0.0030303	0.0030303	0.00448849	-0.000119095	-0.000205444	0.00120699	-0.00163948
chr1	50300000	50350000	0	0.0030303	0.0030303	0.00448849	-0.000119095	-0.000205444	0.00120699	-0.00163948
chr1	50350000	50400000	0	0.0030303	0.0030303	0.00448849	-0.000119095	-0.000205444	0.00120699	-0.00163948
chr1	50400000	50450000	0	0.0030303	0.0030303	0.00448849	-0.000119095	-0.000205444	0.00120699	-0.00163948
chr1	50450000	50500000	0	0.0030303	0.0030303	0.00448849	-0.000119095	-0.000205444	0.00120699	-0.00163948
chr1	50500000	50550000	0	0.0030303	0.0030303	0.00448849	-0.000119095	-0.000205444	0.00120699	-0.00163948
chr1	50550000	50600000	0	0.0030303	0.0030303	0.00448849	-0.000119095	-0.000205444	0.00120699	-0.00163948
chr1	50600000	50650000	-0.0276923	-0.024662	0.0030303	0.0706539	0.0566495	0.0449923	0.0322804	0.0136595
chr1	50650000	50700000	-0.0276923	-0.024662	0.0030303	0.0706539	0.0566495	0.0449923	0.0322804	0.0136595
chr1	50700000	50750000	-0.0276923	-0.024662	0.0030303	0.0706539	0.0566495	0.0449923	0.0322804	0.0136595
chr1	50750000	50800000	-0.0276923	-0.024662	0.0030303	0.0706539	0.0566495	0.0449923	0.0322804	0.0136595
chr1	50800000	50850000	-0.0756144	-0.00202797	0.0735865	-0.0603896	-0.0358939	-0.383796	-0.396507	-0.415128
chr1	50850000	50900000	-0.0756144	-0.00202797	0.0735865	-0.0603896	-0.0358939	-0.383796	-0.396507	-0.415128
chr1	50900000	50950000	-0.0756144	-0.00202797	0.0735865	-0.0603896	-0.0358939	0.0046225	0.0512327	0.0980845
chr1	50950000	51000000	-0.0756144	-0.00202797	0.0735865	-0.0603896	-0.0358939	0.0046225	0.0512327	0.0980845
chr1	51000000	51050000	-0.0756144	-0.00202797	0.0735865	-0.0603896	-0.0358939	0.0046225	0.0512327	0.0980845
chr1	51050000	51100000	-0.0756144	-0.00202797	0.0735865	-0.0603896	-0.0358939	0.0046225	0.0512327	0.0980845
chr1	51100000	51150000	0.130178	-0.00202797	-0.132206	-0.0603896	-0.0358939	0.0046225	0.0512327	0.0980845
chr1	51150000	51200000	0.130178	-0.00202797	-0.132206	-0.0603896	-0.0358939	0.0046225	0.0512327	0.0980845
chr1	51200000	51250000	0.130178	-0.00202797	-0.132206	-0.0603896	-0.0358939	0.0046225	0.0512327	0.0980845
chr1	51250000	51300000	0.130178	-0.00202797	-0.132206	-0.0603896	-0.0358939	0.0046225	0.0512327	0.0980845
chr1	51300000	51350000	0.00802064	0.0178322	0.00981153	-0.0123377	-0.147459	-0.204468	-0.157858	-0.111006
chr1	51350000	51400000	0.00802064	0.0178322	0.00981153	-0.0123377	-0.147459	-0.195994	-0.169158	-0.111006
chr1	51400000	51450000	0.00802064	0.0178322	0.00981153	-0.0123377	0.0141127	-0.195994	-0.169158	-0.111006
chr1	51450000	51500000	0.00802064	0.0178322	0.00981153	-0.0123377	0.0141127	-0.195994	-0.169158	-0.206973
chr1	51500000	51550000	0.00802064	0.0178322	0.00981153	-0.0123377	0.0141127	-0.195994	-0.169158	-0.206973
chr1	51550000	51600000	0.00802064	0.0178322	0.00981153	-0.0123377	0.0141127	-0.195994	-0.169158	-0.206973
chr1	51600000	51650000	0.00802064	0.0178322	0.00981153	-0.0123377	0.0141127	-0.195994	-0.169158	-0.206973
chr1	51650000	51700000	0.203143	0.0178322	-0.18531	-0.0123377	0.0141127	-0.195994	0.1783	-0.206973
chr1	51700000	51750000	-0.00608818	0.0298135	0.0359017	0.0235931	-0.0266045	-0.0951721	-0.0429122	-0.0818709
chr1	51750000	51800000	-0.00608818	0.0298135	0.0359017	0.0235931	-0.0266045	-0.0951721	-0.0429122	-0.0818709
chr1	51800000	51850000	-0.00608818	0.0298135	0.0359017	0.0235931	-0.0266045	-0.0951721	-0.0429122	-0.0818709
chr1	51850000	51900000	-0.00608818	0.0298135	0.0359017	0.0235931	-0.0266045	-0.0951721	-0.0429122	-0.0818709
chr1	51900000	51950000	-0.00608818	0.0298135	0.0359017	0.0235931	-0.0266045	-0.0951721	-0.0429122	-0.0818709
chr1	51950000	52000000	-0.00608818	0.0298135	0.0359017	0.0235931	-0.0266045	-0.0951721	-0.0429122	-0.0818709
chr1	52000000	52050000	-0.0300797	-0.0159907	0.0140891	0.0455685	0.0591505	0.0252953	0.0224705	0.0230539
chr1	52050000	52100000	-0.0300797	-0.0159907	0.0140891	0.0455685	0.0591505	0.0252953	0.0224705	0.0230539
chr1	52100000	52150000	-0.0300797	-0.0159907	0.0140891	0.0455685	0.0591505	0.0252953	0.0224705	0.0230539
chr1	52150000	52200000	-0.0300797	-0.0159907	0.0140891	0.0455685	0.0591505	0.0252953	0.0224705	0.0230539
chr1	52200000	52250000	-0.0300797	-0.0159907	0.0140891	0.0455685	0.0591505	0.0252953	0.0224705	0.0230539
chr1	52250000	52300000	-0.0316182	-0.0175291	0.0140891	0.0455685	0.0591505	0.0252953	0.0224705	0.0230539
chr1	52300000	52350000	-0.0392402	-0.0129837	0.0262565	0.041023	0.054605	0.0207499	0.017925	0.0185085
chr1	52350000	52400000	-0.0392402	-0.0129837	0.0262565	-0.0176236	-0.0254532	-0.011736	-0.0385722	-0.0106988
chr1	52400000	52450000	-0.0392402	-0.0129837	0.0262565	-0.0176236	-0.0254532	-0.011736	-0.0385722	-0.0106988
chr1	52450000	52500000	-0.0392402	-0.0129837	0.0262565	-0.0176236	-0.0254532	-0.011736	-0.0385722	-0.0106988
chr1	52500000	52550000	-0.0392402	-0.0129837	0.0262565	-0.0176236	-0.0254532	-0.011736	-0.0385722	-0.0106988
chr1	52550000	52600000	-0.214545	-0.0129837	0.201561	-0.0176236	-0.0254532	-0.28151	-0.241962	-0.302771
chr1	52600000	52650000	-0.0837758	0.117786	0.201561	-0.183037	-0.205948	-0.28151	-0.241962	-0.302771
chr1	52650000	52700000	-0.0837758	0.117786	0.201561	-0.183037	-0.205948	-0.28151	-0.241962	-0.302771
chr1	52700000	52750000	-0.0837758	0.117786	0.201561	-0.183037	-0.205948	-0.28151	-0.241962	-0.302771
chr1	52750000	52800000	0.0869559	0.117786	0.0308296	-0.183037	-0.205948	-0.175578	-0.241962	-0.302771
chr1	52800000	52850000	0.0531098	0.00363636	-0.0494734	-0.10123	-0.0834326	-0.0952748	-0.163071	-0.152927
chr1	52850000	52900000	0.0531098	0.00363636	-0.0494734	-0.10123	-0.0834326	-0.0952748	-0.163071	-0.152927
chr1	52900000	52950000	0.0531098	0.00363636	-0.0494734	-0.10123	-0.0834326	-0.0952748	-0.163071	-0.152927
chr1	52950000	53000000	0.0531098	0.00363636	-0.0494734	-0.0876965	-0.191147	-0.259117	-0.291602	-0.31009
chr1	53000000	53050000	0.0531098	0.00363636	-0.0494734	-0.0876965	-0.191147	-0.259117	-0.291602	-0.31009
chr1	53050000	53100000	0.0531098	0.00363636	-0.0494734	-0.0876965	-0.218804	-0.259117	-0.291602	-0.31009
chr1	53100000	53150000	0.0531098	0.00363636	-0.0494734	-0.0876965	-0.218804	-0.259117	-0.291602	-0.31009
chr1	53150000	53200000	0.0531098	0.00363636	-0.0494734	-0.0876965	-0.218804	-0.259117	-0.291602	-0.31009
chr1	53200000	53250000	0.168494	0.0144755	-0.154019	-0.0387902	-0.0836906	-0.154571	-0.22943	-0.205544
chr1	53250000	53300000	0.00233583	0.0144755	0.0121397	-0.0387902	-0.0836906	-0.154571	-0.22943	-0.205544
chr1	53300000	53350000	0.00233583	0.0144755	0.0121397	-0.0387902	-0.0836906	-0.154571	-0.22943	-0.205544
chr1	53350000	53400000	0.00233583	0.0144755	0.0121397	-0.0387902	-0.0836906	-0.154571	-0.22943	-0.205544
chr1	53400000	53450000	0.00233583	0.0144755	0.0121397	-0.0387902	-0.0836906	-0.154571	-0.22943	-0.205544
chr1	53450000	53500000	0.00233583	0.0144755	0.0121397	-0.0387902	-0.0836906	-0.154571	-0.22943	-0.205544
chr1	53500000	53550000	0.00233583	0.0144755	0.0121397	0.191285	0.204519	-0.0825372	-0.0387519	-0.0873246
chr1	53550000	53600000	0.0511726	0.166084	0.114911	0.0458305	0.0590644	-0.227992	-0.184206	-0.232779
chr1	53600000	53650000	0.0511726	0.166084	0.114911	0.0458305	0.0590644	-0.227992	-0.184206	-0.232779
chr1	53650000	53700000	-0.0857505	0.0291608	0.114911	0.0458305	0.0590644	-0.227992	-0.184206	-0.232779
chr1	53700000	53750000	-0.0705066	0.0291608	0.0996674	0.0458305	0.0590644	-0.237879	-0.178557	-0.239733
chr1	53750000	53800000	-0.0705066	0.0291608	0.0996674	0.0458305	0.0590644	-0.237879	-0.178557	-0.239733
chr1	53800000	53850000	-0.0705066	0.0291608	0.0996674	0.0458305	0.0590644	-0.237879	-0.178557	-0.239733
chr1	53850000	53900000	-0.0705066	0.0291608	0.0996674	0.0458305	0.0590644	-0.237879	-0.178557	-0.239733
chr1	53900000	53950000	-0.146726	0.0291608	0.175887	0.0458305	0.0590644	-0.237879	-0.178557	-0.241124
chr1	53950000	54000000	-0.199034	-0.0413287	0.157705	0.0640123	0.0772463	-0.216872	-0.160375	-0.222942
chr1	54000000	54050000	0.0128565	-0.0413287	-0.0541851	0.0640123	0.0772463	-0.216872	-0.160375	-0.222942
chr1	54050000	54100000	0.0128565	-0.0413287	-0.0541851	0.0640123	0.0772463	-0.216872	-0.160375	-0.222942
chr1	54100000	54150000	0.0128565	-0.0413287	-0.0541851	0.0640123	0.0772463	-0.216872	-0.160375	-0.222942
chr1	54150000	54200000	0.0128565	-0.0413287	-0.0541851	0.0640123	0.0772463	-0.216872	-0.160375	-0.222942
chr1	54200000	54250000	0.0128565	-0.0413287	-0.0541851	0.0640123	0.0146553	-0.109527	-0.134951	-0.0713428
chr1	54250000	54300000	0.10978	-0.0534965	-0.163276	0.105434	0.123746	-0.000436569	-0.0258603	0.0377481
chr1	54300000	54350000	-0.0929644	-0.0534965	0.0394678	0.105434	0.123746	-0.000436569	-0.0258603	0.0377481
chr1	54350000	54400000	-0.0929644	-0.0534965	0.0394678	0.105434	0.123746	-0.000436569	-0.0258603	0.0377481
chr1	54400000	54450000	-0.0929644	-0.0534965	0.0394678	0.105434	0.123746	-0.000436569	-0.0258603	0.0377481
chr1	54450000	54500000	-0.0929644	-0.0534965	0.0394678	0.105434	-0.081494	-0.000436569	-0.0258603	0.0377481
chr1	54500000	54550000	0.0408818	0.0803497	0.0394678	-0.115619	-0.081494	-0.000436569	-0.0258603	0.0377481
chr1	54550000	54600000	0.0408818	-0.0469231	-0.0878049	0.0116541	0.0457787	0.126836	0.101412	0.165021
chr1	54600000	54650000	0.0408818	-0.0469231	-0.0878049	0.0116541	0.0457787	0.0533898	0.101412	0.0412378
chr1	54650000	54700000	0.0408818	-0.0469231	-0.0878049	0.0116541	0.0457787	0.0533898	0.118362	0.0412378
chr1	54700000	54750000	0.0408818	-0.0469231	-0.0878049	0.0116541	0.0457787	0.0533898	0.118362	0.0412378
chr1	54750000	54800000	0.0408818	-0.0469231	-0.0878049	0.0116541	0.0457787	0.0533898	0.118362	0.0412378
chr1	54800000	54850000	0.0408818	-0.0469231	-0.0878049	0.0116541	-0.112882	0.0533898	0.118362	0.0412378
chr1	54850000	54900000	0.0408818	-0.0469231	-0.0878049	0.0116541	-0.112882	-0.0610169	0.118362	0.0412378
chr1	54900000	54950000	0.0408818	-0.0469231	-0.0878049	0.0116541	-0.112882	-0.0610169	-0.137288	-0.150695
chr1	54950000	55000000	0.0393433	-0.151492	-0.190835	0.114684	-0.00985179	0.0420134	-0.0342578	-0.0476651
chr1	55000000	55050000	-0.0292542	-0.151492	-0.122238	0.14476	-0.012763	0.0420134	-0.0342578	-0.0476651
chr1	55050000	55100000	-0.0292542	-0.151492	-0.122238	0.14476	-0.012763	0.0420134	-0.0342578	-0.0476651
chr1	55100000	55150000	-0.0292542	-0.151492	-0.122238	0.14476	-0.012763	0.0420134	-0.0342578	-0.0476651
chr1	55150000	55200000	-0.0292542	-0.151492	-0.122238	0.14476	-0.012763	0.0420134	-0.0342578	-0.0476651
chr1	55200000	55250000	-0.0292542	-0.151492	-0.122238	0.14476	-0.012763	0.0420134	-0.0342578	-0.0476651
chr1	55250000	55300000	-0.0292542	-0.151492	-0.122238	0.14476	-0.012763	0.0420134	-0.0342578	-0.0476651
chr1	55300000	55350000	-0.0292542	0.0227506	0.0520048	-0.0294828	0.0386132	-0.132229	-0.2085	-0.216344
chr1	55350000	55400000	-0.0292542	0.0227506	0.0520048	-0.0294828	0.0386132	-0.176014	-0.209913	-0.216344
chr1	55400000	55450000	-0.0292542	0.0227506	0.0520048	-0.0294828	0.0386132	-0.176014	-0.209913	-0.216344
chr1	55450000	55500000	-0.0292542	0.0227506	0.0520048	-0.0294828	0.0386132	-0.176014	-0.209913	-0.216344
chr1	55500000	55550000	-0.0292542	0.0227506	0.0520048	-0.0294828	0.0386132	-0.176014	-0.209913	-0.216344
chr1	55550000	55600000	-0.0462899	-0.044359	0.00193089	0.0249373	0.08377	-0.0237288	-0.0180791	-0.0254752
chr1	55600000	55650000	-0.0462899	-0.044359	0.00193089	0.0249373	0.08377	-0.0237288	-0.0180791	-0.0254752
chr1	55650000	55700000	-0.0462899	-0.044359	0.00193089	0.0249373	0.08377	-0.0237288	-0.0180791	-0.0254752
chr1	55700000	55750000	-0.0462899	-0.044359	0.00193089	0.0249373	0.08377	-0.0237288	-0.0180791	-0.0254752
chr1	55750000	55800000	-0.0462899	-0.044359	0.00193089	0.0249373	0.08377	-0.0237288	-0.0180791	-0.0254752
chr1	55800000	55850000	-0.0462899	-0.044359	0.00193089	0.0249373	0.08377	-0.0237288	-0.0180791	-0.0254752
chr1	55850000	55900000	-0.0462899	-0.044359	0.00193089	0.0249373	0.08377	-0.0237288	-0.0180791	-0.0254752
chr1	55900000	55950000	-0.0462899	-0.044359	0.00193089	0.0249373	0.08377	-0.310452	-0.364124	-0.337019
chr1	55950000	56000000	-0.0462899	-0.044359	0.00193089	-0.0968672	0.08377	-0.310452	-0.364124	-0.337019
chr1	56000000	56050000	-0.0462899	-0.044359	0.00193089	-0.0968672	0.08377	-0.310452	-0.364124	-0.337019
chr1	56050000	56100000	-0.0462899	-0.044359	0.00193089	-0.0968672	0.08377	-0.310452	-0.364124	-0.337019
chr1	56100000	56150000	-0.0462899	-0.044359	0.00193089	-0.0968672	0.08377	-0.310452	-0.364124	-0.337019
chr1	56150000	56200000	-0.0462899	-0.044359	0.00193089	-0.0968672	0.08377	-0.310452	-0.364124	-0.337019
chr1	56200000	56250000	-0.0462899	-0.044359	0.00193089	-0.0968672	0.08377	-0.310452	-0.364124	-0.337019
chr1	56250000	56300000	-0.370985	-0.044359	0.326626	-0.0968672	0.08377	-0.310452	-0.364124	-0.337019
chr1	56300000	56350000	-0.00636961	0.320256	0.326626	-0.344987	-0.352911	-0.310452	-0.364124	-0.337019
chr1	56350000	56400000	-0.00636961	-0.053986	-0.0476164	0.029255	0.0213312	-0.299204	-0.303441	-0.297964
chr1	56400000	56450000	-0.00636961	-0.053986	-0.0476164	0.029255	0.0213312	-0.299204	-0.303441	-0.297964
chr1	56450000	56500000	-0.00636961	-0.053986	-0.0476164	0.029255	0.0213312	-0.299204	-0.303441	-0.297964
chr1	56500000	56550000	-0.00636961	-0.053986	-0.0476164	0.029255	0.0213312	-0.299204	-0.303441	-0.297964
chr1	56550000	56600000	-0.00636961	-0.053986	-0.0476164	0.029255	0.0213312	-0.299204	-0.303441	-0.297964
chr1	56600000	56650000	-0.00636961	-0.053986	-0.0476164	0.029255	0.0213312	-0.299204	-0.303441	-0.297964
chr1	56650000	56700000	-0.00636961	-0.053986	-0.0476164	0.029255	0.0213312	-0.299204	-0.303441	-0.297964
chr1	56700000	56750000	-0.00636961	-0.053986	-0.0476164	0.029255	0.0213312	-0.299204	-0.303441	-0.297964
chr1	56750000	56800000	0.0515572	0.0354079	-0.0161493	-0.060139	-0.0680627	-0.388598	-0.392835	-0.335898
chr1	56800000	56850000	0.0515572	0.0354079	-0.0161493	-0.060139	-0.0680627	-0.388598	-0.392835	-0.335898
chr1	56850000	56900000	-0.0269043	-0.0430536	-0.0161493	0.0631693	0.128444	-0.388598	-0.231818	-0.335898
chr1	56900000	56950000	-0.0269043	-0.0430536	-0.0161493	0.0631693	0.128444	-0.388598	-0.231818	-0.184298
chr1	56950000	57000000	-0.0269043	-0.0430536	-0.0161493	0.0631693	0.128444	-0.388598	-0.231818	-0.184298
chr1	57000000	57050000	-0.0269043	-0.0430536	-0.0161493	0.0631693	0.128444	-0.185208	-0.231818	-0.184298
chr1	57050000	57100000	-0.0269043	-0.0430536	-0.0161493	0.0631693	0.128444	-0.185208	-0.0411402	-0.0104459
chr1	57100000	57150000	-0.0223311	-0.0445688	-0.0222376	0.0646844	0.0659124	-0.183693	-0.0396251	-0.00893075
chr1	57150000	57200000	-0.0223311	-0.0445688	-0.0222376	0.0646844	0.0659124	-0.183693	-0.0396251	-0.00893075
chr1	57200000	57250000	-0.0223311	-0.0445688	-0.0222376	0.0646844	0.0659124	-0.183693	-0.0396251	-0.00893075
chr1	57250000	57300000	-0.0223311	-0.0445688	-0.0222376	0.0646844	0.0659124	-0.183693	-0.228891	-0.223117
chr1	57300000	57350000	-0.00477017	-0.0109324	-0.00616223	-0.00459102	0.00540558	0.202671	0.157473	0.163247
chr1	57350000	57400000	-0.00477017	-0.0109324	-0.00616223	-0.00459102	0.00540558	0.202671	0.157473	0.163247
chr1	57400000	57450000	-0.00477017	-0.0109324	-0.00616223	-0.00459102	0.00540558	0.202671	0.157473	0.163247
chr1	57450000	57500000	-0.00477017	-0.0109324	-0.00616223	-0.00459102	0.00540558	0.202671	0.157473	0.163247
chr1	57500000	57550000	-0.00477017	-0.0109324	-0.00616223	-0.00459102	0.00540558	0.202671	0.157473	0.163247
chr1	57550000	57600000	-0.00477017	-0.0109324	-0.00616223	-0.00459102	0.00540558	0.164535	0.164535	0.206362
chr1	57600000	57650000	-0.00477017	-0.0109324	-0.00616223	-0.00459102	0.00540558	0.164535	0.164535	0.206362
chr1	57650000	57700000	-0.00477017	-0.0109324	-0.00616223	-0.00459102	0.00540558	0.164535	0.164535	0.206362
chr1	57700000	57750000	-0.00477017	-0.0109324	-0.00616223	-0.00459102	0.00540558	0.164535	0.164535	0.206362
chr1	57750000	57800000	-0.00477017	-0.0109324	-0.00616223	-0.00459102	0.00540558	0.164535	0.164535	0.206362
chr1	57800000	57850000	-0.0817167	-0.0373893	0.0443274	-0.224288	-0.214291	-0.0551618	-0.0551618	-0.013335
chr1	57850000	57900000	-0.0817167	-0.0373893	0.0443274	-0.0483481	0.0986635	0.122804	0.125629	0.0993214
chr1	57900000	57950000	-0.0817167	-0.0373893	0.0443274	-0.0483481	0.0986635	0.122804	0.125629	0.0993214
chr1	57950000	58000000	-0.0817167	-0.0373893	0.0443274	-0.0483481	0.0986635	0.122804	0.125629	0.0993214
chr1	58000000	58050000	0.0582833	-0.0337529	-0.0920362	0.0880155	0.00504168	0.028942	-0.0247304	0.0187171
chr1	58050000	58100000	-0.0286069	-0.0337529	-0.00514597	0.015835	0.00504168	0.028942	-0.0247304	0.0187171
chr1	58100000	58150000	-0.0286069	-0.0337529	-0.00514597	0.015835	0.00504168	0.028942	-0.0247304	0.0187171
chr1	58150000	58200000	-0.0286069	-0.0337529	-0.00514597	0.015835	0.00504168	0.028942	-0.0247304	0.0187171
chr1	58200000	58250000	-0.0286069	-0.0337529	-0.00514597	0.015835	0.00504168	0.028942	-0.0247304	0.0187171
chr1	58250000	58300000	-0.0852439	-0.0836364	0.00160754	-0.188243	0.0271007	0.115331	0.0856703	0.0946517
chr1	58300000	58350000	-0.0852439	-0.0836364	0.00160754	-0.188243	0.0271007	0.115331	0.0856703	0.0946517
chr1	58350000	58400000	-0.0852439	-0.0836364	0.00160754	-0.188243	0.0271007	0.115331	0.0856703	0.0946517
chr1	58400000	58450000	-0.0404784	-0.0044289	0.0360495	-0.0397585	-0.0325658	0.026528	-0.0271443	-0.023901
chr1	58450000	58500000	-0.0404784	-0.0044289	0.0360495	-0.0397585	-0.0325658	0.026528	-0.0271443	-0.023901
chr1	58500000	58550000	-0.0404784	-0.0044289	0.0360495	-0.0397585	-0.0325658	0.026528	-0.0271443	-0.023901
chr1	58550000	58600000	-0.0404784	-0.0044289	0.0360495	-0.0397585	-0.0325658	0.026528	-0.0271443	-0.023901
chr1	58600000	58650000	-0.0404784	-0.0044289	0.0360495	-0.0397585	-0.0325658	0.026528	-0.0271443	-0.023901
chr1	58650000	58700000	-0.0404784	-0.0044289	0.0360495	-0.0397585	-0.0325658	0.026528	-0.0271443	-0.023901
chr1	58700000	58750000	-0.0404784	-0.0044289	0.0360495	-0.0397585	-0.0325658	0.026528	-0.0271443	-0.023901
chr1	58750000	58800000	-0.0404784	-0.0044289	0.0360495	-0.0397585	-0.0325658	0.026528	-0.0271443	-0.023901
chr1	58800000	58850000	-0.0404784	-0.0044289	0.0360495	-0.0397585	-0.0325658	0.026528	-0.0271443	-0.023901
chr1	58850000	58900000	0.143973	0.197086	0.0531135	0.175268	0.0541286	0.349024	0.374448	0.367073
chr1	58900000	58950000	0.143973	0.197086	0.0531135	0.175268	0.0541286	0.349024	0.374448	0.367073
chr1	58950000	59000000	-0.0407364	-0.0538462	-0.0131098	0.0646617	0.125473	0.238418	0.263842	0.256467
chr1	59000000	59050000	-0.0407364	-0.0538462	-0.0131098	0.0646617	0.125473	0.238418	0.263842	0.256467
chr1	59050000	59100000	-0.0407364	-0.0538462	-0.0131098	0.0646617	0.125473	0.238418	0.263842	0.256467
chr1	59100000	59150000	-0.0407364	-0.0538462	-0.0131098	0.0646617	0.125473	0.238418	0.263842	0.256467
chr1	59150000	59200000	-0.0407364	-0.0538462	-0.0131098	0.0646617	0.125473	0.238418	0.263842	0.256467
chr1	59200000	59250000	-0.108926	-0.0486247	0.0603012	-0.0154933	-0.0149001	0.122445	0.122445	0.118532
chr1	59250000	59300000	-0.108926	-0.0486247	0.0603012	-0.0154933	-0.0149001	0.122445	0.122445	0.118532
chr1	59300000	59350000	-0.108926	-0.0486247	0.0603012	-0.0154933	-0.0149001	0.122445	0.122445	0.118532
chr1	59350000	59400000	-0.108926	-0.0486247	0.0603012	-0.0154933	-0.0149001	0.122445	0.122445	0.118532
chr1	59400000	59450000	-0.108926	-0.0486247	0.0603012	-0.150832	-0.0949583	0.122445	0.122445	0.118532
chr1	59450000	59500000	-0.223255	-0.0486247	0.17463	-0.150832	-0.0949583	0.122445	0.122445	0.118532
chr1	59500000	59550000	-0.223255	-0.0486247	0.17463	-0.150832	-0.0949583	0.122445	0.122445	0.118532
chr1	59550000	59600000	-0.223255	-0.0486247	0.17463	-0.150832	-0.0949583	0.122445	0.122445	0.118532
chr1	59600000	59650000	-0.223255	-0.0486247	0.17463	-0.150832	-0.0949583	0.122445	0.105496	0.104623
chr1	59650000	59700000	-0.0575563	-0.0200932	0.037463	-0.0210982	0.0475056	0.306369	0.360041	0.359169
chr1	59700000	59750000	-0.0575563	-0.0200932	0.037463	-0.0210982	0.0475056	0.306369	0.360041	0.359169
chr1	59750000	59800000	-0.0575563	-0.0200932	0.037463	-0.0210982	0.0475056	0.306369	0.360041	0.359169
chr1	59800000	59850000	-0.0575563	-0.0200932	0.037463	-0.0210982	0.0475056	0.306369	0.360041	0.359169
chr1	59850000	59900000	-0.0575563	-0.0200932	0.037463	-0.0210982	0.0475056	0.306369	0.360041	0.359169
chr1	59900000	59950000	0.0285976	-0.0278788	-0.0564763	0.0096833	0.0162631	0.400308	0.45398	0.453108
chr1	59950000	60000000	0.0285976	-0.0278788	-0.0564763	0.0096833	0.0162631	0.398896	0.45398	0.386349
chr1	60000000	60050000	0.0285976	-0.0278788	-0.0564763	0.0096833	0.0162631	0.398896	0.45398	0.386349
chr1	60050000	60100000	0.0285976	-0.0278788	-0.0564763	0.0096833	0.0162631	0.398896	0.45398	0.386349
chr1	60100000	60150000	0.0285976	-0.0278788	-0.0564763	0.0096833	0.0162631	0.398896	0.45398	0.386349
chr1	60150000	60200000	0.0285976	-0.0278788	-0.0564763	0.0096833	0.0162631	0.398896	0.45398	0.386349
chr1	60200000	60250000	0.0285976	-0.0278788	-0.0564763	0.0096833	0.0162631	0.398896	0.45398	0.386349
chr1	60250000	60300000	-0.00586773	-0.0112354	-0.0053677	0.0501481	0.00361254	0.149358	0.166307	0.168723
chr1	60300000	60350000	-0.00586773	-0.0112354	-0.0053677	0.0501481	0.00361254	0.149358	0.166307	0.168723
chr1	60350000	60400000	-0.00586773	-0.0112354	-0.0053677	0.0501481	0.00361254	0.149358	0.166307	0.168723
chr1	60400000	60450000	-0.00586773	-0.0112354	-0.0053677	0.0501481	0.00361254	0.149358	0.166307	0.168723
chr1	60450000	60500000	0.00151032	0.00300699	0.00149667	-0.00153794	0.12937	0.436133	0.573138	0.491977
chr1	60500000	60550000	0.00151032	0.00300699	0.00149667	-0.00153794	-0.00454545	0.436133	0.573138	0.491977
chr1	60550000	60600000	0.00151032	0.00300699	0.00149667	-0.00153794	-0.00454545	0.436133	0.573138	0.491977
chr1	60600000	60650000	0.00151032	0.00300699	0.00149667	-0.00153794	-0.00454545	0.436133	0.573138	0.491977
chr1	60650000	60700000	0.00151032	0.00300699	0.00149667	-0.00153794	-0.00454545	0.436133	0.573138	0.491977
chr1	60700000	60750000	0.00151032	0.00300699	0.00149667	-0.00153794	-0.00454545	0.436133	0.573138	0.491977
chr1	60750000	60800000	0.00151032	0.00300699	0.00149667	-0.00153794	-0.00454545	0.0293529	0.0222907	0.03857
chr1	60800000	60850000	0.00151032	0.00300699	0.00149667	-0.00153794	-0.00454545	0.0293529	0.0222907	0.03857
chr1	60850000	60900000	0.00151032	0.00300699	0.00149667	-0.00153794	-0.00454545	0.0293529	0.0222907	0.03857
chr1	60900000	60950000	0.00151032	0.00300699	0.00149667	-0.00153794	-0.00454545	0.0293529	0.0222907	0.03857
chr1	60950000	61000000	0.00151032	0.00300699	0.00149667	-0.00153794	-0.00454545	0.0293529	0.0222907	0.03857
chr1	61000000	61050000	0.00151032	0.00300699	0.00149667	0.0330485	-0.00454545	0.0293529	0.0222907	0.03857
chr1	61050000	61100000	0.00151032	0.00300699	0.00149667	0.0330485	-0.00454545	0.0293529	0.0222907	0.03857
chr1	61100000	61150000	0.00151032	0.00300699	0.00149667	0.0330485	-0.00454545	0.0293529	0.0222907	0.03857
chr1	61150000	61200000	0.00151032	0.00300699	0.00149667	0.0330485	-0.00454545	0.0293529	0.0222907	0.03857
chr1	61200000	61250000	0.00151032	0.00300699	0.00149667	0.0330485	-0.00454545	0.0293529	0.0222907	0.03857
chr1	61250000	61300000	0.00151032	0.00300699	0.00149667	0.0330485	-0.00454545	0.0293529	0.0222907	0.03857
chr1	61300000	61350000	0.0286116	0.0660839	0.0374723	-0.0842447	-0.080528	0.00421161	0.0479969	-0.0454356
chr1	61350000	61400000	0.0286116	0.0660839	0.0374723	-0.0842447	-0.080528	0.00421161	0.0479969	-0.0454356
chr1	61400000	61450000	0.0286116	0.0660839	0.0374723	-0.0842447	-0.080528	0.00421161	0.0479969	-0.0454356
chr1	61450000	61500000	0.0286116	0.0660839	0.0374723	-0.0842447	-0.080528	0.00421161	0.0479969	-0.0454356
chr1	61500000	61550000	0.0286116	0.0660839	0.0374723	0.036056	0.0548432	0.00421161	0.0479969	-0.0454356
chr1	61550000	61600000	-0.10985	-0.0723776	0.0374723	0.036056	0.0548432	0.00138675	-0.024037	-0.049608
chr1	61600000	61650000	-0.0427767	-0.0344988	0.0082779	-0.00182274	0.0169644	-0.036492	-0.0619158	-0.0874868
chr1	61650000	61700000	-0.0427767	-0.0344988	0.0082779	-0.00182274	0.0169644	-0.036492	-0.0619158	-0.0874868
chr1	61700000	61750000	-0.0427767	-0.0344988	0.0082779	-0.00182274	0.0169644	-0.036492	-0.0619158	-0.0874868
chr1	61750000	61800000	-0.0427767	-0.0344988	0.0082779	-0.00182274	0.0169644	-0.036492	-0.0619158	-0.0874868
chr1	61800000	61850000	-0.0427767	-0.0344988	0.0082779	-0.00182274	0.0169644	-0.036492	-0.0619158	-0.0874868
chr1	61850000	61900000	-0.0427767	-0.0344988	0.0082779	-0.00182274	0.0169644	-0.036492	-0.0619158	-0.0874868
chr1	61900000	61950000	-0.0427767	-0.0344988	0.0082779	-0.269492	-0.230488	-0.036492	-0.0619158	-0.0874868
chr1	61950000	62000000	-0.0353189	-0.0282051	0.00711382	0.039599	0.0786026	-0.124294	-0.0607345	-0.0676866
chr1	62000000	62050000	-0.0353189	-0.0282051	0.00711382	0.039599	0.0786026	-0.124294	-0.0607345	-0.0676866
chr1	62050000	62100000	-0.0353189	-0.0282051	0.00711382	0.039599	0.0786026	-0.124294	-0.0607345	-0.0676866
chr1	62100000	62150000	-0.0353189	-0.0282051	0.00711382	0.039599	0.0786026	-0.124294	-0.0607345	-0.0676866
chr1	62150000	62200000	-0.00178236	-0.0282051	-0.0264228	0.039599	0.0786026	-0.124294	-0.0607345	-0.0676866
chr1	62200000	62250000	-0.00178236	-0.0282051	-0.0264228	0.039599	0.0786026	-0.124294	-0.0607345	-0.0676866
chr1	62250000	62300000	-0.00178236	-0.0282051	-0.0264228	0.039599	0.0786026	-0.124294	-0.0607345	-0.0676866
chr1	62300000	62350000	-0.00178236	-0.0282051	-0.0264228	0.039599	-0.197962	-0.124294	-0.0607345	-0.247102
chr1	62350000	62400000	0.0292073	0.0145455	-0.0146619	-0.0222146	-0.0191743	-0.0952234	-0.054263	-0.0683146
chr1	62400000	62450000	0.0292073	0.0145455	-0.0146619	-0.0222146	-0.0191743	-0.0952234	-0.054263	-0.0683146
chr1	62450000	62500000	0.0292073	0.0145455	-0.0146619	-0.0222146	-0.0191743	-0.0952234	-0.054263	-0.0683146
chr1	62500000	62550000	0.0292073	0.0145455	-0.0146619	-0.0222146	-0.0191743	-0.0952234	-0.054263	-0.0683146
chr1	62550000	62600000	-0.0261492	-0.0392774	-0.0131282	0.0484735	0.0623991	0.153467	-0.0527478	0.10149
chr1	62600000	62650000	-0.0261492	-0.0392774	-0.0131282	0.0484735	0.0623991	0.153467	0.161941	0.10149
chr1	62650000	62700000	-0.0261492	-0.0392774	-0.0131282	0.0484735	0.0623991	0.153467	0.161941	0.10149
chr1	62700000	62750000	-0.0261492	-0.0392774	-0.0131282	0.0484735	0.0623991	0.153467	0.161941	0.10149
chr1	62750000	62800000	-0.0261492	-0.0392774	-0.0131282	0.0484735	0.0623991	0.153467	0.161941	0.10149
chr1	62800000	62850000	-0.0261492	-0.0392774	-0.0131282	0.0484735	0.0623991	0.153467	0.161941	0.10149
chr1	62850000	62900000	-0.0261492	-0.0392774	-0.0131282	0.0484735	0.0623991	0.153467	0.161941	0.10149
chr1	62900000	62950000	-0.0590385	-0.0139627	0.0450758	-0.0271246	-0.0413458	0.231407	0.205984	0.174065
chr1	62950000	63000000	-0.0590385	-0.0139627	0.0450758	-0.0271246	-0.0413458	0.231407	0.205984	0.174065
chr1	63000000	63050000	-0.0590385	-0.0139627	0.0450758	-0.0271246	-0.0413458	0.231407	0.205984	0.174065
chr1	63050000	63100000	-0.0590385	-0.0139627	0.0450758	-0.0271246	-0.0413458	0.231407	0.205984	0.174065
chr1	63100000	63150000	-0.0590385	-0.0139627	0.0450758	-0.0271246	-0.0413458	0.231407	0.205984	0.174065
chr1	63150000	63200000	-0.0590385	-0.0139627	0.0450758	-0.0271246	-0.0413458	0.231407	0.205984	0.174065
chr1	63200000	63250000	-0.0590385	-0.0139627	0.0450758	-0.0271246	-0.0413458	0.231407	0.205984	0.174065
chr1	63250000	63300000	-0.0406144	-0.0465734	-0.00595898	-0.0302802	-0.0132989	0.115948	0.0721623	0.157985
chr1	63300000	63350000	-0.0406144	-0.0465734	-0.00595898	-0.0302802	-0.0132989	0.115948	0.0721623	0.157985
chr1	63350000	63400000	-0.0406144	-0.0465734	-0.00595898	-0.0302802	-0.0132989	0.115948	0.0721623	0.157985
chr1	63400000	63450000	-0.0406144	-0.0465734	-0.00595898	-0.0302802	-0.0132989	0.115948	0.0721623	0.157985
chr1	63450000	63500000	-0.0406144	-0.0465734	-0.00595898	-0.0302802	-0.0132989	0.118772	0.0721623	0.163548
chr1	63500000	63550000	-0.0406144	-0.0465734	-0.00595898	-0.0302802	-0.0132989	0.118772	0.0721623	0.163548
chr1	63550000	63600000	-0.0406144	-0.0465734	-0.00595898	-0.0302802	-0.0132989	0.118772	0.0721623	0.163548
chr1	63600000	63650000	0.0645826	-0.0313986	-0.0959812	0.0237526	0.00363239	-0.0304571	0.0585259	-0.0545391
chr1	63650000	63700000	0.0645826	-0.0313986	-0.0959812	0.0237526	0.00363239	-0.0304571	-0.00503338	-0.0545391
chr1	63700000	63750000	0.0645826	-0.0313986	-0.0959812	0.0237526	0.00363239	-0.0304571	-0.00503338	-0.0545391
chr1	63750000	63800000	0.0645826	-0.0313986	-0.0959812	0.0237526	0.00363239	-0.0304571	-0.00503338	-0.0545391
chr1	63800000	63850000	0.0645826	-0.0313986	-0.0959812	0.0237526	0.00363239	0.202594	0.239317	0.247269
chr1	63850000	63900000	0.0645826	-0.0313986	-0.0959812	0.0237526	0.00363239	0.202594	0.239317	0.247269
chr1	63900000	63950000	0.0645826	-0.0313986	-0.0959812	0.0237526	0.00363239	0.202594	0.239317	0.247269
chr1	63950000	64000000	0.0645826	-0.0313986	-0.0959812	0.0237526	0.00363239	0.202594	0.239317	0.247269
chr1	64000000	64050000	0.0645826	-0.0313986	-0.0959812	0.0237526	0.00363239	0.202594	0.239317	0.247269
chr1	64050000	64100000	0.0280722	-0.0004662	-0.0285384	0.0396218	0.0464073	0.0357987	0.0386235	0.0557888
chr1	64100000	64150000	0.0280722	-0.0004662	-0.0285384	0.0396218	0.0464073	0.0357987	0.0386235	0.0557888
chr1	64150000	64200000	0.0280722	-0.0004662	-0.0285384	0.0396218	0.0464073	0.0357987	0.0386235	0.0557888
chr1	64200000	64250000	0.0280722	-0.0004662	-0.0285384	0.0396218	0.0464073	0.0357987	0.0386235	0.0557888
chr1	64250000	64300000	0.0280722	-0.0004662	-0.0285384	0.0396218	0.0464073	0.0357987	0.0386235	0.0557888
chr1	64300000	64350000	0.0280722	-0.0004662	-0.0285384	0.0396218	0.0464073	0.0357987	0.0386235	0.0557888
chr1	64350000	64400000	0.0434568	0.0149184	-0.0285384	0.0396218	0.0464073	0.0357987	0.0386235	0.0557888
chr1	64400000	64450000	0.0434568	-0.0608392	-0.104296	0.115379	0.122165	0.111556	0.114381	0.131546
chr1	64450000	64500000	0.0434568	-0.0608392	-0.104296	0.115379	0.122165	0.111556	0.114381	0.131546
chr1	64500000	64550000	0.0434568	-0.0608392	-0.104296	0.115379	0.122165	0.111556	0.114381	0.131546
chr1	64550000	64600000	0.0434568	-0.0608392	-0.104296	0.115379	0.122165	0.111556	0.114381	0.131546
chr1	64600000	64650000	0.0434568	-0.0608392	-0.104296	0.115379	0.122165	0.111556	0.114381	0.131546
chr1	64650000	64700000	0.0434568	-0.0608392	-0.104296	0.115379	0.122165	0.111556	0.114381	0.131546
chr1	64700000	64750000	0.341918	0.237622	-0.104296	-0.32823	-0.404764	-0.642681	-0.580534	-0.666785
chr1	64750000	64800000	-0.11235	-0.132075	-0.0197247	0.0414673	-0.0350668	-0.272984	-0.210837	-0.297088
chr1	64800000	64850000	-0.11235	-0.132075	-0.0197247	0.0414673	-0.0350668	-0.272984	-0.210837	-0.297088
chr1	64850000	64900000	-0.11235	-0.132075	-0.0197247	0.0414673	-0.0350668	-0.272984	-0.210837	-0.297088
chr1	64900000	64950000	-0.11235	-0.132075	-0.0197247	0.0414673	-0.0350668	-0.272984	-0.210837	-0.297088
chr1	64950000	65000000	-0.11235	-0.132075	-0.0197247	0.0414673	-0.0350668	-0.272984	-0.210837	-0.297088
chr1	65000000	65050000	-0.11235	-0.13359	-0.0212398	-0.0171679	-0.0335517	-0.271469	-0.209322	-0.295573
chr1	65050000	65100000	-0.11235	-0.13359	-0.0212398	-0.0171679	-0.0335517	-0.271469	-0.209322	-0.295573
chr1	65100000	65150000	-0.11235	-0.13359	-0.0212398	-0.0171679	-0.0335517	-0.271469	-0.209322	-0.295573
chr1	65150000	65200000	-0.11235	-0.13359	-0.0212398	-0.0171679	-0.0335517	-0.271469	-0.209322	-0.295573
chr1	65200000	65250000	-0.11235	-0.13359	-0.0212398	-0.0171679	-0.0335517	-0.271469	-0.209322	-0.295573
chr1	65250000	65300000	-0.11235	-0.13359	-0.0212398	-0.0171679	-0.0335517	-0.271469	-0.209322	-0.295573
chr1	65300000	65350000	0.0177064	0.0389277	0.0212214	0.0739121	0.00905121	-0.029584	-0.0648947	-0.00196401
chr1	65350000	65400000	0.0177064	0.0389277	0.0212214	0.0739121	0.00905121	-0.029584	-0.0648947	-0.00196401
chr1	65400000	65450000	0.0177064	0.0389277	0.0212214	0.0739121	0.00905121	-0.029584	-0.0648947	-0.00196401
chr1	65450000	65500000	0.0177064	0.0389277	0.0212214	0.0739121	-0.197645	-0.245686	-0.107268	-0.00196401
chr1	65500000	65550000	0.0712523	-0.0612587	-0.132511	0.152768	0.0902342	0.0421931	0.180611	0.157959
chr1	65550000	65600000	0.0712523	-0.0612587	-0.132511	0.152768	0.0902342	0.0421931	0.180611	0.157959
chr1	65600000	65650000	0.0712523	-0.0612587	-0.132511	0.152768	0.0902342	0.0421931	0.180611	0.157959
chr1	65650000	65700000	0.0712523	-0.0612587	-0.132511	0.152768	0.0902342	0.0421931	0.180611	0.157959
chr1	65700000	65750000	-0.00567073	0.00878788	0.0144586	0.00579859	-0.0567355	-0.104777	0.0336415	0.0109896
chr1	65750000	65800000	-0.00567073	0.00878788	0.0144586	0.00579859	-0.0712915	0.00256805	0.0336415	0.0109896
chr1	65800000	65850000	-0.00567073	0.00878788	0.0144586	0.00579859	-0.0712915	0.00256805	0.0336415	0.0109896
chr1	65850000	65900000	-0.00567073	0.00878788	0.0144586	0.00579859	-0.0712915	0.00256805	0.0336415	0.0109896
chr1	65900000	65950000	-0.00567073	0.00878788	0.0144586	0.00579859	-0.0712915	0.00256805	0.0336415	0.0109896
chr1	65950000	66000000	-0.00567073	0.00878788	0.0144586	0.00579859	-0.0712915	0.00256805	0.0336415	-0.0529882
chr1	66000000	66050000	0.0415103	0.0172494	-0.0242609	-0.0111187	0.0190287	0.053698	0.0664099	0.0970118
chr1	66050000	66100000	0.0415103	0.0172494	-0.0242609	-0.0111187	0.0190287	0.053698	0.0664099	0.0970118
chr1	66100000	66150000	0.0841932	0.0172494	-0.0669438	-0.0111187	0.0190287	0.053698	0.0664099	0.0970118
chr1	66150000	66200000	0.0841932	0.0172494	-0.0669438	-0.0111187	0.0190287	0.053698	0.0664099	0.0970118
chr1	66200000	66250000	-0.105038	-0.0234965	0.081541	-0.00471634	-0.0450311	0.232897	0.242784	0.264243
chr1	66250000	66300000	-0.105038	-0.0234965	0.081541	-0.00471634	-0.0450311	0.232897	0.242784	0.264243
chr1	66300000	66350000	-0.105038	-0.0234965	0.081541	-0.00471634	-0.0450311	0.232897	0.242784	0.264243
chr1	66350000	66400000	-0.105038	-0.0234965	0.081541	-0.00471634	-0.0450311	0.232897	0.242784	0.264243
chr1	66400000	66450000	-0.105038	-0.0234965	0.081541	-0.00471634	-0.0450311	0.115665	0.078942	0.12238
chr1	66450000	66500000	0.0235553	-0.0367366	-0.0602919	0.0181362	0.00950112	0.355059	0.318336	0.361774
chr1	66500000	66550000	0.0235553	-0.0367366	-0.0602919	0.0181362	0.00950112	0.355059	0.318336	0.361774
chr1	66550000	66600000	0.0235553	-0.0367366	-0.0602919	0.0181362	0.00950112	0.355059	0.318336	0.361774
chr1	66600000	66650000	0.0235553	-0.0367366	-0.0602919	0.0181362	0.00950112	0.355059	0.318336	0.361774
chr1	66650000	66700000	0.0235553	-0.0367366	-0.0602919	0.0181362	0.00950112	0.573986	0.58246	0.582914
chr1	66700000	66750000	-0.0236023	0.00282051	0.0264228	-0.0279449	0.000363901	0.0451977	0.0536723	0.0541261
chr1	66750000	66800000	-0.0236023	0.00282051	0.0264228	-0.0279449	0.000363901	0.0451977	0.0536723	0.0541261
chr1	66800000	66850000	-0.0236023	0.00282051	0.0264228	-0.0279449	0.000363901	0.0451977	0.0536723	0.0541261
chr1	66850000	66900000	-0.0236023	0.00282051	0.0264228	-0.0279449	0.000363901	0.0451977	0.0536723	0.0541261
chr1	66900000	66950000	-0.0236023	0.00282051	0.0264228	-0.0279449	0.000363901	0.0451977	0.0536723	0.0541261
chr1	66950000	67000000	-0.0236023	0.00282051	0.0264228	-0.0279449	0.000363901	0.0451977	0.0536723	0.0541261
chr1	67000000	67050000	-0.0229409	0.0751282	0.0980691	-0.0279449	0.000363901	0.0451977	0.0536723	0.0541261
chr1	67050000	67100000	-0.0229409	0.0751282	0.0980691	-0.0279449	0.000363901	0.0451977	0.0536723	0.0541261
chr1	67100000	67150000	-0.0229409	0.0751282	0.0980691	-0.0279449	0.000363901	0.0451977	0.0536723	0.0541261
chr1	67150000	67200000	-0.0229409	0.0751282	0.0980691	-0.0279449	0.000363901	0.0451977	0.0536723	0.0541261
chr1	67200000	67250000	0.0289962	-0.0373193	-0.0663156	-0.0889155	0.0219862	-0.0904468	-0.0523112	-0.0527395
chr1	67250000	67300000	0.0289962	-0.0373193	-0.0663156	-0.0889155	0.0219862	-0.0904468	-0.0523112	-0.0527395
chr1	67300000	67350000	0.0289962	-0.0373193	-0.0663156	-0.0889155	0.0219862	-0.0904468	-0.0523112	-0.0527395
chr1	67350000	67400000	0.0289962	0.188438	0.159442	0.00412395	-0.203771	-0.0181818	0.00300462	-0.0768281
chr1	67400000	67450000	-0.105947	-0.0654079	0.0405395	0.00412395	-0.017454	-0.0181818	0.00300462	-0.0768281
chr1	67450000	67500000	-0.105947	-0.0654079	0.0405395	0.00412395	-0.017454	-0.0181818	0.00300462	-0.0768281
chr1	67500000	67550000	-0.105947	-0.0654079	0.0405395	0.00412395	-0.017454	-0.0181818	0.00300462	-0.0768281
chr1	67550000	67600000	0.0548687	0.0807925	0.0259239	-0.112395	-0.0992854	-0.217411	-0.2047	-0.201892
chr1	67600000	67650000	0.0548687	0.0807925	0.0259239	-0.112395	-0.0992854	-0.217411	-0.2047	-0.201892
chr1	67650000	67700000	0.0548687	0.0807925	0.0259239	-0.112395	-0.0992854	-0.217411	-0.2047	-0.201892
chr1	67700000	67750000	0.0548687	0.0807925	0.0259239	-0.112395	-0.0992854	-0.217411	-0.2047	-0.201892
chr1	67750000	67800000	0.144808	0.0807925	-0.0640152	-0.112395	-0.0992854	-0.217411	-0.2047	-0.201892
chr1	67800000	67850000	-0.138269	-0.178042	-0.0397727	0.0844156	0.0555114	0.0591936	0.0436569	0.000568972
chr1	67850000	67900000	-0.138269	-0.178042	-0.0397727	0.0844156	0.0555114	0.0591936	0.0436569	0.000568972
chr1	67900000	67950000	-0.138269	-0.178042	-0.0397727	0.0844156	0.0555114	0.0591936	0.0436569	0.000568972
chr1	67950000	68000000	-0.138269	-0.178042	-0.0397727	0.0844156	0.0555114	0.0591936	0.0436569	0.000568972
chr1	68000000	68050000	-0.02394	-0.018951	0.00498891	-0.0746753	-0.103579	-0.0998973	-0.115434	-0.158522
chr1	68050000	68100000	-0.02394	-0.018951	0.00498891	0.0471292	0.0288805	0.0046225	-0.0292758	0.0320205
chr1	68100000	68150000	-0.02394	-0.018951	0.00498891	0.0471292	0.0288805	0.0046225	-0.0292758	0.0320205
chr1	68150000	68200000	-0.02394	-0.018951	0.00498891	0.0471292	0.0288805	0.0046225	-0.0292758	0.0320205
chr1	68200000	68250000	-0.02394	-0.018951	0.00498891	0.0471292	0.0288805	0.0046225	-0.0292758	0.0320205
chr1	68250000	68300000	-0.02394	-0.018951	0.00498891	0.0471292	0.0288805	0.0046225	-0.0292758	0.0320205
chr1	68300000	68350000	0.114831	0.0745688	-0.0402624	-0.165812	-0.139784	-0.00980996	-0.00839753	-0.0769524
chr1	68350000	68400000	0.114831	0.0745688	-0.0402624	-0.165812	-0.139784	-0.00980996	-0.00839753	-0.0769524
chr1	68400000	68450000	0.114831	0.0745688	-0.0402624	-0.165812	-0.139784	-0.00980996	-0.00839753	-0.0769524
chr1	68450000	68500000	0.114831	0.0745688	-0.0402624	-0.165812	-0.139784	-0.00980996	-0.00839753	-0.0769524
chr1	68500000	68550000	0.114831	0.0745688	-0.0402624	-0.165812	-0.139784	-0.00980996	-0.00839753	-0.0769524
chr1	68550000	68600000	0.114831	0.0745688	-0.0402624	-0.165812	-0.139784	-0.00980996	0.0608115	0.0885552
chr1	68600000	68650000	0.0486773	0.00841492	-0.0402624	-0.101151	-0.0102355	0.0848228	0.0608115	0.0885552
chr1	68650000	68700000	0.0486773	0.00841492	-0.0402624	-0.101151	-0.0102355	0.0848228	0.0608115	0.0885552
chr1	68700000	68750000	0.0486773	0.00841492	-0.0402624	-0.101151	-0.0102355	0.0848228	0.0608115	0.0885552
chr1	68750000	68800000	0.0486773	0.00841492	-0.0402624	-0.101151	-0.0102355	0.0848228	0.0608115	0.0885552
chr1	68800000	68850000	0.0486773	0.00841492	-0.0402624	-0.101151	-0.0102355	0.0848228	0.0608115	0.0885552
chr1	68850000	68900000	-0.0708818	-0.0709557	-7.39098e-05	0.739758	0.503163	-0.00788392	0.469517	0.0198677
chr1	68900000	68950000	-0.0708818	-0.0709557	-7.39098e-05	0.739758	0.503163	-0.00788392	0.469517	0.0198677
chr1	68950000	69000000	-0.0708818	-0.0709557	-7.39098e-05	0.0510367	0.0169909	-0.00788392	0.469517	0.0198677
chr1	69000000	69050000	-0.0708818	-0.0709557	-7.39098e-05	0.0510367	0.0169909	-0.00788392	0.00482794	0.0198677
chr1	69050000	69100000	-0.0708818	-0.0709557	-7.39098e-05	0.0510367	0.0169909	-0.00788392	0.00482794	0.0198677
chr1	69100000	69150000	-0.0708818	-0.0709557	-7.39098e-05	0.0510367	0.0169909	-0.00788392	0.00482794	0.0198677
chr1	69150000	69200000	-0.0708818	-0.0709557	-7.39098e-05	0.0510367	0.0169909	-0.00788392	0.00482794	0.0198677
chr1	69200000	69250000	-0.0708818	-0.0709557	-7.39098e-05	0.0510367	0.0169909	-0.00788392	0.00482794	0.0198677
chr1	69250000	69300000	-0.0708818	-0.0709557	-7.39098e-05	0.0510367	0.0169909	-0.00788392	0.00482794	0.0198677
chr1	69300000	69350000	-0.0708818	-0.0709557	-7.39098e-05	0.0510367	0.0169909	-0.00788392	0.00482794	0.0198677
chr1	69350000	69400000	-0.0708818	-0.0709557	-7.39098e-05	0.0510367	0.0169909	-0.00788392	0.00482794	0.0198677
chr1	69400000	69450000	0.00450281	0.0044289	-7.39098e-05	0.0510367	0.0169909	-0.00788392	0.00482794	0.0198677
chr1	69450000	69500000	0.00450281	0.0044289	-7.39098e-05	0.0164502	0.0169909	-0.00788392	0.00482794	0.0198677
chr1	69500000	69550000	0.00450281	0.0044289	-7.39098e-05	0.0164502	0.0169909	-0.00788392	0.00482794	0.0198677
chr1	69550000	69600000	0.00450281	0.0044289	-7.39098e-05	0.0164502	0.0228133	-0.00788392	0.00482794	0.0198677
chr1	69600000	69650000	0.00450281	0.0044289	-7.39098e-05	0.0164502	0.0228133	-0.00788392	0.00482794	0.0198677
chr1	69650000	69700000	0.00450281	0.0044289	-7.39098e-05	0.0164502	0.0228133	-0.00788392	0.00482794	0.0198677
chr1	69700000	69750000	0.00450281	0.0044289	-7.39098e-05	0.0164502	0.0228133	-0.00788392	0.00482794	0.0198677
chr1	69750000	69800000	0.00450281	0.0044289	-7.39098e-05	0.0164502	0.0228133	-0.00788392	0.00482794	0.0198677
chr1	69800000	69850000	0.00450281	0.0044289	-7.39098e-05	0.0164502	0.0228133	-0.00788392	0.00482794	0.0198677
chr1	69850000	69900000	0.00450281	0.0044289	-7.39098e-05	0.0164502	0.0228133	-0.00788392	0.00482794	0.0198677
chr1	69900000	69950000	0.00450281	0.0044289	-7.39098e-05	0.0164502	0.0199021	0.278839	0.390421	0.41347
chr1	69950000	70000000	0.00450281	0.0044289	-7.39098e-05	0.114195	0.0199021	0.278839	0.390421	0.41347
chr1	70000000	70050000	0.00450281	0.0044289	-7.39098e-05	0.114195	0.0199021	0.278839	0.390421	0.41347
chr1	70050000	70100000	0.00450281	0.0044289	-7.39098e-05	0.114195	0.0199021	0.278839	0.290139	0.282733
chr1	70100000	70150000	0.00450281	0.0044289	-7.39098e-05	0.0901344	0.0199021	0.21528	0.290139	0.282733
chr1	70150000	70200000	0.00450281	0.0044289	-7.39098e-05	0.0901344	0.0199021	0.21528	0.290139	0.282733
chr1	70200000	70250000	0.00450281	0.0044289	-7.39098e-05	0.0901344	0.0199021	0.21528	0.290139	0.282733
chr1	70250000	70300000	0.00450281	0.0044289	-7.39098e-05	0.0901344	0.0199021	0.21528	0.290139	0.282733
chr1	70300000	70350000	0.00450281	0.0044289	-7.39098e-05	0.0901344	0.0199021	0.21528	0.290139	0.282733
chr1	70350000	70400000	0.00450281	0.0044289	-7.39098e-05	0.0901344	0.0199021	0.21528	0.290139	0.282733
chr1	70400000	70450000	-0.00934803	-0.0372028	-0.0278548	0.119412	0.122866	0.0292758	-0.0159219	-0.0233279
chr1	70450000	70500000	-0.00934803	-0.0372028	-0.0278548	0.119412	0.122866	0.0292758	-0.0159219	-0.0233279
chr1	70500000	70550000	-0.00934803	-0.0372028	-0.0278548	0.119412	0.122866	0.0292758	-0.0159219	-0.0233279
chr1	70550000	70600000	-0.00934803	-0.0372028	-0.0278548	0.119412	0.122866	0.0292758	-0.0159219	-0.0233279
chr1	70600000	70650000	-0.00934803	-0.0372028	-0.0278548	0.119412	0.122866	0.317411	-0.0159219	0.242319
chr1	70650000	70700000	0.0239634	0.0139394	-0.010024	0.188015	0.170835	0.241654	0.154083	0.166561
chr1	70700000	70750000	0.0239634	0.0139394	-0.010024	0.188015	0.170835	0.241654	0.154083	0.166561
chr1	70750000	70800000	0.0239634	0.0139394	-0.010024	0.188015	0.170835	0.241654	0.154083	0.166561
chr1	70800000	70850000	0.0239634	0.0139394	-0.010024	0.188015	0.170835	0.241654	0.154083	0.166561
chr1	70850000	70900000	0.0239634	0.0139394	-0.010024	0.188015	0.170835	0.241654	0.154083	0.166561
chr1	70900000	70950000	0.0239634	0.0139394	-0.010024	0.188015	0.170835	-0.105804	0.154083	0.166561
chr1	70950000	71000000	0.0239634	0.0139394	-0.010024	0.188015	0.170835	-0.105804	0.154083	0.166561
chr1	71000000	71050000	0.0135084	0.0102564	-0.00325203	-0.0122807	-0.00567686	-0.019209	-0.0234463	-0.0235976
chr1	71050000	71100000	0.0135084	0.0102564	-0.00325203	-0.0122807	-0.00567686	-0.019209	-0.0234463	-0.0235976
chr1	71100000	71150000	0.0135084	0.0102564	-0.00325203	-0.0122807	-0.00567686	-0.019209	-0.0234463	-0.0235976
chr1	71150000	71200000	0.0135084	0.0102564	-0.00325203	-0.0122807	-0.00567686	-0.019209	-0.0234463	-0.0235976
chr1	71200000	71250000	0.0135084	0.0102564	-0.00325203	-0.0122807	-0.00567686	-0.019209	-0.0234463	-0.0235976
chr1	71250000	71300000	0.0135084	0.0102564	-0.00325203	-0.0122807	-0.00567686	-0.019209	-0.0234463	-0.0235976
chr1	71300000	71350000	0.0135084	0.0102564	-0.00325203	-0.0122807	-0.00567686	-0.019209	-0.0234463	-0.0235976
chr1	71350000	71400000	0.0135084	0.0102564	-0.00325203	-0.0122807	-0.00567686	-0.019209	-0.0234463	-0.0235976
chr1	71400000	71450000	0.0135084	0.0102564	-0.00325203	-0.0122807	-0.00567686	-0.019209	-0.0234463	-0.0235976
chr1	71450000	71500000	-0.0216041	0.010676	0.0322801	-0.0105719	-0.0153765	0.0241654	0.0778377	0.067931
chr1	71500000	71550000	-0.0216041	0.010676	0.0322801	-0.0105719	-0.0153765	0.0241654	0.0778377	0.067931
chr1	71550000	71600000	-0.0216041	0.010676	0.0322801	-0.0105719	-0.0153765	0.0241654	0.0778377	0.067931
chr1	71600000	71650000	-0.0216041	0.010676	0.0322801	-0.0105719	-0.0153765	-0.125552	-0.098716	-0.0878409
chr1	71650000	71700000	-0.0216041	0.010676	0.0322801	-0.0105719	-0.0153765	-0.125552	-0.098716	-0.0878409
chr1	71700000	71750000	-0.0216041	0.010676	0.0322801	-0.0105719	-0.0153765	-0.125552	-0.098716	-0.0878409
chr1	71750000	71800000	0.0584006	0.0245221	-0.0338784	-0.0489177	-0.0498743	-0.225552	-0.198716	-0.187841
chr1	71800000	71850000	0.0584006	0.0245221	-0.0338784	-0.0489177	-0.0498743	-0.0207499	-0.0306369	-0.112737
chr1	71850000	71900000	0.0584006	0.0245221	-0.0338784	-0.0489177	-0.0498743	-0.0207499	-0.0306369	-0.112737
chr1	71900000	71950000	0.0584006	0.0245221	-0.0338784	-0.0489177	-0.0498743	-0.0207499	-0.0306369	-0.112737
chr1	71950000	72000000	0.0584006	0.0245221	-0.0338784	-0.0323764	-0.0498743	-0.0207499	-0.0306369	-0.112737
chr1	72000000	72050000	0.0584006	0.0245221	-0.0338784	-0.0323764	-0.0498743	-0.0207499	0.0823575	0.0805875
chr1	72050000	72100000	0.0614493	0.0245221	-0.0369272	-0.0323764	-0.0498743	-0.0207499	0.0823575	0.0805875
chr1	72100000	72150000	0.0614493	0.0351282	-0.0263211	-0.0429825	0.00647744	-0.0313559	0.0717514	0.0699815
chr1	72150000	72200000	-0.00931989	-0.035641	-0.0263211	-0.0429825	0.00647744	-0.0327684	-0.0158192	0.000440427
chr1	72200000	72250000	-0.0108443	-0.035641	-0.0247967	-0.0429825	0.00647744	-0.0327684	-0.0158192	0.000440427
chr1	72250000	72300000	-0.0108443	-0.035641	-0.0247967	-0.0429825	0.00647744	-0.0327684	-0.0158192	0.000440427
chr1	72300000	72350000	-0.0277674	-0.0525641	-0.0247967	-0.0429825	0.00647744	-0.0327684	-0.0158192	0.000440427
chr1	72350000	72400000	-0.0277674	-0.0525641	-0.0247967	-0.0429825	0.00647744	0.00819209	-0.0158192	0.000440427
chr1	72400000	72450000	-0.0277674	-0.0525641	-0.0247967	0.0427318	0.00647744	0.00819209	0.070339	0.000440427
chr1	72450000	72500000	-0.0277674	-0.0525641	-0.0247967	0.0427318	0.0850801	0.00819209	0.070339	0.000440427
chr1	72500000	72550000	-0.0277674	-0.0525641	-0.0247967	0.0427318	0.0850801	0.00819209	0.070339	0.000440427
chr1	72550000	72600000	-0.0277674	-0.0525641	-0.0247967	0.0427318	0.0850801	0.00819209	0.070339	0.000440427
chr1	72600000	72650000	-0.0277674	-0.0525641	-0.0247967	0.0427318	0.0850801	0.00819209	0.070339	0.000440427
chr1	72650000	72700000	-0.0277674	-0.0525641	-0.0247967	0.0427318	0.0850801	0.131073	0.159322	0.174293
chr1	72700000	72750000	-0.00571764	-0.0236131	-0.0178954	0.080941	0.0615125	0.0128916	0.0411402	0.0561112
chr1	72750000	72800000	-0.00571764	-0.0236131	-0.0178954	0.080941	0.0615125	0.0128916	0.0411402	0.0561112
chr1	72800000	72850000	-0.00571764	-0.0236131	-0.0178954	0.080941	0.0615125	0.0128916	0.0411402	0.0561112
chr1	72850000	72900000	-0.107852	-0.0236131	0.0842387	0.080941	0.0615125	-0.206035	-0.149538	-0.162248
chr1	72900000	72950000	-0.00785178	0.0142657	0.0221175	-0.0809979	-0.0510388	-0.143914	-0.0874165	-0.100126
chr1	72950000	73000000	-0.00785178	0.0142657	0.0221175	-0.0809979	-0.0510388	-0.143914	-0.0874165	-0.100126
chr1	73000000	73050000	-0.00785178	0.0142657	0.0221175	-0.0809979	-0.0510388	-0.143914	-0.0874165	-0.100126
chr1	73050000	73100000	-0.00785178	0.0142657	0.0221175	-0.0809979	-0.0510388	-0.143914	-0.0874165	-0.100126
chr1	73100000	73150000	-0.00785178	0.0142657	0.0221175	-0.0809979	-0.0510388	-0.290806	-0.285157	-0.322658
chr1	73150000	73200000	0.0879221	-0.0114219	-0.0993441	0.0252449	0.0230779	0.0394967	0.0451464	0.0076453
chr1	73200000	73250000	0.0879221	-0.0114219	-0.0993441	0.0252449	0.0230779	0.0394967	0.0451464	0.0076453
chr1	73250000	73300000	0.0879221	-0.0114219	-0.0993441	0.0252449	0.0230779	0.0394967	0.0451464	0.0076453
chr1	73300000	73350000	0.0879221	-0.0114219	-0.0993441	0.0252449	0.0230779	0.0394967	0.0451464	0.0076453
chr1	73350000	73400000	0.0879221	-0.0114219	-0.0993441	0.0252449	0.0230779	0.0394967	0.0451464	0.0076453
chr1	73400000	73450000	0.0879221	-0.0114219	-0.0993441	0.0252449	0.0230779	0.0225475	0.0451464	0.0076453
chr1	73450000	73500000	0.0101782	-0.0114219	-0.0216001	0.0252449	0.0230779	0.0225475	0.0451464	0.0076453
chr1	73500000	73550000	0.0101782	-0.0114219	-0.0216001	0.0252449	0.0230779	0.0225475	0.0451464	0.0076453
chr1	73550000	73600000	0.0101782	-0.0114219	-0.0216001	0.0252449	0.0230779	0.0225475	0.0451464	0.0076453
chr1	73600000	73650000	0.0101782	-0.0114219	-0.0216001	0.0252449	0.0230779	0.0225475	0.0451464	0.0076453
chr1	73650000	73700000	0.0101782	-0.0114219	-0.0216001	0.0222374	0.0230779	0.0225475	0.0451464	0.0076453
chr1	73700000	73750000	0.0101782	-0.0114219	-0.0216001	0.0222374	0.122059	0.0281972	0.0479712	0.0771863
chr1	73750000	73800000	0.0101782	-0.0114219	-0.0216001	0.0222374	0.122059	0.0281972	0.0479712	0.0771863
chr1	73800000	73850000	0.0101782	-0.0114219	-0.0216001	0.0222374	-0.0118566	0.0281972	0.0479712	0.0771863
chr1	73850000	73900000	-0.100422	-0.0991841	0.00123799	0.017692	-0.016402	0.0236518	0.0434258	-0.0163716
chr1	73900000	73950000	-0.100422	-0.0991841	0.00123799	0.017692	-0.016402	0.0236518	0.0434258	-0.0163716
chr1	73950000	74000000	-0.100422	-0.0991841	0.00123799	0.017692	-0.016402	0.0236518	0.0434258	-0.0163716
chr1	74000000	74050000	-0.100422	-0.0991841	0.00123799	0.017692	-0.016402	0.0165896	-0.0173087	-0.0163716
chr1	74050000	74100000	-0.100422	-0.0991841	0.00123799	0.017692	-0.016402	0.0165896	-0.0173087	-0.0163716
chr1	74100000	74150000	-0.0281144	-0.0268765	0.00123799	0.017692	-0.016402	0.0165896	-0.0173087	-0.0163716
chr1	74150000	74200000	-0.0281144	-0.0268765	0.00123799	0.017692	-0.016402	0.0165896	-0.0173087	-0.0163716
chr1	74200000	74250000	-0.0281144	-0.0268765	0.00123799	0.017692	-0.016402	0.0165896	-0.0173087	-0.0163716
chr1	74250000	74300000	-0.0281144	-0.0268765	0.00123799	0.017692	-0.016402	0.0165896	-0.0173087	-0.0163716
chr1	74300000	74350000	-0.0281144	-0.0268765	0.00123799	0.017692	-0.016402	0.0165896	-0.0173087	-0.0163716
chr1	74350000	74400000	-0.0281144	-0.0268765	0.00123799	0.017692	-0.016402	0.0307139	-0.0173087	-0.0163716
chr1	74400000	74450000	-0.0281144	-0.0268765	0.00123799	0.017692	-0.016402	0.0307139	-0.0173087	-0.0163716
chr1	74450000	74500000	-0.0281144	-0.0268765	0.00123799	0.017692	-0.016402	0.0307139	-0.0173087	-0.0163716
chr1	74500000	74550000	-0.0281144	-0.0268765	0.00123799	0.017692	-0.016402	0.0307139	-0.0173087	-0.0163716
chr1	74550000	74600000	-0.0412946	0.0139161	0.0552106	-0.067635	-0.0571722	-0.117771	0.0305342	-0.0967063
chr1	74600000	74650000	-0.0412946	0.0139161	0.0552106	-0.067635	-0.0571722	-0.112121	0.0305342	-0.0967063
chr1	74650000	74700000	-0.0412946	0.0139161	0.0552106	-0.067635	-0.0571722	-0.112121	0.0305342	-0.0967063
chr1	74700000	74750000	-0.0412946	0.0139161	0.0552106	-0.067635	-0.0571722	-0.112121	-0.0895223	-0.0967063
chr1	74750000	74800000	-0.138856	-0.0830536	0.0558019	0.0293347	-0.0315271	-0.0151515	0.00744735	0.000263413
chr1	74800000	74850000	-0.0896248	-0.0338228	0.0558019	-0.0172818	-0.0315271	-0.0151515	0.00744735	0.000263413
chr1	74850000	74900000	-0.0896248	-0.0338228	0.0558019	-0.0172818	-0.0315271	-0.0151515	0.00744735	0.000263413
chr1	74900000	74950000	-0.0896248	-0.0338228	0.0558019	-0.0172818	-0.0315271	-0.0151515	0.00744735	0.000263413
chr1	74950000	75000000	-0.0896248	-0.0338228	0.0558019	-0.0172818	-0.0315271	0.134566	0.00744735	0.000263413
chr1	75000000	75050000	-0.0896248	-0.0338228	0.0558019	-0.0172818	-0.0315271	0.134566	0.308295	0.386912
chr1	75050000	75100000	-0.0896248	-0.0338228	0.0558019	-0.0172818	-0.0315271	0.347843	0.308295	0.386912
chr1	75100000	75150000	-0.037622	-0.0193939	0.018228	0.0251082	0.0567156	0.185722	0.146174	0.22479
chr1	75150000	75200000	-0.037622	-0.0193939	0.018228	0.0251082	0.0567156	0.185722	0.146174	0.22479
chr1	75200000	75250000	-0.037622	-0.0193939	0.018228	0.0251082	0.0567156	0.185722	0.146174	0.22479
chr1	75250000	75300000	-0.0108959	0.0117483	0.0226441	0.0433356	0.00148207	-0.0307139	-0.0180021	-0.0321912
chr1	75300000	75350000	-0.0108959	0.0117483	0.0226441	0.0433356	0.00148207	-0.0307139	-0.0180021	-0.0321912
chr1	75350000	75400000	-0.0108959	0.0117483	0.0226441	0.0433356	0.00148207	-0.0307139	-0.0180021	-0.0321912
chr1	75400000	75450000	-0.0108959	0.0117483	0.0226441	0.0433356	0.00148207	-0.0307139	-0.0180021	-0.0321912
chr1	75450000	75500000	-0.0108959	0.0117483	0.0226441	0.0433356	0.00148207	-0.0307139	-0.0180021	-0.0321912
chr1	75500000	75550000	-0.0108959	0.0117483	0.0226441	-0.0168148	0.00148207	-0.0307139	-0.0180021	-0.0321912
chr1	75550000	75600000	-0.0108959	0.0117483	0.0226441	-0.0168148	0.00148207	-0.0307139	-0.0180021	-0.0321912
chr1	75600000	75650000	-0.0108959	0.0117483	0.0226441	-0.0168148	-0.0101628	-0.0307139	-0.0180021	-0.0321912
chr1	75650000	75700000	-0.0108959	0.0117483	0.0226441	-0.0168148	-0.0101628	-0.0307139	-0.0208269	-0.0321912
chr1	75700000	75750000	-0.0108959	0.0117483	0.0226441	-0.0168148	-0.0101628	-0.0307139	-0.0208269	-0.0321912
chr1	75750000	75800000	-0.0108959	0.0117483	0.0226441	-0.0168148	-0.0101628	-0.0307139	-0.0208269	-0.0321912
chr1	75800000	75850000	-0.0188415	-0.0251515	-0.00631005	-0.0152996	-0.00864761	-0.0291988	-0.0193118	-0.030676
chr1	75850000	75900000	-0.0188415	-0.0251515	-0.00631005	-0.0152996	-0.00864761	-0.0291988	-0.0193118	-0.030676
chr1	75900000	75950000	-0.0188415	-0.0251515	-0.00631005	-0.0152996	-0.00864761	-0.0291988	-0.0193118	-0.030676
chr1	75950000	76000000	-0.0188415	-0.0251515	-0.00631005	-0.0152996	-0.00864761	-0.0291988	-0.0193118	-0.030676
chr1	76000000	76050000	-0.0188415	-0.0251515	-0.00631005	-0.0152996	-0.00864761	-0.0291988	-0.0193118	-0.030676
chr1	76050000	76100000	-0.0188415	-0.0251515	-0.00631005	-0.0152996	-0.00864761	-0.0291988	-0.0193118	-0.030676
chr1	76100000	76150000	-0.0188415	-0.0251515	-0.00631005	-0.0152996	-0.00864761	-0.0291988	-0.0193118	-0.030676
chr1	76150000	76200000	-0.0482786	-0.0390676	0.00921101	0.0478241	0.0691941	0.198459	0.171623	0.19176
chr1	76200000	76250000	-0.0482786	-0.0390676	0.00921101	0.0478241	0.0691941	0.198459	0.171623	0.19176
chr1	76250000	76300000	-0.0482786	-0.0390676	0.00921101	0.0478241	0.0691941	0.198459	0.171623	0.19176
chr1	76300000	76350000	0.0258865	0.00601399	-0.0198725	0.0239918	0.00837634	0.0459938	0.0163328	0.0354153
chr1	76350000	76400000	0.0258865	0.00601399	-0.0198725	0.0239918	0.00837634	0.0459938	0.0163328	0.0354153
chr1	76400000	76450000	0.0258865	0.00601399	-0.0198725	0.0239918	0.00837634	0.0459938	0.0163328	0.0354153
chr1	76450000	76500000	0.0258865	0.00601399	-0.0198725	0.0239918	0.00837634	0.0459938	0.0163328	0.0354153
chr1	76500000	76550000	0.0258865	0.00601399	-0.0198725	0.0239918	0.00837634	0.0459938	0.0163328	0.0354153
chr1	76550000	76600000	0.0258865	0.00601399	-0.0198725	0.0239918	0.00837634	0.0459938	0.0163328	0.0354153
chr1	76600000	76650000	0.0258865	0.00601399	-0.0198725	0.0239918	0.00837634	0.0459938	0.0163328	0.0354153
chr1	76650000	76700000	0.0258865	0.00601399	-0.0198725	0.0239918	0.00837634	-0.00202876	-0.00626605	-0.00909091
chr1	76700000	76750000	0.0258865	0.00601399	-0.0198725	0.0239918	0.00837634	-0.00202876	-0.00626605	-0.00909091
chr1	76750000	76800000	0.0258865	0.00601399	-0.0198725	-0.00457963	-0.0047241	-0.00202876	-0.00626605	-0.00909091
chr1	76800000	76850000	0.0304597	0.00601399	-0.0244457	-0.00457963	-0.0047241	-0.00202876	-0.00626605	-0.00909091
chr1	76850000	76900000	0.0304597	0.00601399	-0.0244457	-0.00457963	-0.0047241	-0.00202876	-0.00626605	-0.00909091
chr1	76900000	76950000	0.0304597	0.00601399	-0.0244457	-0.00457963	-0.0047241	-0.00202876	-0.00626605	-0.00909091
chr1	76950000	77000000	0.0304597	0.00601399	-0.0244457	-0.00457963	-0.0047241	-0.00202876	-0.00626605	-0.00909091
chr1	77000000	77050000	0.0304597	0.00601399	-0.0244457	-0.00457963	-0.0047241	-0.00202876	-0.00626605	-0.00909091
chr1	77050000	77100000	0.0304597	0.00601399	-0.0244457	-0.00457963	-0.0047241	-0.00202876	-0.00626605	-0.00909091
chr1	77100000	77150000	0.0304597	0.00601399	-0.0244457	-0.00457963	-0.0047241	-0.00202876	-0.00626605	-0.00909091
chr1	77150000	77200000	0.0304597	0.00601399	-0.0244457	-0.00457963	-0.0047241	-0.00202876	-0.00626605	-0.00909091
chr1	77200000	77250000	0.0304597	0.00601399	-0.0244457	-0.00457963	-0.0047241	-0.00202876	-0.00626605	-0.00909091
chr1	77250000	77300000	-0.0910788	-0.115524	-0.0244457	-0.00457963	0.0986238	0.0488187	0.0742424	0.0785308
chr1	77300000	77350000	-0.0118105	0.00265734	0.0144678	0.00355434	-0.019558	-0.0693631	-0.0439394	-0.039651
chr1	77350000	77400000	-0.0118105	0.00265734	0.0144678	0.00355434	-0.019558	-0.0693631	-0.0439394	-0.039651
chr1	77400000	77450000	-0.0118105	0.00265734	0.0144678	0.00355434	-0.019558	-0.0693631	-0.0439394	-0.039651
chr1	77450000	77500000	-0.0118105	0.00265734	0.0144678	0.00355434	-0.019558	-0.0693631	-0.0439394	-0.039651
chr1	77500000	77550000	-0.0118105	0.00265734	0.0144678	0.00355434	-0.019558	-0.0693631	-0.0439394	-0.039651
chr1	77550000	77600000	-0.0118105	0.00265734	0.0144678	0.00355434	-0.019558	-0.0693631	-0.0439394	-0.039651
chr1	77600000	77650000	0.645202	0.642051	-0.00315041	-0.0132832	-0.0505095	-0.153672	-0.220056	-0.208948
chr1	77650000	77700000	-0.0732598	-0.0764103	-0.00315041	-0.0132832	-0.0505095	-0.153672	-0.220056	-0.208948
chr1	77700000	77750000	-0.0732598	-0.0764103	-0.00315041	-0.0132832	-0.0505095	-0.153672	-0.220056	-0.208948
chr1	77750000	77800000	-0.0732598	-0.0764103	-0.00315041	-0.0132832	-0.0505095	-0.153672	-0.220056	-0.208948
chr1	77800000	77850000	-0.0732598	-0.0764103	-0.00315041	-0.0132832	-0.0505095	-0.153672	-0.220056	-0.208948
chr1	77850000	77900000	-0.0732598	-0.0764103	-0.00315041	-0.0132832	-0.0505095	-0.153672	0.101977	-0.208948
chr1	77900000	77950000	-0.0732598	-0.0764103	-0.00315041	-0.0132832	-0.0505095	0.070904	0.101977	0.119286
chr1	77950000	78000000	-0.0732598	-0.0764103	-0.00315041	-0.0132832	-0.0505095	0.070904	0.101977	0.119286
chr1	78000000	78050000	-0.0732598	-0.0764103	-0.00315041	-0.0132832	-0.0505095	0.070904	0.101977	0.119286
chr1	78050000	78100000	-0.0732598	-0.0764103	-0.00315041	-0.0132832	-0.0505095	0.070904	0.101977	0.119286
chr1	78100000	78150000	-0.0732598	-0.0764103	-0.00315041	-0.0132832	0.0703057	0.070904	0.101977	0.119286
chr1	78150000	78200000	-0.0732598	-0.0764103	-0.00315041	-0.0132832	0.0703057	0.070904	0.101977	0.119286
chr1	78200000	78250000	-0.0732598	-0.0764103	-0.00315041	0.206266	0.0703057	0.0779661	0.101977	0.119286
chr1	78250000	78300000	-0.0732598	-0.0764103	-0.00315041	0.206266	0.0703057	0.0779661	0.101977	0.119286
chr1	78300000	78350000	-0.0732598	-0.0764103	-0.00315041	0.206266	0.0703057	0.0779661	0.101977	0.119286
chr1	78350000	78400000	-0.0732598	-0.0764103	-0.00315041	0.206266	0.153275	0.0779661	0.101977	0.119286
chr1	78400000	78450000	0.0311632	0.0117249	-0.0194383	0.0350535	-0.017937	-0.024037	-0.0268618	-0.044972
chr1	78450000	78500000	0.0311632	0.0117249	-0.0194383	0.0350535	-0.017937	-0.024037	-0.0268618	-0.044972
chr1	78500000	78550000	0.0311632	0.0117249	-0.0194383	0.0350535	-0.017937	-0.024037	-0.0268618	-0.044972
chr1	78550000	78600000	0.0311632	0.0117249	-0.0194383	-0.179984	-0.108184	-0.0960709	-0.125732	-0.153456
chr1	78600000	78650000	0.0311632	0.0117249	-0.0194383	-0.179984	-0.108184	-0.0960709	-0.125732	-0.153456
chr1	78650000	78700000	0.0311632	0.0117249	-0.0194383	-0.179984	-0.108184	-0.0960709	-0.125732	-0.153456
chr1	78700000	78750000	0.0311632	0.0117249	-0.0194383	-0.179984	-0.108184	-0.0960709	-0.125732	-0.153456
chr1	78750000	78800000	0.0311632	0.0117249	-0.0194383	-0.179984	-0.108184	-0.0960709	-0.125732	-0.153456
chr1	78800000	78850000	0.0311632	0.0117249	-0.0194383	-0.179984	-0.108184	-0.0960709	-0.125732	-0.153456
chr1	78850000	78900000	0.0311632	0.0117249	-0.0194383	-0.182992	-0.261023	-0.296636	-0.278274	-0.291147
chr1	78900000	78950000	0.0311632	0.0117249	-0.0194383	-0.182992	-0.261023	-0.296636	-0.278274	-0.291147
chr1	78950000	79000000	0.0311632	0.0117249	-0.0194383	-0.182992	-0.261023	-0.296636	-0.278274	-0.291147
chr1	79000000	79050000	-0.371276	-0.161002	0.210273	-0.0102643	-0.0882956	-0.123909	-0.105547	-0.11842
chr1	79050000	79100000	-0.174353	0.0359207	0.210273	-0.126054	-0.0882956	-0.123909	-0.105547	-0.11842
chr1	79100000	79150000	0.0268668	0.0359207	0.00905395	-0.126054	-0.113041	-0.123909	-0.105547	-0.11842
chr1	79150000	79200000	0.0268668	0.0359207	0.00905395	-0.126054	-0.113041	-0.15357	-0.105547	-0.11842
chr1	79200000	79250000	0.0268668	0.0359207	0.00905395	-0.126054	-0.113041	-0.15357	-0.105547	-0.11842
chr1	79250000	79300000	0.0268668	0.0359207	0.00905395	-0.126054	-0.113041	-0.15357	-0.105547	-0.11842
chr1	79300000	79350000	0.0268668	0.0359207	0.00905395	-0.126054	-0.113041	-0.15357	-0.105547	-0.11842
chr1	79350000	79400000	-0.0493527	0.0359207	0.0852735	-0.132069	-0.0999405	-0.0193888	0.0455829	-0.01689
chr1	79400000	79450000	0.0137242	0.0989977	0.0852735	-0.132069	-0.0999405	-0.0193888	0.0455829	-0.01689
chr1	79450000	79500000	0.0274437	0.0989977	0.071554	-0.132069	-0.0999405	-0.0193888	0.0455829	-0.01689
chr1	79500000	79550000	0.0274437	0.0989977	0.071554	-0.132069	-0.0999405	-0.0193888	0.0455829	-0.01689
chr1	79550000	79600000	0.0274437	0.0989977	0.071554	-0.132069	-0.0999405	-0.0193888	0.0455829	-0.01689
chr1	79600000	79650000	0.0274437	0.0989977	0.071554	-0.132069	-0.0999405	-0.0193888	0.0455829	-0.01689
chr1	79650000	79700000	0.195136	0.26669	0.071554	-0.231317	-0.210566	-0.334361	-0.28775	-0.275583
chr1	79700000	79750000	0.0579409	0.0636597	0.00571877	-0.0282866	-0.00753606	-0.13133	-0.0847201	-0.0725524
chr1	79750000	79800000	0.0579409	0.0636597	0.00571877	-0.0282866	-0.00753606	-0.13133	-0.0847201	-0.0725524
chr1	79800000	79850000	-0.0579128	-0.0742191	-0.0163064	0.109592	0.130343	0.00654854	0.0531587	0.0653264
chr1	79850000	79900000	-0.0579128	-0.0742191	-0.0163064	-0.0588289	0.130343	-0.352209	-0.315485	-0.299069
chr1	79900000	79950000	-0.0579128	-0.0742191	-0.0163064	-0.0588289	-0.0195845	-0.352209	-0.315485	-0.299069
chr1	79950000	80000000	-0.0579128	-0.0742191	-0.0163064	-0.0588289	-0.0195845	-0.352209	-0.315485	-0.299069
chr1	80000000	80050000	-0.0579128	-0.0742191	-0.0163064	-0.0588289	-0.0195845	-0.352209	-0.315485	-0.299069
chr1	80050000	80100000	0.0265619	-0.00347319	-0.0300351	-0.0212463	-0.0210996	-0.353724	-0.317001	-0.300584
chr1	80100000	80150000	0.0265619	-0.00347319	-0.0300351	-0.0212463	-0.019644	-0.353724	-0.317001	-0.300584
chr1	80150000	80200000	0.0265619	-0.00347319	-0.0300351	-0.0212463	-0.019644	-0.353724	-0.317001	-0.300584
chr1	80200000	80250000	0.0265619	-0.00347319	-0.0300351	-0.0212463	-0.019644	-0.353724	-0.317001	-0.300584
chr1	80250000	80300000	0.0265619	-0.00347319	-0.0300351	-0.0212463	-0.019644	-0.353724	-0.317001	-0.300584
chr1	80300000	80350000	0.0250235	-0.00501166	-0.0300351	-0.0212463	-0.019644	-0.341012	-0.33395	-0.308929
chr1	80350000	80400000	0.0250235	-0.00501166	-0.0300351	-0.0212463	-0.019644	-0.341012	-0.33395	-0.308929
chr1	80400000	80450000	0.0250235	-0.00501166	-0.0300351	-0.0212463	-0.019644	-0.341012	-0.33395	-0.308929
chr1	80450000	80500000	-0.0786351	-0.0004662	0.0781689	-0.0257918	-0.0241895	-0.351207	-0.338495	-0.335727
chr1	80500000	80550000	-0.0786351	-0.0004662	0.0781689	-0.0257918	-0.0241895	-0.351207	-0.338495	-0.335727
chr1	80550000	80600000	-0.0786351	-0.0565268	0.0221083	-0.0780018	0.0289599	-0.295146	-0.282435	-0.279667
chr1	80600000	80650000	-0.0786351	-0.0565268	0.0221083	-0.0780018	0.0289599	-0.295146	-0.282435	-0.279667
chr1	80650000	80700000	-0.0678659	-0.106364	-0.0384978	-0.0173958	0.089566	-0.23454	-0.221828	-0.219061
chr1	80700000	80750000	-0.0678659	-0.106364	-0.0384978	-0.0173958	0.089566	-0.23454	-0.221828	-0.219061
chr1	80750000	80800000	-0.0155582	-0.0540559	-0.0384978	-0.0173958	0.089566	-0.283975	-0.190755	-0.219061
chr1	80800000	80850000	-0.0155582	-0.0540559	-0.0384978	0.0532809	0.089566	-0.283975	-0.190755	-0.219061
chr1	80850000	80900000	-0.0155582	-0.0540559	-0.0384978	0.0532809	0.089566	-0.283975	-0.203467	-0.177336
chr1	80900000	80950000	-0.0155582	-0.0540559	-0.0384978	0.0532809	0.089566	-0.283975	-0.203467	-0.177336
chr1	80950000	81000000	0.0105957	-0.0385082	-0.0491038	0.063887	-0.0453884	-0.273369	-0.192861	-0.16673
chr1	81000000	81050000	-0.00617261	-0.0385082	-0.0323356	-0.00979722	-0.0453884	-0.273369	-0.192861	-0.16673
chr1	81050000	81100000	-0.00617261	-0.0385082	-0.0323356	-0.00979722	-0.0453884	-0.273369	-0.192861	-0.269651
chr1	81100000	81150000	-0.00617261	-0.0385082	-0.0323356	-0.00979722	-0.0453884	-0.273369	-0.192861	-0.269651
chr1	81150000	81200000	-0.00617261	-0.0385082	-0.0323356	-0.00979722	-0.0453884	-0.273369	-0.283256	-0.269651
chr1	81200000	81250000	-0.00617261	-0.0385082	-0.0323356	-0.00979722	-0.0453884	-0.273369	-0.283256	-0.269651
chr1	81250000	81300000	-0.00617261	-0.0385082	-0.0323356	-0.00979722	-0.0453884	-0.273369	-0.283256	-0.269651
chr1	81300000	81350000	-0.00617261	-0.0385082	-0.0323356	-0.00979722	-0.0453884	-0.273369	-0.283256	-0.269651
chr1	81350000	81400000	-0.00617261	-0.0385082	-0.0323356	-0.00979722	-0.0453884	-0.273369	-0.283256	-0.269651
chr1	81400000	81450000	-0.00617261	-0.0385082	-0.0323356	-0.00979722	-0.0453884	-0.276194	-0.283256	-0.269651
chr1	81450000	81500000	-0.00617261	-0.0385082	-0.0323356	-0.00979722	-0.0453884	-0.276194	-0.283256	-0.269651
chr1	81500000	81550000	-0.0487242	-0.00748252	0.0412417	-0.193131	0.0303758	-0.459527	-0.46659	-0.452984
chr1	81550000	81600000	-0.0487242	-0.00748252	0.0412417	-0.0171907	0.0303758	-0.459527	-0.46659	-0.452984
chr1	81600000	81650000	-0.0487242	-0.00748252	0.0412417	-0.0171907	0.0303758	-0.459527	-0.46659	-0.452984
chr1	81650000	81700000	-0.0487242	-0.00748252	0.0412417	-0.0171907	0.0303758	-0.459527	-0.391731	-0.452984
chr1	81700000	81750000	-0.0247467	-0.0571562	-0.0324095	0.154021	0.00508138	-0.288315	-0.220519	-0.281772
chr1	81750000	81800000	-0.0247467	-0.0571562	-0.0324095	0.0457507	0.00508138	-0.288315	-0.220519	-0.281772
chr1	81800000	81850000	-0.0247467	-0.0571562	-0.0324095	0.0457507	0.00508138	-0.288315	-0.220519	-0.281772
chr1	81850000	81900000	-0.0247467	-0.0571562	-0.0324095	0.0457507	0.00508138	-0.288315	-0.220519	-0.281772
chr1	81900000	81950000	-0.0247467	-0.0571562	-0.0324095	0.0457507	0.00508138	-0.288315	-0.220519	-0.281772
chr1	81950000	82000000	-0.0247467	-0.0571562	-0.0324095	0.0457507	0.00508138	-0.288315	-0.220519	-0.281772
chr1	82000000	82050000	-0.0247467	-0.0571562	-0.0324095	0.0457507	0.00508138	-0.288315	-0.220519	-0.281772
chr1	82050000	82100000	0.0122233	0.0606527	0.0484294	-0.196674	-0.237343	-0.132435	-0.462943	-0.129203
chr1	82100000	82150000	0.0122233	0.0606527	0.0484294	-0.068854	-0.10925	-0.132435	-0.0886492	-0.129203
chr1	82150000	82200000	0.0122233	0.0606527	0.0484294	-0.068854	-0.10925	-0.132435	-0.0886492	-0.129203
chr1	82200000	82250000	0.0122233	0.0606527	0.0484294	-0.068854	-0.10925	-0.132435	-0.0886492	-0.129203
chr1	82250000	82300000	0.0122233	0.0606527	0.0484294	-0.068854	-0.10925	-0.132435	-0.0886492	-0.129203
chr1	82300000	82350000	-0.0124109	-0.0448019	-0.032391	0.176601	0.136205	0.11302	0.156805	0.116252
chr1	82350000	82400000	-0.0124109	-0.0448019	-0.032391	0.176601	0.136205	0.11302	0.156805	0.116252
chr1	82400000	82450000	-0.0124109	-0.0448019	-0.032391	0.176601	0.136205	0.11302	0.156805	0.116252
chr1	82450000	82500000	-0.0124109	-0.0448019	-0.032391	0.176601	0.136205	-0.180765	-0.207601	-0.256488
chr1	82500000	82550000	0.0374906	0.0277622	-0.00972838	-0.0683869	-0.0707093	0.0359014	0.00906523	-0.0398217
chr1	82550000	82600000	0.0374906	0.0277622	-0.00972838	-0.0683869	-0.0707093	0.0359014	0.00906523	-0.0398217
chr1	82600000	82650000	0.0374906	0.0277622	-0.00972838	-0.0683869	-0.0707093	0.0359014	0.00906523	-0.0398217
chr1	82650000	82700000	0.0374906	0.0277622	-0.00972838	-0.0683869	-0.0707093	0.0359014	0.00906523	-0.0398217
chr1	82700000	82750000	0.0374906	0.0277622	-0.00972838	-0.0683869	-0.0707093	-0.0290704	-0.00223421	-0.0398217
chr1	82750000	82800000	0.0374906	0.0277622	-0.00972838	-0.0683869	-0.0707093	-0.0290704	-0.00223421	-0.0398217
chr1	82800000	82850000	0.0374906	0.0277622	-0.00972838	-0.0683869	-0.0707093	-0.0290704	-0.00223421	-0.0398217
chr1	82850000	82900000	0.0282598	0.0185315	-0.00972838	-0.0683869	-0.0707093	-0.0290704	-0.00223421	-0.0398217
chr1	82900000	82950000	-0.0189962	0.0200466	0.0390429	-0.069902	-0.0722244	-0.0305855	-0.00374936	-0.0413369
chr1	82950000	83000000	-0.0189962	0.0200466	0.0390429	-0.069902	-0.0722244	-0.0305855	-0.00374936	-0.0413369
chr1	83000000	83050000	-0.0189962	0.0200466	0.0390429	-0.069902	-0.0722244	-0.0305855	-0.00374936	-0.0413369
chr1	83050000	83100000	-0.0189962	0.0200466	0.0390429	-0.069902	-0.0722244	0.0329738	0.0202619	0.029595
chr1	83100000	83150000	-0.0189962	0.0200466	0.0390429	-0.069902	-0.0722244	0.0329738	0.0202619	0.029595
chr1	83150000	83200000	-0.0189962	0.0200466	0.0390429	-0.069902	-0.0722244	0.0329738	0.0202619	0.029595
chr1	83200000	83250000	-0.0189962	0.0200466	0.0390429	-0.069902	-0.0722244	0.0329738	0.0202619	0.029595
chr1	83250000	83300000	-0.0189962	0.0200466	0.0390429	-0.069902	-0.0722244	0.0329738	0.0202619	0.029595
chr1	83300000	83350000	-0.0189962	0.0200466	0.0390429	-0.069902	-0.0722244	0.0329738	0.0202619	0.029595
chr1	83350000	83400000	-0.0189962	0.0200466	0.0390429	-0.069902	-0.0722244	0.0329738	0.0202619	0.029595
chr1	83400000	83450000	-0.0189962	0.0200466	0.0390429	-0.069902	0.102448	0.0329738	0.0202619	0.029595
chr1	83450000	83500000	-0.0189962	0.177622	0.196619	-0.227478	-0.0551277	-0.124602	-0.137314	-0.127981
chr1	83500000	83550000	-0.0189962	0.177622	0.196619	-0.227478	-0.0551277	-0.124602	0.0321777	-0.127981
chr1	83550000	83600000	-0.0189962	0.177622	0.196619	-0.227478	-0.0551277	-0.124602	0.0321777	-0.127981
chr1	83600000	83650000	-0.0189962	0.177622	0.196619	-0.227478	-0.0551277	-0.124602	0.0321777	-0.127981
chr1	83650000	83700000	-0.0189962	0.177622	0.196619	-0.227478	-0.0551277	-0.0751669	-0.0299692	-0.064003
chr1	83700000	83750000	-0.0630863	-0.0337995	0.0292868	-0.00298473	0.000992457	-0.0175912	0.0276066	-0.00642728
chr1	83750000	83800000	-0.0630863	-0.0337995	0.0292868	-0.00298473	0.000992457	-0.0175912	0.0276066	-0.00642728
chr1	83800000	83850000	-0.0630863	-0.0337995	0.0292868	-0.00298473	0.000992457	-0.0175912	0.0276066	-0.00642728
chr1	83850000	83900000	-0.0630863	-0.0337995	0.0292868	-0.00298473	0.000992457	-0.0175912	0.0276066	-0.00642728
chr1	83900000	83950000	0.11076	0.140047	0.0292868	-0.00298473	0.000992457	-0.0175912	0.0276066	-0.00642728
chr1	83950000	84000000	-0.0188133	-0.0190443	-0.000230968	-0.0123149	-0.00148869	-0.00115562	0.0440421	0.00384583
chr1	84000000	84050000	-0.0188133	-0.0190443	-0.000230968	-0.0123149	-0.00148869	-0.00115562	0.0440421	0.00384583
chr1	84050000	84100000	-0.0188133	-0.0190443	-0.000230968	-0.0123149	-0.00148869	-0.00115562	0.0440421	0.00384583
chr1	84100000	84150000	-0.0188133	-0.0190443	-0.000230968	-0.0123149	-0.00148869	-0.00115562	0.0440421	0.00384583
chr1	84150000	84200000	-0.0188133	-0.0190443	-0.000230968	-0.0123149	-0.00148869	-0.00115562	0.0440421	0.00384583
chr1	84200000	84250000	-0.0188133	-0.0190443	-0.000230968	-0.0123149	-0.00148869	-0.00115562	0.0440421	0.00384583
chr1	84250000	84300000	-0.0188133	-0.0190443	-0.000230968	-0.0123149	-0.00148869	-0.00115562	0.0440421	0.00384583
chr1	84300000	84350000	0.0281144	0.00263403	-0.0254804	0.0854978	0.0835848	-0.392065	-0.346867	-0.387063
chr1	84350000	84400000	0.0281144	0.00263403	-0.0254804	0.0854978	0.0835848	0.208218	0.226579	0.216553
chr1	84400000	84450000	0.0281144	0.00263403	-0.0254804	0.0854978	0.0835848	0.208218	0.226579	0.216553
chr1	84450000	84500000	0.0281144	0.00263403	-0.0254804	0.0854978	0.0835848	0.208218	0.226579	0.216553
chr1	84500000	84550000	0.0281144	0.00263403	-0.0254804	0.0854978	0.0835848	0.208218	0.226579	0.216553
chr1	84550000	84600000	0.0281144	0.00263403	-0.0254804	0.0854978	0.0835848	0.208218	0.226579	0.216553
chr1	84600000	84650000	0.193954	0.00867133	-0.185283	-0.122078	-0.123991	0.134823	0.328326	0.33582
chr1	84650000	84700000	0.193954	0.00867133	-0.185283	-0.122078	-0.123991	0.134823	0.328326	0.33582
chr1	84700000	84750000	0.190877	0.219231	0.0283537	0.0342105	-0.0246725	0.0652542	0.114689	0.122184
chr1	84750000	84800000	0.190877	0.219231	0.0283537	0.0342105	-0.0246725	0.0652542	0.114689	0.122184
chr1	84800000	84850000	-0.00143058	0.0269231	0.0283537	0.0342105	-0.0246725	0.0652542	0.114689	0.122184
chr1	84850000	84900000	-0.00143058	0.0269231	0.0283537	0.0342105	-0.0246725	0.0652542	0.114689	0.122184
chr1	84900000	84950000	-0.00143058	0.0269231	0.0283537	0.0342105	-0.0246725	0.0652542	0.114689	0.122184
chr1	84950000	85000000	-0.00143058	0.0269231	0.0283537	0.0342105	-0.0246725	0.0892655	0.114689	0.122184
chr1	85000000	85050000	-0.00143058	0.0269231	0.0283537	0.0342105	-0.0246725	0.0892655	0.0624294	0.122184
chr1	85050000	85100000	-0.00143058	0.0269231	0.0283537	0.0342105	-0.0246725	0.0892655	0.0624294	0.122184
chr1	85100000	85150000	-0.00143058	0.0269231	0.0283537	0.0342105	-0.0246725	0.0892655	0.0624294	0.122184
chr1	85150000	85200000	-0.00143058	0.0269231	0.0283537	0.0342105	-0.0246725	0.0892655	0.0624294	0.122184
chr1	85200000	85250000	0.192416	0.220769	0.0283537	-0.218421	-0.280859	-0.108475	-0.14661	-0.125382
chr1	85250000	85300000	0.192416	0.220769	0.0283537	-0.218421	-0.280859	-0.108475	-0.14661	-0.125382
chr1	85300000	85350000	0.192416	0.220769	0.0283537	-0.218421	-0.280859	-0.108475	-0.14661	-0.125382
chr1	85350000	85400000	-0.0804503	-0.0701399	0.0103104	0.072488	0.0100503	-0.129712	-0.0859271	-0.0750853
chr1	85400000	85450000	-0.0804503	-0.0701399	0.0103104	0.072488	-0.0452627	-0.129712	-0.0859271	-0.0750853
chr1	85450000	85500000	0.0487805	0.0590909	0.0103104	-0.0237526	-0.0452627	-0.129712	-0.0859271	-0.0750853
chr1	85500000	85550000	0.0487805	0.0590909	0.0103104	-0.0237526	-0.0452627	-0.129712	-0.0859271	-0.0750853
chr1	85550000	85600000	0.0487805	0.0590909	0.0103104	-0.0237526	-0.0452627	-0.129712	-0.0859271	-0.0750853
chr1	85600000	85650000	0.0487805	0.0590909	0.0103104	-0.0237526	-0.0452627	-0.129712	-0.0859271	-0.0750853
chr1	85650000	85700000	0.0487805	0.0590909	0.0103104	-0.0237526	-0.0452627	-0.129712	-0.0859271	-0.0750853
chr1	85700000	85750000	0.0517683	0.0524242	0.00065595	0.0609592	0.0304287	0.0680277	0.0708526	0.0755869
chr1	85750000	85800000	0.0517683	0.0524242	0.00065595	0.0609592	0.0304287	0.0680277	0.0708526	0.0755869
chr1	85800000	85850000	0.0517683	0.0524242	0.00065595	0.0609592	0.0304287	0.0680277	0.0708526	0.0755869
chr1	85850000	85900000	0.0517683	0.0524242	0.00065595	0.0609592	0.0304287	0.0680277	0.0708526	0.0755869
chr1	85900000	85950000	0.0456144	0.0462704	0.00065595	0.0609592	0.0304287	0.0680277	0.0708526	0.0755869
chr1	85950000	86000000	0.0456144	0.0462704	0.00065595	0.0609592	0.0304287	0.0680277	0.0708526	0.0755869
chr1	86000000	86050000	0.0456144	0.0462704	0.00065595	0.0609592	0.0304287	0.0680277	0.0708526	0.0755869
chr1	86050000	86100000	0.0456144	0.0462704	0.00065595	0.0609592	0.0304287	0.0680277	0.0708526	0.0755869
chr1	86100000	86150000	-0.0938931	-0.0126107	0.0812823	-0.135486	0.0198955	0.540755	0.54358	0.548314
chr1	86150000	86200000	-0.0938931	-0.0126107	0.0812823	-0.135486	0.0198955	0.0068567	-0.0100924	0.00728495
chr1	86200000	86250000	-0.0938931	-0.0126107	0.0812823	-0.135486	0.0198955	0.0068567	-0.0100924	0.00728495
chr1	86250000	86300000	-0.0938931	-0.0126107	0.0812823	-0.135486	0.0198955	0.0068567	-0.0100924	0.00728495
chr1	86300000	86350000	-0.0938931	-0.0126107	0.0812823	-0.135486	0.0198955	0.0068567	-0.0100924	0.00728495
chr1	86350000	86400000	-0.0938931	-0.0126107	0.0812823	-0.135486	0.0198955	0.0068567	-0.0100924	0.00728495
chr1	86400000	86450000	0.0691839	-0.0177156	-0.0868995	0.0326954	0.00758237	-0.0453005	-0.0170519	-0.0595819
chr1	86450000	86500000	0.0691839	-0.0177156	-0.0868995	0.0326954	0.00758237	-0.0453005	-0.0170519	-0.0595819
chr1	86500000	86550000	0.0691839	-0.0177156	-0.0868995	0.0326954	0.00758237	-0.0453005	-0.0170519	-0.0595819
chr1	86550000	86600000	0.0691839	-0.0177156	-0.0868995	0.0326954	0.00758237	-0.0453005	-0.0170519	-0.0595819
chr1	86600000	86650000	0.0691839	-0.0177156	-0.0868995	0.0326954	0.00758237	-0.0453005	-0.0170519	-0.0595819
chr1	86650000	86700000	0.0691839	-0.0177156	-0.0868995	0.0326954	0.00758237	-0.0453005	-0.0170519	-0.0595819
chr1	86700000	86750000	0.0691839	-0.0177156	-0.0868995	0.0326954	0.00758237	-0.0453005	-0.0170519	-0.0595819
chr1	86750000	86800000	0.0691839	-0.0177156	-0.0868995	0.0326954	0.00758237	-0.0453005	-0.0170519	-0.0595819
chr1	86800000	86850000	-0.0154315	0.0158508	0.0312823	-0.0809752	-0.0450973	0.0639188	0.109117	0.128217
chr1	86850000	86900000	0.00743433	0.0158508	0.00841648	-0.0809752	-0.0450973	0.0639188	0.109117	0.128217
chr1	86900000	86950000	0.00743433	0.0158508	0.00841648	-0.0809752	-0.0450973	0.0639188	0.109117	0.128217
chr1	86950000	87000000	0.0766651	0.0850816	0.00841648	-0.0809752	-0.0450973	0.0639188	0.109117	0.128217
chr1	87000000	87050000	-0.0590056	-0.0376457	0.0213599	0.0417521	0.07763	-0.0153313	0.0312789	0.0200679
chr1	87050000	87100000	-0.0590056	-0.0376457	0.0213599	0.0417521	0.07763	-0.0153313	0.0312789	0.0200679
chr1	87100000	87150000	-0.0590056	-0.0376457	0.0213599	0.0417521	0.07763	-0.0153313	0.0312789	0.0200679
chr1	87150000	87200000	0.0301079	0.0978555	0.0677476	0.159102	0.0782189	0.12473	0.0682332	0.12973
chr1	87200000	87250000	0.0301079	0.0978555	0.0677476	0.159102	0.0782189	0.12473	0.0682332	0.12973
chr1	87250000	87300000	0.0301079	0.0978555	0.0677476	0.159102	0.0782189	0.12473	0.0682332	0.12973
chr1	87300000	87350000	0.0301079	0.0978555	0.0677476	0.159102	0.0782189	0.12473	0.0682332	0.12973
chr1	87350000	87400000	0.0301079	0.0978555	0.0677476	0.159102	0.0782189	0.12473	0.0682332	0.12973
chr1	87400000	87450000	-0.178734	-0.152145	0.0265891	0.0812828	0.120067	0.217951	0.178403	0.146072
chr1	87450000	87500000	-0.178734	-0.152145	0.0265891	0.0812828	0.120067	0.217951	0.178403	0.146072
chr1	87500000	87550000	-0.178734	-0.152145	0.0265891	0.0812828	0.120067	0.217951	0.178403	0.146072
chr1	87550000	87600000	-0.0436351	-0.0419814	0.00165373	0.241889	0.280674	0.121495	0.339009	0.306678
chr1	87600000	87650000	-0.0436351	-0.0419814	0.00165373	0.077979	0.0332209	0.121495	0.0918336	0.098055
chr1	87650000	87700000	-0.0436351	-0.0419814	0.00165373	0.077979	0.0332209	0.121495	0.0918336	0.098055
chr1	87700000	87750000	-0.0436351	-0.0419814	0.00165373	0.077979	0.0332209	0.121495	0.0918336	0.098055
chr1	87750000	87800000	-0.0436351	-0.0419814	0.00165373	0.077979	0.0332209	0.121495	0.0918336	0.098055
chr1	87800000	87850000	-0.0436351	-0.0419814	0.00165373	0.077979	0.0332209	0.121495	0.0918336	0.098055
chr1	87850000	87900000	-0.0436351	-0.0419814	0.00165373	0.077979	0.0332209	-0.216076	-0.207601	-0.205144
chr1	87900000	87950000	-0.016046	0.0335198	0.0495658	-0.0445204	-0.0193198	-0.1085	-0.100026	-0.0975682
chr1	87950000	88000000	-0.016046	0.0335198	0.0495658	-0.0445204	-0.0193198	-0.1085	-0.100026	-0.0975682
chr1	88000000	88050000	-0.016046	0.0335198	0.0495658	-0.0445204	-0.0193198	-0.1085	-0.100026	-0.0975682
chr1	88050000	88100000	-0.016046	0.0335198	0.0495658	-0.0445204	-0.0193198	-0.1085	-0.100026	-0.0975682
chr1	88100000	88150000	-0.016046	0.0335198	0.0495658	-0.0445204	-0.0193198	-0.1085	-0.100026	-0.0975682
chr1	88150000	88200000	-0.1222	0.00918415	0.131384	-0.126339	-0.101138	-0.190318	-0.181844	-0.179386
chr1	88200000	88250000	-0.1222	0.00918415	0.131384	-0.126339	-0.101138	-0.190318	-0.181844	-0.179386
chr1	88250000	88300000	-0.1222	0.00918415	0.131384	-0.126339	-0.101138	-0.190318	-0.181844	-0.179386
chr1	88300000	88350000	-0.214508	-0.0831235	0.131384	-0.126339	0.0371444	-0.190318	-0.181844	-0.179386
chr1	88350000	88400000	-0.0544465	-0.0437296	0.0107169	0.0237412	-0.00224957	-0.0347971	-0.0150231	-0.0588359
chr1	88400000	88450000	-0.0544465	-0.0437296	0.0107169	0.0237412	-0.00224957	-0.0347971	-0.0150231	-0.0588359
chr1	88450000	88500000	-0.0544465	-0.0437296	0.0107169	0.0237412	-0.00224957	-0.0347971	-0.0150231	-0.0588359
chr1	88500000	88550000	-0.0544465	-0.0437296	0.0107169	0.0237412	-0.00224957	-0.0347971	-0.0150231	-0.0588359
chr1	88550000	88600000	-0.0188274	-0.0311888	-0.0123614	0.0779904	0.0818976	0.00803801	-0.00467386	-0.00223796
chr1	88600000	88650000	-0.0188274	-0.0311888	-0.0123614	0.0779904	0.0818976	0.00803801	-0.00467386	-0.00223796
chr1	88650000	88700000	-0.0188274	-0.0311888	-0.0123614	0.0779904	0.0818976	0.00803801	-0.00467386	-0.00223796
chr1	88700000	88750000	-0.0188274	-0.0311888	-0.0123614	0.0779904	0.0818976	0.00803801	-0.00467386	-0.00223796
chr1	88750000	88800000	-0.0188274	-0.0311888	-0.0123614	0.00280246	0.0163954	0.00803801	-0.00467386	-0.00223796
chr1	88800000	88850000	-0.0188274	-0.0311888	-0.0123614	0.00280246	0.0163954	0.00803801	-0.00467386	-0.00223796
chr1	88850000	88900000	-0.0188274	-0.0311888	-0.0123614	0.00280246	0.0163954	0.0108629	-0.00467386	-0.00223796
chr1	88900000	88950000	-0.0188274	-0.0311888	-0.0123614	0.00280246	0.0163954	0.0108629	-0.00467386	-0.00223796
chr1	88950000	89000000	-0.0188274	-0.0311888	-0.0123614	0.00280246	0.0163954	0.0108629	-0.00467386	-0.00223796
chr1	89000000	89050000	-0.0188274	-0.0311888	-0.0123614	0.00280246	0.0163954	0.0108629	-0.00467386	-0.00223796
chr1	89050000	89100000	-0.0188274	-0.0311888	-0.0123614	0.00280246	0.0163954	0.0108629	-0.00467386	-0.00223796
chr1	89100000	89150000	-0.0177017	-0.0429604	-0.0252587	0.126373	-0.348756	0.224807	0.186672	0.187548
chr1	89150000	89200000	-0.0177017	-0.0429604	-0.0252587	0.126373	0.216018	0.224807	0.186672	0.187548
chr1	89200000	89250000	-0.0177017	-0.0429604	-0.0252587	0.126373	0.216018	0.224807	0.186672	0.187548
chr1	89250000	89300000	-0.0177017	-0.0429604	-0.0252587	0.126373	0.216018	0.224807	0.186672	0.187548
chr1	89300000	89350000	-0.0177017	-0.0429604	-0.0252587	0.126373	0.216018	0.224807	0.186672	0.187548
chr1	89350000	89400000	0.0669137	0.041655	-0.0252587	0.0481773	0.051535	0.224807	0.172548	0.163904
chr1	89400000	89450000	0.0044137	0.041655	0.0372413	0.0481773	0.051535	0.135824	0.172548	0.163904
chr1	89450000	89500000	0.0044137	0.041655	0.0372413	0.0481773	0.051535	0.135824	0.172548	0.163904
chr1	89500000	89550000	0.0044137	0.041655	0.0372413	0.0481773	0.051535	0.135824	0.172548	0.163904
chr1	89550000	89600000	0.0044137	0.041655	0.0372413	-0.276635	-0.291988	0.135824	0.172548	0.163904
chr1	89600000	89650000	-0.0221717	0.00165501	0.0238267	0.0233652	0.00801244	0.112378	0.0770673	0.0466578
chr1	89650000	89700000	-0.0221717	0.00165501	0.0238267	0.0233652	0.00801244	0.112378	0.0770673	0.0466578
chr1	89700000	89750000	-0.0221717	0.00165501	0.0238267	0.0233652	0.00801244	0.112378	0.0770673	0.0466578
chr1	89750000	89800000	-0.0221717	0.00165501	0.0238267	0.0233652	0.00801244	0.112378	0.0770673	0.0466578
chr1	89800000	89850000	0.0464259	0.00165501	-0.0447709	0.0368991	0.00801244	0.112378	0.0770673	0.0466578
chr1	89850000	89900000	0.0464259	0.00165501	-0.0447709	0.0368991	0.00801244	0.112378	0.0770673	0.0466578
chr1	89900000	89950000	0.0464259	0.00165501	-0.0447709	0.0368991	0.00801244	0.112378	0.0770673	0.0466578
chr1	89950000	90000000	0.0464259	0.00165501	-0.0447709	0.0368991	0.00801244	0.112378	0.0770673	0.0466578
chr1	90000000	90050000	0.0464259	0.00165501	-0.0447709	0.0368991	0.00801244	0.346841	0.435824	0.401317
chr1	90050000	90100000	-0.00447936	0.00722611	0.0117055	0.0501481	0.0248644	0.108963	0.197946	0.163438
chr1	90100000	90150000	-0.00447936	0.00722611	0.0117055	0.0501481	0.0248644	0.108963	0.197946	0.163438
chr1	90150000	90200000	-0.00447936	0.00722611	0.0117055	0.0501481	0.0248644	0.108963	0.197946	0.163438
chr1	90200000	90250000	-0.00447936	0.00722611	0.0117055	0.0501481	0.0248644	0.108963	0.197946	0.163438
chr1	90250000	90300000	-0.350633	-0.0586247	0.292008	-0.230155	-0.255439	-0.171341	-0.0823575	-0.116865
chr1	90300000	90350000	-0.041182	-0.0586247	-0.0174427	0.0269879	0.047327	0.152106	0.0998459	0.123747
chr1	90350000	90400000	-0.041182	-0.0586247	-0.0174427	0.0269879	0.047327	0.152106	0.0998459	0.123747
chr1	90400000	90450000	-0.041182	-0.0586247	-0.0174427	0.0269879	0.047327	0.152106	0.0998459	0.123747
chr1	90450000	90500000	-0.041182	-0.0586247	-0.0174427	0.0269879	0.047327	0.152106	0.0998459	0.123747
chr1	90500000	90550000	-0.027167	-0.0126807	0.0144863	-0.00394167	-0.0208945	-0.0380842	-0.0253724	-0.0394024
chr1	90550000	90600000	-0.027167	-0.0126807	0.0144863	-0.00394167	-0.0208945	-0.0380842	-0.0253724	-0.0394024
chr1	90600000	90650000	-0.027167	-0.0126807	0.0144863	-0.00394167	-0.0208945	-0.0380842	-0.0253724	-0.0394024
chr1	90650000	90700000	-0.027167	-0.0126807	0.0144863	-0.00394167	-0.0208945	-0.0380842	-0.0253724	-0.0394024
chr1	90700000	90750000	-0.027167	-0.0126807	0.0144863	-0.00394167	-0.0208945	-0.0380842	-0.0253724	-0.0394024
chr1	90750000	90800000	-0.0810131	-0.0665268	0.0144863	-0.0851447	-0.0208945	-0.0380842	-0.0253724	0.144186
chr1	90800000	90850000	-0.0200375	0.0137762	0.0338137	-0.165448	0.0341736	0.0878274	0.066641	0.0638829
chr1	90850000	90900000	-0.0200375	0.0137762	0.0338137	-0.165448	0.0341736	0.0878274	0.066641	0.0638829
chr1	90900000	90950000	-0.0200375	0.0137762	0.0338137	-0.165448	-0.134676	-0.17206	0.066641	-0.158648
chr1	90950000	91000000	0.0271998	0.0283916	0.0011918	-0.0154477	0.0153235	-0.0220596	0.025963	-0.00864838
chr1	91000000	91050000	0.0271998	0.0283916	0.0011918	-0.0154477	0.0153235	-0.0220596	0.025963	-0.00864838
chr1	91050000	91100000	0.0271998	0.0283916	0.0011918	-0.0154477	0.0153235	-0.0220596	0.025963	-0.00864838
chr1	91100000	91150000	0.0271998	0.0283916	0.0011918	-0.0154477	0.0153235	-0.0220596	0.025963	-0.00864838
chr1	91150000	91200000	0.0271998	0.0283916	0.0011918	-0.0154477	0.0153235	-0.0220596	0.025963	-0.00864838
chr1	91200000	91250000	0.0271998	0.0283916	0.0011918	-0.0154477	0.0153235	-0.0220596	0.025963	-0.00864838
chr1	91250000	91300000	0.0271998	0.0283916	0.0011918	-0.0154477	0.0153235	-0.0220596	0.025963	-0.00864838
chr1	91300000	91350000	0.0271998	0.0283916	0.0011918	-0.0154477	0.0153235	-0.0220596	0.025963	-0.00864838
chr1	91350000	91400000	0.0392355	0.013986	-0.0252494	0.0722488	0.0515945	0.0441192	0.0836672	0.0958781
chr1	91400000	91450000	0.0392355	0.013986	-0.0252494	0.0722488	0.0515945	0.0441192	0.0836672	0.0958781
chr1	91450000	91500000	0.0392355	0.013986	-0.0252494	0.0722488	0.0515945	0.0441192	0.0836672	0.0958781
chr1	91500000	91550000	-0.265643	-0.229953	0.0356892	-0.0251652	0.295534	0.288059	0.327607	0.339818
chr1	91550000	91600000	-0.0856426	-0.0499534	0.0356892	-0.0251652	-0.0159653	-0.00713919	0.0761941	0.0380094
chr1	91600000	91650000	-0.0856426	-0.0499534	0.0356892	-0.0251652	-0.0159653	-0.00713919	0.0761941	0.0380094
chr1	91650000	91700000	-0.0856426	-0.0499534	0.0356892	-0.0251652	-0.0159653	-0.00713919	0.0761941	0.0380094
chr1	91700000	91750000	-0.0856426	-0.0499534	0.0356892	-0.0251652	-0.0159653	-0.00713919	0.0761941	0.0380094
chr1	91750000	91800000	-0.0871811	-0.0514918	0.0356892	-0.0251652	-0.0159653	-0.00713919	0.0761941	0.0380094
chr1	91800000	91850000	-0.0871811	-0.0514918	0.0356892	-0.0251652	-0.0159653	-0.00713919	0.0761941	0.0380094
chr1	91850000	91900000	-0.0871811	-0.0514918	0.0356892	-0.0251652	-0.0159653	-0.00713919	0.0761941	0.0380094
chr1	91900000	91950000	-0.0871811	-0.0514918	0.0356892	-0.0251652	-0.0159653	-0.00713919	0.0761941	0.0380094
chr1	91950000	92000000	0.00291276	0.0260373	0.0231245	0.00370244	0.00712584	0.233102	0.207678	0.232619
chr1	92000000	92050000	0.00291276	0.0260373	0.0231245	0.00370244	0.00712584	0.233102	0.207678	0.232619
chr1	92050000	92100000	0.00291276	0.0260373	0.0231245	0.00370244	0.00712584	0.233102	0.207678	0.232619
chr1	92100000	92150000	0.00291276	0.0260373	0.0231245	0.00370244	0.00712584	0.233102	0.207678	0.232619
chr1	92150000	92200000	0.00291276	0.0260373	0.0231245	0.00370244	0.00712584	0.233102	0.207678	0.232619
chr1	92200000	92250000	0.00291276	0.0260373	0.0231245	0.00370244	0.00712584	0.233102	0.207678	0.232619
chr1	92250000	92300000	0.00291276	0.0260373	0.0231245	0.00370244	0.00712584	0.233102	0.207678	0.232619
chr1	92300000	92350000	0.00291276	0.0260373	0.0231245	0.00370244	0.00712584	0.233102	0.207678	0.232619
chr1	92350000	92400000	0.00291276	0.0260373	0.0231245	-0.0775006	-0.06711	-0.0974063	-0.131305	-0.133167
chr1	92400000	92450000	-0.0452908	-0.05331	-0.00801922	0.0649237	0.0753143	0.045018	0.0111197	0.00925739
chr1	92450000	92500000	-0.0452908	-0.05331	-0.00801922	0.0649237	0.0753143	0.045018	0.0111197	0.00925739
chr1	92500000	92550000	-0.0452908	-0.05331	-0.00801922	0.0649237	0.0753143	0.045018	0.0111197	0.00925739
chr1	92550000	92600000	-0.0452908	-0.05331	-0.00801922	0.0649237	0.0753143	0.045018	0.0111197	0.00925739
chr1	92600000	92650000	-0.0452908	-0.05331	-0.00801922	0.0649237	0.0753143	0.045018	0.0111197	0.00925739
chr1	92650000	92700000	-0.0452908	-0.05331	-0.00801922	0.0649237	0.0753143	0.045018	0.0111197	0.00925739
chr1	92700000	92750000	-0.0452908	-0.05331	-0.00801922	0.0649237	0.0753143	0.045018	0.0111197	0.00925739
chr1	92750000	92800000	-0.101388	-0.0608858	0.0405026	-0.00344042	-0.0264258	-0.120288	-0.189497	-0.131567
chr1	92800000	92850000	-0.101388	-0.0608858	0.0405026	-0.00344042	-0.0264258	-0.120288	-0.189497	-0.131567
chr1	92850000	92900000	-0.101388	-0.0608858	0.0405026	-0.00344042	-0.0264258	-0.0878017	-0.189497	-0.131567
chr1	92900000	92950000	-0.101388	-0.0608858	0.0405026	-0.00344042	-0.0264258	-0.0878017	-0.189497	-0.131567
chr1	92950000	93000000	-0.101388	-0.0608858	0.0405026	-0.00344042	-0.0264258	-0.0878017	-0.0482537	-0.0856703
chr1	93000000	93050000	-0.101388	-0.0608858	0.0405026	-0.00344042	-0.0264258	-0.0878017	-0.0482537	-0.0856703
chr1	93050000	93100000	-0.101388	-0.0608858	0.0405026	-0.00344042	-0.0264258	-0.0878017	-0.0482537	-0.0856703
chr1	93100000	93150000	-0.101388	-0.0608858	0.0405026	-0.00344042	-0.0264258	-0.0878017	-0.0482537	-0.0856703
chr1	93150000	93200000	-0.101388	-0.0608858	0.0405026	-0.00344042	-0.0264258	-0.0878017	-0.0482537	-0.0856703
chr1	93200000	93250000	0.000745779	0.0239627	0.0232169	0.0410344	0.0328305	-0.0427067	-0.0893169	-0.0522991
chr1	93250000	93300000	-0.0392542	-0.0160373	0.0232169	0.0410344	0.0328305	-0.0427067	-0.0893169	-0.0522991
chr1	93300000	93350000	-0.0392542	-0.0160373	0.0232169	0.0410344	0.0328305	-0.0427067	-0.0893169	-0.0522991
chr1	93350000	93400000	-0.0392542	-0.0160373	0.0232169	0.0410344	0.0328305	-0.0427067	-0.0893169	-0.0522991
chr1	93400000	93450000	-0.0392542	-0.0160373	0.0232169	0.0410344	0.0328305	-0.0427067	-0.0893169	-0.0522991
chr1	93450000	93500000	-0.0392542	-0.0160373	0.0232169	0.0410344	0.0328305	-0.0427067	-0.0893169	-0.0522991
chr1	93500000	93550000	-0.0377298	-0.0160373	0.0216925	0.0410344	0.0328305	-0.0427067	-0.0893169	-0.0522991
chr1	93550000	93600000	-0.0377298	-0.0160373	0.0216925	0.0410344	0.0328305	-0.0427067	-0.0992039	-0.0536899
chr1	93600000	93650000	-0.0377298	-0.0160373	0.0216925	0.0410344	0.0328305	-0.0412943	-0.0992039	-0.0536899
chr1	93650000	93700000	-0.0377298	-0.0160373	0.0216925	0.0410344	0.0328305	-0.0412943	-0.0992039	-0.0536899
chr1	93700000	93750000	-0.0377298	-0.0160373	0.0216925	0.0410344	0.0328305	-0.0412943	-0.0992039	-0.0536899
chr1	93750000	93800000	-0.0377298	-0.0160373	0.0216925	0.0410344	0.0328305	-0.0412943	-0.0992039	-0.0536899
chr1	93800000	93850000	-0.0377298	-0.0160373	0.0216925	0.0410344	0.0328305	-0.0412943	-0.0907293	-0.0536899
chr1	93850000	93900000	-0.0377298	-0.0160373	0.0216925	0.0410344	0.0328305	-0.0412943	-0.0907293	-0.0536899
chr1	93900000	93950000	-0.0377298	-0.0160373	0.0216925	0.0410344	0.0328305	-0.0412943	-0.0907293	-0.0536899
chr1	93950000	94000000	-0.0377298	-0.0160373	0.0216925	0.0410344	0.0328305	-0.0412943	-0.0907293	-0.0536899
chr1	94000000	94050000	-0.0377298	-0.0160373	0.0216925	0.0004329	0.0328305	0.0533385	-0.0907293	0.0422767
chr1	94050000	94100000	-0.0301079	-0.0251282	0.00497967	0.00952381	0.0390102	0.0624294	0.0539548	0.0513676
chr1	94100000	94150000	-0.023954	-0.0189744	0.00497967	0.00952381	0.0390102	0.0624294	0.0539548	0.0513676
chr1	94150000	94200000	-0.023954	-0.0189744	0.00497967	0.00952381	0.0390102	0.0624294	0.0539548	0.0513676
chr1	94200000	94250000	-0.023954	-0.0189744	0.00497967	0.00952381	0.0390102	0.0624294	0.0539548	0.0513676
chr1	94250000	94300000	-0.023954	-0.0189744	0.00497967	0.00952381	0.0390102	0.0624294	0.0539548	0.0513676
chr1	94300000	94350000	0.0293996	-0.152308	-0.181707	-0.0766917	-0.00232897	-0.170056	-0.14887	-0.157441
chr1	94350000	94400000	0.0278612	-0.153846	-0.181707	-0.0766917	-0.00232897	-0.170056	-0.14887	-0.157441
chr1	94400000	94450000	0.0278612	-0.153846	-0.181707	-0.0766917	-0.00232897	-0.170056	-0.14887	-0.157441
chr1	94450000	94500000	0.0278612	-0.153846	-0.181707	-0.0766917	-0.00232897	-0.170056	-0.14887	-0.157441
chr1	94500000	94550000	0.0278612	-0.0189977	-0.0468588	0.0065049	0.0345838	0.000179764	-0.025244	0.00395541
chr1	94550000	94600000	0.0278612	-0.0189977	-0.0468588	0.0065049	0.0345838	0.000179764	-0.025244	0.00395541
chr1	94600000	94650000	0.0278612	-0.0189977	-0.0468588	0.0065049	0.0345838	0.000179764	-0.025244	0.00395541
chr1	94650000	94700000	0.0278612	-0.0189977	-0.0468588	0.0065049	0.0345838	0.000179764	-0.025244	0.00395541
chr1	94700000	94750000	0.0278612	-0.0189977	-0.0468588	0.0065049	0.0345838	0.000179764	-0.025244	0.00395541
chr1	94750000	94800000	0.0278612	-0.0189977	-0.0468588	0.0065049	0.0345838	0.000179764	-0.025244	0.00395541
chr1	94800000	94850000	-0.0136679	-0.00041958	0.0132483	-0.105468	-0.0878259	-0.187442	-0.177555	-0.104046
chr1	94850000	94900000	-0.0136679	-0.00041958	0.0132483	-0.105468	-0.0878259	-0.187442	-0.177555	-0.104046
chr1	94900000	94950000	-0.0136679	-0.00041958	0.0132483	-0.105468	-0.0878259	-0.187442	-0.177555	-0.104046
chr1	94950000	95000000	-0.0136679	-0.00041958	0.0132483	-0.105468	-0.0878259	-0.187442	-0.177555	-0.104046
chr1	95000000	95050000	0.155539	0.108671	-0.0468681	-0.0175666	-0.0571788	0.0269132	0.0311505	0.0302567
chr1	95050000	95100000	0.0540009	0.00713287	-0.0468681	-0.0175666	-0.0571788	0.0269132	0.0311505	0.0302567
chr1	95100000	95150000	0.0540009	0.00713287	-0.0468681	-0.0175666	-0.0571788	0.0269132	0.0311505	0.0302567
chr1	95150000	95200000	0.0540009	0.00713287	-0.0468681	-0.0175666	-0.0571788	0.0269132	0.0311505	0.0302567
chr1	95200000	95250000	0.0540009	0.00713287	-0.0468681	-0.0175666	-0.0149663	0.0269132	0.0311505	0.0302567
chr1	95250000	95300000	0.0601548	-0.00792541	-0.0680802	0.00514924	0.00624586	0.0481253	0.0523626	0.0514688
chr1	95300000	95350000	-0.0999062	-0.00792541	0.0919808	0.00514924	0.00624586	0.0481253	0.0523626	0.0514688
chr1	95350000	95400000	-0.0999062	-0.00792541	0.0919808	0.00514924	0.00624586	0.0481253	0.0523626	0.0514688
chr1	95400000	95450000	-0.0999062	-0.00792541	0.0919808	0.00514924	0.00624586	0.0481253	0.0523626	0.0514688
chr1	95450000	95500000	-0.0999062	-0.00792541	0.0919808	0.00514924	0.00624586	0.0481253	0.0523626	0.0514688
chr1	95500000	95550000	-0.0999062	-0.00792541	0.0919808	0.00514924	0.00624586	0.0481253	0.0523626	0.0514688
chr1	95550000	95600000	0.0725657	-0.037366	-0.109932	0.261438	0.297267	0.0107601	0.0503082	0.395412
chr1	95600000	95650000	0.0725657	-0.037366	-0.109932	0.261438	0.297267	0.0107601	0.0503082	0.395412
chr1	95650000	95700000	0.0725657	-0.037366	-0.109932	0.261438	0.297267	0.0107601	0.0503082	0.395412
chr1	95700000	95750000	0.0725657	-0.037366	-0.109932	0.261438	0.297267	0.0107601	0.0503082	0.395412
chr1	95750000	95800000	0.0725657	-0.037366	-0.109932	0.261438	-0.00549821	0.0107601	0.0503082	-0.000971467
chr1	95800000	95850000	0.0725657	-0.037366	-0.109932	0.00279107	-0.00549821	0.0107601	0.0503082	-0.000971467
chr1	95850000	95900000	0.0725657	-0.037366	-0.109932	0.00279107	-0.00549821	0.0107601	0.0503082	-0.000971467
chr1	95900000	95950000	0.0725657	-0.037366	-0.109932	0.00279107	-0.00549821	0.0107601	0.0503082	-0.000971467
chr1	95950000	96000000	0.0725657	-0.037366	-0.109932	0.00279107	-0.00549821	0.0107601	0.0503082	-0.000971467
chr1	96000000	96050000	-0.0173734	-0.037366	-0.0199926	0.00279107	-0.00549821	0.0107601	0.0503082	-0.000971467
chr1	96050000	96100000	-0.0173734	-0.037366	-0.0199926	0.00279107	-0.00549821	0.0107601	0.0503082	-0.000971467
chr1	96100000	96150000	-0.0173734	-0.037366	-0.0199926	0.00279107	-0.00549821	0.0107601	0.0503082	-0.000971467
chr1	96150000	96200000	-0.0173734	-0.037366	-0.0199926	0.00279107	-0.00549821	0.0107601	0.0503082	-0.000971467
chr1	96200000	96250000	-0.0173734	-0.037366	-0.0199926	0.00279107	-0.00549821	0.0107601	0.0503082	-0.000971467
chr1	96250000	96300000	-0.0173734	-0.037366	-0.0199926	0.00279107	-0.00549821	0.0107601	0.0503082	-0.000971467
chr1	96300000	96350000	-0.0173734	-0.037366	-0.0199926	0.00279107	-0.00549821	0.0107601	0.0503082	-0.000971467
chr1	96350000	96400000	-0.134296	-0.154289	-0.0199926	0.0960242	0.0832936	0.0107601	0.0503082	-0.000971467
chr1	96400000	96450000	-0.134296	-0.154289	-0.0199926	0.0960242	0.0832936	0.0107601	0.0503082	-0.000971467
chr1	96450000	96500000	-0.00777205	0.0244988	0.0322709	-0.0827637	-0.0954942	-0.168028	-0.12848	-0.179759
chr1	96500000	96550000	-0.00777205	0.0244988	0.0322709	-0.0827637	-0.0954942	-0.168028	-0.12848	-0.179759
chr1	96550000	96600000	-0.00777205	0.0244988	0.0322709	-0.0827637	-0.0954942	-0.168028	-0.12848	-0.179759
chr1	96600000	96650000	-0.00777205	0.0244988	0.0322709	-0.0827637	-0.0954942	-0.168028	-0.12848	-0.179759
chr1	96650000	96700000	-0.00777205	0.0244988	0.0322709	-0.0827637	-0.0954942	-0.168028	-0.12848	-0.179759
chr1	96700000	96750000	0.0518152	0.0620979	0.0102827	-0.438824	-0.0527193	0.0705444	0.0973806	0.0803136
chr1	96750000	96800000	0.0518152	0.0620979	0.0102827	-0.0313055	-0.0527193	0.0705444	0.0973806	0.0803136
chr1	96800000	96850000	0.0518152	0.0620979	0.0102827	-0.0313055	-0.0527193	0.0705444	0.0973806	0.0803136
chr1	96850000	96900000	0.0518152	0.0620979	0.0102827	-0.0313055	-0.0527193	0.0705444	0.0973806	0.0803136
chr1	96900000	96950000	0.0518152	0.0620979	0.0102827	-0.0313055	-0.0527193	0.0705444	0.0973806	0.0803136
chr1	96950000	97000000	0.0518152	0.0620979	0.0102827	-0.0313055	-0.0527193	0.0705444	0.0973806	0.0803136
chr1	97000000	97050000	0.0518152	0.0620979	0.0102827	-0.106494	-0.0527193	0.0705444	0.0973806	0.0803136
chr1	97050000	97100000	0.0564447	-0.00750583	-0.0639505	-0.0307359	-0.0890433	0.146302	0.173138	0.156071
chr1	97100000	97150000	0.0564447	-0.00750583	-0.0639505	-0.0307359	-0.0890433	0.146302	0.173138	0.156071
chr1	97150000	97200000	0.0564447	-0.00750583	-0.0639505	0.115129	0.068162	0.14489	0.178788	0.233957
chr1	97200000	97250000	0.0472139	0.0559907	0.00877679	0.0424015	-0.0045653	0.0721623	0.106061	0.16123
chr1	97250000	97300000	0.0472139	0.0559907	0.00877679	0.0424015	-0.0045653	0.0721623	0.106061	0.16123
chr1	97300000	97350000	0.0472139	0.0559907	0.00877679	0.0424015	-0.0045653	-0.0267078	0.0142527	-0.0126228
chr1	97350000	97400000	0.0472139	0.0559907	0.00877679	0.0424015	-0.0045653	-0.0267078	0.0142527	-0.0126228
chr1	97400000	97450000	0.0472139	0.0559907	0.00877679	0.0424015	-0.0045653	-0.0267078	0.0142527	-0.0126228
chr1	97450000	97500000	0.249958	0.0559907	-0.193967	0.0424015	-0.0045653	-0.0267078	0.0142527	-0.0126228
chr1	97500000	97550000	0.0330347	0.0254312	-0.00760347	-0.143962	-0.00461162	-0.213071	-0.172111	0.140374
chr1	97550000	97600000	0.0330347	0.0254312	-0.00760347	0.0440077	-0.00461162	0.0990755	-0.172111	0.140374
chr1	97600000	97650000	0.0330347	0.0254312	-0.00760347	0.0440077	-0.00461162	0.0990755	0.0990755	0.140374
chr1	97650000	97700000	0.0330347	0.0254312	-0.00760347	0.0440077	-0.00461162	0.0990755	0.0990755	0.140374
chr1	97700000	97750000	0.0330347	0.0254312	-0.00760347	0.0440077	-0.00461162	0.0990755	0.0990755	0.140374
chr1	97750000	97800000	0.0330347	0.0254312	-0.00760347	0.0440077	-0.00461162	0.0990755	0.0990755	0.140374
chr1	97800000	97850000	0.0330347	0.0254312	-0.00760347	0.0440077	-0.00461162	0.0990755	0.0990755	0.140374
chr1	97850000	97900000	0.0330347	0.0254312	-0.00760347	0.0440077	-0.00461162	0.0990755	0.124499	0.140374
chr1	97900000	97950000	0.0330347	0.0254312	-0.00760347	0.0440077	-0.00461162	0.151335	0.124499	0.140374
chr1	97950000	98000000	0.0330347	0.0254312	-0.00760347	0.0440077	-0.00461162	0.151335	0.124499	0.140374
chr1	98000000	98050000	-0.0264165	0.0254312	0.0518477	0.0440077	-0.00461162	0.151335	0.124499	0.140374
chr1	98050000	98100000	-0.0264165	0.0254312	0.0518477	0.00942128	-0.00315601	0.151335	0.124499	0.140374
chr1	98100000	98150000	-0.0999203	-0.0685548	0.0313655	-0.0996696	-0.112247	0.0422445	0.0154083	0.113341
chr1	98150000	98200000	-0.0999203	-0.0685548	0.0313655	-0.0996696	-0.112247	0.0422445	0.0154083	0.113341
chr1	98200000	98250000	-0.0999203	-0.0685548	0.0313655	-0.0996696	-0.112247	0.0422445	0.0154083	0.113341
chr1	98250000	98300000	-0.0999203	-0.0685548	0.0313655	-0.0996696	-0.0234551	0.0507191	0.0154083	0.113341
chr1	98300000	98350000	-0.0999203	-0.0685548	0.0313655	0.034165	-0.0234551	0.0507191	0.0168207	0.113341
chr1	98350000	98400000	-0.0999203	-0.0685548	0.0313655	0.034165	-0.0234551	0.0507191	0.0168207	0.113341
chr1	98400000	98450000	-0.0999203	-0.0685548	0.0313655	0.034165	-0.0234551	0.0507191	0.0168207	0.113341
chr1	98450000	98500000	-0.0999203	-0.0685548	0.0313655	0.034165	-0.0234551	0.0507191	0.0168207	0.113341
chr1	98500000	98550000	-0.0999203	-0.0685548	0.0313655	0.034165	-0.0234551	0.0507191	0.0168207	-0.207938
chr1	98550000	98600000	0.0930066	0.0808392	-0.0121674	0.00341763	0.087151	-0.146584	-0.0886749	-0.0973322
chr1	98600000	98650000	0.0930066	0.0808392	-0.0121674	0.00341763	-0.0947995	-0.146584	-0.0886749	-0.0973322
chr1	98650000	98700000	0.0930066	0.0808392	-0.0121674	0.00341763	-0.0947995	-0.146584	-0.0886749	-0.0973322
chr1	98700000	98750000	0.0930066	0.0808392	-0.0121674	0.00341763	-0.0947995	-0.146584	-0.0886749	-0.0973322
chr1	98750000	98800000	0.0930066	0.0808392	-0.0121674	0.00341763	-0.0947995	-0.0929122	-0.066076	-0.0250095
chr1	98800000	98850000	0.0930066	0.0808392	-0.0121674	0.00341763	-0.0947995	-0.0929122	-0.066076	-0.0250095
chr1	98850000	98900000	0.0930066	0.0808392	-0.0121674	0.00341763	-0.0947995	-0.0929122	-0.066076	-0.0250095
chr1	98900000	98950000	0.0930066	0.0808392	-0.0121674	0.00341763	-0.0947995	-0.0929122	-0.066076	-0.0250095
chr1	98950000	99000000	0.0205347	-0.0442657	-0.0648004	-0.0148667	0.017196	-0.0510015	0.0266821	0.0524908
chr1	99000000	99050000	0.0205347	-0.0442657	-0.0648004	-0.0148667	0.017196	-0.0510015	0.0266821	0.0524908
chr1	99050000	99100000	0.0205347	-0.0442657	-0.0648004	-0.0148667	0.017196	-0.0510015	0.0266821	0.0524908
chr1	99100000	99150000	0.0205347	-0.0442657	-0.0648004	-0.0148667	0.017196	0.0648177	0.0266821	0.0524908
chr1	99150000	99200000	0.0205347	-0.0442657	-0.0648004	-0.0148667	0.017196	0.0648177	0.0266821	0.0524908
chr1	99200000	99250000	-0.0376501	-0.0345921	0.00305802	0.0101618	-0.0665343	0.193606	0.034001	0.181279
chr1	99250000	99300000	-0.0376501	-0.0345921	0.00305802	0.0101618	-0.0665343	0.0382383	0.034001	0.0477599
chr1	99300000	99350000	-0.0376501	-0.0345921	0.00305802	0.0101618	-0.0665343	0.0382383	0.034001	0.0477599
chr1	99350000	99400000	-0.0376501	-0.0345921	0.00305802	0.0101618	-0.0665343	0.0382383	0.034001	0.0477599
chr1	99400000	99450000	0.0608114	0.0638695	0.00305802	0.0101618	-0.0665343	0.0382383	0.034001	0.0477599
chr1	99450000	99500000	-0.0123593	-0.020979	-0.00861973	-0.0403281	-0.0311764	0.123087	0.11885	0.132608
chr1	99500000	99550000	-0.0123593	-0.020979	-0.00861973	-0.0403281	-0.0311764	-0.09019	-0.0675912	-0.0356809
chr1	99550000	99600000	-0.0123593	-0.020979	-0.00861973	-0.0403281	-0.0311764	-0.09019	-0.0675912	-0.0356809
chr1	99600000	99650000	-0.0908208	-0.0994406	-0.00861973	-0.0403281	-0.0311764	-0.09019	-0.0675912	-0.0356809
chr1	99650000	99700000	-0.0908208	-0.0994406	-0.00861973	-0.0403281	-0.0311764	-0.09019	-0.0675912	-0.0356809
chr1	99700000	99750000	-0.0908208	-0.0994406	-0.00861973	-0.0403281	-0.0311764	-0.09019	-0.0675912	-0.0704514
chr1	99750000	99800000	-0.0908208	-0.0994406	-0.00861973	-0.0403281	-0.0311764	-0.09019	-0.0675912	-0.0704514
chr1	99800000	99850000	-0.0908208	-0.0994406	-0.00861973	-0.0403281	-0.0311764	-0.09019	-0.0675912	-0.0704514
chr1	99850000	99900000	-0.0908208	-0.0994406	-0.00861973	-0.0403281	-0.0311764	-0.09019	-0.0675912	-0.0704514
chr1	99900000	99950000	-0.0908208	-0.0994406	-0.00861973	-0.0403281	-0.0311764	-0.09019	-0.0675912	-0.0704514
chr1	99950000	100000000	-0.320052	-0.00291375	0.317138	-0.366086	-0.356934	-0.0656651	-0.019055	-0.0540671
chr1	100000000	100050000	0.0579972	-0.00291375	-0.0609109	0.0414331	0.0943033	-0.0656651	-0.019055	-0.0540671
chr1	100050000	100100000	0.0579972	-0.00291375	-0.0609109	0.0414331	0.0943033	-0.0656651	-0.019055	-0.0540671
chr1	100100000	100150000	0.0579972	-0.00291375	-0.0609109	0.0414331	0.0943033	-0.0656651	-0.019055	-0.0540671
chr1	100150000	100200000	0.0159475	-0.00034965	-0.0162971	-0.0392686	0.0226876	-0.140241	-0.124705	-0.125092
chr1	100200000	100250000	0.0159475	-0.00034965	-0.0162971	-0.0392686	0.0226876	-0.140241	-0.124705	-0.125092
chr1	100250000	100300000	0.0159475	-0.00034965	-0.0162971	-0.0392686	0.0226876	-0.140241	-0.124705	-0.125092
chr1	100300000	100350000	0.0159475	-0.00034965	-0.0162971	-0.0392686	0.0226876	0.00947612	-0.0145352	-0.125092
chr1	100350000	100400000	0.0159475	-0.00034965	-0.0162971	-0.0392686	0.0226876	0.00947612	-0.0145352	-0.125092
chr1	100400000	100450000	0.124179	-0.00034965	-0.124529	0.115619	0.0226876	0.00947612	0.160606	0.155854
chr1	100450000	100500000	0.0441792	-0.0803497	-0.124529	0.115619	0.0226876	0.219928	0.160606	0.155854
chr1	100500000	100550000	0.0441792	0.0151049	-0.0290743	0.020164	0.12374	0.124474	0.0651515	0.0603995
chr1	100550000	100600000	0.0441792	0.0151049	-0.0290743	0.020164	0.12374	0.124474	0.0651515	0.0603995
chr1	100600000	100650000	0.0441792	0.0151049	-0.0290743	0.0216678	0.0495038	0.0227786	0.0482024	0.0603995
chr1	100650000	100700000	0.0441792	0.0151049	-0.0290743	0.0216678	0.0495038	0.0227786	0.0482024	0.0603995
chr1	100700000	100750000	0.0441792	0.0151049	-0.0290743	0.0216678	0.0495038	0.0227786	0.0482024	0.0186749
chr1	100750000	100800000	0.0441792	0.0151049	-0.0290743	0.0216678	0.0495038	0.0227786	0.0482024	0.0186749
chr1	100800000	100850000	0.0441792	0.0151049	-0.0290743	0.0216678	0.0495038	0.0227786	0.0482024	0.0186749
chr1	100850000	100900000	0.0461398	0.0627972	0.0166574	-0.000888585	-0.0232764	0.0185413	0.00724191	0.0158933
chr1	100900000	100950000	0.0461398	0.0627972	0.0166574	-0.000888585	-0.0232764	0.0185413	0.00724191	0.0158933
chr1	100950000	101000000	0.0461398	0.0627972	0.0166574	-0.000888585	-0.0232764	0.0185413	0.00724191	0.0158933
chr1	101000000	101050000	-0.0427345	-0.0283683	0.0143662	-0.126646	0.0241829	-0.107216	-0.118516	-0.109864
chr1	101050000	101100000	-0.0427345	-0.0283683	0.0143662	0.106437	0.0241829	0.100411	0.0340267	0.0890231
chr1	101100000	101150000	-0.0427345	-0.0283683	0.0143662	0.106437	0.0241829	0.100411	0.0340267	0.0890231
chr1	101150000	101200000	-0.0427345	-0.0344289	0.00830562	0.112497	0.0302435	0.106471	0.0400873	0.0950837
chr1	101200000	101250000	-0.0427345	-0.0344289	0.00830562	0.112497	0.0302435	0.106471	0.0711608	0.0950837
chr1	101250000	101300000	-0.0427345	-0.0344289	0.00830562	0.112497	0.0302435	0.106471	0.0711608	0.0950837
chr1	101300000	101350000	-0.0427345	-0.0344289	0.00830562	0.112497	0.0302435	0.106471	0.0711608	0.0950837
chr1	101350000	101400000	-0.0925938	0.180956	0.27355	0.112497	0.0302435	0.106471	0.0711608	0.0950837
chr1	101400000	101450000	-0.0925938	-0.0235897	0.0690041	0.317043	0.234789	0.311017	0.275706	0.299629
chr1	101450000	101500000	-0.0925938	-0.0235897	0.0690041	0.0132832	0.0135371	0.311017	0.275706	0.299629
[truncated: 53,967 more rows]

## Sheet: EDFig. 10b
chr	start	end	Control1	Control2	Control3	WGD1	WGD2	20w Tumor1	20w Tumor2	20w Tumor3
chr1	700000	750000	0	-1	-1	0	0	1	1	-1
chr1	750000	800000	0	-1	-1	0	0	1	1	-1
chr1	800000	850000	0	-1	-1	0	0	1	1	-1
chr1	850000	900000	0	-1	-1	0	0	1	1	1
chr1	900000	950000	0	-1	-1	0	0	1	1	1
chr1	950000	1000000	0	-1	-1	0	0	1	1	1
chr1	1000000	1050000	0	-1	-1	0	0	1	1	1
chr1	1050000	1100000	0	-1	-1	0	0	1	1	1
chr1	1100000	1150000	0	-1	-1	0	0	1	1	1
chr1	1150000	1200000	0	-1	-1	0	0	1	1	1
chr1	1200000	1250000	0	-1	-1	0	0	1	1	1
chr1	1250000	1300000	0	-1	-1	0	0	1	1	1
chr1	1300000	1350000	1	0	-1	1	0	1	1	1
chr1	1350000	1400000	1	0	-1	1	0	1	1	1
chr1	1400000	1450000	1	0	-1	1	0	1	1	1
chr1	1450000	1500000	1	0	-1	1	0	1	1	1
chr1	1500000	1550000	0	0	0	0	-1	0	0	0
chr1	1550000	1600000	0	0	0	0	0	0	0	0
chr1	1600000	1650000	0	0	0	0	0	0	0	0
chr1	1650000	1700000	0	0	0	0	0	0	0	0
chr1	1700000	1750000	0	0	0	0	0	0	0	0
chr1	1750000	1800000	0	0	0	0	0	0	0	0
chr1	1800000	1850000	0	0	0	0	0	0	0	0
chr1	1850000	1900000	1	1	0	-1	-1	-1	-2	-2
chr1	1900000	1950000	1	1	0	-1	-1	-1	-2	-2
chr1	1950000	2000000	1	1	0	-1	-1	-1	-2	-2
chr1	2000000	2050000	1	1	0	-1	-1	-1	-2	-2
chr1	2050000	2100000	1	1	0	-1	-1	-1	-2	-2
chr1	2100000	2150000	0	1	1	0	-1	0	0	0
chr1	2150000	2200000	0	1	1	0	-1	0	0	0
chr1	2200000	2250000	0	1	1	0	-1	0	0	0
chr1	2250000	2300000	0	1	1	-1	-1	0	0	-1
chr1	2300000	2350000	-1	0	1	0	0	0	0	0
chr1	2350000	2400000	-1	0	1	0	0	0	0	0
chr1	2400000	2450000	-1	0	1	0	0	0	0	0
chr1	2450000	2500000	-1	0	1	0	0	0	0	0
chr1	2500000	2550000	-1	0	1	0	0	0	0	0
chr1	2550000	2600000	2	0	-2	0	0	3	3	3
chr1	2600000	2650000	0	0	0	0	0	1	0	0
chr1	2650000	2700000	0	0	0	0	0	1	0	0
chr1	2700000	2750000	0	0	0	0	0	1	0	0
chr1	2750000	2800000	0	0	0	0	0	1	0	0
chr1	2800000	2850000	0	0	0	0	0	1	0	0
chr1	2850000	2900000	0	0	0	0	0	1	0	0
chr1	2900000	2950000	0	0	0	0	0	1	0	0
chr1	2950000	3000000	0	0	0	0	0	0	0	0
chr1	3000000	3050000	0	0	0	0	0	0	0	0
chr1	3050000	3100000	0	0	0	0	0	0	0	0
chr1	3100000	3150000	0	0	0	0	0	0	0	0
chr1	3150000	3200000	0	0	0	0	0	0	0	0
chr1	3200000	3250000	0	0	0	0	0	1	1	1
chr1	3250000	3300000	0	0	0	0	0	1	1	1
chr1	3300000	3350000	0	0	0	0	0	1	1	1
chr1	3350000	3400000	1	2	1	-2	-2	-1	-1	-1
chr1	3400000	3450000	-1	0	1	0	0	-1	-1	-1
chr1	3450000	3500000	-1	0	1	0	0	-1	-1	-1
chr1	3500000	3550000	-1	0	1	0	0	-1	-1	-1
chr1	3550000	3600000	0	-1	-1	1	1	1	1	1
chr1	3600000	3650000	0	-1	-1	1	1	1	1	1
chr1	3650000	3700000	0	-1	-1	1	1	1	1	1
chr1	3700000	3750000	0	-1	-1	1	1	1	1	1
chr1	3750000	3800000	0	-1	-1	1	1	1	1	1
chr1	3800000	3850000	0	-1	-1	-1	1	1	1	1
chr1	3950000	4000000	0	-1	-1	2	1	2	1	1
chr1	4000000	4050000	0	-1	-1	2	1	2	1	1
chr1	4050000	4100000	0	-1	-1	2	1	2	1	1
chr1	4100000	4150000	0	-1	-1	2	1	2	1	1
chr1	4150000	4200000	0	-1	-1	2	1	2	1	1
chr1	4200000	4250000	0	-1	-1	0	0	0	0	1
chr1	4250000	4300000	0	-1	-1	0	0	0	0	0
chr1	4300000	4350000	0	-1	-1	0	0	0	0	0
chr1	4350000	4400000	0	-1	-1	0	0	0	0	0
chr1	4400000	4450000	0	-1	-1	0	0	0	0	0
chr1	4450000	4500000	0	-1	-1	0	0	0	0	0
chr1	4500000	4550000	0	-1	-1	0	0	0	0	0
chr1	4550000	4600000	0	-1	-1	1	0	0	0	0
chr1	4600000	4650000	0	-1	-1	1	0	0	0	0
chr1	4650000	4700000	-1	-1	0	1	0	0	1	0
chr1	4700000	4750000	-1	-1	0	1	0	0	1	1
chr1	4750000	4800000	-1	-1	0	1	0	0	1	1
chr1	4800000	4850000	-1	-1	0	1	0	0	1	1
chr1	4850000	4900000	-1	0	1	-1	-1	-1	-1	-1
chr1	4900000	4950000	-1	0	1	-1	0	-1	-1	-1
chr1	4950000	5000000	-1	0	1	-1	0	-1	-1	-1
chr1	5000000	5050000	-1	-1	0	0	1	0	0	0
chr1	5050000	5100000	0	0	0	0	1	0	0	0
chr1	5100000	5150000	0	0	0	0	1	0	0	0
chr1	5150000	5200000	0	0	0	0	1	0	0	0
chr1	5200000	5250000	0	0	0	0	1	0	0	0
chr1	5250000	5300000	0	0	0	0	0	0	0	0
chr1	5300000	5350000	0	0	0	0	0	0	0	1
chr1	5350000	5400000	0	0	0	0	0	0	0	1
chr1	5400000	5450000	0	0	0	0	0	0	0	1
chr1	5450000	5500000	0	0	0	0	0	0	0	1
chr1	5500000	5550000	0	0	0	0	0	0	0	1
chr1	5550000	5600000	0	0	0	0	0	0	0	1
chr1	5600000	5650000	0	0	0	0	0	0	0	1
chr1	5650000	5700000	0	0	0	0	0	0	0	1
chr1	5700000	5750000	0	0	0	0	0	0	0	1
chr1	5750000	5800000	0	0	0	0	0	2	0	2
chr1	5800000	5850000	0	0	0	0	0	2	2	2
chr1	5850000	5900000	2	0	-2	0	0	2	2	2
chr1	5900000	5950000	2	3	1	-3	-3	1	1	1
chr1	5950000	6000000	-1	0	1	-3	-3	1	1	1
chr1	6000000	6050000	-1	0	1	1	1	1	1	1
chr1	6050000	6100000	-1	0	1	1	1	1	1	1
chr1	6100000	6150000	-1	0	1	1	1	1	1	1
chr1	6150000	6200000	-1	0	1	1	1	1	1	1
chr1	6200000	6250000	-1	0	1	1	1	1	1	1
chr1	6250000	6300000	0	0	0	0	1	1	1	1
chr1	6300000	6350000	0	0	0	0	1	1	1	1
chr1	6350000	6400000	0	0	0	0	1	1	1	1
chr1	6400000	6450000	0	0	0	0	1	1	1	1
chr1	6450000	6500000	0	0	0	1	1	1	1	1
chr1	6500000	6550000	0	0	0	0	0	0	0	0
chr1	6550000	6600000	0	0	0	0	0	1	1	1
chr1	6600000	6650000	0	0	0	0	0	1	1	1
chr1	6650000	6700000	0	0	0	0	0	1	1	1
chr1	6700000	6750000	0	0	0	0	0	2	2	2
chr1	6750000	6800000	0	0	0	0	0	2	2	2
chr1	6800000	6850000	0	0	0	0	0	2	2	2
chr1	6850000	6900000	0	0	0	0	0	2	2	2
chr1	6900000	6950000	0	0	0	0	0	2	2	2
chr1	6950000	7000000	-2	-2	0	0	0	2	1	1
chr1	7000000	7050000	0	0	0	0	0	2	1	1
chr1	7050000	7100000	0	0	0	0	0	2	1	1
chr1	7100000	7150000	0	0	0	0	0	2	1	1
chr1	7150000	7200000	0	0	0	0	0	2	1	1
chr1	7200000	7250000	0	0	0	0	0	2	1	1
chr1	7250000	7300000	0	0	0	0	0	3	3	3
chr1	7300000	7350000	0	0	0	0	0	3	3	3
chr1	7350000	7400000	0	0	0	0	0	3	3	3
chr1	7400000	7450000	0	0	0	0	0	1	1	1
chr1	7450000	7500000	0	0	0	0	0	1	1	1
chr1	7500000	7550000	0	0	0	0	0	1	1	1
chr1	7550000	7600000	0	0	0	0	0	1	1	1
chr1	7600000	7650000	0	0	0	0	0	1	1	1
chr1	7650000	7700000	0	0	0	0	0	1	1	1
chr1	7700000	7750000	0	0	0	0	0	1	1	1
chr1	7750000	7800000	0	0	0	0	0	1	1	1
chr1	7800000	7850000	0	0	0	1	1	1	1	1
chr1	7850000	7900000	0	0	0	1	1	1	1	1
chr1	7900000	7950000	0	0	0	1	1	1	1	1
chr1	7950000	8000000	0	0	0	1	1	1	1	1
chr1	8000000	8050000	0	0	0	0	0	0	0	0
chr1	8050000	8100000	0	0	0	0	0	0	0	0
chr1	8100000	8150000	0	0	0	0	0	0	0	0
chr1	8150000	8200000	0	0	0	0	0	0	0	0
chr1	8200000	8250000	0	0	0	0	0	0	0	0
chr1	8250000	8300000	0	0	0	0	0	0	0	0
chr1	8300000	8350000	0	0	0	0	0	0	0	0
chr1	8350000	8400000	0	0	0	0	0	0	0	0
chr1	8400000	8450000	0	0	0	0	0	0	0	0
chr1	8450000	8500000	0	0	0	0	0	0	0	0
chr1	8500000	8550000	0	0	0	0	0	0	0	0
chr1	8550000	8600000	0	0	0	0	0	0	0	0
chr1	8600000	8650000	0	0	0	0	0	0	0	0
chr1	8650000	8700000	0	0	0	0	0	0	0	0
chr1	8700000	8750000	0	0	0	0	0	0	0	0
chr1	8750000	8800000	0	0	0	0	0	0	0	0
chr1	8800000	8850000	0	0	0	0	0	0	0	0
chr1	8850000	8900000	0	0	0	0	0	0	0	0
chr1	8900000	8950000	0	0	0	0	0	0	0	0
chr1	8950000	9000000	0	0	0	0	0	0	0	0
chr1	9000000	9050000	0	0	0	0	0	0	0	0
chr1	9050000	9100000	0	0	0	0	0	0	0	0
chr1	9100000	9150000	0	0	0	0	0	0	0	0
chr1	9150000	9200000	0	0	0	0	0	0	0	0
chr1	9200000	9250000	0	0	0	0	0	0	0	0
chr1	9250000	9300000	0	0	0	0	0	0	0	0
chr1	9300000	9350000	0	0	0	0	0	0	0	0
chr1	9350000	9400000	0	0	0	0	0	0	0	0
chr1	9400000	9450000	0	0	0	0	0	0	0	0
chr1	9450000	9500000	0	0	0	0	0	0	0	0
chr1	9500000	9550000	0	0	0	0	0	0	0	0
chr1	9550000	9600000	0	0	0	-1	0	0	0	0
chr1	9600000	9650000	0	0	0	-1	0	0	0	0
chr1	9650000	9700000	0	0	0	0	0	0	0	0
chr1	9700000	9750000	0	0	0	0	0	0	0	0
chr1	9750000	9800000	0	0	0	0	0	0	0	0
chr1	9800000	9850000	0	0	0	0	0	0	0	0
chr1	9850000	9900000	0	0	0	0	0	0	0	0
chr1	9900000	9950000	0	0	0	0	0	0	0	0
chr1	9950000	10000000	0	0	0	0	0	0	0	0
chr1	10000000	10050000	0	0	0	0	0	0	0	0
chr1	10050000	10100000	0	0	0	0	0	0	0	0
chr1	10100000	10150000	0	0	0	0	0	0	0	0
chr1	10150000	10200000	0	0	0	0	0	0	0	0
chr1	10200000	10250000	0	0	0	0	0	0	0	0
chr1	10250000	10300000	0	0	0	0	0	0	0	0
chr1	10300000	10350000	0	0	0	-1	0	0	0	0
chr1	10350000	10400000	0	0	0	-1	0	0	0	0
chr1	10400000	10450000	0	0	0	-1	0	0	0	0
chr1	10450000	10500000	0	0	0	-1	0	0	0	0
chr1	10500000	10550000	-2	-2	0	1	2	2	2	2
chr1	10550000	10600000	0	0	0	0	0	0	-1	2
chr1	10600000	10650000	0	0	0	0	0	0	-1	-1
chr1	10650000	10700000	0	0	0	0	0	0	-1	-1
chr1	10700000	10750000	0	0	0	0	0	0	-1	-1
chr1	10750000	10800000	0	0	0	0	0	0	-1	-1
chr1	10800000	10850000	0	0	0	0	0	0	-1	-1
chr1	10850000	10900000	0	0	0	0	0	0	-1	-1
chr1	10900000	10950000	0	0	0	0	0	0	-1	-1
chr1	10950000	11000000	0	0	0	0	0	0	-1	-1
chr1	11000000	11050000	0	0	0	0	1	0	-1	-1
chr1	11050000	11100000	0	0	0	0	1	1	1	1
chr1	11100000	11150000	0	0	0	0	1	1	1	1
chr1	11150000	11200000	0	0	0	0	1	1	1	1
chr1	11200000	11250000	0	0	0	0	1	1	1	1
chr1	11250000	11300000	0	0	0	0	1	1	1	1
chr1	11300000	11350000	0	0	0	0	1	1	1	1
chr1	11350000	11400000	0	0	0	-1	0	0	0	0
chr1	11400000	11450000	0	0	0	-1	0	0	0	0
chr1	11450000	11500000	0	0	0	-1	0	0	0	0
chr1	11500000	11550000	0	0	0	-1	0	0	0	0
chr1	11550000	11600000	0	0	0	-1	0	0	0	0
chr1	11600000	11650000	0	0	0	-1	0	0	0	0
chr1	11650000	11700000	0	0	0	-1	0	0	0	0
chr1	11700000	11750000	0	0	0	1	1	0	0	0
chr1	11750000	11800000	0	0	0	1	1	0	0	0
chr1	11800000	11850000	0	0	0	1	1	0	0	0
chr1	11850000	11900000	0	0	0	1	1	0	0	0
chr1	11900000	11950000	0	0	0	1	1	0	0	0
chr1	11950000	12000000	0	0	0	1	1	0	0	0
chr1	12000000	12050000	0	0	0	1	1	0	0	0
chr1	12050000	12100000	0	0	0	1	1	0	0	0
chr1	12100000	12150000	-1	0	1	0	0	-1	-2	-2
chr1	12150000	12200000	-1	0	1	0	0	-1	-2	-2
chr1	12200000	12250000	-1	0	1	0	0	-1	-2	-2
chr1	12250000	12300000	0	1	1	-1	0	-1	-2	-2
chr1	12300000	12350000	-1	0	1	0	0	1	1	1
chr1	12350000	12400000	-1	0	1	0	0	1	1	1
chr1	12400000	12450000	1	0	-1	0	0	1	1	1
chr1	12450000	12500000	0	0	0	0	0	0	0	0
chr1	12500000	12550000	0	0	0	0	0	0	0	0
chr1	12550000	12600000	0	0	0	0	0	0	0	0
chr1	12600000	12650000	0	0	0	0	0	0	0	0
chr1	12650000	12700000	0	0	0	0	0	0	0	0
chr1	12700000	12750000	0	0	0	0	0	1	1	0
chr1	12750000	12800000	0	0	0	0	0	1	1	0
chr1	12800000	12850000	0	0	0	0	0	1	1	0
chr1	12850000	12900000	0	0	0	0	0	1	1	0
chr1	12900000	12950000	0	0	0	0	0	1	1	0
chr1	12950000	13000000	0	0	0	0	0	1	1	0
chr1	13100000	13150000	0	0	0	-1	0	2	1	2
chr1	13150000	13200000	0	0	0	-1	0	1	0	0
chr1	13200000	13250000	0	0	0	-1	0	1	0	0
chr1	13750000	13800000	0	0	0	-1	0	1	0	0
chr1	13800000	13850000	0	0	0	-1	0	-1	0	0
chr1	13850000	13900000	0	0	0	-1	0	-1	-1	-1
chr1	13900000	13950000	0	0	0	-1	0	-1	-1	-1
chr1	13950000	14000000	0	0	0	-1	0	-1	-1	-1
chr1	14000000	14050000	0	0	0	-1	0	2	-1	-1
chr1	14050000	14100000	0	0	0	-1	0	2	-1	-1
chr1	14100000	14150000	0	0	0	-1	0	2	-1	-1
chr1	14150000	14200000	1	0	-1	0	1	0	0	0
chr1	14200000	14250000	0	0	0	0	0	0	0	0
chr1	14250000	14300000	0	0	0	0	0	0	0	0
chr1	14300000	14350000	0	0	0	0	0	0	0	0
chr1	14350000	14400000	0	0	0	0	0	0	0	0
chr1	14400000	14450000	0	0	0	0	0	0	0	0
chr1	14450000	14500000	0	0	0	0	0	0	0	0
chr1	14500000	14550000	0	0	0	0	0	0	0	0
chr1	14550000	14600000	0	0	0	0	0	0	1	0
chr1	14600000	14650000	0	0	0	0	0	1	1	1
chr1	14650000	14700000	2	0	-2	0	0	1	1	1
chr1	14700000	14750000	0	0	0	0	0	-1	-1	-1
chr1	14750000	14800000	0	0	0	0	0	-1	-1	-1
chr1	14800000	14850000	0	0	0	0	0	-1	-1	-1
chr1	14850000	14900000	0	0	0	0	0	-1	-1	-1
chr1	14900000	14950000	0	0	0	0	-1	0	0	0
chr1	14950000	15000000	0	0	0	0	-1	0	0	0
chr1	15000000	15050000	0	0	0	0	-1	0	0	0
chr1	15050000	15100000	0	0	0	0	-1	0	0	0
chr1	15100000	15150000	0	0	0	0	-1	0	0	0
chr1	15150000	15200000	0	0	0	0	-1	0	0	0
chr1	15200000	15250000	0	0	0	0	-1	0	0	0
chr1	15250000	15300000	0	0	0	0	-1	2	2	1
chr1	15300000	15350000	0	0	0	0	-1	2	2	1
chr1	15350000	15400000	0	0	0	0	-1	2	2	1
chr1	15400000	15450000	0	0	0	0	-1	2	2	1
chr1	15450000	15500000	0	0	0	1	2	2	2	2
chr1	15500000	15550000	0	0	0	1	2	2	2	2
chr1	15550000	15600000	0	0	0	1	2	2	2	2
chr1	15600000	15650000	0	0	0	1	2	2	2	2
chr1	15650000	15700000	0	0	0	0	1	1	1	1
chr1	15700000	15750000	0	0	0	0	1	1	1	1
chr1	15750000	15800000	0	0	0	0	1	1	1	1
chr1	15800000	15850000	0	0	0	0	1	1	1	1
chr1	15850000	15900000	0	0	0	1	1	1	1	1
chr1	15900000	15950000	0	0	0	1	1	1	1	1
chr1	15950000	16000000	0	0	0	1	1	1	1	1
chr1	16000000	16050000	0	0	0	1	1	1	1	1
chr1	16050000	16100000	0	0	0	1	1	1	1	1
chr1	16100000	16150000	0	0	0	0	0	0	0	0
chr1	16150000	16200000	0	0	0	0	0	0	0	0
chr1	16200000	16250000	0	0	0	0	0	0	0	0
chr1	16250000	16300000	0	0	0	0	0	0	0	0
chr1	16300000	16350000	0	0	0	0	0	0	0	0
chr1	16350000	16400000	0	0	0	0	0	0	0	0
chr1	16400000	16450000	0	0	0	0	0	0	0	0
chr1	16450000	16500000	0	0	0	0	0	0	0	0
chr1	16500000	16550000	0	0	0	0	0	0	0	0
chr1	16550000	16600000	0	-1	-1	1	1	0	0	1
chr1	16600000	16650000	-1	-1	0	1	1	0	0	0
chr1	16650000	16700000	-1	-1	0	1	1	0	0	0
chr1	16700000	16750000	-1	-1	0	1	1	0	0	-1
chr1	16750000	16800000	-1	-1	0	1	1	-1	-1	-1
chr1	16800000	16850000	-2	-2	0	1	0	0	0	0
chr1	16850000	16900000	0	0	0	1	0	0	0	0
chr1	16900000	16950000	0	0	0	1	0	0	0	0
chr1	16950000	17000000	0	0	0	1	0	0	0	0
chr1	17000000	17050000	0	0	0	1	0	0	0	0
chr1	17050000	17100000	-1	0	1	1	-1	0	0	0
chr1	17100000	17150000	-1	-2	-1	0	1	1	0	0
chr1	17150000	17200000	-1	-2	-1	0	1	1	0	0
chr1	17200000	17250000	-1	-1	0	1	1	0	0	0
chr1	17250000	17300000	-1	-1	0	1	1	0	0	0
chr1	17300000	17350000	-1	-1	0	1	1	0	0	0
chr1	17350000	17400000	-1	-1	0	1	1	0	0	0
chr1	17400000	17450000	-1	-1	0	1	1	0	0	0
chr1	17450000	17500000	-1	-1	0	1	1	0	0	0
chr1	17500000	17550000	-1	-1	0	1	1	0	0	0
chr1	17550000	17600000	-1	-1	0	1	1	0	0	0
chr1	17600000	17650000	1	0	-1	1	2	-1	-1	-2
chr1	17650000	17700000	0	0	0	1	0	-1	-1	-2
chr1	17700000	17750000	0	0	0	1	0	-1	-1	-2
chr1	17750000	17800000	0	0	0	1	0	0	0	0
chr1	17800000	17850000	0	0	0	1	0	0	0	0
chr1	17850000	17900000	0	0	0	1	0	0	0	0
chr1	17900000	17950000	0	0	0	1	0	0	0	0
chr1	17950000	18000000	0	0	0	1	0	0	0	0
chr1	18000000	18050000	0	0	0	0	0	1	1	1
chr1	18050000	18100000	0	0	0	0	0	1	1	1
chr1	18100000	18150000	0	0	0	0	0	1	1	1
chr1	18150000	18200000	0	0	0	0	0	1	1	1
chr1	18200000	18250000	0	0	0	0	0	1	1	1
chr1	18250000	18300000	0	0	0	0	0	0	0	0
chr1	18300000	18350000	0	0	0	0	0	0	0	0
chr1	18350000	18400000	0	0	0	0	-1	0	0	0
chr1	18400000	18450000	0	0	0	0	-1	0	0	0
chr1	18450000	18500000	0	0	0	1	0	1	1	1
chr1	18500000	18550000	0	0	0	1	0	1	1	1
chr1	18550000	18600000	0	0	0	0	0	1	1	1
chr1	18600000	18650000	0	0	0	0	0	1	1	1
chr1	18650000	18700000	0	0	0	0	0	1	1	1
chr1	18700000	18750000	0	0	0	0	0	1	1	0
chr1	18750000	18800000	0	0	0	0	0	1	1	0
chr1	18800000	18850000	0	0	0	0	0	1	1	0
chr1	18850000	18900000	0	0	0	0	-1	0	0	-1
chr1	18900000	18950000	0	0	0	0	0	1	1	0
chr1	18950000	19000000	0	0	0	0	0	1	1	0
chr1	19000000	19050000	0	0	0	0	0	1	1	0
chr1	19050000	19100000	0	0	0	0	0	1	1	0
chr1	19100000	19150000	0	0	0	0	0	1	1	0
chr1	19150000	19200000	0	0	0	0	0	1	1	0
chr1	19200000	19250000	0	1	1	0	0	0	0	0
chr1	19250000	19300000	0	1	1	0	0	0	0	0
chr1	19300000	19350000	0	1	1	0	0	0	0	0
chr1	19350000	19400000	0	1	1	0	0	0	0	0
chr1	19400000	19450000	0	1	1	0	0	0	0	0
chr1	19450000	19500000	-1	0	1	0	0	0	0	0
chr1	19500000	19550000	-1	0	1	0	0	0	0	0
chr1	19550000	19600000	-1	0	1	0	0	0	0	0
chr1	19600000	19650000	0	0	0	0	0	0	0	0
chr1	19650000	19700000	0	0	0	0	0	0	0	0
chr1	19700000	19750000	0	0	0	0	0	0	0	0
chr1	19750000	19800000	0	0	0	0	0	0	0	0
chr1	19800000	19850000	0	0	0	0	0	0	0	0
chr1	19850000	19900000	0	0	0	0	0	0	0	0
chr1	19900000	19950000	1	1	0	0	-1	-1	0	0
chr1	19950000	20000000	-1	1	2	0	-1	-1	0	0
chr1	20000000	20050000	-1	1	2	0	-1	-1	0	0
chr1	20050000	20100000	-1	1	2	-2	-1	-1	0	0
chr1	20100000	20150000	-1	1	2	-2	-1	-2	-2	-2
chr1	20150000	20200000	-1	1	2	-2	-1	-2	-2	-2
chr1	20200000	20250000	-1	-1	0	1	-1	1	1	1
chr1	20250000	20300000	-1	-1	0	1	-1	1	1	1
chr1	20300000	20350000	-1	-1	0	1	-1	1	1	1
chr1	20350000	20400000	-1	-1	0	1	-1	1	1	1
chr1	20400000	20450000	-1	-1	0	1	-1	1	1	1
chr1	20450000	20500000	-1	-1	0	1	0	0	1	0
chr1	20500000	20550000	0	0	0	1	0	0	1	0
chr1	20550000	20600000	0	0	0	1	0	0	1	0
chr1	20600000	20650000	0	0	0	1	0	0	1	0
chr1	20650000	20700000	0	0	0	1	0	0	1	0
chr1	20700000	20750000	0	0	0	1	0	3	2	2
chr1	20750000	20800000	0	0	0	1	0	3	2	2
chr1	20800000	20850000	-1	0	1	-1	0	1	0	0
chr1	20850000	20900000	-1	0	1	-1	0	1	0	0
chr1	20900000	20950000	-1	0	1	-1	0	1	0	0
chr1	20950000	21000000	-1	0	1	-1	0	1	0	0
chr1	21000000	21050000	1	1	0	0	0	0	0	-1
chr1	21050000	21100000	0	0	0	0	0	0	0	0
chr1	21100000	21150000	0	0	0	0	0	0	0	0
chr1	21150000	21200000	0	0	0	0	0	0	0	0
chr1	21200000	21250000	0	0	0	0	0	0	0	0
chr1	21250000	21300000	0	0	0	0	0	0	0	0
chr1	21300000	21350000	0	0	0	0	0	0	0	0
chr1	21350000	21400000	0	0	0	0	0	0	0	0
chr1	21400000	21450000	0	0	0	0	0	0	0	0
chr1	21450000	21500000	0	0	0	0	0	0	0	0
chr1	21500000	21550000	0	0	0	0	-1	0	0	0
chr1	21550000	21600000	1	1	0	0	-1	0	0	0
chr1	21600000	21650000	1	1	0	0	-1	0	0	0
chr1	21650000	21700000	1	1	0	0	-1	0	0	0
chr1	21700000	21750000	-1	0	1	1	-1	0	0	-1
chr1	21750000	21800000	-1	0	1	1	-1	0	0	-1
chr1	21800000	21850000	-1	0	1	1	-1	0	0	-1
chr1	21850000	21900000	-1	0	1	1	-1	0	0	-1
chr1	21900000	21950000	-1	0	1	1	-1	0	0	-1
chr1	21950000	22000000	-1	0	1	1	-1	0	0	-1
chr1	22000000	22050000	-1	0	1	1	0	0	1	1
chr1	22050000	22100000	0	1	1	0	-1	-1	0	0
chr1	22100000	22150000	0	1	1	0	-1	-1	0	0
chr1	22150000	22200000	0	1	1	0	-1	-1	0	0
chr1	22200000	22250000	0	1	1	0	-1	-1	0	0
chr1	22250000	22300000	0	1	1	0	-1	-1	0	0
chr1	22300000	22350000	0	1	1	0	-1	-1	0	0
chr1	22350000	22400000	0	1	1	0	-1	-1	0	0
chr1	22400000	22450000	0	1	1	0	-1	-1	0	0
chr1	22450000	22500000	0	0	0	0	0	0	0	0
chr1	22500000	22550000	0	0	0	0	0	0	0	0
chr1	22550000	22600000	0	0	0	0	0	0	0	0
chr1	22600000	22650000	0	0	0	0	0	0	0	0
chr1	22650000	22700000	0	0	0	0	0	0	0	0
chr1	22700000	22750000	0	0	0	0	0	0	0	0
chr1	22750000	22800000	0	0	0	0	0	0	0	0
chr1	22800000	22850000	0	0	0	0	0	0	0	0
chr1	22850000	22900000	0	0	0	0	0	0	0	0
chr1	22900000	22950000	0	0	0	0	0	0	0	0
chr1	22950000	23000000	0	0	0	0	0	0	0	0
chr1	23000000	23050000	0	0	0	0	0	0	0	0
chr1	23050000	23100000	0	0	0	0	0	0	0	0
chr1	23100000	23150000	0	0	0	0	0	0	0	0
chr1	23150000	23200000	0	0	0	0	0	0	0	0
chr1	23200000	23250000	0	0	0	0	0	0	0	0
chr1	23250000	23300000	0	0	0	0	0	0	0	0
chr1	23300000	23350000	1	0	-1	1	1	0	1	0
chr1	23350000	23400000	0	0	0	0	0	0	0	0
chr1	23400000	23450000	0	0	0	0	0	0	0	0
chr1	23450000	23500000	0	0	0	0	0	0	0	0
chr1	23500000	23550000	0	0	0	0	0	0	0	0
chr1	23550000	23600000	0	0	0	0	0	0	0	0
chr1	23600000	23650000	0	0	0	0	0	0	0	0
chr1	23650000	23700000	0	0	0	0	0	0	0	0
chr1	23700000	23750000	0	0	0	0	0	0	0	0
chr1	23750000	23800000	0	0	0	0	0	0	0	-1
chr1	23800000	23850000	0	0	0	0	0	0	0	-1
chr1	23850000	23900000	0	0	0	0	0	0	0	-1
chr1	23900000	23950000	0	0	0	0	0	0	0	-1
chr1	23950000	24000000	0	0	0	0	0	0	0	-1
chr1	24000000	24050000	0	0	0	0	0	0	0	0
chr1	24050000	24100000	1	1	0	0	0	0	0	0
chr1	24100000	24150000	1	1	0	0	0	0	0	0
chr1	24150000	24200000	1	1	0	0	0	-1	-1	0
chr1	24200000	24250000	1	1	0	0	-1	-1	-1	0
chr1	24250000	24300000	1	1	0	0	-1	-1	-1	0
chr1	24300000	24350000	1	1	0	0	-1	-1	-1	0
chr1	24350000	24400000	1	1	0	0	-1	-1	-1	0
chr1	24400000	24450000	0	0	0	1	0	-1	-1	-1
chr1	24450000	24500000	0	0	0	1	0	-1	-1	-1
chr1	24500000	24550000	0	0	0	1	0	-1	-1	-1
chr1	24550000	24600000	0	0	0	1	0	-1	-1	-1
chr1	24600000	24650000	0	0	0	1	0	0	0	0
chr1	24650000	24700000	0	0	0	1	0	0	0	0
chr1	24700000	24750000	0	0	0	1	0	0	0	0
chr1	24750000	24800000	-1	0	1	1	0	0	0	0
chr1	24800000	24850000	-1	0	1	1	0	0	0	0
chr1	24850000	24900000	-1	0	1	1	0	0	0	0
chr1	24900000	24950000	-1	0	1	1	0	0	0	0
chr1	24950000	25000000	0	0	0	0	0	1	1	0
chr1	25000000	25050000	0	0	0	0	0	1	1	1
chr1	25050000	25100000	0	0	0	0	0	1	1	1
chr1	25100000	25150000	0	0	0	0	0	1	1	1
chr1	25150000	25200000	0	1	1	0	-1	0	1	1
chr1	25200000	25250000	0	1	1	-1	-1	0	1	1
chr1	25250000	25300000	0	1	1	-1	-1	0	1	1
chr1	25300000	25350000	0	1	1	-1	-1	0	1	1
chr1	25350000	25400000	0	1	1	-1	-1	0	1	1
chr1	25400000	25450000	0	1	1	-1	-1	0	1	1
chr1	25450000	25500000	0	1	1	-1	-1	0	1	1
chr1	25500000	25550000	0	1	1	-1	-1	0	1	1
chr1	25550000	25600000	0	1	1	-1	-1	0	1	1
chr1	25650000	25700000	0	1	1	-1	-1	0	1	1
chr1	25700000	25750000	0	1	1	-1	-1	0	1	1
chr1	25750000	25800000	0	-1	-1	1	0	1	3	1
chr1	25800000	25850000	0	-1	-1	1	0	1	1	1
chr1	25850000	25900000	0	-1	-1	1	0	1	1	1
chr1	25900000	25950000	0	-1	-1	1	0	1	1	1
chr1	25950000	26000000	0	-1	-1	1	0	1	1	1
chr1	26000000	26050000	0	-1	-1	1	0	1	1	1
chr1	26050000	26100000	0	-1	-1	1	0	1	1	1
chr1	26100000	26150000	-1	0	1	0	0	0	0	-1
chr1	26150000	26200000	-1	0	1	0	0	0	0	-1
chr1	26200000	26250000	-1	0	1	0	0	0	0	-1
chr1	26250000	26300000	-1	0	1	0	0	0	0	-1
chr1	26300000	26350000	-1	0	1	0	0	0	0	-1
chr1	26350000	26400000	-1	0	1	0	0	0	0	-1
chr1	26400000	26450000	-2	-2	0	0	1	1	1	0
chr1	26450000	26500000	-2	-2	0	0	1	1	1	0
chr1	26500000	26550000	-1	-1	0	0	0	0	0	-1
chr1	26550000	26600000	-1	-1	0	0	0	1	1	1
chr1	26600000	26650000	-1	-1	0	0	0	1	1	1
chr1	26650000	26700000	-1	-1	0	0	0	1	1	1
chr1	26700000	26750000	-1	-1	0	0	0	1	1	1
chr1	26750000	26800000	-1	-1	0	0	0	1	1	1
chr1	26800000	26850000	0	0	0	0	0	0	0	0
chr1	26850000	26900000	0	0	0	0	0	0	0	0
chr1	26900000	26950000	0	0	0	0	0	0	0	0
chr1	26950000	27000000	0	0	0	0	0	0	0	0
chr1	27000000	27050000	0	0	0	0	0	0	0	0
chr1	27050000	27100000	0	0	0	0	0	0	0	0
chr1	27100000	27150000	0	0	0	0	0	0	0	0
chr1	27150000	27200000	0	0	0	0	0	0	0	0
chr1	27200000	27250000	0	0	0	0	0	0	0	0
chr1	27250000	27300000	0	0	0	0	0	-1	-1	-1
chr1	27300000	27350000	0	0	0	0	0	-1	-1	-1
chr1	27350000	27400000	0	0	0	0	0	-1	-1	-1
chr1	27400000	27450000	0	0	0	0	0	-1	-1	-1
chr1	27450000	27500000	0	0	0	0	0	-1	0	-1
chr1	27500000	27550000	0	0	0	0	0	-1	0	-1
chr1	27550000	27600000	0	0	0	0	0	-1	0	-1
chr1	27600000	27650000	0	0	0	0	0	0	0	0
chr1	27650000	27700000	0	0	0	0	0	0	0	0
chr1	27700000	27750000	0	0	0	0	0	0	0	0
chr1	27750000	27800000	0	0	0	0	0	0	0	0
chr1	27800000	27850000	0	0	0	0	0	0	0	0
chr1	27850000	27900000	0	0	0	0	0	0	0	0
chr1	27900000	27950000	0	0	0	0	0	0	0	0
chr1	27950000	28000000	0	0	0	0	0	0	0	0
chr1	28000000	28050000	0	0	0	0	0	0	0	0
chr1	28050000	28100000	0	0	0	0	0	0	0	0
chr1	28100000	28150000	0	0	0	0	0	0	0	0
chr1	28150000	28200000	0	0	0	0	0	0	0	0
chr1	28200000	28250000	0	0	0	0	0	0	0	0
chr1	28250000	28300000	0	0	0	0	0	0	0	0
chr1	28300000	28350000	0	0	0	0	0	0	0	0
chr1	28350000	28400000	0	0	0	0	0	-1	0	0
chr1	28400000	28450000	0	0	0	0	0	-1	0	0
chr1	28450000	28500000	0	0	0	0	0	0	-1	0
chr1	28500000	28550000	0	0	0	0	0	0	-1	0
chr1	28550000	28600000	0	0	0	0	0	0	-1	0
chr1	28600000	28650000	0	0	0	0	0	0	-1	0
chr1	28650000	28700000	0	0	0	0	0	0	-1	0
chr1	28700000	28750000	0	0	0	0	0	0	-1	0
chr1	28750000	28800000	0	0	0	0	0	0	0	0
chr1	28800000	28850000	0	0	0	0	0	0	0	0
chr1	28850000	28900000	0	0	0	0	0	0	0	0
chr1	28900000	28950000	0	0	0	0	0	0	0	0
chr1	28950000	29000000	0	0	0	0	0	0	0	0
chr1	29000000	29050000	0	0	0	0	-1	0	0	0
chr1	29050000	29100000	0	0	0	0	-1	0	0	0
chr1	29100000	29150000	0	0	0	0	0	0	0	0
chr1	29150000	29200000	0	0	0	0	0	0	0	0
chr1	29200000	29250000	0	0	0	0	0	0	0	0
chr1	29250000	29300000	0	0	0	0	0	0	0	0
chr1	29300000	29350000	0	0	0	0	0	0	0	0
chr1	29350000	29400000	0	0	0	0	0	0	0	0
chr1	29400000	29450000	0	0	0	0	0	0	0	0
chr1	29450000	29500000	0	0	0	0	0	0	0	0
chr1	29500000	29550000	0	0	0	0	0	0	0	0
chr1	29550000	29600000	-1	0	1	3	3	1	1	1
chr1	29600000	29650000	-1	0	1	-1	-1	1	1	1
chr1	29650000	29700000	-1	0	1	-1	-1	1	1	1
chr1	29700000	29750000	-1	0	1	-1	-1	1	1	1
chr1	29750000	29800000	-1	0	1	-1	-1	1	1	1
chr1	29800000	29850000	-1	0	1	-1	-1	1	1	1
chr1	29850000	29900000	-1	0	1	-1	-1	1	1	1
chr1	30000000	30050000	-1	0	1	0	0	2	2	2
chr1	30050000	30100000	-1	0	1	0	0	2	2	2
chr1	30100000	30150000	-1	0	1	0	0	2	2	2
chr1	30150000	30200000	-1	0	1	0	0	2	2	2
chr1	30200000	30250000	-1	-1	0	3	0	2	2	1
chr1	30250000	30300000	-1	-1	0	0	0	2	2	1
chr1	30300000	30350000	-1	-1	0	0	0	2	2	1
chr1	30350000	30400000	-1	-1	0	0	0	2	2	1
chr1	30400000	30450000	-1	-1	0	0	0	2	2	1
chr1	30450000	30500000	-1	-1	0	0	0	2	2	1
chr1	30500000	30550000	-1	-1	0	0	0	2	2	1
chr1	30550000	30600000	-1	-1	0	0	0	2	2	1
chr1	30600000	30650000	0	0	0	0	0	1	2	1
chr1	30650000	30700000	0	0	0	0	0	1	1	0
chr1	30700000	30750000	0	0	0	0	0	1	1	0
chr1	30750000	30800000	0	0	0	0	0	1	1	0
chr1	30800000	30850000	0	0	0	0	0	1	1	0
chr1	30850000	30900000	0	0	0	0	0	1	1	0
chr1	30900000	30950000	0	0	0	0	0	1	1	0
chr1	30950000	31000000	0	0	0	0	0	1	1	0
chr1	31000000	31050000	0	0	0	0	0	1	1	0
chr1	31050000	31100000	0	0	0	0	0	1	1	0
chr1	31100000	31150000	0	0	0	0	0	1	1	0
chr1	31150000	31200000	0	0	0	1	1	0	0	0
chr1	31200000	31250000	0	0	0	1	1	0	0	0
chr1	31250000	31300000	0	0	0	1	1	0	0	0
chr1	31300000	31350000	0	0	0	1	1	0	0	0
chr1	31350000	31400000	0	0	0	1	1	0	0	0
chr1	31400000	31450000	1	1	0	-1	0	0	-1	-1
chr1	31450000	31500000	1	1	0	-1	0	0	-1	-1
chr1	31500000	31550000	1	1	0	-1	0	0	-1	-1
chr1	31550000	31600000	1	1	0	-1	0	-2	-2	-1
chr1	31600000	31650000	1	1	0	0	0	-2	-2	-2
chr1	31650000	31700000	1	1	0	0	0	-2	-2	-2
chr1	31700000	31750000	1	1	0	0	0	-2	-2	-2
chr1	31750000	31800000	1	1	0	0	0	-1	-1	-1
chr1	31800000	31850000	1	1	0	0	0	-1	-1	-1
chr1	31850000	31900000	1	1	0	0	0	-1	-1	-1
chr1	31900000	31950000	1	1	0	0	0	-1	-1	-1
chr1	31950000	32000000	1	1	0	0	0	-1	-1	-1
chr1	32000000	32050000	1	1	0	0	0	-1	-1	-1
chr1	32050000	32100000	0	0	0	0	0	0	-1	0
chr1	32100000	32150000	0	0	0	0	0	0	-1	0
chr1	32150000	32200000	0	0	0	0	0	0	-1	0
chr1	32200000	32250000	0	0	0	0	0	0	-1	0
chr1	32250000	32300000	0	0	0	0	0	-1	0	0
chr1	32300000	32350000	0	0	0	0	0	-1	0	0
chr1	32350000	32400000	0	0	0	0	0	-1	0	0
chr1	32400000	32450000	0	0	0	0	0	-1	0	0
chr1	32450000	32500000	0	0	0	0	0	0	0	0
chr1	32500000	32550000	0	0	0	0	0	0	0	0
chr1	32550000	32600000	0	0	0	0	0	0	0	0
chr1	32600000	32650000	0	0	0	0	0	0	0	0
chr1	32650000	32700000	0	0	0	0	0	0	0	0
chr1	32700000	32750000	0	0	0	0	0	0	0	0
chr1	32750000	32800000	0	0	0	0	0	0	0	0
chr1	32800000	32850000	0	0	0	0	0	0	0	0
chr1	32850000	32900000	0	0	0	0	0	0	0	0
chr1	32900000	32950000	0	0	0	0	0	-1	-1	-1
chr1	32950000	33000000	0	0	0	0	0	-1	-1	-1
chr1	33000000	33050000	0	0	0	0	0	-1	-1	-1
chr1	33050000	33100000	0	0	0	0	0	-1	-1	-1
chr1	33100000	33150000	0	0	0	0	0	0	0	0
chr1	33150000	33200000	0	0	0	0	0	0	0	0
chr1	33200000	33250000	0	0	0	0	0	0	0	0
chr1	33250000	33300000	0	0	0	0	0	0	0	0
chr1	33300000	33350000	0	0	0	0	0	0	0	0
chr1	33350000	33400000	0	0	0	0	0	0	0	0
chr1	33400000	33450000	0	0	0	0	0	0	0	0
chr1	33450000	33500000	0	0	0	0	0	0	0	0
chr1	33500000	33550000	0	0	0	0	0	0	0	0
chr1	33550000	33600000	0	0	0	1	0	1	1	1
chr1	33600000	33650000	0	0	0	1	0	1	1	1
chr1	33650000	33700000	0	0	0	1	0	1	1	1
chr1	33700000	33750000	0	0	0	1	0	1	1	1
chr1	33750000	33800000	0	0	0	1	0	1	1	1
chr1	33800000	33850000	0	0	0	1	0	1	1	1
chr1	33850000	33900000	0	0	0	1	0	1	1	1
chr1	33900000	33950000	0	0	0	1	0	1	1	1
chr1	33950000	34000000	0	0	0	0	0	0	0	-1
chr1	34000000	34050000	0	0	0	0	0	0	0	-1
chr1	34050000	34100000	0	0	0	0	0	0	0	-1
chr1	34100000	34150000	0	0	0	0	0	0	0	-1
chr1	34150000	34200000	-1	-1	0	1	0	1	1	0
chr1	34200000	34250000	0	0	0	0	0	1	1	0
chr1	34250000	34300000	0	0	0	0	0	1	1	0
chr1	34300000	34350000	0	0	0	0	0	1	1	0
chr1	34350000	34400000	0	0	0	0	0	1	1	0
chr1	34400000	34450000	0	0	0	0	0	1	1	0
chr1	34450000	34500000	0	0	0	0	0	0	1	0
chr1	34500000	34550000	0	0	0	0	0	0	0	0
chr1	34550000	34600000	0	0	0	0	0	0	0	0
chr1	34600000	34650000	0	0	0	0	0	0	0	0
chr1	34650000	34700000	0	0	0	0	0	0	0	0
chr1	34700000	34750000	0	0	0	0	0	0	0	0
chr1	34750000	34800000	0	0	0	0	0	0	0	0
chr1	34800000	34850000	0	0	0	0	0	0	0	0
chr1	34850000	34900000	0	0	0	0	0	0	0	0
chr1	34900000	34950000	0	0	0	0	0	0	0	0
chr1	34950000	35000000	0	0	0	0	0	0	0	0
chr1	35000000	35050000	0	0	0	0	0	0	0	0
chr1	35050000	35100000	0	0	0	0	0	0	0	0
chr1	35100000	35150000	0	0	0	1	1	2	1	1
chr1	35150000	35200000	0	0	0	1	1	2	1	1
chr1	35200000	35250000	0	0	0	0	-1	0	-1	-1
chr1	35250000	35300000	0	0	0	0	-1	0	-1	-1
chr1	35300000	35350000	0	0	0	0	-1	0	-1	-1
chr1	35350000	35400000	0	0	0	0	-1	0	-1	-1
chr1	35400000	35450000	-2	0	2	1	-3	1	1	0
chr1	35450000	35500000	0	0	0	1	1	1	1	0
chr1	35500000	35550000	0	0	0	1	1	1	1	0
chr1	35550000	35600000	0	0	0	1	1	1	1	0
chr1	35600000	35650000	0	0	0	1	1	1	1	0
chr1	35650000	35700000	0	0	0	1	1	1	1	2
chr1	35700000	35750000	0	0	0	1	1	1	1	2
chr1	35750000	35800000	0	0	0	1	1	1	1	2
chr1	35800000	35850000	0	0	0	1	1	1	1	2
chr1	35850000	35900000	1	1	0	0	1	0	0	1
chr1	35900000	35950000	0	0	0	1	1	1	1	1
chr1	35950000	36000000	0	0	0	1	1	1	1	1
chr1	36000000	36050000	0	0	0	1	1	1	1	1
chr1	36050000	36100000	0	0	0	1	1	1	1	1
chr1	36100000	36150000	0	0	0	1	1	1	1	1
chr1	36150000	36200000	0	0	0	1	1	1	1	1
chr1	36200000	36250000	0	0	0	1	1	1	1	1
chr1	36250000	36300000	0	0	0	1	1	1	1	1
chr1	36300000	36350000	0	0	0	1	0	1	1	1
chr1	36350000	36400000	0	0	0	1	0	1	1	1
chr1	36400000	36450000	0	0	0	1	0	1	1	1
chr1	36450000	36500000	0	0	0	1	0	1	1	1
chr1	36500000	36550000	0	0	0	1	0	1	1	1
chr1	36550000	36600000	0	0	0	0	0	0	0	0
chr1	36600000	36650000	0	0	0	0	0	0	0	0
chr1	36650000	36700000	0	0	0	0	0	0	0	0
chr1	36700000	36750000	0	0	0	0	0	0	0	0
chr1	36750000	36800000	0	0	0	0	0	0	0	0
chr1	36800000	36850000	0	0	0	0	0	0	0	0
chr1	36850000	36900000	0	0	0	0	0	0	0	0
chr1	36900000	36950000	1	0	-1	0	5	5	5	5
chr1	36950000	37000000	1	0	-1	0	0	0	0	0
chr1	37000000	37050000	1	0	-1	0	0	0	0	0
chr1	37050000	37100000	1	0	-1	0	0	0	0	0
chr1	37100000	37150000	1	0	-1	0	0	0	0	0
chr1	37150000	37200000	0	0	0	0	-1	0	0	0
chr1	37200000	37250000	0	0	0	0	-1	0	0	0
chr1	37250000	37300000	0	0	0	0	-1	0	-1	-1
chr1	37300000	37350000	0	0	0	0	-1	-1	-1	-1
chr1	37350000	37400000	0	0	0	0	-1	-1	-1	-1
chr1	37400000	37450000	0	0	0	0	-1	-1	-1	-1
chr1	37450000	37500000	0	0	0	0	-1	-1	-1	-1
chr1	37500000	37550000	0	0	0	0	-1	-1	-1	-1
chr1	37550000	37600000	-1	-1	0	1	0	0	0	0
chr1	37600000	37650000	0	0	0	0	0	0	0	-1
chr1	37650000	37700000	0	0	0	0	0	0	0	-1
chr1	37700000	37750000	0	0	0	0	0	0	0	-1
chr1	37750000	37800000	0	0	0	0	0	0	0	1
chr1	37800000	37850000	0	0	0	0	0	0	0	1
chr1	37850000	37900000	0	0	0	0	0	0	0	1
chr1	37900000	37950000	-1	-1	0	0	1	1	2	1
chr1	37950000	38000000	-1	-1	0	0	1	1	2	1
chr1	38000000	38050000	-1	-1	0	0	1	1	2	1
chr1	38050000	38100000	-1	-1	0	0	-1	1	2	0
chr1	38100000	38150000	0	0	0	1	0	1	1	1
chr1	38150000	38200000	0	0	0	1	0	1	1	1
chr1	38200000	38250000	0	0	0	1	0	1	1	1
chr1	38250000	38300000	-2	0	2	0	0	1	1	1
chr1	38300000	38350000	0	0	0	0	0	1	1	1
chr1	38350000	38400000	0	0	0	0	0	1	1	1
chr1	38400000	38450000	0	0	0	0	0	1	1	1
chr1	38450000	38500000	0	0	0	0	0	1	1	1
chr1	38500000	38550000	0	0	0	0	3	4	4	4
chr1	38550000	38600000	0	0	0	0	-1	0	0	0
chr1	38600000	38650000	0	0	0	0	-1	0	0	0
chr1	38650000	38700000	0	0	0	0	-1	0	0	0
chr1	38700000	38750000	0	0	0	0	-1	0	0	0
chr1	38750000	38800000	1	1	0	-1	-1	-1	-1	-1
chr1	38800000	38850000	0	0	0	0	0	0	0	0
chr1	38850000	38900000	0	0	0	0	0	0	0	0
chr1	38900000	38950000	0	0	0	0	0	0	0	0
chr1	38950000	39000000	0	0	0	0	0	0	0	0
chr1	39000000	39050000	0	0	0	0	0	1	0	0
chr1	39050000	39100000	0	0	0	0	0	1	0	0
chr1	39100000	39150000	0	0	0	0	0	1	0	0
chr1	39150000	39200000	0	0	0	0	0	1	0	0
chr1	39200000	39250000	0	0	0	0	0	1	0	0
chr1	39250000	39300000	0	0	0	0	0	1	0	0
chr1	39300000	39350000	0	0	0	0	0	1	1	1
chr1	39350000	39400000	0	0	0	0	0	1	1	1
chr1	39400000	39450000	0	0	0	0	0	1	1	1
chr1	39450000	39500000	0	0	0	0	0	1	1	1
chr1	39500000	39550000	0	0	0	0	0	1	1	1
chr1	39550000	39600000	0	0	0	0	0	0	0	0
chr1	39600000	39650000	0	0	0	0	0	0	0	0
chr1	39650000	39700000	0	0	0	0	0	0	0	0
chr1	39700000	39750000	0	0	0	0	0	0	0	0
chr1	39750000	39800000	0	0	0	0	0	0	0	0
chr1	39800000	39850000	0	0	0	0	0	0	0	0
chr1	39850000	39900000	0	0	0	-1	-1	0	0	0
chr1	39900000	39950000	0	0	0	-1	-1	0	0	0
chr1	39950000	40000000	0	0	0	-1	-1	0	0	0
chr1	40000000	40050000	2	0	-2	1	1	2	2	2
chr1	40050000	40100000	0	0	0	1	0	-1	-1	-2
chr1	40100000	40150000	0	0	0	1	0	-1	-1	-2
chr1	40150000	40200000	0	0	0	1	0	-1	-1	-2
chr1	40200000	40250000	0	0	0	1	0	-1	-1	-2
chr1	40250000	40300000	0	0	0	0	1	-2	-1	-1
chr1	40300000	40350000	0	0	0	0	1	-2	-1	-1
chr1	40350000	40400000	0	0	0	0	1	-2	-1	-1
chr1	40400000	40450000	0	0	0	0	1	-2	-1	-1
chr1	40450000	40500000	0	0	0	0	1	-2	-1	-1
chr1	40500000	40550000	0	0	0	0	1	0	-1	-1
chr1	40550000	40600000	0	0	0	-1	0	0	0	0
chr1	40600000	40650000	0	0	0	-1	0	0	0	0
chr1	40650000	40700000	0	0	0	0	0	0	0	0
chr1	40700000	40750000	0	0	0	0	0	0	0	0
chr1	40750000	40800000	0	0	0	0	0	0	0	0
chr1	40800000	40850000	-2	-2	0	2	2	2	2	2
chr1	40850000	40900000	0	0	0	0	-1	0	0	0
chr1	40900000	40950000	0	0	0	0	-1	0	0	0
chr1	40950000	41000000	0	0	0	0	-1	0	0	0
chr1	41000000	41050000	0	0	0	0	-1	0	0	0
chr1	41050000	41100000	0	0	0	0	-1	0	0	0
chr1	41100000	41150000	3	3	0	-3	-1	0	-1	-1
chr1	41150000	41200000	1	1	0	0	-1	0	-1	-1
chr1	41200000	41250000	1	1	0	0	-1	0	-1	-1
chr1	41250000	41300000	1	1	0	0	-1	0	-1	-1
chr1	41300000	41350000	1	1	0	0	-1	0	-1	-1
chr1	41350000	41400000	1	1	0	0	-1	0	-1	-1
chr1	41400000	41450000	1	1	0	0	-1	0	-1	-1
chr1	41450000	41500000	1	1	0	0	-1	0	-1	-1
chr1	41500000	41550000	0	0	0	1	-1	1	0	1
chr1	41550000	41600000	0	0	0	-1	-1	0	0	1
chr1	41600000	41650000	0	0	0	-1	-1	0	0	1
chr1	41650000	41700000	0	0	0	-1	-1	0	0	1
chr1	41700000	41750000	0	0	0	1	0	2	1	2
chr1	41750000	41800000	0	0	0	1	0	2	1	2
chr1	41800000	41850000	0	0	0	1	0	2	1	2
chr1	41850000	41900000	0	0	0	1	0	2	1	2
chr1	41900000	41950000	0	0	0	1	0	2	1	2
chr1	41950000	42000000	0	0	0	0	-1	1	0	1
chr1	42000000	42050000	0	0	0	0	-1	1	1	1
chr1	42050000	42100000	0	0	0	0	-1	1	1	1
chr1	42100000	42150000	0	0	0	0	0	1	1	1
chr1	42150000	42200000	0	0	0	0	0	1	1	1
chr1	42200000	42250000	0	0	0	0	0	1	1	1
chr1	42250000	42300000	0	0	0	0	0	1	1	1
chr1	42300000	42350000	0	0	0	0	0	0	1	1
chr1	42350000	42400000	0	0	0	0	0	0	1	1
chr1	42400000	42450000	0	0	0	0	0	0	1	1
chr1	42450000	42500000	0	0	0	0	-1	1	1	1
chr1	42500000	42550000	0	0	0	0	-1	1	1	1
chr1	42550000	42600000	0	0	0	0	-1	1	1	1
chr1	42600000	42650000	0	0	0	0	-1	1	1	1
chr1	42650000	42700000	0	0	0	1	1	2	2	2
chr1	42700000	42750000	0	0	0	1	1	2	2	2
chr1	42750000	42800000	0	0	0	1	1	2	2	2
chr1	42800000	42850000	0	0	0	-2	-2	2	2	1
chr1	42850000	42900000	1	1	0	-2	-2	2	2	1
chr1	42900000	42950000	1	1	0	-2	-2	2	2	1
chr1	42950000	43000000	1	1	0	-2	-2	-1	-1	-2
chr1	43000000	43050000	1	1	0	-2	-2	-1	-1	-2
chr1	43050000	43100000	1	1	0	-2	-2	-1	-1	-2
chr1	43100000	43150000	-1	-1	0	2	2	2	2	2
chr1	43150000	43200000	0	0	0	1	1	1	1	1
chr1	43200000	43250000	0	0	0	1	1	1	1	1
chr1	43250000	43300000	0	0	0	1	1	1	1	1
chr1	43300000	43350000	0	-1	-1	1	1	1	1	1
chr1	43350000	43400000	0	0	0	0	0	0	0	0
chr1	43400000	43450000	0	0	0	0	0	0	0	0
chr1	43450000	43500000	0	0	0	0	0	0	0	0
chr1	43500000	43550000	0	0	0	0	0	0	0	-2
chr1	43550000	43600000	0	-1	-1	1	0	-1	-1	-1
chr1	43600000	43650000	0	-1	-1	1	0	-1	-1	-1
chr1	43650000	43700000	1	-1	-2	1	0	-1	-1	-1
chr1	43700000	43750000	1	1	0	0	0	-1	-1	-1
chr1	43750000	43800000	1	1	0	0	0	-1	-1	-1
chr1	43800000	43850000	1	1	0	0	0	-1	-1	-1
chr1	43850000	43900000	1	1	0	0	0	-1	-1	-1
chr1	43900000	43950000	0	0	0	0	0	-1	-1	-1
chr1	43950000	44000000	0	0	0	0	0	-1	-1	-1
chr1	44000000	44050000	0	0	0	0	0	-1	-1	-1
chr1	44050000	44100000	0	0	0	0	0	-1	-1	-1
chr1	44100000	44150000	-1	0	1	0	0	-1	-1	-1
chr1	44150000	44200000	-1	0	1	0	0	0	0	0
chr1	44200000	44250000	0	0	0	0	0	0	0	0
chr1	44250000	44300000	0	0	0	0	0	0	0	0
chr1	44300000	44350000	0	0	0	0	0	0	0	0
chr1	44350000	44400000	0	0	0	0	0	0	0	0
chr1	44400000	44450000	0	0	0	0	0	0	0	0
chr1	44450000	44500000	0	0	0	0	0	0	0	0
chr1	44500000	44550000	0	0	0	0	0	0	0	0
chr1	44550000	44600000	0	0	0	-1	-1	-1	-1	-1
chr1	44600000	44650000	0	0	0	-1	-1	-1	-1	-1
chr1	44650000	44700000	0	0	0	-1	-1	-1	-1	-1
chr1	44700000	44750000	0	0	0	-1	-1	-1	-1	-1
chr1	44750000	44800000	0	0	0	-1	-1	-1	-1	-1
chr1	44800000	44850000	0	0	0	-2	-1	-1	-1	-1
chr1	44850000	44900000	0	-1	-1	-1	-1	-2	-1	-2
chr1	44900000	44950000	0	-1	-1	-1	-1	-2	-1	-2
chr1	44950000	45000000	0	-1	-1	-1	-1	-2	-1	-2
chr1	45000000	45050000	0	-1	-1	-1	-1	-2	-1	-2
chr1	45050000	45100000	0	0	0	0	0	0	0	0
chr1	45100000	45150000	0	0	0	0	0	0	0	0
chr1	45150000	45200000	0	0	0	0	0	0	0	0
chr1	45200000	45250000	0	0	0	0	0	0	0	0
chr1	45250000	45300000	0	0	0	0	0	0	0	0
chr1	45300000	45350000	0	0	0	-1	-1	0	0	0
chr1	45350000	45400000	0	0	0	-1	-1	0	0	0
chr1	45400000	45450000	0	0	0	-1	-1	0	0	0
chr1	45450000	45500000	0	0	0	-1	-1	0	0	0
chr1	45500000	45550000	0	-1	-1	1	-1	0	0	0
chr1	45550000	45600000	0	-1	-1	1	-1	0	0	0
chr1	45600000	45650000	0	-1	-1	1	-1	0	0	0
chr1	45650000	45700000	0	-1	-1	1	0	0	0	0
chr1	45700000	45750000	0	-1	-1	1	0	0	0	1
chr1	45750000	45800000	0	-1	-1	1	0	0	0	1
chr1	45800000	45850000	0	-1	-1	1	0	0	0	1
chr1	45850000	45900000	1	0	-1	1	0	0	0	1
chr1	45900000	45950000	1	0	-1	1	0	0	0	1
chr1	45950000	46000000	1	1	0	0	0	0	0	0
chr1	46000000	46050000	1	1	0	0	0	0	0	0
chr1	46050000	46100000	0	0	0	0	0	0	0	0
chr1	46100000	46150000	0	0	0	0	0	0	0	0
chr1	46150000	46200000	0	0	0	0	0	0	0	0
chr1	46200000	46250000	0	0	0	0	0	0	0	0
chr1	46250000	46300000	0	0	0	0	0	0	0	0
chr1	46300000	46350000	0	0	0	0	0	0	0	0
chr1	46350000	46400000	0	0	0	0	0	0	0	0
chr1	46400000	46450000	0	0	0	0	0	0	0	0
chr1	46450000	46500000	0	0	0	0	0	0	0	0
chr1	46500000	46550000	0	0	0	0	0	0	0	0
chr1	46550000	46600000	0	0	0	0	0	0	0	0
chr1	46600000	46650000	0	0	0	0	0	0	0	0
chr1	46650000	46700000	0	0	0	0	0	0	0	0
chr1	46700000	46750000	0	0	0	0	0	0	0	0
chr1	46750000	46800000	0	0	0	0	0	0	0	0
chr1	46800000	46850000	0	0	0	1	1	0	0	0
chr1	46850000	46900000	0	0	0	1	1	0	0	0
chr1	46900000	46950000	0	0	0	1	1	0	0	0
chr1	46950000	47000000	0	0	0	1	1	0	0	0
chr1	47000000	47050000	0	0	0	1	1	0	0	0
chr1	47050000	47100000	0	0	0	1	1	0	0	0
chr1	47100000	47150000	0	0	0	1	1	0	0	0
chr1	47150000	47200000	0	0	0	1	1	0	0	0
chr1	47200000	47250000	0	0	0	-1	0	-1	-1	-1
chr1	47250000	47300000	0	0	0	-1	0	-1	-1	-1
chr1	47300000	47350000	0	0	0	-1	0	-1	-1	-1
chr1	47350000	47400000	0	0	0	-1	0	-1	-1	-1
chr1	47400000	47450000	0	0	0	-1	0	-1	-1	-1
chr1	47450000	47500000	0	0	0	-1	0	-1	-1	-1
chr1	47500000	47550000	0	0	0	-1	0	-1	-1	-1
chr1	47550000	47600000	0	0	0	-1	0	-1	-1	-1
chr1	47600000	47650000	0	0	0	-1	2	3	3	3
chr1	47650000	47700000	0	0	0	1	0	1	1	1
chr1	47700000	47750000	0	0	0	1	0	1	1	1
chr1	47750000	47800000	0	0	0	1	0	1	1	1
chr1	47800000	47850000	0	0	0	1	0	1	1	1
chr1	47850000	47900000	0	0	0	0	0	1	1	1
chr1	47900000	47950000	0	0	0	0	0	1	1	1
chr1	47950000	48000000	0	0	0	0	0	1	1	1
chr1	48000000	48050000	0	0	0	0	1	1	1	1
chr1	48050000	48100000	0	0	0	0	1	1	1	1
chr1	48100000	48150000	0	0	0	0	1	1	1	1
chr1	48150000	48200000	0	0	0	0	1	1	1	1
chr1	48200000	48250000	0	2	2	-2	-2	1	1	1
chr1	48250000	48300000	0	1	1	-1	-1	2	2	2
chr1	48300000	48350000	0	1	1	-1	-1	2	2	2
chr1	48350000	48400000	0	1	1	-1	-1	2	2	2
chr1	48400000	48450000	0	0	0	0	0	3	3	3
chr1	48450000	48500000	0	0	0	0	0	3	3	3
chr1	48500000	48550000	0	0	0	1	0	3	0	3
chr1	48550000	48600000	0	0	0	1	0	0	0	1
chr1	48600000	48650000	0	0	0	1	0	0	0	1
chr1	48650000	48700000	0	0	0	1	0	0	0	1
chr1	48700000	48750000	0	0	0	0	0	0	0	1
chr1	48750000	48800000	-1	0	1	-1	-1	0	-1	0
chr1	48800000	48850000	-1	0	1	-1	-1	0	-1	0
chr1	48850000	48900000	-1	0	1	-1	-1	0	-1	0
chr1	48900000	48950000	-1	0	1	-1	-1	0	-1	0
chr1	48950000	49000000	0	0	0	0	0	0	1	1
chr1	49000000	49050000	0	0	0	0	0	0	1	1
chr1	49050000	49100000	0	0	0	0	0	0	1	1
chr1	49100000	49150000	0	0	0	0	0	0	1	1
chr1	49150000	49200000	0	0	0	0	0	0	1	1
chr1	49200000	49250000	0	0	0	0	0	0	1	1
chr1	49250000	49300000	0	0	0	0	0	0	0	0
chr1	49300000	49350000	0	0	0	0	0	0	0	0
chr1	49350000	49400000	0	0	0	0	0	0	0	0
chr1	49400000	49450000	0	0	0	0	0	0	0	0
chr1	49450000	49500000	0	0	0	0	0	0	0	0
chr1	49500000	49550000	0	0	0	0	0	0	0	0
chr1	49550000	49600000	0	0	0	0	0	0	0	0
chr1	49600000	49650000	0	0	0	0	0	0	0	0
chr1	49650000	49700000	0	0	0	0	0	0	0	0
chr1	49700000	49750000	0	0	0	0	0	0	0	0
chr1	49750000	49800000	0	0	0	0	0	0	0	0
chr1	49800000	49850000	0	0	0	0	0	0	0	0
chr1	49850000	49900000	0	0	0	0	0	0	0	0
chr1	49900000	49950000	0	0	0	0	0	0	0	0
chr1	49950000	50000000	0	0	0	0	0	0	0	0
chr1	50000000	50050000	0	0	0	0	0	0	0	0
chr1	50050000	50100000	0	0	0	0	0	0	0	0
chr1	50100000	50150000	0	0	0	0	0	0	0	0
chr1	50150000	50200000	0	0	0	0	0	0	0	0
chr1	50200000	50250000	0	0	0	0	0	0	0	0
chr1	50250000	50300000	0	0	0	0	0	0	0	0
chr1	50300000	50350000	0	0	0	0	0	0	0	0
chr1	50350000	50400000	0	0	0	0	0	0	0	0
chr1	50400000	50450000	0	0	0	0	0	0	0	0
chr1	50450000	50500000	0	0	0	0	0	0	0	0
chr1	50500000	50550000	0	0	0	0	0	0	0	0
chr1	50550000	50600000	0	0	0	0	0	0	0	0
chr1	50600000	50650000	0	0	0	0	0	0	0	0
chr1	50650000	50700000	0	0	0	0	0	0	0	0
chr1	50700000	50750000	0	0	0	0	0	0	0	0
chr1	50750000	50800000	0	0	0	0	0	0	0	0
chr1	50800000	50850000	0	0	0	0	0	-3	-3	-3
chr1	50850000	50900000	0	0	0	0	0	-3	-3	-3
chr1	50900000	50950000	0	0	0	0	0	1	1	1
chr1	50950000	51000000	0	0	0	0	0	1	1	1
chr1	51000000	51050000	0	0	0	0	0	1	1	1
chr1	51050000	51100000	0	0	0	0	0	1	1	1
chr1	51100000	51150000	1	0	-1	0	0	1	1	1
chr1	51150000	51200000	1	0	-1	0	0	1	1	1
chr1	51200000	51250000	1	0	-1	0	0	1	1	1
chr1	51250000	51300000	1	0	-1	0	0	1	1	1
chr1	51300000	51350000	0	0	0	0	-1	-1	-1	-1
chr1	51350000	51400000	0	0	0	0	-1	-1	-1	-1
chr1	51400000	51450000	0	0	0	0	0	-1	-1	-1
chr1	51450000	51500000	0	0	0	0	0	-1	-1	-2
chr1	51500000	51550000	0	0	0	0	0	-1	-1	-2
chr1	51550000	51600000	0	0	0	0	0	-1	-1	-2
chr1	51600000	51650000	0	0	0	0	0	-1	-1	-2
chr1	51650000	51700000	1	0	-1	0	0	-1	1	-2
chr1	51700000	51750000	0	1	1	0	-1	-1	-1	-1
chr1	51750000	51800000	0	1	1	0	-1	-1	-1	-1
chr1	51800000	51850000	0	1	1	0	-1	-1	-1	-1
chr1	51850000	51900000	0	1	1	0	-1	-1	-1	-1
chr1	51900000	51950000	0	1	1	0	-1	-1	-1	-1
chr1	51950000	52000000	0	1	1	0	-1	-1	-1	-1
chr1	52000000	52050000	0	0	0	0	0	0	0	0
chr1	52050000	52100000	0	0	0	0	0	0	0	0
chr1	52100000	52150000	0	0	0	0	0	0	0	0
chr1	52150000	52200000	0	0	0	0	0	0	0	0
chr1	52200000	52250000	0	0	0	0	0	0	0	0
chr1	52250000	52300000	0	0	0	0	0	0	0	0
chr1	52300000	52350000	0	0	0	0	0	0	0	0
chr1	52350000	52400000	0	0	0	0	0	0	0	0
chr1	52400000	52450000	0	0	0	0	0	0	0	0
chr1	52450000	52500000	0	0	0	0	0	0	0	0
chr1	52500000	52550000	0	0	0	0	0	0	0	0
chr1	52550000	52600000	-1	0	1	0	0	-2	-1	-2
chr1	52600000	52650000	0	1	1	-1	-1	-2	-1	-2
chr1	52650000	52700000	0	1	1	-1	-1	-2	-1	-2
chr1	52700000	52750000	0	1	1	-1	-1	-2	-1	-2
chr1	52750000	52800000	1	1	0	-1	-1	-1	-1	-2
chr1	52800000	52850000	1	1	0	-1	-1	-1	-1	-1
chr1	52850000	52900000	1	1	0	-1	-1	-1	-1	-1
chr1	52900000	52950000	1	1	0	-1	-1	-1	-1	-1
chr1	52950000	53000000	1	1	0	-1	-2	-2	-2	-2
chr1	53000000	53050000	1	1	0	-1	-2	-2	-2	-2
chr1	53050000	53100000	1	1	0	-1	-2	-2	-2	-2
chr1	53100000	53150000	1	1	0	-1	-2	-2	-2	-2
chr1	53150000	53200000	1	1	0	-1	-2	-2	-2	-2
chr1	53200000	53250000	1	0	-1	0	-1	-1	-2	-1
chr1	53250000	53300000	0	0	0	0	-1	-1	-2	-1
chr1	53300000	53350000	0	0	0	0	-1	-1	-2	-1
chr1	53350000	53400000	0	0	0	0	-1	-1	-2	-1
chr1	53400000	53450000	0	0	0	0	-1	-1	-2	-1
chr1	53450000	53500000	0	0	0	0	-1	-1	-2	-1
chr1	53500000	53550000	0	0	0	1	1	-1	0	-1
chr1	53550000	53600000	0	1	1	0	0	-2	-1	-2
chr1	53600000	53650000	0	1	1	0	0	-2	-1	-2
chr1	53650000	53700000	-1	0	1	0	0	-2	-1	-2
chr1	53700000	53750000	-1	0	1	0	0	-2	-1	-2
chr1	53750000	53800000	-1	0	1	0	0	-2	-1	-2
chr1	53800000	53850000	-1	0	1	0	0	-2	-1	-2
chr1	53850000	53900000	-1	0	1	0	0	-2	-1	-2
chr1	53900000	53950000	-2	0	2	0	0	-2	-1	-2
chr1	53950000	54000000	-2	0	2	0	0	-2	-1	-2
chr1	54000000	54050000	0	0	0	0	0	-2	-1	-2
chr1	54050000	54100000	0	0	0	0	0	-2	-1	-2
chr1	54100000	54150000	0	0	0	0	0	-2	-1	-2
chr1	54150000	54200000	0	0	0	0	0	-2	-1	-2
chr1	54200000	54250000	0	0	0	0	0	-1	-1	-1
chr1	54250000	54300000	1	0	-1	1	1	0	0	0
chr1	54300000	54350000	0	0	0	1	1	0	0	0
chr1	54350000	54400000	0	0	0	1	1	0	0	0
chr1	54400000	54450000	0	0	0	1	1	0	0	0
chr1	54450000	54500000	0	0	0	1	-1	0	0	0
chr1	54500000	54550000	1	1	0	-1	-1	0	0	0
chr1	54550000	54600000	1	0	-1	0	0	1	1	1
chr1	54600000	54650000	1	0	-1	0	0	1	1	1
chr1	54650000	54700000	1	0	-1	0	0	1	1	1
chr1	54700000	54750000	1	0	-1	0	0	1	1	1
chr1	54750000	54800000	1	0	-1	0	0	1	1	1
chr1	54800000	54850000	1	0	-1	0	-1	1	1	1
chr1	54850000	54900000	1	0	-1	0	-1	0	1	1
chr1	54900000	54950000	1	0	-1	0	-1	0	-1	-1
chr1	54950000	55000000	1	-1	-2	1	0	1	0	0
chr1	55000000	55050000	0	-1	-1	2	0	1	0	0
chr1	55050000	55100000	0	-1	-1	2	0	1	0	0
chr1	55100000	55150000	0	-1	-1	2	0	1	0	0
chr1	55150000	55200000	0	-1	-1	2	0	1	0	0
chr1	55200000	55250000	0	-1	-1	2	0	1	0	0
chr1	55250000	55300000	0	-1	-1	2	0	1	0	0
chr1	55300000	55350000	0	1	1	0	0	-1	-2	-2
chr1	55350000	55400000	0	1	1	0	0	-2	-2	-2
chr1	55400000	55450000	0	1	1	0	0	-2	-2	-2
chr1	55450000	55500000	0	1	1	0	0	-2	-2	-2
chr1	55500000	55550000	0	1	1	0	0	-2	-2	-2
chr1	55550000	55600000	-1	-1	0	1	1	0	0	0
chr1	55600000	55650000	-1	-1	0	1	1	0	0	0
chr1	55650000	55700000	-1	-1	0	1	1	0	0	0
chr1	55700000	55750000	-1	-1	0	1	1	0	0	0
chr1	55750000	55800000	-1	-1	0	1	1	0	0	0
chr1	55800000	55850000	-1	-1	0	1	1	0	0	0
chr1	55850000	55900000	-1	-1	0	1	1	0	0	0
chr1	55900000	55950000	-1	-1	0	1	1	-2	-3	-2
chr1	55950000	56000000	-1	-1	0	0	1	-2	-3	-2
chr1	56000000	56050000	-1	-1	0	0	1	-2	-3	-2
chr1	56050000	56100000	-1	-1	0	0	1	-2	-3	-2
chr1	56100000	56150000	-1	-1	0	0	1	-2	-3	-2
chr1	56150000	56200000	-1	-1	0	0	1	-2	-3	-2
chr1	56200000	56250000	-1	-1	0	0	1	-2	-3	-2
chr1	56250000	56300000	-3	-1	2	0	1	-2	-3	-2
chr1	56300000	56350000	0	2	2	-3	-3	-2	-3	-2
chr1	56350000	56400000	0	-1	-1	0	0	-2	-2	-2
chr1	56400000	56450000	0	-1	-1	0	0	-2	-2	-2
chr1	56450000	56500000	0	-1	-1	0	0	-2	-2	-2
chr1	56500000	56550000	0	-1	-1	0	0	-2	-2	-2
chr1	56550000	56600000	0	-1	-1	0	0	-2	-2	-2
chr1	56600000	56650000	0	-1	-1	0	0	-2	-2	-2
chr1	56650000	56700000	0	-1	-1	0	0	-2	-2	-2
chr1	56700000	56750000	0	-1	-1	0	0	-2	-2	-2
chr1	56750000	56800000	0	0	0	-1	-1	-3	-3	-3
chr1	56800000	56850000	0	0	0	-1	-1	-3	-3	-3
chr1	56850000	56900000	0	0	0	1	1	-3	-2	-3
chr1	56900000	56950000	0	0	0	1	1	-3	-2	-2
chr1	56950000	57000000	0	0	0	1	1	-3	-2	-2
chr1	57000000	57050000	0	0	0	1	1	-2	-2	-2
chr1	57050000	57100000	0	0	0	1	1	-2	0	0
chr1	57100000	57150000	0	0	0	1	0	-2	0	0
chr1	57150000	57200000	0	0	0	1	0	-2	0	0
chr1	57200000	57250000	0	0	0	1	0	-2	0	0
chr1	57250000	57300000	0	0	0	1	0	-2	-2	-2
chr1	57300000	57350000	0	0	0	0	0	1	1	1
chr1	57350000	57400000	0	0	0	0	0	1	1	1
chr1	57400000	57450000	0	0	0	0	0	1	1	1
chr1	57450000	57500000	0	0	0	0	0	1	1	1
chr1	57500000	57550000	0	0	0	0	0	1	1	1
chr1	57550000	57600000	0	0	0	0	0	1	1	1
chr1	57600000	57650000	0	0	0	0	0	1	1	1
chr1	57650000	57700000	0	0	0	0	0	1	1	1
chr1	57700000	57750000	0	0	0	0	0	1	1	1
chr1	57750000	57800000	0	0	0	0	0	1	1	1
chr1	57800000	57850000	-1	0	1	-2	-2	-1	-1	-1
chr1	57850000	57900000	-1	0	1	-1	0	1	1	0
chr1	57900000	57950000	-1	0	1	-1	0	1	1	0
chr1	57950000	58000000	-1	0	1	-1	0	1	1	0
chr1	58000000	58050000	0	-1	-1	1	0	0	0	0
chr1	58050000	58100000	0	-1	-1	0	0	0	0	0
chr1	58100000	58150000	0	-1	-1	0	0	0	0	0
chr1	58150000	58200000	0	-1	-1	0	0	0	0	0
chr1	58200000	58250000	0	-1	-1	0	0	0	0	0
chr1	58250000	58300000	0	0	0	-2	0	1	0	0
chr1	58300000	58350000	0	0	0	-2	0	1	0	0
chr1	58350000	58400000	0	0	0	-2	0	1	0	0
chr1	58400000	58450000	0	0	0	0	0	0	0	0
chr1	58450000	58500000	0	0	0	0	0	0	0	0
chr1	58500000	58550000	0	0	0	0	0	0	0	0
chr1	58550000	58600000	0	0	0	0	0	0	0	0
chr1	58600000	58650000	0	0	0	0	0	0	0	0
chr1	58650000	58700000	0	0	0	0	0	0	0	0
chr1	58700000	58750000	0	0	0	0	0	0	0	0
chr1	58750000	58800000	0	0	0	0	0	0	0	0
chr1	58800000	58850000	0	0	0	0	0	0	0	0
chr1	58850000	58900000	2	2	0	2	0	3	3	3
chr1	58900000	58950000	2	2	0	2	0	3	3	3
chr1	58950000	59000000	-1	-1	0	1	1	2	2	2
chr1	59000000	59050000	-1	-1	0	1	1	2	2	2
chr1	59050000	59100000	-1	-1	0	1	1	2	2	2
chr1	59100000	59150000	-1	-1	0	1	1	2	2	2
chr1	59150000	59200000	-1	-1	0	1	1	2	2	2
chr1	59200000	59250000	-1	-1	0	0	0	1	1	1
chr1	59250000	59300000	-1	-1	0	0	0	1	1	1
chr1	59300000	59350000	-1	-1	0	0	0	1	1	1
chr1	59350000	59400000	-1	-1	0	0	0	1	1	1
chr1	59400000	59450000	-1	-1	0	0	0	1	1	1
chr1	59450000	59500000	-2	-1	1	0	0	1	1	1
chr1	59500000	59550000	-2	-1	1	0	0	1	1	1
chr1	59550000	59600000	-2	-1	1	0	0	1	1	1
chr1	59600000	59650000	-2	-1	1	0	0	1	1	1
chr1	59650000	59700000	-1	0	1	0	0	2	2	2
chr1	59700000	59750000	-1	0	1	0	0	2	2	2
chr1	59750000	59800000	-1	0	1	0	0	2	2	2
chr1	59800000	59850000	-1	0	1	0	0	2	2	2
chr1	59850000	59900000	-1	0	1	0	0	2	2	2
chr1	59900000	59950000	0	0	0	0	0	3	3	3
chr1	59950000	60000000	0	0	0	0	0	3	3	3
chr1	60000000	60050000	0	0	0	0	0	3	3	3
chr1	60050000	60100000	0	0	0	0	0	3	3	3
chr1	60100000	60150000	0	0	0	0	0	3	3	3
chr1	60150000	60200000	0	0	0	0	0	3	3	3
chr1	60200000	60250000	0	0	0	0	0	3	3	3
chr1	60250000	60300000	0	0	0	0	0	1	1	1
chr1	60300000	60350000	0	0	0	0	0	1	1	1
chr1	60350000	60400000	0	0	0	0	0	1	1	1
chr1	60400000	60450000	0	0	0	0	0	1	1	1
chr1	60450000	60500000	0	0	0	0	1	4	5	4
chr1	60500000	60550000	0	0	0	0	0	4	5	4
chr1	60550000	60600000	0	0	0	0	0	4	5	4
chr1	60600000	60650000	0	0	0	0	0	4	5	4
chr1	60650000	60700000	0	0	0	0	0	4	5	4
chr1	60700000	60750000	0	0	0	0	0	4	5	4
chr1	60750000	60800000	0	0	0	0	0	0	0	0
chr1	60800000	60850000	0	0	0	0	0	0	0	0
chr1	60850000	60900000	0	0	0	0	0	0	0	0
chr1	60900000	60950000	0	0	0	0	0	0	0	0
chr1	60950000	61000000	0	0	0	0	0	0	0	0
chr1	61000000	61050000	0	0	0	0	0	0	0	0
chr1	61050000	61100000	0	0	0	0	0	0	0	0
chr1	61100000	61150000	0	0	0	0	0	0	0	0
chr1	61150000	61200000	0	0	0	0	0	0	0	0
chr1	61200000	61250000	0	0	0	0	0	0	0	0
chr1	61250000	61300000	0	0	0	0	0	0	0	0
chr1	61300000	61350000	0	1	1	-1	-1	0	0	0
chr1	61350000	61400000	0	1	1	-1	-1	0	0	0
chr1	61400000	61450000	0	1	1	-1	-1	0	0	0
chr1	61450000	61500000	0	1	1	-1	-1	0	0	0
chr1	61500000	61550000	0	1	1	0	0	0	0	0
chr1	61550000	61600000	-1	0	1	0	0	0	0	0
chr1	61600000	61650000	0	0	0	0	0	0	0	0
chr1	61650000	61700000	0	0	0	0	0	0	0	0
chr1	61700000	61750000	0	0	0	0	0	0	0	0
chr1	61750000	61800000	0	0	0	0	0	0	0	0
chr1	61800000	61850000	0	0	0	0	0	0	0	0
chr1	61850000	61900000	0	0	0	0	0	0	0	0
chr1	61900000	61950000	0	0	0	-2	-2	0	0	0
chr1	61950000	62000000	-1	-1	0	1	1	-1	0	0
chr1	62000000	62050000	-1	-1	0	1	1	-1	0	0
chr1	62050000	62100000	-1	-1	0	1	1	-1	0	0
chr1	62100000	62150000	-1	-1	0	1	1	-1	0	0
chr1	62150000	62200000	0	-1	-1	1	1	-1	0	0
chr1	62200000	62250000	0	-1	-1	1	1	-1	0	0
chr1	62250000	62300000	0	-1	-1	1	1	-1	0	0
chr1	62300000	62350000	0	-1	-1	1	-1	-1	0	-2
chr1	62350000	62400000	0	0	0	0	0	-1	-1	-1
chr1	62400000	62450000	0	0	0	0	0	-1	-1	-1
chr1	62450000	62500000	0	0	0	0	0	-1	-1	-1
chr1	62500000	62550000	0	0	0	0	0	-1	-1	-1
chr1	62550000	62600000	0	0	0	0	0	1	-1	1
chr1	62600000	62650000	0	0	0	0	0	1	1	1
chr1	62650000	62700000	0	0	0	0	0	1	1	1
chr1	62700000	62750000	0	0	0	0	0	1	1	1
chr1	62750000	62800000	0	0	0	0	0	1	1	1
chr1	62800000	62850000	0	0	0	0	0	1	1	1
chr1	62850000	62900000	0	0	0	0	0	1	1	1
chr1	62900000	62950000	-1	0	1	0	-1	1	1	1
chr1	62950000	63000000	-1	0	1	0	-1	1	1	1
chr1	63000000	63050000	-1	0	1	0	-1	1	1	1
chr1	63050000	63100000	-1	0	1	0	-1	1	1	1
chr1	63100000	63150000	-1	0	1	0	-1	1	1	1
chr1	63150000	63200000	-1	0	1	0	-1	1	1	1
chr1	63200000	63250000	-1	0	1	0	-1	1	1	1
chr1	63250000	63300000	0	0	0	-1	-1	1	0	1
chr1	63300000	63350000	0	0	0	-1	-1	1	0	1
chr1	63350000	63400000	0	0	0	-1	-1	1	0	1
chr1	63400000	63450000	0	0	0	-1	-1	1	0	1
chr1	63450000	63500000	0	0	0	-1	-1	1	0	1
chr1	63500000	63550000	0	0	0	-1	-1	1	0	1
chr1	63550000	63600000	0	0	0	-1	-1	1	0	1
chr1	63600000	63650000	0	0	0	0	0	-1	0	-1
chr1	63650000	63700000	0	0	0	0	0	-1	-1	-1
chr1	63700000	63750000	0	0	0	0	0	-1	-1	-1
chr1	63750000	63800000	0	0	0	0	0	-1	-1	-1
chr1	63800000	63850000	0	0	0	0	0	2	2	2
chr1	63850000	63900000	0	0	0	0	0	2	2	2
chr1	63900000	63950000	0	0	0	0	0	2	2	2
chr1	63950000	64000000	0	0	0	0	0	2	2	2
chr1	64000000	64050000	0	0	0	0	0	2	2	2
chr1	64050000	64100000	0	0	0	0	0	0	0	0
chr1	64100000	64150000	0	0	0	0	0	0	0	0
chr1	64150000	64200000	0	0	0	0	0	0	0	0
chr1	64200000	64250000	0	0	0	0	0	0	0	0
chr1	64250000	64300000	0	0	0	0	0	0	0	0
chr1	64300000	64350000	0	0	0	0	0	0	0	0
chr1	64350000	64400000	0	0	0	0	0	0	0	0
chr1	64400000	64450000	0	-1	-1	1	1	1	1	1
chr1	64450000	64500000	0	-1	-1	1	1	1	1	1
chr1	64500000	64550000	0	-1	-1	1	1	1	1	1
chr1	64550000	64600000	0	-1	-1	1	1	1	1	1
chr1	64600000	64650000	0	-1	-1	1	1	1	1	1
chr1	64650000	64700000	0	-1	-1	1	1	1	1	1
chr1	64700000	64750000	2	1	-1	-2	-3	-5	-4	-5
chr1	64750000	64800000	-1	-1	0	0	-1	-3	-2	-3
chr1	64800000	64850000	-1	-1	0	0	-1	-3	-2	-3
chr1	64850000	64900000	-1	-1	0	0	-1	-3	-2	-3
chr1	64900000	64950000	-1	-1	0	0	-1	-3	-2	-3
chr1	64950000	65000000	-1	-1	0	0	-1	-3	-2	-3
chr1	65000000	65050000	-1	-1	0	0	-1	-3	-2	-3
chr1	65050000	65100000	-1	-1	0	0	-1	-3	-2	-3
chr1	65100000	65150000	-1	-1	0	0	-1	-3	-2	-3
chr1	65150000	65200000	-1	-1	0	0	-1	-3	-2	-3
chr1	65200000	65250000	-1	-1	0	0	-1	-3	-2	-3
chr1	65250000	65300000	-1	-1	0	0	-1	-3	-2	-3
chr1	65300000	65350000	0	0	0	0	0	0	0	0
chr1	65350000	65400000	0	0	0	0	0	0	0	0
chr1	65400000	65450000	0	0	0	0	0	0	0	0
chr1	65450000	65500000	0	0	0	0	-2	-2	-1	0
chr1	65500000	65550000	1	0	-1	1	0	0	1	1
chr1	65550000	65600000	1	0	-1	1	0	0	1	1
chr1	65600000	65650000	1	0	-1	1	0	0	1	1
chr1	65650000	65700000	1	0	-1	1	0	0	1	1
chr1	65700000	65750000	0	0	0	0	-1	-1	0	0
chr1	65750000	65800000	0	0	0	0	-1	0	0	0
chr1	65800000	65850000	0	0	0	0	-1	0	0	0
chr1	65850000	65900000	0	0	0	0	-1	0	0	0
chr1	65900000	65950000	0	0	0	0	-1	0	0	0
chr1	65950000	66000000	0	0	0	0	-1	0	0	0
chr1	66000000	66050000	0	0	0	0	0	0	0	1
chr1	66050000	66100000	0	0	0	0	0	0	0	1
chr1	66100000	66150000	0	0	0	0	0	0	0	1
chr1	66150000	66200000	0	0	0	0	0	0	0	1
chr1	66200000	66250000	-1	0	1	0	0	1	2	2
chr1	66250000	66300000	-1	0	1	0	0	1	2	2
chr1	66300000	66350000	-1	0	1	0	0	1	2	2
chr1	66350000	66400000	-1	0	1	0	0	1	2	2
chr1	66400000	66450000	-1	0	1	0	0	1	1	1
chr1	66450000	66500000	0	0	0	0	0	3	3	3
chr1	66500000	66550000	0	0	0	0	0	3	3	3
chr1	66550000	66600000	0	0	0	0	0	3	3	3
chr1	66600000	66650000	0	0	0	0	0	3	3	3
chr1	66650000	66700000	0	0	0	0	0	4	4	4
chr1	66700000	66750000	0	0	0	0	0	0	0	0
chr1	66750000	66800000	0	0	0	0	0	0	0	0
chr1	66800000	66850000	0	0	0	0	0	0	0	0
chr1	66850000	66900000	0	0	0	0	0	0	0	0
chr1	66900000	66950000	0	0	0	0	0	0	0	0
chr1	66950000	67000000	0	0	0	0	0	0	0	0
chr1	67000000	67050000	0	1	1	0	0	0	0	0
chr1	67050000	67100000	0	1	1	0	0	0	0	0
chr1	67100000	67150000	0	1	1	0	0	0	0	0
chr1	67150000	67200000	0	1	1	0	0	0	0	0
chr1	67200000	67250000	0	0	0	-1	0	-1	0	0
chr1	67250000	67300000	0	0	0	-1	0	-1	0	0
chr1	67300000	67350000	0	0	0	-1	0	-1	0	0
chr1	67350000	67400000	0	1	1	0	-1	0	1	0
chr1	67400000	67450000	-1	-1	0	0	0	0	1	0
chr1	67450000	67500000	-1	-1	0	0	0	0	1	0
chr1	67500000	67550000	-1	-1	0	0	0	0	1	0
chr1	67550000	67600000	0	1	1	-1	-1	-2	-2	-2
chr1	67600000	67650000	0	1	1	-1	-1	-2	-2	-2
chr1	67650000	67700000	0	1	1	-1	-1	-2	-2	-2
chr1	67700000	67750000	0	1	1	-1	-1	-2	-2	-2
chr1	67750000	67800000	1	1	0	-1	-1	-2	-2	-2
chr1	67800000	67850000	-1	-1	0	0	0	0	0	0
chr1	67850000	67900000	-1	-1	0	0	0	0	0	0
chr1	67900000	67950000	-1	-1	0	0	0	0	0	0
chr1	67950000	68000000	-1	-1	0	0	0	0	0	0
chr1	68000000	68050000	0	0	0	-1	-1	-1	-1	-1
chr1	68050000	68100000	0	0	0	0	0	0	0	0
chr1	68100000	68150000	0	0	0	0	0	0	0	0
chr1	68150000	68200000	0	0	0	0	0	0	0	0
chr1	68200000	68250000	0	0	0	0	0	0	0	0
chr1	68250000	68300000	0	0	0	0	0	0	0	0
chr1	68300000	68350000	1	0	-1	0	0	0	0	0
chr1	68350000	68400000	1	0	-1	0	0	0	0	0
chr1	68400000	68450000	1	0	-1	0	0	0	0	0
chr1	68450000	68500000	1	0	-1	0	0	0	0	0
chr1	68500000	68550000	1	0	-1	0	0	0	0	0
chr1	68550000	68600000	1	0	-1	0	0	0	1	1
chr1	68600000	68650000	1	0	-1	0	0	1	1	1
chr1	68650000	68700000	1	0	-1	0	0	1	1	1
chr1	68700000	68750000	1	0	-1	0	0	1	1	1
chr1	68750000	68800000	1	0	-1	0	0	1	1	1
chr1	68800000	68850000	1	0	-1	0	0	1	1	1
chr1	68850000	68900000	0	0	0	6	4	0	4	0
chr1	68900000	68950000	0	0	0	6	4	0	4	0
chr1	68950000	69000000	0	0	0	0	0	0	4	0
chr1	69000000	69050000	0	0	0	0	0	0	0	0
chr1	69050000	69100000	0	0	0	0	0	0	0	0
chr1	69100000	69150000	0	0	0	0	0	0	0	0
chr1	69150000	69200000	0	0	0	0	0	0	0	0
chr1	69200000	69250000	0	0	0	0	0	0	0	0
chr1	69250000	69300000	0	0	0	0	0	0	0	0
chr1	69300000	69350000	0	0	0	0	0	0	0	0
chr1	69350000	69400000	0	0	0	0	0	0	0	0
chr1	69400000	69450000	0	0	0	0	0	0	0	0
chr1	69450000	69500000	0	0	0	0	0	0	0	0
chr1	69500000	69550000	0	0	0	0	0	0	0	0
chr1	69550000	69600000	0	0	0	0	0	0	0	0
chr1	69600000	69650000	0	0	0	0	0	0	0	0
chr1	69650000	69700000	0	0	0	0	0	0	0	0
chr1	69700000	69750000	0	0	0	0	0	0	0	0
chr1	69750000	69800000	0	0	0	0	0	0	0	0
chr1	69800000	69850000	0	0	0	0	0	0	0	0
chr1	69850000	69900000	0	0	0	0	0	0	0	0
chr1	69900000	69950000	0	0	0	0	0	2	3	3
chr1	69950000	70000000	0	0	0	1	0	2	3	3
chr1	70000000	70050000	0	0	0	1	0	2	3	3
chr1	70050000	70100000	0	0	0	1	0	2	2	2
chr1	70100000	70150000	0	0	0	0	0	2	2	2
chr1	70150000	70200000	0	0	0	0	0	2	2	2
chr1	70200000	70250000	0	0	0	0	0	2	2	2
chr1	70250000	70300000	0	0	0	0	0	2	2	2
chr1	70300000	70350000	0	0	0	0	0	2	2	2
chr1	70350000	70400000	0	0	0	0	0	2	2	2
chr1	70400000	70450000	-1	-1	0	1	1	1	0	0
chr1	70450000	70500000	-1	-1	0	1	1	1	0	0
chr1	70500000	70550000	-1	-1	0	1	1	1	0	0
chr1	70550000	70600000	-1	-1	0	1	1	1	0	0
chr1	70600000	70650000	-1	-1	0	1	1	3	0	3
chr1	70650000	70700000	0	0	0	2	1	2	1	2
chr1	70700000	70750000	0	0	0	2	1	2	1	2
chr1	70750000	70800000	0	0	0	2	1	2	1	2
chr1	70800000	70850000	0	0	0	2	1	2	1	2
chr1	70850000	70900000	0	0	0	2	1	2	1	2
chr1	70900000	70950000	0	0	0	2	1	-1	1	2
chr1	70950000	71000000	0	0	0	2	1	-1	1	2
chr1	71000000	71050000	0	0	0	0	0	0	0	0
chr1	71050000	71100000	0	0	0	0	0	0	0	0
chr1	71100000	71150000	0	0	0	0	0	0	0	0
chr1	71150000	71200000	0	0	0	0	0	0	0	0
chr1	71200000	71250000	0	0	0	0	0	0	0	0
chr1	71250000	71300000	0	0	0	0	0	0	0	0
chr1	71300000	71350000	0	0	0	0	0	0	0	0
chr1	71350000	71400000	0	0	0	0	0	0	0	0
chr1	71400000	71450000	0	0	0	0	0	0	0	0
chr1	71450000	71500000	0	0	0	0	0	1	1	1
chr1	71500000	71550000	0	0	0	0	0	1	1	1
chr1	71550000	71600000	0	0	0	0	0	1	1	1
chr1	71600000	71650000	0	0	0	0	0	-1	-1	0
chr1	71650000	71700000	0	0	0	0	0	-1	-1	0
chr1	71700000	71750000	0	0	0	0	0	-1	-1	0
chr1	71750000	71800000	0	0	0	0	0	-2	-2	-1
chr1	71800000	71850000	0	0	0	0	0	0	0	-1
chr1	71850000	71900000	0	0	0	0	0	0	0	-1
chr1	71900000	71950000	0	0	0	0	0	0	0	-1
chr1	71950000	72000000	0	0	0	0	0	0	0	-1
chr1	72000000	72050000	0	0	0	0	0	0	1	1
chr1	72050000	72100000	0	0	0	0	0	0	1	1
chr1	72100000	72150000	0	0	0	0	0	0	1	1
chr1	72150000	72200000	-1	-1	0	0	0	0	0	0
chr1	72200000	72250000	-1	-1	0	0	0	0	0	0
chr1	72250000	72300000	-1	-1	0	0	0	0	0	0
chr1	72300000	72350000	-1	-1	0	0	0	0	0	0
chr1	72350000	72400000	-1	-1	0	0	0	1	0	0
chr1	72400000	72450000	-1	-1	0	1	0	1	1	0
chr1	72450000	72500000	-1	-1	0	1	1	1	1	0
chr1	72500000	72550000	-1	-1	0	1	1	1	1	0
chr1	72550000	72600000	-1	-1	0	1	1	1	1	0
chr1	72600000	72650000	-1	-1	0	1	1	1	1	0
chr1	72650000	72700000	-1	-1	0	1	1	2	2	2
chr1	72700000	72750000	0	-1	-1	1	1	1	1	1
chr1	72750000	72800000	0	-1	-1	1	1	1	1	1
chr1	72800000	72850000	0	-1	-1	1	1	1	1	1
chr1	72850000	72900000	-1	-1	0	1	1	-1	-1	-1
chr1	72900000	72950000	0	0	0	-1	-1	-1	-1	-1
chr1	72950000	73000000	0	0	0	-1	-1	-1	-1	-1
chr1	73000000	73050000	0	0	0	-1	-1	-1	-1	-1
chr1	73050000	73100000	0	0	0	-1	-1	-1	-1	-1
chr1	73100000	73150000	0	0	0	-1	-1	-3	-3	-3
chr1	73150000	73200000	1	0	-1	0	0	0	0	0
chr1	73200000	73250000	1	0	-1	0	0	0	0	0
chr1	73250000	73300000	1	0	-1	0	0	0	0	0
chr1	73300000	73350000	1	0	-1	0	0	0	0	0
chr1	73350000	73400000	1	0	-1	0	0	0	0	0
chr1	73400000	73450000	1	0	-1	0	0	0	0	0
chr1	73450000	73500000	0	0	0	0	0	0	0	0
chr1	73500000	73550000	0	0	0	0	0	0	0	0
chr1	73550000	73600000	0	0	0	0	0	0	0	0
chr1	73600000	73650000	0	0	0	0	0	0	0	0
chr1	73650000	73700000	0	0	0	0	0	0	0	0
chr1	73700000	73750000	0	0	0	0	1	0	0	1
chr1	73750000	73800000	0	0	0	0	1	0	0	1
chr1	73800000	73850000	0	0	0	0	0	0	0	1
chr1	73850000	73900000	-1	-1	0	0	0	0	0	0
chr1	73900000	73950000	-1	-1	0	0	0	0	0	0
chr1	73950000	74000000	-1	-1	0	0	0	0	0	0
chr1	74000000	74050000	-1	-1	0	0	0	0	0	0
chr1	74050000	74100000	-1	-1	0	0	0	0	0	0
chr1	74100000	74150000	0	0	0	0	0	0	0	0
chr1	74150000	74200000	0	0	0	0	0	0	0	0
chr1	74200000	74250000	0	0	0	0	0	0	0	0
chr1	74250000	74300000	0	0	0	0	0	0	0	0
chr1	74300000	74350000	0	0	0	0	0	0	0	0
chr1	74350000	74400000	0	0	0	0	0	0	0	0
chr1	74400000	74450000	0	0	0	0	0	0	0	0
chr1	74450000	74500000	0	0	0	0	0	0	0	0
chr1	74500000	74550000	0	0	0	0	0	0	0	0
chr1	74550000	74600000	0	0	0	0	0	-1	0	-1
chr1	74600000	74650000	0	0	0	0	0	-1	0	-1
chr1	74650000	74700000	0	0	0	0	0	-1	0	-1
chr1	74700000	74750000	0	0	0	0	0	-1	-1	-1
chr1	74750000	74800000	-1	-1	0	1	0	0	0	0
chr1	74800000	74850000	-1	-1	0	0	0	0	0	0
chr1	74850000	74900000	-1	-1	0	0	0	0	0	0
chr1	74900000	74950000	-1	-1	0	0	0	0	0	0
chr1	74950000	75000000	-1	-1	0	0	0	2	0	0
chr1	75000000	75050000	-1	-1	0	0	0	2	3	4
chr1	75050000	75100000	-1	-1	0	0	0	4	3	4
chr1	75100000	75150000	0	0	0	0	0	2	1	2
chr1	75150000	75200000	0	0	0	0	0	2	1	2
chr1	75200000	75250000	0	0	0	0	0	2	1	2
chr1	75250000	75300000	0	0	0	0	0	0	0	0
chr1	75300000	75350000	0	0	0	0	0	0	0	0
chr1	75350000	75400000	0	0	0	0	0	0	0	0
chr1	75400000	75450000	0	0	0	0	0	0	0	0
chr1	75450000	75500000	0	0	0	0	0	0	0	0
chr1	75500000	75550000	0	0	0	0	0	0	0	0
chr1	75550000	75600000	0	0	0	0	0	0	0	0
chr1	75600000	75650000	0	0	0	0	0	0	0	0
chr1	75650000	75700000	0	0	0	0	0	0	0	0
chr1	75700000	75750000	0	0	0	0	0	0	0	0
chr1	75750000	75800000	0	0	0	0	0	0	0	0
chr1	75800000	75850000	0	0	0	0	0	0	0	0
chr1	75850000	75900000	0	0	0	0	0	0	0	0
chr1	75900000	75950000	0	0	0	0	0	0	0	0
chr1	75950000	76000000	0	0	0	0	0	0	0	0
chr1	76000000	76050000	0	0	0	0	0	0	0	0
chr1	76050000	76100000	0	0	0	0	0	0	0	0
chr1	76100000	76150000	0	0	0	0	0	0	0	0
chr1	76150000	76200000	0	0	0	0	0	2	1	1
chr1	76200000	76250000	0	0	0	0	0	2	1	1
chr1	76250000	76300000	0	0	0	0	0	2	1	1
chr1	76300000	76350000	0	0	0	0	0	0	0	0
chr1	76350000	76400000	0	0	0	0	0	0	0	0
chr1	76400000	76450000	0	0	0	0	0	0	0	0
chr1	76450000	76500000	0	0	0	0	0	0	0	0
chr1	76500000	76550000	0	0	0	0	0	0	0	0
chr1	76550000	76600000	0	0	0	0	0	0	0	0
chr1	76600000	76650000	0	0	0	0	0	0	0	0
chr1	76650000	76700000	0	0	0	0	0	0	0	0
chr1	76700000	76750000	0	0	0	0	0	0	0	0
chr1	76750000	76800000	0	0	0	0	0	0	0	0
chr1	76800000	76850000	0	0	0	0	0	0	0	0
chr1	76850000	76900000	0	0	0	0	0	0	0	0
chr1	76900000	76950000	0	0	0	0	0	0	0	0
chr1	76950000	77000000	0	0	0	0	0	0	0	0
chr1	77000000	77050000	0	0	0	0	0	0	0	0
chr1	77050000	77100000	0	0	0	0	0	0	0	0
chr1	77100000	77150000	0	0	0	0	0	0	0	0
chr1	77150000	77200000	0	0	0	0	0	0	0	0
chr1	77200000	77250000	0	0	0	0	0	0	0	0
chr1	77250000	77300000	-1	-1	0	0	0	0	0	0
chr1	77300000	77350000	0	0	0	0	-1	-1	-1	-1
chr1	77350000	77400000	0	0	0	0	-1	-1	-1	-1
chr1	77400000	77450000	0	0	0	0	-1	-1	-1	-1
chr1	77450000	77500000	0	0	0	0	-1	-1	-1	-1
chr1	77500000	77550000	0	0	0	0	-1	-1	-1	-1
chr1	77550000	77600000	0	0	0	0	-1	-1	-1	-1
chr1	77600000	77650000	5	5	0	0	0	-1	-2	-1
chr1	77650000	77700000	0	0	0	0	0	-1	-2	-1
chr1	77700000	77750000	0	0	0	0	0	-1	-2	-1
chr1	77750000	77800000	0	0	0	0	0	-1	-2	-1
chr1	77800000	77850000	0	0	0	0	0	-1	-2	-1
chr1	77850000	77900000	0	0	0	0	0	-1	1	-1
chr1	77900000	77950000	0	0	0	0	0	0	1	1
chr1	77950000	78000000	0	0	0	0	0	0	1	1
chr1	78000000	78050000	0	0	0	0	0	0	1	1
chr1	78050000	78100000	0	0	0	0	0	0	1	1
chr1	78100000	78150000	0	0	0	0	0	0	1	1
chr1	78150000	78200000	0	0	0	0	0	0	1	1
chr1	78200000	78250000	0	0	0	1	0	0	1	1
chr1	78250000	78300000	0	0	0	1	0	0	1	1
chr1	78300000	78350000	0	0	0	1	0	0	1	1
chr1	78350000	78400000	0	0	0	1	1	0	1	1
chr1	78400000	78450000	0	0	0	0	0	0	0	0
chr1	78450000	78500000	0	0	0	0	0	0	0	0
chr1	78500000	78550000	0	0	0	0	0	0	0	0
chr1	78550000	78600000	0	0	0	-1	-1	-1	-1	-1
chr1	78600000	78650000	0	0	0	-1	-1	-1	-1	-1
chr1	78650000	78700000	0	0	0	-1	-1	-1	-1	-1
chr1	78700000	78750000	0	0	0	-1	-1	-1	-1	-1
chr1	78750000	78800000	0	0	0	-1	-1	-1	-1	-1
chr1	78800000	78850000	0	0	0	-1	-1	-1	-1	-1
chr1	78850000	78900000	0	0	0	-1	-2	-2	-2	-2
chr1	78900000	78950000	0	0	0	-1	-2	-2	-2	-2
chr1	78950000	79000000	0	0	0	-1	-2	-2	-2	-2
chr1	79000000	79050000	-3	-1	2	0	-1	-1	-1	-1
chr1	79050000	79100000	-2	0	2	-1	-1	-1	-1	-1
chr1	79100000	79150000	0	0	0	-1	-1	-1	-1	-1
chr1	79150000	79200000	0	0	0	-1	-1	-1	-1	-1
chr1	79200000	79250000	0	0	0	-1	-1	-1	-1	-1
chr1	79250000	79300000	0	0	0	-1	-1	-1	-1	-1
chr1	79300000	79350000	0	0	0	-1	-1	-1	-1	-1
chr1	79350000	79400000	-1	0	1	-1	-1	0	0	0
chr1	79400000	79450000	0	1	1	-1	-1	0	0	0
chr1	79450000	79500000	0	1	1	-1	-1	0	0	0
chr1	79500000	79550000	0	1	1	-1	-1	0	0	0
chr1	79550000	79600000	0	1	1	-1	-1	0	0	0
chr1	79600000	79650000	0	1	1	-1	-1	0	0	0
chr1	79650000	79700000	1	2	1	-2	-2	-3	-2	-2
chr1	79700000	79750000	0	0	0	0	0	-1	0	0
chr1	79750000	79800000	0	0	0	0	0	-1	0	0
chr1	79800000	79850000	-1	-1	0	1	1	0	1	1
chr1	79850000	79900000	-1	-1	0	0	1	-3	-3	-2
chr1	79900000	79950000	-1	-1	0	0	0	-3	-3	-2
chr1	79950000	80000000	-1	-1	0	0	0	-3	-3	-2
chr1	80000000	80050000	-1	-1	0	0	0	-3	-3	-2
chr1	80050000	80100000	1	0	-1	0	0	-3	-3	-2
chr1	80100000	80150000	1	0	-1	0	0	-3	-3	-2
chr1	80150000	80200000	1	0	-1	0	0	-3	-3	-2
chr1	80200000	80250000	1	0	-1	0	0	-3	-3	-2
chr1	80250000	80300000	1	0	-1	0	0	-3	-3	-2
chr1	80300000	80350000	1	0	-1	0	0	-3	-3	-2
chr1	80350000	80400000	1	0	-1	0	0	-3	-3	-2
chr1	80400000	80450000	1	0	-1	0	0	-3	-3	-2
chr1	80450000	80500000	0	0	0	0	0	-3	-3	-3
chr1	80500000	80550000	0	0	0	0	0	-3	-3	-3
chr1	80550000	80600000	0	0	0	-1	0	-3	-3	-3
chr1	80600000	80650000	0	0	0	-1	0	-3	-3	-3
chr1	80650000	80700000	0	-1	-1	0	1	-2	-2	-2
chr1	80700000	80750000	0	-1	-1	0	1	-2	-2	-2
chr1	80750000	80800000	0	-1	-1	0	1	-2	-1	-2
chr1	80800000	80850000	0	-1	-1	1	1	-2	-1	-2
chr1	80850000	80900000	0	-1	-1	1	1	-2	-2	-1
chr1	80900000	80950000	0	-1	-1	1	1	-2	-2	-1
chr1	80950000	81000000	1	0	-1	1	0	-2	-2	-1
chr1	81000000	81050000	0	0	0	0	0	-2	-2	-1
chr1	81050000	81100000	0	0	0	0	0	-2	-2	-2
chr1	81100000	81150000	0	0	0	0	0	-2	-2	-2
chr1	81150000	81200000	0	0	0	0	0	-2	-2	-2
chr1	81200000	81250000	0	0	0	0	0	-2	-2	-2
chr1	81250000	81300000	0	0	0	0	0	-2	-2	-2
chr1	81300000	81350000	0	0	0	0	0	-2	-2	-2
chr1	81350000	81400000	0	0	0	0	0	-2	-2	-2
chr1	81400000	81450000	0	0	0	0	0	-2	-2	-2
chr1	81450000	81500000	0	0	0	0	0	-2	-2	-2
chr1	81500000	81550000	-1	0	1	-2	0	-4	-4	-4
chr1	81550000	81600000	-1	0	1	0	0	-4	-4	-4
chr1	81600000	81650000	-1	0	1	0	0	-4	-4	-4
chr1	81650000	81700000	-1	0	1	0	0	-4	-4	-4
chr1	81700000	81750000	0	-1	-1	2	0	-2	-2	-2
chr1	81750000	81800000	0	-1	-1	1	0	-2	-2	-2
chr1	81800000	81850000	0	-1	-1	1	0	-2	-2	-2
chr1	81850000	81900000	0	-1	-1	1	0	-2	-2	-2
chr1	81900000	81950000	0	-1	-1	1	0	-2	-2	-2
chr1	81950000	82000000	0	-1	-1	1	0	-2	-2	-2
chr1	82000000	82050000	0	-1	-1	1	0	-2	-2	-2
chr1	82050000	82100000	0	0	0	-1	-2	-1	-4	-1
chr1	82100000	82150000	0	0	0	0	-1	-1	0	-1
chr1	82150000	82200000	0	0	0	0	-1	-1	0	-1
chr1	82200000	82250000	0	0	0	0	-1	-1	0	-1
chr1	82250000	82300000	0	0	0	0	-1	-1	0	-1
chr1	82300000	82350000	-1	-1	0	2	1	1	2	1
chr1	82350000	82400000	-1	-1	0	2	1	1	2	1
chr1	82400000	82450000	-1	-1	0	2	1	1	2	1
chr1	82450000	82500000	-1	-1	0	2	1	-1	-2	-2
chr1	82500000	82550000	1	0	-1	0	0	1	0	0
chr1	82550000	82600000	1	0	-1	0	0	1	0	0
chr1	82600000	82650000	1	0	-1	0	0	1	0	0
chr1	82650000	82700000	1	0	-1	0	0	1	0	0
chr1	82700000	82750000	1	0	-1	0	0	0	0	0
chr1	82750000	82800000	1	0	-1	0	0	0	0	0
chr1	82800000	82850000	1	0	-1	0	0	0	0	0
chr1	82850000	82900000	1	0	-1	0	0	0	0	0
chr1	82900000	82950000	0	0	0	0	0	0	0	0
chr1	82950000	83000000	0	0	0	0	0	0	0	0
chr1	83000000	83050000	0	0	0	0	0	0	0	0
chr1	83050000	83100000	0	0	0	0	0	1	1	1
chr1	83100000	83150000	0	0	0	0	0	1	1	1
chr1	83150000	83200000	0	0	0	0	0	1	1	1
chr1	83200000	83250000	0	0	0	0	0	1	1	1
chr1	83250000	83300000	0	0	0	0	0	1	1	1
chr1	83300000	83350000	0	0	0	0	0	1	1	1
chr1	83350000	83400000	0	0	0	0	0	1	1	1
chr1	83400000	83450000	0	0	0	0	1	1	1	1
chr1	83450000	83500000	0	2	2	-2	-1	-1	-1	-1
chr1	83500000	83550000	0	2	2	-2	-1	-1	0	-1
chr1	83550000	83600000	0	2	2	-2	-1	-1	0	-1
chr1	83600000	83650000	0	2	2	-2	-1	-1	0	-1
chr1	83650000	83700000	0	2	2	-2	-1	-1	-1	-1
chr1	83700000	83750000	0	0	0	0	0	0	0	0
chr1	83750000	83800000	0	0	0	0	0	0	0	0
chr1	83800000	83850000	0	0	0	0	0	0	0	0
chr1	83850000	83900000	0	0	0	0	0	0	0	0
chr1	83900000	83950000	1	1	0	0	0	0	0	0
chr1	83950000	84000000	0	0	0	0	0	0	0	0
chr1	84000000	84050000	0	0	0	0	0	0	0	0
chr1	84050000	84100000	0	0	0	0	0	0	0	0
chr1	84100000	84150000	0	0	0	0	0	0	0	0
chr1	84150000	84200000	0	0	0	0	0	0	0	0
chr1	84200000	84250000	0	0	0	0	0	0	0	0
chr1	84250000	84300000	0	0	0	0	0	0	0	0
chr1	84300000	84350000	1	0	-1	1	1	-3	-3	-3
chr1	84350000	84400000	1	0	-1	1	1	2	2	2
chr1	84400000	84450000	1	0	-1	1	1	2	2	2
chr1	84450000	84500000	1	0	-1	1	1	2	2	2
chr1	84500000	84550000	1	0	-1	1	1	2	2	2
chr1	84550000	84600000	1	0	-1	1	1	2	2	2
chr1	84600000	84650000	1	0	-1	-1	-1	1	2	2
chr1	84650000	84700000	1	0	-1	-1	-1	1	2	2
chr1	84700000	84750000	1	1	0	1	0	1	1	1
chr1	84750000	84800000	1	1	0	1	0	1	1	1
chr1	84800000	84850000	0	0	0	1	0	1	1	1
chr1	84850000	84900000	0	0	0	1	0	1	1	1
chr1	84900000	84950000	0	0	0	1	0	1	1	1
chr1	84950000	85000000	0	0	0	1	0	1	1	1
chr1	85000000	85050000	0	0	0	1	0	1	1	1
chr1	85050000	85100000	0	0	0	1	0	1	1	1
chr1	85100000	85150000	0	0	0	1	0	1	1	1
chr1	85150000	85200000	0	0	0	1	0	1	1	1
chr1	85200000	85250000	1	1	0	-1	-2	0	0	0
chr1	85250000	85300000	1	1	0	-1	-2	0	0	0
chr1	85300000	85350000	1	1	0	-1	-2	0	0	0
chr1	85350000	85400000	-1	-1	0	1	0	-1	0	0
chr1	85400000	85450000	-1	-1	0	1	0	-1	0	0
chr1	85450000	85500000	0	0	0	0	0	-1	0	0
chr1	85500000	85550000	0	0	0	0	0	-1	0	0
chr1	85550000	85600000	0	0	0	0	0	-1	0	0
chr1	85600000	85650000	0	0	0	0	0	-1	0	0
chr1	85650000	85700000	0	0	0	0	0	-1	0	0
chr1	85700000	85750000	1	1	0	0	0	0	0	0
chr1	85750000	85800000	1	1	0	0	0	0	0	0
chr1	85800000	85850000	1	1	0	0	0	0	0	0
chr1	85850000	85900000	1	1	0	0	0	0	0	0
chr1	85900000	85950000	1	1	0	0	0	0	0	0
chr1	85950000	86000000	1	1	0	0	0	0	0	0
chr1	86000000	86050000	1	1	0	0	0	0	0	0
chr1	86050000	86100000	1	1	0	0	0	0	0	0
chr1	86100000	86150000	-1	0	1	-1	0	4	4	4
chr1	86150000	86200000	-1	0	1	-1	0	0	0	0
chr1	86200000	86250000	-1	0	1	-1	0	0	0	0
chr1	86250000	86300000	-1	0	1	-1	0	0	0	0
chr1	86300000	86350000	-1	0	1	-1	0	0	0	0
chr1	86350000	86400000	-1	0	1	-1	0	0	0	0
chr1	86400000	86450000	0	0	0	0	0	-1	-1	-1
chr1	86450000	86500000	0	0	0	0	0	-1	-1	-1
chr1	86500000	86550000	0	0	0	0	0	-1	-1	-1
chr1	86550000	86600000	0	0	0	0	0	-1	-1	-1
chr1	86600000	86650000	0	0	0	0	0	-1	-1	-1
chr1	86650000	86700000	0	0	0	0	0	-1	-1	-1
chr1	86700000	86750000	0	0	0	0	0	-1	-1	-1
chr1	86750000	86800000	0	0	0	0	0	-1	-1	-1
chr1	86800000	86850000	-1	0	1	-1	-1	1	1	1
chr1	86850000	86900000	0	0	0	-1	-1	1	1	1
chr1	86900000	86950000	0	0	0	-1	-1	1	1	1
chr1	86950000	87000000	1	1	0	-1	-1	1	1	1
chr1	87000000	87050000	0	0	0	0	0	0	0	0
chr1	87050000	87100000	0	0	0	0	0	0	0	0
chr1	87100000	87150000	0	0	0	0	0	0	0	0
chr1	87150000	87200000	0	1	1	1	1	1	1	1
chr1	87200000	87250000	0	1	1	1	1	1	1	1
chr1	87250000	87300000	0	1	1	1	1	1	1	1
chr1	87300000	87350000	0	1	1	1	1	1	1	1
chr1	87350000	87400000	0	1	1	1	1	1	1	1
chr1	87400000	87450000	-1	-1	0	1	1	2	2	1
chr1	87450000	87500000	-1	-1	0	1	1	2	2	1
chr1	87500000	87550000	-1	-1	0	1	1	2	2	1
chr1	87550000	87600000	0	0	0	2	2	1	3	2
chr1	87600000	87650000	0	0	0	0	0	1	0	0
chr1	87650000	87700000	0	0	0	0	0	1	0	0
chr1	87700000	87750000	0	0	0	0	0	1	0	0
chr1	87750000	87800000	0	0	0	0	0	1	0	0
chr1	87800000	87850000	0	0	0	0	0	1	0	0
chr1	87850000	87900000	0	0	0	0	0	-2	-2	-2
chr1	87900000	87950000	0	1	1	-1	-1	-1	-1	-1
chr1	87950000	88000000	0	1	1	-1	-1	-1	-1	-1
chr1	88000000	88050000	0	1	1	-1	-1	-1	-1	-1
chr1	88050000	88100000	0	1	1	-1	-1	-1	-1	-1
chr1	88100000	88150000	0	1	1	-1	-1	-1	-1	-1
chr1	88150000	88200000	-1	0	1	-1	-1	-1	-1	-1
chr1	88200000	88250000	-1	0	1	-1	-1	-1	-1	-1
chr1	88250000	88300000	-1	0	1	-1	-1	-1	-1	-1
chr1	88300000	88350000	-2	-1	1	-1	1	-1	-1	-1
chr1	88350000	88400000	0	0	0	0	0	-1	-1	-1
chr1	88400000	88450000	0	0	0	0	0	-1	-1	-1
chr1	88450000	88500000	0	0	0	0	0	-1	-1	-1
chr1	88500000	88550000	0	0	0	0	0	-1	-1	-1
chr1	88550000	88600000	0	0	0	0	0	0	0	0
chr1	88600000	88650000	0	0	0	0	0	0	0	0
chr1	88650000	88700000	0	0	0	0	0	0	0	0
chr1	88700000	88750000	0	0	0	0	0	0	0	0
chr1	88750000	88800000	0	0	0	0	0	0	0	0
chr1	88800000	88850000	0	0	0	0	0	0	0	0
chr1	88850000	88900000	0	0	0	0	0	0	0	0
chr1	88900000	88950000	0	0	0	0	0	0	0	0
chr1	88950000	89000000	0	0	0	0	0	0	0	0
chr1	89000000	89050000	0	0	0	0	0	0	0	0
chr1	89050000	89100000	0	0	0	0	0	0	0	0
chr1	89100000	89150000	0	0	0	1	-3	2	2	2
chr1	89150000	89200000	0	0	0	1	2	2	2	2
chr1	89200000	89250000	0	0	0	1	2	2	2	2
chr1	89250000	89300000	0	0	0	1	2	2	2	2
chr1	89300000	89350000	0	0	0	1	2	2	2	2
chr1	89350000	89400000	0	0	0	0	0	2	2	2
chr1	89400000	89450000	0	0	0	0	0	1	2	2
chr1	89450000	89500000	0	0	0	0	0	1	2	2
chr1	89500000	89550000	0	0	0	0	0	1	2	2
chr1	89550000	89600000	0	0	0	-2	-3	1	2	2
chr1	89600000	89650000	0	0	0	1	0	1	1	1
chr1	89650000	89700000	0	0	0	1	0	1	1	1
chr1	89700000	89750000	0	0	0	1	0	1	1	1
chr1	89750000	89800000	0	0	0	1	0	1	1	1
chr1	89800000	89850000	1	0	-1	1	0	1	1	1
chr1	89850000	89900000	1	0	-1	1	0	1	1	1
chr1	89900000	89950000	1	0	-1	1	0	1	1	1
chr1	89950000	90000000	1	0	-1	1	0	1	1	1
chr1	90000000	90050000	1	0	-1	1	0	4	4	4
chr1	90050000	90100000	0	0	0	1	1	2	2	2
chr1	90100000	90150000	0	0	0	1	1	2	2	2
chr1	90150000	90200000	0	0	0	1	1	2	2	2
chr1	90200000	90250000	0	0	0	1	1	2	2	2
chr1	90250000	90300000	-3	0	3	-2	-2	-1	-1	-1
chr1	90300000	90350000	0	0	0	0	0	1	1	1
chr1	90350000	90400000	0	0	0	0	0	1	1	1
chr1	90400000	90450000	0	0	0	0	0	1	1	1
chr1	90450000	90500000	0	0	0	0	0	1	1	1
chr1	90500000	90550000	0	0	0	0	-1	-1	-1	-1
chr1	90550000	90600000	0	0	0	0	-1	-1	-1	-1
chr1	90600000	90650000	0	0	0	0	-1	-1	-1	-1
chr1	90650000	90700000	0	0	0	0	-1	-1	-1	-1
chr1	90700000	90750000	0	0	0	0	-1	-1	-1	-1
chr1	90750000	90800000	0	0	0	-1	-1	-1	-1	1
chr1	90800000	90850000	0	0	0	-1	1	1	1	1
chr1	90850000	90900000	0	0	0	-1	1	1	1	1
chr1	90900000	90950000	0	0	0	-1	-1	-1	1	-1
chr1	90950000	91000000	0	0	0	0	0	0	0	0
chr1	91000000	91050000	0	0	0	0	0	0	0	0
chr1	91050000	91100000	0	0	0	0	0	0	0	0
chr1	91100000	91150000	0	0	0	0	0	0	0	0
chr1	91150000	91200000	0	0	0	0	0	0	0	0
chr1	91200000	91250000	0	0	0	0	0	0	0	0
chr1	91250000	91300000	0	0	0	0	0	0	0	0
chr1	91300000	91350000	0	0	0	0	0	0	0	0
chr1	91350000	91400000	0	0	0	1	0	1	1	1
chr1	91400000	91450000	0	0	0	1	0	1	1	1
chr1	91450000	91500000	0	0	0	1	0	1	1	1
chr1	91500000	91550000	-2	-2	0	0	2	3	3	3
chr1	91550000	91600000	0	0	0	0	0	0	0	0
chr1	91600000	91650000	0	0	0	0	0	0	0	0
chr1	91650000	91700000	0	0	0	0	0	0	0	0
chr1	91700000	91750000	0	0	0	0	0	0	0	0
chr1	91750000	91800000	0	0	0	0	0	0	0	0
chr1	91800000	91850000	0	0	0	0	0	0	0	0
chr1	91850000	91900000	0	0	0	0	0	0	0	0
chr1	91900000	91950000	0	0	0	0	0	0	0	0
chr1	91950000	92000000	0	1	1	0	0	1	1	1
chr1	92000000	92050000	0	1	1	0	0	1	1	1
chr1	92050000	92100000	0	1	1	0	0	1	1	1
chr1	92100000	92150000	0	1	1	0	0	1	1	1
chr1	92150000	92200000	0	1	1	0	0	1	1	1
chr1	92200000	92250000	0	1	1	0	0	1	1	1
chr1	92250000	92300000	0	1	1	0	0	1	1	1
chr1	92300000	92350000	0	1	1	0	0	1	1	1
chr1	92350000	92400000	0	1	1	-1	-1	-1	-1	-1
chr1	92400000	92450000	-1	-1	0	1	1	1	1	1
chr1	92450000	92500000	-1	-1	0	1	1	1	1	1
chr1	92500000	92550000	-1	-1	0	1	1	1	1	1
chr1	92550000	92600000	-1	-1	0	1	1	1	1	1
chr1	92600000	92650000	-1	-1	0	1	1	1	1	1
chr1	92650000	92700000	-1	-1	0	1	1	1	1	1
chr1	92700000	92750000	-1	-1	0	1	1	1	1	1
chr1	92750000	92800000	-1	-1	0	0	0	0	-1	0
chr1	92800000	92850000	-1	-1	0	0	0	0	-1	0
chr1	92850000	92900000	-1	-1	0	0	0	0	-1	0
chr1	92900000	92950000	-1	-1	0	0	0	0	-1	0
chr1	92950000	93000000	-1	-1	0	0	0	0	0	0
chr1	93000000	93050000	-1	-1	0	0	0	0	0	0
chr1	93050000	93100000	-1	-1	0	0	0	0	0	0
chr1	93100000	93150000	-1	-1	0	0	0	0	0	0
chr1	93150000	93200000	-1	-1	0	0	0	0	0	0
chr1	93200000	93250000	0	0	0	0	0	0	-1	0
chr1	93250000	93300000	0	0	0	0	0	0	-1	0
chr1	93300000	93350000	0	0	0	0	0	0	-1	0
chr1	93350000	93400000	0	0	0	0	0	0	-1	0
chr1	93400000	93450000	0	0	0	0	0	0	-1	0
chr1	93450000	93500000	0	0	0	0	0	0	-1	0
chr1	93500000	93550000	0	0	0	0	0	0	-1	0
chr1	93550000	93600000	0	0	0	0	0	0	-1	0
chr1	93600000	93650000	0	0	0	0	0	0	-1	0
chr1	93650000	93700000	0	0	0	0	0	0	-1	0
chr1	93700000	93750000	0	0	0	0	0	0	-1	0
chr1	93750000	93800000	0	0	0	0	0	0	-1	0
chr1	93800000	93850000	0	0	0	0	0	0	-1	0
chr1	93850000	93900000	0	0	0	0	0	0	-1	0
chr1	93900000	93950000	0	0	0	0	0	0	-1	0
chr1	93950000	94000000	0	0	0	0	0	0	-1	0
chr1	94000000	94050000	0	0	0	0	0	0	-1	0
chr1	94050000	94100000	0	0	0	0	0	0	0	0
chr1	94100000	94150000	0	0	0	0	0	0	0	0
chr1	94150000	94200000	0	0	0	0	0	0	0	0
chr1	94200000	94250000	0	0	0	0	0	0	0	0
chr1	94250000	94300000	0	0	0	0	0	0	0	0
chr1	94300000	94350000	0	-1	-1	0	0	-1	-1	-1
chr1	94350000	94400000	0	-1	-1	0	0	-1	-1	-1
chr1	94400000	94450000	0	-1	-1	0	0	-1	-1	-1
chr1	94450000	94500000	0	-1	-1	0	0	-1	-1	-1
chr1	94500000	94550000	0	0	0	0	0	0	0	0
chr1	94550000	94600000	0	0	0	0	0	0	0	0
chr1	94600000	94650000	0	0	0	0	0	0	0	0
chr1	94650000	94700000	0	0	0	0	0	0	0	0
chr1	94700000	94750000	0	0	0	0	0	0	0	0
chr1	94750000	94800000	0	0	0	0	0	0	0	0
chr1	94800000	94850000	0	0	0	0	0	-1	-1	0
chr1	94850000	94900000	0	0	0	0	0	-1	-1	0
chr1	94900000	94950000	0	0	0	0	0	-1	-1	0
chr1	94950000	95000000	0	0	0	0	0	-1	-1	0
chr1	95000000	95050000	1	1	0	0	0	0	0	0
chr1	95050000	95100000	0	0	0	0	0	0	0	0
chr1	95100000	95150000	0	0	0	0	0	0	0	0
chr1	95150000	95200000	0	0	0	0	0	0	0	0
chr1	95200000	95250000	0	0	0	0	0	0	0	0
chr1	95250000	95300000	0	0	0	0	0	0	0	0
chr1	95300000	95350000	-1	0	1	0	0	0	0	0
chr1	95350000	95400000	-1	0	1	0	0	0	0	0
chr1	95400000	95450000	-1	0	1	0	0	0	0	0
chr1	95450000	95500000	-1	0	1	0	0	0	0	0
chr1	95500000	95550000	-1	0	1	0	0	0	0	0
chr1	95550000	95600000	1	0	-1	2	2	0	0	3
chr1	95600000	95650000	1	0	-1	2	2	0	0	3
chr1	95650000	95700000	1	0	-1	2	2	0	0	3
chr1	95700000	95750000	1	0	-1	2	2	0	0	3
chr1	95750000	95800000	1	0	-1	2	0	0	0	0
chr1	95800000	95850000	1	0	-1	0	0	0	0	0
chr1	95850000	95900000	1	0	-1	0	0	0	0	0
chr1	95900000	95950000	1	0	-1	0	0	0	0	0
chr1	95950000	96000000	1	0	-1	0	0	0	0	0
chr1	96000000	96050000	0	0	0	0	0	0	0	0
chr1	96050000	96100000	0	0	0	0	0	0	0	0
chr1	96100000	96150000	0	0	0	0	0	0	0	0
chr1	96150000	96200000	0	0	0	0	0	0	0	0
chr1	96200000	96250000	0	0	0	0	0	0	0	0
chr1	96250000	96300000	0	0	0	0	0	0	0	0
chr1	96300000	96350000	0	0	0	0	0	0	0	0
chr1	96350000	96400000	-1	-1	0	1	0	0	0	0
chr1	96400000	96450000	-1	-1	0	1	0	0	0	0
chr1	96450000	96500000	0	0	0	0	-1	-1	-1	-1
chr1	96500000	96550000	0	0	0	0	-1	-1	-1	-1
chr1	96550000	96600000	0	0	0	0	-1	-1	-1	-1
chr1	96600000	96650000	0	0	0	0	-1	-1	-1	-1
chr1	96650000	96700000	0	0	0	0	-1	-1	-1	-1
chr1	96700000	96750000	0	0	0	-3	0	1	1	1
chr1	96750000	96800000	0	0	0	0	0	1	1	1
chr1	96800000	96850000	0	0	0	0	0	1	1	1
chr1	96850000	96900000	0	0	0	0	0	1	1	1
chr1	96900000	96950000	0	0	0	0	0	1	1	1
chr1	96950000	97000000	0	0	0	0	0	1	1	1
chr1	97000000	97050000	0	0	0	0	0	1	1	1
chr1	97050000	97100000	0	0	0	0	-1	1	1	1
chr1	97100000	97150000	0	0	0	0	-1	1	1	1
chr1	97150000	97200000	0	0	0	1	0	1	1	2
chr1	97200000	97250000	0	0	0	1	0	1	1	2
chr1	97250000	97300000	0	0	0	1	0	1	1	2
chr1	97300000	97350000	0	0	0	1	0	0	1	0
chr1	97350000	97400000	0	0	0	1	0	0	1	0
chr1	97400000	97450000	0	0	0	1	0	0	1	0
chr1	97450000	97500000	2	0	-2	1	0	0	1	0
chr1	97500000	97550000	0	0	0	-1	0	-2	-1	1
chr1	97550000	97600000	0	0	0	0	0	0	-1	1
chr1	97600000	97650000	0	0	0	0	0	0	0	1
chr1	97650000	97700000	0	0	0	0	0	0	0	1
chr1	97700000	97750000	0	0	0	0	0	0	0	1
chr1	97750000	97800000	0	0	0	0	0	0	0	1
chr1	97800000	97850000	0	0	0	0	0	0	0	1
chr1	97850000	97900000	0	0	0	0	0	0	1	1
chr1	97900000	97950000	0	0	0	0	0	1	1	1
chr1	97950000	98000000	0	0	0	0	0	1	1	1
chr1	98000000	98050000	-1	0	1	0	0	1	1	1
chr1	98050000	98100000	-1	0	1	0	0	1	1	1
chr1	98100000	98150000	-1	-1	0	0	0	1	1	1
chr1	98150000	98200000	-1	-1	0	0	0	1	1	1
chr1	98200000	98250000	-1	-1	0	0	0	1	1	1
chr1	98250000	98300000	-1	-1	0	0	0	1	1	1
chr1	98300000	98350000	-1	-1	0	1	0	1	1	1
chr1	98350000	98400000	-1	-1	0	1	0	1	1	1
chr1	98400000	98450000	-1	-1	0	1	0	1	1	1
chr1	98450000	98500000	-1	-1	0	1	0	1	1	1
chr1	98500000	98550000	-1	-1	0	1	0	1	1	-1
chr1	98550000	98600000	1	1	0	0	0	-1	-1	-1
chr1	98600000	98650000	1	1	0	0	-1	-1	-1	-1
chr1	98650000	98700000	1	1	0	0	-1	-1	-1	-1
chr1	98700000	98750000	1	1	0	0	-1	-1	-1	-1
chr1	98750000	98800000	1	1	0	0	-1	-1	0	0
chr1	98800000	98850000	1	1	0	0	-1	-1	0	0
chr1	98850000	98900000	1	1	0	0	-1	-1	0	0
chr1	98900000	98950000	1	1	0	0	-1	-1	0	0
chr1	98950000	99000000	0	0	0	0	0	0	0	0
chr1	99000000	99050000	0	0	0	0	0	0	0	0
chr1	99050000	99100000	0	0	0	0	0	0	0	0
chr1	99100000	99150000	0	0	0	0	0	1	0	0
chr1	99150000	99200000	0	0	0	0	0	1	0	0
chr1	99200000	99250000	0	0	0	0	-1	2	0	1
chr1	99250000	99300000	0	0	0	0	-1	0	0	0
chr1	99300000	99350000	0	0	0	0	-1	0	0	0
chr1	99350000	99400000	0	0	0	0	-1	0	0	0
chr1	99400000	99450000	1	1	0	0	-1	0	0	0
chr1	99450000	99500000	0	0	0	0	0	1	1	1
chr1	99500000	99550000	0	0	0	0	0	-1	-1	0
chr1	99550000	99600000	0	0	0	0	0	-1	-1	0
chr1	99600000	99650000	-1	-1	0	0	0	-1	-1	0
chr1	99650000	99700000	-1	-1	0	0	0	-1	-1	0
chr1	99700000	99750000	-1	-1	0	0	0	-1	-1	-1
chr1	99750000	99800000	-1	-1	0	0	0	-1	-1	-1
chr1	99800000	99850000	-1	-1	0	0	0	-1	-1	-1
chr1	99850000	99900000	-1	-1	0	0	0	-1	-1	-1
chr1	99900000	99950000	-1	-1	0	0	0	-1	-1	-1
chr1	99950000	100000000	-3	0	3	-3	-3	-1	0	-1
chr1	100000000	100050000	0	0	0	0	1	-1	0	-1
chr1	100050000	100100000	0	0	0	0	1	-1	0	-1
chr1	100100000	100150000	0	0	0	0	1	-1	0	-1
chr1	100150000	100200000	0	0	0	0	0	-1	-1	-1
chr1	100200000	100250000	0	0	0	0	0	-1	-1	-1
chr1	100250000	100300000	0	0	0	0	0	-1	-1	-1
chr1	100300000	100350000	0	0	0	0	0	0	0	-1
chr1	100350000	100400000	0	0	0	0	0	0	0	-1
chr1	100400000	100450000	1	0	-1	1	0	0	2	2
chr1	100450000	100500000	0	-1	-1	1	0	2	2	2
chr1	100500000	100550000	0	0	0	0	1	1	1	1
chr1	100550000	100600000	0	0	0	0	1	1	1	1
chr1	100600000	100650000	0	0	0	0	0	0	1	1
chr1	100650000	100700000	0	0	0	0	0	0	1	1
chr1	100700000	100750000	0	0	0	0	0	0	1	0
chr1	100750000	100800000	0	0	0	0	0	0	1	0
chr1	100800000	100850000	0	0	0	0	0	0	1	0
chr1	100850000	100900000	0	0	0	0	0	0	0	0
chr1	100900000	100950000	0	0	0	0	0	0	0	0
chr1	100950000	101000000	0	0	0	0	0	0	0	0
chr1	101000000	101050000	0	0	0	-1	0	-1	-1	-1
chr1	101050000	101100000	0	0	0	1	0	1	1	1
chr1	101100000	101150000	0	0	0	1	0	1	1	1
chr1	101150000	101200000	0	0	0	1	0	1	1	1
chr1	101200000	101250000	0	0	0	1	0	1	1	1
chr1	101250000	101300000	0	0	0	1	0	1	1	1
chr1	101300000	101350000	0	0	0	1	0	1	1	1
chr1	101350000	101400000	-1	1	2	1	0	1	1	1
chr1	101400000	101450000	-1	-1	0	3	2	3	3	3
chr1	101450000	101500000	-1	-1	0	0	0	3	3	3
[truncated: 53,967 more rows]

## Sheet: EDFig. 10f
chipseq_sample	chr	start	end	delta_rank	delta_H3K27ac	delta_H3K27me3	delta_H3K4me3	delta_H3K9me3
RPE_TP53_20w0T1	chr1	700000	750000	0.0874165	0.243084	-0.139944	0.284986	0.0289045
RPE_TP53_20w0T1	chr1	750000	800000	0.0874165	0.0074948	-0.0788894	0.25566	-0.141758
RPE_TP53_20w0T1	chr1	800000	850000	0.0874165	0.0205899	0.375593	0.367017	0.0419173
RPE_TP53_20w0T1	chr1	850000	900000	0.0874165	0.0230566	0.564437	1.03503	-0.137583
RPE_TP53_20w0T1	chr1	900000	950000	0.0874165	0.184044	0.615835	0.90012	-0.00471087
RPE_TP53_20w0T1	chr1	950000	1000000	0.0874165	0.063342	0.20961	0.760273	0.00795033
RPE_TP53_20w0T1	chr1	1000000	1050000	0.0874165	0.055893	0.169548	0.474312	-0.126792
RPE_TP53_20w0T1	chr1	1050000	1100000	0.0874165	0.0216369	0.664188	0.525454	-0.120416
RPE_TP53_20w0T1	chr1	1100000	1150000	0.0874165	-0.116376	0.646218	0.282674	0.00454579
RPE_TP53_20w0T1	chr1	1150000	1200000	0.0860041	0.248401	0.209443	0.684103	0.0331204
RPE_TP53_20w0T1	chr1	1200000	1250000	0.0678223	0.376788	0.0345281	1.05079	-0.0536939
RPE_TP53_20w0T1	chr1	1250000	1300000	0.0678223	0.926815	-0.169183	1.11919	-0.0350307
RPE_TP53_20w0T1	chr1	1300000	1350000	0.0678223	0.487396	-0.0780421	1.10324	-0.0927466
RPE_TP53_20w0T1	chr1	1350000	1400000	0.135619	-0.123975	0.782609	0.295688	0.0337717
RPE_TP53_20w0T1	chr1	1400000	1450000	0.135619	0.242048	-0.044679	0.747501	-0.146104
RPE_TP53_20w0T1	chr1	1450000	1500000	0.135619	0.232582	0.00538377	0.687766	0.0782667
RPE_TP53_20w0T1	chr1	1500000	1550000	0.0644068	0.237232	0.492964	0.767668	0.0286919
RPE_TP53_20w0T1	chr1	1550000	1600000	0.0644068	0.166148	-0.139928	0.56618	-0.188288
RPE_TP53_20w0T1	chr1	1600000	1650000	0.0644068	0.534336	0.107487	0.782423	0.0886417
RPE_TP53_20w0T1	chr1	1650000	1700000	0.0644068	0.691489	-0.0465799	0.786637	-0.0970769
RPE_TP53_20w0T1	chr1	1700000	1750000	0.0644068	0.467371	-0.161181	0.34754	-0.0630764
RPE_TP53_20w0T1	chr1	1750000	1800000	0.0644068	0.638221	-0.152012	0.152971	-0.0219529
RPE_TP53_20w0T1	chr1	1800000	1850000	0.0644068	0.464473	0.338724	0.837003	-0.050587
RPE_TP53_20w0T1	chr1	1850000	1900000	-0.10321	-0.0568913	0.518687	0.231685	0.0216248
RPE_TP53_20w0T1	chr1	1900000	1950000	-0.10321	-0.0800292	0.461619	0.0311383	-0.0186537
RPE_TP53_20w0T1	chr1	1950000	2000000	-0.10321	-0.1162	0.566924	0.0456099	0.0919146
RPE_TP53_20w0T1	chr1	2000000	2050000	-0.10321	-0.120839	0.315352	0.0164297	0.14516
RPE_TP53_20w0T1	chr1	2050000	2100000	-0.10321	-0.0698648	0.450259	0.164609	0.129153
RPE_TP53_20w0T1	chr1	2100000	2150000	-0.00600924	0.661873	0.451117	0.692592	-0.0349521
RPE_TP53_20w0T1	chr1	2150000	2200000	-0.00600924	0.629053	0.0709278	0.918678	0.0171948
RPE_TP53_20w0T1	chr1	2200000	2250000	-0.00600924	0.501766	-0.0995379	0.571665	-0.085253
RPE_TP53_20w0T1	chr1	2250000	2300000	-0.00600924	-0.0638238	0.700532	0.271158	0.0225901
RPE_TP53_20w0T1	chr1	2300000	2350000	0.00544427	0.45106	0.153786	0.768785	-0.0906241
RPE_TP53_20w0T1	chr1	2350000	2400000	0.00544427	0.0766362	0.650403	0.248001	-0.0801589
RPE_TP53_20w0T1	chr1	2400000	2450000	0.00544427	-0.06813	0.565702	0.291426	0.114776
RPE_TP53_20w0T1	chr1	2450000	2500000	0.00544427	0.157823	0.556961	0.725305	0.0797262
RPE_TP53_20w0T1	chr1	2500000	2550000	0.00544427	0.122547	0.47099	0.538935	-0.0432867
RPE_TP53_20w0T1	chr1	2550000	2600000	0.294838	0.145394	0.547101	0.418276	0.332236
RPE_TP53_20w0T1	chr1	2600000	2650000	0.0744992	-0.180979	0.188679	-0.0246376	0.54179
RPE_TP53_20w0T1	chr1	2650000	2700000	0.0744992	-0.107171	0.187266	0.0645446	0.39854
RPE_TP53_20w0T1	chr1	2700000	2750000	0.0744992	-0.119298	0.167615	-0.0807547	0.0587327
RPE_TP53_20w0T1	chr1	2750000	2800000	0.0744992	-0.0876675	0.217418	0.0281207	0.255384
RPE_TP53_20w0T1	chr1	2800000	2850000	0.0744992	-0.148889	0.149653	0.0992725	0.542333
RPE_TP53_20w0T1	chr1	2850000	2900000	0.0744992	-0.0250672	0.163846	0.054213	0.384427
RPE_TP53_20w0T1	chr1	2900000	2950000	0.0744992	-0.00437478	0.0169918	-0.0718291	0.280431
RPE_TP53_20w0T1	chr1	2950000	3000000	-0.0117874	-0.428175	0.248167	0.173795	0.0603875
RPE_TP53_20w0T1	chr1	3000000	3050000	-0.0117874	-0.143551	0.116611	0.0393265	0.422438
RPE_TP53_20w0T1	chr1	3050000	3100000	-0.0117874	-0.0062569	0.0840782	0.0971162	0.806606
RPE_TP53_20w0T1	chr1	3100000	3150000	-0.0117874	-0.138784	0.082429	0.0333083	0.6532
RPE_TP53_20w0T1	chr1	3150000	3200000	-0.0117874	-0.0654372	0.083512	0.124577	0.595827
RPE_TP53_20w0T1	chr1	3200000	3250000	0.156292	0.200311	0.172417	0.15404	0.00616892
RPE_TP53_20w0T1	chr1	3250000	3300000	0.156292	0.249957	0.185695	0.139368	0.295865
RPE_TP53_20w0T1	chr1	3300000	3350000	0.156292	0.00100525	0.281446	0.114849	0.471672
RPE_TP53_20w0T1	chr1	3350000	3400000	-0.120981	-0.0979747	0.130872	0.0359673	0.118193
RPE_TP53_20w0T1	chr1	3400000	3450000	-0.120981	-0.145306	0.224614	-0.103705	0.0314933
RPE_TP53_20w0T1	chr1	3450000	3500000	-0.120981	-0.231733	0.0561307	0.0240922	0.246585
RPE_TP53_20w0T1	chr1	3500000	3550000	-0.120981	0.205791	-0.0179774	0.404074	0.15407
RPE_TP53_20w0T1	chr1	3550000	3600000	0.154777	0.0916752	0.261949	0.375878	0.0449885
RPE_TP53_20w0T1	chr1	3600000	3650000	0.154777	-0.0533979	0.280564	-0.0227725	0.109501
RPE_TP53_20w0T1	chr1	3650000	3700000	0.154777	-0.0461732	0.275021	0.070771	-0.017558
RPE_TP53_20w0T1	chr1	3700000	3750000	0.154777	0.0659336	0.131477	0.303304	-0.100163
RPE_TP53_20w0T1	chr1	3750000	3800000	0.154777	0.16535	-0.0988266	0.404117	-0.0010883
RPE_TP53_20w0T1	chr1	3800000	3850000	0.154777	0.196043	0.532339	0.419651	-0.0498012
RPE_TP53_20w0T1	chr1	3950000	4000000	0.17473	-0.222933	0.187548	-0.173704	-0.10037
RPE_TP53_20w0T1	chr1	4000000	4050000	0.17473	-0.00239939	0.652542	0.0533554	0.0141383
RPE_TP53_20w0T1	chr1	4050000	4100000	0.17473	-0.0214979	0.442528	-0.0124389	-0.0334827
RPE_TP53_20w0T1	chr1	4100000	4150000	0.17473	-0.0992341	0.0939628	-0.0363625	0.107502
RPE_TP53_20w0T1	chr1	4150000	4200000	0.17473	-0.0882251	0.22011	0.0509957	0.340989
RPE_TP53_20w0T1	chr1	4200000	4250000	0.0292501	-0.0915082	0.0543154	-0.00850764	0.374493
RPE_TP53_20w0T1	chr1	4250000	4300000	0.0292501	-0.00636967	0.0247255	-0.0180375	0.366914
RPE_TP53_20w0T1	chr1	4300000	4350000	0.0292501	-0.0631049	-0.0411442	-0.00856712	0.287479
RPE_TP53_20w0T1	chr1	4350000	4400000	0.0292501	-0.0962934	0.127869	-0.0211198	0.378614
RPE_TP53_20w0T1	chr1	4400000	4450000	0.0292501	-0.0537591	0.139862	-0.0329694	0.467995
RPE_TP53_20w0T1	chr1	4450000	4500000	0.0292501	-0.0968229	0.0209313	-0.0147487	0.396349
RPE_TP53_20w0T1	chr1	4500000	4550000	0.0292501	0.0613047	0.0785003	-0.0278311	0.318801
RPE_TP53_20w0T1	chr1	4550000	4600000	0.0292501	-0.095031	0.0333654	-0.0771171	0.224918
RPE_TP53_20w0T1	chr1	4600000	4650000	0.0292501	0.00340392	0.0350329	0.0146508	0.43231
RPE_TP53_20w0T1	chr1	4650000	4700000	0.0292501	-0.0344516	0.114856	0.0404185	0.559287
RPE_TP53_20w0T1	chr1	4700000	4750000	0.0292501	-0.0597828	0.0664311	-0.0458675	0.369239
RPE_TP53_20w0T1	chr1	4750000	4800000	0.0292501	0.0544877	0.182357	-0.0363632	0.714376
RPE_TP53_20w0T1	chr1	4800000	4850000	0.0292501	-0.115042	0.105018	-0.127696	0.421388
RPE_TP53_20w0T1	chr1	4850000	4900000	-0.0196456	-0.0623526	0.0175549	-0.00109179	0.256467
RPE_TP53_20w0T1	chr1	4900000	4950000	-0.0196456	-0.0334407	0.0385448	-0.000165341	0.360024
RPE_TP53_20w0T1	chr1	4950000	5000000	-0.0196456	-0.122774	0.00388502	0.016468	0.429482
RPE_TP53_20w0T1	chr1	5000000	5050000	0.0758089	0.00638204	0.121974	0.0685102	0.610215
RPE_TP53_20w0T1	chr1	5050000	5100000	-0.0371854	-0.00593382	0.0483081	0.0217739	0.337401
RPE_TP53_20w0T1	chr1	5100000	5150000	-0.0371854	0.00377581	-0.00951065	-0.00472875	0.209165
RPE_TP53_20w0T1	chr1	5150000	5200000	-0.0371854	-0.0152986	0.04637	-0.0307156	0.270226
RPE_TP53_20w0T1	chr1	5200000	5250000	-0.0371854	0.0057199	0.035137	0.0305215	0.493908
RPE_TP53_20w0T1	chr1	5250000	5300000	-0.0371854	-0.0774496	-0.00282937	-0.0918253	0.257834
RPE_TP53_20w0T1	chr1	5300000	5350000	0.0800462	-0.0140591	0.0730727	0.0606148	0.483406
RPE_TP53_20w0T1	chr1	5350000	5400000	0.0800462	-0.0558113	0.136207	-0.0448347	0.409031
RPE_TP53_20w0T1	chr1	5400000	5450000	0.0800462	-0.058167	0.102752	0.0303337	0.419714
RPE_TP53_20w0T1	chr1	5450000	5500000	0.0800462	-0.0573699	0.173655	0.0277486	0.2834
RPE_TP53_20w0T1	chr1	5500000	5550000	0.0800462	0.0756051	0.403366	0.107753	0.281418
RPE_TP53_20w0T1	chr1	5550000	5600000	0.0800462	-0.0388275	0.732219	0.0559463	-0.114032
RPE_TP53_20w0T1	chr1	5600000	5650000	0.0800462	-0.132028	-0.00974325	-0.134352	-0.228308
RPE_TP53_20w0T1	chr1	5650000	5700000	0.0800462	-0.0321583	0.401587	0.0768022	-0.1998
RPE_TP53_20w0T1	chr1	5700000	5750000	0.0800462	-0.0903736	0.702377	-0.00805482	-0.0640034
RPE_TP53_20w0T1	chr1	5750000	5800000	0.274961	-0.0510859	0.873658	0.0273528	-0.227066
RPE_TP53_20w0T1	chr1	5800000	5850000	0.274961	-0.116547	0.996084	0.0396625	-0.232834
RPE_TP53_20w0T1	chr1	5850000	5900000	0.274961	-0.0510049	0.704678	-0.0140538	-0.214318
RPE_TP53_20w0T1	chr1	5900000	5950000	0.19358	0.0674439	0.359232	0.0453676	-0.15446
RPE_TP53_20w0T1	chr1	5950000	6000000	0.19358	0.202179	-0.0977266	0.06486	-0.167993
RPE_TP53_20w0T1	chr1	6000000	6050000	0.19358	0.317473	-0.00918564	0.0618006	-0.0694436
RPE_TP53_20w0T1	chr1	6050000	6100000	0.19358	0.094913	0.43223	0.342905	0.0421766
RPE_TP53_20w0T1	chr1	6100000	6150000	0.19358	-0.113972	0.631354	0.0716751	0.0643898
RPE_TP53_20w0T1	chr1	6150000	6200000	0.19358	-0.118268	0.430468	-0.0300022	-0.0364211
RPE_TP53_20w0T1	chr1	6200000	6250000	0.19358	0.0336674	0.642064	0.144233	0.101599
RPE_TP53_20w0T1	chr1	6250000	6300000	0.123267	0.27842	0.197103	0.464879	-0.0480267
RPE_TP53_20w0T1	chr1	6300000	6350000	0.123267	0.417954	0.337883	0.588836	0.0148669
RPE_TP53_20w0T1	chr1	6350000	6400000	0.123267	0.427418	-0.140796	0.0750966	-0.00877376
RPE_TP53_20w0T1	chr1	6400000	6450000	0.123267	1.05127	-0.0398204	0.393468	0.00766745
RPE_TP53_20w0T1	chr1	6450000	6500000	0.123267	0.247405	0.621344	0.291122	-0.00283488
RPE_TP53_20w0T1	chr1	6500000	6550000	0.0793272	0.10694	0.538273	0.333709	0.0631524
RPE_TP53_20w0T1	chr1	6550000	6600000	0.164073	0.871285	0.337933	0.64132	0.00128768
RPE_TP53_20w0T1	chr1	6600000	6650000	0.164073	0.903597	0.30215	0.799194	-0.0338395
RPE_TP53_20w0T1	chr1	6650000	6700000	0.164073	0.686619	-0.0922216	1.1704	-0.0274779
RPE_TP53_20w0T1	chr1	6700000	6750000	0.13341	0.137724	-0.0400966	0.130048	-0.0294179
RPE_TP53_20w0T1	chr1	6750000	6800000	0.13341	0.097978	0.355327	0.193666	0.00496021
RPE_TP53_20w0T1	chr1	6800000	6850000	0.13341	0.098657	0.580742	0.299294	0.0416527
RPE_TP53_20w0T1	chr1	6850000	6900000	0.13341	0.01263	-0.106238	0.0739278	-0.0202866
RPE_TP53_20w0T1	chr1	6900000	6950000	0.13341	-0.00124541	-0.22415	-0.108287	-0.137857
RPE_TP53_20w0T1	chr1	6950000	7000000	0.14114	-0.090328	0.58584	0.0423849	0.0782582
RPE_TP53_20w0T1	chr1	7000000	7050000	0.14114	0.0419052	0.7189	0.164538	0.0173616
RPE_TP53_20w0T1	chr1	7050000	7100000	0.14114	-0.208142	0.502427	-0.130019	-0.074402
RPE_TP53_20w0T1	chr1	7100000	7150000	0.14114	-0.051549	0.777819	-0.104981	0.0271398
RPE_TP53_20w0T1	chr1	7150000	7200000	0.14114	-0.0998524	0.688116	-0.0356911	-0.0692361
RPE_TP53_20w0T1	chr1	7200000	7250000	0.14114	-0.0354639	0.562842	-0.00376815	0.000900517
RPE_TP53_20w0T1	chr1	7250000	7300000	0.39792	0.698001	0.0562199	0.0512415	-0.032607
RPE_TP53_20w0T1	chr1	7300000	7350000	0.39792	0.714156	-0.297045	-0.00485367	-0.13892
RPE_TP53_20w0T1	chr1	7350000	7400000	0.39792	0.581154	-0.0169325	0.121866	-0.0530774
RPE_TP53_20w0T1	chr1	7400000	7450000	0.156394	0.0871533	0.567293	-0.145071	-0.0817324
RPE_TP53_20w0T1	chr1	7450000	7500000	0.156394	0.133123	0.513826	0.0122738	0.011641
RPE_TP53_20w0T1	chr1	7500000	7550000	0.156394	0.295405	0.805788	0.0617663	-0.0524792
RPE_TP53_20w0T1	chr1	7550000	7600000	0.156394	-0.0959952	0.847994	-0.0762667	0.0220049
RPE_TP53_20w0T1	chr1	7600000	7650000	0.156394	-0.0563461	0.899545	0.00260436	0.173011
RPE_TP53_20w0T1	chr1	7650000	7700000	0.156394	-0.126852	0.887989	-0.0556877	0.0263861
RPE_TP53_20w0T1	chr1	7700000	7750000	0.156394	0.0271625	0.935824	0.00376905	0.186436
RPE_TP53_20w0T1	chr1	7750000	7800000	0.156394	-0.106096	0.481418	-0.0427534	0.00524173
RPE_TP53_20w0T1	chr1	7800000	7850000	-0.00305598	0.0646491	0.172344	0.24384	-0.0112324
RPE_TP53_20w0T1	chr1	7850000	7900000	-0.00305598	0.0749801	-0.0992963	-0.0385817	0.0599857
RPE_TP53_20w0T1	chr1	7900000	7950000	-0.00305598	-0.0978152	0.379298	-0.0901512	-0.020914
RPE_TP53_20w0T1	chr1	7950000	8000000	-0.00305598	-0.0225735	0.492416	0.0608485	0.0139187
RPE_TP53_20w0T1	chr1	8000000	8050000	0.00909091	0.407622	0.192727	0.327283	0.0243829
RPE_TP53_20w0T1	chr1	8050000	8100000	0.00909091	0.788684	-0.100636	0.483641	0.00412592
RPE_TP53_20w0T1	chr1	8100000	8150000	0.00909091	1.16315	-0.148353	0.3347	0.0457567
RPE_TP53_20w0T1	chr1	8150000	8200000	0.00909091	0.849951	-0.194486	0.20749	-0.197752
RPE_TP53_20w0T1	chr1	8200000	8250000	0.00909091	0.438433	-0.0767769	0.0782456	-0.0954145
RPE_TP53_20w0T1	chr1	8250000	8300000	0.00909091	0.518452	0.155199	0.322526	-0.0616202
RPE_TP53_20w0T1	chr1	8300000	8350000	0.00909091	0.101801	0.162188	-0.0198238	-0.0381231
RPE_TP53_20w0T1	chr1	8350000	8400000	0.00909091	0.156439	0.323332	0.259721	0.0348254
RPE_TP53_20w0T1	chr1	8400000	8450000	0.00909091	0.320882	0.0155828	0.217346	0.0745396
RPE_TP53_20w0T1	chr1	8450000	8500000	-0.00282486	0.54797	-0.168221	0.353291	-0.0270165
RPE_TP53_20w0T1	chr1	8500000	8550000	-0.00282486	0.655515	-0.188866	0.0497709	0.0262474
RPE_TP53_20w0T1	chr1	8550000	8600000	-0.00282486	0.751319	-0.0909903	0.175918	0.0602778
RPE_TP53_20w0T1	chr1	8600000	8650000	-0.00282486	0.410211	-0.0995634	0.108032	0.0438896
RPE_TP53_20w0T1	chr1	8650000	8700000	-0.00282486	0.181919	-0.150484	-0.0139733	0.0303767
RPE_TP53_20w0T1	chr1	8700000	8750000	-0.00282486	0.597825	-0.131709	0.133275	-0.00174972
RPE_TP53_20w0T1	chr1	8750000	8800000	-0.00282486	0.254329	-0.16088	0.00400674	-0.0168791
RPE_TP53_20w0T1	chr1	8800000	8850000	-0.00282486	0.140862	-0.165385	0.00227062	-0.0299063
RPE_TP53_20w0T1	chr1	8850000	8900000	-0.00282486	0.269364	-0.0124574	0.193847	-0.0219099
RPE_TP53_20w0T1	chr1	8900000	8950000	0.0214176	0.832292	0.13754	0.372515	-0.0716399
RPE_TP53_20w0T1	chr1	8950000	9000000	-0.0831022	0.293154	0.238428	0.04823	-0.0523337
RPE_TP53_20w0T1	chr1	9000000	9050000	-0.0831022	0.345882	0.31743	-0.0276002	-0.0355895
RPE_TP53_20w0T1	chr1	9050000	9100000	-0.0831022	0.0240426	0.687579	-0.00109442	-0.0353891
RPE_TP53_20w0T1	chr1	9100000	9150000	-0.0831022	0.341323	0.187027	0.0546753	-0.096125
RPE_TP53_20w0T1	chr1	9150000	9200000	-0.0831022	0.186868	0.0128158	0.237608	-0.1717
RPE_TP53_20w0T1	chr1	9200000	9250000	0.00588084	0.472617	-0.476343	0.344627	-0.141401
RPE_TP53_20w0T1	chr1	9250000	9300000	0.00588084	0.859641	-0.343176	0.688013	-0.106033
RPE_TP53_20w0T1	chr1	9300000	9350000	0.0710324	0.453579	-0.132847	0.26945	-0.0622209
RPE_TP53_20w0T1	chr1	9350000	9400000	0.0710324	1.3295	-0.128127	0.526669	0.00383014
RPE_TP53_20w0T1	chr1	9400000	9450000	0.0710324	0.658135	0.0953542	0.227724	-0.049034
RPE_TP53_20w0T1	chr1	9450000	9500000	0.0710324	0.337722	0.314718	0.197547	-0.103338
RPE_TP53_20w0T1	chr1	9500000	9550000	0.0710324	-0.070747	0.634943	-0.0488733	-0.0974737
RPE_TP53_20w0T1	chr1	9550000	9600000	0.0710324	-0.110536	0.505508	-0.0243703	-0.0954983
RPE_TP53_20w0T1	chr1	9600000	9650000	0.0625578	0.101031	-0.20115	0.167314	-0.0992724
RPE_TP53_20w0T1	chr1	9650000	9700000	-0.025321	0.0474325	0.356171	0.296901	-0.00539419
RPE_TP53_20w0T1	chr1	9700000	9750000	-0.025321	-0.0339562	0.55954	0.146076	0.0354638
RPE_TP53_20w0T1	chr1	9750000	9800000	-0.025321	0.465648	-0.0809137	0.25154	-0.00498146
RPE_TP53_20w0T1	chr1	9800000	9850000	-0.025321	0.674544	-0.107004	0.205045	-0.00504075
RPE_TP53_20w0T1	chr1	9850000	9900000	-0.025321	0.228989	-0.0993214	0.231338	-0.102198
RPE_TP53_20w0T1	chr1	9900000	9950000	-0.025321	0.741268	-0.245266	0.109111	-0.0621278
RPE_TP53_20w0T1	chr1	9950000	10000000	-0.025321	0.893528	-0.0201099	0.616913	0.0430978
RPE_TP53_20w0T1	chr1	10000000	10050000	-0.005547	0.321795	-0.0815103	0.26082	-0.0158246
RPE_TP53_20w0T1	chr1	10050000	10100000	-0.005547	0.0581896	0.344179	-0.0203813	-0.0209094
RPE_TP53_20w0T1	chr1	10100000	10150000	-0.005547	0.551646	-0.172436	0.067276	-0.0867961
RPE_TP53_20w0T1	chr1	10150000	10200000	-0.005547	0.578296	-0.0586518	0.0702591	0.039279
RPE_TP53_20w0T1	chr1	10200000	10250000	-0.005547	0.12515	-0.0943681	-0.0719566	0.0240812
RPE_TP53_20w0T1	chr1	10250000	10300000	-0.005547	0.456807	0.116254	0.264679	-0.0231188
RPE_TP53_20w0T1	chr1	10300000	10350000	-0.005547	0.80304	-0.0793215	0.215275	0.0812432
RPE_TP53_20w0T1	chr1	10350000	10400000	-0.005547	0.245036	-0.203405	0.0603758	0.0179785
RPE_TP53_20w0T1	chr1	10400000	10450000	-0.005547	0.414469	-0.144289	0.107397	0.0191464
RPE_TP53_20w0T1	chr1	10450000	10500000	-0.005547	0.603396	-0.115506	0.514337	-0.0176912
RPE_TP53_20w0T1	chr1	10500000	10550000	0.341423	0.171798	-0.247277	0.225181	-0.10817
RPE_TP53_20w0T1	chr1	10550000	10600000	-0.0639445	0.27711	-0.174651	0.0824616	-0.018295
RPE_TP53_20w0T1	chr1	10600000	10650000	-0.0639445	-0.0881448	-0.0835976	0.00929984	-0.0215182
RPE_TP53_20w0T1	chr1	10650000	10700000	-0.0639445	-0.120206	-0.0875024	-0.0528355	0.0530717
RPE_TP53_20w0T1	chr1	10700000	10750000	-0.0639445	-0.0165111	0.759811	0.169771	0.106263
RPE_TP53_20w0T1	chr1	10750000	10800000	-0.0639445	-0.0505272	0.753242	0.392723	0.128474
RPE_TP53_20w0T1	chr1	10800000	10850000	-0.0639445	-0.0913782	0.729129	-0.000169242	0.106127
RPE_TP53_20w0T1	chr1	10850000	10900000	-0.0639445	-0.175651	0.519911	0.0469959	-0.02565
RPE_TP53_20w0T1	chr1	10900000	10950000	-0.0639445	-0.170973	0.551646	0.0232819	0.0431202
RPE_TP53_20w0T1	chr1	10950000	11000000	-0.0639445	-0.121564	0.752424	-0.0278596	0.0590322
RPE_TP53_20w0T1	chr1	11000000	11050000	-0.0639445	0.127741	0.652453	0.129954	-0.0688636
RPE_TP53_20w0T1	chr1	11050000	11100000	0.136595	0.127321	0.283701	0.225023	-0.0228202
RPE_TP53_20w0T1	chr1	11100000	11150000	0.136595	0.526967	0.182154	0.639006	0.0137233
RPE_TP53_20w0T1	chr1	11150000	11200000	0.136595	0.588889	-0.171444	0.225008	0.00994126
RPE_TP53_20w0T1	chr1	11200000	11250000	0.136595	0.763773	-0.239454	0.0681604	-0.0767158
RPE_TP53_20w0T1	chr1	11250000	11300000	0.136595	0.439942	-0.185771	-0.0662268	0.0358426
RPE_TP53_20w0T1	chr1	11300000	11350000	0.136595	0.356151	-0.146687	0.370675	0.0141236
RPE_TP53_20w0T1	chr1	11350000	11400000	0.0510272	-0.0630091	0.505214	0.0153421	0.0441285
RPE_TP53_20w0T1	chr1	11400000	11450000	0.0510272	-0.176956	0.47564	-0.125986	-0.11348
RPE_TP53_20w0T1	chr1	11450000	11500000	0.0510272	-0.147392	0.648361	-0.00523254	0.0900505
RPE_TP53_20w0T1	chr1	11500000	11550000	0.0510272	-0.177477	0.760004	-0.0215327	0.0389576
RPE_TP53_20w0T1	chr1	11550000	11600000	0.0510272	-0.0475837	0.739817	-0.0114141	0.147724
RPE_TP53_20w0T1	chr1	11600000	11650000	0.0510272	-0.0520272	0.603034	-0.00425064	-0.0275127
RPE_TP53_20w0T1	chr1	11650000	11700000	0.0510272	-0.154867	0.637115	-0.0836993	-0.0181055
RPE_TP53_20w0T1	chr1	11700000	11750000	0.0822548	0.0308591	0.630235	0.340342	-0.00983965
RPE_TP53_20w0T1	chr1	11750000	11800000	0.0822548	-0.0272007	0.545872	-0.0360667	-0.0598807
RPE_TP53_20w0T1	chr1	11800000	11850000	0.0822548	0.104176	0.439459	0.0601282	-0.0678051
RPE_TP53_20w0T1	chr1	11850000	11900000	0.0822548	0.712982	-0.153714	0.39951	-0.00624228
RPE_TP53_20w0T1	chr1	11900000	11950000	0.0822548	-0.000527611	0.416375	0.07799	0.0250277
RPE_TP53_20w0T1	chr1	11950000	12000000	0.0822548	0.99261	0.189528	0.753222	-0.0407716
RPE_TP53_20w0T1	chr1	12000000	12050000	0.0822548	0.709049	-0.156749	0.40771	-0.0573181
RPE_TP53_20w0T1	chr1	12050000	12100000	0.0913457	0.344445	0.0547862	0.317464	-0.0897408
RPE_TP53_20w0T1	chr1	12100000	12150000	-0.128993	-0.0628313	0.566275	-0.136773	-0.0294256
RPE_TP53_20w0T1	chr1	12150000	12200000	-0.128993	0.00527748	0.82697	0.164177	0.155991
RPE_TP53_20w0T1	chr1	12200000	12250000	-0.128993	-0.0748865	0.869323	0.269303	0.172127
RPE_TP53_20w0T1	chr1	12250000	12300000	-0.128993	0.108384	0.557036	0.234048	0.108336
RPE_TP53_20w0T1	chr1	12300000	12350000	0.228916	0.217358	-0.0831078	0.0999178	-0.0145899
RPE_TP53_20w0T1	chr1	12350000	12400000	0.228916	0.207093	-0.100901	0.131812	0.00128754
RPE_TP53_20w0T1	chr1	12400000	12450000	0.228916	0.20213	-0.123749	0.103442	0.0935101
RPE_TP53_20w0T1	chr1	12450000	12500000	0.036492	0.110886	-0.11933	0.0987948	-0.0478363
RPE_TP53_20w0T1	chr1	12500000	12550000	0.036492	0.0379327	0.00820183	0.180676	0.0143934
RPE_TP53_20w0T1	chr1	12550000	12600000	0.036492	-0.0773998	0.192303	0.0433867	-0.0431534
RPE_TP53_20w0T1	chr1	12600000	12650000	0.036492	-0.0601637	0.390794	0.219392	-0.0419721
RPE_TP53_20w0T1	chr1	12650000	12700000	0.036492	-0.00950263	0.320981	0.479652	0.114049
RPE_TP53_20w0T1	chr1	12700000	12750000	0.0882126	-0.177657	0.433899	-0.0879662	-0.150957
RPE_TP53_20w0T1	chr1	12750000	12800000	0.0882126	-0.120618	0.451454	0.0101825	-0.0971786
RPE_TP53_20w0T1	chr1	12800000	12850000	0.0882126	-0.147176	0.523292	-0.0474846	-0.268128
RPE_TP53_20w0T1	chr1	12850000	12900000	0.0882126	0.113674	0.834877	0.0770988	-0.182341
RPE_TP53_20w0T1	chr1	12900000	12950000	0.0882126	-0.132883	0.437872	-0.0599034	-0.381316
RPE_TP53_20w0T1	chr1	12950000	13000000	0.174576	-0.159512	0.592304	-0.134029	-0.406383
RPE_TP53_20w0T1	chr1	13100000	13150000	0.243785	-0.0642276	0.681811	-0.0184925	-0.276639
RPE_TP53_20w0T1	chr1	13150000	13200000	0.139266	-0.117337	0.714602	-0.0528829	-0.420145
RPE_TP53_20w0T1	chr1	13200000	13250000	0.139266	-0.0697929	0.909464	-0.0684347	-0.185157
RPE_TP53_20w0T1	chr1	13750000	13800000	0.139266	-0.0245996	0.377111	0.0886822	0.22086
RPE_TP53_20w0T1	chr1	13800000	13850000	-0.0161017	-0.112885	0.291739	0.0175312	0.184329
RPE_TP53_20w0T1	chr1	13850000	13900000	-0.0161017	-0.126644	0.168023	-0.0810536	-0.033644
RPE_TP53_20w0T1	chr1	13900000	13950000	-0.0161017	-0.150117	0.119183	-0.118133	0.233499
RPE_TP53_20w0T1	chr1	13950000	14000000	-0.0161017	-0.0153394	0.374271	0.108396	0.0531064
RPE_TP53_20w0T1	chr1	14000000	14050000	0.126143	-0.117035	0.305307	-0.0372261	-0.40015
RPE_TP53_20w0T1	chr1	14050000	14100000	0.126143	0.38756	0.229962	0.149961	-0.3006
RPE_TP53_20w0T1	chr1	14100000	14150000	0.126143	0.211155	0.00302188	0.022379	-0.354618
RPE_TP53_20w0T1	chr1	14150000	14200000	-0.00914227	-0.12966	0.299131	-0.0855594	-0.28101
RPE_TP53_20w0T1	chr1	14200000	14250000	-0.00914227	-0.0568526	0.287354	-0.0329126	-0.093731
RPE_TP53_20w0T1	chr1	14250000	14300000	-0.00914227	-0.160997	0.307023	-0.0233948	-0.21202
RPE_TP53_20w0T1	chr1	14300000	14350000	-0.00914227	-0.124722	0.0731166	-0.0669016	-0.0693823
RPE_TP53_20w0T1	chr1	14350000	14400000	-0.00914227	-0.0959693	0.0493156	-0.0820981	0.00625213
RPE_TP53_20w0T1	chr1	14400000	14450000	-0.00914227	-0.102701	0.334781	-0.0841022	-0.177749
RPE_TP53_20w0T1	chr1	14450000	14500000	-0.00914227	-0.0931445	0.237718	-0.0488456	0.0155619
RPE_TP53_20w0T1	chr1	14500000	14550000	-0.00914227	-0.0747251	0.189358	0.0551747	0.0929
RPE_TP53_20w0T1	chr1	14550000	14600000	-0.00914227	-0.104736	0.119611	-0.0928297	-0.00976453
RPE_TP53_20w0T1	chr1	14600000	14650000	0.125039	0.0586727	0.0337281	0.0656319	0.163968
RPE_TP53_20w0T1	chr1	14650000	14700000	0.125039	0.105651	0.114064	0.116058	0.238185
RPE_TP53_20w0T1	chr1	14700000	14750000	-0.111325	-0.0684808	0.0828305	-0.00983601	0.271366
RPE_TP53_20w0T1	chr1	14750000	14800000	-0.111325	-0.0838003	0.173342	-0.000526307	0.283774
RPE_TP53_20w0T1	chr1	14800000	14850000	-0.111325	-0.0210067	0.123101	-0.0231387	0.286274
RPE_TP53_20w0T1	chr1	14850000	14900000	-0.111325	-0.243565	0.426796	-0.00494137	0.420235
RPE_TP53_20w0T1	chr1	14900000	14950000	0.059887	-0.105224	0.169618	-0.102935	0.169372
RPE_TP53_20w0T1	chr1	14950000	15000000	0.0528249	-0.160468	0.221846	-0.10825	-0.0431908
RPE_TP53_20w0T1	chr1	15000000	15050000	0.0528249	-0.123114	0.484789	-0.00366066	0.0370373
RPE_TP53_20w0T1	chr1	15050000	15100000	0.0528249	-0.0499895	0.806155	0.0336781	0.0683649
RPE_TP53_20w0T1	chr1	15100000	15150000	0.0528249	-0.028827	0.658259	-0.0393855	-0.0508085
RPE_TP53_20w0T1	chr1	15150000	15200000	0.0528249	-0.114159	0.539862	-0.05892	-0.0623091
RPE_TP53_20w0T1	chr1	15200000	15250000	0.0528249	-0.115295	0.788404	-0.136176	-0.306301
RPE_TP53_20w0T1	chr1	15250000	15300000	0.271751	0.301308	0.921559	0.15356	-0.323033
RPE_TP53_20w0T1	chr1	15300000	15350000	0.271751	0.014311	1.03223	0.0505609	-0.325321
RPE_TP53_20w0T1	chr1	15350000	15400000	0.271751	0.0818632	0.940099	0.0848682	-0.288864
RPE_TP53_20w0T1	chr1	15400000	15450000	0.271751	-0.102359	0.900771	-0.0352812	-0.199414
RPE_TP53_20w0T1	chr1	15450000	15500000	0.188341	0.406919	0.369057	0.413715	-0.0945274
RPE_TP53_20w0T1	chr1	15500000	15550000	0.188341	0.742209	-0.0899127	0.382005	-0.0891573
RPE_TP53_20w0T1	chr1	15550000	15600000	0.188341	0.165781	-0.00990125	0.306063	-0.232223
RPE_TP53_20w0T1	chr1	15600000	15650000	0.188341	0.190927	0.165647	0.178081	-0.0954969
RPE_TP53_20w0T1	chr1	15650000	15700000	0.0218798	0.492303	-0.00118223	0.181376	-0.0262216
RPE_TP53_20w0T1	chr1	15700000	15750000	0.0218798	0.447569	0.289429	0.354787	-0.0133143
RPE_TP53_20w0T1	chr1	15750000	15800000	0.0218798	0.0532701	0.380523	0.00160059	-0.107821
RPE_TP53_20w0T1	chr1	15800000	15850000	0.0218798	0.106632	0.103964	0.136827	-0.0261018
RPE_TP53_20w0T1	chr1	15850000	15900000	0.141577	0.34553	-0.0686447	0.173721	0.0660799
RPE_TP53_20w0T1	chr1	15900000	15950000	0.141577	0.199925	0.532401	0.16964	0.0578163
RPE_TP53_20w0T1	chr1	15950000	16000000	0.141577	0.132831	-0.0931006	-0.0542943	-0.0620012
RPE_TP53_20w0T1	chr1	16000000	16050000	0.141577	0.315393	0.0300305	0.349335	0.0297305
RPE_TP53_20w0T1	chr1	16050000	16100000	0.141577	-0.0694568	0.859743	-0.0856318	0.197248
RPE_TP53_20w0T1	chr1	16100000	16150000	0.00218285	-0.105305	0.545031	0.175372	0.0109807
RPE_TP53_20w0T1	chr1	16150000	16200000	-0.0161787	0.260376	-0.0708309	0.390125	-0.0208621
RPE_TP53_20w0T1	chr1	16200000	16250000	-0.0161787	0.215073	-0.133056	0.181867	0.0218886
RPE_TP53_20w0T1	chr1	16250000	16300000	-0.0161787	0.891078	-0.160481	0.357576	-0.0311972
RPE_TP53_20w0T1	chr1	16300000	16350000	0.00934771	0.0365995	0.798747	0.171548	0.0504563
RPE_TP53_20w0T1	chr1	16350000	16400000	0.00934771	-0.0837025	0.902589	0.0816333	-0.0274534
RPE_TP53_20w0T1	chr1	16400000	16450000	0.00934771	0.163959	0.447235	0.206731	-0.062145
RPE_TP53_20w0T1	chr1	16450000	16500000	0.00934771	1.13855	-0.0316312	0.680125	-0.060491
RPE_TP53_20w0T1	chr1	16500000	16550000	0.00934771	0.385736	0.75913	0.299882	0.0487607
RPE_TP53_20w0T1	chr1	16550000	16600000	0.0026451	0.0147873	0.155531	0.0723777	-0.00896221
RPE_TP53_20w0T1	chr1	16600000	16650000	0.0026451	0.0950106	-0.199143	-0.057292	-0.0716897
RPE_TP53_20w0T1	chr1	16650000	16700000	0.0026451	0.367763	0.0704012	0.392897	0.0858126
RPE_TP53_20w0T1	chr1	16700000	16750000	0.0026451	0.365816	0.290555	0.239001	0.0702596
RPE_TP53_20w0T1	chr1	16750000	16800000	-0.224756	0.131658	0.142372	0.230448	-0.0337593
RPE_TP53_20w0T1	chr1	16800000	16850000	-0.0626348	0.0415941	0.146697	0.401708	0.0398077
RPE_TP53_20w0T1	chr1	16850000	16900000	-0.0626348	0.0830403	0.184599	0.217224	0.105221
RPE_TP53_20w0T1	chr1	16900000	16950000	-0.0626348	0.397875	-0.23316	0.189249	0.0452146
RPE_TP53_20w0T1	chr1	16950000	17000000	-0.0626348	0.130892	0.0423994	0.270271	0.0059634
RPE_TP53_20w0T1	chr1	17000000	17050000	-0.0626348	-0.0846397	0.243569	-0.043052	0.123059
RPE_TP53_20w0T1	chr1	17050000	17100000	-0.0626348	-0.0250525	0.184627	0.0683007	0.0976631
RPE_TP53_20w0T1	chr1	17100000	17150000	0.0193374	-0.177132	-0.015761	-0.128321	0.0664783
RPE_TP53_20w0T1	chr1	17150000	17200000	0.0193374	-0.100982	0.211752	0.11967	0.0506657
RPE_TP53_20w0T1	chr1	17200000	17250000	-0.104289	0.122389	0.0845937	0.436784	-0.00657558
RPE_TP53_20w0T1	chr1	17250000	17300000	-0.104289	0.195265	-0.00885562	0.339	0.0493098
RPE_TP53_20w0T1	chr1	17300000	17350000	-0.104289	0.526676	-0.165388	0.643285	-0.109002
RPE_TP53_20w0T1	chr1	17350000	17400000	-0.104289	0.3934	0.0627391	0.294842	-0.00169638
RPE_TP53_20w0T1	chr1	17400000	17450000	-0.104289	-0.0133391	0.584083	-0.00628029	0.161765
RPE_TP53_20w0T1	chr1	17450000	17500000	-0.104289	-0.119777	0.610621	0.0906284	-0.00923545
RPE_TP53_20w0T1	chr1	17500000	17550000	-0.104289	-0.0182447	0.657793	0.126603	0.0552669
RPE_TP53_20w0T1	chr1	17550000	17600000	-0.104289	-0.149837	0.605937	0.0746075	0.114711
RPE_TP53_20w0T1	chr1	17600000	17650000	-0.195532	-0.0539234	0.49068	0.00408449	0.134777
RPE_TP53_20w0T1	chr1	17650000	17700000	-0.195532	-0.0917953	0.232475	-0.0326272	0.0581569
RPE_TP53_20w0T1	chr1	17700000	17750000	-0.195532	0.148719	0.29956	0.0985749	0.0313193
RPE_TP53_20w0T1	chr1	17750000	17800000	0.00503338	0.311194	0.315638	0.464483	0.0232704
RPE_TP53_20w0T1	chr1	17800000	17850000	0.00503338	-0.0733288	0.529917	0.00890058	-0.0260642
RPE_TP53_20w0T1	chr1	17850000	17900000	0.00503338	0.503895	0.158983	0.385236	-0.0718268
RPE_TP53_20w0T1	chr1	17900000	17950000	0.00503338	0.280215	0.0401038	0.0694045	0.0344094
RPE_TP53_20w0T1	chr1	17950000	18000000	0.00503338	0.352719	0.0676215	0.0505185	-0.00203569
RPE_TP53_20w0T1	chr1	18000000	18050000	0.107191	-0.0147521	0.317319	-0.0254184	0.0825335
RPE_TP53_20w0T1	chr1	18050000	18100000	0.107191	0.178424	0.54074	0.0593439	0.200145
RPE_TP53_20w0T1	chr1	18100000	18150000	0.107191	-0.0902221	0.419185	-0.0461237	-0.0387425
RPE_TP53_20w0T1	chr1	18150000	18200000	0.107191	0.00657287	0.417659	0.00397046	-0.0249141
RPE_TP53_20w0T1	chr1	18200000	18250000	0.107191	-0.188163	0.426225	-0.110778	-0.035107
RPE_TP53_20w0T1	chr1	18250000	18300000	0.0280945	-0.147861	0.43199	-0.144512	-0.135279
RPE_TP53_20w0T1	chr1	18300000	18350000	0.0280945	-0.0573264	0.551043	-0.00169013	-0.0313124
RPE_TP53_20w0T1	chr1	18350000	18400000	0.0280945	-0.189464	0.677681	-0.0598863	-0.088337
RPE_TP53_20w0T1	chr1	18400000	18450000	0.0280945	-0.120679	0.716849	-0.055237	-0.213271
RPE_TP53_20w0T1	chr1	18450000	18500000	0.176579	-0.193098	0.809623	-0.107376	-0.267529
RPE_TP53_20w0T1	chr1	18500000	18550000	0.176579	-0.133706	0.953232	-0.0334442	-0.260993
RPE_TP53_20w0T1	chr1	18550000	18600000	0.176579	-0.073171	0.764989	-0.0123304	-0.229855
RPE_TP53_20w0T1	chr1	18600000	18650000	0.176579	-0.102965	0.99674	0.00709437	-0.233078
RPE_TP53_20w0T1	chr1	18650000	18700000	0.176579	-0.105669	0.816981	-0.107476	-0.323842
RPE_TP53_20w0T1	chr1	18700000	18750000	0.121495	-0.181481	0.848486	-0.0807676	-0.194461
RPE_TP53_20w0T1	chr1	18750000	18800000	0.121495	-0.146531	0.722815	-0.0980193	-0.345703
RPE_TP53_20w0T1	chr1	18800000	18850000	0.121495	-0.191456	0.433758	-0.105141	-0.436563
RPE_TP53_20w0T1	chr1	18850000	18900000	-0.0254751	-0.124149	0.923273	-0.025182	-0.103135
RPE_TP53_20w0T1	chr1	18900000	18950000	0.083282	-0.166397	0.531967	-0.0599155	-0.119009
RPE_TP53_20w0T1	chr1	18950000	19000000	0.083282	-0.0171857	0.706854	0.0183395	0.0417334
RPE_TP53_20w0T1	chr1	19000000	19050000	0.083282	-0.0832682	0.776303	0.0636087	0.0769868
RPE_TP53_20w0T1	chr1	19050000	19100000	0.083282	-0.0339074	0.520364	0.0301661	0.119376
RPE_TP53_20w0T1	chr1	19100000	19150000	0.083282	-0.202443	0.522441	-0.103659	-0.0469427
RPE_TP53_20w0T1	chr1	19150000	19200000	0.083282	-0.155923	0.585204	-0.028729	-0.0808796
RPE_TP53_20w0T1	chr1	19200000	19250000	0.0851823	0.276325	0.402477	0.28277	-0.0992826
RPE_TP53_20w0T1	chr1	19250000	19300000	0.0851823	0.65179	0.184887	0.530123	-0.110082
RPE_TP53_20w0T1	chr1	19300000	19350000	0.0851823	0.0081508	0.434093	0.0139478	-0.0949799
RPE_TP53_20w0T1	chr1	19350000	19400000	0.0851823	-0.0409745	0.720258	0.0419104	-0.0191173
RPE_TP53_20w0T1	chr1	19400000	19450000	0.0851823	0.224977	-0.217258	-0.104433	-0.15056
RPE_TP53_20w0T1	chr1	19450000	19500000	-0.00582948	0.779145	-0.107502	0.110366	0.0456707
RPE_TP53_20w0T1	chr1	19500000	19550000	-0.00582948	0.420095	-0.184387	0.144278	-0.0288537
RPE_TP53_20w0T1	chr1	19550000	19600000	-0.00582948	0.368629	-0.109307	0.271161	-0.0965997
RPE_TP53_20w0T1	chr1	19600000	19650000	-0.00582948	0.132771	-0.119391	0.196912	-0.0485814
RPE_TP53_20w0T1	chr1	19650000	19700000	-0.00582948	0.268337	-0.210092	0.0970755	-0.0957901
RPE_TP53_20w0T1	chr1	19700000	19750000	-0.00582948	1.09971	-0.131182	0.187185	0.00309052
RPE_TP53_20w0T1	chr1	19750000	19800000	-0.00582948	1.64533	-0.220995	0.409731	-0.00653664
RPE_TP53_20w0T1	chr1	19800000	19850000	-0.00582948	0.370839	0.358807	0.468508	-0.0790447
RPE_TP53_20w0T1	chr1	19850000	19900000	-0.00582948	-0.0022496	0.509568	-0.0116807	0.0725749
RPE_TP53_20w0T1	chr1	19900000	19950000	-0.202157	0.418343	0.230317	0.310969	0.0328238
RPE_TP53_20w0T1	chr1	19950000	20000000	-0.202157	0.150637	0.321118	0.333677	-0.0509154
RPE_TP53_20w0T1	chr1	20000000	20050000	-0.202157	-0.149778	0.145359	-0.0199449	-0.133861
RPE_TP53_20w0T1	chr1	20050000	20100000	-0.202157	0.0756673	-0.0485092	0.0599208	-0.0627502
RPE_TP53_20w0T1	chr1	20100000	20150000	-0.387185	0.0658976	0.289993	0.145941	-0.132593
RPE_TP53_20w0T1	chr1	20150000	20200000	-0.387185	-0.2404	0.708085	-0.25088	-0.0197353
RPE_TP53_20w0T1	chr1	20200000	20250000	0.0461479	0.217516	0.0743132	0.0362384	-0.0849923
RPE_TP53_20w0T1	chr1	20250000	20300000	0.0461479	-0.171978	0.185373	-0.0979165	-0.0359317
RPE_TP53_20w0T1	chr1	20300000	20350000	0.0461479	-0.119213	0.0521202	-0.065494	-0.0371055
RPE_TP53_20w0T1	chr1	20350000	20400000	0.0461479	0.343833	0.0760601	0.0385335	-0.0362458
RPE_TP53_20w0T1	chr1	20400000	20450000	0.0461479	0.33906	0.489146	0.0693601	-0.0527833
RPE_TP53_20w0T1	chr1	20450000	20500000	0.0150745	0.0640187	0.719888	0.0960806	0.0400939
RPE_TP53_20w0T1	chr1	20500000	20550000	0.0181048	-0.101721	0.24773	-0.0573067	-0.0564636
RPE_TP53_20w0T1	chr1	20550000	20600000	0.0181048	-0.061685	0.185091	-0.0261227	-0.0162887
RPE_TP53_20w0T1	chr1	20600000	20650000	0.0181048	-0.0250445	0.457977	0.120712	-0.03504
RPE_TP53_20w0T1	chr1	20650000	20700000	0.0181048	-0.0761292	0.408362	0.0144898	-0.0939898
RPE_TP53_20w0T1	chr1	20700000	20750000	0.330252	0.650714	-0.0279606	0.13433	-0.069502
RPE_TP53_20w0T1	chr1	20750000	20800000	0.330252	0.117857	0.406095	0.0813922	-0.126449
RPE_TP53_20w0T1	chr1	20800000	20850000	0.156009	0.322323	0.285116	0.561886	-0.0411246
RPE_TP53_20w0T1	chr1	20850000	20900000	0.156009	-0.287395	0.265791	-0.165444	-0.0728705
RPE_TP53_20w0T1	chr1	20900000	20950000	0.156009	-0.196999	0.488033	-0.00711568	0.0103223
RPE_TP53_20w0T1	chr1	20950000	21000000	0.156009	-0.017676	0.155542	0.414198	-0.124947
RPE_TP53_20w0T1	chr1	21000000	21050000	-0.118233	0.0730402	0.567434	0.115655	-0.00277693
RPE_TP53_20w0T1	chr1	21050000	21100000	-0.0264253	0.424198	-0.0791744	0.288581	0.0013286
RPE_TP53_20w0T1	chr1	21100000	21150000	-0.0264253	0.495189	-0.225681	0.236031	0.00749045
RPE_TP53_20w0T1	chr1	21150000	21200000	-0.0264253	0.473606	-0.204031	0.00250886	0.0399638
RPE_TP53_20w0T1	chr1	21200000	21250000	-0.0264253	0.299767	-0.237975	-0.0321683	0.0136042
RPE_TP53_20w0T1	chr1	21250000	21300000	-0.0264253	0.366184	-0.179343	0.0518049	0.0376545
RPE_TP53_20w0T1	chr1	21300000	21350000	-0.0264253	0.516101	-0.180037	0.17801	0.0464695
RPE_TP53_20w0T1	chr1	21350000	21400000	-0.0264253	0.456522	-0.136382	0.09039	0.0583872
RPE_TP53_20w0T1	chr1	21400000	21450000	-0.0264253	0.494777	-0.180197	0.0604745	0.0572601
RPE_TP53_20w0T1	chr1	21450000	21500000	-0.0264253	0.782096	-0.176742	0.172734	0.0238048
RPE_TP53_20w0T1	chr1	21500000	21550000	-0.0984592	0.197973	0.212684	0.127775	-0.0387397
RPE_TP53_20w0T1	chr1	21550000	21600000	-0.0984592	1.00574	-0.0641176	0.350842	0.00462817
RPE_TP53_20w0T1	chr1	21600000	21650000	-0.0984592	1.10113	-0.188855	0.438677	-0.03606
RPE_TP53_20w0T1	chr1	21650000	21700000	-0.0984592	0.517913	0.243757	0.461168	-0.0407645
RPE_TP53_20w0T1	chr1	21700000	21750000	-0.0708269	-0.0414988	0.137483	-0.0289644	0.0322444
RPE_TP53_20w0T1	chr1	21750000	21800000	-0.0708269	0.195471	-0.0144578	0.224136	0.0498945
RPE_TP53_20w0T1	chr1	21800000	21850000	-0.0708269	-0.0417433	0.152505	0.00977675	-0.0549315
RPE_TP53_20w0T1	chr1	21850000	21900000	-0.0708269	0.0904069	0.190135	-0.0358942	-0.0372694
RPE_TP53_20w0T1	chr1	21900000	21950000	-0.0708269	-0.0635486	0.57611	0.0346278	-0.000125113
RPE_TP53_20w0T1	chr1	21950000	22000000	-0.0708269	-0.0781524	0.688939	-0.0671552	-0.020481
RPE_TP53_20w0T1	chr1	22000000	22050000	-0.0694145	0.129313	-0.242258	-0.0570997	-0.00254525
RPE_TP53_20w0T1	chr1	22050000	22100000	-0.198202	0.226945	-0.304843	-0.133642	-0.111751
RPE_TP53_20w0T1	chr1	22100000	22150000	-0.198202	0.0704014	0.391842	0.166424	-0.00741033
RPE_TP53_20w0T1	chr1	22150000	22200000	-0.0696713	-0.00111611	0.188742	0.00263585	-0.0540484
RPE_TP53_20w0T1	chr1	22200000	22250000	-0.0696713	0.10191	0.337704	0.0843978	0.04544
RPE_TP53_20w0T1	chr1	22250000	22300000	-0.0696713	0.000359448	0.48565	0.112256	-0.100481
RPE_TP53_20w0T1	chr1	22300000	22350000	-0.0696713	0.0546215	0.672823	0.0786137	0.0918376
RPE_TP53_20w0T1	chr1	22350000	22400000	-0.0696713	0.606301	-0.0883044	0.664041	-0.0271576
RPE_TP53_20w0T1	chr1	22400000	22450000	-0.0696713	0.59615	-0.25971	0.205954	-0.0137363
RPE_TP53_20w0T1	chr1	22450000	22500000	0.00880842	-0.091496	0.425085	0.199544	-0.019747
RPE_TP53_20w0T1	chr1	22500000	22550000	0.00880842	-0.176212	0.400274	-0.0456826	0.0390613
RPE_TP53_20w0T1	chr1	22550000	22600000	0.00880842	-0.151495	0.634353	-0.0281908	0.00854152
RPE_TP53_20w0T1	chr1	22600000	22650000	0.00880842	-0.126433	0.308539	-0.0847842	-0.0207093
RPE_TP53_20w0T1	chr1	22650000	22700000	0.00880842	-0.126872	0.393068	-0.0802453	0.102632
RPE_TP53_20w0T1	chr1	22700000	22750000	-0.0669492	-0.13167	0.445138	-0.0749973	0.11941
RPE_TP53_20w0T1	chr1	22750000	22800000	0.0121469	0.175664	-0.161913	0.0547521	0.0724014
RPE_TP53_20w0T1	chr1	22800000	22850000	0.0121469	0.0265732	-0.273437	-0.0255693	0.0509163
RPE_TP53_20w0T1	chr1	22850000	22900000	0.0121469	-0.184946	0.452984	-0.12268	0.0109997
RPE_TP53_20w0T1	chr1	22900000	22950000	0.0121469	-0.110621	0.66263	-0.0270763	0.107427
RPE_TP53_20w0T1	chr1	22950000	23000000	0.0121469	-0.144759	0.508549	-0.0704518	0.0125005
RPE_TP53_20w0T1	chr1	23000000	23050000	0.00749872	-0.0398219	0.174114	0.203496	-0.074432
RPE_TP53_20w0T1	chr1	23050000	23100000	0.00749872	0.748809	-0.156729	0.108312	0.00910383
RPE_TP53_20w0T1	chr1	23100000	23150000	0.00749872	0.340474	-0.0862464	0.00686485	-0.0773278
RPE_TP53_20w0T1	chr1	23150000	23200000	0.00749872	0.198966	-0.0744644	0.039421	-0.0909342
RPE_TP53_20w0T1	chr1	23200000	23250000	0.00749872	0.0866017	0.0634084	-0.0190672	-0.0721911
RPE_TP53_20w0T1	chr1	23250000	23300000	0.00749872	-0.0990281	0.310585	-0.109631	-0.0270837
RPE_TP53_20w0T1	chr1	23300000	23350000	0.00749872	0.184515	0.0521939	0.0491093	-0.28675
RPE_TP53_20w0T1	chr1	23350000	23400000	0.0854905	0.160396	-0.190418	0.0222515	0.0440739
RPE_TP53_20w0T1	chr1	23400000	23450000	0.0854905	0.28738	-0.0426149	0.12002	0.0778752
RPE_TP53_20w0T1	chr1	23450000	23500000	0.0854905	-0.0911597	-0.178894	0.0116303	-0.0617851
RPE_TP53_20w0T1	chr1	23500000	23550000	0.0854905	0.0348511	0.254969	0.172035	-0.0641929
RPE_TP53_20w0T1	chr1	23550000	23600000	0.0854905	-0.0821599	0.360214	-0.0672563	-0.0255006
RPE_TP53_20w0T1	chr1	23600000	23650000	0.0157935	0.228417	-0.184886	-0.0672366	-0.0017351
RPE_TP53_20w0T1	chr1	23650000	23700000	0.0157935	0.52937	-0.0569193	0.393139	-0.0323033
RPE_TP53_20w0T1	chr1	23700000	23750000	-0.0110426	0.345079	0.601046	0.18472	0.0196127
RPE_TP53_20w0T1	chr1	23750000	23800000	-0.0110426	-0.0455426	0.947022	0.000537953	0.0354903
RPE_TP53_20w0T1	chr1	23800000	23850000	-0.0110426	-0.186787	0.3635	0.0277482	-0.0354747
RPE_TP53_20w0T1	chr1	23850000	23900000	-0.0110426	0.11149	0.424004	0.511322	0.0296191
RPE_TP53_20w0T1	chr1	23900000	23950000	-0.0110426	-0.0380534	0.720425	0.00773658	0.0473834
RPE_TP53_20w0T1	chr1	23950000	24000000	-0.0110426	-0.105633	0.539845	0.114066	0.0271781
RPE_TP53_20w0T1	chr1	24000000	24050000	-0.0110426	0.0946681	-0.0307435	0.164631	-0.101296
RPE_TP53_20w0T1	chr1	24050000	24100000	0.0662301	0.2997	-0.192338	0.448912	-0.0422386
RPE_TP53_20w0T1	chr1	24100000	24150000	0.0662301	0.632464	-0.0921593	0.817491	-0.00782577
RPE_TP53_20w0T1	chr1	24150000	24200000	-0.0848998	-0.224873	0.360687	0.038581	-0.0902768
RPE_TP53_20w0T1	chr1	24200000	24250000	-0.0848998	-0.218273	0.402649	-0.0732995	0.0501094
RPE_TP53_20w0T1	chr1	24250000	24300000	-0.0848998	0.108885	0.329899	0.283542	-0.00903403
RPE_TP53_20w0T1	chr1	24300000	24350000	-0.0848998	0.535265	0.35658	0.409533	0.0928859
RPE_TP53_20w0T1	chr1	24350000	24400000	-0.0848998	0.103566	0.429746	-0.00456787	0.00670658
RPE_TP53_20w0T1	chr1	24400000	24450000	-0.199409	0.0318117	0.723751	0.022025	-0.0203053
RPE_TP53_20w0T1	chr1	24450000	24500000	-0.199409	-0.144325	0.539092	-0.0896927	0.03167
RPE_TP53_20w0T1	chr1	24500000	24550000	-0.199409	-0.0643092	0.413838	-0.171623	0.00870152
RPE_TP53_20w0T1	chr1	24550000	24600000	-0.199409	-0.0949201	0.380885	-0.0687299	0.0141428
RPE_TP53_20w0T1	chr1	24600000	24650000	-0.0991269	-0.106471	0.179845	0.0138711	-0.0132186
RPE_TP53_20w0T1	chr1	24650000	24700000	-0.0991269	0.176126	0.187777	-0.0699057	-0.0930631
RPE_TP53_20w0T1	chr1	24700000	24750000	-0.0991269	0.517933	-0.114411	0.176906	0.0164097
RPE_TP53_20w0T1	chr1	24750000	24800000	-0.0991269	-0.166488	-0.218818	-0.182406	-0.0889798
RPE_TP53_20w0T1	chr1	24800000	24850000	-0.0991269	-0.0390452	0.239372	0.196091	-0.030868
RPE_TP53_20w0T1	chr1	24850000	24900000	-0.0991269	-0.107761	0.391896	-0.0725391	0.0325636
RPE_TP53_20w0T1	chr1	24900000	24950000	-0.0991269	-0.02329	0.685553	0.041969	0.145156
RPE_TP53_20w0T1	chr1	24950000	25000000	0.112712	0.430188	0.147471	0.411716	0.0889542
RPE_TP53_20w0T1	chr1	25000000	25050000	0.112712	0.760704	-0.195148	0.181383	-0.135196
RPE_TP53_20w0T1	chr1	25050000	25100000	0.112712	0.783955	-0.175602	0.384114	0.0355217
RPE_TP53_20w0T1	chr1	25100000	25150000	0.112712	0.714863	-0.136223	0.0551639	0.0411665
RPE_TP53_20w0T1	chr1	25150000	25200000	0.105021	0.272849	0.268427	0.262075	0.0190611
RPE_TP53_20w0T1	chr1	25200000	25250000	0.105021	0.221098	0.393798	0.124788	0.0044777
RPE_TP53_20w0T1	chr1	25250000	25300000	0.105021	0.256006	0.23483	0.190455	-0.0934194
RPE_TP53_20w0T1	chr1	25300000	25350000	0.105021	0.0267284	0.539454	0.0422361	-0.0240302
RPE_TP53_20w0T1	chr1	25350000	25400000	0.105021	0.0379928	0.44611	0.0129901	-0.0708762
RPE_TP53_20w0T1	chr1	25400000	25450000	-0.0171546	0.181872	0.349734	0.0502748	0.029866
RPE_TP53_20w0T1	chr1	25450000	25500000	-0.0171546	-0.146759	0.220575	0.0101684	-0.0427757
RPE_TP53_20w0T1	chr1	25500000	25550000	-0.0171546	-0.0859554	0.416988	-0.0353288	0.00986332
RPE_TP53_20w0T1	chr1	25550000	25600000	-0.0171546	0.354298	-0.127761	0.78613	0.0690051
RPE_TP53_20w0T1	chr1	25650000	25700000	-0.0171546	0.487175	0.0232164	0.364165	0.072369
RPE_TP53_20w0T1	chr1	25700000	25750000	-0.0171546	-0.242025	0.478862	-0.0660172	-0.0860351
RPE_TP53_20w0T1	chr1	25750000	25800000	0.113739	0.0150589	-0.251144	0.136616	-0.0521712
RPE_TP53_20w0T1	chr1	25800000	25850000	0.113739	0.00490393	0.0464063	0.0370601	-0.0109003
RPE_TP53_20w0T1	chr1	25850000	25900000	0.113739	0.204033	0.21741	0.298939	-0.179145
RPE_TP53_20w0T1	chr1	25900000	25950000	0.113739	-0.18681	0.40423	0.266266	-0.0614411
RPE_TP53_20w0T1	chr1	25950000	26000000	0.113739	-0.171186	0.232429	-0.0782389	-0.0260311
RPE_TP53_20w0T1	chr1	26000000	26050000	0.113739	-0.167162	0.249626	-0.0747412	0.0311715
RPE_TP53_20w0T1	chr1	26050000	26100000	0.113739	-0.120836	0.595385	-0.00897629	-0.017779
RPE_TP53_20w0T1	chr1	26100000	26150000	-0.0289163	-0.0133436	0.247259	0.45569	-0.078494
RPE_TP53_20w0T1	chr1	26150000	26200000	-0.0289163	0.0258192	-0.0605324	0.230772	-0.0670011
RPE_TP53_20w0T1	chr1	26200000	26250000	-0.0289163	0.347151	0.179638	0.344178	-0.0203647
RPE_TP53_20w0T1	chr1	26250000	26300000	-0.0289163	-0.161447	0.439762	-0.0351397	0.043181
RPE_TP53_20w0T1	chr1	26300000	26350000	-0.0289163	0.028478	0.289987	0.0572312	-0.0454017
RPE_TP53_20w0T1	chr1	26350000	26400000	-0.0289163	-0.0891934	0.69255	0.218084	0.0755457
RPE_TP53_20w0T1	chr1	26400000	26450000	0.093811	-0.0117695	0.195584	0.0819826	0.0353825
RPE_TP53_20w0T1	chr1	26450000	26500000	0.093811	-0.193626	0.398583	-0.00965044	0.0414471
RPE_TP53_20w0T1	chr1	26500000	26550000	-0.128916	-0.086893	0.627257	0.025712	0.0610632
RPE_TP53_20w0T1	chr1	26550000	26600000	0.123909	0.408255	-0.110929	0.103084	-0.0262798
RPE_TP53_20w0T1	chr1	26600000	26650000	0.123909	0.733454	0.101764	0.505422	-0.0314662
RPE_TP53_20w0T1	chr1	26650000	26700000	0.123909	0.157644	0.470762	0.0276085	-0.0703249
RPE_TP53_20w0T1	chr1	26700000	26750000	0.123909	0.380862	0.161587	0.0569972	-0.0672618
RPE_TP53_20w0T1	chr1	26750000	26800000	0.123909	0.244552	-0.160991	0.275094	-0.0882297
RPE_TP53_20w0T1	chr1	26800000	26850000	-0.0170005	0.0426507	0.487897	0.128084	0.0121503
RPE_TP53_20w0T1	chr1	26850000	26900000	-0.0170005	0.070669	0.0630876	0.211459	-0.0508008
RPE_TP53_20w0T1	chr1	26900000	26950000	-0.0170005	0.206457	0.438347	0.186	-0.0251801
RPE_TP53_20w0T1	chr1	26950000	27000000	-0.067848	-0.131269	0.623556	0.00888386	0.0120608
RPE_TP53_20w0T1	chr1	27000000	27050000	-0.067848	0.340874	0.122015	0.321598	0.034718
RPE_TP53_20w0T1	chr1	27050000	27100000	-0.067848	0.612311	-0.185398	0.0695958	-0.0719629
RPE_TP53_20w0T1	chr1	27100000	27150000	-0.067848	0.350585	0.0934996	0.343198	-0.0353514
RPE_TP53_20w0T1	chr1	27150000	27200000	-0.067848	0.438293	-0.0129595	0.454105	-0.0374273
RPE_TP53_20w0T1	chr1	27200000	27250000	-0.067848	0.39041	0.297835	0.637771	0.0282797
RPE_TP53_20w0T1	chr1	27250000	27300000	-0.144119	0.339646	0.26251	0.127055	-0.0499004
RPE_TP53_20w0T1	chr1	27300000	27350000	-0.0910889	-0.161141	0.56802	0.0952372	-0.0248576
RPE_TP53_20w0T1	chr1	27350000	27400000	-0.0910889	-0.0931525	0.706253	-0.00125825	0.0561877
RPE_TP53_20w0T1	chr1	27400000	27450000	-0.0910889	0.775331	0.250544	0.142792	-0.00502608
RPE_TP53_20w0T1	chr1	27450000	27500000	-0.20832	0.617855	0.242304	0.440243	-0.0460994
RPE_TP53_20w0T1	chr1	27500000	27550000	-0.20832	-0.0923761	0.726219	-0.000344722	0.00127402
RPE_TP53_20w0T1	chr1	27550000	27600000	-0.20832	0.0343556	0.0103504	0.09637	-0.0482847
RPE_TP53_20w0T1	chr1	27600000	27650000	0.0656908	0.0958168	0.0423706	0.0173697	-0.086587
RPE_TP53_20w0T1	chr1	27650000	27700000	0.0641757	0.259137	0.124784	0.605868	-0.0882865
RPE_TP53_20w0T1	chr1	27700000	27750000	0.0641757	0.334148	0.351064	0.240546	-0.0185649
RPE_TP53_20w0T1	chr1	27750000	27800000	0.0641757	0.505882	-0.0950627	0.00187937	-0.0317591
RPE_TP53_20w0T1	chr1	27800000	27850000	0.0641757	0.174724	0.50126	0.159824	-0.00197135
RPE_TP53_20w0T1	chr1	27850000	27900000	0.0641757	0.0785925	0.0767387	0.313785	-0.0278589
RPE_TP53_20w0T1	chr1	27900000	27950000	0.0641757	0.146757	0.312873	0.444125	0.00689913
RPE_TP53_20w0T1	chr1	27950000	28000000	0.0641757	0.0154894	0.579497	0.0299605	0.0955314
RPE_TP53_20w0T1	chr1	28000000	28050000	-0.0157935	-0.175194	0.602334	-0.0837835	0.0441603
RPE_TP53_20w0T1	chr1	28050000	28100000	-0.0157935	0.216396	-0.0332228	0.0228362	-0.0596914
RPE_TP53_20w0T1	chr1	28100000	28150000	-0.0157935	0.096402	-0.197258	0.0144751	0.0446318
RPE_TP53_20w0T1	chr1	28150000	28200000	-0.0157935	0.438116	-0.0789798	0.187793	-0.0550176
RPE_TP53_20w0T1	chr1	28200000	28250000	-0.0157935	0.475745	0.0470836	0.195927	0.0149047
RPE_TP53_20w0T1	chr1	28250000	28300000	-0.0157935	0.339245	0.678235	0.30196	0.0358782
RPE_TP53_20w0T1	chr1	28300000	28350000	-0.0142784	0.459967	-0.100941	0.0389439	0.0181472
RPE_TP53_20w0T1	chr1	28350000	28400000	-0.0877247	0.498799	-0.118723	-0.153482	-0.00399038
RPE_TP53_20w0T1	chr1	28400000	28450000	-0.0877247	0.534392	-0.0356276	0.302952	0.104595
RPE_TP53_20w0T1	chr1	28450000	28500000	0.0295069	-0.0607949	0.684865	-0.00576476	0.037214
RPE_TP53_20w0T1	chr1	28500000	28550000	0.0295069	-0.0407847	0.148388	-0.101854	-0.0486374
RPE_TP53_20w0T1	chr1	28550000	28600000	0.000719055	0.110686	0.282301	0.447285	0.00574189
RPE_TP53_20w0T1	chr1	28600000	28650000	0.000719055	-0.208522	0.475689	0.0343042	0.0268947
RPE_TP53_20w0T1	chr1	28650000	28700000	0.000719055	0.0585741	0.0534432	0.198302	-0.0190975
RPE_TP53_20w0T1	chr1	28700000	28750000	0.000719055	0.332822	-0.0817566	0.0103933	0.0574617
RPE_TP53_20w0T1	chr1	28750000	28800000	0.000719055	0.59197	-0.0159708	-0.0585882	0.110486
RPE_TP53_20w0T1	chr1	28800000	28850000	0.000719055	0.40606	-0.125656	0.482296	-0.00192437
RPE_TP53_20w0T1	chr1	28850000	28900000	0.000719055	0.253301	-0.0262584	0.388972	-0.0417373
RPE_TP53_20w0T1	chr1	28900000	28950000	0.000719055	0.329967	-0.020812	0.341579	-0.0109651
RPE_TP53_20w0T1	chr1	28950000	29000000	0.000719055	0.3419	0.175295	0.630598	0.0875017
RPE_TP53_20w0T1	chr1	29000000	29050000	-0.000539291	0.217494	-0.0494309	0.145554	0.0526837
RPE_TP53_20w0T1	chr1	29050000	29100000	-0.000539291	0.418503	0.0309115	0.319927	0.00699109
RPE_TP53_20w0T1	chr1	29100000	29150000	-0.000539291	-0.0447781	0.538717	0.0851229	0.0664741
RPE_TP53_20w0T1	chr1	29150000	29200000	-0.000539291	-0.138642	0.624178	-0.0806465	0.0510215
RPE_TP53_20w0T1	chr1	29200000	29250000	-0.000539291	0.0146728	0.0564151	0.277289	0.01956
RPE_TP53_20w0T1	chr1	29250000	29300000	0.003698	0.318802	-0.131936	0.0141986	-0.00435504
RPE_TP53_20w0T1	chr1	29300000	29350000	0.003698	0.238589	-0.130645	0.0623416	0.0662491
RPE_TP53_20w0T1	chr1	29350000	29400000	0.003698	-0.0508505	-0.128564	-0.00485502	0.0315313
RPE_TP53_20w0T1	chr1	29400000	29450000	0.003698	0.0946915	-0.169331	0.169762	-0.0435899
RPE_TP53_20w0T1	chr1	29450000	29500000	0.003698	0.599885	0.130493	0.340379	0.019134
RPE_TP53_20w0T1	chr1	29500000	29550000	0.003698	0.435395	-0.123549	0.174049	-0.0222385
RPE_TP53_20w0T1	chr1	29550000	29600000	0.1953	0.0252579	0.445827	0.269989	-0.0352568
RPE_TP53_20w0T1	chr1	29600000	29650000	0.1953	-0.0935107	0.418625	-0.0568608	0.0537987
RPE_TP53_20w0T1	chr1	29650000	29700000	0.1953	-0.0591223	0.747795	0.0148481	0.0580049
RPE_TP53_20w0T1	chr1	29700000	29750000	0.1953	0.168062	0.32669	-0.00249909	-0.00718494
RPE_TP53_20w0T1	chr1	29750000	29800000	0.1953	-0.0576334	0.898711	-0.0122442	-0.0103104
RPE_TP53_20w0T1	chr1	29800000	29850000	0.1953	0.117095	0.240644	-0.00697899	-0.10092
RPE_TP53_20w0T1	chr1	29850000	29900000	0.1953	-0.0147252	0.110061	-0.101381	-0.178555
RPE_TP53_20w0T1	chr1	30000000	30050000	0.241474	1.33092	-0.254546	0.146338	-0.169994
RPE_TP53_20w0T1	chr1	30050000	30100000	0.241474	0.521513	-0.252541	-0.0646714	-0.158102
RPE_TP53_20w0T1	chr1	30100000	30150000	0.241474	0.298929	-0.324028	0.0207189	-0.0644258
RPE_TP53_20w0T1	chr1	30150000	30200000	0.241474	0.667041	-0.158357	0.0636359	-0.0214587
RPE_TP53_20w0T1	chr1	30200000	30250000	0.157627	-0.0547567	0.652185	0.0264421	0.000520333
RPE_TP53_20w0T1	chr1	30250000	30300000	0.157627	-0.0782683	0.705738	0.0659716	0.0400848
RPE_TP53_20w0T1	chr1	30300000	30350000	0.157627	-0.135164	0.659922	-0.0755983	-0.166196
RPE_TP53_20w0T1	chr1	30350000	30400000	0.157627	-0.105161	0.834053	-0.0237097	-0.161199
RPE_TP53_20w0T1	chr1	30400000	30450000	0.157627	-0.145745	0.703648	-0.103898	-0.0886627
RPE_TP53_20w0T1	chr1	30450000	30500000	0.157627	-0.132758	0.415525	-0.0604111	-0.0833902
RPE_TP53_20w0T1	chr1	30500000	30550000	0.157627	-0.041327	0.786982	-0.102742	-0.145698
RPE_TP53_20w0T1	chr1	30550000	30600000	0.157627	0.161108	0.812873	-0.0287	-0.116566
RPE_TP53_20w0T1	chr1	30600000	30650000	0.0488701	-0.133043	0.505519	-0.138018	-0.244655
RPE_TP53_20w0T1	chr1	30650000	30700000	0.14584	-0.122787	0.560501	-0.0863817	-0.259228
RPE_TP53_20w0T1	chr1	30700000	30750000	0.14584	-0.0782461	0.861115	-0.0266652	-0.155129
RPE_TP53_20w0T1	chr1	30750000	30800000	0.14584	-0.126326	0.621824	-0.0946171	-0.299682
RPE_TP53_20w0T1	chr1	30800000	30850000	0.14584	-0.13148	0.693956	-0.114048	-0.275046
RPE_TP53_20w0T1	chr1	30850000	30900000	0.14584	0.0140004	0.83154	0.00632144	-0.173305
RPE_TP53_20w0T1	chr1	30900000	30950000	0.14584	-0.151274	0.38499	-0.0565112	-0.105966
RPE_TP53_20w0T1	chr1	30950000	31000000	0.14584	-0.09075	0.507782	-0.119305	-0.24261
RPE_TP53_20w0T1	chr1	31000000	31050000	0.14584	-0.147947	0.307645	0.00909214	-0.243014
RPE_TP53_20w0T1	chr1	31050000	31100000	0.14584	-0.154208	0.37234	-0.0879801	-0.162892
RPE_TP53_20w0T1	chr1	31100000	31150000	0.14584	-0.20061	0.598403	-0.0694784	-0.0652445
RPE_TP53_20w0T1	chr1	31150000	31200000	-0.0107088	-0.0492499	0.539345	0.10915	-0.00316199
RPE_TP53_20w0T1	chr1	31200000	31250000	-0.0107088	-0.17535	0.69021	-0.054194	0.0899978
RPE_TP53_20w0T1	chr1	31250000	31300000	-0.0107088	0.0973365	0.55802	0.00590671	-0.0603632
RPE_TP53_20w0T1	chr1	31300000	31350000	-0.0107088	0.0227395	0.591795	0.109234	0.0781409
RPE_TP53_20w0T1	chr1	31350000	31400000	-0.0107088	-0.0602262	0.717934	0.0905729	0.0693582
RPE_TP53_20w0T1	chr1	31400000	31450000	-0.00249101	0.636488	-0.0384642	0.134266	0.0807381
RPE_TP53_20w0T1	chr1	31450000	31500000	-0.00249101	0.539031	-0.156583	-0.0286311	-0.00338424
RPE_TP53_20w0T1	chr1	31500000	31550000	-0.00249101	0.468064	0.0602395	0.191489	0.0708192
RPE_TP53_20w0T1	chr1	31550000	31600000	-0.297689	-0.0289594	0.534407	0.094667	0.0924778
RPE_TP53_20w0T1	chr1	31600000	31650000	-0.297689	-0.133798	0.434925	0.158548	0.00173582
RPE_TP53_20w0T1	chr1	31650000	31700000	-0.297689	-0.13703	0.505213	-0.0257586	-0.0717476
RPE_TP53_20w0T1	chr1	31700000	31750000	-0.297689	0.111259	0.22404	0.0392591	0.0791743
RPE_TP53_20w0T1	chr1	31750000	31800000	-0.18187	0.326699	-0.243572	0.0742861	-0.0676967
RPE_TP53_20w0T1	chr1	31800000	31850000	-0.18187	0.365497	-0.209131	0.00212652	-0.00938493
RPE_TP53_20w0T1	chr1	31850000	31900000	-0.18187	0.940816	-0.0180336	0.610411	-0.000557083
RPE_TP53_20w0T1	chr1	31900000	31950000	-0.18187	-0.0303639	0.186992	-0.163586	-0.0852123
RPE_TP53_20w0T1	chr1	31950000	32000000	-0.18187	-0.118503	0.290323	-0.0429955	-0.0864627
RPE_TP53_20w0T1	chr1	32000000	32050000	-0.18187	0.0445394	0.547725	0.128616	0.00657818
RPE_TP53_20w0T1	chr1	32050000	32100000	-0.0925783	0.099068	0.372514	0.126749	-0.00795883
RPE_TP53_20w0T1	chr1	32100000	32150000	-0.0925783	-0.0116167	0.556229	0.0719469	-0.0381384
RPE_TP53_20w0T1	chr1	32150000	32200000	-0.0925783	0.342576	0.394867	0.0869295	-0.020776
RPE_TP53_20w0T1	chr1	32200000	32250000	-0.0925783	-0.0741069	0.722341	0.276219	-0.0782881
RPE_TP53_20w0T1	chr1	32250000	32300000	-0.173087	0.0835926	0.506992	0.182548	-0.0246267
RPE_TP53_20w0T1	chr1	32300000	32350000	-0.173087	-0.124392	0.699846	-0.001215	0.105903
RPE_TP53_20w0T1	chr1	32350000	32400000	-0.173087	0.307239	0.116633	0.0395916	0.0909849
RPE_TP53_20w0T1	chr1	32400000	32450000	-0.173087	0.29393	0.396708	0.278875	0.04823
RPE_TP53_20w0T1	chr1	32450000	32500000	0.000924499	0.386128	0.474936	0.421319	0.100522
RPE_TP53_20w0T1	chr1	32500000	32550000	0.000924499	0.843206	-0.161716	0.436807	0.0646249
RPE_TP53_20w0T1	chr1	32550000	32600000	0.000924499	0.53659	-0.164973	0.335473	-0.0620105
RPE_TP53_20w0T1	chr1	32600000	32650000	0.000924499	0.722576	-0.174052	0.218636	-0.00709052
RPE_TP53_20w0T1	chr1	32650000	32700000	0.000924499	0.758968	-0.194697	0.713279	-0.0747767
RPE_TP53_20w0T1	chr1	32700000	32750000	-0.0922958	0.307935	0.563115	0.461833	0.00383398
RPE_TP53_20w0T1	chr1	32750000	32800000	-0.0922958	0.423702	-0.0514891	0.365883	-0.0738836
RPE_TP53_20w0T1	chr1	32800000	32850000	-0.0922958	0.476212	-0.0254868	0.584278	-0.0844243
RPE_TP53_20w0T1	chr1	32850000	32900000	-0.0922958	-0.118189	0.250649	0.0641641	-0.0764376
RPE_TP53_20w0T1	chr1	32900000	32950000	-0.176014	-0.182211	0.354495	-0.0445603	-0.0588256
RPE_TP53_20w0T1	chr1	32950000	33000000	-0.176014	-0.0350649	0.35893	0.22366	-0.010098
RPE_TP53_20w0T1	chr1	33000000	33050000	-0.176014	-0.11307	-0.169822	-0.00826916	-0.14282
RPE_TP53_20w0T1	chr1	33050000	33100000	-0.176014	0.0159938	-0.19895	0.105381	0.0231938
RPE_TP53_20w0T1	chr1	33100000	33150000	0.0273754	0.387467	-0.118276	0.441521	0.073461
RPE_TP53_20w0T1	chr1	33150000	33200000	0.0273754	0.199276	0.235269	0.477373	0.0540978
RPE_TP53_20w0T1	chr1	33200000	33250000	0.0273754	0.45125	0.0499217	0.597325	-0.0437511
RPE_TP53_20w0T1	chr1	33250000	33300000	0.0273754	0.48859	-0.100375	0.307621	0.036086
RPE_TP53_20w0T1	chr1	33300000	33350000	0.07283	0.0251511	0.234153	0.0232521	0.00592556
RPE_TP53_20w0T1	chr1	33350000	33400000	0.07283	2.48977e-05	0.786313	0.210109	-0.0150559
RPE_TP53_20w0T1	chr1	33400000	33450000	0.07283	0.699733	-0.0221235	0.395187	-0.0320686
RPE_TP53_20w0T1	chr1	33450000	33500000	0.07283	0.752031	-0.0515269	0.287746	0.0186993
RPE_TP53_20w0T1	chr1	33500000	33550000	0.07283	0.849893	-0.148581	0.475482	-0.0737154
RPE_TP53_20w0T1	chr1	33550000	33600000	0.224705	0.217732	0.120356	0.347143	-0.019831
RPE_TP53_20w0T1	chr1	33600000	33650000	0.224705	0.286529	0.199888	0.257269	-0.0238236
RPE_TP53_20w0T1	chr1	33650000	33700000	0.224705	0.00574814	0.409358	0.0955414	0.0301522
RPE_TP53_20w0T1	chr1	33700000	33750000	0.224705	0.0216996	0.316408	0.160963	-0.0543896
RPE_TP53_20w0T1	chr1	33750000	33800000	0.224705	0.470722	0.239489	0.180166	-0.0271196
RPE_TP53_20w0T1	chr1	33800000	33850000	0.224705	0.593002	-0.146868	0.370802	-0.0789693
RPE_TP53_20w0T1	chr1	33850000	33900000	0.224705	0.876872	-0.105758	0.599421	-0.0683179
RPE_TP53_20w0T1	chr1	33900000	33950000	0.224705	0.51936	-0.0602984	0.1342	-0.105367
RPE_TP53_20w0T1	chr1	33950000	34000000	-0.0488957	0.216118	0.106969	0.0985657	0.00320576
RPE_TP53_20w0T1	chr1	34000000	34050000	-0.0488957	-0.0467467	0.652447	-0.068705	-0.0516056
RPE_TP53_20w0T1	chr1	34050000	34100000	-0.0488957	0.0103049	0.891327	0.0935233	-0.0327457
RPE_TP53_20w0T1	chr1	34100000	34150000	-0.0488957	-0.238387	0.643652	-0.164187	-0.31976
RPE_TP53_20w0T1	chr1	34150000	34200000	0.152619	-0.200516	0.722301	-0.0975692	-0.430267
RPE_TP53_20w0T1	chr1	34200000	34250000	0.152619	-0.208438	0.616882	-0.186866	-0.54998
RPE_TP53_20w0T1	chr1	34250000	34300000	0.152619	-0.137202	0.657239	-0.072671	-0.332607
RPE_TP53_20w0T1	chr1	34300000	34350000	0.152619	-0.19541	0.702823	-0.088632	-0.363203
RPE_TP53_20w0T1	chr1	34350000	34400000	0.152619	-0.156107	0.704141	-0.0954346	-0.416459
RPE_TP53_20w0T1	chr1	34400000	34450000	0.152619	-0.0742128	0.960129	-0.00555203	-0.280517
RPE_TP53_20w0T1	chr1	34450000	34500000	0.0961222	-0.0613594	0.784788	-0.0221324	-0.405489
RPE_TP53_20w0T1	chr1	34500000	34550000	0.0961222	-0.0986159	0.525864	-0.000701858	-0.382716
RPE_TP53_20w0T1	chr1	34550000	34600000	0.0961222	-0.116753	0.398735	-0.0742285	-0.2725
RPE_TP53_20w0T1	chr1	34600000	34650000	0.0961222	-0.0888767	0.626064	-0.0137604	-0.23972
RPE_TP53_20w0T1	chr1	34650000	34700000	0.114304	-0.174339	0.49367	-0.0190367	-0.266064
RPE_TP53_20w0T1	chr1	34700000	34750000	0.0394453	-0.122277	0.401861	-0.00212959	-0.376067
RPE_TP53_20w0T1	chr1	34750000	34800000	0.0394453	-0.0644858	0.253127	-0.0803731	-0.306618
RPE_TP53_20w0T1	chr1	34800000	34850000	0.0394453	-0.225677	0.396385	-0.082419	-0.286838
RPE_TP53_20w0T1	chr1	34850000	34900000	0.0394453	-0.128418	0.303777	-0.049323	-0.305248
RPE_TP53_20w0T1	chr1	34900000	34950000	0.0394453	-0.135054	0.459025	-0.175483	-0.476624
RPE_TP53_20w0T1	chr1	34950000	35000000	0.0394453	-0.135089	0.116082	-0.125362	-0.286794
RPE_TP53_20w0T1	chr1	35000000	35050000	0.0394453	-0.0847137	0.174334	-0.0097807	-0.264997
RPE_TP53_20w0T1	chr1	35050000	35100000	0.0394453	-0.155147	0.710466	-0.0260307	-0.401594
RPE_TP53_20w0T1	chr1	35100000	35150000	0.261197	-0.0673907	0.846923	-0.0656892	-0.409954
RPE_TP53_20w0T1	chr1	35150000	35200000	0.261197	-0.0998168	0.707008	-0.0525993	-0.299762
RPE_TP53_20w0T1	chr1	35200000	35250000	0.0293785	-0.244112	0.518233	-0.168365	-0.214071
RPE_TP53_20w0T1	chr1	35250000	35300000	0.0293785	-0.0889851	0.405718	-0.0758044	-0.0803907
RPE_TP53_20w0T1	chr1	35300000	35350000	0.0293785	0.0906026	0.186251	0.106392	-0.120346
RPE_TP53_20w0T1	chr1	35350000	35400000	0.0293785	-0.145399	0.440098	-0.088102	-0.00636392
RPE_TP53_20w0T1	chr1	35400000	35450000	0.0991525	0.0394217	0.172301	0.212843	-0.0237743
RPE_TP53_20w0T1	chr1	35450000	35500000	0.0991525	0.467593	-0.058222	0.370631	0.0911683
RPE_TP53_20w0T1	chr1	35500000	35550000	0.0991525	0.272846	0.163863	0.221018	0.0956752
RPE_TP53_20w0T1	chr1	35550000	35600000	0.0991525	0.0445336	0.0561061	-0.0341873	0.0293737
RPE_TP53_20w0T1	chr1	35600000	35650000	0.0991525	0.0245289	0.252719	0.187481	0.104098
RPE_TP53_20w0T1	chr1	35650000	35700000	0.0991525	0.067182	0.301551	0.232386	0.0323081
RPE_TP53_20w0T1	chr1	35700000	35750000	0.14435	0.11619	0.224726	0.20589	0.0246379
RPE_TP53_20w0T1	chr1	35750000	35800000	0.14435	0.161734	-0.123558	-0.10449	-0.0557088
RPE_TP53_20w0T1	chr1	35800000	35850000	0.14435	0.150559	-0.0968485	0.0777301	0.0685313
RPE_TP53_20w0T1	chr1	35850000	35900000	-0.0314073	0.266528	-0.0374197	0.0410615	0.077597
RPE_TP53_20w0T1	chr1	35900000	35950000	0.0886492	0.614769	-0.170097	0.0719256	-0.0526266
RPE_TP53_20w0T1	chr1	35950000	36000000	0.0886492	0.299399	-0.280884	0.00538411	-0.0945473
RPE_TP53_20w0T1	chr1	36000000	36050000	0.0886492	0.573914	-0.0707589	0.34473	-0.0778286
RPE_TP53_20w0T1	chr1	36050000	36100000	0.0886492	0.203351	-0.123885	-0.0792327	-0.0573997
RPE_TP53_20w0T1	chr1	36100000	36150000	0.0886492	0.213448	0.417605	0.19081	0.0396576
RPE_TP53_20w0T1	chr1	36150000	36200000	0.0886492	0.296904	0.355061	0.393864	0.0109793
RPE_TP53_20w0T1	chr1	36200000	36250000	0.0886492	0.266861	-0.22054	0.0854423	-0.00968091
RPE_TP53_20w0T1	chr1	36250000	36300000	0.0886492	0.0543355	0.0468174	0.252825	0.0354014
RPE_TP53_20w0T1	chr1	36300000	36350000	0.0886492	0.0901502	0.217493	0.0642552	0.0683747
RPE_TP53_20w0T1	chr1	36350000	36400000	0.0871341	0.0579095	-0.223376	0.101288	-0.0254868
RPE_TP53_20w0T1	chr1	36400000	36450000	0.0871341	-0.0201043	-0.187666	-0.00370949	-0.0332786
RPE_TP53_20w0T1	chr1	36450000	36500000	0.0871341	-0.0720711	-0.133646	-0.00729616	0.0218498
RPE_TP53_20w0T1	chr1	36500000	36550000	0.0871341	-0.0970497	-0.0629436	-0.0227418	-0.0454901
RPE_TP53_20w0T1	chr1	36550000	36600000	0.0533641	0.251412	0.323233	0.354593	-0.0807959
RPE_TP53_20w0T1	chr1	36600000	36650000	0.0533641	0.976968	-0.128535	0.673764	-0.0673399
RPE_TP53_20w0T1	chr1	36650000	36700000	0.0533641	0.32905	0.255165	0.372358	0.025142
RPE_TP53_20w0T1	chr1	36700000	36750000	0.0533641	1.00402	-0.0833299	0.240603	-0.0048937
RPE_TP53_20w0T1	chr1	36750000	36800000	0.0533641	0.677123	0.115521	0.651585	0.0283346
RPE_TP53_20w0T1	chr1	36800000	36850000	0.0533641	0.979749	0.041727	0.488151	0.00056979
RPE_TP53_20w0T1	chr1	36850000	36900000	0.0533641	0.341267	-0.0520778	0.270112	0.00712887
RPE_TP53_20w0T1	chr1	36900000	36950000	0.689728	0.131909	0.161003	0.25567	-0.100849
RPE_TP53_20w0T1	chr1	36950000	37000000	-0.0164869	-0.196493	0.440173	-0.167469	0.0154569
RPE_TP53_20w0T1	chr1	37000000	37050000	-0.0164869	-0.128775	0.434467	-0.0302101	-0.0251883
RPE_TP53_20w0T1	chr1	37050000	37100000	-0.0164869	-0.16502	0.484883	-0.0352928	0.082044
RPE_TP53_20w0T1	chr1	37100000	37150000	-0.0164869	-0.141891	0.487002	-0.0860902	0.032196
RPE_TP53_20w0T1	chr1	37150000	37200000	-0.0164869	-0.0460461	0.581803	-0.0693052	0.0863925
RPE_TP53_20w0T1	chr1	37200000	37250000	-0.0164869	-0.179538	0.366413	-0.107859	-0.0388179
RPE_TP53_20w0T1	chr1	37250000	37300000	-0.0164869	-0.0618867	0.659029	-0.0728579	0.0760213
RPE_TP53_20w0T1	chr1	37300000	37350000	-0.106882	-0.078643	0.744213	0.0265244	0.148451
RPE_TP53_20w0T1	chr1	37350000	37400000	-0.106882	-0.0295951	0.358481	0.00257366	0.108012
RPE_TP53_20w0T1	chr1	37400000	37450000	-0.106882	-0.0666595	0.603024	0.0429169	0.089828
RPE_TP53_20w0T1	chr1	37450000	37500000	-0.106882	-0.115991	0.598593	-0.108411	-0.00358513
RPE_TP53_20w0T1	chr1	37500000	37550000	-0.106882	-0.0812903	0.542833	0.0246541	0.121319
RPE_TP53_20w0T1	chr1	37550000	37600000	-0.0371854	-0.160833	0.476471	-0.0657306	0.0722606
RPE_TP53_20w0T1	chr1	37600000	37650000	-0.0442476	-0.0111279	0.194795	-0.118345	-0.0281237
RPE_TP53_20w0T1	chr1	37650000	37700000	-0.0442476	-0.0818136	-0.0244838	-0.122509	0.045503
RPE_TP53_20w0T1	chr1	37700000	37750000	-0.0442476	-0.127781	0.547008	-0.0537863	0.046933
RPE_TP53_20w0T1	chr1	37750000	37800000	-0.0442476	-0.127839	0.500426	-0.175421	0.0673686
RPE_TP53_20w0T1	chr1	37800000	37850000	-0.0442476	-0.122181	0.418859	0.0104651	0.0443884
RPE_TP53_20w0T1	chr1	37850000	37900000	-0.0442476	-0.0052185	0.657493	0.00342588	0.164967
RPE_TP53_20w0T1	chr1	37900000	37950000	0.124833	0.559864	0.15221	0.414756	0.006123
RPE_TP53_20w0T1	chr1	37950000	38000000	0.124833	0.423211	-0.055389	0.291946	-0.0277841
RPE_TP53_20w0T1	chr1	38000000	38050000	0.124833	0.609838	-0.0819515	0.167201	-0.0261267
RPE_TP53_20w0T1	chr1	38050000	38100000	0.124833	0.17769	0.371468	0.149057	0.0361211
RPE_TP53_20w0T1	chr1	38100000	38150000	0.128814	-0.0882979	0.467623	-0.0336938	0.0636108
RPE_TP53_20w0T1	chr1	38150000	38200000	0.128814	0.281102	0.184696	0.263665	-0.00585884
RPE_TP53_20w0T1	chr1	38200000	38250000	0.128814	-0.21647	0.195916	-0.220043	-0.0328418
RPE_TP53_20w0T1	chr1	38250000	38300000	0.220339	0.342427	-0.134705	0.490168	-0.112323
RPE_TP53_20w0T1	chr1	38300000	38350000	0.220339	0.469466	-0.168072	0.199501	-0.00248839
RPE_TP53_20w0T1	chr1	38350000	38400000	0.220339	0.3284	-0.136005	0.184686	-0.021985
RPE_TP53_20w0T1	chr1	38400000	38450000	0.220339	0.535904	-0.198548	0.257283	-0.0744673
RPE_TP53_20w0T1	chr1	38450000	38500000	0.220339	1.13859	-0.21562	0.708194	-0.0500315
RPE_TP53_20w0T1	chr1	38500000	38550000	0.517309	0.291937	0.191804	0.364809	-0.081701
RPE_TP53_20w0T1	chr1	38550000	38600000	0.0342578	-0.072682	0.464998	-0.08849	0.0688677
RPE_TP53_20w0T1	chr1	38600000	38650000	0.0342578	-0.0789261	0.386753	-0.0230265	0.0468309
RPE_TP53_20w0T1	chr1	38650000	38700000	0.0342578	-0.0945022	0.46226	-0.0388572	0.0975267
RPE_TP53_20w0T1	chr1	38700000	38750000	0.0342578	-0.091222	0.505932	-0.0227353	0.070465
RPE_TP53_20w0T1	chr1	38750000	38800000	-0.133821	-0.20734	0.115943	-0.14085	-0.0586089
RPE_TP53_20w0T1	chr1	38800000	38850000	-0.0656394	-0.0387472	0.291073	-0.0209251	0.0682791
RPE_TP53_20w0T1	chr1	38850000	38900000	-0.0656394	-0.122977	-0.0184428	-0.102734	-0.0972027
RPE_TP53_20w0T1	chr1	38900000	38950000	-0.0656394	-0.160334	0.242438	-0.0644305	-0.0990474
RPE_TP53_20w0T1	chr1	38950000	39000000	-0.0126091	-0.15547	0.330625	-0.0779757	-0.0151235
RPE_TP53_20w0T1	chr1	39000000	39050000	0.0933231	-0.195165	0.381199	-0.128742	0.0130535
RPE_TP53_20w0T1	chr1	39050000	39100000	0.0933231	-0.147346	0.271107	-0.0773498	0.0185077
RPE_TP53_20w0T1	chr1	39100000	39150000	0.0933231	-0.0758743	0.243859	-0.0863554	0.0705949
RPE_TP53_20w0T1	chr1	39150000	39200000	0.0933231	-0.13789	0.107164	-0.121937	-0.0315218
RPE_TP53_20w0T1	chr1	39200000	39250000	0.0933231	-0.0946111	0.340966	-0.0263662	0.13981
RPE_TP53_20w0T1	chr1	39250000	39300000	0.0933231	-0.257963	0.127959	-0.14572	-0.0603606
RPE_TP53_20w0T1	chr1	39300000	39350000	0.103184	0.341969	-0.225122	0.374783	-0.0822313
RPE_TP53_20w0T1	chr1	39350000	39400000	0.103184	-0.0837767	0.0543945	-0.0879383	0.00929141
RPE_TP53_20w0T1	chr1	39400000	39450000	0.103184	-0.128971	0.305054	0.0352744	-0.0135238
RPE_TP53_20w0T1	chr1	39450000	39500000	0.103184	0.465984	-0.0943985	0.3267	-0.108922
RPE_TP53_20w0T1	chr1	39500000	39550000	0.103184	0.327081	0.272121	0.244538	0.00897041
RPE_TP53_20w0T1	chr1	39550000	39600000	0.00467386	0.51595	0.0544006	0.0336988	-0.0404938
RPE_TP53_20w0T1	chr1	39600000	39650000	0.00467386	0.294891	-0.0440126	-0.103381	0.11882
RPE_TP53_20w0T1	chr1	39650000	39700000	0.00467386	0.917308	-0.145352	0.284289	0.159558
RPE_TP53_20w0T1	chr1	39700000	39750000	0.00467386	0.521365	-0.191432	-0.0282938	-0.00132152
RPE_TP53_20w0T1	chr1	39750000	39800000	0.00467386	0.533452	-0.169411	-0.161209	0.0583181
RPE_TP53_20w0T1	chr1	39800000	39850000	0.00467386	0.536487	-0.0959825	-0.120489	0.11671
RPE_TP53_20w0T1	chr1	39850000	39900000	0.00467386	0.780713	-0.190514	0.0705162	0.0350556
RPE_TP53_20w0T1	chr1	39900000	39950000	0.00467386	0.589541	-0.168524	-0.0524366	0.0342411
RPE_TP53_20w0T1	chr1	39950000	40000000	0.00467386	0.0985865	0.529585	0.245943	0.139389
RPE_TP53_20w0T1	chr1	40000000	40050000	0.303159	0.267	-0.0284793	0.284458	0.0417328
RPE_TP53_20w0T1	chr1	40050000	40100000	-0.117745	-0.0367916	0.466537	0.002644	0.162278
RPE_TP53_20w0T1	chr1	40100000	40150000	-0.117745	-0.167708	0.518633	-0.0826136	0.09083
RPE_TP53_20w0T1	chr1	40150000	40200000	-0.117745	-0.157624	0.0856552	-0.136677	0.0902737
RPE_TP53_20w0T1	chr1	40200000	40250000	-0.117745	-0.145559	0.392412	-0.128609	0.0228444
RPE_TP53_20w0T1	chr1	40250000	40300000	-0.254109	-0.0401257	0.471734	-0.0817478	0.0766961
RPE_TP53_20w0T1	chr1	40300000	40350000	-0.254109	0.586248	-0.133824	0.159115	-0.0312344
RPE_TP53_20w0T1	chr1	40350000	40400000	-0.254109	0.0314792	0.680276	0.104137	0.061002
RPE_TP53_20w0T1	chr1	40400000	40450000	-0.254109	0.0458577	0.423977	0.1732	0.0484896
RPE_TP53_20w0T1	chr1	40450000	40500000	-0.254109	-0.200489	0.305425	-0.022757	-0.00728317
RPE_TP53_20w0T1	chr1	40500000	40550000	0.0636877	0.475969	-0.120664	0.239183	-0.0302957
RPE_TP53_20w0T1	chr1	40550000	40600000	0.118233	-0.00979621	0.0251962	0.0344374	0.0268823
RPE_TP53_20w0T1	chr1	40600000	40650000	0.118233	0.0989642	-0.0227812	0.0388811	-0.0907622
RPE_TP53_20w0T1	chr1	40650000	40700000	0.118233	0.344037	-0.195558	0.124745	0.0233442
RPE_TP53_20w0T1	chr1	40700000	40750000	0.118233	0.409481	-0.155868	0.280791	0.0476686
RPE_TP53_20w0T1	chr1	40750000	40800000	0.118233	-0.137502	0.469877	-0.0011707	0.0483447
RPE_TP53_20w0T1	chr1	40800000	40850000	0.336415	9.1668e-05	0.242204	0.0370953	0.0180125
RPE_TP53_20w0T1	chr1	40850000	40900000	-0.0505907	0.0665088	-0.128502	-0.0108685	-0.0179216
RPE_TP53_20w0T1	chr1	40900000	40950000	-0.0505907	0.164563	0.00533421	0.190167	0.299889
RPE_TP53_20w0T1	chr1	40950000	41000000	-0.0505907	-0.0286929	-0.132565	0.216384	0.133964
RPE_TP53_20w0T1	chr1	41000000	41050000	-0.0505907	-0.0122012	0.0512143	-0.0523337	-0.122258
RPE_TP53_20w0T1	chr1	41050000	41100000	-0.0505907	-0.209985	0.254825	-0.201265	-0.193298
RPE_TP53_20w0T1	chr1	41100000	41150000	0.00901387	-0.157153	0.531088	0.0245701	-0.125478
RPE_TP53_20w0T1	chr1	41150000	41200000	0.00901387	0.472023	-0.129074	0.211788	0.00524539
RPE_TP53_20w0T1	chr1	41200000	41250000	0.00901387	0.151249	-0.0925843	0.00516979	-0.0608883
RPE_TP53_20w0T1	chr1	41250000	41300000	0.00901387	-0.115077	0.838533	0.0177315	0.0680331
RPE_TP53_20w0T1	chr1	41300000	41350000	0.00901387	0.325142	0.218126	0.249964	-0.0365102
RPE_TP53_20w0T1	chr1	41350000	41400000	0.00901387	0.204387	-0.0451167	0.0043585	-0.0308033
RPE_TP53_20w0T1	chr1	41400000	41450000	0.00901387	0.515351	-0.0119884	0.320812	0.00963829
RPE_TP53_20w0T1	chr1	41450000	41500000	0.00901387	0.415567	-0.254726	0.0316561	-0.164861
RPE_TP53_20w0T1	chr1	41500000	41550000	0.162044	0.182998	-0.178057	0.00470393	-0.0510252
RPE_TP53_20w0T1	chr1	41550000	41600000	0.0490498	0.292158	-0.28986	-0.0539535	-0.116532
RPE_TP53_20w0T1	chr1	41600000	41650000	0.0490498	0.148739	-0.258518	-0.0741346	-0.0981981
RPE_TP53_20w0T1	chr1	41650000	41700000	0.0490498	-0.105783	-0.262383	-0.0705716	-0.201805
RPE_TP53_20w0T1	chr1	41700000	41750000	0.257036	-0.0120711	0.0913547	0.149947	-0.0955064
RPE_TP53_20w0T1	chr1	41750000	41800000	0.257036	-0.150727	0.271389	-0.0675896	-0.0799987
RPE_TP53_20w0T1	chr1	41800000	41850000	0.257036	0.0791476	0.590416	0.411957	-0.0276839
RPE_TP53_20w0T1	chr1	41850000	41900000	0.257036	0.11523	0.505802	0.0692434	-0.0642291
RPE_TP53_20w0T1	chr1	41900000	41950000	0.257036	0.295896	0.402841	-0.0313911	-0.129366
RPE_TP53_20w0T1	chr1	41950000	42000000	0.14037	0.431997	0.237466	0.375611	0.0224236
RPE_TP53_20w0T1	chr1	42000000	42050000	0.14037	0.239852	-0.176207	0.0823342	-0.100614
RPE_TP53_20w0T1	chr1	42050000	42100000	0.14037	0.208638	-0.231986	0.0345059	-0.0770785
RPE_TP53_20w0T1	chr1	42100000	42150000	0.14037	0.290326	-0.0898149	0.319761	-0.07167
RPE_TP53_20w0T1	chr1	42150000	42200000	0.14037	0.106249	-0.199837	-0.106898	-0.0946216
RPE_TP53_20w0T1	chr1	42200000	42250000	0.14037	0.486361	-0.261326	0.0893263	-0.15301
RPE_TP53_20w0T1	chr1	42250000	42300000	0.14037	0.282215	-0.286263	-0.030638	-0.111137
RPE_TP53_20w0T1	chr1	42300000	42350000	0.0669235	0.857849	-0.29666	0.0566374	-0.0705615
RPE_TP53_20w0T1	chr1	42350000	42400000	0.0669235	0.286793	-0.367205	0.113931	-0.223921
RPE_TP53_20w0T1	chr1	42400000	42450000	0.0669235	0.451445	-0.329681	0.134765	-0.131852
RPE_TP53_20w0T1	chr1	42450000	42500000	0.131895	0.0383028	-0.41521	0.0264172	-0.116817
RPE_TP53_20w0T1	chr1	42500000	42550000	0.131895	0.100201	0.117908	0.103466	0.0471645
RPE_TP53_20w0T1	chr1	42550000	42600000	0.131895	-0.160027	0.0149618	-0.146394	-0.142204
RPE_TP53_20w0T1	chr1	42600000	42650000	0.131895	0.153147	0.467605	0.027777	0.0777254
RPE_TP53_20w0T1	chr1	42650000	42700000	0.272522	0.54543	-0.144369	0.0507807	-0.0331124
RPE_TP53_20w0T1	chr1	42700000	42750000	0.272522	0.315004	-0.219692	-0.0176692	-0.188946
RPE_TP53_20w0T1	chr1	42750000	42800000	0.272522	0.601542	-0.265034	0.219952	-0.167746
RPE_TP53_20w0T1	chr1	42800000	42850000	0.272522	0.120795	0.169617	0.108366	-0.0163543
RPE_TP53_20w0T1	chr1	42850000	42900000	0.272522	-0.112614	0.167901	-0.0968883	-0.166635
RPE_TP53_20w0T1	chr1	42900000	42950000	0.272522	0.131231	0.0782789	0.0728113	-0.0740941
RPE_TP53_20w0T1	chr1	42950000	43000000	-0.0763482	-0.126452	-0.17183	-0.0624299	0.190627
RPE_TP53_20w0T1	chr1	43000000	43050000	-0.0763482	-0.0942914	-0.0498995	0.0136159	-0.0721163
RPE_TP53_20w0T1	chr1	43050000	43100000	-0.0763482	-0.170744	0.0542668	-0.0693562	-0.093365
RPE_TP53_20w0T1	chr1	43100000	43150000	0.310657	0.0756245	-0.144388	0.21823	-0.124768
RPE_TP53_20w0T1	chr1	43150000	43200000	0.133385	0.119768	-0.100056	0.119358	-0.0404979
RPE_TP53_20w0T1	chr1	43200000	43250000	0.133385	0.149673	0.0546897	0.122906	-0.125509
RPE_TP53_20w0T1	chr1	43250000	43300000	0.133385	-0.00271587	-0.0478446	0.0543651	-0.0705141
RPE_TP53_20w0T1	chr1	43300000	43350000	0.133385	-0.0873595	-0.0545792	0.129729	-0.11252
RPE_TP53_20w0T1	chr1	43350000	43400000	0.0333847	0.220319	0.169734	0.202382	0.034463
RPE_TP53_20w0T1	chr1	43400000	43450000	0.0333847	1.33203	-0.0985401	0.646117	0.0328551
RPE_TP53_20w0T1	chr1	43450000	43500000	0.0333847	-0.109082	0.244211	-0.139569	-0.0701452
RPE_TP53_20w0T1	chr1	43500000	43550000	0.0333847	-0.142102	0.384206	-0.124014	-0.0616903
RPE_TP53_20w0T1	chr1	43550000	43600000	-0.112506	-0.121031	0.150483	-0.054681	-0.0154498
RPE_TP53_20w0T1	chr1	43600000	43650000	-0.112506	0.0556681	0.323276	0.0782971	-0.000474544
RPE_TP53_20w0T1	chr1	43650000	43700000	-0.112506	-0.406439	0.559026	-0.154156	-0.15511
RPE_TP53_20w0T1	chr1	43700000	43750000	-0.217001	-0.259477	0.66331	-0.13593	-0.107446
RPE_TP53_20w0T1	chr1	43750000	43800000	-0.217001	-0.0725575	0.792328	-0.0554597	0.0750285
RPE_TP53_20w0T1	chr1	43800000	43850000	-0.217001	0.522058	0.125505	0.524769	-0.190169
RPE_TP53_20w0T1	chr1	43850000	43900000	-0.217001	0.249967	-0.113981	0.155006	-0.0867356
RPE_TP53_20w0T1	chr1	43900000	43950000	-0.217001	-0.234007	0.298971	0.0758436	-0.19826
RPE_TP53_20w0T1	chr1	43950000	44000000	-0.217001	-0.185011	0.813684	0.0742408	-0.0445567
RPE_TP53_20w0T1	chr1	44000000	44050000	-0.217001	0.00507326	0.468506	0.00827198	-0.0987957
RPE_TP53_20w0T1	chr1	44050000	44100000	-0.217001	-0.22775	0.373349	-0.133217	-0.0679823
RPE_TP53_20w0T1	chr1	44100000	44150000	-0.217001	0.137652	0.180467	0.0842226	-0.0210344
RPE_TP53_20w0T1	chr1	44150000	44200000	0.0852594	0.397841	-0.0526676	0.241705	-0.010685
RPE_TP53_20w0T1	chr1	44200000	44250000	0.0367745	0.160085	-0.171963	-0.0847045	-0.0926972
RPE_TP53_20w0T1	chr1	44250000	44300000	0.0367745	0.177586	-0.166472	-0.0656108	-0.133261
RPE_TP53_20w0T1	chr1	44300000	44350000	0.0367745	0.338484	-0.171709	0.151516	-0.0595869
RPE_TP53_20w0T1	chr1	44350000	44400000	0.0367745	0.20487	-0.0977873	0.0897655	-0.10712
RPE_TP53_20w0T1	chr1	44400000	44450000	0.0367745	0.425333	-0.0318023	0.980438	-0.000562552
RPE_TP53_20w0T1	chr1	44450000	44500000	0.0367745	0.323037	-0.0834982	0.585294	-0.0297386
RPE_TP53_20w0T1	chr1	44500000	44550000	0.09132	0.495947	-0.107248	0.100006	-0.102174
RPE_TP53_20w0T1	chr1	44550000	44600000	-0.109245	0.239986	0.10642	0.0894713	-0.0289627
RPE_TP53_20w0T1	chr1	44600000	44650000	-0.109245	-0.0475817	0.257773	-0.0554439	-0.136458
RPE_TP53_20w0T1	chr1	44650000	44700000	-0.109245	0.14965	0.233963	0.224037	-0.035443
RPE_TP53_20w0T1	chr1	44700000	44750000	-0.109245	0.223506	-0.139113	-0.0172215	-0.0498153
RPE_TP53_20w0T1	chr1	44750000	44800000	-0.109245	0.352291	-0.15926	0.0586644	0.00340062
RPE_TP53_20w0T1	chr1	44800000	44850000	-0.109245	0.195905	0.387275	0.209158	0.0324903
RPE_TP53_20w0T1	chr1	44850000	44900000	-0.172599	-0.118288	0.491557	-0.124597	0.098401
RPE_TP53_20w0T1	chr1	44900000	44950000	-0.172599	-0.271636	0.186921	-0.21611	-0.132709
RPE_TP53_20w0T1	chr1	44950000	45000000	-0.172599	-0.154529	0.665174	-0.00232464	0.127448
RPE_TP53_20w0T1	chr1	45000000	45050000	-0.172599	-0.210451	0.463474	-0.0691958	-0.0286914
RPE_TP53_20w0T1	chr1	45050000	45100000	0.0298151	0.64788	0.0809557	0.152312	-0.0168465
RPE_TP53_20w0T1	chr1	45100000	45150000	0.0298151	0.749638	-0.123863	0.187795	-0.0593836
RPE_TP53_20w0T1	chr1	45150000	45200000	0.0298151	0.385042	0.035895	0.0546728	-0.0889487
RPE_TP53_20w0T1	chr1	45200000	45250000	0.0298151	0.733972	0.0699325	0.695654	0.0180863
RPE_TP53_20w0T1	chr1	45250000	45300000	0.0298151	0.574311	0.329515	0.734607	0.00532588
RPE_TP53_20w0T1	chr1	45300000	45350000	0.120724	0.241553	-0.0986882	0.222147	-0.0806507
RPE_TP53_20w0T1	chr1	45350000	45400000	0.120724	0.397314	-0.295547	-0.0345556	-0.128621
RPE_TP53_20w0T1	chr1	45400000	45450000	0.120724	0.693941	-0.119448	0.151112	-0.0448791
RPE_TP53_20w0T1	chr1	45450000	45500000	0.120724	0.445926	0.075795	0.570895	-0.00459457
RPE_TP53_20w0T1	chr1	45500000	45550000	0.0317155	-0.0349509	-0.374262	-0.264642	-0.157406
RPE_TP53_20w0T1	chr1	45550000	45600000	0.0317155	-0.0320491	-0.316843	-0.276772	-0.0860824
RPE_TP53_20w0T1	chr1	45600000	45650000	0.0317155	-0.0502889	-0.364223	-0.36011	-0.175676
RPE_TP53_20w0T1	chr1	45650000	45700000	0.0317155	0.357342	-0.0965375	0.0978243	-0.106825
RPE_TP53_20w0T1	chr1	45700000	45750000	0.00585516	0.554127	0.0104511	0.0688471	-0.0958508
RPE_TP53_20w0T1	chr1	45750000	45800000	0.00585516	0.0979962	0.186696	0.107206	-0.0589358
RPE_TP53_20w0T1	chr1	45800000	45850000	0.00585516	0.0644939	0.0151821	0.158516	-0.0368155
RPE_TP53_20w0T1	chr1	45850000	45900000	0.00585516	-0.0306619	-0.0532366	-0.0403765	0.00863651
RPE_TP53_20w0T1	chr1	45900000	45950000	0.00585516	-0.0397448	-0.101101	-0.100253	-0.0573879
RPE_TP53_20w0T1	chr1	45950000	46000000	0.00536723	0.373586	0.104223	0.622695	-0.0245301
RPE_TP53_20w0T1	chr1	46000000	46050000	0.00536723	0.294927	0.27905	0.334556	0.0131423
RPE_TP53_20w0T1	chr1	46050000	46100000	0.00536723	0.558423	-0.0365418	0.259382	0.137875
RPE_TP53_20w0T1	chr1	46100000	46150000	0.00536723	0.473522	-0.0530212	0.233509	0.108435
RPE_TP53_20w0T1	chr1	46150000	46200000	0.00536723	0.190756	-0.198271	0.123798	-0.0153641
RPE_TP53_20w0T1	chr1	46200000	46250000	0.00536723	0.150214	0.192946	0.0765618	-0.10616
RPE_TP53_20w0T1	chr1	46250000	46300000	0.00536723	0.104087	0.00881801	0.146274	-0.0725594
RPE_TP53_20w0T1	chr1	46300000	46350000	0.00536723	0.0885243	-0.0971892	-9.37788e-05	0.0390308
RPE_TP53_20w0T1	chr1	46350000	46400000	0.00536723	0.247831	-0.0590063	0.0793612	0.0405679
RPE_TP53_20w0T1	chr1	46400000	46450000	0.00819209	0.2765	-0.110387	0.0660881	-0.0527757
RPE_TP53_20w0T1	chr1	46450000	46500000	0.00364664	0.0926043	-0.164688	0.0487749	-0.0494894
RPE_TP53_20w0T1	chr1	46500000	46550000	0.00364664	0.246191	-0.145745	0.012159	-0.0313766
RPE_TP53_20w0T1	chr1	46550000	46600000	0.00364664	0.412941	0.00782234	0.38827	0.082816
RPE_TP53_20w0T1	chr1	46600000	46650000	0.00364664	0.285196	0.526067	0.268818	0.00811594
RPE_TP53_20w0T1	chr1	46650000	46700000	0.00364664	0.528283	-0.158206	0.427066	-0.145058
RPE_TP53_20w0T1	chr1	46700000	46750000	0.00364664	0.341203	-0.0925714	0.287713	-0.0686324
RPE_TP53_20w0T1	chr1	46750000	46800000	0.00364664	0.348665	0.0347458	0.451879	-0.00120614
RPE_TP53_20w0T1	chr1	46800000	46850000	0.00675398	0.259324	-0.0212754	0.220898	-0.0381869
RPE_TP53_20w0T1	chr1	46850000	46900000	0.00675398	-0.101124	0.662383	0.0164035	0.0500672
RPE_TP53_20w0T1	chr1	46900000	46950000	0.00675398	-0.155924	0.651454	-0.00889165	-0.0174088
RPE_TP53_20w0T1	chr1	46950000	47000000	0.00675398	0.255225	0.495225	0.102601	-0.114889
RPE_TP53_20w0T1	chr1	47000000	47050000	0.00675398	0.0335913	0.156754	-0.0780183	0.0174076
RPE_TP53_20w0T1	chr1	47050000	47100000	0.00675398	0.313188	0.106438	0.487566	-0.0194351
RPE_TP53_20w0T1	chr1	47100000	47150000	0.00675398	0.420673	-0.123717	0.23412	-0.0102032
RPE_TP53_20w0T1	chr1	47150000	47200000	0.00675398	0.205332	-0.0745884	0.167479	-0.0391578
RPE_TP53_20w0T1	chr1	47200000	47250000	0.00187468	-0.156895	0.0739683	-0.0425522	0.00947492
RPE_TP53_20w0T1	chr1	47250000	47300000	0.00187468	-0.0826871	0.196665	-0.0399665	-0.0128536
RPE_TP53_20w0T1	chr1	47300000	47350000	0.00187468	-0.156842	-0.0172922	-0.10087	-0.0634947
RPE_TP53_20w0T1	chr1	47350000	47400000	0.00187468	-0.0513831	0.0526436	-0.053584	-0.0139831
RPE_TP53_20w0T1	chr1	47400000	47450000	0.00187468	-0.0877097	-0.117137	-0.0842946	-0.0147253
RPE_TP53_20w0T1	chr1	47450000	47500000	0.00187468	-0.045951	-0.013521	-0.0920944	0.0337568
RPE_TP53_20w0T1	chr1	47500000	47550000	0.00187468	-0.0357164	-0.266351	-0.0760096	-0.0199508
RPE_TP53_20w0T1	chr1	47550000	47600000	0.00187468	-0.26765	0.151453	-0.167534	0.114295
RPE_TP53_20w0T1	chr1	47600000	47650000	0.359219	-0.110669	0.214303	-0.0431558	0.0690966
RPE_TP53_20w0T1	chr1	47650000	47700000	0.130431	-0.0164234	0.495	-0.00789408	0.00403552
RPE_TP53_20w0T1	chr1	47700000	47750000	0.130431	0.326731	-0.112745	-0.0511235	-0.125175
RPE_TP53_20w0T1	chr1	47750000	47800000	0.130431	0.689359	-0.0255968	0.314709	0.00861324
RPE_TP53_20w0T1	chr1	47800000	47850000	0.130431	0.241967	-0.21008	0.131858	-0.0817647
RPE_TP53_20w0T1	chr1	47850000	47900000	0.0972008	-0.0246736	0.338934	0.089282	-0.097084
RPE_TP53_20w0T1	chr1	47900000	47950000	0.0972008	-0.00325989	0.375117	0.187812	0.00697684
RPE_TP53_20w0T1	chr1	47950000	48000000	0.0972008	-0.0166993	0.63534	0.0679669	0.233304
RPE_TP53_20w0T1	chr1	48000000	48050000	0.0972008	0.208476	0.598563	0.0404915	-0.00341853
RPE_TP53_20w0T1	chr1	48050000	48100000	0.0972008	-0.0040471	0.634918	0.0123287	-0.0924792
RPE_TP53_20w0T1	chr1	48100000	48150000	0.0972008	0.175416	0.703619	0.0492153	0.103052
RPE_TP53_20w0T1	chr1	48150000	48200000	0.0972008	-0.0965246	0.538952	-0.0132713	-0.0427795
RPE_TP53_20w0T1	chr1	48200000	48250000	0.0972008	-0.044587	0.787601	0.0958234	-0.266511
RPE_TP53_20w0T1	chr1	48250000	48300000	0.250231	0.346027	0.424079	0.165866	-0.469011
RPE_TP53_20w0T1	chr1	48300000	48350000	0.250231	0.6202	0.205546	0.0903335	-0.622815
RPE_TP53_20w0T1	chr1	48350000	48400000	0.250231	0.166315	0.628446	0.178456	-0.667009
RPE_TP53_20w0T1	chr1	48400000	48450000	0.342655	-0.102913	1.09315	-0.0415362	-0.624123
RPE_TP53_20w0T1	chr1	48450000	48500000	0.342655	-0.129571	1.13427	-0.102976	-0.696137
RPE_TP53_20w0T1	chr1	48500000	48550000	0.342655	-0.00631783	1.1731	0.0267025	-0.491097
RPE_TP53_20w0T1	chr1	48550000	48600000	0.0771186	-0.094708	0.678222	-0.0529138	-0.698786
RPE_TP53_20w0T1	chr1	48600000	48650000	0.0771186	-0.0702679	0.299785	-0.042964	-0.525829
RPE_TP53_20w0T1	chr1	48650000	48700000	0.0771186	-0.0655536	0.888478	-0.000838902	-0.509108
RPE_TP53_20w0T1	chr1	48700000	48750000	0.0771186	-0.130421	0.241012	-0.0292432	-0.466198
RPE_TP53_20w0T1	chr1	48750000	48800000	0.0126605	-0.13971	-0.140367	-0.18395	-0.228994
RPE_TP53_20w0T1	chr1	48800000	48850000	0.0126605	-0.105113	-0.177367	-0.0259734	-0.228114
RPE_TP53_20w0T1	chr1	48850000	48900000	0.0126605	-0.0961885	-0.126073	-0.0394646	-0.0666499
RPE_TP53_20w0T1	chr1	48900000	48950000	0.0126605	0.0270727	-0.0924383	-0.0971978	-0.016859
RPE_TP53_20w0T1	chr1	48950000	49000000	0.0726759	0.137076	0.266859	0.0329494	-0.242426
RPE_TP53_20w0T1	chr1	49000000	49050000	0.0726759	-0.0447553	0.615427	0.0451912	-0.341067
RPE_TP53_20w0T1	chr1	49050000	49100000	0.0726759	-0.02534	0.449623	-0.0011129	-0.391151
RPE_TP53_20w0T1	chr1	49100000	49150000	0.0726759	0.121663	0.496606	-0.00504397	-0.463146
RPE_TP53_20w0T1	chr1	49150000	49200000	0.0726759	-0.0043797	0.631876	0.0649053	-0.376594
RPE_TP53_20w0T1	chr1	49200000	49250000	0.0726759	-0.0437304	0.3273	-0.00804049	-0.296783
RPE_TP53_20w0T1	chr1	49250000	49300000	0.00241397	-0.078605	0.0144198	-0.109356	-0.223002
RPE_TP53_20w0T1	chr1	49300000	49350000	0.00241397	-0.0877012	-0.0184683	-0.0539788	-0.155094
RPE_TP53_20w0T1	chr1	49350000	49400000	0.00241397	-0.0958667	-0.0706722	-0.0965396	-0.0221296
RPE_TP53_20w0T1	chr1	49400000	49450000	0.00241397	-0.0380886	0.0366845	0.0196672	0.0287632
RPE_TP53_20w0T1	chr1	49450000	49500000	0.00241397	-0.140095	-0.0546787	-0.0517676	0.0058678
RPE_TP53_20w0T1	chr1	49500000	49550000	0.00241397	-0.0220159	-0.0675798	-0.0094504	0.0308993
RPE_TP53_20w0T1	chr1	49550000	49600000	0.0504366	-0.060796	-0.0810807	-0.0478396	0.0531209
RPE_TP53_20w0T1	chr1	49600000	49650000	0.0504366	-0.058832	-0.102153	0.000869171	-0.10162
RPE_TP53_20w0T1	chr1	49650000	49700000	-0.00464818	-0.154734	-0.0787102	-0.0772604	-0.0409763
RPE_TP53_20w0T1	chr1	49700000	49750000	-0.00464818	-0.0745512	-0.0971877	-0.0670837	-0.0613382
RPE_TP53_20w0T1	chr1	49750000	49800000	-0.00464818	-0.0246331	-0.0427506	-0.0429608	0.131248
RPE_TP53_20w0T1	chr1	49800000	49850000	-0.00464818	-0.117782	-0.0741642	-0.00834501	0.00356418
RPE_TP53_20w0T1	chr1	49850000	49900000	-0.0197997	-0.145609	-0.130981	-0.106281	-0.0546922
RPE_TP53_20w0T1	chr1	49900000	49950000	-0.0197997	-0.0260375	-0.133512	0.036495	-0.0114984
RPE_TP53_20w0T1	chr1	49950000	50000000	-0.0197997	-0.0724763	-0.0920045	-0.0466716	-0.0350744
RPE_TP53_20w0T1	chr1	50000000	50050000	-0.0197997	-0.0876414	-0.0946985	-0.0470809	0.0633272
RPE_TP53_20w0T1	chr1	50050000	50100000	-0.0197997	-0.105786	-0.14885	-0.139319	-0.112606
RPE_TP53_20w0T1	chr1	50100000	50150000	-0.0183873	-0.0997215	-0.120318	-0.0177865	-0.156252
RPE_TP53_20w0T1	chr1	50150000	50200000	-0.000205444	-0.214689	-0.234686	-0.105646	-0.29629
RPE_TP53_20w0T1	chr1	50200000	50250000	-0.000205444	-0.0608889	-0.0594753	-0.0415769	-0.00461667
RPE_TP53_20w0T1	chr1	50250000	50300000	-0.000205444	-0.101111	-0.191165	-0.0117224	-0.188593
RPE_TP53_20w0T1	chr1	50300000	50350000	-0.000205444	-0.120949	-0.101647	-0.00760073	0.0624504
RPE_TP53_20w0T1	chr1	50350000	50400000	-0.000205444	-0.190019	-0.191988	-0.076574	-0.24923
RPE_TP53_20w0T1	chr1	50400000	50450000	-0.000205444	-0.146648	-0.173753	-0.127396	-0.374744
RPE_TP53_20w0T1	chr1	50450000	50500000	-0.000205444	-0.084585	-0.0768898	-0.0774699	-0.140635
RPE_TP53_20w0T1	chr1	50500000	50550000	-0.000205444	-0.151989	-0.0461204	-0.125801	-0.18496
RPE_TP53_20w0T1	chr1	50550000	50600000	-0.000205444	-0.13989	-0.111136	-0.104001	-0.424187
RPE_TP53_20w0T1	chr1	50600000	50650000	0.0449923	0.0253559	0.37335	0.00462945	-0.438241
RPE_TP53_20w0T1	chr1	50650000	50700000	0.0449923	-0.100671	0.355121	-0.0339113	-0.436479
RPE_TP53_20w0T1	chr1	50700000	50750000	0.0449923	-0.0764178	0.232252	-0.0468582	-0.354391
RPE_TP53_20w0T1	chr1	50750000	50800000	0.0449923	-0.157113	0.362284	-0.0605117	-0.390003
RPE_TP53_20w0T1	chr1	50800000	50850000	-0.383796	-0.0659568	0.417652	0.0594948	-0.136091
RPE_TP53_20w0T1	chr1	50850000	50900000	-0.383796	-0.192039	0.231373	0.0136038	-0.207007
RPE_TP53_20w0T1	chr1	50900000	50950000	0.0046225	0.0802101	-0.138575	-0.054254	-0.213502
RPE_TP53_20w0T1	chr1	50950000	51000000	0.0046225	-0.0220688	-0.148678	-0.0535618	-0.102075
RPE_TP53_20w0T1	chr1	51000000	51050000	0.0046225	0.102151	-0.138151	0.0473748	-0.0666774
RPE_TP53_20w0T1	chr1	51050000	51100000	0.0046225	0.19586	-0.0755552	0.0517541	0.00454077
RPE_TP53_20w0T1	chr1	51100000	51150000	0.0046225	0.213461	-0.0813555	0.105452	0.0957958
RPE_TP53_20w0T1	chr1	51150000	51200000	0.0046225	0.0455909	-0.129106	-0.0434075	-0.0281543
RPE_TP53_20w0T1	chr1	51200000	51250000	0.0046225	0.218304	-0.0902665	0.123315	0.0298526
RPE_TP53_20w0T1	chr1	51250000	51300000	0.0046225	0.0886707	-0.151229	-0.0156535	-0.16696
RPE_TP53_20w0T1	chr1	51300000	51350000	-0.204468	0.128286	-0.127534	0.0121123	-0.0983052
RPE_TP53_20w0T1	chr1	51350000	51400000	-0.195994	0.0184035	-0.19063	0.00303331	-0.15896
RPE_TP53_20w0T1	chr1	51400000	51450000	-0.195994	0.208046	-0.176819	0.19666	-0.0570223
RPE_TP53_20w0T1	chr1	51450000	51500000	-0.195994	-0.190986	0.0578763	-0.10621	-0.117569
RPE_TP53_20w0T1	chr1	51500000	51550000	-0.195994	-0.141298	0.248334	-0.0507947	-0.190078
RPE_TP53_20w0T1	chr1	51550000	51600000	-0.195994	-0.20251	0.295094	-0.13	-0.135937
RPE_TP53_20w0T1	chr1	51600000	51650000	-0.195994	-0.241546	0.37888	-0.131344	-0.0859683
RPE_TP53_20w0T1	chr1	51650000	51700000	-0.195994	-0.177507	0.408689	-0.0465481	-0.0205172
RPE_TP53_20w0T1	chr1	51700000	51750000	-0.0951721	0.492658	-0.114945	0.274584	0.0167793
RPE_TP53_20w0T1	chr1	51750000	51800000	-0.0951721	0.0349597	0.626501	0.079884	0.105583
RPE_TP53_20w0T1	chr1	51800000	51850000	-0.0951721	0.0968049	0.263815	0.0399643	0.0890681
RPE_TP53_20w0T1	chr1	51850000	51900000	-0.0951721	0.0504106	-0.0933156	-0.0384083	0.0862301
RPE_TP53_20w0T1	chr1	51900000	51950000	-0.0951721	0.106673	-0.0752797	0.06854	0.0124478
RPE_TP53_20w0T1	chr1	51950000	52000000	-0.0951721	-0.0830529	0.0208214	0.0605219	-0.00832867
RPE_TP53_20w0T1	chr1	52000000	52050000	0.0252953	-0.0293981	0.118427	-0.0698438	-0.00568664
RPE_TP53_20w0T1	chr1	52050000	52100000	0.0252953	0.147224	0.345225	0.151332	0.0605329
RPE_TP53_20w0T1	chr1	52100000	52150000	0.0252953	0.233461	-0.044449	-0.0587813	0.0713665
RPE_TP53_20w0T1	chr1	52150000	52200000	0.0252953	0.110384	-0.100488	0.0376258	-0.00072335
RPE_TP53_20w0T1	chr1	52200000	52250000	0.0252953	0.0377727	-0.162858	-0.198508	0.00759242
RPE_TP53_20w0T1	chr1	52250000	52300000	0.0252953	0.363527	-0.0248164	0.0705922	0.115188
RPE_TP53_20w0T1	chr1	52300000	52350000	0.0207499	0.266774	-0.0427344	0.159047	0.0641141
RPE_TP53_20w0T1	chr1	52350000	52400000	-0.011736	0.0850196	0.125314	0.0562534	0.0506554
RPE_TP53_20w0T1	chr1	52400000	52450000	-0.011736	0.485646	-0.114311	0.057488	-0.0725687
RPE_TP53_20w0T1	chr1	52450000	52500000	-0.011736	0.0982627	0.00190411	0.332426	-0.0330846
RPE_TP53_20w0T1	chr1	52500000	52550000	-0.011736	0.258881	-0.0903391	0.180854	0.0027763
RPE_TP53_20w0T1	chr1	52550000	52600000	-0.28151	-0.0439234	0.338527	-0.00180306	0.0521098
RPE_TP53_20w0T1	chr1	52600000	52650000	-0.28151	0.125668	-0.0469649	0.169046	0.137749
RPE_TP53_20w0T1	chr1	52650000	52700000	-0.28151	-0.0665753	-0.0748633	-0.066002	0.0287746
RPE_TP53_20w0T1	chr1	52700000	52750000	-0.28151	0.0920272	-0.0345923	0.00631411	0.0297283
RPE_TP53_20w0T1	chr1	52750000	52800000	-0.175578	-0.0702557	-0.139087	-0.116753	-0.046866
RPE_TP53_20w0T1	chr1	52800000	52850000	-0.0952748	0.234607	-0.0543315	0.27958	0.0691442
RPE_TP53_20w0T1	chr1	52850000	52900000	-0.0952748	0.192845	-0.171139	0.127112	-0.0612681
RPE_TP53_20w0T1	chr1	52900000	52950000	-0.0952748	0.170079	-0.0383736	0.0440719	0.0491235
RPE_TP53_20w0T1	chr1	52950000	53000000	-0.259117	0.15076	-0.168868	0.0227101	-0.036191
RPE_TP53_20w0T1	chr1	53000000	53050000	-0.259117	0.0456877	0.243073	0.241032	0.0110727
RPE_TP53_20w0T1	chr1	53050000	53100000	-0.259117	-0.233632	0.27866	-0.0731651	0.00692053
RPE_TP53_20w0T1	chr1	53100000	53150000	-0.259117	-0.139491	0.398721	-0.030013	0.0037365
RPE_TP53_20w0T1	chr1	53150000	53200000	-0.259117	0.277596	0.35696	0.291015	0.0595404
RPE_TP53_20w0T1	chr1	53200000	53250000	-0.154571	0.22897	-0.0636499	0.136836	0.0958401
RPE_TP53_20w0T1	chr1	53250000	53300000	-0.154571	0.0405042	-0.116622	-0.0264929	0.0141027
RPE_TP53_20w0T1	chr1	53300000	53350000	-0.154571	-0.148144	0.201669	-0.137481	-0.000993084
RPE_TP53_20w0T1	chr1	53350000	53400000	-0.154571	-0.150706	0.471204	-0.066333	0.0248189
RPE_TP53_20w0T1	chr1	53400000	53450000	-0.154571	0.0538114	-0.154799	-0.100413	-0.0421937
RPE_TP53_20w0T1	chr1	53450000	53500000	-0.154571	0.219372	-0.121353	0.0540872	0.00994206
RPE_TP53_20w0T1	chr1	53500000	53550000	-0.0825372	0.256296	0.257581	0.043899	0.0130577
RPE_TP53_20w0T1	chr1	53550000	53600000	-0.227992	0.0972795	0.445207	0.0127941	0.0540301
RPE_TP53_20w0T1	chr1	53600000	53650000	-0.227992	-0.0213347	0.446662	0.0180946	0.0677168
RPE_TP53_20w0T1	chr1	53650000	53700000	-0.227992	0.28931	0.136877	0.33712	0.0363609
RPE_TP53_20w0T1	chr1	53700000	53750000	-0.237879	0.0488946	-0.0834088	0.08513	0.0192767
RPE_TP53_20w0T1	chr1	53750000	53800000	-0.237879	0.174479	0.0143465	0.267191	-0.0560001
RPE_TP53_20w0T1	chr1	53800000	53850000	-0.237879	-0.0660048	0.488296	0.0510935	0.0695461
RPE_TP53_20w0T1	chr1	53850000	53900000	-0.237879	0.184357	0.282819	-0.00795178	-0.0570345
RPE_TP53_20w0T1	chr1	53900000	53950000	-0.237879	-0.182887	0.414038	-0.0534965	0.015955
RPE_TP53_20w0T1	chr1	53950000	54000000	-0.216872	0.0534883	0.308292	0.0214306	0.147152
RPE_TP53_20w0T1	chr1	54000000	54050000	-0.216872	-0.0472065	0.0807253	-0.0674273	0.0157592
RPE_TP53_20w0T1	chr1	54050000	54100000	-0.216872	-0.0443892	0.0712969	-0.0155994	0.0257401
RPE_TP53_20w0T1	chr1	54100000	54150000	-0.216872	0.176555	0.107455	0.0820973	0.0311111
RPE_TP53_20w0T1	chr1	54150000	54200000	-0.216872	-0.0302038	0.0864839	0.155245	0.135263
RPE_TP53_20w0T1	chr1	54200000	54250000	-0.109527	0.212081	0.0310868	0.226554	0.0357082
RPE_TP53_20w0T1	chr1	54250000	54300000	-0.000436569	0.441949	-0.0752053	0.105262	0.0976934
RPE_TP53_20w0T1	chr1	54300000	54350000	-0.000436569	0.190085	0.0189298	0.18085	0.0166941
RPE_TP53_20w0T1	chr1	54350000	54400000	-0.000436569	0.234117	-0.142316	0.125319	-0.121152
RPE_TP53_20w0T1	chr1	54400000	54450000	-0.000436569	0.208317	-0.0267884	0.198555	-0.0689871
RPE_TP53_20w0T1	chr1	54450000	54500000	-0.000436569	-0.0218391	0.367443	0.0282877	0.0947388
RPE_TP53_20w0T1	chr1	54500000	54550000	-0.000436569	0.324653	-0.122144	0.298682	0.0639392
RPE_TP53_20w0T1	chr1	54550000	54600000	0.126836	-0.0935293	0.229224	-0.0447551	0.00263962
RPE_TP53_20w0T1	chr1	54600000	54650000	0.0533898	-0.0421034	0.479166	0.0637416	0.116785
RPE_TP53_20w0T1	chr1	54650000	54700000	0.0533898	0.362513	-0.211041	0.183541	-0.0343088
RPE_TP53_20w0T1	chr1	54700000	54750000	0.0533898	0.619545	-0.180711	0.240578	-0.117814
RPE_TP53_20w0T1	chr1	54750000	54800000	0.0533898	0.278487	-0.108662	0.148575	-0.0643826
RPE_TP53_20w0T1	chr1	54800000	54850000	0.0533898	0.0670597	-0.303153	0.00754902	-0.152537
RPE_TP53_20w0T1	chr1	54850000	54900000	-0.0610169	0.42927	0.223277	0.427223	-0.0595383
RPE_TP53_20w0T1	chr1	54900000	54950000	-0.0610169	-0.082484	0.535361	0.145268	0.122129
RPE_TP53_20w0T1	chr1	54950000	55000000	0.0420134	0.0590605	0.460123	0.176154	0.0669416
RPE_TP53_20w0T1	chr1	55000000	55050000	0.0420134	0.143285	0.337274	0.141375	0.00968331
RPE_TP53_20w0T1	chr1	55050000	55100000	0.0420134	-0.00837522	0.459142	-0.0208188	0.0805176
RPE_TP53_20w0T1	chr1	55100000	55150000	0.0420134	-0.0808496	0.380828	0.0701089	0.0408918
RPE_TP53_20w0T1	chr1	55150000	55200000	0.0420134	0.228954	0.283489	0.11572	0.0594669
RPE_TP53_20w0T1	chr1	55200000	55250000	0.0420134	0.110289	0.208633	0.179688	0.0897902
RPE_TP53_20w0T1	chr1	55250000	55300000	0.0420134	-0.0405439	0.27291	-0.0312906	0.0705647
RPE_TP53_20w0T1	chr1	55300000	55350000	-0.132229	0.688606	-0.0846809	0.151974	-0.0128172
RPE_TP53_20w0T1	chr1	55350000	55400000	-0.176014	-0.0693169	0.314711	0.134692	0.0706896
RPE_TP53_20w0T1	chr1	55400000	55450000	-0.176014	-0.0256837	0.43968	0.0690301	0.0859336
RPE_TP53_20w0T1	chr1	55450000	55500000	-0.176014	-0.0698291	0.636714	-0.00212634	0.0928231
RPE_TP53_20w0T1	chr1	55500000	55550000	-0.176014	0.231694	0.273532	0.0725032	0.147285
RPE_TP53_20w0T1	chr1	55550000	55600000	-0.0237288	0.622954	-0.0937053	0.12026	0.0715828
RPE_TP53_20w0T1	chr1	55600000	55650000	-0.0237288	0.566077	-0.109889	0.148403	-0.0135753
RPE_TP53_20w0T1	chr1	55650000	55700000	-0.0237288	0.245327	0.00123992	0.200096	-0.0969261
RPE_TP53_20w0T1	chr1	55700000	55750000	-0.0237288	0.0333274	0.350018	0.020066	-0.00894444
RPE_TP53_20w0T1	chr1	55750000	55800000	-0.0237288	0.289394	0.142142	0.115184	-0.0774594
RPE_TP53_20w0T1	chr1	55800000	55850000	-0.0237288	0.166091	0.2505	0.128087	0.0239704
RPE_TP53_20w0T1	chr1	55850000	55900000	-0.0237288	0.10679	-0.0485731	0.0940388	-0.188707
RPE_TP53_20w0T1	chr1	55900000	55950000	-0.310452	-0.0532417	-0.169451	-0.0672398	-0.122752
RPE_TP53_20w0T1	chr1	55950000	56000000	-0.310452	0.0182601	0.281849	0.0555453	-0.00012314
RPE_TP53_20w0T1	chr1	56000000	56050000	-0.310452	-0.038505	0.10269	0.0069946	-0.0912276
RPE_TP53_20w0T1	chr1	56050000	56100000	-0.310452	0.201295	0.0547611	0.104041	-0.0492737
RPE_TP53_20w0T1	chr1	56100000	56150000	-0.310452	-0.0296387	-0.0318221	-0.00950906	-0.219615
RPE_TP53_20w0T1	chr1	56150000	56200000	-0.310452	-0.146536	0.0302748	0.0839524	-0.056166
RPE_TP53_20w0T1	chr1	56200000	56250000	-0.310452	-0.0423628	0.00843264	0.0318896	0.00636148
RPE_TP53_20w0T1	chr1	56250000	56300000	-0.310452	-0.105414	0.00950618	-0.00805733	0.0226062
RPE_TP53_20w0T1	chr1	56300000	56350000	-0.310452	-0.105838	0.0590313	0.0645551	0.0475379
RPE_TP53_20w0T1	chr1	56350000	56400000	-0.299204	-0.0753042	0.00112839	0.0553337	0.190534
RPE_TP53_20w0T1	chr1	56400000	56450000	-0.299204	-0.0721911	-0.133175	0.0154447	0.417155
RPE_TP53_20w0T1	chr1	56450000	56500000	-0.299204	-0.0334134	-0.260102	0.0248131	0.488607
RPE_TP53_20w0T1	chr1	56500000	56550000	-0.299204	-0.183648	-0.272498	0.106197	0.624649
RPE_TP53_20w0T1	chr1	56550000	56600000	-0.299204	-0.149256	-0.22325	-0.0435449	0.523249
RPE_TP53_20w0T1	chr1	56600000	56650000	-0.299204	-0.161968	-0.197509	-0.022761	0.763025
RPE_TP53_20w0T1	chr1	56650000	56700000	-0.299204	-0.116145	-0.352249	-0.0359475	0.599748
RPE_TP53_20w0T1	chr1	56700000	56750000	-0.299204	-0.0817502	-0.361137	0.0474124	0.548988
RPE_TP53_20w0T1	chr1	56750000	56800000	-0.388598	-0.104918	-0.102735	-0.00282727	0.689173
RPE_TP53_20w0T1	chr1	56800000	56850000	-0.388598	-0.0536415	-0.0602304	0.0681262	0.623382
RPE_TP53_20w0T1	chr1	56850000	56900000	-0.388598	-0.111253	-0.133457	0.100265	0.434428
RPE_TP53_20w0T1	chr1	56900000	56950000	-0.388598	-0.0383737	0.0714692	0.0823729	0.401514
RPE_TP53_20w0T1	chr1	56950000	57000000	-0.388598	1.6133e-06	-0.0246069	0.0604472	0.126845
RPE_TP53_20w0T1	chr1	57000000	57050000	-0.185208	-0.0193372	-0.0288792	0.0346081	-0.0257096
RPE_TP53_20w0T1	chr1	57050000	57100000	-0.185208	-0.101062	0.153958	-0.0492747	0.0082043
RPE_TP53_20w0T1	chr1	57100000	57150000	-0.183693	0.240379	-0.030575	0.242619	0.0150522
RPE_TP53_20w0T1	chr1	57150000	57200000	-0.183693	0.0691534	-0.118046	-0.00370779	-0.0279795
RPE_TP53_20w0T1	chr1	57200000	57250000	-0.183693	-0.133551	8.5047e-06	-0.0250309	0.0984964
RPE_TP53_20w0T1	chr1	57250000	57300000	-0.183693	-0.120257	0.337491	-0.106349	0.0756878
RPE_TP53_20w0T1	chr1	57300000	57350000	0.202671	0.0243583	0.0904444	-0.15537	0.00618147
RPE_TP53_20w0T1	chr1	57350000	57400000	0.202671	0.0331626	-0.051731	-0.0387147	-0.192169
RPE_TP53_20w0T1	chr1	57400000	57450000	0.202671	0.00989899	0.0809749	0.0294286	-0.181839
RPE_TP53_20w0T1	chr1	57450000	57500000	0.202671	-0.0401389	0.264161	-0.0324217	-0.389567
RPE_TP53_20w0T1	chr1	57500000	57550000	0.202671	-0.12298	0.355739	-0.0903797	-0.496506
RPE_TP53_20w0T1	chr1	57550000	57600000	0.164535	-0.0687995	0.259571	-0.0789422	-0.694386
RPE_TP53_20w0T1	chr1	57600000	57650000	0.164535	-0.158927	0.473807	-0.149963	-0.774031
RPE_TP53_20w0T1	chr1	57650000	57700000	0.164535	0.360785	0.138931	0.0160388	-0.748239
RPE_TP53_20w0T1	chr1	57700000	57750000	0.164535	0.0349416	0.643379	0.065344	-0.411628
RPE_TP53_20w0T1	chr1	57750000	57800000	0.164535	-0.0556825	0.381254	-0.040895	-0.285849
RPE_TP53_20w0T1	chr1	57800000	57850000	-0.0551618	-0.138208	0.23642	-0.161171	-0.170314
RPE_TP53_20w0T1	chr1	57850000	57900000	0.122804	-0.0389993	0.136507	-0.0278701	-0.209558
RPE_TP53_20w0T1	chr1	57900000	57950000	0.122804	0.213011	0.122925	0.0339941	-0.0421415
RPE_TP53_20w0T1	chr1	57950000	58000000	0.122804	0.172106	0.110208	-0.020692	0.00514732
RPE_TP53_20w0T1	chr1	58000000	58050000	0.028942	-0.0574439	0.0438307	-0.0404868	0.00367832
RPE_TP53_20w0T1	chr1	58050000	58100000	0.028942	-0.0913686	-0.0559232	-0.211884	-0.247315
RPE_TP53_20w0T1	chr1	58100000	58150000	0.028942	-0.144544	-0.213013	-0.100718	-0.295053
RPE_TP53_20w0T1	chr1	58150000	58200000	0.028942	-0.0865697	-0.0309526	-0.0462083	-0.187696
RPE_TP53_20w0T1	chr1	58200000	58250000	0.028942	-0.100166	0.00535846	-0.0293157	-0.177854
RPE_TP53_20w0T1	chr1	58250000	58300000	0.115331	0.0556836	0.17231	-0.00422887	0.0251113
RPE_TP53_20w0T1	chr1	58300000	58350000	0.115331	0.31207	0.110187	0.0228401	-0.0655688
RPE_TP53_20w0T1	chr1	58350000	58400000	0.115331	0.0393161	0.312563	0.0984138	-0.0639693
RPE_TP53_20w0T1	chr1	58400000	58450000	0.026528	-0.0820686	0.0892316	-0.0805026	-0.280585
RPE_TP53_20w0T1	chr1	58450000	58500000	0.026528	-0.0959338	0.136476	-0.115439	-0.4039
RPE_TP53_20w0T1	chr1	58500000	58550000	0.026528	-0.154408	0.251158	-0.0705591	-0.447079
RPE_TP53_20w0T1	chr1	58550000	58600000	0.026528	-0.0818596	0.266542	-0.0404988	-0.368292
RPE_TP53_20w0T1	chr1	58600000	58650000	0.026528	-0.139697	0.288831	-0.0509028	-0.391103
RPE_TP53_20w0T1	chr1	58650000	58700000	0.026528	-0.0485493	0.33582	0.015931	-0.293866
RPE_TP53_20w0T1	chr1	58700000	58750000	0.026528	-0.14685	0.251969	-0.0229599	-0.300226
RPE_TP53_20w0T1	chr1	58750000	58800000	0.026528	-0.165536	0.218462	-0.134161	-0.337107
RPE_TP53_20w0T1	chr1	58800000	58850000	0.026528	0.000837722	0.281132	0.0777555	0.00943458
RPE_TP53_20w0T1	chr1	58850000	58900000	0.349024	0.26323	0.186635	0.061044	-0.158227
RPE_TP53_20w0T1	chr1	58900000	58950000	0.349024	-0.0870097	0.192172	0.000817459	-0.0945269
RPE_TP53_20w0T1	chr1	58950000	59000000	0.238418	0.0647309	-0.224627	-0.0112378	-0.088404
RPE_TP53_20w0T1	chr1	59000000	59050000	0.238418	0.254889	-0.0217091	0.0941839	-0.0881117
RPE_TP53_20w0T1	chr1	59050000	59100000	0.238418	0.300805	-0.0829504	0.0260709	-0.0328347
RPE_TP53_20w0T1	chr1	59100000	59150000	0.238418	0.206243	-0.080186	0.00600702	-0.0860573
RPE_TP53_20w0T1	chr1	59150000	59200000	0.238418	0.40741	-0.115546	0.138835	-0.0821642
RPE_TP53_20w0T1	chr1	59200000	59250000	0.122445	0.550791	-0.147501	0.251264	-0.0940955
RPE_TP53_20w0T1	chr1	59250000	59300000	0.122445	0.525041	-0.0683509	0.391079	-0.0600133
RPE_TP53_20w0T1	chr1	59300000	59350000	0.122445	0.618962	-0.0592252	0.128736	0.0070374
RPE_TP53_20w0T1	chr1	59350000	59400000	0.122445	0.288868	-0.114096	0.201266	-0.083192
RPE_TP53_20w0T1	chr1	59400000	59450000	0.122445	0.126526	-0.0855828	-0.00506028	-0.165537
RPE_TP53_20w0T1	chr1	59450000	59500000	0.122445	0.517685	-0.151853	-0.0361122	-0.226589
RPE_TP53_20w0T1	chr1	59500000	59550000	0.122445	0.664476	-0.215811	0.104249	-0.0997813
RPE_TP53_20w0T1	chr1	59550000	59600000	0.122445	0.0343919	-0.170623	-0.157509	-0.191582
RPE_TP53_20w0T1	chr1	59600000	59650000	0.122445	0.584684	-0.0791702	0.0953306	-0.143139
RPE_TP53_20w0T1	chr1	59650000	59700000	0.306369	0.158307	-0.02424	0.00792053	-0.0709398
RPE_TP53_20w0T1	chr1	59700000	59750000	0.306369	0.182334	-0.0951539	0.0195067	-0.103363
RPE_TP53_20w0T1	chr1	59750000	59800000	0.306369	0.505986	-0.113689	0.132624	-0.13058
RPE_TP53_20w0T1	chr1	59800000	59850000	0.306369	0.508872	-0.134926	0.172973	-0.0587813
RPE_TP53_20w0T1	chr1	59850000	59900000	0.306369	0.499001	-0.135261	0.178011	-0.106182
RPE_TP53_20w0T1	chr1	59900000	59950000	0.400308	0.520964	-0.122771	0.150829	-0.138341
RPE_TP53_20w0T1	chr1	59950000	60000000	0.398896	0.410941	-0.208352	0.162201	-0.223124
RPE_TP53_20w0T1	chr1	60000000	60050000	0.398896	0.130541	-0.223374	-0.0156147	-0.233154
RPE_TP53_20w0T1	chr1	60050000	60100000	0.398896	0.386594	-0.1524	0.113009	-0.108732
RPE_TP53_20w0T1	chr1	60100000	60150000	0.398896	0.536557	-0.163649	0.0779115	-0.276057
RPE_TP53_20w0T1	chr1	60150000	60200000	0.398896	0.651281	-0.154335	0.0638423	-0.105934
RPE_TP53_20w0T1	chr1	60200000	60250000	0.398896	0.455523	-0.144051	0.00582217	-0.229115
RPE_TP53_20w0T1	chr1	60250000	60300000	0.149358	-0.0166205	0.271279	0.0856033	-0.00219022
RPE_TP53_20w0T1	chr1	60300000	60350000	0.149358	-0.00313537	-0.00355165	0.0469895	-0.0954335
[truncated: 166,552 more rows]

## Sheet: EDFig. 10g - corr. pval.
sample_name	hm	correlation	empirical_pvalue
[truncated: 12 more rows]

[truncated: 5 more sheets: EDFig. 10h, EDFig. 10i,k, EDFig. 10j, EDFig. 10l, SAMPLE_NAMES]
