# Supplementary material for: Whole-genome doubling drives oncogenic loss of chromatin segregation
Source: Nature. 2023 Mar 15;615(7954):925–33. doi: 10.1038/s41586-023-05794-2 (PMC10060163; doi:10.1038/s41586-023-05794-2)
Supplement: Supplementary file 26 — Source Data Extended Data Fig. 11 [file 41586_2023_5794_MOESM26_ESM.xlsx]

## Sheet: README
Sheet	description
EDFig. 11a	Browser tracks. Data are available for download from the Zenodo repository of the paper
EDFig. 11b	Browser tracks. Data are available for download from the Zenodo repository of the paper
EDFig. 11c	HiC-DC interactions. Data are available for download from the Zenodo repository of the paper
EDFig. 11d	Browser tracks. Data are available for download from the Zenodo repository of the paper
EDFig. 11e	Browser tracks. Data are available for download from the Zenodo repository of the paper
EDFig. 11f	HiC-DC interactions. Data are available for download from the Zenodo repository of the paper
EDFig. 11g	CoREs detected by Circular Binary Segmentation and their compartment status in Control, WGD and Tumor1

## Sheet: EDFig. 11g
chr	start	end	value	empirical_pvalue	FILTER	segment_id	control_rank	wgd_rank	tumor_rank	wgd_change	tumor_change
chr1	700000	1850000	0.0841	0.0440108	FAIL	chr1:700000-1850000_Activation	0.829798	0.859398	0.913898	Unchanged	Activation
chr1	1850000	2100000	-0.1032	0.0750618	FAIL	chr1:1850000-2100000_Inactivation	0.584848	0.554887	0.481648	Unchanged	Inactivation
chr1	2100000	2550000	0.0004	0.872537	FAIL	chr1:2100000-2550000_Activation	0.65	0.644361	0.6504	Unchanged	Activation
chr1	2550000	2950000	0.0749	0.0056184	FAIL	chr1:2550000-2950000_Activation	0.29697	0.255639	0.37187	Unchanged	Activation
chr1	2950000	3350000	0.0512	0.0318001	FAIL	chr1:2950000-3350000_Activation	0.40303	0.418045	0.45423	Unchanged	Activation
chr1	3350000	3550000	-0.121	0.0554723	FAIL	chr1:3350000-3550000_Inactivation	0.680303	0.506767	0.559303	Inactivation	Inactivation
chr1	3550000	4200000	0.1638	0.0250206	FAIL	chr1:3550000-4200000_Activation	0.24697	0.326316	0.41077	Activation	Activation
chr1	4200000	5050000	0.0234	0.487602	FAIL	chr1:4200000-5050000_Activation	0.0939394	0.110276	0.117339	Unchanged	Activation
chr1	5050000	5300000	-0.0372	0.398494	FAIL	chr1:5050000-5300000_Inactivation	0.0484848	0.0691729	0.0112848	Unchanged	Inactivation
chr1	5300000	5750000	0.08	0.121807	FAIL	chr1:5300000-5750000_Activation	0.0484848	0.0917293	0.128485	Unchanged	Activation
chr1	5750000	6250000	0.218	0.00704173	PASS	chr1:5750000-6250000_Activation	0.200758	0.27218	0.418758	Activation	Activation
chr1	6250000	7250000	0.1351	0.0284666	FAIL	chr1:6250000-7250000_Activation	0.573864	0.554135	0.708964	Unchanged	Activation
chr1	7250000	7400000	0.3979	0.0015357	FAIL	chr1:7250000-7400000_Activation	0.401515	0.350376	0.799415	Inactivation	Activation
chr1	7400000	7800000	0.1564	0.0318001	FAIL	chr1:7400000-7800000_Activation	0.401515	0.350376	0.557915	Inactivation	Activation
chr1	7800000	8950000	0.0029	0.814855	FAIL	chr1:7800000-8950000_Activation	0.914394	0.891228	0.917294	Unchanged	Activation
chr1	8950000	9300000	-0.0577	0.114166	FAIL	chr1:8950000-9300000_Inactivation	0.975758	0.98797	0.918058	Unchanged	Inactivation
chr1	9300000	9650000	0.0698	0.154394	FAIL	chr1:9300000-9650000_Activation	0.910606	0.873684	0.980406	Unchanged	Activation
chr1	9650000	10550000	-0.0092	0.543112	FAIL	chr1:9650000-10550000_Inactivation	0.825	0.910526	0.8158	Activation	Inactivation
chr1	10550000	11050000	-0.0639	0.185182	FAIL	chr1:10550000-11050000_Inactivation	0.651515	0.598496	0.587615	Inactivation	Inactivation
chr1	11050000	11350000	0.1366	0.0432617	FAIL	chr1:11050000-11350000_Activation	0.672727	0.676692	0.809327	Unchanged	Activation
chr1	11350000	11700000	0.051	0.263653	FAIL	chr1:11350000-11700000_Activation	0.351515	0.321805	0.402515	Unchanged	Activation
chr1	11700000	12100000	0.0834	0.115627	FAIL	chr1:11700000-12100000_Activation	0.719697	0.900752	0.803097	Activation	Activation
chr1	12100000	12300000	-0.129	0.0493295	FAIL	chr1:12100000-12300000_Inactivation	0.715152	0.701504	0.586152	Unchanged	Inactivation
chr1	12300000	14150000	0.0984	0.00985093	FAIL	chr1:12300000-14150000_Activation	0.314069	0.358195	0.412469	Unchanged	Activation
chr1	14150000	14700000	0.0153	0.0517642	FAIL	chr1:14150000-14700000_Activation	0.0515152	0.093609	0.0668152	Unchanged	Activation
chr1	14700000	14900000	-0.1113	0.0652858	FAIL	chr1:14700000-14900000_Inactivation	0.287879	0.231579	0.176579	Inactivation	Inactivation
chr1	14900000	15250000	0.0538	0.207656	FAIL	chr1:14900000-15250000_Activation	0.116667	0.156391	0.170467	Unchanged	Activation
chr1	15250000	15650000	0.23	0.0074912	PASS	chr1:15250000-15650000_Activation	0.315152	0.418045	0.545152	Activation	Activation
chr1	15650000	15850000	0.0219	0.596037	FAIL	chr1:15650000-15850000_Activation	0.677273	0.679699	0.699173	Unchanged	Activation
chr1	15850000	16100000	0.1416	0.0405648	FAIL	chr1:15850000-16100000_Activation	0.807576	0.903759	0.949176	Activation	Activation
chr1	16100000	16750000	0.0008	0.685182	FAIL	chr1:16100000-16750000_Activation	0.902525	0.96015	0.903325	Activation	Activation
chr1	16750000	17200000	-0.0624	0.011911	FAIL	chr1:16750000-17200000_Inactivation	0.637374	0.678697	0.574974	Unchanged	Inactivation
chr1	17200000	17600000	-0.1043	0.0735636	FAIL	chr1:17200000-17600000_Inactivation	0.809091	0.902256	0.704791	Activation	Inactivation
chr1	17600000	17750000	-0.1955	0.0179414	FAIL	chr1:17600000-17750000_Inactivation	0.675758	0.81203	0.480258	Activation	Inactivation
chr1	17750000	18000000	0.005	0.891453	FAIL	chr1:17750000-18000000_Activation	0.675758	0.81203	0.680758	Activation	Activation
chr1	18000000	18450000	0.072	0.0694809	FAIL	chr1:18000000-18450000_Activation	0.293939	0.269173	0.365939	Unchanged	Activation
chr1	18450000	18850000	0.1559	0.0241217	FAIL	chr1:18450000-18850000_Activation	0.145455	0.193985	0.301355	Unchanged	Activation
chr1	18850000	19450000	0.075	0.109933	FAIL	chr1:18850000-19450000_Activation	0.507576	0.506767	0.582576	Unchanged	Activation
chr1	19450000	19900000	-0.0058	0.878043	FAIL	chr1:19450000-19900000_Inactivation	0.981818	0.96391	0.976018	Unchanged	Inactivation
chr1	19900000	20200000	-0.2638	0.00164806	PASS	chr1:19900000-20200000_Inactivation	0.981818	0.781955	0.718018	Inactivation	Inactivation
chr1	20200000	20700000	0.0318	0.304442	FAIL	chr1:20200000-20700000_Activation	0.54697	0.667669	0.57877	Activation	Activation
chr1	20700000	21000000	0.2141	0.00378305	PASS	chr1:20700000-21000000_Activation	0.632576	0.667669	0.846676	Unchanged	Activation
chr1	21000000	22450000	-0.071	0.017417	FAIL	chr1:21000000-22450000_Inactivation	0.876263	0.884586	0.805263	Unchanged	Inactivation
chr1	22450000	23350000	0.005	0.171324	FAIL	chr1:22450000-23350000_Activation	0.610101	0.656015	0.615101	Unchanged	Activation
chr1	23350000	23600000	0.0855	0.109484	FAIL	chr1:23350000-23600000_Activation	0.884848	0.87218	0.970348	Unchanged	Activation
chr1	23600000	24150000	0.0079	0.176418	FAIL	chr1:23600000-24150000_Activation	0.915909	0.899248	0.923809	Unchanged	Activation
chr1	24150000	24400000	-0.0849	0.110533	FAIL	chr1:24150000-24400000_Inactivation	0.877273	0.863158	0.792373	Unchanged	Inactivation
chr1	24400000	24600000	-0.1994	0.0173421	FAIL	chr1:24400000-24600000_Inactivation	0.795455	0.860902	0.596055	Activation	Inactivation
chr1	24600000	24950000	-0.0991	0.0806053	FAIL	chr1:24600000-24950000_Inactivation	0.795455	0.858647	0.696355	Activation	Inactivation
chr1	24950000	26800000	0.0604	0.0493295	FAIL	chr1:24950000-26800000_Activation	0.703247	0.716434	0.763647	Unchanged	Activation
chr1	26800000	26950000	-0.017	0.672747	FAIL	chr1:26800000-26950000_Inactivation	0.959091	0.948872	0.942091	Unchanged	Inactivation
chr1	26950000	27600000	-0.1115	0.0150948	FAIL	chr1:26950000-27600000_Inactivation	0.932576	0.946617	0.821076	Unchanged	Inactivation
chr1	27600000	28000000	0.0644	0.17874	FAIL	chr1:27600000-28000000_Activation	0.906818	0.936842	0.971218	Unchanged	Activation
chr1	28000000	29550000	-0.0064	0.103603	FAIL	chr1:28000000-29550000_Inactivation	0.922727	0.86391	0.916327	Inactivation	Inactivation
chr1	29550000	30200000	0.2121	0.00985093	PASS	chr1:29550000-30200000_Activation	0.403788	0.491729	0.615888	Activation	Activation
chr1	30200000	31150000	0.1457	0.0310136	FAIL	chr1:30200000-31150000_Activation	0.168182	0.265664	0.313882	Activation	Activation
chr1	31150000	31550000	-0.0076	0.784815	FAIL	chr1:31150000-31550000_Inactivation	0.784848	0.773684	0.777248	Unchanged	Inactivation
chr1	31550000	31750000	-0.2977	0.00546857	FAIL	chr1:31550000-31750000_Inactivation	0.890909	0.88797	0.593209	Unchanged	Inactivation
chr1	31750000	32450000	-0.1538	0.0220241	FAIL	chr1:31750000-32450000_Inactivation	0.930303	0.933333	0.776503	Unchanged	Inactivation
chr1	32450000	32900000	-0.0405	0.0935276	FAIL	chr1:32450000-32900000_Inactivation	0.986364	0.936842	0.945864	Unchanged	Inactivation
chr1	32900000	33100000	-0.176	0.0245337	FAIL	chr1:32900000-33100000_Inactivation	0.971212	0.873684	0.795212	Inactivation	Inactivation
chr1	33100000	33550000	0.0526	0.147839	FAIL	chr1:33100000-33550000_Activation	0.948485	0.946617	1.00108	Unchanged	Activation
chr1	33550000	33950000	0.2247	0.011911	FAIL	chr1:33550000-33950000_Activation	0.727273	0.899248	0.951973	Activation	Activation
chr1	33950000	34150000	-0.0489	0.280957	FAIL	chr1:33950000-34150000_Inactivation	0.221212	0.174436	0.172312	Unchanged	Inactivation
chr1	34150000	36950000	0.0895	0.00880216	FAIL	chr1:34150000-36950000_Activation	0.420455	0.361176	0.509955	Inactivation	Activation
chr1	36950000	37300000	-0.0165	0.679901	FAIL	chr1:36950000-37300000_Inactivation	0.284848	0.216541	0.268348	Inactivation	Inactivation
chr1	37300000	37550000	-0.1069	0.0698929	FAIL	chr1:37300000-37550000_Inactivation	0.284848	0.216541	0.177948	Inactivation	Inactivation
chr1	37550000	37900000	-0.0432	0.322047	FAIL	chr1:37550000-37900000_Inactivation	0.215152	0.197744	0.171952	Unchanged	Inactivation
chr1	37900000	38250000	0.1265	0.0494044	FAIL	chr1:37900000-38250000_Activation	0.452273	0.542857	0.578773	Activation	Activation
chr1	38250000	38550000	0.2165	0.0127725	FAIL	chr1:38250000-38550000_Activation	0.434848	0.466917	0.651348	Unchanged	Activation
chr1	38550000	39000000	-0.0229	0.0456589	FAIL	chr1:38550000-39000000_Inactivation	0.223232	0.19599	0.200332	Unchanged	Inactivation
chr1	39000000	39550000	0.0978	0.0750993	FAIL	chr1:39000000-39550000_Activation	0.384091	0.427068	0.481891	Unchanged	Activation
chr1	39550000	40050000	0.0119	0.897708	FAIL	chr1:39550000-40050000_Activation	0.823485	0.8	0.835385	Unchanged	Activation
chr1	40050000	40500000	-0.1935	0.009364	PASS	chr1:40050000-40500000_Inactivation	0.742424	0.781955	0.548924	Unchanged	Inactivation
chr1	40500000	40850000	0.1052	0.0571204	FAIL	chr1:40500000-40850000_Activation	0.701515	0.746867	0.806715	Unchanged	Activation
chr1	40850000	41500000	-0.0139	0.268222	FAIL	chr1:40850000-41500000_Inactivation	0.712879	0.681203	0.698979	Unchanged	Inactivation
chr1	41500000	41700000	0.0773	0.0292157	FAIL	chr1:41500000-41700000_Activation	0.734848	0.733835	0.812148	Unchanged	Activation
chr1	41700000	41950000	0.257	0.00906435	FAIL	chr1:41700000-41950000_Activation	0.687879	0.705263	0.944879	Unchanged	Activation
chr1	41950000	42650000	0.1222	0.0411641	FAIL	chr1:41950000-42650000_Activation	0.637879	0.651629	0.760079	Unchanged	Activation
chr1	42650000	42950000	0.2725	0.00734137	PASS	chr1:42650000-42950000_Activation	0.480303	0.469173	0.752803	Unchanged	Activation
chr1	42950000	43550000	0.0624	0.00490673	FAIL	chr1:42950000-43550000_Activation	0.631818	0.542857	0.694218	Inactivation	Activation
chr1	43550000	44150000	-0.1909	0.0131471	FAIL	chr1:43550000-44150000_Inactivation	0.75303	0.817293	0.56213	Activation	Inactivation
chr1	44150000	44550000	0.0497	0.109634	FAIL	chr1:44150000-44550000_Activation	0.923232	0.945865	0.972932	Unchanged	Activation
chr1	44550000	45050000	-0.1346	0.0258821	FAIL	chr1:44550000-45050000_Inactivation	0.818182	0.685714	0.683582	Inactivation	Inactivation
chr1	45050000	45500000	0.0702	0.0559218	FAIL	chr1:45050000-45500000_Activation	0.910606	0.828571	0.980806	Inactivation	Activation
chr1	45500000	45700000	0.0317	0.457375	FAIL	chr1:45500000-45700000_Activation	0.80303	0.93985	0.83473	Activation	Activation
chr1	45700000	47600000	0.0047	0.829987	FAIL	chr1:45700000-47600000_Activation	0.718182	0.757293	0.722882	Unchanged	Activation
chr1	47600000	48250000	0.113	0.0028092	PASS	chr1:47600000-48250000_Activation	0.253535	0.239474	0.366535	Unchanged	Activation
chr1	48250000	48550000	0.2964	0.0034085	PASS	chr1:48250000-48550000_Activation	0.0962121	0.103008	0.392612	Unchanged	Activation
chr1	48550000	49250000	0.0568	0.130909	FAIL	chr1:48550000-49250000_Activation	0.0762626	0.0887218	0.133063	Unchanged	Activation
chr1	49250000	50600000	-0.0008	0.268971	FAIL	chr1:49250000-50600000_Inactivation	0.010101	0.0105263	0.00930101	Unchanged	Inactivation
chr1	50600000	50800000	0.045	0.313731	FAIL	chr1:50600000-50800000_Activation	0.0030303	0.0736842	0.0480303	Activation	Activation
chr1	50800000	50900000	-0.3838	0.00183534	FAIL	chr1:50800000-50900000_Inactivation	0.431818	0.371429	0.0480182	Inactivation	Inactivation
chr1	50900000	51300000	0.0046	0.899655	FAIL	chr1:50900000-51300000_Activation	0.431818	0.371429	0.436418	Inactivation	Activation
chr1	51300000	51700000	-0.1971	0.0155068	FAIL	chr1:51300000-51700000_Inactivation	0.640909	0.628571	0.443809	Unchanged	Inactivation
chr1	51700000	52000000	-0.0952	0.0867481	FAIL	chr1:51700000-52000000_Inactivation	0.862121	0.885714	0.766921	Unchanged	Inactivation
chr1	52000000	52550000	0.0114	0.543299	FAIL	chr1:52000000-52550000_Activation	0.941667	0.955639	0.953067	Unchanged	Activation
chr1	52550000	54200000	-0.2076	0.00677953	PASS	chr1:52550000-54200000_Inactivation	0.871515	0.81604	0.663915	Inactivation	Inactivation
chr1	54200000	55300000	0.0206	0.0511274	FAIL	chr1:54200000-55300000_Activation	0.715152	0.796617	0.735752	Activation	Activation
chr1	55300000	55550000	-0.1673	0.0245337	FAIL	chr1:55300000-55550000_Inactivation	0.721212	0.691729	0.553912	Unchanged	Inactivation
chr1	55550000	55900000	-0.0237	0.56596	FAIL	chr1:55550000-55900000_Inactivation	0.683333	0.708271	0.659633	Unchanged	Inactivation
chr1	55900000	56750000	-0.3052	0.00490673	PASS	chr1:55900000-56750000_Inactivation	0.496212	0.544361	0.191012	Unchanged	Inactivation
chr1	56750000	57000000	-0.3886	0.00161061	FAIL	chr1:56750000-57000000_Inactivation	0.398485	0.4	0.00988485	Unchanged	Inactivation
chr1	57000000	57300000	-0.1842	0.0207506	FAIL	chr1:57000000-57300000_Inactivation	0.397727	0.461654	0.213527	Activation	Inactivation
chr1	57300000	57800000	0.1836	0.0160686	FAIL	chr1:57300000-57800000_Activation	0.0106061	0.00601504	0.194206	Unchanged	Activation
chr1	57800000	58850000	0.0497	0.0537493	FAIL	chr1:57800000-58850000_Activation	0.162121	0.0864662	0.211821	Inactivation	Activation
chr1	58850000	58950000	0.349	0.00310885	FAIL	chr1:58850000-58950000_Activation	0.289394	0.464662	0.638394	Activation	Activation
chr1	58950000	59200000	0.2384	0.0102629	FAIL	chr1:58950000-59200000_Activation	0.4	0.464662	0.6384	Activation	Activation
chr1	59200000	59650000	0.1224	0.054049	FAIL	chr1:59200000-59650000_Activation	0.860606	0.777444	0.983006	Inactivation	Activation
chr1	59650000	60250000	0.3605	0.00146078	PASS	chr1:59650000-60250000_Activation	0.559091	0.553383	0.919591	Unchanged	Activation
chr1	60250000	60450000	0.1494	0.0358828	FAIL	chr1:60250000-60450000_Activation	0.130303	0.180451	0.279703	Activation	Activation
chr1	60450000	60750000	0.4361	0.00074912	PASS	chr1:60450000-60750000_Activation	0.00454545	0.00300752	0.440645	Unchanged	Activation
chr1	60750000	61300000	0.0294	0.486703	FAIL	chr1:60750000-61300000_Activation	0.00454545	0.0203008	0.0339455	Unchanged	Activation
chr1	61300000	61600000	0.0037	0.911679	FAIL	chr1:61300000-61600000_Activation	0.604545	0.580451	0.608245	Unchanged	Activation
chr1	61600000	61950000	-0.0365	0.405236	FAIL	chr1:61600000-61950000_Inactivation	0.642424	0.506767	0.605924	Inactivation	Inactivation
chr1	61950000	62550000	-0.1146	0.0524384	FAIL	chr1:61950000-62550000_Inactivation	0.243939	0.252632	0.129339	Unchanged	Inactivation
chr1	62550000	62900000	0.1535	0.0331111	FAIL	chr1:62550000-62900000_Activation	0.15303	0.201504	0.30653	Unchanged	Activation
chr1	62900000	63250000	0.2314	0.0111619	FAIL	chr1:62900000-63250000_Activation	0.607576	0.580451	0.838976	Unchanged	Activation
chr1	63250000	63600000	0.1172	0.0569706	FAIL	chr1:63250000-63600000_Activation	0.227273	0.196992	0.344473	Unchanged	Activation
chr1	63600000	63800000	-0.0305	0.473256	FAIL	chr1:63600000-63800000_Inactivation	0.240909	0.264662	0.210409	Unchanged	Inactivation
chr1	63800000	64050000	0.2026	0.0165555	FAIL	chr1:63800000-64050000_Activation	0.240909	0.264662	0.443509	Unchanged	Activation
chr1	64050000	64400000	0.0358	0.411566	FAIL	chr1:64050000-64400000_Activation	0.930303	0.969925	0.966103	Unchanged	Activation
chr1	64400000	64700000	0.1116	0.0644618	FAIL	chr1:64400000-64700000_Activation	0.854545	0.969925	0.966145	Activation	Activation
chr1	64700000	65300000	-0.2782	0.000149824	PASS	chr1:64700000-65300000_Inactivation	0.607576	0.496241	0.329376	Inactivation	Inactivation
chr1	65300000	66200000	-0.0024	0.00985093	FAIL	chr1:65300000-66200000_Inactivation	0.589773	0.648622	0.587373	Activation	Inactivation
chr1	66200000	66650000	0.2742	0.00299648	PASS	chr1:66200000-66650000_Activation	0.507576	0.514286	0.781776	Unchanged	Activation
chr1	66650000	67200000	0.0526	0.00018728	FAIL	chr1:66650000-67200000_Activation	0.652273	0.647368	0.704873	Unchanged	Activation
chr1	67200000	67550000	-0.0492	0.097835	FAIL	chr1:67200000-67550000_Inactivation	0.738636	0.696241	0.689436	Unchanged	Inactivation
chr1	67550000	67800000	-0.2174	0.0130721	FAIL	chr1:67550000-67800000_Inactivation	0.748485	0.63609	0.531085	Inactivation	Inactivation
chr1	67800000	68600000	0.0063	0.0793692	FAIL	chr1:67800000-68600000_Activation	0.852525	0.841103	0.858825	Unchanged	Activation
chr1	68600000	68850000	0.0848	0.11057	FAIL	chr1:68600000-68850000_Activation	0.85303	0.75188	0.93783	Inactivation	Activation
chr1	68850000	69900000	-0.0079	0.835081	FAIL	chr1:68850000-69900000_Inactivation	0.0121212	0.281203	0.00422121	Activation	Inactivation
chr1	69900000	70400000	0.2407	0.0068919	PASS	chr1:69900000-70400000_Activation	0.0121212	0.0857143	0.252821	Activation	Activation
chr1	70400000	70600000	0.0293	0.48719	FAIL	chr1:70400000-70600000_Activation	0.318182	0.437594	0.347482	Activation	Activation
chr1	70600000	70900000	0.2543	0.00449472	PASS	chr1:70600000-70900000_Activation	0.356061	0.509774	0.610361	Activation	Activation
chr1	70900000	71600000	-0.0223	0.0707918	FAIL	chr1:70900000-71600000_Inactivation	0.211111	0.266165	0.188811	Activation	Inactivation
chr1	71600000	71800000	-0.1506	0.0516518	FAIL	chr1:71600000-71800000_Inactivation	0.256061	0.226316	0.105461	Unchanged	Inactivation
chr1	71800000	72850000	-0.0032	0.0480186	FAIL	chr1:71800000-72850000_Inactivation	0.352525	0.351504	0.349325	Unchanged	Inactivation
chr1	72850000	73150000	-0.1787	0.0155068	FAIL	chr1:72850000-73150000_Inactivation	0.403788	0.403759	0.225088	Unchanged	Inactivation
chr1	73150000	73400000	0.0395	0.3722	FAIL	chr1:73150000-73400000_Activation	0.0424242	0.0676692	0.0819242	Unchanged	Activation
chr1	73400000	74350000	0.0214	0.500974	FAIL	chr1:73400000-74350000_Activation	0.044697	0.0661654	0.066097	Unchanged	Activation
chr1	74350000	74550000	0.0307	0.471271	FAIL	chr1:74350000-74550000_Activation	0.0469697	0.0646617	0.0776697	Unchanged	Activation
chr1	74550000	74950000	-0.0643	0.057907	FAIL	chr1:74550000-74950000_Inactivation	0.14697	0.104511	0.0826697	Unchanged	Inactivation
chr1	74950000	75250000	0.1447	0.00310885	PASS	chr1:74950000-75250000_Activation	0.179545	0.183459	0.324245	Unchanged	Activation
chr1	75250000	76150000	-0.0301	0.471271	FAIL	chr1:75250000-76150000_Inactivation	0.0356061	0.0496241	0.00550606	Unchanged	Inactivation
chr1	76150000	76300000	0.1985	0.017417	FAIL	chr1:76150000-76300000_Activation	0.239394	0.287218	0.437894	Unchanged	Activation
chr1	76300000	76650000	0.046	0.306353	FAIL	chr1:76300000-76650000_Activation	0.00909091	0.0330827	0.0550909	Unchanged	Activation
chr1	76650000	77300000	0.0019	0.953629	FAIL	chr1:76650000-77300000_Activation	0.00909091	0.018797	0.0109909	Unchanged	Activation
chr1	77300000	77900000	-0.1115	0.0330736	FAIL	chr1:77300000-77900000_Inactivation	0.44697	0.442105	0.33547	Unchanged	Inactivation
chr1	77900000	78400000	0.0737	0.127912	FAIL	chr1:77900000-78400000_Activation	0.766667	0.863158	0.840367	Activation	Activation
chr1	78400000	78850000	-0.0721	0.0850626	FAIL	chr1:78400000-78850000_Inactivation	0.937879	0.865414	0.865779	Inactivation	Inactivation
chr1	78850000	79850000	-0.1291	0.00359577	PASS	chr1:78850000-79850000_Inactivation	0.672348	0.640226	0.543248	Unchanged	Inactivation
chr1	79850000	80550000	-0.3502	0.00299648	PASS	chr1:79850000-80550000_Inactivation	0.426768	0.384962	0.0765677	Unchanged	Inactivation
chr1	80550000	81500000	-0.2741	0.00550603	PASS	chr1:80550000-81500000_Inactivation	0.330303	0.318797	0.056203	Unchanged	Inactivation
chr1	81500000	81700000	-0.4595	0.00056184	FAIL	chr1:81500000-81700000_Inactivation	0.486364	0.381203	0.0268636	Inactivation	Inactivation
chr1	81700000	82050000	-0.2883	0.00636752	PASS	chr1:81700000-82050000_Inactivation	0.315152	0.415038	0.0268515	Activation	Inactivation
chr1	82050000	82300000	-0.1324	0.04682	FAIL	chr1:82050000-82300000_Inactivation	0.557576	0.424812	0.425176	Inactivation	Inactivation
chr1	82300000	83450000	0.0156	0.0226983	FAIL	chr1:82300000-83450000_Activation	0.168182	0.257895	0.183782	Activation	Activation
chr1	83450000	83700000	-0.1147	0.0521013	FAIL	chr1:83450000-83700000_Inactivation	0.254545	0.0270677	0.139845	Inactivation	Inactivation
chr1	83700000	84350000	-0.0131	0.659937	FAIL	chr1:83700000-84350000_Inactivation	0.221212	0.244612	0.208112	Unchanged	Inactivation
chr1	84350000	84600000	0.2082	0.0151322	FAIL	chr1:84350000-84600000_Activation	0.428788	0.514286	0.636988	Activation	Activation
chr1	84600000	85200000	0.0869	0.0450596	FAIL	chr1:84600000-85200000_Activation	0.743182	0.699248	0.830082	Unchanged	Activation
chr1	85200000	85700000	-0.1233	0.0490299	FAIL	chr1:85200000-85700000_Inactivation	0.704545	0.583459	0.581245	Inactivation	Inactivation
chr1	85700000	86150000	0.0693	0.165743	FAIL	chr1:85700000-86150000_Activation	0.656061	0.618797	0.725361	Unchanged	Activation
chr1	86150000	86400000	0.0069	0.857855	FAIL	chr1:86150000-86400000_Activation	0.419697	0.284211	0.426597	Inactivation	Activation
chr1	86400000	86800000	-0.0453	0.310623	FAIL	chr1:86400000-86800000_Inactivation	0.251515	0.284211	0.206215	Unchanged	Inactivation
chr1	86800000	87150000	0.03	0.185182	FAIL	chr1:86800000-87150000_Activation	0.308333	0.288722	0.338333	Unchanged	Activation
chr1	87150000	87850000	0.1433	0.0130721	FAIL	chr1:87150000-87850000_Activation	0.419192	0.525313	0.562492	Activation	Activation
chr1	87850000	88350000	-0.152	0.0135591	FAIL	chr1:87850000-88350000_Inactivation	0.184343	0.191729	0.0323434	Unchanged	Inactivation
chr1	88350000	89100000	-0.0024	0.42138	FAIL	chr1:88350000-89100000_Inactivation	0.134848	0.133835	0.132448	Unchanged	Inactivation
chr1	89100000	90500000	0.1375	0.00318376	PASS	chr1:89100000-90500000_Activation	0.356439	0.370426	0.493939	Unchanged	Activation
chr1	90500000	91950000	-0.0013	0.00644243	FAIL	chr1:90500000-91950000_Inactivation	0.184242	0.18609	0.182942	Unchanged	Inactivation
chr1	91950000	92350000	0.2331	0.010675	FAIL	chr1:91950000-92350000_Activation	0.707576	0.711278	0.940676	Unchanged	Activation
chr1	92350000	92750000	0.0272	0.0831148	FAIL	chr1:92350000-92750000_Activation	0.636364	0.630075	0.663564	Unchanged	Activation
chr1	92750000	93200000	-0.095	0.056184	FAIL	chr1:92750000-93200000_Inactivation	0.857576	0.854135	0.762576	Unchanged	Inactivation
chr1	93200000	94000000	-0.042	0.337553	FAIL	chr1:93200000-94000000_Inactivation	0.942424	0.983459	0.900424	Unchanged	Inactivation
chr1	94000000	94300000	0.0609	0.190763	FAIL	chr1:94000000-94300000_Activation	0.937879	0.942857	0.998779	Unchanged	Activation
chr1	94300000	94500000	-0.1701	0.0266312	FAIL	chr1:94300000-94500000_Inactivation	0.8	0.723308	0.6299	Inactivation	Inactivation
chr1	94500000	94800000	0.0002	0.992659	FAIL	chr1:94500000-94800000_Activation	0.934848	0.941353	0.935048	Unchanged	Activation
chr1	94800000	95000000	-0.1874	0.0206008	FAIL	chr1:94800000-95000000_Inactivation	0.827273	0.721805	0.639873	Inactivation	Inactivation
chr1	95000000	95250000	0.0269	0.521312	FAIL	chr1:95000000-95250000_Activation	0.936364	0.918797	0.963264	Unchanged	Activation
chr1	95250000	95550000	0.0481	0.286801	FAIL	chr1:95250000-95550000_Activation	0.915152	0.920301	0.963252	Unchanged	Activation
chr1	95550000	96450000	0.0108	0.784066	FAIL	chr1:95550000-96450000_Activation	0.0287879	0.148872	0.0395879	Activation	Activation
chr1	96450000	96700000	-0.168	0.027193	FAIL	chr1:96450000-96700000_Inactivation	0.207576	0.124812	0.0395758	Inactivation	Inactivation
chr1	96700000	97300000	0.0896	0.0377556	FAIL	chr1:96700000-97300000_Activation	0.537374	0.429323	0.626974	Inactivation	Activation
chr1	97300000	97550000	-0.0161	0.523635	FAIL	chr1:97300000-97550000_Inactivation	0.653788	0.603008	0.637688	Inactivation	Inactivation
chr1	97550000	98100000	0.1181	0.0350588	FAIL	chr1:97550000-98100000_Activation	0.74697	0.773684	0.86507	Unchanged	Activation
chr1	98100000	98550000	0.0479	0.266237	FAIL	chr1:98100000-98550000_Activation	0.856061	0.823308	0.903961	Unchanged	Activation
chr1	98550000	99100000	-0.101	0.0377556	FAIL	chr1:98550000-99100000_Inactivation	0.561364	0.555639	0.460364	Unchanged	Inactivation
chr1	99100000	99500000	0.0749	0.0186156	FAIL	chr1:99100000-99500000_Activation	0.263131	0.24812	0.338031	Unchanged	Activation
chr1	99500000	100450000	-0.0772	0.0411641	FAIL	chr1:99500000-100450000_Inactivation	0.358586	0.393985	0.281386	Unchanged	Inactivation
chr1	100450000	101500000	0.0898	0.00490673	FAIL	chr1:100450000-101500000_Activation	0.531212	0.558496	0.621012	Unchanged	Activation
chr1	101500000	101800000	-0.1523	0.0337853	FAIL	chr1:101500000-101800000_Inactivation	0.433333	0.446617	0.281033	Unchanged	Inactivation
chr1	101800000	103250000	0.009	0.00951382	FAIL	chr1:101800000-103250000_Activation	0.0378788	0.0443609	0.0468788	Unchanged	Activation
chr1	103250000	103450000	-0.1772	0.0111993	FAIL	chr1:103250000-103450000_Inactivation	0.259091	0.278195	0.0818909	Unchanged	Inactivation
chr1	103450000	103950000	-0.0031	0.918046	FAIL	chr1:103450000-103950000_Inactivation	0.137121	0.118045	0.134021	Unchanged	Inactivation
chr1	104000000	104600000	0.0306	0.404562	FAIL	chr1:104000000-104600000_Activation	0.111111	0.138847	0.141711	Unchanged	Activation
chr1	104600000	105200000	-0.0156	0.685557	FAIL	chr1:104600000-105200000_Inactivation	0.0401515	0.0699248	0.0245515	Unchanged	Inactivation
chr1	105200000	105550000	-0.2735	0.00726646	PASS	chr1:105200000-105550000_Inactivation	0.304545	0.165038	0.0310455	Inactivation	Inactivation
chr1	105550000	105750000	-0.3962	0.0015357	FAIL	chr1:105550000-105750000_Inactivation	0.427273	0.366917	0.0310727	Inactivation	Inactivation
chr1	105750000	106350000	-0.3062	0.00348341	PASS	chr1:105750000-106350000_Inactivation	0.373485	0.329323	0.0672848	Unchanged	Inactivation
chr1	106350000	107450000	-0.0254	0.0418009	FAIL	chr1:106350000-107450000_Inactivation	0.0969697	0.173684	0.0715697	Activation	Inactivation
chr1	107450000	108050000	0.2171	0.00887707	PASS	chr1:107450000-108050000_Activation	0.234848	0.278947	0.451948	Unchanged	Activation
chr1	108050000	109300000	0.0496	0.00393288	FAIL	chr1:108050000-109300000_Activation	0.210606	0.325027	0.260206	Activation	Activation
chr1	109300000	109550000	0.3207	0.00423253	FAIL	chr1:109300000-109550000_Activation	0.519697	0.846617	0.840397	Activation	Activation
chr1	109550000	110050000	0.0913	0.0186531	FAIL	chr1:109550000-110050000_Activation	0.807071	0.909023	0.898371	Activation	Activation
chr1	110050000	112000000	-0.0055	0.00543112	FAIL	chr1:110050000-112000000_Inactivation	0.480556	0.532707	0.475056	Activation	Inactivation
chr1	112000000	112300000	0.4004	0.00146078	PASS	chr1:112000000-112300000_Activation	0.365152	0.524812	0.765552	Activation	Activation
chr1	112300000	112900000	0.0101	0.442842	FAIL	chr1:112300000-112900000_Activation	0.153788	0.180451	0.163888	Unchanged	Activation
chr1	112900000	113250000	0.2397	0.00955128	PASS	chr1:112900000-113250000_Activation	0.700758	0.796241	0.940458	Activation	Activation
chr1	113250000	113900000	-0.0946	0.0874597	FAIL	chr1:113250000-113900000_Inactivation	0.509848	0.578947	0.415248	Activation	Inactivation
chr1	113900000	114900000	0.1272	0.00018728	PASS	chr1:113900000-114900000_Activation	0.389899	0.438095	0.517099	Unchanged	Activation
chr1	114900000	115350000	0.1936	0.0186156	FAIL	chr1:114900000-115350000_Activation	0.331818	0.442105	0.525418	Activation	Activation
chr1	115350000	115900000	-0.0764	0.0569706	FAIL	chr1:115350000-115900000_Inactivation	0.407576	0.455639	0.331176	Unchanged	Inactivation
chr1	115900000	116050000	-0.377	0.00224736	FAIL	chr1:115900000-116050000_Inactivation	0.686364	0.524812	0.309364	Inactivation	Inactivation
chr1	116050000	116900000	0.007	0.0186531	FAIL	chr1:116050000-116900000_Activation	0.169192	0.214536	0.176192	Unchanged	Activation
chr1	116900000	117450000	0.3144	0.00348341	PASS	chr1:116900000-117450000_Activation	0.485606	0.562406	0.800006	Activation	Activation
chr1	117450000	150200000	0.0278	0.00101131	FAIL	chr1:117450000-150200000_Activation	0.394963	0.423308	0.422763	Unchanged	Activation
chr1	150200000	150600000	-0.1202	0.0512398	FAIL	chr1:150200000-150600000_Inactivation	0.992424	0.977444	0.872224	Unchanged	Inactivation
chr1	150600000	151300000	-0.0314	0.0259195	FAIL	chr1:150600000-151300000_Inactivation	0.912879	0.888722	0.881479	Unchanged	Inactivation
chr1	151300000	151650000	-0.11	0.0511274	FAIL	chr1:151300000-151650000_Inactivation	0.987121	0.974436	0.877121	Unchanged	Inactivation
chr1	151650000	152000000	-0.1764	0.024234	FAIL	chr1:151650000-152000000_Inactivation	0.977273	0.889474	0.800873	Inactivation	Inactivation
chr1	152000000	153700000	0.0884	0.00018728	FAIL	chr1:152000000-153700000_Activation	0.25697	0.354887	0.34537	Activation	Activation
chr1	153700000	154000000	0.0269	0.448086	FAIL	chr1:153700000-154000000_Activation	0.741667	0.764411	0.768567	Unchanged	Activation
chr1	154000000	154900000	-0.0807	0.0540864	FAIL	chr1:154000000-154900000_Inactivation	0.686364	0.692732	0.605664	Unchanged	Inactivation
chr1	154900000	155150000	0.0053	0.88707	FAIL	chr1:154900000-155150000_Activation	0.880303	0.930827	0.885603	Activation	Activation
chr1	155150000	155800000	0.0807	0.0849127	FAIL	chr1:155150000-155800000_Activation	0.843939	0.879699	0.924639	Unchanged	Activation
chr1	155800000	156250000	-0.0898	0.0702674	FAIL	chr1:155800000-156250000_Inactivation	0.984848	0.926316	0.895048	Inactivation	Inactivation
chr1	156250000	156900000	0.0259	0.474193	FAIL	chr1:156250000-156900000_Activation	0.961616	0.964912	0.987516	Unchanged	Activation
chr1	156900000	157150000	-0.033	0.439359	FAIL	chr1:156900000-157150000_Inactivation	0.612121	0.684211	0.579121	Activation	Inactivation
chr1	157150000	157550000	0.0043	0.910518	FAIL	chr1:157150000-157550000_Activation	0.10303	0.133835	0.10733	Unchanged	Activation
chr1	157550000	157950000	0.0275	0.618286	FAIL	chr1:157550000-157950000_Activation	0.0742424	0.111278	0.101742	Unchanged	Activation
chr1	157950000	158700000	-0.0086	0.390404	FAIL	chr1:157950000-158700000_Inactivation	0.319697	0.294737	0.311097	Unchanged	Inactivation
chr1	158700000	159200000	0.1376	0.0227358	FAIL	chr1:158700000-159200000_Activation	0.126515	0.154887	0.264115	Unchanged	Activation
chr1	159200000	159750000	0.006	0.871601	FAIL	chr1:159200000-159750000_Activation	0.0151515	0.0120301	0.0211515	Unchanged	Activation
chr1	159750000	160350000	0.1778	0.00546857	PASS	chr1:159750000-160350000_Activation	0.400505	0.501504	0.578305	Activation	Activation
chr1	160350000	160600000	0.0422	0.341973	FAIL	chr1:160350000-160600000_Activation	0.106061	0.135338	0.148261	Unchanged	Activation
chr1	160600000	161200000	0.0127	0.592254	FAIL	chr1:160600000-161200000_Activation	0.426515	0.486466	0.439215	Activation	Activation
chr1	161200000	161500000	0.0359	0.379017	FAIL	chr1:161200000-161500000_Activation	0.534848	0.682707	0.570748	Activation	Activation
chr1	161500000	161650000	-0.045	0.31317	FAIL	chr1:161500000-161650000_Inactivation	0.539394	0.550376	0.494394	Unchanged	Inactivation
chr1	161650000	162050000	0.0591	0.213349	FAIL	chr1:161650000-162050000_Activation	0.898485	0.912782	0.957585	Unchanged	Activation
chr1	162050000	162500000	0.016	0.688816	FAIL	chr1:162050000-162500000_Activation	0.84697	0.753383	0.86297	Inactivation	Activation
chr1	162500000	163350000	-0.0046	0.818638	FAIL	chr1:162500000-163350000_Inactivation	0.666162	0.629699	0.661562	Unchanged	Inactivation
chr1	163350000	163550000	-0.1587	0.030227	FAIL	chr1:163350000-163550000_Inactivation	0.174242	0.165414	0.0155424	Unchanged	Inactivation
chr1	163550000	163850000	0.0019	0.955502	FAIL	chr1:163550000-163850000_Activation	0.0136364	0.0135338	0.0155364	Unchanged	Activation
chr1	163850000	164100000	0.0358	0.411566	FAIL	chr1:163850000-164100000_Activation	0.0136364	0.0135338	0.0494364	Unchanged	Activation
chr1	164100000	164500000	0.0047	0.896547	FAIL	chr1:164100000-164500000_Activation	0.0136364	0.0135338	0.0183364	Unchanged	Activation
chr1	164500000	164800000	-0.0833	0.113941	FAIL	chr1:164500000-164800000_Inactivation	0.395455	0.458647	0.312155	Activation	Inactivation
chr1	164800000	165100000	0.0309	0.469923	FAIL	chr1:164800000-165100000_Activation	0.0651515	0.0571429	0.0960515	Unchanged	Activation
chr1	165100000	165300000	0.08	0.121807	FAIL	chr1:165100000-165300000_Activation	0.069697	0.0571429	0.149697	Unchanged	Activation
chr1	165300000	166150000	0.1693	0.00018728	PASS	chr1:165300000-166150000_Activation	0.170202	0.246115	0.339502	Activation	Activation
chr1	166150000	166750000	0.0939	0.0831148	FAIL	chr1:166150000-166750000_Activation	0	0.0428571	0.0939	Unchanged	Activation
chr1	166750000	167100000	0.0817	0.116076	FAIL	chr1:166750000-167100000_Activation	0.169697	0.135338	0.251397	Unchanged	Activation
chr1	167100000	167400000	0.1457	0.0377556	FAIL	chr1:167100000-167400000_Activation	0.268182	0.332331	0.413882	Activation	Activation
chr1	167400000	167900000	-0.0226	0.559031	FAIL	chr1:167400000-167900000_Inactivation	0.458333	0.548872	0.435733	Activation	Inactivation
chr1	167900000	168300000	0.0454	0.139598	FAIL	chr1:167900000-168300000_Activation	0.648485	0.689474	0.693885	Unchanged	Activation
chr1	168300000	169500000	0.1099	0.0241217	FAIL	chr1:168300000-169500000_Activation	0.255556	0.277694	0.365456	Unchanged	Activation
chr1	169500000	170050000	0.04	0.0332609	FAIL	chr1:169500000-170050000_Activation	0.318182	0.35188	0.358182	Unchanged	Activation
chr1	170050000	170450000	-0.0543	0.0831148	FAIL	chr1:170050000-170450000_Inactivation	0.409091	0.490226	0.354791	Activation	Inactivation
chr1	170450000	170800000	0.1517	0.034085	FAIL	chr1:170450000-170800000_Activation	0.7	0.618045	0.8517	Inactivation	Activation
chr1	170800000	171400000	0.0364	0.13222	FAIL	chr1:170800000-171400000_Activation	0.309091	0.329825	0.345491	Unchanged	Activation
chr1	171400000	171550000	0.1218	0.0549105	FAIL	chr1:171400000-171550000_Activation	0.6	0.615038	0.7218	Unchanged	Activation
chr1	171550000	172000000	-0.1933	0.00865233	PASS	chr1:171550000-172000000_Inactivation	0.690152	0.57218	0.496852	Inactivation	Inactivation
chr1	172000000	174250000	-0.0109	0.0119485	FAIL	chr1:172000000-174250000_Inactivation	0.745022	0.712281	0.734122	Unchanged	Inactivation
chr1	174250000	177750000	0.1203	0.00337104	PASS	chr1:174250000-177750000_Activation	0.170707	0.192314	0.291007	Unchanged	Activation
chr1	177750000	177900000	0.4622	0.00056184	FAIL	chr1:177750000-177900000_Activation	0.0575758	0.0586466	0.519776	Unchanged	Activation
chr1	177900000	178250000	0.1657	0.0144206	FAIL	chr1:177900000-178250000_Activation	0.731818	0.47594	0.897518	Inactivation	Activation
chr1	178250000	178700000	0.1105	0.0579819	FAIL	chr1:178250000-178700000_Activation	0.591667	0.6	0.702167	Unchanged	Activation
chr1	178700000	179000000	0.0605	0.202487	FAIL	chr1:178700000-179000000_Activation	0.440909	0.434586	0.501409	Unchanged	Activation
chr1	179000000	179200000	0.0989	0.0807926	FAIL	chr1:179000000-179200000_Activation	0.728788	0.690226	0.827688	Unchanged	Activation
chr1	179200000	179350000	0.3034	0.00516893	FAIL	chr1:179200000-179350000_Activation	0.524242	0.690226	0.827642	Activation	Activation
chr1	179350000	179800000	0.0505	0.268522	FAIL	chr1:179350000-179800000_Activation	0.109091	0.16391	0.159591	Activation	Activation
chr1	179800000	180600000	-0.059	0.0530377	FAIL	chr1:179800000-180600000_Inactivation	0.536869	0.609524	0.477869	Activation	Inactivation
chr1	180600000	182050000	0.0665	0.00524384	FAIL	chr1:180600000-182050000_Activation	0.237013	0.265263	0.303513	Unchanged	Activation
chr1	182050000	182400000	0.4014	0.000898944	PASS	chr1:182050000-182400000_Activation	0.109848	0.0819549	0.511248	Unchanged	Activation
chr1	182400000	183250000	-0.0179	0.132444	FAIL	chr1:182400000-183250000_Inactivation	0.477273	0.451629	0.459373	Unchanged	Inactivation
chr1	183250000	183600000	-0.1563	0.0103753	FAIL	chr1:183250000-183600000_Inactivation	0.972727	0.995489	0.816427	Unchanged	Inactivation
chr1	183600000	184650000	0.0455	0.198517	FAIL	chr1:183600000-184650000_Activation	0.866667	0.834586	0.912167	Unchanged	Activation
chr1	184650000	185200000	-0.0262	0.393213	FAIL	chr1:184650000-185200000_Inactivation	0.816667	0.841103	0.790467	Unchanged	Inactivation
chr1	185200000	185550000	0.0102	0.794516	FAIL	chr1:185200000-185550000_Activation	0.912121	0.839098	0.922321	Inactivation	Activation
chr1	185550000	185900000	-0.2638	0.00704173	PASS	chr1:185550000-185900000_Inactivation	0.893939	0.78797	0.630139	Inactivation	Inactivation
chr1	185900000	186400000	-0.0872	0.0787699	FAIL	chr1:185900000-186400000_Inactivation	0.809848	0.746867	0.722648	Inactivation	Inactivation
chr1	186400000	187000000	-0.4385	0.00056184	PASS	chr1:186400000-187000000_Inactivation	0.766667	0.759398	0.328167	Unchanged	Inactivation
chr1	187000000	187450000	-0.4994	0.00037456	PASS	chr1:187000000-187450000_Inactivation	0.574242	0.41203	0.0748424	Inactivation	Inactivation
chr1	187450000	187900000	-0.32	0.00415761	PASS	chr1:187450000-187900000_Inactivation	0.501515	0.4	0.181515	Inactivation	Inactivation
chr1	187900000	188100000	-0.0917	0.0949509	FAIL	chr1:187900000-188100000_Inactivation	0.498485	0.401504	0.406785	Inactivation	Inactivation
chr1	188100000	189350000	-0.1936	0.0147951	FAIL	chr1:188100000-189350000_Inactivation	0.507576	0.443609	0.313976	Inactivation	Inactivation
chr1	189350000	190800000	-0.2455	0.00539366	PASS	chr1:189350000-190800000_Inactivation	0.587121	0.483008	0.341621	Inactivation	Inactivation
chr1	190800000	192200000	-0.1968	0.00539366	PASS	chr1:190800000-192200000_Inactivation	0.524242	0.436466	0.327442	Inactivation	Inactivation
chr1	192200000	192450000	-0.1232	0.0531875	FAIL	chr1:192200000-192450000_Inactivation	0.630303	0.52782	0.507103	Inactivation	Inactivation
chr1	192450000	192600000	0.0585	0.216908	FAIL	chr1:192450000-192600000_Activation	0.845455	0.82406	0.903955	Unchanged	Activation
chr1	192600000	192950000	-0.224	0.0119485	FAIL	chr1:192600000-192950000_Inactivation	0.845455	0.82406	0.621455	Unchanged	Inactivation
chr1	192950000	193200000	-0.0302	0.152558	FAIL	chr1:192950000-193200000_Inactivation	0.793939	0.739098	0.763739	Inactivation	Inactivation
chr1	193200000	193400000	-0.2834	0.00677953	FAIL	chr1:193200000-193400000_Inactivation	0.742424	0.629323	0.459024	Inactivation	Inactivation
chr1	193400000	194100000	-0.527	0.000262192	PASS	chr1:193400000-194100000_Inactivation	0.623485	0.506391	0.0964848	Inactivation	Inactivation
chr1	194100000	194750000	-0.4487	0.00056184	PASS	chr1:194100000-194750000_Inactivation	0.501515	0.438596	0.0528152	Inactivation	Inactivation
chr1	194750000	195150000	-0.3937	0.00161061	PASS	chr1:194750000-195150000_Inactivation	0.448485	0.403759	0.0547848	Unchanged	Inactivation
chr1	195150000	195450000	-0.3031	0.00516893	PASS	chr1:195150000-195450000_Inactivation	0.45	0.368421	0.1469	Inactivation	Inactivation
chr1	195450000	195700000	-0.1625	0.0252079	FAIL	chr1:195450000-195700000_Inactivation	0.479545	0.434586	0.317045	Unchanged	Inactivation
chr1	195700000	196100000	-0.3737	0.00250955	PASS	chr1:195700000-196100000_Inactivation	0.543939	0.47218	0.170239	Inactivation	Inactivation
chr1	196100000	196700000	-0.0781	0.116076	FAIL	chr1:196100000-196700000_Inactivation	0.575758	0.46391	0.497658	Inactivation	Inactivation
chr1	196700000	197000000	-0.2488	0.00734137	PASS	chr1:196700000-197000000_Inactivation	0.47197	0.411278	0.22317	Inactivation	Inactivation
chr1	197000000	197200000	-0.0901	0.0518016	FAIL	chr1:197000000-197200000_Inactivation	0.565152	0.508271	0.475052	Inactivation	Inactivation
chr1	197200000	197650000	-0.2403	0.00505656	PASS	chr1:197200000-197650000_Inactivation	0.65	0.608271	0.4097	Unchanged	Inactivation
chr1	197650000	198050000	-0.0176	0.645254	FAIL	chr1:197650000-198050000_Inactivation	0.668939	0.670677	0.651339	Unchanged	Inactivation
chr1	198050000	198250000	0.0664	0.174807	FAIL	chr1:198050000-198250000_Activation	0.790909	0.781955	0.857309	Unchanged	Activation
chr1	198250000	198750000	-0.0139	0.72541	FAIL	chr1:198250000-198750000_Inactivation	0.787121	0.72782	0.773221	Inactivation	Inactivation
chr1	198750000	199550000	-0.1448	0.0112368	FAIL	chr1:198750000-199550000_Inactivation	0.719192	0.691228	0.574392	Unchanged	Inactivation
chr1	199550000	200100000	-0.2859	0.0065548	PASS	chr1:199550000-200100000_Inactivation	0.737879	0.661654	0.451979	Inactivation	Inactivation
chr1	200100000	200250000	-0.1957	0.0179414	FAIL	chr1:200100000-200250000_Inactivation	0.824242	0.64812	0.628542	Inactivation	Inactivation
chr1	200250000	201100000	0.0231	0.491123	FAIL	chr1:200250000-201100000_Activation	0.760606	0.801003	0.783706	Unchanged	Activation
chr1	201100000	201400000	-0.1475	0.0371189	FAIL	chr1:201100000-201400000_Inactivation	0.821212	0.778947	0.673712	Unchanged	Inactivation
chr1	201400000	201950000	0.0567	0.0300397	FAIL	chr1:201400000-201950000_Activation	0.884343	0.853383	0.941043	Unchanged	Activation
chr1	201950000	202300000	-0.2624	0.00865233	PASS	chr1:201950000-202300000_Inactivation	0.95303	0.933835	0.69063	Unchanged	Inactivation
chr1	202300000	202550000	-0.1054	0.0717657	FAIL	chr1:202300000-202550000_Inactivation	0.825758	0.840602	0.720358	Unchanged	Inactivation
chr1	202550000	203000000	0.0211	0.588059	FAIL	chr1:202550000-203000000_Activation	0.790909	0.854135	0.812009	Activation	Activation
chr1	203000000	203450000	-0.0749	0.138962	FAIL	chr1:203000000-203450000_Inactivation	0.75	0.666165	0.6751	Inactivation	Inactivation
chr1	203450000	203850000	-0.0607	0.201176	FAIL	chr1:203450000-203850000_Inactivation	0.978788	0.791729	0.918088	Inactivation	Inactivation
chr1	203850000	204050000	-0.1239	0.0403026	FAIL	chr1:203850000-204050000_Inactivation	0.540909	0.571429	0.417009	Unchanged	Inactivation
chr1	204050000	204500000	-0.1919	0.011911	FAIL	chr1:204050000-204500000_Inactivation	0.698485	0.706767	0.506585	Unchanged	Inactivation
chr1	204500000	205300000	0.0635	0.00955128	FAIL	chr1:204500000-205300000_Activation	0.460606	0.459398	0.524106	Unchanged	Activation
chr1	205300000	205950000	-0.1674	0.00404525	PASS	chr1:205300000-205950000_Inactivation	0.726515	0.721805	0.559115	Unchanged	Inactivation
chr1	206100000	206950000	0.0429	0.152558	FAIL	chr1:206100000-206950000_Activation	0.606818	0.608647	0.649718	Unchanged	Activation
chr1	206950000	208050000	-0.0939	0.00359577	FAIL	chr1:206950000-208050000_Inactivation	0.498864	0.507519	0.404964	Unchanged	Inactivation
chr1	208050000	208250000	0.1929	0.0315754	FAIL	chr1:208050000-208250000_Activation	0.415152	0.455639	0.608052	Unchanged	Activation
chr1	208250000	208450000	0.0994	0.0800809	FAIL	chr1:208250000-208450000_Activation	0.616667	0.577444	0.716067	Unchanged	Activation
chr1	208450000	209050000	0.064	0.156791	FAIL	chr1:208450000-209050000_Activation	0.0719697	0.0894737	0.13597	Unchanged	Activation
chr1	209050000	209450000	0.2545	0.009364	PASS	chr1:209050000-209450000_Activation	0.0590909	0.0406015	0.313591	Unchanged	Activation
chr1	209450000	209750000	-0.0092	0.813319	FAIL	chr1:209450000-209750000_Inactivation	0.322727	0.326316	0.313527	Unchanged	Inactivation
chr1	209750000	210600000	0.197	0.00603041	PASS	chr1:209750000-210600000_Activation	0.656439	0.709774	0.853439	Activation	Activation
chr1	210600000	210900000	0.0193	0.631545	FAIL	chr1:210600000-210900000_Activation	0.360606	0.431579	0.379906	Activation	Activation
chr1	210900000	211400000	0.0365	0.263203	FAIL	chr1:210900000-211400000_Activation	0.328788	0.341353	0.365288	Unchanged	Activation
chr1	211400000	211700000	-0.0463	0.303468	FAIL	chr1:211400000-211700000_Inactivation	0.70303	0.652632	0.65673	Inactivation	Inactivation
chr1	211700000	212150000	-0.2299	0.0068919	PASS	chr1:211700000-212150000_Inactivation	0.897727	0.82406	0.667827	Inactivation	Inactivation
chr1	212150000	212550000	-0.0314	0.462619	FAIL	chr1:212150000-212550000_Inactivation	0.9	0.783459	0.8686	Inactivation	Inactivation
chr1	212550000	213250000	0.0976	0.0313881	FAIL	chr1:212550000-213250000_Activation	0.711616	0.731328	0.809216	Unchanged	Activation
chr1	213250000	213450000	0.129	0.0493295	FAIL	chr1:213250000-213450000_Activation	0.325758	0.335338	0.454758	Unchanged	Activation
chr1	213450000	214150000	0.0078	0.010675	FAIL	chr1:213450000-214150000_Activation	0.202273	0.0616541	0.210073	Inactivation	Activation
chr1	214150000	214500000	0.1541	0.0278298	FAIL	chr1:214150000-214500000_Activation	0.0787879	0.0616541	0.232888	Unchanged	Activation
chr1	214500000	215400000	-0.1738	0.00337104	PASS	chr1:214500000-215400000_Inactivation	0.820707	0.843609	0.646907	Unchanged	Inactivation
chr1	215400000	215700000	-0.4386	0.000711664	PASS	chr1:215400000-215700000_Inactivation	0.740909	0.621053	0.302309	Inactivation	Inactivation
chr1	215700000	216350000	-0.3187	0.00337104	PASS	chr1:215700000-216350000_Inactivation	0.615909	0.462657	0.297209	Inactivation	Inactivation
chr1	216350000	216600000	-0.156	0.031875	FAIL	chr1:216350000-216600000_Inactivation	0.301515	0.270677	0.145515	Unchanged	Inactivation
chr1	216600000	217000000	-0.074	0.118174	FAIL	chr1:216600000-217000000_Inactivation	0.272727	0.237594	0.198727	Unchanged	Inactivation
chr1	217000000	217200000	0.1657	0.0274927	FAIL	chr1:217000000-217200000_Activation	0.243939	0.204511	0.409639	Unchanged	Activation
chr1	217200000	217650000	-0.0658	0.126601	FAIL	chr1:217200000-217650000_Inactivation	0.27197	0.204511	0.20617	Inactivation	Inactivation
chr1	217650000	217850000	0	0.999288	FAIL	chr1:217650000-217850000_Inactivation	0.5	0.509774	0.5	Unchanged	Inactivation
chr1	217850000	218050000	-0.1963	0.0177541	FAIL	chr1:217850000-218050000_Inactivation	0.5	0.509774	0.3037	Unchanged	Inactivation
chr1	218050000	218450000	-0.3802	0.0022099	PASS	chr1:218050000-218450000_Inactivation	0.566667	0.494737	0.186467	Inactivation	Inactivation
chr1	218450000	218700000	-0.2364	0.010675	FAIL	chr1:218450000-218700000_Inactivation	0.767424	0.960902	0.531024	Activation	Inactivation
chr1	218700000	219050000	-0.3199	0.00430744	PASS	chr1:218700000-219050000_Inactivation	0.968182	0.960902	0.648282	Unchanged	Inactivation
chr1	219050000	219450000	-0.2797	0.00681699	PASS	chr1:219050000-219450000_Inactivation	0.792424	0.771429	0.512724	Unchanged	Inactivation
chr1	219450000	219800000	-0.357	0.00288411	PASS	chr1:219450000-219800000_Inactivation	0.869697	0.816541	0.512697	Inactivation	Inactivation
chr1	219800000	220150000	-0.2029	0.00677953	PASS	chr1:219800000-220150000_Inactivation	0.746212	0.68797	0.543312	Inactivation	Inactivation
chr1	220150000	220450000	-0.1001	0.0788074	FAIL	chr1:220150000-220450000_Inactivation	0.622727	0.559398	0.522627	Inactivation	Inactivation
chr1	220450000	220900000	-0.0442	0.287325	FAIL	chr1:220450000-220900000_Inactivation	0.209091	0.203008	0.164891	Unchanged	Inactivation
chr1	220900000	221350000	-0.2008	0.0130721	FAIL	chr1:220900000-221350000_Inactivation	0.383333	0.491729	0.182533	Activation	Inactivation
chr1	221350000	221600000	-0.1036	0.0741629	FAIL	chr1:221350000-221600000_Inactivation	0.445455	0.491729	0.341855	Unchanged	Inactivation
chr1	221600000	221850000	-0.1987	0.0173796	FAIL	chr1:221600000-221850000_Inactivation	0.660606	0.619549	0.461906	Unchanged	Inactivation
chr1	221850000	223000000	-0.0744	0.00734137	FAIL	chr1:221850000-223000000_Inactivation	0.73447	0.701128	0.66007	Unchanged	Inactivation
chr1	223000000	223200000	-0.0031	0.929583	FAIL	chr1:223000000-223200000_Inactivation	0.754545	0.78797	0.751445	Unchanged	Inactivation
chr1	223200000	223650000	0.0824	0.115552	FAIL	chr1:223200000-223650000_Activation	0.472727	0.354887	0.555127	Inactivation	Activation
chr1	223650000	223900000	0.0063	0.829351	FAIL	chr1:223650000-223900000_Activation	0.475758	0.593985	0.482058	Activation	Activation
chr1	223900000	224650000	-0.0739	0.0383175	FAIL	chr1:223900000-224650000_Inactivation	0.825758	0.785464	0.751858	Unchanged	Inactivation
chr1	224650000	225150000	0.0855	0.109484	FAIL	chr1:224650000-225150000_Activation	0.822727	0.691729	0.908227	Inactivation	Activation
chr1	225150000	225600000	-0.1355	0.039591	FAIL	chr1:225150000-225600000_Inactivation	0.368182	0.33985	0.232682	Unchanged	Inactivation
chr1	225600000	225950000	-0.2075	0.0121357	FAIL	chr1:225600000-225950000_Inactivation	0.980303	0.954887	0.772803	Unchanged	Inactivation
chr1	225950000	226300000	-0.0464	0.301596	FAIL	chr1:225950000-226300000_Inactivation	0.913636	0.956391	0.867236	Unchanged	Inactivation
chr1	226300000	227200000	0.1169	0.00415761	PASS	chr1:226300000-227200000_Activation	0.567045	0.558897	0.683945	Unchanged	Activation
chr1	227200000	227600000	0.282	0.00677953	PASS	chr1:227200000-227600000_Activation	0.465152	0.475188	0.747152	Unchanged	Activation
chr1	227600000	228050000	0.185	0.0116488	FAIL	chr1:227600000-228050000_Activation	0.326263	0.269925	0.511263	Inactivation	Activation
chr1	228050000	228250000	0.3654	0.0024721	FAIL	chr1:228050000-228250000_Activation	0.187879	0.327068	0.553279	Activation	Activation
chr1	228250000	228550000	0.1571	0.0261817	FAIL	chr1:228250000-228550000_Activation	0.318182	0.337594	0.475282	Unchanged	Activation
chr1	228550000	229350000	0.0875	0.00419507	FAIL	chr1:228550000-229350000_Activation	0.206818	0.167669	0.294318	Unchanged	Activation
chr1	229350000	229800000	0.2296	0.0112743	FAIL	chr1:229350000-229800000_Activation	0.321212	0.333835	0.550812	Unchanged	Activation
chr1	229800000	231750000	0.1366	0.00018728	PASS	chr1:229800000-231750000_Activation	0.295671	0.31493	0.432271	Unchanged	Activation
chr1	231750000	231900000	-0.0164	0.682673	FAIL	chr1:231750000-231900000_Inactivation	0.262121	0.315789	0.245721	Activation	Inactivation
chr1	231900000	232400000	-0.1572	0.0127725	FAIL	chr1:231900000-232400000_Inactivation	0.365909	0.32782	0.208709	Unchanged	Inactivation
chr1	232400000	232700000	-0.0884	0.0999326	FAIL	chr1:232400000-232700000_Inactivation	0.192424	0.121805	0.104024	Inactivation	Inactivation
chr1	232700000	233700000	0.0683	0.00636752	FAIL	chr1:232700000-233700000_Activation	0.159596	0.161905	0.227896	Unchanged	Activation
chr1	233700000	234100000	0.2257	0.00977601	PASS	chr1:233700000-234100000_Activation	0.139394	0.153383	0.365094	Unchanged	Activation
chr1	234100000	234600000	0.0642	0.054049	FAIL	chr1:234100000-234600000_Activation	0.234091	0.276692	0.298291	Unchanged	Activation
chr1	234600000	235250000	-0.1376	0.0268185	FAIL	chr1:234600000-235250000_Inactivation	0.931818	0.906015	0.794218	Unchanged	Inactivation
chr1	235250000	235850000	-0.0175	0.171324	FAIL	chr1:235250000-235850000_Inactivation	0.652273	0.778947	0.634773	Activation	Inactivation
chr1	235850000	238000000	0.0994	0.00704173	FAIL	chr1:235850000-238000000_Activation	0.274026	0.260714	0.373426	Unchanged	Activation
chr1	238000000	238300000	-0.052	0.255263	FAIL	chr1:238000000-238300000_Inactivation	0.245455	0.206015	0.193455	Unchanged	Inactivation
chr1	238300000	238500000	-0.0265	0.526631	FAIL	chr1:238300000-238500000_Inactivation	0.245455	0.206015	0.218955	Unchanged	Inactivation
chr1	238500000	238900000	-0.042	0.344483	FAIL	chr1:238500000-238900000_Inactivation	0.45303	0.417043	0.41103	Unchanged	Inactivation
chr1	238900000	239150000	-0.1865	0.0186156	FAIL	chr1:238900000-239150000_Inactivation	0.372727	0.281203	0.186227	Inactivation	Inactivation
chr1	239150000	239350000	-0.359	0.0028092	FAIL	chr1:239150000-239350000_Inactivation	0.378788	0.281203	0.0197879	Inactivation	Inactivation
chr1	239350000	239900000	-0.4171	0.00116114	PASS	chr1:239350000-239900000_Inactivation	0.439394	0.390977	0.0222939	Unchanged	Inactivation
chr1	239900000	240350000	-0.1692	0.0177541	FAIL	chr1:239900000-240350000_Inactivation	0.543939	0.521805	0.374739	Unchanged	Inactivation
chr1	240350000	240600000	-0.0848	0.11057	FAIL	chr1:240350000-240600000_Inactivation	0.834848	0.7	0.750048	Inactivation	Inactivation
chr1	240600000	240800000	0.2818	0.00677953	FAIL	chr1:240600000-240800000_Activation	0.468182	0.473684	0.749982	Unchanged	Activation
chr1	240800000	241000000	-0.1702	0.0264065	FAIL	chr1:240800000-241000000_Inactivation	0.468182	0.371429	0.297982	Inactivation	Inactivation
chr1	241000000	241300000	-0.0101	0.487602	FAIL	chr1:241000000-241300000_Inactivation	0.312879	0.269173	0.302779	Unchanged	Inactivation
chr1	241300000	241650000	0.0287	0.493258	FAIL	chr1:241300000-241650000_Activation	0.327273	0.32782	0.355973	Unchanged	Activation
chr1	241650000	242050000	-0.1691	0.0221739	FAIL	chr1:241650000-242050000_Inactivation	0.598485	0.454887	0.429385	Inactivation	Inactivation
chr1	242050000	242200000	0.4365	0.000711664	FAIL	chr1:242050000-242200000_Activation	0.0818182	0.476692	0.518318	Activation	Activation
chr1	242200000	242400000	0.1159	0.0597798	FAIL	chr1:242200000-242400000_Activation	0.0818182	0.0887218	0.197718	Unchanged	Activation
chr1	242400000	243300000	0.0287	0.532924	FAIL	chr1:242400000-243300000_Activation	0.0772727	0.0526316	0.105973	Unchanged	Activation
chr1	243300000	243600000	-0.1149	0.0606412	FAIL	chr1:243300000-243600000_Inactivation	0.840909	0.803008	0.726009	Unchanged	Inactivation
chr1	243600000	244150000	-0.0197	0.160611	FAIL	chr1:243600000-244150000_Inactivation	0.85	0.888722	0.8303	Unchanged	Inactivation
chr1	244150000	244600000	-0.3292	0.00138587	PASS	chr1:244150000-244600000_Inactivation	0.918182	0.959398	0.588982	Unchanged	Inactivation
chr1	244600000	247450000	0.1275	0.00471945	PASS	chr1:244600000-247450000_Activation	0.359259	0.354887	0.486759	Unchanged	Activation
chr1	247450000	248000000	0.3419	0.00018728	PASS	chr1:247450000-248000000_Activation	0.0924242	0.123308	0.434324	Unchanged	Activation
chr1	248000000	248400000	0.7136	3.7456e-05	PASS	chr1:248000000-248400000_Activation	0.0166667	0.0716792	0.730267	Activation	Activation
chr1	248400000	248600000	0.2842	0.00677953	FAIL	chr1:248400000-248600000_Activation	0.0166667	0.0556391	0.300867	Unchanged	Activation
chr1	248600000	249250000	0.0819	0.0512398	FAIL	chr1:248600000-249250000_Activation	0.240152	0.264286	0.322052	Unchanged	Activation
chr10	50000	1150000	-0.0109	0.213108	FAIL	chr10:50000-1150000_Inactivation	0.693694	0.715919	0.682794	Unchanged	Inactivation
chr10	1150000	1500000	0.0895	0.0958568	FAIL	chr10:1150000-1500000_Activation	0.2	0.184697	0.2895	Unchanged	Activation
chr10	1500000	2100000	-0.003	0.134445	FAIL	chr10:1500000-2100000_Inactivation	0.158559	0.156992	0.155559	Unchanged	Inactivation
chr10	2100000	2350000	0.0683	0.143947	FAIL	chr10:2100000-2350000_Activation	0.113514	0.133245	0.181814	Unchanged	Activation
chr10	2350000	2850000	-0.0008	0.964708	FAIL	chr10:2350000-2850000_Inactivation	0.114865	0.129288	0.114065	Unchanged	Inactivation
chr10	2850000	3100000	-0.2635	0.00678689	FAIL	chr10:2850000-3100000_Inactivation	0.378378	0.311346	0.114878	Inactivation	Inactivation
chr10	3100000	3600000	0.1756	0.0160946	FAIL	chr10:3100000-3600000_Activation	0.654054	0.633245	0.829654	Unchanged	Activation
chr10	3600000	3950000	0.0001	0.0431776	FAIL	chr10:3600000-3950000_Activation	0.713514	0.711082	0.713614	Unchanged	Activation
chr10	3950000	4850000	0.1821	0.0109237	FAIL	chr10:3950000-4850000_Activation	0.72973	0.690413	0.91183	Unchanged	Activation
chr10	4850000	5150000	-0.1903	0.0191972	FAIL	chr10:4850000-5150000_Inactivation	0.678378	0.641161	0.488078	Unchanged	Inactivation
chr10	5150000	5500000	-0.2341	0.0104712	FAIL	chr10:5150000-5500000_Inactivation	0.621622	0.588391	0.387522	Unchanged	Inactivation
chr10	5500000	5700000	-0.0495	0.240773	FAIL	chr10:5500000-5700000_Inactivation	0.827027	0.844327	0.777527	Unchanged	Inactivation
chr10	5700000	6150000	0.0484	0.131343	FAIL	chr10:5700000-6150000_Activation	0.631081	0.779683	0.679481	Activation	Activation
chr10	6150000	6450000	0.1511	0.0230108	FAIL	chr10:6150000-6450000_Activation	0.539189	0.569921	0.690289	Unchanged	Activation
chr10	6450000	7500000	-0.0144	0.0599186	FAIL	chr10:6450000-7500000_Inactivation	0.192568	0.201187	0.178168	Unchanged	Inactivation
chr10	7500000	7750000	0.1263	0.0489949	FAIL	chr10:7500000-7750000_Activation	0.108108	0.110818	0.234408	Unchanged	Activation
chr10	7750000	8250000	0.0819	0.119126	FAIL	chr10:7750000-8250000_Activation	0.283784	0.335092	0.365684	Activation	Activation
chr10	8250000	8600000	0.0367	0.356603	FAIL	chr10:8250000-8600000_Activation	0.159459	0.212401	0.196159	Activation	Activation
chr10	8600000	9250000	-0.0022	0.558206	FAIL	chr10:8600000-9250000_Inactivation	0.151351	0.183817	0.149151	Unchanged	Inactivation
chr10	9250000	9450000	-0.0293	0.444962	FAIL	chr10:9250000-9450000_Inactivation	0.213514	0.21504	0.184214	Unchanged	Inactivation
chr10	9450000	9900000	-0.0778	0.0982483	FAIL	chr10:9450000-9900000_Inactivation	0.228378	0.238786	0.150578	Unchanged	Inactivation
chr10	9900000	10550000	-0.0248	0.177299	FAIL	chr10:9900000-10550000_Inactivation	0.188288	0.113456	0.163488	Inactivation	Inactivation
chr10	10550000	11000000	0.0588	0.149699	FAIL	chr10:10550000-11000000_Activation	0.256757	0.256816	0.315557	Unchanged	Activation
chr10	11000000	11700000	0.02	0.538362	FAIL	chr10:11000000-11700000_Activation	0.382432	0.379947	0.402432	Unchanged	Activation
chr10	11700000	12000000	-0.1388	0.0431776	FAIL	chr10:11700000-12000000_Inactivation	0.583784	0.558047	0.444984	Unchanged	Inactivation
chr10	12000000	12900000	0.1793	0.00271476	PASS	chr10:12000000-12900000_Activation	0.662162	0.658971	0.841462	Unchanged	Activation
chr10	12900000	13350000	0.0437	0.272704	FAIL	chr10:12900000-13350000_Activation	0.610811	0.581794	0.654511	Unchanged	Activation
chr10	13350000	13700000	-0.0659	0.153772	FAIL	chr10:13350000-13700000_Inactivation	0.801351	0.850923	0.735451	Unchanged	Inactivation
chr10	13700000	14150000	0.0773	0.0235279	FAIL	chr10:13700000-14150000_Activation	0.878378	0.923483	0.955678	Unchanged	Activation
chr10	14150000	14400000	-0.3063	0.00420141	FAIL	chr10:14150000-14400000_Inactivation	0.937838	0.915567	0.631538	Unchanged	Inactivation
chr10	14400000	15000000	-0.1123	0.0352918	FAIL	chr10:14400000-15000000_Inactivation	0.939189	0.920844	0.826889	Unchanged	Inactivation
chr10	15000000	15450000	-0.0397	0.325189	FAIL	chr10:15000000-15450000_Inactivation	0.762162	0.897098	0.722462	Activation	Inactivation
chr10	15450000	15750000	-0.0734	0.127917	FAIL	chr10:15450000-15750000_Inactivation	0.327027	0.279683	0.253627	Unchanged	Inactivation
chr10	15750000	17800000	0.0595	0.00743326	FAIL	chr10:15750000-17800000_Activation	0.445946	0.47124	0.505446	Unchanged	Activation
chr10	18200000	18550000	0.0179	0.602999	FAIL	chr10:18200000-18550000_Activation	0.302703	0.306069	0.320603	Unchanged	Activation
chr10	18550000	18800000	-0.0539	0.2102	FAIL	chr10:18550000-18800000_Inactivation	0.240541	0.200528	0.186641	Unchanged	Inactivation
chr10	18800000	19000000	0.0112	0.722966	FAIL	chr10:18800000-19000000_Activation	0.464865	0.456464	0.476065	Unchanged	Activation
chr10	19000000	19400000	-0.0741	0.12559	FAIL	chr10:19000000-19400000_Inactivation	0.208108	0.150396	0.134008	Inactivation	Inactivation
chr10	19400000	19750000	-0.0498	0.238769	FAIL	chr10:19400000-19750000_Inactivation	0.183784	0.134565	0.133984	Unchanged	Inactivation
chr10	19750000	20050000	-0.019	0.583414	FAIL	chr10:19750000-20050000_Inactivation	0.186486	0.0989446	0.167486	Inactivation	Inactivation
chr10	20050000	20550000	-0.0687	0.143106	FAIL	chr10:20050000-20550000_Inactivation	0.118919	0.0791557	0.0502189	Unchanged	Inactivation
chr10	20550000	23450000	0.0048	0.0277293	FAIL	chr10:20550000-23450000_Activation	0.387838	0.370353	0.392638	Unchanged	Activation
chr10	23450000	23600000	0.191	0.0189387	FAIL	chr10:23450000-23600000_Activation	0.17027	0.211082	0.36127	Unchanged	Activation
chr10	23600000	24000000	0.6091	0.000323185	PASS	chr10:23600000-24000000_Activation	0.148649	0.159631	0.757749	Unchanged	Activation
chr10	24000000	28950000	0.0687	0.000129274	FAIL	chr10:24000000-28950000_Activation	0.422973	0.417619	0.491673	Unchanged	Activation
chr10	28950000	29700000	-0.4919	0.000711008	PASS	chr10:28950000-29700000_Inactivation	0.877027	0.907652	0.385127	Unchanged	Inactivation
chr10	29700000	30300000	0.0839	0.00310258	FAIL	chr10:29700000-30300000_Activation	0.814865	0.916887	0.898765	Activation	Activation
chr10	30300000	30600000	-0.1747	0.026178	FAIL	chr10:30300000-30600000_Inactivation	0.645946	0.530343	0.471246	Inactivation	Inactivation
chr10	30600000	31150000	-0.1361	0.0405921	FAIL	chr10:30600000-31150000_Inactivation	0.801351	0.711522	0.665251	Inactivation	Inactivation
chr10	31150000	31700000	0.0171	0.407278	FAIL	chr10:31150000-31700000_Activation	0.881081	0.825858	0.898181	Inactivation	Activation
chr10	31700000	32150000	0.1058	0.0720703	FAIL	chr10:31700000-32150000_Activation	0.808108	0.800352	0.913908	Unchanged	Activation
chr10	32150000	32350000	0.0085	0.7792	FAIL	chr10:32150000-32350000_Activation	0.905405	0.918206	0.913905	Unchanged	Activation
chr10	32350000	32750000	-0.226	0.00704544	PASS	chr10:32350000-32750000_Inactivation	0.905405	0.918206	0.679405	Unchanged	Inactivation
chr10	32750000	44100000	0.0034	0.00530024	FAIL	chr10:32750000-44100000_Activation	0.556992	0.548453	0.560392	Unchanged	Activation
chr10	44100000	44500000	0.2902	0.00530024	PASS	chr10:44100000-44500000_Activation	0.681081	0.627968	0.971281	Inactivation	Activation
chr10	44500000	44900000	0.1966	0.0160946	FAIL	chr10:44500000-44900000_Activation	0.666216	0.62533	0.862816	Unchanged	Activation
chr10	44900000	52800000	-0.0406	0.000969556	FAIL	chr10:44900000-52800000_Inactivation	0.523108	0.530621	0.482508	Unchanged	Inactivation
chr10	52800000	53200000	0.3774	0.000581734	PASS	chr10:52800000-53200000_Activation	0.275676	0.345646	0.653076	Activation	Activation
chr10	53200000	54050000	0.1035	0.066253	FAIL	chr10:53200000-54050000_Activation	0.143243	0.204485	0.246743	Activation	Activation
chr10	54050000	54350000	-0.1141	0.0440178	FAIL	chr10:54050000-54350000_Inactivation	0.462162	0.39314	0.348062	Inactivation	Inactivation
chr10	54350000	54500000	0.301	0.00433068	FAIL	chr10:54350000-54500000_Activation	0.0243243	0.0817942	0.325324	Activation	Activation
chr10	54500000	55750000	-0.0298	0.0505462	FAIL	chr10:54500000-55750000_Inactivation	0.0693694	0.0985048	0.0395694	Unchanged	Inactivation
chr10	55750000	55900000	0.0903	0.0943701	FAIL	chr10:55750000-55900000_Activation	0.0675676	0.102902	0.157868	Unchanged	Activation
chr10	55900000	56500000	0.0065	0.753604	FAIL	chr10:55900000-56500000_Activation	0.0635135	0.0633245	0.0700135	Unchanged	Activation
chr10	56500000	57700000	0.0193	0.543856	FAIL	chr10:56500000-57700000_Activation	0.0594595	0.0949868	0.0787595	Unchanged	Activation
chr10	57700000	58200000	-0.0539	0.186995	FAIL	chr10:57700000-58200000_Inactivation	0.183784	0.172823	0.129884	Unchanged	Inactivation
chr10	58200000	59000000	-0.0199	0.551742	FAIL	chr10:58200000-59000000_Inactivation	0.0797297	0.0646438	0.0598297	Unchanged	Inactivation
chr10	59000000	59400000	0.006	0.84067	FAIL	chr10:59000000-59400000_Activation	0.135135	0.0738786	0.141135	Inactivation	Activation
chr10	59400000	59700000	-0.0804	0.104777	FAIL	chr10:59400000-59700000_Inactivation	0.313514	0.255937	0.233114	Inactivation	Inactivation
chr10	59700000	59950000	0.0255	0.486717	FAIL	chr10:59700000-59950000_Activation	0.402703	0.437995	0.428203	Unchanged	Activation
chr10	59950000	60150000	0.0495	0.240773	FAIL	chr10:59950000-60150000_Activation	0.610811	0.656992	0.660311	Unchanged	Activation
chr10	60150000	60600000	0.1355	0.0444703	FAIL	chr10:60150000-60600000_Activation	0.694595	0.736148	0.830095	Unchanged	Activation
chr10	60600000	61050000	0.1014	0.00329649	PASS	chr10:60600000-61050000_Activation	0.478378	0.497361	0.579778	Unchanged	Activation
chr10	61050000	61400000	0.2209	0.0110529	FAIL	chr10:61050000-61400000_Activation	0.287838	0.262973	0.508738	Unchanged	Activation
chr10	61400000	61850000	0.1123	0.0415616	FAIL	chr10:61400000-61850000_Activation	0.355405	0.3219	0.467705	Unchanged	Activation
chr10	61850000	62000000	0.3016	0.00433068	FAIL	chr10:61850000-62000000_Activation	0.602703	0.575198	0.904303	Unchanged	Activation
chr10	62000000	62550000	0.1483	0.0272122	FAIL	chr10:62000000-62550000_Activation	0.754054	0.75066	0.902354	Unchanged	Activation
chr10	62550000	62750000	0.0133	0.682955	FAIL	chr10:62550000-62750000_Activation	0.613514	0.580475	0.626814	Unchanged	Activation
chr10	62750000	63200000	-0.0474	0.258225	FAIL	chr10:62750000-63200000_Inactivation	0.454054	0.395778	0.406654	Inactivation	Inactivation
chr10	63200000	63500000	0.0938	0.088165	FAIL	chr10:63200000-63500000_Activation	0.454054	0.46438	0.547854	Unchanged	Activation
chr10	63500000	63900000	0.037	0.353953	FAIL	chr10:63500000-63900000_Activation	0.864865	0.875989	0.901865	Unchanged	Activation
chr10	63900000	64400000	0.1613	0.0139616	FAIL	chr10:63900000-64400000_Activation	0.658108	0.744063	0.819408	Activation	Activation
chr10	64400000	64550000	-0.1425	0.0418848	FAIL	chr10:64400000-64550000_Inactivation	0.616216	0.733509	0.473716	Activation	Inactivation
chr10	64550000	64900000	0.0465	0.262814	FAIL	chr10:64550000-64900000_Activation	0.616216	0.736148	0.662716	Activation	Activation
chr10	64900000	65200000	-0.0489	0.243035	FAIL	chr10:64900000-65200000_Inactivation	0.967568	0.976253	0.918668	Unchanged	Inactivation
chr10	65200000	67300000	0.0305	0.044341	FAIL	chr10:65200000-67300000_Activation	0.266216	0.275726	0.296716	Unchanged	Activation
chr10	67300000	67450000	-0.1362	0.044341	FAIL	chr10:67300000-67450000_Inactivation	0.310811	0.277045	0.174611	Unchanged	Inactivation
chr10	67450000	67800000	0.0336	0.392799	FAIL	chr10:67450000-67800000_Activation	0.0405405	0.0659631	0.0741405	Unchanged	Activation
chr10	67800000	68450000	0.0086	0.622196	FAIL	chr10:67800000-68450000_Activation	0.0472973	0.0593668	0.0558973	Unchanged	Activation
chr10	68450000	69600000	0.0524	0.0533256	FAIL	chr10:68450000-69600000_Activation	0.0527027	0.0883905	0.105103	Unchanged	Activation
chr10	69600000	69900000	-0.0302	0.432616	FAIL	chr10:69600000-69900000_Inactivation	0.92973	0.973615	0.89953	Unchanged	Inactivation
chr10	69900000	70050000	-0.2838	0.00555879	FAIL	chr10:69900000-70050000_Inactivation	0.92973	0.973615	0.64593	Unchanged	Inactivation
chr10	70050000	70450000	-0.1065	0.0672225	FAIL	chr10:70050000-70450000_Inactivation	0.944595	0.951187	0.838095	Unchanged	Inactivation
chr10	70450000	70700000	-0.0777	0.119126	FAIL	chr10:70450000-70700000_Inactivation	0.927027	0.92876	0.849327	Unchanged	Inactivation
chr10	70700000	70950000	-0.0409	0.313748	FAIL	chr10:70700000-70950000_Inactivation	0.981081	0.972296	0.940181	Unchanged	Inactivation
chr10	70950000	71450000	-0.1558	0.0321893	FAIL	chr10:70950000-71450000_Inactivation	0.808108	0.787599	0.652308	Unchanged	Inactivation
chr10	71450000	72200000	0.0309	0.00937237	FAIL	chr10:71450000-72200000_Activation	0.724324	0.733509	0.755224	Unchanged	Activation
chr10	72200000	72650000	0.1207	0.0505462	FAIL	chr10:72200000-72650000_Activation	0.754054	0.860158	0.874754	Activation	Activation
chr10	72650000	73100000	0.0983	0.00639907	FAIL	chr10:72650000-73100000_Activation	0.592793	0.485488	0.691093	Inactivation	Activation
chr10	73100000	73500000	0.0051	0.872083	FAIL	chr10:73100000-73500000_Activation	0.559459	0.548813	0.564559	Unchanged	Activation
chr10	73500000	74150000	-0.0175	0.51742	FAIL	chr10:73500000-74150000_Inactivation	0.9	0.955145	0.8825	Activation	Inactivation
chr10	74150000	75150000	-0.1141	0.0321893	FAIL	chr10:74150000-75150000_Inactivation	0.868919	0.735488	0.754819	Inactivation	Inactivation
chr10	75150000	76000000	-0.0113	0.24672	FAIL	chr10:75150000-76000000_Inactivation	0.93964	0.965699	0.92834	Unchanged	Inactivation
chr10	76000000	76500000	-0.1218	0.0533256	FAIL	chr10:76000000-76500000_Inactivation	0.956757	0.73219	0.834957	Inactivation	Inactivation
chr10	76500000	77550000	-0.0518	0.00530024	FAIL	chr10:76500000-77550000_Inactivation	0.581081	0.569261	0.529281	Unchanged	Inactivation
chr10	77550000	78200000	0.0653	0.0135738	FAIL	chr10:77550000-78200000_Activation	0.302703	0.257696	0.368003	Unchanged	Activation
chr10	78200000	78650000	-0.1224	0.0380712	FAIL	chr10:78200000-78650000_Inactivation	0.381081	0.331135	0.258681	Unchanged	Inactivation
chr10	78650000	78850000	0.1718	0.0272122	FAIL	chr10:78650000-78850000_Activation	0.608108	0.576517	0.779908	Unchanged	Activation
chr10	78850000	79400000	0.0196	0.0299916	FAIL	chr10:78850000-79400000_Activation	0.959459	0.918206	0.979059	Unchanged	Activation
chr10	79400000	79550000	0.1523	0.0365846	FAIL	chr10:79400000-79550000_Activation	0.840541	0.941953	0.992841	Activation	Activation
chr10	79550000	79800000	0.0063	0.830716	FAIL	chr10:79550000-79800000_Activation	0.986486	0.94723	0.992786	Unchanged	Activation
chr10	79800000	80450000	-0.0831	0.0289574	FAIL	chr10:79800000-80450000_Inactivation	0.943243	0.897098	0.860143	Unchanged	Inactivation
chr10	80450000	81100000	-0.0223	0.122423	FAIL	chr10:80450000-81100000_Inactivation	0.97027	0.984169	0.94797	Unchanged	Inactivation
chr10	81100000	81300000	0.085	0.102644	FAIL	chr10:81100000-81300000_Activation	0.843243	0.984169	0.928243	Activation	Activation
chr10	81300000	82000000	-0.0575	0.055394	FAIL	chr10:81300000-82000000_Inactivation	0.584685	0.516491	0.527185	Inactivation	Inactivation
chr10	82000000	82150000	-0.2552	0.00730399	FAIL	chr10:82000000-82150000_Inactivation	0.597297	0.350923	0.342097	Inactivation	Inactivation
chr10	82150000	88950000	-0.0036	0.00594661	FAIL	chr10:82150000-88950000_Inactivation	0.223587	0.227704	0.219987	Unchanged	Inactivation
chr10	88950000	89200000	-0.2572	0.00717471	FAIL	chr10:88950000-89200000_Inactivation	0.895946	0.872032	0.638746	Unchanged	Inactivation
chr10	89250000	89550000	-0.0825	0.106457	FAIL	chr10:89250000-89550000_Inactivation	0.895946	0.872032	0.813446	Unchanged	Inactivation
chr10	89550000	90050000	-0.0651	0.146855	FAIL	chr10:89550000-90050000_Inactivation	0.874324	0.837071	0.809224	Unchanged	Inactivation
chr10	90050000	90600000	-0.2277	0.00252085	PASS	chr10:90050000-90600000_Inactivation	0.851351	0.730871	0.623651	Inactivation	Inactivation
chr10	90600000	91350000	-0.0183	0.139034	FAIL	chr10:90600000-91350000_Inactivation	0.851351	0.830255	0.833051	Unchanged	Inactivation
chr10	91350000	91550000	0.125	0.0340637	FAIL	chr10:91350000-91550000_Activation	0.791892	0.934037	0.916892	Activation	Activation
chr10	91550000	91900000	0.374	0.00200375	PASS	chr10:91550000-91900000_Activation	0.451351	0.353562	0.825351	Inactivation	Activation
chr10	91900000	92200000	0.1118	0.0654127	FAIL	chr10:91900000-92200000_Activation	0.713514	0.651715	0.825314	Inactivation	Activation
chr10	92200000	92600000	0.2069	0.0150604	FAIL	chr10:92200000-92600000_Activation	0.510811	0.427441	0.717711	Inactivation	Activation
chr10	92600000	92700000	0.0096	0.760067	FAIL	chr10:92600000-92700000_Activation	0.708108	0.654354	0.717708	Inactivation	Activation
chr10	92700000	93050000	-0.2511	0.00277939	PASS	chr10:92700000-93050000_Inactivation	0.797297	0.689974	0.546197	Inactivation	Inactivation
chr10	93050000	93400000	0.025	0.495443	FAIL	chr10:93050000-93400000_Activation	0.886486	0.766491	0.911486	Inactivation	Activation
chr10	93400000	93800000	-0.0857	0.101157	FAIL	chr10:93400000-93800000_Inactivation	0.891892	0.806069	0.806192	Inactivation	Inactivation
chr10	93800000	94450000	-0.1901	0.00891991	PASS	chr10:93800000-94450000_Inactivation	0.840541	0.766491	0.650441	Inactivation	Inactivation
chr10	94450000	95050000	-0.322	0.00129274	PASS	chr10:94450000-95050000_Inactivation	0.741892	0.652595	0.419892	Inactivation	Inactivation
chr10	95050000	95300000	0.0592	0.690841	FAIL	chr10:95050000-95300000_Activation	0.835135	0.957784	0.894335	Activation	Activation
chr10	95300000	95650000	-0.3405	0.00239157	PASS	chr10:95300000-95650000_Inactivation	0.735135	0.662269	0.394635	Inactivation	Inactivation
chr10	95650000	95750000	0.1099	0.0678689	FAIL	chr10:95650000-95750000_Activation	0.751351	0.662269	0.861251	Inactivation	Activation
chr10	95750000	96200000	-0.0423	0.161463	FAIL	chr10:95750000-96200000_Inactivation	0.845946	0.788039	0.803646	Inactivation	Inactivation
chr10	96200000	96400000	-0.2436	0.00833818	FAIL	chr10:96200000-96400000_Inactivation	0.767568	0.741425	0.523968	Unchanged	Inactivation
chr10	96400000	99050000	-0.0508	0.00646371	FAIL	chr10:96400000-99050000_Inactivation	0.442973	0.433245	0.392173	Unchanged	Inactivation
chr10	99050000	101000000	0.0437	0.00232693	FAIL	chr10:99050000-101000000_Activation	0.554955	0.54248	0.598655	Unchanged	Activation
chr10	101000000	103550000	-0.1013	0.000969556	PASS	chr10:101000000-103550000_Inactivation	0.778108	0.705205	0.676808	Inactivation	Inactivation
chr10	103550000	103850000	0.0721	0.131343	FAIL	chr10:103550000-103850000_Activation	0.913514	0.934037	0.985614	Unchanged	Activation
chr10	103850000	104650000	0.0036	0.769375	FAIL	chr10:103850000-104650000_Activation	0.994595	0.929639	0.998195	Inactivation	Activation
chr10	104650000	104850000	-0.2062	0.0150604	FAIL	chr10:104650000-104850000_Inactivation	0.816216	0.831135	0.610016	Unchanged	Inactivation
chr10	104850000	105450000	-0.0785	0.055394	FAIL	chr10:104850000-105450000_Inactivation	0.994595	0.992084	0.916095	Unchanged	Inactivation
chr10	105450000	105650000	-0.012	0.705643	FAIL	chr10:105450000-105650000_Inactivation	1	0.986807	0.988	Unchanged	Inactivation
chr10	105650000	106150000	0.1262	0.0321893	FAIL	chr10:105650000-106150000_Activation	0.643243	0.677221	0.769443	Unchanged	Activation
chr10	106150000	106400000	-0.0162	0.633702	FAIL	chr10:106150000-106400000_Inactivation	0.286486	0.292876	0.270286	Unchanged	Inactivation
chr10	106400000	106750000	0.0626	0.16379	FAIL	chr10:106400000-106750000_Activation	0.0378378	0.0184697	0.100438	Unchanged	Activation
chr10	106750000	107150000	-0.0562	0.177299	FAIL	chr10:106750000-107150000_Inactivation	0.0621622	0.0105541	0.00596216	Inactivation	Inactivation
chr10	107150000	107500000	-0.0418	0.30987	FAIL	chr10:107150000-107500000_Inactivation	0.0513514	0.0791557	0.00955135	Unchanged	Inactivation
chr10	107500000	108100000	0.0351	0.0277293	FAIL	chr10:107500000-108100000_Activation	0.156757	0.210202	0.191857	Activation	Activation
chr10	108100000	108400000	-0.3593	0.00200375	PASS	chr10:108100000-108400000_Inactivation	0.545946	0.432718	0.186646	Inactivation	Inactivation
chr10	108400000	109150000	0.073	0.106651	FAIL	chr10:108400000-109150000_Activation	0.278378	0.0395778	0.351378	Inactivation	Activation
chr10	109150000	109550000	0.1542	0.0300562	FAIL	chr10:109150000-109550000_Activation	0.459459	0.370712	0.613659	Inactivation	Activation
chr10	109550000	110050000	0.3842	0.000969556	PASS	chr10:109550000-110050000_Activation	0.237838	0.274406	0.622038	Unchanged	Activation
chr10	110050000	110350000	0.2814	0.00562342	PASS	chr10:110050000-110350000_Activation	0.424324	0.394459	0.705724	Unchanged	Activation
chr10	110350000	110700000	0.0224	0.484649	FAIL	chr10:110350000-110700000_Activation	0.412162	0.37467	0.434562	Unchanged	Activation
chr10	110700000	111050000	-0.146	0.0405921	FAIL	chr10:110700000-111050000_Inactivation	0.22973	0.236148	0.0837297	Unchanged	Inactivation
chr10	111050000	111250000	-0.0055	0.858509	FAIL	chr10:111050000-111250000_Inactivation	0.0891892	0.153034	0.0836892	Activation	Inactivation
chr10	111250000	113900000	0.0467	0.00180984	FAIL	chr10:111250000-113900000_Activation	0.453514	0.503958	0.500214	Activation	Activation
chr10	113900000	114200000	-0.2474	0.00782108	PASS	chr10:113900000-114200000_Inactivation	0.591892	0.60686	0.344492	Unchanged	Inactivation
chr10	114200000	114450000	-0.0818	0.0716179	FAIL	chr10:114200000-114450000_Inactivation	0.612162	0.610818	0.530362	Unchanged	Inactivation
chr10	114450000	114900000	0.0683	0.0678689	FAIL	chr10:114450000-114900000_Activation	0.733784	0.738786	0.802084	Unchanged	Activation
chr10	114900000	115400000	-0.0595	0.178721	FAIL	chr10:114900000-115400000_Inactivation	0.351351	0.343008	0.291851	Unchanged	Inactivation
chr10	115400000	115600000	0.0888	0.0972141	FAIL	chr10:115400000-115600000_Activation	0.351351	0.426121	0.440151	Activation	Activation
chr10	115600000	116000000	-0.1285	0.0415616	FAIL	chr10:115600000-116000000_Inactivation	0.543243	0.509235	0.414743	Unchanged	Inactivation
chr10	116000000	116300000	0.0216	0.54767	FAIL	chr10:116000000-116300000_Activation	0.562162	0.601583	0.583762	Unchanged	Activation
chr10	116300000	116650000	-0.0147	0.656325	FAIL	chr10:116300000-116650000_Inactivation	0.856757	0.891821	0.842057	Unchanged	Inactivation
chr10	116650000	118000000	-0.0873	0.000969556	FAIL	chr10:116650000-118000000_Inactivation	0.411712	0.411609	0.324412	Unchanged	Inactivation
chr10	118000000	118400000	0.0078	0.434232	FAIL	chr10:118000000-118400000_Activation	0.121622	0.17854	0.129422	Activation	Activation
chr10	118400000	118800000	0.185	0.000969556	PASS	chr10:118400000-118800000_Activation	0.217568	0.229551	0.402568	Unchanged	Activation
chr10	118800000	123100000	-0.0278	0.00142202	FAIL	chr10:118800000-123100000_Inactivation	0.489575	0.490954	0.461775	Unchanged	Inactivation
chr10	123100000	125900000	0.0994	0.00530024	FAIL	chr10:123100000-125900000_Activation	0.414005	0.45409	0.513405	Unchanged	Activation
chr10	125900000	126600000	-0.0218	0.0458923	FAIL	chr10:125900000-126600000_Inactivation	0.518919	0.507916	0.497119	Unchanged	Inactivation
chr10	126600000	127150000	0.0975	0.0116347	FAIL	chr10:126600000-127150000_Activation	0.581081	0.58971	0.678581	Unchanged	Activation
chr10	127150000	127400000	-0.0613	0.171094	FAIL	chr10:127150000-127400000_Inactivation	0.345946	0.3219	0.284646	Unchanged	Inactivation
chr10	127400000	127650000	0.1346	0.0449874	FAIL	chr10:127400000-127650000_Activation	0.556757	0.612137	0.691357	Activation	Activation
chr10	127650000	128200000	0.1905	0.0191972	FAIL	chr10:127650000-128200000_Activation	0.778378	0.699868	0.968878	Inactivation	Activation
chr10	128200000	135550000	-0.009	0.00109883	FAIL	chr10:128200000-135550000_Inactivation	0.367199	0.360758	0.358199	Unchanged	Inactivation
chr11	200000	850000	0.0681	0.143114	FAIL	chr11:200000-850000_Activation	0.852865	0.813368	0.920965	Unchanged	Activation
chr11	900000	1150000	-0.085	0.114799	FAIL	chr11:900000-1150000_Inactivation	0.861979	0.828125	0.776979	Unchanged	Inactivation
chr11	1200000	1700000	0.0235	0.13175	FAIL	chr11:1200000-1700000_Activation	0.712674	0.782986	0.736174	Activation	Activation
chr11	1700000	1900000	-0.1883	0.0188122	FAIL	chr11:1700000-1900000_Inactivation	0.867188	0.825521	0.678887	Unchanged	Inactivation
chr11	1900000	2500000	-0.0207	0.116533	FAIL	chr11:1900000-2500000_Inactivation	0.622396	0.68316	0.601696	Activation	Inactivation
chr11	2500000	2700000	0.0884	0.0238844	FAIL	chr11:2500000-2700000_Activation	0.445312	0.445312	0.533713	Unchanged	Activation
chr11	2700000	3700000	-0.0169	0.0928411	FAIL	chr11:2700000-3700000_Inactivation	0.631771	0.580729	0.614871	Inactivation	Inactivation
chr11	3700000	7900000	0.0799	0.0105297	FAIL	chr11:3700000-7900000_Activation	0.330329	0.338942	0.410229	Unchanged	Activation
chr11	7900000	8600000	0.0182	0.0179133	FAIL	chr11:7900000-8600000_Activation	0.473958	0.480903	0.492158	Unchanged	Activation
chr11	8600000	9400000	-0.0442	0.239936	FAIL	chr11:8600000-9400000_Inactivation	0.901042	0.964844	0.856842	Activation	Inactivation
chr11	9400000	9950000	0.0362	0.382472	FAIL	chr11:9400000-9950000_Activation	0.897569	0.891927	0.933769	Unchanged	Activation
chr11	9950000	10300000	-0.0771	0.140995	FAIL	chr11:9950000-10300000_Inactivation	0.809896	0.848958	0.732796	Unchanged	Inactivation
chr11	10300000	10800000	-0.1453	0.0270305	FAIL	chr11:10300000-10800000_Inactivation	0.9375	0.947917	0.7922	Unchanged	Inactivation
chr11	10800000	15100000	0.0365	0.000577849	FAIL	chr11:10800000-15100000_Activation	0.600361	0.551711	0.636861	Unchanged	Activation
chr11	15100000	15600000	0.2173	0.00430177	PASS	chr11:15100000-15600000_Activation	0.195312	0.222656	0.412612	Unchanged	Activation
chr11	15600000	16050000	0.6787	0.000192616	PASS	chr11:15600000-16050000_Activation	0.229167	0.24349	0.907867	Unchanged	Activation
chr11	16050000	16750000	0.3152	0.00301766	PASS	chr11:16050000-16750000_Activation	0.200521	0.211806	0.515721	Unchanged	Activation
chr11	16750000	17000000	-0.1371	0.044366	FAIL	chr11:16750000-17000000_Inactivation	0.705729	0.791667	0.568629	Activation	Inactivation
chr11	17000000	17400000	0.0469	0.288347	FAIL	chr11:17000000-17400000_Activation	0.707031	0.74349	0.753931	Unchanged	Activation
chr11	17400000	17750000	-0.0437	0.104013	FAIL	chr11:17400000-17750000_Inactivation	0.542969	0.580729	0.499269	Unchanged	Inactivation
chr11	17750000	18050000	0.1186	0.0301766	FAIL	chr11:17750000-18050000_Activation	0.541667	0.580729	0.660267	Unchanged	Activation
chr11	18050000	18300000	-0.0244	0.556276	FAIL	chr11:18050000-18300000_Inactivation	0.414062	0.424479	0.389663	Unchanged	Inactivation
chr11	18300000	18800000	0.14	0.0315891	FAIL	chr11:18300000-18800000_Activation	0.534722	0.632812	0.674722	Activation	Activation
chr11	18800000	19100000	-0.0401	0.0190048	FAIL	chr11:18800000-19100000_Inactivation	0.351562	0.453125	0.311462	Activation	Inactivation
chr11	19100000	19300000	0.1679	0.028122	FAIL	chr11:19100000-19300000_Activation	0.4375	0.513021	0.6054	Activation	Activation
chr11	19300000	19600000	-0.0551	0.250016	FAIL	chr11:19300000-19600000_Inactivation	0.4375	0.398438	0.3824	Unchanged	Inactivation
chr11	19600000	19950000	-0.0262	0.525008	FAIL	chr11:19600000-19950000_Inactivation	0.820312	0.882812	0.794112	Activation	Inactivation
chr11	19950000	22900000	0.0339	0.0249117	FAIL	chr11:19950000-22900000_Activation	0.256366	0.259549	0.290266	Unchanged	Activation
chr11	22900000	23100000	-0.0872	0.108122	FAIL	chr11:22900000-23100000_Inactivation	0.356771	0.388021	0.269571	Unchanged	Inactivation
chr11	23100000	23400000	-0.1441	0.0347994	FAIL	chr11:23100000-23400000_Inactivation	0.578125	0.530382	0.434025	Unchanged	Inactivation
chr11	23400000	23600000	-0.2059	0.0141894	FAIL	chr11:23400000-23600000_Inactivation	0.541667	0.497396	0.335767	Unchanged	Inactivation
chr11	23600000	24000000	-0.1408	0.0360835	FAIL	chr11:23600000-24000000_Inactivation	0.476562	0.466146	0.335762	Unchanged	Inactivation
chr11	24000000	24500000	-0.2948	0.00295345	PASS	chr11:24000000-24500000_Inactivation	0.455729	0.43316	0.160929	Unchanged	Inactivation
chr11	24500000	24700000	-0.151	0.0360835	FAIL	chr11:24500000-24700000_Inactivation	0.484375	0.494792	0.333375	Unchanged	Inactivation
chr11	24700000	25300000	-0.2263	0.00186196	PASS	chr11:24700000-25300000_Inactivation	0.373264	0.393229	0.146964	Unchanged	Inactivation
chr11	25300000	26750000	0.0179	0.0148957	FAIL	chr11:25300000-26750000_Activation	0.278125	0.289497	0.296025	Unchanged	Activation
chr11	26750000	27200000	0.1902	0.0145104	FAIL	chr11:26750000-27200000_Activation	0.546875	0.554688	0.737075	Unchanged	Activation
chr11	27200000	27700000	0.0266	0.344141	FAIL	chr11:27200000-27700000_Activation	0.700521	0.710938	0.727121	Unchanged	Activation
chr11	27700000	28200000	0.0686	0.173804	FAIL	chr11:27700000-28200000_Activation	0.75	0.859375	0.8186	Activation	Activation
chr11	28200000	28350000	-0.029	0.487127	FAIL	chr11:28200000-28350000_Inactivation	0.617188	0.627604	0.588187	Unchanged	Inactivation
chr11	28350000	28500000	-0.0584	0.232937	FAIL	chr11:28350000-28500000_Inactivation	0.700521	0.653646	0.642121	Unchanged	Inactivation
chr11	28500000	28650000	-0.154	0.0353772	FAIL	chr11:28500000-28650000_Inactivation	0.700521	0.653646	0.546521	Unchanged	Inactivation
chr11	28650000	29100000	-0.2265	0.00520064	PASS	chr11:28650000-29100000_Inactivation	0.722656	0.684028	0.496156	Unchanged	Inactivation
chr11	29100000	29350000	-0.1562	0.0347994	FAIL	chr11:29100000-29350000_Inactivation	0.697917	0.700521	0.541717	Unchanged	Inactivation
chr11	29350000	29650000	-0.0733	0.00898876	FAIL	chr11:29350000-29650000_Inactivation	0.302083	0.325521	0.228783	Unchanged	Inactivation
chr11	29650000	30250000	-0.0003	0.986132	FAIL	chr11:29650000-30250000_Inactivation	0.046875	0.1875	0.046575	Activation	Inactivation
chr11	30250000	30450000	0.062	0.210787	FAIL	chr11:30250000-30450000_Activation	0.195312	0.14974	0.257312	Unchanged	Activation
chr11	30450000	30900000	0.093	0.0991974	FAIL	chr11:30450000-30900000_Activation	0.00260417	0.0546875	0.0956042	Activation	Activation
chr11	30900000	31350000	0.1273	0.0546388	FAIL	chr11:30900000-31350000_Activation	0.00260417	0.0976562	0.129904	Activation	Activation
chr11	31350000	31800000	0.1411	0.0413483	FAIL	chr11:31350000-31800000_Activation	0.393229	0.385417	0.534329	Unchanged	Activation
chr11	31800000	32000000	0.291	0.0047512	FAIL	chr11:31800000-32000000_Activation	0.38151	0.479167	0.67251	Activation	Activation
chr11	32000000	32350000	0.0964	0.0353772	FAIL	chr11:32000000-32350000_Activation	0.415365	0.454861	0.511765	Unchanged	Activation
chr11	32350000	32900000	0.116	0.0536758	FAIL	chr11:32350000-32900000_Activation	0.425781	0.450521	0.541781	Unchanged	Activation
chr11	32900000	33350000	0.0707	0.104719	FAIL	chr11:32900000-33350000_Activation	0.829427	0.945312	0.900127	Activation	Activation
chr11	33350000	33800000	-0.0043	0.954607	FAIL	chr11:33350000-33800000_Inactivation	0.964844	0.916667	0.960544	Unchanged	Inactivation
chr11	33800000	34050000	-0.2877	0.00520064	FAIL	chr11:33800000-34050000_Inactivation	0.973958	0.820312	0.686258	Inactivation	Inactivation
chr11	34050000	34400000	0.046	0.178941	FAIL	chr11:34050000-34400000_Activation	0.947917	0.858073	0.993917	Inactivation	Activation
chr11	34400000	34700000	-0.079	0.13374	FAIL	chr11:34400000-34700000_Inactivation	0.885417	0.746094	0.806417	Inactivation	Inactivation
chr11	34700000	34900000	-0.3047	0.00410915	FAIL	chr11:34700000-34900000_Inactivation	0.888021	0.744792	0.583321	Inactivation	Inactivation
chr11	34900000	35400000	-0.003	0.180546	FAIL	chr11:34900000-35400000_Inactivation	0.932292	0.84375	0.929292	Inactivation	Inactivation
chr11	35400000	35700000	0.0594	0.228058	FAIL	chr11:35400000-35700000_Activation	0.822917	0.878906	0.882317	Activation	Activation
chr11	35700000	35850000	0.2348	0.00751204	FAIL	chr11:35700000-35850000_Activation	0.658854	0.759115	0.893654	Activation	Activation
chr11	35850000	36000000	0.0156	0.695795	FAIL	chr11:35850000-36000000_Activation	0.692708	0.703125	0.708308	Unchanged	Activation
chr11	36000000	36550000	0.0724	0.0567576	FAIL	chr11:36000000-36550000_Activation	0.783854	0.798177	0.856254	Unchanged	Activation
chr11	36550000	37450000	-0.0086	0.762311	FAIL	chr11:36550000-37450000_Inactivation	0.164062	0.148438	0.155463	Unchanged	Inactivation
chr11	37450000	37850000	-0.2249	0.00751204	PASS	chr11:37450000-37850000_Inactivation	0.449219	0.427083	0.224319	Unchanged	Inactivation
chr11	37850000	38250000	-0.3302	0.00205457	PASS	chr11:37850000-38250000_Inactivation	0.464844	0.481771	0.134644	Unchanged	Inactivation
chr11	38250000	38600000	-0.4106	0.000834671	PASS	chr11:38250000-38600000_Inactivation	0.484375	0.5	0.073775	Unchanged	Inactivation
chr11	38600000	38850000	-0.3225	0.00327448	FAIL	chr11:38600000-38850000_Inactivation	0.398438	0.395833	0.0759375	Unchanged	Inactivation
chr11	38850000	39300000	-0.0646	0.197111	FAIL	chr11:38850000-39300000_Inactivation	0.140625	0.179688	0.076025	Unchanged	Inactivation
chr11	39300000	39700000	0.0558	0.217207	FAIL	chr11:39300000-39700000_Activation	0.113281	0.18099	0.169081	Activation	Activation
chr11	39700000	40050000	0.0072	0.854831	FAIL	chr11:39700000-40050000_Activation	0.0859375	0.105469	0.0931375	Unchanged	Activation
chr11	40050000	40300000	0.0576	0.228957	FAIL	chr11:40050000-40300000_Activation	0.0820312	0.0755208	0.139631	Unchanged	Activation
chr11	40300000	40500000	0.189	0.0188122	FAIL	chr11:40300000-40500000_Activation	0.078125	0.0677083	0.267125	Unchanged	Activation
chr11	40500000	41150000	-0.0439	0.307159	FAIL	chr11:40500000-41150000_Inactivation	0.0824653	0.0638021	0.0385653	Unchanged	Inactivation
chr11	41150000	41650000	0.0205	0.587994	FAIL	chr11:41150000-41650000_Activation	0.0807292	0.0416667	0.101229	Unchanged	Activation
chr11	41650000	41900000	0.0665	0.187994	FAIL	chr11:41650000-41900000_Activation	0.0364583	0.0130208	0.102958	Unchanged	Activation
chr11	41900000	42350000	0.0126	0.750048	FAIL	chr11:41900000-42350000_Activation	0.0364583	0.0130208	0.0490583	Unchanged	Activation
chr11	42350000	43650000	-0.0382	0.0224077	FAIL	chr11:42350000-43650000_Inactivation	0.1875	0.161458	0.1493	Unchanged	Inactivation
chr11	43650000	43850000	0.144	0.0397432	FAIL	chr11:43650000-43850000_Activation	0.385417	0.481771	0.529417	Activation	Activation
chr11	43850000	44250000	0.0199	0.629535	FAIL	chr11:43850000-44250000_Activation	0.578125	0.528646	0.598025	Unchanged	Activation
chr11	44250000	44550000	-0.0715	0.0182986	FAIL	chr11:44250000-44550000_Inactivation	0.50651	0.503906	0.43501	Unchanged	Inactivation
chr11	44550000	45850000	0.0214	0.0733868	FAIL	chr11:44550000-45850000_Activation	0.540365	0.547743	0.561765	Unchanged	Activation
chr11	45850000	46250000	-0.0651	0.194671	FAIL	chr11:45850000-46250000_Inactivation	0.981771	0.986979	0.916671	Unchanged	Inactivation
chr11	46250000	46450000	-0.0043	0.911075	FAIL	chr11:46250000-46450000_Inactivation	0.989583	0.940104	0.985283	Unchanged	Inactivation
chr11	46450000	46950000	0.0232	0.491429	FAIL	chr11:46450000-46950000_Activation	0.980469	0.992188	1.00367	Unchanged	Activation
chr11	46950000	47650000	-0.0101	0.760064	FAIL	chr11:46950000-47650000_Inactivation	0.938802	0.865885	0.928702	Inactivation	Inactivation
chr11	47650000	47900000	0.062	0.130658	FAIL	chr11:47650000-47900000_Activation	0.889323	0.925781	0.951323	Unchanged	Activation
chr11	47900000	48700000	-0.1322	0.000321027	PASS	chr11:47900000-48700000_Inactivation	0.541667	0.544922	0.409467	Unchanged	Inactivation
chr11	48700000	49000000	0.0339	0.232424	FAIL	chr11:48700000-49000000_Activation	0.173177	0.128906	0.207077	Unchanged	Activation
chr11	49000000	49800000	-0.0441	0.333933	FAIL	chr11:49000000-49800000_Inactivation	0.0833333	0.121528	0.0392333	Unchanged	Inactivation
chr11	49800000	50300000	0.0257	0.140482	FAIL	chr11:49800000-50300000_Activation	0.0625	0.0755208	0.0882	Unchanged	Activation
chr11	50300000	50750000	-0.1388	0.0429535	FAIL	chr11:50300000-50750000_Inactivation	0.192708	0.170573	0.0539083	Unchanged	Inactivation
chr11	51200000	54900000	0.0216	0.331108	FAIL	chr11:51200000-54900000_Activation	0.181424	0.171875	0.203024	Unchanged	Activation
chr11	54900000	55050000	0.1227	0.0581059	FAIL	chr11:54900000-55050000_Activation	0.0598958	0.177083	0.182596	Activation	Activation
chr11	55050000	55400000	-0.0084	0.822151	FAIL	chr11:55050000-55400000_Inactivation	0.0598958	0.0598958	0.0514958	Unchanged	Inactivation
chr11	55400000	56200000	0.0242	0.524687	FAIL	chr11:55400000-56200000_Activation	0.0104167	0.0325521	0.0346167	Unchanged	Activation
chr11	56200000	56600000	-0.0282	0.5939	FAIL	chr11:56200000-56600000_Inactivation	0.0742188	0.13151	0.0460187	Activation	Inactivation
chr11	56600000	56800000	0.1945	0.0178491	FAIL	chr11:56600000-56800000_Activation	0.109375	0.161458	0.303875	Activation	Activation
chr11	56800000	57050000	0.0513	0.270562	FAIL	chr11:56800000-57050000_Activation	0.252604	0.161458	0.303904	Inactivation	Activation
chr11	57050000	57600000	0.1216	0.0546388	FAIL	chr11:57050000-57600000_Activation	0.71875	0.796875	0.84035	Activation	Activation
chr11	57600000	57850000	0.0142	0.720642	FAIL	chr11:57600000-57850000_Activation	0.299479	0.302083	0.313679	Unchanged	Activation
chr11	57850000	58300000	-0.0541	0.299904	FAIL	chr11:57850000-58300000_Inactivation	0.401042	0.41059	0.346942	Unchanged	Inactivation
chr11	58300000	58700000	0.095	0.0453933	FAIL	chr11:58300000-58700000_Activation	0.454427	0.533854	0.549427	Activation	Activation
chr11	58700000	59300000	-0.0199	0.479486	FAIL	chr11:58700000-59300000_Inactivation	0.380208	0.393229	0.360308	Unchanged	Inactivation
chr11	59300000	59450000	0.2027	0.014703	FAIL	chr11:59300000-59450000_Activation	0.638021	0.677083	0.840721	Unchanged	Activation
chr11	59450000	60150000	0.0606	0.162697	FAIL	chr11:59450000-60150000_Activation	0.24349	0.238281	0.30409	Unchanged	Activation
chr11	60150000	60500000	0.1071	0.0769823	FAIL	chr11:60150000-60500000_Activation	0.0546875	0	0.161788	Inactivation	Activation
chr11	60500000	61050000	0.0386	0.453098	FAIL	chr11:60500000-61050000_Activation	0.580729	0.798177	0.619329	Activation	Activation
chr11	61050000	61600000	-0.0562	0.244944	FAIL	chr11:61050000-61600000_Inactivation	0.997396	1	0.941196	Unchanged	Inactivation
chr11	61600000	61750000	0.1651	0.0297271	FAIL	chr11:61600000-61750000_Activation	0.776042	0.667969	0.941142	Inactivation	Activation
chr11	61750000	62150000	-0.2895	0.00179775	PASS	chr11:61750000-62150000_Inactivation	0.776042	0.619792	0.486542	Inactivation	Inactivation
chr11	62150000	64150000	-0.0362	0.000770465	FAIL	chr11:62150000-64150000_Inactivation	0.716146	0.77474	0.679946	Activation	Inactivation
chr11	64150000	64500000	-0.1942	0.0178491	FAIL	chr11:64150000-64500000_Inactivation	0.760417	0.664062	0.566217	Inactivation	Inactivation
chr11	64500000	67300000	0.1241	0.00128411	PASS	chr11:64500000-67300000_Activation	0.772569	0.863715	0.896669	Activation	Activation
chr11	67300000	67600000	-0.0119	0.760064	FAIL	chr11:67300000-67600000_Inactivation	0.640625	0.771484	0.628725	Activation	Inactivation
chr11	67700000	68050000	-0.1783	0.00558587	PASS	chr11:67700000-68050000_Inactivation	0.908854	0.741536	0.730554	Inactivation	Inactivation
chr11	68050000	68200000	-0.2912	0.00500803	FAIL	chr11:68050000-68200000_Inactivation	0.908854	0.916667	0.617654	Unchanged	Inactivation
chr11	68200000	70050000	-0.1325	0.0238202	FAIL	chr11:68200000-70050000_Inactivation	0.863281	0.811384	0.730781	Inactivation	Inactivation
chr11	70050000	70300000	-0.0374	0.431204	FAIL	chr11:70050000-70300000_Inactivation	0.773438	0.714844	0.736038	Inactivation	Inactivation
chr11	70300000	70700000	-0.1262	0.0563082	FAIL	chr11:70300000-70700000_Inactivation	0.645833	0.606771	0.519633	Unchanged	Inactivation
chr11	70700000	70900000	-0.2076	0.0139326	FAIL	chr11:70700000-70900000_Inactivation	0.592448	0.606771	0.384848	Unchanged	Inactivation
chr11	70900000	71500000	-0.1061	0.0704976	FAIL	chr11:70900000-71500000_Inactivation	0.698785	0.559028	0.592685	Inactivation	Inactivation
chr11	71500000	72550000	0.0366	0.373034	FAIL	chr11:71500000-72550000_Activation	0.908854	0.917969	0.945454	Unchanged	Activation
chr11	72550000	72850000	-0.1399	0.0420546	FAIL	chr11:72550000-72850000_Inactivation	0.877604	0.734375	0.737704	Inactivation	Inactivation
chr11	72850000	73150000	0.072	0.14947	FAIL	chr11:72850000-73150000_Activation	0.871094	0.838542	0.943094	Unchanged	Activation
chr11	73150000	73500000	0.1065	0.0783949	FAIL	chr11:73150000-73500000_Activation	0.856771	0.921875	0.963271	Activation	Activation
chr11	73500000	74150000	0.0075	0.79435	FAIL	chr11:73500000-74150000_Activation	0.953125	0.876302	0.960625	Inactivation	Activation
chr11	74150000	74300000	0.354	0.00199037	FAIL	chr11:74150000-74300000_Activation	0.606771	0.830729	0.960771	Activation	Activation
chr11	74300000	74700000	0.0806	0.129888	FAIL	chr11:74300000-74700000_Activation	0.880208	0.901042	0.960808	Unchanged	Activation
chr11	74700000	74900000	-0.2374	0.00898876	FAIL	chr11:74700000-74900000_Inactivation	0.869792	0.667969	0.632392	Inactivation	Inactivation
chr11	74900000	75550000	-0.037	0.125136	FAIL	chr11:74900000-75550000_Inactivation	0.821615	0.777778	0.784615	Unchanged	Inactivation
chr11	75550000	75850000	-0.1634	0.0200321	FAIL	chr11:75550000-75850000_Inactivation	0.875	0.802083	0.7116	Inactivation	Inactivation
chr11	75850000	76300000	-0.1843	0.01939	FAIL	chr11:75850000-76300000_Inactivation	0.884115	0.826823	0.699815	Inactivation	Inactivation
chr11	76300000	76750000	-0.0673	0.172199	FAIL	chr11:76300000-76750000_Inactivation	0.848958	0.830729	0.781658	Unchanged	Inactivation
chr11	76750000	77350000	0.0265	0.385233	FAIL	chr11:76750000-77350000_Activation	0.920573	0.838542	0.947073	Inactivation	Activation
chr11	77350000	77500000	-0.1801	0.0214446	FAIL	chr11:77350000-77500000_Inactivation	0.979167	0.971354	0.799067	Unchanged	Inactivation
chr11	77500000	78350000	-0.0721	0.0502087	FAIL	chr11:77500000-78350000_Inactivation	0.798611	0.809028	0.726511	Unchanged	Inactivation
chr11	78350000	79200000	-0.1669	0.00436597	PASS	chr11:78350000-79200000_Inactivation	0.611111	0.595052	0.444211	Unchanged	Inactivation
chr11	79200000	79600000	-0.0416	0.00834671	FAIL	chr11:79200000-79600000_Inactivation	0.111979	0.311198	0.0703792	Activation	Inactivation
chr11	79600000	79900000	0.0662	0.188443	FAIL	chr11:79600000-79900000_Activation	0	0.0585938	0.0662	Activation	Activation
chr11	79900000	80400000	0.0098	0.799743	FAIL	chr11:79900000-80400000_Activation	0	0.00520833	0.0098	Unchanged	Activation
chr11	80400000	80600000	0.0816	0.125714	FAIL	chr11:80400000-80600000_Activation	0.0286458	0.0078125	0.110246	Unchanged	Activation
chr11	80600000	80950000	0.0015	0.976758	FAIL	chr11:80600000-80950000_Activation	0.0260417	0.046875	0.0275417	Unchanged	Activation
chr11	80950000	82100000	-0.0129	0.654896	FAIL	chr11:80950000-82100000_Inactivation	0.0182292	0.0607639	0.00532917	Unchanged	Inactivation
chr11	82100000	82350000	-0.1017	0.084366	FAIL	chr11:82100000-82350000_Inactivation	0.104167	0.0338542	0.00246667	Inactivation	Inactivation
chr11	82350000	82600000	-0.023	0.0502087	FAIL	chr11:82350000-82600000_Inactivation	0.200521	0.0338542	0.177521	Inactivation	Inactivation
chr11	82600000	83000000	0.1377	0.000834671	PASS	chr11:82600000-83000000_Activation	0.434896	0.679688	0.572596	Activation	Activation
chr11	83000000	84850000	-0.0104	0.0387159	FAIL	chr11:83000000-84850000_Inactivation	0.0817708	0.0605469	0.0713708	Unchanged	Inactivation
chr11	84850000	85300000	0.0794	0.133226	FAIL	chr11:84850000-85300000_Activation	0.0260417	0.0104167	0.105442	Unchanged	Activation
chr11	85300000	85650000	0.0951	0.0957303	FAIL	chr11:85300000-85650000_Activation	0.632812	0.690104	0.727912	Activation	Activation
chr11	85650000	86550000	-0.0353	0.0729374	FAIL	chr11:85650000-86550000_Inactivation	0.917535	0.909722	0.882235	Unchanged	Inactivation
chr11	86550000	87700000	-0.1344	0.0059069	PASS	chr11:86550000-87700000_Inactivation	0.43533	0.435872	0.30093	Unchanged	Inactivation
chr11	87750000	88000000	0.1317	0.0500161	FAIL	chr11:87750000-88000000_Activation	0.407552	0.406901	0.539252	Unchanged	Activation
chr11	88000000	88550000	0.0218	0.504526	FAIL	chr11:88000000-88550000_Activation	0.558594	0.550781	0.580394	Unchanged	Activation
chr11	88550000	89050000	0.1775	0.0156019	FAIL	chr11:88550000-89050000_Activation	0.378906	0.388021	0.556406	Unchanged	Activation
chr11	89050000	89350000	0.2698	0.00622793	PASS	chr11:89050000-89350000_Activation	0.455729	0.492188	0.725529	Unchanged	Activation
chr11	89350000	90000000	0.0971	0.0491172	FAIL	chr11:89350000-90000000_Activation	0.291667	0.310764	0.388767	Unchanged	Activation
chr11	90000000	90850000	-0.0187	0.63191	FAIL	chr11:90000000-90850000_Inactivation	0.0429688	0.101562	0.0242687	Activation	Inactivation
chr11	90850000	91300000	0.0233	0.376822	FAIL	chr11:90850000-91300000_Activation	0.0559896	0.0872396	0.0792896	Unchanged	Activation
chr11	91300000	91550000	0.0781	0.137143	FAIL	chr11:91300000-91550000_Activation	0.00520833	0.0833333	0.0833083	Activation	Activation
chr11	91550000	91800000	0.0144	0.718909	FAIL	chr11:91550000-91800000_Activation	0.00520833	0.0260417	0.0196083	Unchanged	Activation
chr11	91800000	92050000	-0.0804	0.0450722	FAIL	chr11:91800000-92050000_Inactivation	0.0859375	0.03125	0.0055375	Inactivation	Inactivation
chr11	92050000	92350000	0.0555	0.249053	FAIL	chr11:92050000-92350000_Activation	0.015625	0.0364583	0.071125	Unchanged	Activation
chr11	92350000	92850000	0.1366	0.0319101	FAIL	chr11:92350000-92850000_Activation	0.146701	0.233073	0.283301	Activation	Activation
chr11	92850000	93200000	0.0481	0.158652	FAIL	chr11:92850000-93200000_Activation	0.270833	0.313802	0.318933	Unchanged	Activation
chr11	93200000	93550000	0.1102	0.0565008	FAIL	chr11:93200000-93550000_Activation	0.447917	0.485677	0.558117	Unchanged	Activation
chr11	93550000	94450000	0.0246	0.00764045	FAIL	chr11:93550000-94450000_Activation	0.391146	0.425	0.415746	Unchanged	Activation
chr11	94450000	94900000	0.1686	0.00070626	PASS	chr11:94450000-94900000_Activation	0.549479	0.649306	0.718079	Activation	Activation
chr11	94900000	95500000	-0.0257	0.00886035	FAIL	chr11:94900000-95500000_Inactivation	0.360677	0.203125	0.334977	Inactivation	Inactivation
chr11	95500000	95800000	0.0294	0.483724	FAIL	chr11:95500000-95800000_Activation	0.791667	0.875	0.821067	Activation	Activation
chr11	95800000	96150000	-0.0109	0.602632	FAIL	chr11:95800000-96150000_Inactivation	0.595703	0.96875	0.584803	Activation	Inactivation
chr11	96150000	96700000	-0.088	0.107223	FAIL	chr11:96150000-96700000_Inactivation	0.204427	0.183594	0.116427	Unchanged	Inactivation
chr11	96700000	97150000	-0.0112	0.3374	FAIL	chr11:96700000-97150000_Inactivation	0.0729167	0.0286458	0.0617167	Unchanged	Inactivation
chr11	97150000	98200000	-0.1205	0.02061	FAIL	chr11:97150000-98200000_Inactivation	0.188368	0.182812	0.0678681	Unchanged	Inactivation
chr11	98200000	99000000	0.0019	0.125714	FAIL	chr11:98200000-99000000_Activation	0.143229	0.154514	0.145129	Unchanged	Activation
chr11	99000000	99750000	-0.1665	0.0178491	FAIL	chr11:99000000-99750000_Inactivation	0.243924	0.251736	0.0774236	Unchanged	Inactivation
chr11	99750000	100400000	-0.0707	0.0746709	FAIL	chr11:99750000-100400000_Inactivation	0.135417	0.165365	0.0647167	Unchanged	Inactivation
chr11	100400000	100550000	-0.3128	0.00378812	FAIL	chr11:100400000-100550000_Inactivation	0.401042	0.286458	0.0882417	Inactivation	Inactivation
chr11	100550000	100850000	0.2926	0.00487961	PASS	chr11:100550000-100850000_Activation	0.401042	0.473958	0.693642	Activation	Activation
chr11	100850000	101250000	0.065	0.195698	FAIL	chr11:100850000-101250000_Activation	0.0208333	0.0820312	0.0858333	Activation	Activation
chr11	101250000	101700000	0.0089	0.814575	FAIL	chr11:101250000-101700000_Activation	0.0989583	0.0677083	0.107858	Unchanged	Activation
chr11	101700000	101950000	0.1192	0.0617014	FAIL	chr11:101700000-101950000_Activation	0.473958	0.489583	0.593158	Unchanged	Activation
chr11	101950000	103000000	-0.0527	0.00295345	FAIL	chr11:101950000-103000000_Inactivation	0.834201	0.872396	0.781501	Unchanged	Inactivation
chr11	103000000	103500000	-0.24	0.00898876	PASS	chr11:103000000-103500000_Inactivation	0.830729	0.778646	0.590729	Inactivation	Inactivation
chr11	103500000	104400000	-0.4141	0.000834671	PASS	chr11:103500000-104400000_Inactivation	0.595486	0.573785	0.181386	Unchanged	Inactivation
chr11	104400000	105000000	-0.2218	0.0104655	FAIL	chr11:104400000-105000000_Inactivation	0.683594	0.669271	0.461794	Unchanged	Inactivation
chr11	105000000	105200000	-0.1284	0.0539326	FAIL	chr11:105000000-105200000_Inactivation	0.682292	0.625	0.553892	Inactivation	Inactivation
chr11	105200000	105800000	-0.2866	0.00500803	PASS	chr11:105200000-105800000_Inactivation	0.622396	0.589844	0.335796	Unchanged	Inactivation
chr11	105800000	105950000	-0.0783	0.136437	FAIL	chr11:105800000-105950000_Inactivation	0.622396	0.635417	0.544096	Unchanged	Inactivation
chr11	105950000	106950000	0.1334	0.00693419	PASS	chr11:105950000-106950000_Activation	0.460938	0.414714	0.594337	Unchanged	Activation
chr11	106950000	107300000	0.0225	0.0922632	FAIL	chr11:106950000-107300000_Activation	0.299479	0.28125	0.321979	Unchanged	Activation
chr11	107300000	107650000	-0.21	0.00288925	PASS	chr11:107300000-107650000_Inactivation	0.807292	0.575521	0.597292	Inactivation	Inactivation
chr11	107650000	107900000	0.0397	0.0429535	FAIL	chr11:107650000-107900000_Activation	0.683594	0.776042	0.723294	Activation	Activation
chr11	107900000	108350000	-0.0855	0.0353772	FAIL	chr11:107900000-108350000_Inactivation	0.755208	0.802083	0.669708	Unchanged	Inactivation
chr11	108350000	108950000	-0.0133	0.25374	FAIL	chr11:108350000-108950000_Inactivation	0.724826	0.69184	0.711526	Unchanged	Inactivation
chr11	108950000	109300000	-0.1111	0.0727448	FAIL	chr11:108950000-109300000_Inactivation	0.554688	0.484375	0.443588	Inactivation	Inactivation
chr11	109300000	110350000	-0.2252	0.000834671	PASS	chr11:109300000-110350000_Inactivation	0.643229	0.65625	0.418029	Unchanged	Inactivation
chr11	110350000	111100000	0.3607	0.000834671	PASS	chr11:110350000-111100000_Activation	0.0182292	0.169271	0.378929	Activation	Activation
chr11	111100000	111400000	0.0354	0.411493	FAIL	chr11:111100000-111400000_Activation	0.315104	0.299479	0.350504	Unchanged	Activation
chr11	111400000	111950000	0.1767	0.0224077	FAIL	chr11:111400000-111950000_Activation	0.798177	0.875	0.974877	Activation	Activation
chr11	111950000	112150000	0.3194	0.00327448	FAIL	chr11:111950000-112150000_Activation	0.653646	0.6875	0.973046	Unchanged	Activation
chr11	112150000	114350000	0.1044	0.00346709	PASS	chr11:112150000-114350000_Activation	0.334449	0.388021	0.438849	Activation	Activation
chr11	114350000	115400000	-0.0576	0.0797432	FAIL	chr11:114350000-115400000_Inactivation	0.145833	0.164714	0.0882333	Unchanged	Inactivation
chr11	115400000	118600000	0.0494	0.0145104	FAIL	chr11:115400000-118600000_Activation	0.464962	0.516927	0.514362	Activation	Activation
chr11	118600000	118750000	-0.2002	0.0154735	FAIL	chr11:118600000-118750000_Inactivation	0.945312	0.9375	0.745113	Unchanged	Inactivation
chr11	118750000	119250000	0.0305	0.373612	FAIL	chr11:118750000-119250000_Activation	0.894965	0.911458	0.925465	Unchanged	Activation
chr11	119250000	119700000	0.1278	0.0105297	FAIL	chr11:119250000-119700000_Activation	0.579427	0.50651	0.707227	Inactivation	Activation
chr11	119700000	121500000	0.0161	0.0491172	FAIL	chr11:119700000-121500000_Activation	0.453646	0.457465	0.469746	Unchanged	Activation
chr11	121500000	123300000	-0.0304	0.000385233	FAIL	chr11:121500000-123300000_Inactivation	0.688244	0.684524	0.657844	Unchanged	Inactivation
chr11	123300000	124250000	0.0864	0.0679294	FAIL	chr11:123300000-124250000_Activation	0.250868	0.234375	0.337268	Unchanged	Activation
chr11	124250000	124450000	-0.0236	0.566613	FAIL	chr11:124250000-124450000_Inactivation	0.234375	0.200521	0.210775	Unchanged	Inactivation
chr11	124450000	124700000	0.0717	0.158652	FAIL	chr11:124450000-124700000_Activation	0.53125	0.622396	0.60295	Activation	Activation
chr11	124700000	125000000	0.1998	0.0154735	FAIL	chr11:124700000-125000000_Activation	0.5625	0.588542	0.7623	Unchanged	Activation
chr11	125000000	125350000	0.2971	0.00404494	PASS	chr11:125000000-125350000_Activation	0.432292	0.440104	0.729392	Unchanged	Activation
chr11	125350000	125750000	0.0578	0.051557	FAIL	chr11:125350000-125750000_Activation	0.433594	0.440104	0.491394	Unchanged	Activation
chr11	125750000	125950000	-0.146	0.0385233	FAIL	chr11:125750000-125950000_Inactivation	0.565104	0.520833	0.419104	Unchanged	Inactivation
chr11	125950000	127350000	0.0555	0.00622793	FAIL	chr11:125950000-127350000_Activation	0.479687	0.495312	0.535188	Unchanged	Activation
chr11	127350000	127900000	0.1996	0.00487961	PASS	chr11:127350000-127900000_Activation	0.416667	0.414062	0.616267	Unchanged	Activation
chr11	127900000	128400000	0.1158	0.0472552	FAIL	chr11:127900000-128400000_Activation	0.757812	0.796875	0.873613	Unchanged	Activation
chr11	128400000	128800000	0.1878	0.0190048	FAIL	chr11:128400000-128800000_Activation	0.723958	0.740885	0.911758	Unchanged	Activation
chr11	128800000	129200000	0.2601	0.00199037	PASS	chr11:128800000-129200000_Activation	0.557292	0.544271	0.817392	Unchanged	Activation
chr11	129200000	130300000	0.0318	0.313836	FAIL	chr11:129200000-130300000_Activation	0.583333	0.619792	0.615133	Unchanged	Activation
chr11	130300000	130800000	-0.1696	0.0133547	FAIL	chr11:130300000-130800000_Inactivation	0.966146	0.877604	0.796546	Inactivation	Inactivation
chr11	130800000	131800000	0.0231	0.00436597	FAIL	chr11:130800000-131800000_Activation	0.53125	0.50434	0.55435	Unchanged	Activation
chr11	131800000	132200000	0.2271	0.00532905	PASS	chr11:131800000-132200000_Activation	0.55599	0.546875	0.78309	Unchanged	Activation
chr11	132200000	133800000	0.0172	0.0190048	FAIL	chr11:132200000-133800000_Activation	0.331163	0.333854	0.348363	Unchanged	Activation
chr11	133800000	134000000	-0.1794	0.0222793	FAIL	chr11:133800000-134000000_Inactivation	0.424479	0.4375	0.245079	Unchanged	Inactivation
chr11	134000000	134150000	0.1515	0.0360193	FAIL	chr11:134000000-134150000_Activation	0.424479	0.4375	0.575979	Unchanged	Activation
chr11	134150000	134700000	0.0456	0.168989	FAIL	chr11:134150000-134700000_Activation	0.200521	0.236979	0.246121	Unchanged	Activation
chr11	134700000	134950000	0.1592	0.0326806	FAIL	chr11:134700000-134950000_Activation	0.169271	0.192708	0.328471	Unchanged	Activation
chr12	200000	400000	-0.1698	0.0253401	FAIL	chr12:200000-400000_Inactivation	0.567358	0.530026	0.397558	Unchanged	Inactivation
chr12	400000	1100000	-0.0279	0.0157328	FAIL	chr12:400000-1100000_Inactivation	0.761658	0.906005	0.733758	Activation	Inactivation
chr12	1100000	12200000	0.0959	0.00322393	FAIL	chr12:1100000-12200000_Activation	0.421899	0.435694	0.517799	Unchanged	Activation
chr12	12200000	12850000	-0.141	0.00805984	PASS	chr12:12200000-12850000_Inactivation	0.884715	0.826806	0.743715	Inactivation	Inactivation
chr12	12850000	13100000	0.0197	0.565672	FAIL	chr12:12850000-13100000_Activation	0.948187	0.976501	0.967887	Unchanged	Activation
chr12	13100000	14300000	0.1221	0.00857567	PASS	chr12:13100000-14300000_Activation	0.294473	0.304613	0.416573	Unchanged	Activation
chr12	14300000	14500000	0.315	0.00296602	FAIL	chr12:14300000-14500000_Activation	0.233161	0.263708	0.548161	Unchanged	Activation
chr12	14500000	14900000	0.1096	0.0536463	FAIL	chr12:14500000-14900000_Activation	0.314767	0.36423	0.424367	Unchanged	Activation
chr12	14900000	15150000	0.1465	0.0330131	FAIL	chr12:14900000-15150000_Activation	0.404145	0.483029	0.550645	Activation	Activation
chr12	15150000	15950000	0.0935	0.0684119	FAIL	chr12:15150000-15950000_Activation	0.494819	0.498695	0.588319	Unchanged	Activation
chr12	15950000	16150000	0.2153	0.0134116	FAIL	chr12:15950000-16150000_Activation	0.463731	0.475196	0.679031	Unchanged	Activation
chr12	16150000	16450000	0.0177	0.603392	FAIL	chr12:16150000-16450000_Activation	0.202073	0.206266	0.219773	Unchanged	Activation
chr12	16450000	16800000	-0.1506	0.0127023	FAIL	chr12:16450000-16800000_Inactivation	0.277202	0.295039	0.126602	Unchanged	Inactivation
chr12	16800000	17700000	-0.0381	0.308337	FAIL	chr12:16800000-17700000_Inactivation	0.0984456	0.127415	0.0603456	Unchanged	Inactivation
chr12	17700000	18050000	-0.0145	0.670643	FAIL	chr12:17700000-18050000_Inactivation	0.0984456	0.0887728	0.0839456	Unchanged	Inactivation
chr12	18050000	18250000	-0.1622	0.0277258	FAIL	chr12:18050000-18250000_Inactivation	0.246114	0.258486	0.083914	Unchanged	Inactivation
chr12	18250000	18800000	-0.0636	0.13476	FAIL	chr12:18250000-18800000_Inactivation	0.484456	0.51436	0.420856	Unchanged	Inactivation
chr12	18800000	19300000	-0.1279	0.0314656	FAIL	chr12:18800000-19300000_Inactivation	0.63342	0.677546	0.50552	Unchanged	Inactivation
chr12	19300000	20150000	0.0557	0.0542911	FAIL	chr12:19300000-20150000_Activation	0.676166	0.609399	0.731866	Inactivation	Activation
chr12	20150000	20500000	-0.0414	0.287253	FAIL	chr12:20150000-20500000_Inactivation	0.46114	0.471279	0.41974	Unchanged	Inactivation
chr12	20500000	20800000	0.1981	0.0179896	FAIL	chr12:20500000-20800000_Activation	0.46114	0.501305	0.65924	Unchanged	Activation
chr12	20800000	21550000	0.088	0.0744729	FAIL	chr12:20800000-21550000_Activation	0.117876	0.152742	0.205876	Unchanged	Activation
chr12	21550000	21850000	0.1104	0.0548714	FAIL	chr12:21550000-21850000_Activation	0.331606	0.349869	0.442006	Unchanged	Activation
chr12	21850000	22150000	0.0756	0.109227	FAIL	chr12:21850000-22150000_Activation	0.178756	0.164491	0.254356	Unchanged	Activation
chr12	22150000	22500000	0.2769	0.000902702	PASS	chr12:22150000-22500000_Activation	0.410622	0.370757	0.687522	Unchanged	Activation
chr12	22500000	23150000	0.2039	0.0118641	FAIL	chr12:22500000-23150000_Activation	0.477979	0.440383	0.681879	Unchanged	Activation
chr12	23150000	23800000	0.2843	0.00367529	PASS	chr12:23150000-23800000_Activation	0.389896	0.37946	0.674196	Unchanged	Activation
chr12	23800000	24050000	0.0951	0.0737636	FAIL	chr12:23800000-24050000_Activation	0.603627	0.47389	0.698727	Inactivation	Activation
chr12	24050000	24450000	0.1686	0.0185699	FAIL	chr12:24050000-24450000_Activation	0.621762	0.557441	0.790362	Inactivation	Activation
chr12	24450000	25000000	0.0286	0.303308	FAIL	chr12:24450000-25000000_Activation	0.694301	0.611836	0.722901	Inactivation	Activation
chr12	25000000	25550000	-0.0746	0.0427494	FAIL	chr12:25000000-25550000_Inactivation	0.797927	0.776762	0.723327	Unchanged	Inactivation
chr12	25550000	26100000	0.0962	0.0718293	FAIL	chr12:25550000-26100000_Activation	0.82513	0.754569	0.92133	Inactivation	Activation
chr12	26100000	26550000	-0.0127	0.493197	FAIL	chr12:26100000-26550000_Inactivation	0.893782	0.800696	0.881082	Inactivation	Inactivation
chr12	26550000	26900000	-0.0618	0.160681	FAIL	chr12:26550000-26900000_Inactivation	0.84456	0.793734	0.78276	Inactivation	Inactivation
chr12	26900000	27350000	-0.1219	0.0457154	FAIL	chr12:26900000-27350000_Inactivation	0.937824	0.886423	0.815924	Inactivation	Inactivation
chr12	27350000	27850000	0.0701	0.0432652	FAIL	chr12:27350000-27850000_Activation	0.900691	0.917755	0.970791	Unchanged	Activation
chr12	27850000	28100000	-0.0451	0.259785	FAIL	chr12:27850000-28100000_Inactivation	0.909326	0.859008	0.864226	Inactivation	Inactivation
chr12	28100000	28400000	-0.218	0.0131537	FAIL	chr12:28100000-28400000_Inactivation	0.909326	0.772846	0.691326	Inactivation	Inactivation
chr12	28400000	28750000	-0.0839	0.0920111	FAIL	chr12:28400000-28750000_Inactivation	0.629534	0.668407	0.545634	Unchanged	Inactivation
chr12	28750000	29250000	-0.3438	0.00161197	PASS	chr12:28750000-29250000_Inactivation	0.632988	0.627285	0.289188	Unchanged	Inactivation
chr12	29250000	29550000	-0.0912	0.0775034	FAIL	chr12:29250000-29550000_Inactivation	0.57513	0.64752	0.48393	Activation	Inactivation
chr12	29550000	29950000	-0.3456	0.00238571	PASS	chr12:29550000-29950000_Inactivation	0.471503	0.48564	0.125903	Unchanged	Inactivation
chr12	29950000	30500000	-0.2187	0.0121865	FAIL	chr12:29950000-30500000_Inactivation	0.300518	0.335509	0.0818181	Unchanged	Inactivation
chr12	30500000	34200000	-0.0728	0.0048359	FAIL	chr12:30500000-34200000_Inactivation	0.529494	0.5324	0.456694	Unchanged	Inactivation
chr12	34200000	34450000	0.0569	0.216068	FAIL	chr12:34200000-34450000_Activation	0.0932642	0.0992167	0.150164	Unchanged	Activation
chr12	34450000	38500000	0.0097	0.529886	FAIL	chr12:34450000-38500000_Activation	0.0865285	0.0913838	0.0962285	Unchanged	Activation
chr12	38500000	38750000	0.0429	0.274099	FAIL	chr12:38500000-38750000_Activation	0.0854922	0.135117	0.128392	Unchanged	Activation
chr12	38750000	39050000	0.0046	0.878071	FAIL	chr12:38750000-39050000_Activation	0.0595855	0.0496084	0.0641855	Unchanged	Activation
chr12	39050000	39700000	-0.0205	0.106583	FAIL	chr12:39050000-39700000_Inactivation	0.0829016	0.109661	0.0624016	Unchanged	Inactivation
chr12	39700000	40050000	0.1202	0.0303695	FAIL	chr12:39700000-40050000_Activation	0.138601	0.164491	0.258801	Unchanged	Activation
chr12	40050000	40500000	-0.0094	0.77742	FAIL	chr12:40050000-40500000_Inactivation	0.0414508	0.0313316	0.0320508	Unchanged	Inactivation
chr12	40500000	40800000	0.0807	0.098201	FAIL	chr12:40500000-40800000_Activation	0.121762	0.122715	0.202462	Unchanged	Activation
chr12	40800000	41100000	-0.0611	0.143852	FAIL	chr12:40800000-41100000_Inactivation	0.0647668	0.0587467	0.00366684	Unchanged	Inactivation
chr12	41100000	41450000	0.0074	0.819137	FAIL	chr12:41100000-41450000_Activation	0.0518135	0.0417755	0.0592135	Unchanged	Activation
chr12	41450000	41850000	-0.0612	0.114708	FAIL	chr12:41450000-41850000_Inactivation	0.0686528	0.037859	0.00745285	Unchanged	Inactivation
chr12	41850000	42450000	0.0198	0.353795	FAIL	chr12:41850000-42450000_Activation	0.00777202	0.0261097	0.027572	Unchanged	Activation
chr12	42450000	42650000	0.2046	0.0157328	FAIL	chr12:42450000-42650000_Activation	0.323834	0.4047	0.528434	Activation	Activation
chr12	42650000	42900000	0.1132	0.0532594	FAIL	chr12:42650000-42900000_Activation	0.323834	0.4047	0.437034	Activation	Activation
chr12	42900000	43450000	0.044	0.236508	FAIL	chr12:42900000-43450000_Activation	0	0.0287206	0.044	Unchanged	Activation
chr12	43450000	43800000	0.0173	0.609453	FAIL	chr12:43450000-43800000_Activation	0	0.0639687	0.0173	Activation	Activation
chr12	43800000	44100000	0.0872	0.0859501	FAIL	chr12:43800000-44100000_Activation	0.0880829	0.0913838	0.175283	Unchanged	Activation
chr12	44100000	44250000	0.2623	0.00709266	FAIL	chr12:44100000-44250000_Activation	0.409326	0.506527	0.671626	Activation	Activation
chr12	44250000	45550000	-0.0236	0.019795	FAIL	chr12:44250000-45550000_Inactivation	0.217617	0.242167	0.194017	Unchanged	Inactivation
chr12	45550000	46300000	0.1054	0.0247598	FAIL	chr12:45550000-46300000_Activation	0.662349	0.684943	0.767749	Unchanged	Activation
chr12	46300000	47450000	0.0006	0.0432652	FAIL	chr12:46300000-47450000_Activation	0.822798	0.786423	0.823398	Unchanged	Activation
chr12	47450000	47800000	-0.3771	0.00186988	PASS	chr12:47450000-47800000_Inactivation	0.932642	0.94517	0.555542	Unchanged	Inactivation
chr12	47800000	48100000	-0.3494	0.00232123	PASS	chr12:47800000-48100000_Inactivation	0.709845	0.597911	0.360445	Inactivation	Inactivation
chr12	48100000	58700000	-0.0007	6.44787e-05	FAIL	chr12:48100000-58700000_Inactivation	0.719108	0.731164	0.718408	Unchanged	Inactivation
chr12	58700000	59000000	0.1383	0.0366884	FAIL	chr12:58700000-59000000_Activation	0.57772	0.631854	0.71602	Activation	Activation
chr12	59000000	59550000	0.2078	0.0156683	FAIL	chr12:59000000-59550000_Activation	0.466321	0.503916	0.674121	Unchanged	Activation
chr12	59550000	66850000	0.0126	6.44787e-05	FAIL	chr12:59550000-66850000_Activation	0.459456	0.431984	0.472056	Unchanged	Activation
chr12	66850000	67400000	0.1116	0.0410729	FAIL	chr12:66850000-67400000_Activation	0.0569948	0.0469974	0.168595	Unchanged	Activation
chr12	67400000	68000000	0.2506	0.00709266	PASS	chr12:67400000-68000000_Activation	0.13601	0.165796	0.38661	Unchanged	Activation
chr12	68000000	68600000	0.0829	0.042298	FAIL	chr12:68000000-68600000_Activation	0.408463	0.403829	0.491363	Unchanged	Activation
chr12	68600000	68800000	0.1942	0.0185054	FAIL	chr12:68600000-68800000_Activation	0.702073	0.704961	0.896273	Unchanged	Activation
chr12	68800000	69250000	0.0802	0.0985234	FAIL	chr12:68800000-69250000_Activation	0.816062	0.792428	0.896262	Unchanged	Activation
chr12	69250000	69750000	-0.1513	0.0203753	FAIL	chr12:69250000-69750000_Inactivation	0.646373	0.667102	0.495073	Unchanged	Inactivation
chr12	69750000	70400000	0.089	0.0118641	FAIL	chr12:69750000-70400000_Activation	0.586356	0.672324	0.675356	Activation	Activation
chr12	70400000	70600000	-0.0805	0.098201	FAIL	chr12:70400000-70600000_Inactivation	0.295337	0.26893	0.214837	Unchanged	Inactivation
chr12	70600000	70900000	0.0475	0.0210845	FAIL	chr12:70600000-70900000_Activation	0.373057	0.399478	0.420557	Unchanged	Activation
chr12	70900000	71150000	-0.059	0.0239861	FAIL	chr12:70900000-71150000_Inactivation	0.479275	0.56658	0.420275	Activation	Inactivation
chr12	71150000	71800000	-0.131	0.0364949	FAIL	chr12:71150000-71800000_Inactivation	0.234456	0.208877	0.103456	Unchanged	Inactivation
chr12	71800000	72150000	0.0056	0.595912	FAIL	chr12:71800000-72150000_Activation	0.42487	0.391645	0.43047	Unchanged	Activation
chr12	72150000	73050000	0.0791	0.0179896	FAIL	chr12:72150000-73050000_Activation	0.231434	0.27154	0.310534	Unchanged	Activation
chr12	73050000	73950000	0.0167	0.622219	FAIL	chr12:73050000-73950000_Activation	0.0129534	0.0894256	0.0296534	Activation	Activation
chr12	73950000	74650000	0.0749	0.108582	FAIL	chr12:73950000-74650000_Activation	0.0129534	0.0443864	0.0878534	Unchanged	Activation
chr12	74650000	75450000	-0.0831	0.00283706	FAIL	chr12:74650000-75450000_Inactivation	0.476684	0.349217	0.393584	Inactivation	Inactivation
chr12	75450000	77000000	0.0093	0.178864	FAIL	chr12:75450000-77000000_Activation	0.801382	0.807224	0.810682	Unchanged	Activation
chr12	77000000	77250000	-0.3202	0.00296602	FAIL	chr12:77000000-77250000_Inactivation	0.878238	0.83812	0.558038	Unchanged	Inactivation
chr12	77250000	77550000	-0.0938	0.0631891	FAIL	chr12:77250000-77550000_Inactivation	0.737047	0.741514	0.643247	Unchanged	Inactivation
chr12	77550000	78100000	-0.1439	0.0320459	FAIL	chr12:77550000-78100000_Inactivation	0.550518	0.605744	0.406618	Activation	Inactivation
chr12	78100000	80700000	0.0037	0.00818879	FAIL	chr12:78100000-80700000_Activation	0.730246	0.736945	0.733946	Unchanged	Activation
chr12	80700000	81200000	-0.0633	0.0363015	FAIL	chr12:80700000-81200000_Inactivation	0.588946	0.492167	0.525646	Inactivation	Inactivation
chr12	81200000	81600000	-0.2766	0.00541621	PASS	chr12:81200000-81600000_Inactivation	0.528497	0.453438	0.251897	Inactivation	Inactivation
chr12	81600000	82250000	-0.0475	0.146367	FAIL	chr12:81600000-82250000_Inactivation	0.532815	0.524804	0.485315	Unchanged	Inactivation
chr12	82250000	82700000	-0.3222	0.0027081	PASS	chr12:82250000-82700000_Inactivation	0.527202	0.438642	0.205002	Inactivation	Inactivation
chr12	82700000	83500000	-0.1603	0.0107679	FAIL	chr12:82700000-83500000_Inactivation	0.433506	0.385553	0.273206	Unchanged	Inactivation
chr12	83500000	84150000	-0.0539	0.199562	FAIL	chr12:83500000-84150000_Inactivation	0.124352	0.21584	0.0704523	Activation	Inactivation
chr12	84150000	84400000	-0.1936	0.00477142	FAIL	chr12:84150000-84400000_Inactivation	0.357513	0.305483	0.163913	Inactivation	Inactivation
chr12	84400000	84900000	-0.2636	0.00709266	PASS	chr12:84400000-84900000_Inactivation	0.354922	0.305483	0.0913223	Unchanged	Inactivation
chr12	84900000	85850000	-0.1609	0.0069637	PASS	chr12:84900000-85850000_Inactivation	0.520725	0.579634	0.359825	Activation	Inactivation
chr12	85850000	86300000	0.0304	0.208653	FAIL	chr12:85850000-86300000_Activation	0.611399	0.561358	0.641799	Inactivation	Activation
chr12	86300000	86700000	-0.2765	0.00541621	PASS	chr12:86300000-86700000_Inactivation	0.525907	0.403394	0.249407	Inactivation	Inactivation
chr12	86700000	87000000	-0.3185	0.00296602	PASS	chr12:86700000-87000000_Inactivation	0.525907	0.386423	0.207407	Inactivation	Inactivation
chr12	87000000	88400000	-0.238	0.00251467	PASS	chr12:87000000-88400000_Inactivation	0.528066	0.485117	0.290066	Unchanged	Inactivation
chr12	88400000	89000000	-0.0206	0.00780192	FAIL	chr12:88400000-89000000_Inactivation	0.742228	0.733681	0.721628	Unchanged	Inactivation
chr12	89000000	89400000	-0.1958	0.00296602	PASS	chr12:89000000-89400000_Inactivation	0.812176	0.781984	0.616376	Unchanged	Inactivation
chr12	89400000	90150000	0.0367	0.30176	FAIL	chr12:89400000-90150000_Activation	0.862694	0.868146	0.899394	Unchanged	Activation
chr12	90150000	91600000	-0.1121	0.00702818	PASS	chr12:90150000-91600000_Inactivation	0.671503	0.70235	0.559403	Unchanged	Inactivation
chr12	91600000	92150000	-0.2278	0.0114772	FAIL	chr12:91600000-92150000_Inactivation	0.739637	0.643168	0.511837	Inactivation	Inactivation
chr12	92150000	92350000	-0.1657	0.0264363	FAIL	chr12:92150000-92350000_Inactivation	0.743523	0.655352	0.577823	Inactivation	Inactivation
chr12	92350000	92600000	-0.0559	0.196015	FAIL	chr12:92350000-92600000_Inactivation	0.875648	0.774587	0.819748	Inactivation	Inactivation
chr12	92600000	93050000	-0.0806	0.098201	FAIL	chr12:92600000-93050000_Inactivation	0.875648	0.898172	0.795048	Unchanged	Inactivation
chr12	93050000	93300000	0.0317	0.381005	FAIL	chr12:93050000-93300000_Activation	0.849741	0.898172	0.881441	Unchanged	Activation
chr12	93300000	93850000	-0.0148	0.665549	FAIL	chr12:93300000-93850000_Inactivation	1	0.85248	0.9852	Inactivation	Inactivation
chr12	93850000	94500000	0.1675	0.0261139	FAIL	chr12:93850000-94500000_Activation	0.746114	0.718016	0.913614	Unchanged	Activation
chr12	94500000	95700000	0.0076	0.0332065	FAIL	chr12:94500000-95700000_Activation	0.745596	0.639687	0.753196	Inactivation	Activation
chr12	95700000	95950000	-0.1107	0.0542911	FAIL	chr12:95700000-95950000_Inactivation	0.834197	0.825065	0.723497	Unchanged	Inactivation
chr12	95950000	96450000	-0.2536	0.00728609	PASS	chr12:95950000-96450000_Inactivation	0.975389	0.871192	0.721789	Inactivation	Inactivation
chr12	96450000	96950000	0.0184	0.595912	FAIL	chr12:96450000-96950000_Activation	0.976684	0.922977	0.995084	Inactivation	Activation
chr12	96950000	97400000	0.067	0.135276	FAIL	chr12:96950000-97400000_Activation	0.414508	0.4047	0.481508	Unchanged	Activation
chr12	97400000	97800000	0.2916	0.00432007	PASS	chr12:97400000-97800000_Activation	0.0466321	0.0261097	0.338232	Unchanged	Activation
chr12	97800000	98850000	-0.0173	0.0154749	FAIL	chr12:97800000-98850000_Inactivation	0.101684	0.209399	0.0843839	Activation	Inactivation
chr12	98850000	99450000	0.1434	6.44787e-05	PASS	chr12:98850000-99450000_Activation	0.336788	0.258486	0.480188	Inactivation	Activation
chr12	99450000	100450000	-0.001	0.85718	FAIL	chr12:99450000-100450000_Inactivation	0.0103627	0.0117493	0.00936269	Unchanged	Inactivation
chr12	100450000	100750000	0.1244	0.0434586	FAIL	chr12:100450000-100750000_Activation	0.401554	0.33812	0.525954	Inactivation	Activation
chr12	100750000	101100000	-0.0026	0.240054	FAIL	chr12:100750000-101100000_Inactivation	0.260363	0.253264	0.257763	Unchanged	Inactivation
chr12	101100000	101650000	-0.1174	0.0176672	FAIL	chr12:101100000-101650000_Inactivation	0.24525	0.292428	0.12785	Unchanged	Inactivation
chr12	101650000	105800000	0.0405	0.0127023	FAIL	chr12:101650000-105800000_Activation	0.45277	0.491062	0.49327	Unchanged	Activation
chr12	105800000	106350000	0.4777	0.00051583	PASS	chr12:105800000-106350000_Activation	0.261658	0.36423	0.739358	Activation	Activation
chr12	106350000	106800000	0.2226	0.0096718	PASS	chr12:106350000-106800000_Activation	0.532383	0.519582	0.754983	Unchanged	Activation
chr12	106800000	107350000	0.0275	0.292346	FAIL	chr12:106800000-107350000_Activation	0.378238	0.369452	0.405738	Unchanged	Activation
chr12	107350000	107950000	0.2064	0.0027081	PASS	chr12:107350000-107950000_Activation	0.509067	0.541123	0.715467	Unchanged	Activation
chr12	107950000	109250000	0.1019	0.0230834	FAIL	chr12:107950000-109250000_Activation	0.467876	0.537859	0.569776	Activation	Activation
chr12	109250000	109600000	0.0088	0.791476	FAIL	chr12:109250000-109600000_Activation	0.497409	0.537859	0.506209	Unchanged	Activation
chr12	109600000	110550000	-0.0673	0.00296602	FAIL	chr12:109600000-110550000_Inactivation	0.679793	0.677546	0.612493	Unchanged	Inactivation
chr12	110550000	110850000	0.0026	0.885228	FAIL	chr12:110550000-110850000_Activation	0.96114	0.979112	0.96374	Unchanged	Activation
chr12	110850000	111300000	0.132	0.0337868	FAIL	chr12:110850000-111300000_Activation	0.659326	0.682768	0.791326	Unchanged	Activation
chr12	111300000	111800000	-0.0716	0.0234702	FAIL	chr12:111300000-111800000_Inactivation	0.440415	0.449086	0.368815	Unchanged	Inactivation
chr12	111800000	112050000	0.1423	0.0352054	FAIL	chr12:111800000-112050000_Activation	0.80829	0.913838	0.95059	Activation	Activation
chr12	112050000	112450000	-0.1449	0.0337868	FAIL	chr12:112050000-112450000_Inactivation	0.772021	0.866841	0.627121	Activation	Inactivation
chr12	112450000	113250000	-0.0437	0.00283706	FAIL	chr12:112450000-113250000_Inactivation	0.595855	0.677111	0.552155	Activation	Inactivation
chr12	113250000	113600000	-0.1213	0.0662841	FAIL	chr12:113250000-113600000_Inactivation	0.585492	0.616188	0.464192	Unchanged	Inactivation
chr12	113600000	113900000	0.1044	0.00148301	PASS	chr12:113600000-113900000_Activation	0.514249	0.552219	0.618649	Unchanged	Activation
chr12	113900000	114200000	-0.0454	0.261977	FAIL	chr12:113900000-114200000_Inactivation	0.373057	0.359008	0.327657	Unchanged	Inactivation
chr12	114200000	115700000	0.0368	0.00238571	FAIL	chr12:114200000-115700000_Activation	0.172712	0.168407	0.209512	Unchanged	Activation
chr12	115700000	120350000	0.098	0.00186988	FAIL	chr12:115700000-120350000_Activation	0.352332	0.383812	0.450332	Unchanged	Activation
chr12	120350000	121200000	-0.1236	0.0111548	FAIL	chr12:120350000-121200000_Inactivation	0.867012	0.83899	0.743412	Unchanged	Inactivation
chr12	121200000	121350000	0.1582	0.0294023	FAIL	chr12:121200000-121350000_Activation	0.681347	0.81201	0.839547	Activation	Activation
chr12	121350000	121700000	-0.2378	0.00889806	PASS	chr12:121350000-121700000_Inactivation	0.715026	0.826371	0.477226	Activation	Inactivation
chr12	121700000	122850000	-0.0728	0.0247598	FAIL	chr12:121700000-122850000_Inactivation	0.964378	0.859443	0.891578	Inactivation	Inactivation
chr12	122850000	123050000	-0.1553	0.0294023	FAIL	chr12:122850000-123050000_Inactivation	0.994819	0.890339	0.839519	Inactivation	Inactivation
chr12	123050000	123300000	-0.0106	0.747179	FAIL	chr12:123050000-123300000_Inactivation	0.857513	0.885117	0.846913	Unchanged	Inactivation
chr12	123300000	123700000	0.1253	0.0413953	FAIL	chr12:123300000-123700000_Activation	0.861399	0.955614	0.986699	Activation	Activation
chr12	123700000	124200000	0.0361	0.154942	FAIL	chr12:123700000-124200000_Activation	0.92487	0.943864	0.96097	Unchanged	Activation
chr12	124200000	125650000	-0.1224	0.0147011	FAIL	chr12:124200000-125650000_Inactivation	0.743523	0.714752	0.621123	Unchanged	Inactivation
chr12	125650000	126000000	0.1821	0.000838223	PASS	chr12:125650000-126000000_Activation	0.0388601	0.169713	0.22096	Activation	Activation
chr12	126000000	126500000	0.0772	0.0945902	FAIL	chr12:126000000-126500000_Activation	0.0388601	0.110966	0.11606	Activation	Activation
chr12	126500000	126800000	-0.0075	0.879102	FAIL	chr12:126500000-126800000_Inactivation	0.279793	0.234987	0.272293	Unchanged	Inactivation
chr12	126800000	127000000	0.1667	0.0263718	FAIL	chr12:126800000-127000000_Activation	0.393782	0.449086	0.560482	Activation	Activation
chr12	127000000	127950000	-0.1461	0.000644787	PASS	chr12:127000000-127950000_Inactivation	0.499136	0.524804	0.353036	Unchanged	Inactivation
chr12	127950000	128600000	0.123	0.0261139	FAIL	chr12:127950000-128600000_Activation	0.431347	0.447781	0.554347	Unchanged	Activation
chr12	128600000	129650000	-0.014	0.042427	FAIL	chr12:128600000-129650000_Inactivation	0.194948	0.190601	0.180948	Unchanged	Inactivation
chr12	129650000	130500000	-0.1283	0.0330131	FAIL	chr12:129650000-130500000_Inactivation	0.156736	0.0966057	0.0284358	Inactivation	Inactivation
chr12	130500000	130900000	-0.024	0.526017	FAIL	chr12:130500000-130900000_Inactivation	0.167098	0.203655	0.143098	Unchanged	Inactivation
chr12	130900000	131250000	-0.0007	0.975111	FAIL	chr12:130900000-131250000_Inactivation	0.173575	0.224543	0.172875	Activation	Inactivation
chr12	131250000	131400000	0.1056	0.0595138	FAIL	chr12:131250000-131400000_Activation	0.380829	0.373368	0.486429	Unchanged	Activation
chr12	131400000	131850000	0.0617	0.161197	FAIL	chr12:131400000-131850000_Activation	0.21114	0.220627	0.27284	Unchanged	Activation
chr12	131850000	132350000	0.1037	0.0533239	FAIL	chr12:131850000-132350000_Activation	0.378886	0.473238	0.482586	Activation	Activation
chr12	132350000	133250000	-0.1013	0.042427	FAIL	chr12:132350000-133250000_Inactivation	0.721503	0.727154	0.620203	Unchanged	Inactivation
chr12	133250000	133850000	0.0739	0.0920111	FAIL	chr12:133250000-133850000_Activation	0.518782	0.541775	0.592682	Unchanged	Activation
chr13	19450000	20100000	0.0473	0.314878	FAIL	chr13:19450000-20100000_Activation	0.135849	0.117544	0.183149	Unchanged	Activation
chr13	20100000	20550000	0.093	0.000351525	FAIL	chr13:20100000-20550000_Activation	0.398113	0.464035	0.491113	Activation	Activation
chr13	20550000	20900000	-0.0141	0.443361	FAIL	chr13:20550000-20900000_Inactivation	0.679245	0.652632	0.665145	Unchanged	Inactivation
chr13	20900000	21550000	0.1064	0.0074699	PASS	chr13:20900000-21550000_Activation	0.798742	0.854386	0.905142	Activation	Activation
chr13	21550000	21750000	-0.014	0.718956	FAIL	chr13:21550000-21750000_Inactivation	0.85283	0.803509	0.83883	Unchanged	Inactivation
chr13	21750000	24450000	0.0554	0.0032516	FAIL	chr13:21750000-24450000_Activation	0.315364	0.33183	0.370764	Unchanged	Activation
chr13	24450000	24850000	0.1009	0.0801476	FAIL	chr13:24450000-24850000_Activation	0.683019	0.838596	0.783919	Activation	Activation
chr13	24850000	25300000	0.1502	0.0359434	FAIL	chr13:24850000-25300000_Activation	0.418868	0.444444	0.569068	Unchanged	Activation
chr13	25300000	25750000	-0.0075	0.208191	FAIL	chr13:25300000-25750000_Inactivation	0.378616	0.340351	0.371116	Unchanged	Inactivation
chr13	25750000	26250000	0.1483	0.0181914	FAIL	chr13:25750000-26250000_Activation	0.275472	0.34152	0.423772	Activation	Activation
chr13	26250000	26650000	0.2558	0.00597592	PASS	chr13:26250000-26650000_Activation	0.249057	0.353216	0.504857	Activation	Activation
chr13	26650000	26950000	0.1531	0.0334827	FAIL	chr13:26650000-26950000_Activation	0.339623	0.326316	0.492723	Unchanged	Activation
chr13	26950000	27550000	0.073	0.131558	FAIL	chr13:26950000-27550000_Activation	0.322642	0.305263	0.395642	Unchanged	Activation
chr13	27550000	27850000	0.0236	0.57114	FAIL	chr13:27550000-27850000_Activation	0.818868	0.898246	0.842468	Activation	Activation
chr13	27850000	28700000	0.1006	0.0763687	FAIL	chr13:27850000-28700000_Activation	0.390566	0.425731	0.491166	Unchanged	Activation
chr13	28700000	29350000	0.1865	0.00703049	PASS	chr13:28700000-29350000_Activation	0.306918	0.329825	0.493418	Unchanged	Activation
chr13	29350000	29950000	0.0887	0.108621	FAIL	chr13:29350000-29950000_Activation	0.0981132	0.226316	0.186813	Activation	Activation
chr13	29950000	31200000	0.1628	0.0014061	PASS	chr13:29950000-31200000_Activation	0.563019	0.621754	0.725819	Activation	Activation
chr13	31200000	32200000	0.0714	0.142192	FAIL	chr13:31200000-32200000_Activation	0.573585	0.559298	0.644985	Unchanged	Activation
chr13	32200000	32450000	0.1196	0.0617805	FAIL	chr13:32200000-32450000_Activation	0.418868	0.410526	0.538468	Unchanged	Activation
chr13	32450000	32900000	0.0171	0.807013	FAIL	chr13:32450000-32900000_Activation	0.316981	0.287719	0.334081	Unchanged	Activation
chr13	32900000	33350000	-0.0666	0.128219	FAIL	chr13:32900000-33350000_Inactivation	0.830189	0.749123	0.763589	Inactivation	Inactivation
chr13	33350000	33650000	-0.3764	0.0028122	PASS	chr13:33350000-33650000_Inactivation	0.845283	0.842105	0.468883	Unchanged	Inactivation
chr13	33650000	34200000	-0.1369	0.0127428	FAIL	chr13:33650000-34200000_Inactivation	0.922642	0.835965	0.785742	Inactivation	Inactivation
chr13	34200000	34400000	-0.3995	0.0018455	FAIL	chr13:34200000-34400000_Inactivation	0.945283	0.889474	0.545783	Inactivation	Inactivation
chr13	34400000	35050000	-0.0834	0.128219	FAIL	chr13:34400000-35050000_Inactivation	0.969811	0.921053	0.886411	Unchanged	Inactivation
chr13	35050000	35550000	-0.247	0.00667897	PASS	chr13:35050000-35550000_Inactivation	0.943396	0.9	0.696396	Unchanged	Inactivation
chr13	35550000	36000000	-0.0988	0.0751384	FAIL	chr13:35550000-36000000_Inactivation	0.771698	0.717544	0.672898	Inactivation	Inactivation
chr13	36000000	36300000	-0.1281	0.0523772	FAIL	chr13:36000000-36300000_Inactivation	0.871698	0.880702	0.743598	Unchanged	Inactivation
chr13	36300000	36550000	-0.564	0.000615168	FAIL	chr13:36300000-36550000_Inactivation	0.871698	0.880702	0.307698	Unchanged	Inactivation
chr13	36550000	37650000	-0.0903	0.0032516	FAIL	chr13:36550000-37650000_Inactivation	0.5	0.475789	0.4097	Unchanged	Inactivation
chr13	37650000	38100000	-0.3613	0.00272432	PASS	chr13:37650000-38100000_Inactivation	0.664151	0.715789	0.302851	Activation	Inactivation
chr13	38100000	38300000	-0.1379	0.0181035	FAIL	chr13:38100000-38300000_Inactivation	0.486792	0.715789	0.348892	Activation	Inactivation
chr13	38300000	40250000	0.1356	0.00395465	PASS	chr13:38300000-40250000_Activation	0.222642	0.291729	0.358242	Activation	Activation
chr13	40250000	41300000	0.7831	8.78812e-05	PASS	chr13:40250000-41300000_Activation	0.264151	0.241404	1.04725	Unchanged	Activation
chr13	41300000	41500000	0.3659	0.0032516	FAIL	chr13:41300000-41500000_Activation	0.388679	0.403509	0.754579	Unchanged	Activation
chr13	41500000	41900000	0.1904	0.0226733	FAIL	chr13:41500000-41900000_Activation	0.750943	0.661988	0.941343	Inactivation	Activation
chr13	41900000	42900000	0.0391	0.0399859	FAIL	chr13:41900000-42900000_Activation	0.864151	0.691228	0.903251	Inactivation	Activation
chr13	42900000	43450000	0.2946	0.0014061	PASS	chr13:42900000-43450000_Activation	0.215094	0.242105	0.509694	Unchanged	Activation
chr13	43450000	43750000	0.0422	0.362861	FAIL	chr13:43450000-43750000_Activation	0.184906	0.215789	0.227106	Unchanged	Activation
chr13	43750000	43950000	-0.1125	0.0674927	FAIL	chr13:43750000-43950000_Inactivation	0.339623	0.322807	0.227123	Unchanged	Inactivation
chr13	43950000	44350000	-0.0015	0.962738	FAIL	chr13:43950000-44350000_Inactivation	0.177358	0.189474	0.175858	Unchanged	Inactivation
chr13	44350000	44450000	0.4783	0.00149398	FAIL	chr13:44350000-44450000_Activation	0.177358	0.189474	0.655658	Unchanged	Activation
chr13	44450000	44800000	-0.2085	0.0167853	FAIL	chr13:44450000-44800000_Inactivation	0.864151	0.863158	0.655651	Unchanged	Inactivation
chr13	44800000	45100000	0.0982	0.0399859	FAIL	chr13:44800000-45100000_Activation	0.856604	0.940351	0.954804	Activation	Activation
chr13	45100000	45650000	0.0114	0.766939	FAIL	chr13:45100000-45650000_Activation	0.984906	0.963158	0.996306	Unchanged	Activation
chr13	45650000	45900000	0.0342	0.449864	FAIL	chr13:45650000-45900000_Activation	0.958491	0.989474	0.992691	Unchanged	Activation
chr13	45900000	46100000	0.1097	0.0701292	FAIL	chr13:45900000-46100000_Activation	0.883019	0.989474	0.992719	Activation	Activation
chr13	46100000	46500000	0.0925	0.102997	FAIL	chr13:46100000-46500000_Activation	0.343396	0.315789	0.435896	Unchanged	Activation
chr13	46500000	46700000	0.1012	0.0801476	FAIL	chr13:46500000-46700000_Activation	0.422642	0.4	0.523842	Unchanged	Activation
chr13	46700000	46900000	0.0348	0.441779	FAIL	chr13:46700000-46900000_Activation	0.313208	0.359649	0.348008	Unchanged	Activation
chr13	46900000	47050000	0.4524	0.00149398	FAIL	chr13:46900000-47050000_Activation	0.313208	0.319298	0.765608	Unchanged	Activation
chr13	47050000	47400000	0.0216	0.646366	FAIL	chr13:47050000-47400000_Activation	0.735849	0.773684	0.757449	Unchanged	Activation
chr13	47400000	48100000	-0.2295	0.00307584	PASS	chr13:47400000-48100000_Inactivation	0.778616	0.723977	0.549116	Inactivation	Inactivation
chr13	48100000	48500000	-0.4131	0.00158186	PASS	chr13:48100000-48500000_Inactivation	0.807547	0.835088	0.394447	Unchanged	Inactivation
chr13	48500000	53000000	-0.0504	0.00536075	FAIL	chr13:48500000-53000000_Inactivation	0.852022	0.819883	0.801622	Unchanged	Inactivation
chr13	53000000	53300000	0.1078	0.118112	FAIL	chr13:53000000-53300000_Activation	0.433962	0.492982	0.541762	Activation	Activation
chr13	53300000	53550000	0.3035	0.00615168	FAIL	chr13:53300000-53550000_Activation	0.0188679	0.121053	0.322368	Activation	Activation
chr13	53550000	54300000	0.1287	0.045083	FAIL	chr13:53550000-54300000_Activation	0.0132075	0.00701754	0.141908	Unchanged	Activation
chr13	54300000	54500000	0.0144	0.70551	FAIL	chr13:54300000-54500000_Activation	0.00754717	0	0.0219472	Unchanged	Activation
chr13	54500000	54800000	-0.0648	0.201072	FAIL	chr13:54500000-54800000_Inactivation	0.0867925	0	0.0219925	Inactivation	Inactivation
chr13	54800000	55850000	0.0331	0.0759293	FAIL	chr13:54800000-55850000_Activation	0.027673	0.0377193	0.060773	Unchanged	Activation
chr13	55850000	56500000	-0.1243	0.042183	FAIL	chr13:55850000-56500000_Inactivation	0.137107	0.0923977	0.0128069	Unchanged	Inactivation
chr13	56500000	57500000	-0.0695	0.16882	FAIL	chr13:56500000-57500000_Inactivation	0.0735849	0.051462	0.00408491	Unchanged	Inactivation
chr13	57500000	57850000	-0.1284	0.0522893	FAIL	chr13:57500000-57850000_Inactivation	0.132075	0.054386	0.00367547	Inactivation	Inactivation
chr13	57850000	58000000	0.0453	0.334036	FAIL	chr13:57850000-58000000_Activation	0.0792453	0.147368	0.124545	Activation	Activation
chr13	58000000	58650000	-0.0705	0.142807	FAIL	chr13:58000000-58650000_Inactivation	0.0735849	0.054386	0.00308491	Unchanged	Inactivation
chr13	58650000	59200000	0.0107	0.500483	FAIL	chr13:58650000-59200000_Activation	0	0.0643275	0.0107	Activation	Activation
chr13	59200000	59450000	-0.0877	0.111521	FAIL	chr13:59200000-59450000_Inactivation	0.116981	0.0561404	0.0292811	Inactivation	Inactivation
chr13	59450000	60000000	0.0029	0.934529	FAIL	chr13:59450000-60000000_Activation	0.0264151	0.12	0.0293151	Activation	Activation
chr13	60000000	60250000	0.2373	0.0122155	FAIL	chr13:60000000-60250000_Activation	0.0264151	0.157895	0.263715	Activation	Activation
chr13	60250000	60950000	0.031	0.469725	FAIL	chr13:60250000-60950000_Activation	0.490566	0.498246	0.521566	Unchanged	Activation
chr13	60950000	61100000	0.229	0.0127428	FAIL	chr13:60950000-61100000_Activation	0.269811	0.333333	0.498811	Activation	Activation
chr13	61100000	62900000	-0.0279	0.0123912	FAIL	chr13:61100000-62900000_Inactivation	0.110512	0.0940351	0.0826121	Unchanged	Inactivation
chr13	62900000	63350000	-0.1846	0.024431	FAIL	chr13:62900000-63350000_Inactivation	0.298113	0.37193	0.113513	Activation	Inactivation
chr13	63350000	63700000	-0.2596	0.01037	FAIL	chr13:63350000-63700000_Inactivation	0.486792	0.521053	0.227192	Unchanged	Inactivation
chr13	63700000	64350000	0.0468	0.0378768	FAIL	chr13:63700000-64350000_Activation	0.581132	0.561404	0.627932	Unchanged	Activation
chr13	64350000	64900000	-0.3061	0.00430618	PASS	chr13:64350000-64900000_Inactivation	0.544654	0.567251	0.238554	Unchanged	Inactivation
chr13	64900000	65350000	-0.4237	0.00149398	PASS	chr13:64900000-65350000_Inactivation	0.533962	0.626316	0.110262	Activation	Inactivation
chr13	65350000	66350000	-0.4826	0.00149398	PASS	chr13:65350000-66350000_Inactivation	0.592453	0.617544	0.109853	Unchanged	Inactivation
chr13	66350000	66550000	-0.0555	0.253713	FAIL	chr13:66350000-66550000_Inactivation	0.769811	0.642105	0.714311	Inactivation	Inactivation
chr13	66550000	66950000	-0.3564	0.00369101	PASS	chr13:66550000-66950000_Inactivation	0.788679	0.712281	0.432279	Inactivation	Inactivation
chr13	66950000	67800000	-0.0974	0.00571228	FAIL	chr13:66950000-67800000_Inactivation	0.710692	0.749708	0.613292	Unchanged	Inactivation
chr13	67800000	69050000	-0.3947	0.00149398	PASS	chr13:67800000-69050000_Inactivation	0.461887	0.510526	0.0671868	Unchanged	Inactivation
chr13	69050000	69550000	-0.3549	0.00369101	PASS	chr13:69050000-69550000_Inactivation	0.362264	0.412281	0.00736415	Activation	Inactivation
chr13	69550000	69950000	-0.1587	0.036207	FAIL	chr13:69550000-69950000_Inactivation	0.166038	0.135088	0.00733774	Unchanged	Inactivation
chr13	69950000	71150000	-0.0403	0.365058	FAIL	chr13:69950000-71150000_Inactivation	0.0509434	0.054386	0.0106434	Unchanged	Inactivation
chr13	71150000	71800000	-0.4421	0.00149398	PASS	chr13:71150000-71800000_Inactivation	0.460377	0.522807	0.0182774	Activation	Inactivation
chr13	71800000	72400000	-0.5108	0.00131822	PASS	chr13:71800000-72400000_Inactivation	0.569811	0.636842	0.0590113	Activation	Inactivation
chr13	72400000	72800000	-0.4801	0.0014061	PASS	chr13:72400000-72800000_Inactivation	0.703774	0.740351	0.223674	Unchanged	Inactivation
chr13	72800000	73300000	-0.7046	8.78812e-05	PASS	chr13:72800000-73300000_Inactivation	0.89434	0.826316	0.18974	Inactivation	Inactivation
chr13	73300000	73750000	-0.1143	0.0560682	FAIL	chr13:73300000-73750000_Inactivation	0.986792	0.966667	0.872492	Unchanged	Inactivation
chr13	73750000	74450000	-0.1982	0.0181035	FAIL	chr13:73750000-74450000_Inactivation	0.99434	0.97193	0.79614	Unchanged	Inactivation
chr13	74450000	74900000	-0.1023	0.0787415	FAIL	chr13:74450000-74900000_Inactivation	0.992453	0.957895	0.890153	Unchanged	Inactivation
chr13	74900000	75050000	-0.2911	0.00667897	FAIL	chr13:74900000-75050000_Inactivation	0.807547	0.831579	0.516447	Unchanged	Inactivation
chr13	75050000	75800000	-0.4791	0.000527287	PASS	chr13:75050000-75800000_Inactivation	0.91195	0.866667	0.43285	Unchanged	Inactivation
chr13	75800000	76200000	-0.0549	0.256789	FAIL	chr13:75800000-76200000_Inactivation	1	0.945614	0.9451	Inactivation	Inactivation
chr13	76200000	76450000	-0.0147	0.700413	FAIL	chr13:76200000-76450000_Inactivation	1	0.992982	0.9853	Unchanged	Inactivation
chr13	76450000	76950000	0.3163	0.0032516	PASS	chr13:76450000-76950000_Activation	0.618868	0.470175	0.935168	Inactivation	Activation
chr13	76950000	77900000	0.1383	0.00316372	PASS	chr13:76950000-77900000_Activation	0.758491	0.733333	0.896791	Unchanged	Activation
chr13	77900000	78150000	0.386	0.0032516	FAIL	chr13:77900000-78150000_Activation	0.2	0.4	0.586	Activation	Activation
chr13	78150000	79150000	0.091	0.0334827	FAIL	chr13:78150000-79150000_Activation	0.116981	0.129825	0.207981	Unchanged	Activation
chr13	79150000	79850000	0.2097	0.00922752	PASS	chr13:79150000-79850000_Activation	0.101887	0.131579	0.311587	Unchanged	Activation
chr13	79850000	80150000	0.0957	0.0911328	FAIL	chr13:79850000-80150000_Activation	0.715094	0.719298	0.810794	Unchanged	Activation
chr13	80150000	80500000	-0.3507	0.0042183	PASS	chr13:80150000-80500000_Inactivation	0.716981	0.712281	0.366281	Unchanged	Inactivation
chr13	80500000	81150000	0.0831	0.127516	FAIL	chr13:80500000-81150000_Activation	0.618868	0.668421	0.701968	Unchanged	Activation
chr13	81150000	81600000	0.2878	0.00448194	PASS	chr13:81150000-81600000_Activation	0.207547	0.182456	0.495347	Unchanged	Activation
chr13	81600000	81750000	0.0589	0.233676	FAIL	chr13:81600000-81750000_Activation	0.366038	0.375439	0.424938	Unchanged	Activation
chr13	81750000	82500000	-0.1574	0.00808507	PASS	chr13:81750000-82500000_Inactivation	0.27673	0.300877	0.11933	Unchanged	Inactivation
chr13	82500000	82900000	-0.2819	0.0074699	PASS	chr13:82500000-82900000_Inactivation	0.369811	0.392982	0.0879113	Unchanged	Inactivation
chr13	82900000	83150000	-0.1321	0.0492135	FAIL	chr13:82900000-83150000_Inactivation	0.509434	0.592982	0.377334	Activation	Inactivation
chr13	83150000	83350000	0.1396	0.0446436	FAIL	chr13:83150000-83350000_Activation	0.611321	0.663158	0.750921	Activation	Activation
chr13	83350000	83750000	-0.06	0.225591	FAIL	chr13:83350000-83750000_Inactivation	0.54717	0.589474	0.48717	Unchanged	Inactivation
chr13	83750000	84050000	0.0149	0.694613	FAIL	chr13:83750000-84050000_Activation	0.615094	0.664912	0.629994	Unchanged	Activation
chr13	84050000	84300000	0.1065	0.0756657	FAIL	chr13:84050000-84300000_Activation	0.615094	0.668421	0.721594	Activation	Activation
chr13	84300000	84950000	-0.0958	0.0884964	FAIL	chr13:84300000-84950000_Inactivation	0.577358	0.564912	0.481558	Unchanged	Inactivation
chr13	84950000	85300000	0.0378	0.406011	FAIL	chr13:84950000-85300000_Activation	0.584906	0.650877	0.622706	Activation	Activation
chr13	85300000	86000000	-0.2928	0.00456982	PASS	chr13:85300000-86000000_Inactivation	0.56478	0.605848	0.27198	Unchanged	Inactivation
chr13	86000000	86200000	-0.4655	0.00149398	FAIL	chr13:86000000-86200000_Inactivation	0.758491	0.701754	0.292991	Inactivation	Inactivation
chr13	86200000	86550000	-0.3341	0.00456982	PASS	chr13:86200000-86550000_Inactivation	0.575472	0.697368	0.241372	Activation	Inactivation
chr13	86550000	86800000	-0.2163	0.0153792	FAIL	chr13:86550000-86800000_Inactivation	0.569811	0.647368	0.353511	Activation	Inactivation
chr13	86900000	87100000	-0.4012	0.00254855	FAIL	chr13:86900000-87100000_Inactivation	0.754717	0.647368	0.353517	Inactivation	Inactivation
chr13	87100000	87950000	-0.068	0.00483347	FAIL	chr13:87100000-87950000_Inactivation	0.653774	0.645614	0.585774	Unchanged	Inactivation
chr13	87950000	88400000	-0.2869	0.00333949	PASS	chr13:87950000-88400000_Inactivation	0.543396	0.563158	0.256496	Unchanged	Inactivation
chr13	88400000	88950000	-0.466	0.0014061	PASS	chr13:88400000-88950000_Inactivation	0.545283	0.491228	0.079283	Inactivation	Inactivation
chr13	88950000	89250000	-0.383	0.00272432	PASS	chr13:88950000-89250000_Inactivation	0.445283	0.384211	0.062283	Inactivation	Inactivation
chr13	89250000	89600000	-0.4108	0.00246067	PASS	chr13:89250000-89600000_Inactivation	0.44717	0.385965	0.0363698	Inactivation	Inactivation
chr13	89600000	90000000	-0.4313	0.00158186	PASS	chr13:89600000-90000000_Inactivation	0.467925	0.422807	0.0366245	Unchanged	Inactivation
chr13	90000000	90450000	-0.5194	0.000878812	PASS	chr13:90000000-90450000_Inactivation	0.562264	0.530994	0.0428642	Unchanged	Inactivation
chr13	90450000	91000000	-0.3689	0.00316372	PASS	chr13:90450000-91000000_Inactivation	0.473585	0.525146	0.104685	Activation	Inactivation
chr13	91000000	91450000	-0.4107	0.00158186	PASS	chr13:91000000-91450000_Inactivation	0.530189	0.508772	0.119489	Unchanged	Inactivation
chr13	91450000	91700000	-0.2323	0.0104579	FAIL	chr13:91450000-91700000_Inactivation	0.350943	0.389474	0.118643	Unchanged	Inactivation
chr13	91700000	92400000	0.2171	0.00149398	PASS	chr13:91700000-92400000_Activation	0.244025	0.247953	0.461125	Unchanged	Activation
chr13	92400000	92750000	-0.006	0.864136	FAIL	chr13:92400000-92750000_Inactivation	0.203774	0.210526	0.197774	Unchanged	Inactivation
chr13	92750000	93350000	-0.1042	0.0522893	FAIL	chr13:92750000-93350000_Inactivation	0.235849	0.194737	0.131649	Unchanged	Inactivation
chr13	93350000	93850000	-0.0229	0.0750505	FAIL	chr13:93350000-93850000_Inactivation	0.671698	0.647953	0.648798	Unchanged	Inactivation
chr13	93850000	94200000	0.0786	0.129097	FAIL	chr13:93850000-94200000_Activation	0.8	0.815789	0.8786	Unchanged	Activation
chr13	94200000	94650000	-0.0071	0.574743	FAIL	chr13:94200000-94650000_Inactivation	0.796226	0.845614	0.789126	Unchanged	Inactivation
chr13	94650000	95050000	0.0934	0.0874418	FAIL	chr13:94650000-95050000_Activation	0.786792	0.877193	0.880192	Activation	Activation
chr13	95050000	95350000	-0.1039	0.026628	FAIL	chr13:95050000-95350000_Inactivation	0.671698	0.501754	0.567798	Inactivation	Inactivation
chr13	95350000	95600000	-0.2578	0.01037	FAIL	chr13:95350000-95600000_Inactivation	0.671698	0.501754	0.413898	Inactivation	Inactivation
chr13	95600000	95800000	-0.0165	0.0884964	FAIL	chr13:95600000-95800000_Inactivation	0.749057	0.691228	0.732557	Inactivation	Inactivation
chr13	95800000	96300000	-0.2923	0.00360313	PASS	chr13:95800000-96300000_Inactivation	0.962264	0.982456	0.669964	Unchanged	Inactivation
chr13	96300000	96800000	0.0169	0.0143246	FAIL	chr13:96300000-96800000_Activation	0.622642	0.512281	0.639542	Inactivation	Activation
chr13	96800000	97600000	0.1537	0.0108094	FAIL	chr13:96800000-97600000_Activation	0.00377358	0.00701754	0.157474	Unchanged	Activation
chr13	97600000	97750000	-0.4227	0.0018455	FAIL	chr13:97600000-97750000_Inactivation	0.675472	0.698246	0.252772	Unchanged	Inactivation
chr13	97750000	98100000	0.1853	0.0238158	FAIL	chr13:97750000-98100000_Activation	0.675472	0.698246	0.860772	Unchanged	Activation
chr13	98100000	99100000	0.1397	0.042183	FAIL	chr13:98100000-99100000_Activation	0.464151	0.512281	0.603851	Unchanged	Activation
chr13	99100000	99500000	0.0246	0.547236	FAIL	chr13:99100000-99500000_Activation	0.779874	0.817544	0.804474	Unchanged	Activation
chr13	99500000	99900000	0.1411	0.0438527	FAIL	chr13:99500000-99900000_Activation	0.811321	0.850877	0.952421	Unchanged	Activation
chr13	99900000	100100000	0.2165	0.0153792	FAIL	chr13:99900000-100100000_Activation	0.735849	0.901754	0.952349	Activation	Activation
chr13	100100000	100550000	0.1615	0.0289129	FAIL	chr13:100100000-100550000_Activation	0.390566	0.442105	0.552066	Activation	Activation
chr13	100550000	100950000	0.1932	0.0215309	FAIL	chr13:100550000-100950000_Activation	0.656604	0.512281	0.849804	Inactivation	Activation
chr13	100950000	101350000	0.2804	0.00632745	PASS	chr13:100950000-101350000_Activation	0.492453	0.40117	0.772853	Inactivation	Activation
chr13	101350000	101750000	0.0893	0.107654	FAIL	chr13:101350000-101750000_Activation	0.328302	0.280702	0.417602	Unchanged	Activation
chr13	101750000	102400000	0.1638	0.00131822	PASS	chr13:101750000-102400000_Activation	0.480503	0.412865	0.644303	Inactivation	Activation
chr13	102400000	102650000	0.3375	0.00456982	FAIL	chr13:102400000-102650000_Activation	0.233962	0.338596	0.571462	Activation	Activation
chr13	102650000	103000000	0.1966	0.019246	FAIL	chr13:102650000-103000000_Activation	0.0415094	0.0947368	0.238109	Activation	Activation
chr13	103000000	103200000	0.1086	0.073996	FAIL	chr13:103000000-103200000_Activation	0.169811	0.175439	0.278411	Unchanged	Activation
chr13	103200000	104100000	0.1254	0.0534318	FAIL	chr13:103200000-104100000_Activation	0.262264	0.209649	0.387664	Inactivation	Activation
chr13	104100000	104450000	-0.0429	0.358292	FAIL	chr13:104100000-104450000_Inactivation	0.090566	0.0807018	0.047666	Unchanged	Inactivation
chr13	104450000	104900000	-0.3967	0.00272432	PASS	chr13:104450000-104900000_Inactivation	0.441509	0.311111	0.0448094	Inactivation	Inactivation
chr13	104900000	105600000	-0.3082	0.00580016	PASS	chr13:104900000-105600000_Inactivation	0.356604	0.430409	0.0484038	Activation	Inactivation
chr13	105600000	106550000	-0.416	0.00149398	PASS	chr13:105600000-106550000_Inactivation	0.577358	0.518129	0.161358	Inactivation	Inactivation
chr13	106550000	106700000	0.0519	0.276035	FAIL	chr13:106550000-106700000_Activation	0.728302	0.919298	0.780202	Activation	Activation
chr13	106700000	107250000	-0.1776	0.0182793	FAIL	chr13:106700000-107250000_Inactivation	0.901887	0.919298	0.724287	Unchanged	Inactivation
chr13	107250000	107800000	0.1141	0.0652957	FAIL	chr13:107250000-107800000_Activation	0.10566	0.150877	0.21976	Unchanged	Activation
chr13	107800000	108550000	0.2546	0.00536075	PASS	chr13:107800000-108550000_Activation	0.666038	0.638596	0.920638	Unchanged	Activation
chr13	108550000	108900000	0.432	0.00149398	PASS	chr13:108550000-108900000_Activation	0.283019	0.27193	0.715019	Unchanged	Activation
chr13	108900000	109500000	0.0612	0.16882	FAIL	chr13:108900000-109500000_Activation	0.222642	0.187719	0.283842	Unchanged	Activation
chr13	109500000	110300000	-0.0839	0.0174884	FAIL	chr13:109500000-110300000_Inactivation	0.47044	0.453801	0.38654	Unchanged	Inactivation
chr13	110300000	110400000	0.1355	0.0490377	FAIL	chr13:110300000-110400000_Activation	0.377358	0.415789	0.512858	Unchanged	Activation
chr13	110400000	110850000	-0.2436	0.0056244	PASS	chr13:110400000-110850000_Inactivation	0.826415	0.735673	0.582815	Inactivation	Inactivation
chr13	110850000	111300000	-0.0449	0.320854	FAIL	chr13:110850000-111300000_Inactivation	0.9	0.863158	0.8551	Unchanged	Inactivation
chr13	111300000	111650000	0.0199	0.232797	FAIL	chr13:111300000-111650000_Activation	0.732075	0.750877	0.751975	Unchanged	Activation
chr13	111650000	111950000	0.2329	0.0127428	FAIL	chr13:111650000-111950000_Activation	0.426415	0.470175	0.659315	Unchanged	Activation
chr13	111950000	112200000	0.1209	0.0188066	FAIL	chr13:111950000-112200000_Activation	0.3	0.205263	0.4209	Inactivation	Activation
chr13	112200000	112850000	0.0345	0.444327	FAIL	chr13:112200000-112850000_Activation	0.198113	0.215205	0.232613	Unchanged	Activation
chr13	112850000	113100000	0.0583	0.237455	FAIL	chr13:112850000-113100000_Activation	0.198113	0.235088	0.256413	Unchanged	Activation
chr13	113100000	113300000	0.0296	0.497056	FAIL	chr13:113100000-113300000_Activation	0.490566	0.463158	0.520166	Unchanged	Activation
chr13	113300000	113600000	-0.0951	0.0787415	FAIL	chr13:113300000-113600000_Inactivation	0.496226	0.463158	0.401126	Unchanged	Inactivation
chr13	113600000	113800000	0.0036	0.918886	FAIL	chr13:113600000-113800000_Activation	0.501887	0.480702	0.505487	Unchanged	Activation
chr13	113800000	114500000	-0.1303	0.0478074	FAIL	chr13:113800000-114500000_Inactivation	0.930189	0.888889	0.799889	Unchanged	Inactivation
chr14	19050000	19500000	0.0841	0.11335	FAIL	chr14:19050000-19500000_Activation	0.141762	0.277559	0.225862	Activation	Activation
chr14	20200000	20750000	-0.0298	0.50191	FAIL	chr14:20200000-20750000_Inactivation	0.141762	0.149606	0.111962	Unchanged	Inactivation
chr14	20750000	21400000	0.0064	0.000477464	FAIL	chr14:20750000-21400000_Activation	0.42433	0.549213	0.43073	Activation	Activation
chr14	21400000	21600000	0.0396	0.400783	FAIL	chr14:21400000-21600000_Activation	0.628352	0.673228	0.667952	Unchanged	Activation
chr14	21600000	22000000	-0.0288	0.520149	FAIL	chr14:21600000-22000000_Inactivation	0.773946	0.738189	0.745146	Unchanged	Inactivation
chr14	22000000	23000000	0.1896	0.000190985	PASS	chr14:22000000-23000000_Activation	0.319923	0.425197	0.509523	Activation	Activation
chr14	23000000	23600000	0.0432	0.0475554	FAIL	chr14:23000000-23600000_Activation	0.921456	0.872047	0.964656	Unchanged	Activation
chr14	23600000	24800000	-0.0298	0.221352	FAIL	chr14:23600000-24800000_Inactivation	0.592337	0.622047	0.562537	Unchanged	Inactivation
chr14	24800000	25600000	0.0984	0.0202445	FAIL	chr14:24800000-25600000_Activation	0.363985	0.401575	0.462385	Unchanged	Activation
chr14	25600000	26050000	-0.0378	0.197956	FAIL	chr14:25600000-26050000_Inactivation	0.0574713	0.0787402	0.0196713	Unchanged	Inactivation
chr14	26050000	26350000	-0.18	0.00821238	PASS	chr14:26050000-26350000_Inactivation	0.201149	0.0551181	0.0211494	Inactivation	Inactivation
chr14	26350000	27400000	0.075	0.112013	FAIL	chr14:26350000-27400000_Activation	0.270115	0.271654	0.345115	Unchanged	Activation
chr14	27400000	31850000	-0.0946	0.00229183	FAIL	chr14:27400000-31850000_Inactivation	0.541051	0.53089	0.446451	Unchanged	Inactivation
chr14	31850000	31950000	0.1017	0.0808824	FAIL	chr14:31850000-31950000_Activation	0.670498	0.649606	0.772198	Unchanged	Activation
chr14	31950000	32350000	-0.0006	0.984435	FAIL	chr14:31950000-32350000_Inactivation	0.417625	0.385827	0.417025	Unchanged	Inactivation
chr14	32350000	32600000	-0.025	0.568277	FAIL	chr14:32350000-32600000_Inactivation	0.766284	0.787402	0.741284	Unchanged	Inactivation
chr14	32600000	33200000	-0.07	0.0983575	FAIL	chr14:32600000-33200000_Inactivation	0.563218	0.602362	0.493218	Unchanged	Inactivation
chr14	33200000	33350000	-0.0212	0.626241	FAIL	chr14:33200000-33350000_Inactivation	0.252874	0.224409	0.231674	Unchanged	Inactivation
chr14	33350000	33850000	0.0486	0.0162338	FAIL	chr14:33350000-33850000_Activation	0.218391	0.206693	0.266991	Unchanged	Activation
chr14	33850000	34300000	-0.1221	0.00229183	PASS	chr14:33850000-34300000_Inactivation	0.574713	0.422572	0.452613	Inactivation	Inactivation
chr14	34300000	36850000	0.0425	0.0138464	FAIL	chr14:34300000-36850000_Activation	0.54933	0.496938	0.59183	Inactivation	Activation
chr14	36850000	37400000	-0.0923	0.0939649	FAIL	chr14:36850000-37400000_Inactivation	0.272031	0.25	0.179731	Unchanged	Inactivation
chr14	37400000	37600000	-0.1581	0.0250191	FAIL	chr14:37400000-37600000_Inactivation	0.521073	0.472441	0.362973	Unchanged	Inactivation
chr14	37600000	38100000	-0.0455	0.100649	FAIL	chr14:37600000-38100000_Inactivation	0.464879	0.425197	0.419379	Unchanged	Inactivation
chr14	38100000	38400000	-0.1891	0.0092628	PASS	chr14:38100000-38400000_Inactivation	0.44636	0.458661	0.25726	Unchanged	Inactivation
chr14	38400000	38550000	-0.2245	0.0092628	FAIL	chr14:38400000-38550000_Inactivation	0.425287	0.440945	0.200787	Unchanged	Inactivation
chr14	38550000	38900000	-0.3266	0.000572956	PASS	chr14:38550000-38900000_Inactivation	0.720307	0.712598	0.393707	Unchanged	Inactivation
chr14	38900000	39300000	-0.2801	0.00582506	PASS	chr14:38900000-39300000_Inactivation	0.477011	0.437008	0.196911	Unchanged	Inactivation
chr14	39300000	39500000	-0.1806	0.0169977	FAIL	chr14:39300000-39500000_Inactivation	0.616858	0.480315	0.436258	Inactivation	Inactivation
chr14	39500000	41700000	-0.0409	0.0158518	FAIL	chr14:39500000-41700000_Inactivation	0.369349	0.34252	0.328449	Unchanged	Inactivation
chr14	41700000	42550000	-0.1883	0.013369	FAIL	chr14:41700000-42550000_Inactivation	0.210728	0.194882	0.022428	Unchanged	Inactivation
chr14	42550000	42750000	-0.2978	0.00496562	FAIL	chr14:42550000-42750000_Inactivation	0.429119	0.429134	0.131319	Unchanged	Inactivation
chr14	42750000	43100000	-0.0507	0.104947	FAIL	chr14:42750000-43100000_Inactivation	0.218391	0.200787	0.167691	Unchanged	Inactivation
chr14	43100000	43950000	-0.182	0.0158518	FAIL	chr14:43100000-43950000_Inactivation	0.224138	0.159449	0.0421379	Inactivation	Inactivation
chr14	43950000	44450000	-0.0785	0.1017	FAIL	chr14:43950000-44450000_Inactivation	0.130268	0.108268	0.0517682	Unchanged	Inactivation
chr14	44450000	45350000	-0.1146	0.0617838	FAIL	chr14:44450000-45350000_Inactivation	0.159004	0.0925197	0.0444038	Inactivation	Inactivation
chr14	45350000	45750000	0.0703	0.171791	FAIL	chr14:45350000-45750000_Activation	0.609195	0.653543	0.679495	Unchanged	Activation
chr14	45750000	46900000	-0.0059	0.852368	FAIL	chr14:45750000-46900000_Inactivation	0.0383142	0.0374016	0.0324142	Unchanged	Inactivation
chr14	46900000	47000000	0.0042	0.935829	FAIL	chr14:46900000-47000000_Activation	0.0498084	0.0826772	0.0540084	Unchanged	Activation
chr14	47000000	47150000	-0.1106	0.065699	FAIL	chr14:47000000-47150000_Inactivation	0.172414	0.0944882	0.0618138	Inactivation	Inactivation
chr14	47150000	47650000	0.0081	0.835371	FAIL	chr14:47150000-47650000_Activation	0.0536398	0.0472441	0.0617398	Unchanged	Activation
chr14	47650000	48000000	-0.01	0.778457	FAIL	chr14:47650000-48000000_Inactivation	0.0574713	0	0.0474713	Inactivation	Inactivation
chr14	48000000	48200000	0.0507	0.290298	FAIL	chr14:48000000-48200000_Activation	0.0651341	0	0.115834	Inactivation	Activation
chr14	48200000	48650000	-0.0305	0.494079	FAIL	chr14:48200000-48650000_Inactivation	0.045977	0.0807087	0.015477	Unchanged	Inactivation
chr14	48650000	49500000	-0.0139	0.712662	FAIL	chr14:48650000-49500000_Inactivation	0.0191571	0.0538058	0.00525709	Unchanged	Inactivation
chr14	49500000	49950000	0.0408	0.111822	FAIL	chr14:49500000-49950000_Activation	0.0440613	0.015748	0.0848613	Unchanged	Activation
chr14	49950000	50050000	0.6917	0.000477464	FAIL	chr14:49950000-50050000_Activation	0.0689655	0.015748	0.760666	Inactivation	Activation
chr14	50050000	50300000	-0.0953	0.228419	FAIL	chr14:50050000-50300000_Inactivation	0.909962	0.929134	0.814662	Unchanged	Inactivation
chr14	50300000	51350000	-0.0344	0.0228228	FAIL	chr14:50300000-51350000_Inactivation	0.939655	0.94685	0.905255	Unchanged	Inactivation
chr14	51350000	51500000	0.1216	0.0548128	FAIL	chr14:51350000-51500000_Activation	0.750958	0.716535	0.872558	Unchanged	Activation
chr14	51500000	52150000	-0.0462	0.305959	FAIL	chr14:51500000-52150000_Inactivation	0.791188	0.790026	0.744988	Unchanged	Inactivation
chr14	52150000	52600000	0.0149	0.715145	FAIL	chr14:52150000-52600000_Activation	0.934866	0.893701	0.949766	Unchanged	Activation
chr14	52600000	52750000	-0.2372	0.00821238	FAIL	chr14:52600000-52750000_Inactivation	0.777778	0.740157	0.540578	Unchanged	Inactivation
chr14	52750000	52950000	-0.0558	0.250668	FAIL	chr14:52750000-52950000_Inactivation	0.777778	0.740157	0.721978	Unchanged	Inactivation
chr14	52950000	53500000	0.0197	0.383785	FAIL	chr14:52950000-53500000_Activation	0.695402	0.708661	0.715102	Unchanged	Activation
chr14	53500000	53900000	0.0909	0.0387701	FAIL	chr14:53500000-53900000_Activation	0.402299	0.354331	0.493199	Unchanged	Activation
chr14	53900000	55900000	-0.018	0.0100267	FAIL	chr14:53900000-55900000_Inactivation	0.732895	0.710911	0.714895	Unchanged	Inactivation
chr14	55900000	56200000	0.0787	0.136364	FAIL	chr14:55900000-56200000_Activation	0.689655	0.692913	0.768355	Unchanged	Activation
chr14	56200000	56350000	-0.1395	0.0355233	FAIL	chr14:56200000-56350000_Inactivation	0.436782	0.409449	0.297282	Unchanged	Inactivation
chr14	56350000	57650000	-0.0218	0.116979	FAIL	chr14:56350000-57650000_Inactivation	0.342912	0.322835	0.321112	Unchanged	Inactivation
chr14	57650000	59150000	0.0321	0.00210084	FAIL	chr14:57650000-59150000_Activation	0.45977	0.461286	0.49187	Unchanged	Activation
chr14	59150000	59300000	-0.0798	0.127769	FAIL	chr14:59150000-59300000_Inactivation	0.662835	0.724409	0.583035	Activation	Inactivation
chr14	59300000	59600000	-0.2072	0.013178	FAIL	chr14:59300000-59600000_Inactivation	0.662835	0.669291	0.455635	Unchanged	Inactivation
chr14	59600000	60000000	-0.0592	0.210848	FAIL	chr14:59600000-60000000_Inactivation	0.618774	0.84252	0.559574	Activation	Inactivation
chr14	60000000	60500000	-0.1095	0.0672269	FAIL	chr14:60000000-60500000_Inactivation	0.314176	0.228346	0.204676	Inactivation	Inactivation
chr14	60500000	61050000	-0.0557	0.210561	FAIL	chr14:60500000-61050000_Inactivation	0.457854	0.409449	0.402154	Unchanged	Inactivation
chr14	61050000	61700000	0.0022	0.0345684	FAIL	chr14:61050000-61700000_Activation	0.785441	0.771654	0.787641	Unchanged	Activation
chr14	61700000	61950000	-0.2645	0.00630252	FAIL	chr14:61700000-61950000_Inactivation	0.747126	0.720472	0.482626	Unchanged	Inactivation
chr14	61950000	62250000	-0.0005	0.988254	FAIL	chr14:61950000-62250000_Inactivation	0.938697	0.968504	0.938197	Unchanged	Inactivation
chr14	62250000	62700000	-0.1144	0.0319901	FAIL	chr14:62250000-62700000_Inactivation	0.64751	0.725722	0.53311	Activation	Inactivation
chr14	62700000	63100000	-0.5477	0.000477464	PASS	chr14:62700000-63100000_Inactivation	0.578544	0.48294	0.0308441	Inactivation	Inactivation
chr14	63100000	63850000	-0.3378	0.00143239	PASS	chr14:63100000-63850000_Inactivation	0.64751	0.528871	0.30971	Inactivation	Inactivation
chr14	63850000	64300000	-0.0982	0.0867074	FAIL	chr14:63850000-64300000_Inactivation	0.781609	0.748031	0.683409	Unchanged	Inactivation
chr14	64300000	65100000	-0.037	0.39429	FAIL	chr14:64300000-65100000_Inactivation	0.827586	0.862205	0.790586	Unchanged	Inactivation
chr14	65100000	65300000	-0.0819	0.119366	FAIL	chr14:65100000-65300000_Inactivation	0.896552	0.88189	0.814652	Unchanged	Inactivation
chr14	65300000	65650000	-0.1785	0.0155653	FAIL	chr14:65300000-65650000_Inactivation	0.883142	0.895669	0.704642	Unchanged	Inactivation
chr14	65650000	65950000	0.0478	0.114591	FAIL	chr14:65650000-65950000_Activation	0.842912	0.956693	0.890712	Activation	Activation
chr14	65950000	67300000	-0.0546	0.00315126	FAIL	chr14:65950000-67300000_Inactivation	0.431992	0.386811	0.377392	Unchanged	Inactivation
chr14	67300000	67850000	-0.1369	0.0272154	FAIL	chr14:67300000-67850000_Inactivation	0.561303	0.604987	0.424403	Unchanged	Inactivation
chr14	67850000	68300000	0.0024	0.382639	FAIL	chr14:67850000-68300000_Activation	0.743295	0.854331	0.745695	Activation	Activation
chr14	68300000	68650000	-0.0971	0.0889037	FAIL	chr14:68300000-68650000_Inactivation	0.931034	0.850394	0.833934	Inactivation	Inactivation
chr14	68650000	69350000	0.011	0.595779	FAIL	chr14:68650000-69350000_Activation	0.954023	0.877953	0.965023	Inactivation	Activation
chr14	69350000	69950000	-0.0131	0.685351	FAIL	chr14:69350000-69950000_Inactivation	0.900383	0.919291	0.887283	Unchanged	Inactivation
chr14	69950000	70550000	0.2424	0.00353323	PASS	chr14:69950000-70550000_Activation	0.561303	0.596457	0.803703	Unchanged	Activation
chr14	70550000	72250000	0.0401	0.0139419	FAIL	chr14:70550000-72250000_Activation	0.4948	0.510499	0.5349	Unchanged	Activation
chr14	72250000	72950000	-0.0273	0.472021	FAIL	chr14:72250000-72950000_Inactivation	0.295019	0.295276	0.267719	Unchanged	Inactivation
chr14	72950000	73200000	-0.0972	0.0881398	FAIL	chr14:72950000-73200000_Inactivation	0.915709	0.952756	0.818509	Unchanged	Inactivation
chr14	73200000	74300000	-0.0261	0.32649	FAIL	chr14:73200000-74300000_Inactivation	0.926245	0.973753	0.900145	Unchanged	Inactivation
chr14	74300000	75350000	-0.119	0.0092628	PASS	chr14:74300000-75350000_Inactivation	0.92567	0.929134	0.80667	Unchanged	Inactivation
chr14	75350000	75800000	0.0728	0.0285523	FAIL	chr14:75350000-75800000_Activation	0.915709	0.843832	0.988509	Inactivation	Activation
chr14	75800000	76100000	-0.1724	0.0200535	FAIL	chr14:75800000-76100000_Inactivation	0.67433	0.633858	0.50193	Unchanged	Inactivation
chr14	76100000	76450000	0.2369	0.00821238	PASS	chr14:76100000-76450000_Activation	0.67433	0.647638	0.91123	Unchanged	Activation
chr14	76450000	76900000	0.0603	0.189362	FAIL	chr14:76450000-76900000_Activation	0.469349	0.452756	0.529649	Unchanged	Activation
chr14	76900000	77200000	-0.0197	0.646008	FAIL	chr14:76900000-77200000_Inactivation	0.448276	0.401575	0.428576	Unchanged	Inactivation
chr14	77200000	77350000	0.1965	0.0148014	FAIL	chr14:77200000-77350000_Activation	0.448276	0.401575	0.644776	Unchanged	Activation
chr14	77350000	77850000	0.0465	0.171791	FAIL	chr14:77350000-77850000_Activation	0.739464	0.688976	0.785964	Inactivation	Activation
chr14	77850000	78300000	0.1433	0.0332315	FAIL	chr14:77850000-78300000_Activation	0.551724	0.61811	0.695024	Activation	Activation
chr14	78300000	78500000	0.2633	0.00639801	FAIL	chr14:78300000-78500000_Activation	0.0957854	0.177165	0.359085	Activation	Activation
chr14	78500000	78750000	0.1668	0.0215814	FAIL	chr14:78500000-78750000_Activation	0.0957854	0.177165	0.262585	Activation	Activation
chr14	78750000	79200000	0.0067	0.831455	FAIL	chr14:78750000-79200000_Activation	0.0900383	0.0472441	0.0967383	Unchanged	Activation
chr14	79200000	79550000	-0.0148	0.718869	FAIL	chr14:79200000-79550000_Inactivation	0.0842912	0.169291	0.0694912	Activation	Inactivation
chr14	79550000	80100000	-0.0927	0.0544309	FAIL	chr14:79550000-80100000_Inactivation	0.185824	0.163386	0.0931238	Unchanged	Inactivation
chr14	80100000	80600000	0.0033	0.53008	FAIL	chr14:80100000-80600000_Activation	0.0804598	0.159449	0.0837598	Activation	Activation
chr14	80600000	81000000	-0.3467	0.00362872	PASS	chr14:80600000-81000000_Inactivation	0.438697	0.425197	0.0919973	Unchanged	Inactivation
chr14	81000000	81600000	-0.0636	0.0272154	FAIL	chr14:81000000-81600000_Inactivation	0.39272	0.401575	0.32912	Unchanged	Inactivation
chr14	81600000	82000000	0.1524	0.0211994	FAIL	chr14:81600000-82000000_Activation	0.300766	0.338583	0.453166	Unchanged	Activation
chr14	82000000	82550000	0.0577	0.159759	FAIL	chr14:82000000-82550000_Activation	0.0210728	0.0885827	0.0787728	Activation	Activation
chr14	82550000	83000000	-0.023	0.601891	FAIL	chr14:82550000-83000000_Inactivation	0.0229885	0.0925197	-1.14943e-05	Activation	Inactivation
chr14	83000000	83400000	-0.1169	0.0517571	FAIL	chr14:83000000-83400000_Inactivation	0.118774	0.106299	0.00187395	Unchanged	Inactivation
chr14	83400000	83750000	-0.0117	0.946906	FAIL	chr14:83400000-83750000_Inactivation	0.122605	0.114173	0.110905	Unchanged	Inactivation
chr14	83750000	84000000	-0.1566	0.0253056	FAIL	chr14:83750000-84000000_Inactivation	0.214559	0.125984	0.0579594	Inactivation	Inactivation
chr14	84000000	84600000	-0.065	0.0862299	FAIL	chr14:84000000-84600000_Inactivation	0.181992	0.173228	0.116992	Unchanged	Inactivation
chr14	84600000	84900000	-0.0334	0.463999	FAIL	chr14:84600000-84900000_Inactivation	0.176245	0.0826772	0.142845	Inactivation	Inactivation
chr14	84900000	85450000	0.0048	0.903075	FAIL	chr14:84900000-85450000_Activation	0.118774	0.0590551	0.123574	Inactivation	Activation
chr14	85450000	85900000	-0.0778	0.128915	FAIL	chr14:85450000-85900000_Inactivation	0.201149	0.0590551	0.123349	Inactivation	Inactivation
chr14	85900000	86100000	0.0592	0.00181436	FAIL	chr14:85900000-86100000_Activation	0.363985	0.291339	0.423185	Inactivation	Activation
chr14	86100000	86650000	-0.0915	0.0983575	FAIL	chr14:86100000-86650000_Inactivation	0.157088	0.125984	0.0655881	Unchanged	Inactivation
chr14	86650000	86900000	-0.0685	0.179908	FAIL	chr14:86650000-86900000_Inactivation	0.1341	0.122047	0.0655996	Unchanged	Inactivation
chr14	86900000	87400000	-0.1201	0.0475554	FAIL	chr14:86900000-87400000_Inactivation	0.143678	0.0708661	0.0235782	Inactivation	Inactivation
chr14	87400000	87700000	-0.0229	0.60275	FAIL	chr14:87400000-87700000_Inactivation	0.0344828	0.015748	0.0115828	Unchanged	Inactivation
chr14	87700000	88150000	0.0777	0.121944	FAIL	chr14:87700000-88150000_Activation	0.0172414	0.0590551	0.0949414	Unchanged	Activation
chr14	88150000	88600000	0.0696	0.175038	FAIL	chr14:88150000-88600000_Activation	0.0153257	0.011811	0.0849257	Unchanged	Activation
chr14	88600000	88900000	0.2549	0.006589	PASS	chr14:88600000-88900000_Activation	0.0153257	0.291339	0.270226	Activation	Activation
chr14	88900000	89350000	0.0835	0.000477464	FAIL	chr14:88900000-89350000_Activation	0.34387	0.416339	0.42737	Activation	Activation
chr14	89350000	90700000	-0.061	0.00353323	FAIL	chr14:89350000-90700000_Inactivation	0.427842	0.42126	0.366842	Unchanged	Inactivation
chr14	90700000	91350000	0.1216	0.0328495	FAIL	chr14:90700000-91350000_Activation	0.616858	0.663386	0.738458	Unchanged	Activation
chr14	91350000	92650000	-0.0136	0.00697097	FAIL	chr14:91350000-92650000_Inactivation	0.536398	0.54252	0.522798	Unchanged	Inactivation
chr14	92650000	92950000	0.0607	0.21906	FAIL	chr14:92650000-92950000_Activation	0.360153	0.283465	0.420853	Inactivation	Activation
chr14	92950000	93150000	0.1927	0.0152788	FAIL	chr14:92950000-93150000_Activation	0.455939	0.507874	0.648639	Activation	Activation
chr14	93150000	93400000	0.0884	0.0827922	FAIL	chr14:93150000-93400000_Activation	0.547893	0.570866	0.636293	Unchanged	Activation
chr14	93400000	94100000	-0.0697	0.00601604	FAIL	chr14:93400000-94100000_Inactivation	0.532567	0.58563	0.462867	Activation	Inactivation
chr14	94100000	94400000	0.0068	0.867456	FAIL	chr14:94100000-94400000_Activation	0.37931	0.34252	0.38611	Unchanged	Activation
chr14	94400000	94600000	-0.0476	0.325726	FAIL	chr14:94400000-94600000_Inactivation	0.831418	0.807087	0.783818	Unchanged	Inactivation
chr14	94600000	95000000	0.0025	0.726986	FAIL	chr14:94600000-95000000_Activation	0.639847	0.600394	0.642347	Unchanged	Activation
chr14	95000000	95150000	-0.2021	0.0139419	FAIL	chr14:95000000-95150000_Inactivation	0.827586	0.751969	0.625486	Inactivation	Inactivation
chr14	95150000	95550000	-0.0197	0.646008	FAIL	chr14:95150000-95550000_Inactivation	0.444444	0.38189	0.424744	Inactivation	Inactivation
chr14	95550000	96050000	0.1022	0.00229183	PASS	chr14:95550000-96050000_Activation	0.586207	0.541339	0.688407	Unchanged	Activation
chr14	96050000	96250000	0.0298	0.500764	FAIL	chr14:96050000-96250000_Activation	0.363985	0.232283	0.393785	Inactivation	Activation
chr14	96250000	96500000	0.1333	0.0403934	FAIL	chr14:96250000-96500000_Activation	0.260536	0.232283	0.393836	Unchanged	Activation
chr14	96500000	96750000	0.5746	0.000477464	FAIL	chr14:96500000-96750000_Activation	0.383142	0.366142	0.957742	Unchanged	Activation
chr14	96750000	97100000	0.1279	0.0679908	FAIL	chr14:96750000-97100000_Activation	0.436782	0.423228	0.564682	Unchanged	Activation
chr14	97100000	97650000	0.005	0.726986	FAIL	chr14:97100000-97650000_Activation	0.281609	0.188976	0.286609	Inactivation	Activation
chr14	97650000	98000000	0.0587	0.230328	FAIL	chr14:97650000-98000000_Activation	0.103448	0.0314961	0.162148	Inactivation	Activation
chr14	98000000	98450000	0.0092	0.720397	FAIL	chr14:98000000-98450000_Activation	0.0900383	0.0334646	0.0992383	Inactivation	Activation
chr14	98450000	99950000	0.0867	0.0211994	FAIL	chr14:98450000-99950000_Activation	0.126437	0.104987	0.213137	Unchanged	Activation
chr14	99950000	100750000	-0.1578	0.0152788	FAIL	chr14:99950000-100750000_Inactivation	0.97318	0.873031	0.81538	Inactivation	Inactivation
chr14	100750000	101000000	0.0644	0.199962	FAIL	chr14:100750000-101000000_Activation	0.83908	0.905512	0.90348	Activation	Activation
chr14	101000000	101350000	-0.1248	0.0492743	FAIL	chr14:101000000-101350000_Inactivation	0.83908	0.905512	0.71428	Activation	Inactivation
chr14	101350000	101900000	0.1049	0.0339954	FAIL	chr14:101350000-101900000_Activation	0.503831	0.440945	0.608731	Inactivation	Activation
chr14	101900000	102150000	-0.0039	0.922173	FAIL	chr14:101900000-102150000_Inactivation	0.498084	0.515748	0.494184	Unchanged	Inactivation
chr14	102150000	102400000	-0.036	0.437643	FAIL	chr14:102150000-102400000_Inactivation	0.835249	0.637795	0.799249	Inactivation	Inactivation
chr14	102400000	102800000	0.0209	0.604374	FAIL	chr14:102400000-102800000_Activation	0.955939	0.913386	0.976839	Unchanged	Activation
chr14	102800000	103250000	0.064	0.162338	FAIL	chr14:102800000-103250000_Activation	0.896552	0.87664	0.960552	Unchanged	Activation
chr14	103250000	103600000	0.0058	0.865642	FAIL	chr14:103250000-103600000_Activation	0.890805	0.874016	0.896605	Unchanged	Activation
chr14	103600000	103800000	-0.1823	0.0169022	FAIL	chr14:103600000-103800000_Inactivation	0.89272	0.76378	0.71042	Inactivation	Inactivation
chr14	103800000	104000000	-0.0042	0.912911	FAIL	chr14:103800000-104000000_Inactivation	0.961686	1	0.957486	Unchanged	Inactivation
chr14	104000000	104200000	0.0453	0.343583	FAIL	chr14:104000000-104200000_Activation	0.862069	1	0.907369	Activation	Activation
chr14	104200000	104550000	0.0138	0.710943	FAIL	chr14:104200000-104550000_Activation	0.56705	0.547244	0.58085	Unchanged	Activation
chr14	104550000	104800000	0.0537	0.265183	FAIL	chr14:104550000-104800000_Activation	0.452107	0.42126	0.505807	Unchanged	Activation
chr14	104800000	105100000	0.0038	0.925325	FAIL	chr14:104800000-105100000_Activation	0.494253	0.42126	0.498053	Inactivation	Activation
chr14	105100000	105550000	-0.0276	0.53008	FAIL	chr14:105100000-105550000_Inactivation	0.91954	0.925197	0.89194	Unchanged	Inactivation
chr14	105550000	106000000	0.0298	0.50191	FAIL	chr14:105550000-106000000_Activation	0.858238	0.862205	0.888038	Unchanged	Activation
chr14	106000000	106600000	0.1292	0.00716196	PASS	chr14:106000000-106600000_Activation	0.286079	0.250656	0.415279	Unchanged	Activation
chr14	106600000	106900000	0.051	0.28877	FAIL	chr14:106600000-106900000_Activation	0.10728	0.0393701	0.15828	Inactivation	Activation
chr14	106900000	107300000	-0.0184	0.660619	FAIL	chr14:106900000-107300000_Inactivation	0.111111	0.106299	0.0927111	Unchanged	Inactivation
chr15	20000000	22600000	-0.0051	0.0062461	FAIL	chr15:20000000-22600000_Inactivation	0.247131	0.239394	0.242031	Unchanged	Inactivation
chr15	22650000	22850000	-0.2943	0.00458047	FAIL	chr15:22650000-22850000_Inactivation	0.440574	0.345833	0.146274	Inactivation	Inactivation
chr15	22850000	23100000	0.3554	0.00281074	FAIL	chr15:22850000-23100000_Activation	0.454918	0.51875	0.810318	Activation	Activation
chr15	23100000	23450000	0.038	0.131064	FAIL	chr15:23100000-23450000_Activation	0.446721	0.3125	0.484721	Inactivation	Activation
chr15	23450000	24300000	-0.0816	0.00458047	FAIL	chr15:23450000-24300000_Inactivation	0.23873	0.201389	0.15713	Unchanged	Inactivation
chr15	24300000	24650000	-0.1339	0.0360192	FAIL	chr15:24300000-24650000_Inactivation	0.192623	0.0791667	0.058723	Inactivation	Inactivation
chr15	24650000	25550000	-0.0147	0.0673537	FAIL	chr15:24650000-25550000_Inactivation	0.147541	0.172222	0.132841	Unchanged	Inactivation
chr15	25550000	25700000	0.1081	0.0723506	FAIL	chr15:25550000-25700000_Activation	0.405738	0.475	0.513838	Activation	Activation
chr15	25700000	26150000	0.2334	0.00343535	PASS	chr15:25700000-26150000_Activation	0.157787	0.152083	0.391187	Unchanged	Activation
chr15	26150000	26400000	0.11	0.069644	FAIL	chr15:26150000-26400000_Activation	0.131148	0.0979167	0.241148	Unchanged	Activation
chr15	26400000	33250000	0.0157	0.00208203	FAIL	chr15:26400000-33250000_Activation	0.301522	0.327222	0.317222	Unchanged	Activation
chr15	33250000	33550000	0.1752	0.0239434	FAIL	chr15:33250000-33550000_Activation	0.631148	0.620833	0.806348	Unchanged	Activation
chr15	33550000	33850000	-0.0609	0.227566	FAIL	chr15:33550000-33850000_Inactivation	0.266393	0.170833	0.205493	Inactivation	Inactivation
chr15	33850000	34700000	-0.0259	0.499167	FAIL	chr15:33850000-34700000_Inactivation	0.45082	0.398611	0.42492	Inactivation	Inactivation
chr15	34700000	35100000	-0.1991	0.011243	FAIL	chr15:34700000-35100000_Inactivation	0.514344	0.49375	0.315244	Unchanged	Inactivation
chr15	35100000	35300000	0.1261	0.0508016	FAIL	chr15:35100000-35300000_Activation	0.565574	0.591667	0.691674	Unchanged	Activation
chr15	35300000	35750000	-0.1787	0.00926504	PASS	chr15:35300000-35750000_Inactivation	0.393443	0.3875	0.214743	Unchanged	Inactivation
chr15	35750000	36100000	-0.262	0.0064543	PASS	chr15:35750000-36100000_Inactivation	0.559426	0.539583	0.297426	Unchanged	Inactivation
chr15	36100000	36300000	-0.3893	0.00218613	FAIL	chr15:36100000-36300000_Inactivation	0.5	0.414583	0.1107	Inactivation	Inactivation
chr15	36300000	36600000	-0.2869	0.0062461	PASS	chr15:36300000-36600000_Inactivation	0.397541	0.358333	0.110641	Unchanged	Inactivation
chr15	36600000	37250000	-0.2574	0.00895274	PASS	chr15:36600000-37250000_Inactivation	0.569672	0.554167	0.312272	Unchanged	Inactivation
chr15	37250000	38300000	-0.1	0.00614199	PASS	chr15:37250000-38300000_Inactivation	0.459016	0.389167	0.359016	Inactivation	Inactivation
chr15	38300000	38750000	0.0295	0.307516	FAIL	chr15:38300000-38750000_Activation	0.620902	0.670833	0.650402	Unchanged	Activation
chr15	38750000	39400000	-0.2647	0.00499688	PASS	chr15:38750000-39400000_Inactivation	0.625	0.647917	0.3603	Unchanged	Inactivation
chr15	39400000	39850000	-0.1354	0.0188424	FAIL	chr15:39400000-39850000_Inactivation	0.893443	0.975	0.758043	Activation	Inactivation
chr15	39850000	40100000	-0.0426	0.362274	FAIL	chr15:39850000-40100000_Inactivation	0.864754	0.975	0.822154	Activation	Inactivation
chr15	40100000	40750000	-0.0025	0.866542	FAIL	chr15:40100000-40750000_Inactivation	0.959016	0.944444	0.956516	Unchanged	Inactivation
chr15	40750000	41000000	0.0132	0.757443	FAIL	chr15:40750000-41000000_Activation	0.963115	1	0.976315	Unchanged	Activation
chr15	41000000	41350000	-0.0066	0.879763	FAIL	chr15:41000000-41350000_Inactivation	0.963115	0.925	0.956515	Unchanged	Inactivation
chr15	41350000	42250000	0.0912	0.0370602	FAIL	chr15:41350000-42250000_Activation	0.737705	0.7725	0.828905	Unchanged	Activation
chr15	42250000	42450000	-0.0999	0.0873412	FAIL	chr15:42250000-42450000_Inactivation	0.696721	0.754167	0.596821	Activation	Inactivation
chr15	42450000	42750000	0.0397	0.15178	FAIL	chr15:42450000-42750000_Activation	0.72541	0.866667	0.76511	Activation	Activation
chr15	42750000	43050000	0.1076	0.0731834	FAIL	chr15:42750000-43050000_Activation	0.754098	0.866667	0.861698	Activation	Activation
chr15	43050000	43400000	0.1279	0.0492401	FAIL	chr15:43050000-43400000_Activation	0.737705	0.866667	0.865605	Activation	Activation
chr15	43400000	43850000	-0.0085	0.385592	FAIL	chr15:43400000-43850000_Inactivation	0.905738	0.883333	0.897238	Unchanged	Inactivation
chr15	43850000	44050000	-0.2378	0.011243	FAIL	chr15:43850000-44050000_Inactivation	0.905738	0.822917	0.667938	Inactivation	Inactivation
chr15	44050000	44550000	0.0154	0.11243	FAIL	chr15:44050000-44550000_Activation	0.946721	0.979167	0.962121	Unchanged	Activation
chr15	44550000	45100000	0.0895	0.063502	FAIL	chr15:44550000-45100000_Activation	0.628415	0.714583	0.717915	Activation	Activation
chr15	45100000	45350000	-0.1433	0.0370602	FAIL	chr15:45100000-45350000_Inactivation	0.360656	0.370833	0.217356	Unchanged	Inactivation
chr15	45350000	45650000	-0.0425	0.025609	FAIL	chr15:45350000-45650000_Inactivation	0.362705	0.34375	0.320205	Unchanged	Inactivation
chr15	45650000	46000000	0.1333	0.045076	FAIL	chr15:45650000-46000000_Activation	0.364754	0.425	0.498054	Activation	Activation
chr15	46000000	46650000	-0.0167	0.700291	FAIL	chr15:46000000-46650000_Inactivation	0.0245902	0.0125	0.00789016	Unchanged	Inactivation
chr15	46650000	47550000	0.0234	0.601083	FAIL	chr15:46650000-47550000_Activation	0.0163934	0.0680556	0.0397934	Activation	Activation
chr15	47550000	48300000	-0.0041	0.924318	FAIL	chr15:47550000-48300000_Inactivation	0.00409836	0.0895833	-1.63934e-06	Activation	Inactivation
chr15	48300000	48650000	-0.0391	0.00260254	FAIL	chr15:48300000-48650000_Inactivation	0.368852	0.21875	0.329752	Inactivation	Inactivation
chr15	48650000	49000000	0.0101	0.806163	FAIL	chr15:48650000-49000000_Activation	0.938525	0.929167	0.948625	Unchanged	Activation
chr15	49000000	49550000	0.0458	0.3198	FAIL	chr15:49000000-49550000_Activation	0.764344	0.820833	0.810144	Activation	Activation
chr15	49550000	50200000	0.0758	0.137935	FAIL	chr15:49550000-50200000_Activation	0.491803	0.505556	0.567603	Unchanged	Activation
chr15	50200000	51550000	-0.015	0.146367	FAIL	chr15:50200000-51550000_Inactivation	0.553279	0.567361	0.538279	Unchanged	Inactivation
chr15	51550000	52000000	-0.159	0.0286279	FAIL	chr15:51550000-52000000_Inactivation	0.506148	0.451389	0.347148	Inactivation	Inactivation
chr15	52000000	52450000	0.0248	0.0784926	FAIL	chr15:52000000-52450000_Activation	0.72541	0.720833	0.75021	Unchanged	Activation
chr15	52450000	53050000	0.1355	0.0374766	FAIL	chr15:52450000-53050000_Activation	0.672131	0.7125	0.807631	Unchanged	Activation
chr15	53050000	53700000	0.0198	0.657193	FAIL	chr15:53050000-53700000_Activation	0	0.00833333	0.0198	Unchanged	Activation
chr15	53700000	55450000	-0.0238	0.0731834	FAIL	chr15:53700000-55450000_Inactivation	0.0584016	0.0208333	0.0346016	Unchanged	Inactivation
chr15	55450000	55850000	0.0407	0.217156	FAIL	chr15:55450000-55850000_Activation	0.67623	0.716667	0.71693	Unchanged	Activation
chr15	55850000	56700000	-0.071	0.0129086	FAIL	chr15:55850000-56700000_Inactivation	0.69877	0.652778	0.62777	Unchanged	Inactivation
chr15	56700000	57000000	-0.0044	0.913283	FAIL	chr15:56700000-57000000_Inactivation	0.680328	0.579167	0.675928	Inactivation	Inactivation
chr15	57000000	57600000	-0.039	0.325838	FAIL	chr15:57000000-57600000_Inactivation	0.875	0.825	0.836	Inactivation	Inactivation
chr15	57600000	57850000	-0.3014	0.00510098	FAIL	chr15:57600000-57850000_Inactivation	0.807377	0.683333	0.505977	Inactivation	Inactivation
chr15	57850000	58500000	0.0398	0.00301895	FAIL	chr15:57850000-58500000_Activation	0.377049	0.435417	0.416849	Activation	Activation
chr15	58500000	59750000	-0.0208	0.0870289	FAIL	chr15:58500000-59750000_Inactivation	0.762295	0.784375	0.741495	Unchanged	Inactivation
chr15	59750000	60000000	-0.1936	0.0176973	FAIL	chr15:59750000-60000000_Inactivation	0.77459	0.8125	0.58099	Unchanged	Inactivation
chr15	60000000	60250000	-0.0325	0.481574	FAIL	chr15:60000000-60250000_Inactivation	0.245902	0.2875	0.213402	Unchanged	Inactivation
chr15	60250000	60450000	-0.0896	0.00239434	FAIL	chr15:60250000-60450000_Inactivation	0.594262	0.583333	0.504662	Unchanged	Inactivation
chr15	60450000	61200000	-0.0193	0.469811	FAIL	chr15:60450000-61200000_Inactivation	0.448087	0.415278	0.428787	Unchanged	Inactivation
chr15	61200000	61350000	-0.1462	0.0346658	FAIL	chr15:61200000-61350000_Inactivation	0.553279	0.433333	0.407079	Inactivation	Inactivation
chr15	61350000	61550000	-0.0211	0.0176973	FAIL	chr15:61350000-61550000_Inactivation	0.213115	0.104167	0.192015	Inactivation	Inactivation
chr15	61550000	62150000	-0.0728	0.147928	FAIL	chr15:61550000-62150000_Inactivation	0.106557	0.341667	0.0337574	Activation	Inactivation
chr15	62150000	62450000	0.0595	0.237768	FAIL	chr15:62150000-62450000_Activation	0.54918	0.579167	0.60868	Unchanged	Activation
chr15	62450000	62650000	-0.1342	0.0443473	FAIL	chr15:62450000-62650000_Inactivation	0.54918	0.45	0.41498	Inactivation	Inactivation
chr15	62650000	63050000	0.1304	0.048199	FAIL	chr15:62650000-63050000_Activation	0.778689	0.758333	0.909089	Unchanged	Activation
chr15	63050000	63600000	0.0026	0.923902	FAIL	chr15:63050000-63600000_Activation	0.997951	0.983333	1.00055	Unchanged	Activation
chr15	63600000	63800000	-0.0751	0.16167	FAIL	chr15:63600000-63800000_Inactivation	1	0.970833	0.9249	Unchanged	Inactivation
chr15	63800000	64950000	0.0196	0.173641	FAIL	chr15:63800000-64950000_Activation	0.909836	0.9125	0.929436	Unchanged	Activation
chr15	64950000	65250000	-0.0363	0.432022	FAIL	chr15:64950000-65250000_Inactivation	0.909836	0.90625	0.873536	Unchanged	Inactivation
chr15	65250000	65750000	-0.1461	0.018426	FAIL	chr15:65250000-65750000_Inactivation	0.877049	0.904167	0.730949	Unchanged	Inactivation
chr15	65750000	66200000	0.0936	0.0497606	FAIL	chr15:65750000-66200000_Activation	0.793033	0.897917	0.886633	Activation	Activation
chr15	66200000	66600000	-0.0978	0.10889	FAIL	chr15:66200000-66600000_Inactivation	0.612705	0.595833	0.514905	Unchanged	Inactivation
chr15	66600000	66850000	0.0916	0.10889	FAIL	chr15:66600000-66850000_Activation	0.758197	0.75	0.849797	Unchanged	Activation
chr15	66850000	67300000	-0.0695	0.17437	FAIL	chr15:66850000-67300000_Inactivation	0.915984	0.916667	0.846484	Unchanged	Inactivation
chr15	67300000	67550000	0.0543	0.271809	FAIL	chr15:67300000-67550000_Activation	0.918033	0.941667	0.972333	Unchanged	Activation
chr15	67550000	68150000	0.0055	0.747033	FAIL	chr15:67550000-68150000_Activation	0.616803	0.679167	0.622303	Activation	Activation
chr15	68150000	68700000	-0.1363	0.0108266	FAIL	chr15:68150000-68700000_Inactivation	0.710383	0.725	0.574083	Unchanged	Inactivation
chr15	68700000	68850000	-0.3727	0.00260254	FAIL	chr15:68700000-68850000_Inactivation	0.922131	0.879167	0.549431	Unchanged	Inactivation
chr15	68850000	69300000	-0.1591	0.0254008	FAIL	chr15:68850000-69300000_Inactivation	0.741803	0.766667	0.582703	Unchanged	Inactivation
chr15	69300000	69750000	-0.0523	0.281907	FAIL	chr15:69300000-69750000_Inactivation	0.692623	0.654167	0.640323	Unchanged	Inactivation
chr15	69750000	70350000	-0.2094	0.0064543	PASS	chr15:69750000-70350000_Inactivation	0.727459	0.65	0.518059	Inactivation	Inactivation
chr15	70350000	71200000	-0.1044	0.0204039	FAIL	chr15:70350000-71200000_Inactivation	0.842896	0.777778	0.738496	Inactivation	Inactivation
chr15	71200000	71650000	-0.1688	0.0252967	FAIL	chr15:71200000-71650000_Inactivation	0.856557	0.875	0.687757	Unchanged	Inactivation
chr15	71650000	72100000	-0.2316	0.0116594	FAIL	chr15:71650000-72100000_Inactivation	0.733607	0.804167	0.502007	Activation	Inactivation
chr15	72100000	72450000	-0.1552	0.0298772	FAIL	chr15:72100000-72450000_Inactivation	0.739754	0.735417	0.584554	Unchanged	Inactivation
chr15	72450000	72600000	0.0596	0.339684	FAIL	chr15:72450000-72600000_Activation	0.723361	0.754167	0.782961	Unchanged	Activation
chr15	72600000	73100000	-0.017	0.694149	FAIL	chr15:72600000-73100000_Inactivation	0.70082	0.770833	0.68382	Activation	Inactivation
chr15	73100000	73550000	0.0069	0.815324	FAIL	chr15:73100000-73550000_Activation	0.17623	0.183333	0.18313	Unchanged	Activation
chr15	73550000	73850000	-0.0528	0.280346	FAIL	chr15:73550000-73850000_Inactivation	0.262295	0.2125	0.209495	Unchanged	Inactivation
chr15	73850000	74200000	0.027	0.546638	FAIL	chr15:73850000-74200000_Activation	0.57377	0.566667	0.60077	Unchanged	Activation
chr15	74200000	74650000	-0.0697	0.185509	FAIL	chr15:74200000-74650000_Inactivation	0.959016	0.9375	0.889316	Unchanged	Inactivation
chr15	74650000	74950000	-0.0899	0.112534	FAIL	chr15:74650000-74950000_Inactivation	0.971311	0.958333	0.881411	Unchanged	Inactivation
chr15	74950000	75100000	-0.2702	0.00780762	FAIL	chr15:74950000-75100000_Inactivation	0.930328	0.958333	0.660128	Unchanged	Inactivation
chr15	75100000	76000000	-0.0223	0.020508	FAIL	chr15:75100000-76000000_Inactivation	0.921107	0.926389	0.898807	Unchanged	Inactivation
chr15	76000000	76250000	0.1449	0.0360192	FAIL	chr15:76000000-76250000_Activation	0.815574	0.829167	0.960474	Unchanged	Activation
chr15	76250000	76450000	-0.1231	0.0531959	FAIL	chr15:76250000-76450000_Inactivation	0.348361	0.4375	0.225261	Activation	Inactivation
chr15	76450000	76650000	0.028	0.534354	FAIL	chr15:76450000-76650000_Activation	0.545082	0.4375	0.573082	Inactivation	Activation
chr15	76650000	77200000	-0.0257	0.484177	FAIL	chr15:76650000-77200000_Inactivation	0.352459	0.283333	0.326759	Inactivation	Inactivation
chr15	77200000	77450000	-0.2262	0.0120758	FAIL	chr15:77200000-77450000_Inactivation	0.803279	0.766667	0.577079	Unchanged	Inactivation
chr15	77450000	77800000	0.0347	0.446804	FAIL	chr15:77450000-77800000_Activation	0.803279	0.766667	0.837979	Unchanged	Activation
chr15	77800000	79300000	-0.0954	0.00312305	FAIL	chr15:77800000-79300000_Inactivation	0.682377	0.690972	0.586977	Unchanged	Inactivation
chr15	79300000	79700000	-0.0188	0.667291	FAIL	chr15:79300000-79700000_Inactivation	0.307377	0.270833	0.288577	Unchanged	Inactivation
chr15	79700000	80150000	-0.0512	0.280658	FAIL	chr15:79700000-80150000_Inactivation	0.252049	0.229167	0.200849	Unchanged	Inactivation
chr15	80150000	80500000	0.1024	0.0332084	FAIL	chr15:80150000-80500000_Activation	0.622951	0.6875	0.725351	Activation	Activation
chr15	80500000	81100000	-0.0442	0.150947	FAIL	chr15:80500000-81100000_Inactivation	0.501366	0.5125	0.457166	Unchanged	Inactivation
chr15	81100000	81300000	-0.1889	0.019467	FAIL	chr15:81100000-81300000_Inactivation	0.643443	0.7	0.454543	Activation	Inactivation
chr15	81300000	82050000	0.036	0.0168645	FAIL	chr15:81300000-82050000_Activation	0.151639	0.13125	0.187639	Unchanged	Activation
chr15	82050000	82700000	0.1637	0.0062461	PASS	chr15:82050000-82700000_Activation	0.324283	0.328646	0.487983	Unchanged	Activation
chr15	83150000	84100000	0.0493	0.0134291	FAIL	chr15:83150000-84100000_Activation	0.328279	0.339931	0.377579	Unchanged	Activation
chr15	84100000	84350000	-0.0957	0.0986883	FAIL	chr15:84100000-84350000_Inactivation	0.135246	0.1125	0.0395459	Unchanged	Inactivation
chr15	84350000	84800000	-0.0342	0.454612	FAIL	chr15:84350000-84800000_Inactivation	0.0737705	0.108333	0.0395705	Unchanged	Inactivation
chr15	84800000	85000000	-0.1176	0.0577764	FAIL	chr15:84800000-85000000_Inactivation	0.473361	0.323958	0.355761	Inactivation	Inactivation
chr15	85050000	85850000	-0.0063	0.00124922	FAIL	chr15:85050000-85850000_Inactivation	0.75666	0.785937	0.75036	Unchanged	Inactivation
chr15	85850000	86400000	0.1413	0.0286279	FAIL	chr15:85850000-86400000_Activation	0.862705	0.904167	1.004	Unchanged	Activation
chr15	86400000	87100000	0.0193	0.661878	FAIL	chr15:86400000-87100000_Activation	0.0122951	0	0.0315951	Unchanged	Activation
chr15	87100000	87500000	0.0949	0.0769311	FAIL	chr15:87100000-87500000_Activation	0.276639	0.272917	0.371539	Unchanged	Activation
chr15	87500000	87650000	-0.0809	0.142411	FAIL	chr15:87500000-87650000_Inactivation	0.385246	0.354167	0.304346	Unchanged	Inactivation
chr15	87650000	88200000	-0.0312	0.179575	FAIL	chr15:87650000-88200000_Inactivation	0.536885	0.485417	0.505685	Inactivation	Inactivation
chr15	88200000	88400000	0.0968	0.0953571	FAIL	chr15:88200000-88400000_Activation	0.389344	0.504167	0.486144	Activation	Activation
chr15	88400000	88750000	0.0369	0.0119717	FAIL	chr15:88400000-88750000_Activation	0.252049	0.116667	0.288949	Inactivation	Activation
chr15	88750000	89950000	0.0934	0.0360192	FAIL	chr15:88750000-89950000_Activation	0.461475	0.436111	0.554875	Unchanged	Activation
chr15	89950000	91900000	-0.0854	0.000208203	FAIL	chr15:89950000-91900000_Inactivation	0.706089	0.652381	0.620689	Inactivation	Inactivation
chr15	91900000	92150000	0.4182	0.000728711	FAIL	chr15:91900000-92150000_Activation	0.313525	0.26875	0.731725	Unchanged	Activation
chr15	92150000	92700000	0.219	0.0116594	FAIL	chr15:92150000-92700000_Activation	0.217213	0.243056	0.436213	Unchanged	Activation
chr15	92700000	92900000	0.0267	0.238601	FAIL	chr15:92700000-92900000_Activation	0.168033	0.13125	0.194733	Unchanged	Activation
chr15	92900000	93600000	0.2266	0.00895274	PASS	chr15:92900000-93600000_Activation	0.32377	0.304167	0.55037	Unchanged	Activation
chr15	93600000	93950000	0.0925	0.107016	FAIL	chr15:93600000-93950000_Activation	0.0655738	0.0708333	0.158074	Unchanged	Activation
chr15	93950000	94350000	0.003	0.815324	FAIL	chr15:93950000-94350000_Activation	0.067623	0.06875	0.070623	Unchanged	Activation
chr15	94350000	94950000	0.0276	0.363419	FAIL	chr15:94350000-94950000_Activation	0.0389344	0.0166667	0.0665344	Unchanged	Activation
chr15	94950000	96750000	-0.074	0.00999375	FAIL	chr15:94950000-96750000_Inactivation	0.213627	0.15625	0.139627	Inactivation	Inactivation
chr15	96750000	97300000	0.051	0.126275	FAIL	chr15:96750000-97300000_Activation	0.311475	0.291667	0.362475	Unchanged	Activation
chr15	97300000	97500000	0.2673	0.00791172	FAIL	chr15:97300000-97500000_Activation	0.0409836	0.0833333	0.308284	Unchanged	Activation
chr15	97500000	97850000	0.0657	0.204872	FAIL	chr15:97500000-97850000_Activation	0.0409836	0.0458333	0.106684	Unchanged	Activation
chr15	97850000	98250000	0.0019	0.966583	FAIL	chr15:97850000-98250000_Activation	0.057377	0.0354167	0.059277	Unchanged	Activation
chr15	98250000	98950000	-0.0227	0.332188	FAIL	chr15:98250000-98950000_Inactivation	0.045082	0.0416667	0.022382	Unchanged	Inactivation
chr15	98950000	99950000	0.1056	0.025609	FAIL	chr15:98950000-99950000_Activation	0.490779	0.475	0.596379	Unchanged	Activation
chr15	99950000	100450000	-0.0389	0.171351	FAIL	chr15:99950000-100450000_Inactivation	0.581967	0.577083	0.543067	Unchanged	Inactivation
chr15	100450000	100700000	0.1069	0.0731834	FAIL	chr15:100450000-100700000_Activation	0.327869	0.345833	0.434769	Unchanged	Activation
chr15	100700000	101150000	-0.0165	0.390693	FAIL	chr15:100700000-101150000_Inactivation	0.25	0.202083	0.2335	Unchanged	Inactivation
chr15	101150000	101600000	-0.1428	0.0373725	FAIL	chr15:101150000-101600000_Inactivation	0.790984	0.791667	0.648184	Unchanged	Inactivation
chr15	101600000	102200000	0.0667	0.0690194	FAIL	chr15:101600000-102200000_Activation	0.598361	0.651389	0.665061	Activation	Activation
chr15	102200000	102500000	0.2813	0.0063502	PASS	chr15:102200000-102500000_Activation	0.536885	0.6	0.818185	Activation	Activation
chr16	50000	600000	0.0461	0.337091	FAIL	chr16:50000-600000_Activation	0.8867	0.848624	0.9328	Unchanged	Activation
chr16	600000	850000	0.1889	0.0161031	FAIL	chr16:600000-850000_Activation	0.743842	0.908257	0.932742	Activation	Activation
chr16	850000	1300000	-0.1262	0.0559313	FAIL	chr16:850000-1300000_Inactivation	0.743842	0.651376	0.617642	Inactivation	Inactivation
chr16	1300000	1900000	0.101	0.0791197	FAIL	chr16:1300000-1900000_Activation	0.736453	0.876147	0.837453	Activation	Activation
chr16	1900000	2300000	0.0152	0.67139	FAIL	chr16:1900000-2300000_Activation	0.793103	0.834862	0.808303	Unchanged	Activation
chr16	2300000	2500000	0.0564	0.257756	FAIL	chr16:2300000-2500000_Activation	0.788177	0.807339	0.844577	Unchanged	Activation
chr16	2500000	2750000	0.0143	0.733977	FAIL	chr16:2500000-2750000_Activation	0.788177	0.722477	0.802477	Inactivation	Activation
chr16	2750000	3950000	-0.0238	0.030059	FAIL	chr16:2750000-3950000_Inactivation	0.812808	0.845183	0.789008	Unchanged	Inactivation
chr16	3950000	4300000	-0.1673	0.0256575	FAIL	chr16:3950000-4300000_Inactivation	0.852217	0.899083	0.684917	Unchanged	Inactivation
chr16	4300000	4750000	0.016	0.556092	FAIL	chr16:4300000-4750000_Activation	0.955665	0.901376	0.971665	Inactivation	Activation
chr16	4750000	5150000	0.0789	0.107032	FAIL	chr16:4750000-5150000_Activation	0.775862	0.834862	0.854762	Activation	Activation
chr16	5150000	5650000	0.2154	0.0122383	FAIL	chr16:5150000-5650000_Activation	0.0492611	0.146789	0.264661	Activation	Activation
chr16	5650000	6150000	-0.0276	0.0884595	FAIL	chr16:5650000-6150000_Inactivation	0.100985	0.178899	0.0733852	Activation	Inactivation
chr16	6150000	6350000	0.114	0.0696726	FAIL	chr16:6150000-6350000_Activation	0.0246305	0.0229358	0.138631	Unchanged	Activation
chr16	6350000	6800000	0.0594	0.0485239	FAIL	chr16:6350000-6800000_Activation	0.0246305	0.0550459	0.0840305	Unchanged	Activation
chr16	6800000	7550000	-0.0615	0.0241546	FAIL	chr16:6800000-7550000_Inactivation	0.139573	0.0848624	0.0780731	Inactivation	Inactivation
chr16	7550000	7950000	-0.1413	0.0388621	FAIL	chr16:7550000-7950000_Inactivation	0.152709	0.0481651	0.0114094	Inactivation	Inactivation
chr16	7950000	8600000	-0.0371	0.202147	FAIL	chr16:7950000-8600000_Inactivation	0.0788177	0.0733945	0.0417177	Unchanged	Inactivation
chr16	8600000	8900000	0.0913	0.104885	FAIL	chr16:8600000-8900000_Activation	0.37931	0.376147	0.47061	Unchanged	Activation
chr16	8900000	9250000	0.1765	0.0213634	FAIL	chr16:8900000-9250000_Activation	0.714286	0.747706	0.890786	Unchanged	Activation
chr16	9250000	9700000	0.0219	0.686634	FAIL	chr16:9250000-9700000_Activation	0.285714	0.284404	0.307614	Unchanged	Activation
chr16	9700000	9900000	-0.0453	0.344605	FAIL	chr16:9700000-9900000_Inactivation	0.394089	0.337156	0.348789	Inactivation	Inactivation
chr16	9900000	10300000	0.0032	0.826087	FAIL	chr16:9900000-10300000_Activation	0.477833	0.447248	0.481033	Unchanged	Activation
chr16	10300000	10600000	0.0342	0.462265	FAIL	chr16:10300000-10600000_Activation	0.310345	0.330275	0.344545	Unchanged	Activation
chr16	10600000	10850000	-0.0903	0.108427	FAIL	chr16:10600000-10850000_Inactivation	0.55665	0.463303	0.46635	Inactivation	Inactivation
chr16	10850000	11500000	0.0574	0.0733226	FAIL	chr16:10850000-11500000_Activation	0.736453	0.837156	0.793853	Activation	Activation
chr16	11500000	11750000	-0.3392	0.00246914	FAIL	chr16:11500000-11750000_Inactivation	0.906404	0.825688	0.567204	Inactivation	Inactivation
chr16	11750000	12000000	0.0054	0.895008	FAIL	chr16:11750000-12000000_Activation	0.906404	0.866972	0.911804	Unchanged	Activation
chr16	12000000	12150000	0.3748	0.00128824	FAIL	chr16:12000000-12150000_Activation	0.536946	0.683486	0.911746	Activation	Activation
chr16	12150000	12550000	0.1731	0.0225443	FAIL	chr16:12150000-12550000_Activation	0.536946	0.5	0.710046	Unchanged	Activation
chr16	12550000	12750000	0.3018	0.00397209	FAIL	chr16:12550000-12750000_Activation	0.29064	0.334862	0.59244	Unchanged	Activation
chr16	12750000	13000000	0.5333	0.000214707	FAIL	chr16:12750000-13000000_Activation	0.0591133	0.190367	0.592413	Activation	Activation
chr16	13000000	13200000	0.1552	0.0290929	FAIL	chr16:13000000-13200000_Activation	0.0591133	0.137615	0.214313	Activation	Activation
chr16	13200000	13600000	0.1305	0.052818	FAIL	chr16:13200000-13600000_Activation	0.0837438	0.137615	0.214244	Activation	Activation
chr16	13600000	14000000	0.0385	0.333226	FAIL	chr16:13600000-14000000_Activation	0.190476	0.277523	0.228976	Activation	Activation
chr16	14000000	14350000	0.08	0.139452	FAIL	chr16:14000000-14350000_Activation	0.399015	0.426606	0.479015	Unchanged	Activation
chr16	14350000	14600000	0.1363	0.0464842	FAIL	chr16:14350000-14600000_Activation	0.615764	0.612385	0.752064	Unchanged	Activation
chr16	14600000	14900000	-0.0405	0.515405	FAIL	chr16:14600000-14900000_Inactivation	0.642857	0.612385	0.602357	Unchanged	Inactivation
chr16	14900000	15250000	0.1242	0.0578637	FAIL	chr16:14900000-15250000_Activation	0.669951	0.692661	0.794151	Unchanged	Activation
chr16	15250000	15800000	-0.002	0.794096	FAIL	chr16:15250000-15800000_Inactivation	0.669951	0.646789	0.667951	Unchanged	Inactivation
chr16	15800000	16350000	-0.1421	0.00654858	PASS	chr16:15800000-16350000_Inactivation	0.876847	0.786697	0.734747	Inactivation	Inactivation
chr16	16500000	16750000	0.0172	0.680193	FAIL	chr16:16500000-16750000_Activation	0.339901	0.325688	0.357101	Unchanged	Activation
chr16	16750000	17200000	-0.0178	0.67139	FAIL	chr16:16750000-17200000_Inactivation	0.206897	0.292049	0.189097	Activation	Inactivation
chr16	17200000	17650000	0.1004	0.0854536	FAIL	chr16:17200000-17650000_Activation	0.374384	0.37156	0.474784	Unchanged	Activation
chr16	17650000	18300000	0.0389	0.0361782	FAIL	chr16:17650000-18300000_Activation	0.273399	0.311927	0.312299	Unchanged	Activation
chr16	18300000	18750000	-0.3642	0.0013956	PASS	chr16:18300000-18750000_Inactivation	0.591133	0.252294	0.226933	Inactivation	Inactivation
chr16	18750000	19150000	0.2954	0.0041868	PASS	chr16:18750000-19150000_Activation	0.591133	0.724771	0.886533	Activation	Activation
chr16	19150000	19950000	0.0427	0.0275899	FAIL	chr16:19150000-19950000_Activation	0.494253	0.509174	0.536953	Unchanged	Activation
chr16	19950000	20950000	0.1543	0.00815888	PASS	chr16:19950000-20950000_Activation	0.251232	0.331804	0.405532	Activation	Activation
chr16	20950000	21300000	-0.0322	0.47912	FAIL	chr16:20950000-21300000_Inactivation	0.490148	0.472477	0.457948	Unchanged	Inactivation
chr16	21300000	21750000	0.1738	0.012453	FAIL	chr16:21300000-21750000_Activation	0.472906	0.547401	0.646706	Activation	Activation
chr16	21750000	21950000	-0.0122	0.771444	FAIL	chr16:21750000-21950000_Inactivation	0.426108	0.451835	0.413908	Unchanged	Inactivation
chr16	21950000	22600000	0.0458	0.381213	FAIL	chr16:21950000-22600000_Activation	0.515599	0.579511	0.561399	Activation	Activation
chr16	22600000	23050000	-0.0143	0.733977	FAIL	chr16:22600000-23050000_Inactivation	0.35468	0.362385	0.34038	Unchanged	Inactivation
chr16	23050000	23450000	0.009	0.828878	FAIL	chr16:23050000-23450000_Activation	0.453202	0.490826	0.462202	Unchanged	Activation
chr16	23450000	23700000	0.0729	0.169189	FAIL	chr16:23450000-23700000_Activation	0.704433	0.830275	0.777333	Activation	Activation
chr16	23700000	24550000	0.0133	0.640687	FAIL	chr16:23700000-24550000_Activation	0.29803	0.293578	0.31133	Unchanged	Activation
chr16	24550000	25100000	0.1495	0.0298443	FAIL	chr16:24550000-25100000_Activation	0.637931	0.727064	0.787431	Activation	Activation
chr16	25100000	25300000	-0.0223	0.606227	FAIL	chr16:25100000-25300000_Inactivation	0.551724	0.715596	0.529424	Activation	Inactivation
chr16	25300000	25900000	0.0803	0.13795	FAIL	chr16:25300000-25900000_Activation	0.0541872	0.00917431	0.134487	Unchanged	Activation
chr16	25900000	26550000	-0.05	0.310467	FAIL	chr16:25900000-26550000_Inactivation	0.0541872	0.043578	0.00418719	Unchanged	Inactivation
chr16	26550000	27850000	0.1307	0.0057971	PASS	chr16:26550000-27850000_Activation	0.431034	0.488073	0.561734	Activation	Activation
chr16	27850000	28650000	-0.1597	0.00611916	PASS	chr16:27850000-28650000_Inactivation	0.72578	0.70948	0.56608	Unchanged	Inactivation
chr16	28800000	47800000	-0.0043	0.0122383	FAIL	chr16:28800000-47800000_Inactivation	0.504631	0.476491	0.500331	Unchanged	Inactivation
chr16	47800000	48350000	-0.1874	0.00375738	PASS	chr16:47800000-48350000_Inactivation	0.622332	0.662844	0.434932	Unchanged	Inactivation
chr16	48350000	48650000	0.1792	0.0193237	FAIL	chr16:48350000-48650000_Activation	0.581281	0.59633	0.760481	Unchanged	Activation
chr16	48650000	49100000	0.075	0.000536769	FAIL	chr16:48650000-49100000_Activation	0.32266	0.323394	0.39766	Unchanged	Activation
chr16	49100000	49450000	-0.0346	0.454214	FAIL	chr16:49100000-49450000_Inactivation	0.0640394	0.171254	0.0294394	Activation	Inactivation
chr16	49450000	50400000	0.1072	0.00128824	PASS	chr16:49450000-50400000_Activation	0.343186	0.363914	0.450386	Unchanged	Activation
chr16	50400000	50950000	0.0066	0.295115	FAIL	chr16:50400000-50950000_Activation	0.389163	0.233945	0.395763	Inactivation	Activation
chr16	50950000	51400000	0.1433	0.000644122	PASS	chr16:50950000-51400000_Activation	0.00985222	0.100917	0.153152	Activation	Activation
chr16	51400000	53050000	0.0273	0.0221149	FAIL	chr16:51400000-53050000_Activation	0.0985222	0.12844	0.125822	Unchanged	Activation
chr16	53050000	53300000	0.223	0.0118089	FAIL	chr16:53050000-53300000_Activation	0.512315	0.600917	0.735315	Activation	Activation
chr16	53300000	53950000	0.0625	0.0824477	FAIL	chr16:53300000-53950000_Activation	0.53202	0.524083	0.59452	Unchanged	Activation
chr16	53950000	54150000	-0.0388	0.41503	FAIL	chr16:53950000-54150000_Inactivation	0.635468	0.509174	0.596668	Inactivation	Inactivation
chr16	54150000	54550000	-0.1056	0.0838433	FAIL	chr16:54150000-54550000_Inactivation	0.633005	0.56422	0.527405	Inactivation	Inactivation
chr16	54550000	54950000	-0.0473	0.164144	FAIL	chr16:54550000-54950000_Inactivation	0.325123	0.298165	0.277823	Unchanged	Inactivation
chr16	54950000	55950000	-0.0038	0.00483092	FAIL	chr16:54950000-55950000_Inactivation	0.401478	0.440367	0.397678	Unchanged	Inactivation
chr16	55950000	56950000	-0.093	0.106065	FAIL	chr16:55950000-56950000_Inactivation	0.70936	0.577982	0.61636	Inactivation	Inactivation
chr16	56950000	57300000	-0.0203	0.632958	FAIL	chr16:56950000-57300000_Inactivation	0.995074	0.995413	0.974774	Unchanged	Inactivation
chr16	57300000	57850000	-0.1051	0.0407944	FAIL	chr16:57300000-57850000_Inactivation	0.923645	0.997706	0.818545	Activation	Inactivation
chr16	57850000	58500000	-0.2148	0.00150295	PASS	chr16:57850000-58500000_Inactivation	0.769704	0.873089	0.554904	Activation	Inactivation
chr16	58500000	58750000	0.0398	0.408052	FAIL	chr16:58500000-58750000_Activation	0.729064	0.857798	0.768864	Activation	Activation
chr16	58750000	59450000	-0.1153	0.0679549	FAIL	chr16:58750000-59450000_Inactivation	0.241379	0.0688073	0.126079	Inactivation	Inactivation
chr16	59450000	59800000	0.0455	0.215781	FAIL	chr16:59450000-59800000_Activation	0.458128	0.337156	0.503628	Inactivation	Activation
chr16	59800000	60000000	0.1282	0.0547504	FAIL	chr16:59800000-60000000_Activation	0.270936	0.197248	0.399136	Inactivation	Activation
chr16	60000000	60250000	0.0549	0.268599	FAIL	chr16:60000000-60250000_Activation	0.226601	0.197248	0.281501	Unchanged	Activation
chr16	60250000	60600000	-0.109	0.0757917	FAIL	chr16:60250000-60600000_Inactivation	0.226601	0.197248	0.117601	Unchanged	Inactivation
chr16	60600000	60800000	-0.0104	0.804079	FAIL	chr16:60600000-60800000_Inactivation	0.128079	0.201835	0.117679	Activation	Inactivation
chr16	60800000	61450000	-0.0314	0.490821	FAIL	chr16:60800000-61450000_Inactivation	0.128079	0.158257	0.0966788	Unchanged	Inactivation
chr16	61450000	61700000	-0.0062	0.881374	FAIL	chr16:61450000-61700000_Inactivation	0.128079	0.123853	0.121879	Unchanged	Inactivation
chr16	61700000	61900000	-0.1637	0.0156736	FAIL	chr16:61700000-61900000_Inactivation	0.256158	0.192661	0.0924576	Inactivation	Inactivation
chr16	61900000	62500000	-0.0798	0.139452	FAIL	chr16:61900000-62500000_Inactivation	0.142857	0.112385	0.0630571	Unchanged	Inactivation
chr16	62500000	62950000	-0.0539	0.278905	FAIL	chr16:62500000-62950000_Inactivation	0.137931	0.0940367	0.084031	Unchanged	Inactivation
chr16	62950000	63300000	-0.0238	0.587762	FAIL	chr16:62950000-63300000_Inactivation	0.133005	0.0733945	0.109205	Inactivation	Inactivation
chr16	63300000	63600000	0.0848	0.116157	FAIL	chr16:63300000-63600000_Activation	0.123153	0.0366972	0.207953	Inactivation	Activation
chr16	63600000	64050000	-0.0181	0.665271	FAIL	chr16:63600000-64050000_Inactivation	0.123153	0	0.105053	Inactivation	Inactivation
chr16	64050000	64350000	-0.1313	0.0438003	FAIL	chr16:64050000-64350000_Inactivation	0.224138	0.0527523	0.0928379	Inactivation	Inactivation
chr16	64350000	64700000	0.0327	0.475255	FAIL	chr16:64350000-64700000_Activation	0.0344828	0.0688073	0.0671828	Unchanged	Activation
chr16	64700000	65100000	0.0517	0.299946	FAIL	chr16:64700000-65100000_Activation	0.0197044	0.0344037	0.0714044	Unchanged	Activation
chr16	65100000	65500000	-0.0148	0.639291	FAIL	chr16:65100000-65500000_Inactivation	0.00985222	0.0366972	-0.00494778	Unchanged	Inactivation
chr16	65500000	65950000	0.0364	0.383897	FAIL	chr16:65500000-65950000_Activation	0	0.0458716	0.0364	Unchanged	Activation
chr16	65950000	66350000	-0.1339	0.0499195	FAIL	chr16:65950000-66350000_Inactivation	0.167488	0.0550459	0.0335877	Inactivation	Inactivation
chr16	66350000	67200000	0.0154	0.000107354	FAIL	chr16:66350000-67200000_Activation	0.681445	0.974771	0.696845	Activation	Activation
chr16	67200000	67500000	0.0352	0.447665	FAIL	chr16:67200000-67500000_Activation	0.960591	0.926606	0.995791	Unchanged	Activation
chr16	67500000	68400000	-0.0365	0.0407944	FAIL	chr16:67500000-68400000_Inactivation	0.940887	0.892966	0.904387	Unchanged	Inactivation
chr16	68400000	68900000	-0.1358	0.0472356	FAIL	chr16:68400000-68900000_Inactivation	0.694581	0.619266	0.558781	Inactivation	Inactivation
chr16	68900000	69450000	0.0791	0.0826624	FAIL	chr16:68900000-69450000_Activation	0.809524	0.810398	0.888624	Unchanged	Activation
chr16	69450000	69800000	-0.057	0.208374	FAIL	chr16:69450000-69800000_Inactivation	0.899015	0.981651	0.842015	Activation	Inactivation
chr16	69800000	70100000	-0.0141	0.739667	FAIL	chr16:69800000-70100000_Inactivation	0.866995	0.981651	0.852895	Activation	Inactivation
chr16	70100000	70250000	-0.3108	0.00375738	FAIL	chr16:70100000-70250000_Inactivation	0.970443	0.96789	0.659643	Unchanged	Inactivation
chr16	70250000	70850000	0.039	0.0958669	FAIL	chr16:70250000-70850000_Activation	0.896552	0.91055	0.935552	Unchanged	Activation
chr16	70850000	71300000	-0.0898	0.108427	FAIL	chr16:70850000-71300000_Inactivation	0.325123	0.302752	0.235323	Unchanged	Inactivation
chr16	71300000	71700000	-0.0132	0.756092	FAIL	chr16:71300000-71700000_Inactivation	0.403941	0.412844	0.390741	Unchanged	Inactivation
chr16	71700000	79000000	0.0475	0.000751476	FAIL	chr16:71700000-79000000_Activation	0.359896	0.40367	0.407396	Unchanged	Activation
chr16	79000000	79350000	0.2372	0.00644122	PASS	chr16:79000000-79350000_Activation	0.0689655	0.0665138	0.306166	Unchanged	Activation
chr16	79350000	79600000	0.0913	0.104885	FAIL	chr16:79350000-79600000_Activation	0.236453	0.0917431	0.327753	Inactivation	Activation
chr16	79600000	79900000	0.3039	0.0030059	PASS	chr16:79600000-79900000_Activation	0.433498	0.444954	0.737398	Unchanged	Activation
chr16	79900000	80400000	0.093	0.164144	FAIL	chr16:79900000-80400000_Activation	0.431034	0.455657	0.524034	Unchanged	Activation
chr16	80400000	81000000	-0.0258	0.402362	FAIL	chr16:80400000-81000000_Inactivation	0.433498	0.449541	0.407698	Unchanged	Inactivation
chr16	81000000	81150000	0.0674	0.192915	FAIL	chr16:81000000-81150000_Activation	0.541872	0.555046	0.609272	Unchanged	Activation
chr16	81150000	81450000	-0.0923	0.100268	FAIL	chr16:81150000-81450000_Inactivation	0.541872	0.555046	0.449572	Unchanged	Inactivation
chr16	81450000	81750000	-0.0065	0.877617	FAIL	chr16:81450000-81750000_Inactivation	0.901478	0.844037	0.894978	Inactivation	Inactivation
chr16	81750000	82650000	-0.0335	0.408052	FAIL	chr16:81750000-82650000_Inactivation	0.347291	0.348624	0.313791	Unchanged	Inactivation
chr16	82650000	82800000	-0.1295	0.0529254	FAIL	chr16:82650000-82800000_Inactivation	0.566502	0.53211	0.437002	Unchanged	Inactivation
chr16	82800000	83100000	-0.2039	0.013956	FAIL	chr16:82800000-83100000_Inactivation	0.44335	0.415138	0.23945	Unchanged	Inactivation
chr16	83100000	83800000	-0.1839	0.0161031	FAIL	chr16:83100000-83800000_Inactivation	0.364532	0.401376	0.180632	Unchanged	Inactivation
chr16	83800000	84250000	-0.1165	0.0147075	FAIL	chr16:83800000-84250000_Inactivation	0.524631	0.577982	0.408131	Activation	Inactivation
chr16	84250000	84500000	-0.1472	0.0362856	FAIL	chr16:84250000-84500000_Inactivation	0.600985	0.550459	0.453785	Inactivation	Inactivation
chr16	84500000	84800000	-0.0651	0.207837	FAIL	chr16:84500000-84800000_Inactivation	0.985222	0.954128	0.920122	Unchanged	Inactivation
chr16	84800000	85000000	-0.2667	0.00611916	FAIL	chr16:84800000-85000000_Inactivation	0.985222	0.951835	0.718522	Unchanged	Inactivation
chr16	85000000	85300000	-0.0697	0.0275899	FAIL	chr16:85000000-85300000_Inactivation	0.916256	0.949541	0.846556	Unchanged	Inactivation
chr16	85300000	85850000	-0.154	0.0298443	FAIL	chr16:85300000-85850000_Inactivation	0.847291	0.949541	0.693291	Activation	Inactivation
chr16	85850000	86350000	-0.0671	0.134514	FAIL	chr16:85850000-86350000_Inactivation	0.543514	0.53211	0.476414	Unchanged	Inactivation
chr16	86350000	86600000	-0.0006	0.990016	FAIL	chr16:86350000-86600000_Inactivation	0.689655	0.62844	0.689055	Inactivation	Inactivation
chr16	86600000	87400000	0.016	0.573054	FAIL	chr16:86600000-87400000_Activation	0.807882	0.802752	0.823882	Unchanged	Activation
chr16	87400000	87750000	-0.0669	0.150295	FAIL	chr16:87400000-87750000_Inactivation	0.891626	0.727064	0.824726	Inactivation	Inactivation
chr16	87750000	88100000	0.0579	0.222974	FAIL	chr16:87750000-88100000_Activation	0.756158	0.706422	0.814058	Unchanged	Activation
chr16	88100000	88300000	-0.1402	0.0428341	FAIL	chr16:88100000-88300000_Inactivation	0.753695	0.633028	0.613495	Inactivation	Inactivation
chr16	88300000	88950000	0.0248	0.116049	FAIL	chr16:88300000-88950000_Activation	0.773399	0.704893	0.798199	Inactivation	Activation
chr16	88950000	89250000	-0.1879	0.0163178	FAIL	chr16:88950000-89250000_Inactivation	0.763547	0.646789	0.575647	Inactivation	Inactivation
chr16	89250000	90200000	0.0004	0.0221149	FAIL	chr16:89250000-90200000_Activation	0.857143	0.814985	0.857543	Unchanged	Activation
chr17	0	700000	0.1195	0.0368204	FAIL	chr17:0-700000_Activation	0.420221	0.423673	0.539721	Unchanged	Activation
chr17	700000	900000	-0.0446	0.370587	FAIL	chr17:700000-900000_Inactivation	0.485782	0.482301	0.441182	Unchanged	Inactivation
chr17	900000	1250000	0.1486	0.0437514	FAIL	chr17:900000-1250000_Activation	0.800948	0.920354	0.949548	Activation	Activation
chr17	1250000	4000000	0.0049	0.000758068	FAIL	chr17:1250000-4000000_Activation	0.683142	0.668695	0.688042	Unchanged	Activation
chr17	4000000	4300000	0.0975	0.111436	FAIL	chr17:4000000-4300000_Activation	0.658768	0.769912	0.756268	Activation	Activation
chr17	4300000	4600000	-0.2356	0.0094217	PASS	chr17:4300000-4600000_Inactivation	0.703791	0.688053	0.468191	Unchanged	Inactivation
chr17	4600000	5200000	0.0356	0.270089	FAIL	chr17:4600000-5200000_Activation	0.559242	0.553097	0.594842	Unchanged	Activation
chr17	5200000	5450000	0.1548	0.039961	FAIL	chr17:5200000-5450000_Activation	0.450237	0.404867	0.605037	Unchanged	Activation
chr17	5450000	6300000	-0.0054	0.00725579	FAIL	chr17:5450000-6300000_Inactivation	0.259084	0.230088	0.253684	Unchanged	Inactivation
chr17	6300000	7850000	0.0906	0.059021	FAIL	chr17:6300000-7850000_Activation	0.526066	0.570796	0.616666	Unchanged	Activation
chr17	7850000	8000000	-0.1642	0.0344379	FAIL	chr17:7850000-8000000_Inactivation	0.744076	0.774336	0.579876	Unchanged	Inactivation
chr17	8000000	8400000	0.207	0.0111544	FAIL	chr17:8000000-8400000_Activation	0.490521	0.541298	0.697521	Activation	Activation
chr17	8400000	9050000	0.0607	0.107971	FAIL	chr17:8400000-9050000_Activation	0.14455	0.165929	0.20525	Unchanged	Activation
chr17	9050000	9500000	0.2135	0.0111544	FAIL	chr17:9050000-9500000_Activation	0.0829384	0.126106	0.296438	Unchanged	Activation
chr17	9500000	9950000	-0.0816	0.14804	FAIL	chr17:9500000-9950000_Inactivation	0.0900474	0.090708	0.00844739	Unchanged	Inactivation
chr17	9950000	10250000	-0.0627	0.244964	FAIL	chr17:9950000-10250000_Inactivation	0.07109	0.0663717	0.00839005	Unchanged	Inactivation
chr17	10250000	10650000	-0.0098	0.772255	FAIL	chr17:10250000-10650000_Inactivation	0.0971564	0.123894	0.0873564	Unchanged	Inactivation
chr17	10650000	10750000	0.0039	0.882499	FAIL	chr17:10650000-10750000_Activation	0.113744	0.123894	0.117644	Unchanged	Activation
chr17	10750000	11850000	-0.0506	0.12768	FAIL	chr17:10750000-11850000_Inactivation	0.105845	0.0862832	0.0552452	Unchanged	Inactivation
chr17	11850000	12050000	0.0951	0.119017	FAIL	chr17:11850000-12050000_Activation	0.199052	0.230088	0.294152	Unchanged	Activation
chr17	12050000	12850000	0.0193	0.532814	FAIL	chr17:12050000-12850000_Activation	0.0473934	0.0176991	0.0666934	Unchanged	Activation
chr17	12850000	13200000	-0.0442	0.288607	FAIL	chr17:12850000-13200000_Inactivation	0.151659	0.128319	0.107459	Unchanged	Inactivation
chr17	13200000	13550000	0.0785	0.162118	FAIL	chr17:13200000-13550000_Activation	0.308057	0.236726	0.386557	Inactivation	Activation
chr17	13550000	14250000	0.0214	0.562811	FAIL	chr17:13550000-14250000_Activation	0.163507	0.201327	0.184907	Unchanged	Activation
chr17	14250000	15150000	0.0598	0.256877	FAIL	chr17:14250000-15150000_Activation	0.0189573	0.0730088	0.0787573	Activation	Activation
chr17	15150000	15450000	0.0149	0.720706	FAIL	chr17:15150000-15450000_Activation	0.312796	0.433628	0.327696	Activation	Activation
chr17	15450000	15800000	-0.028	0.596058	FAIL	chr17:15450000-15800000_Inactivation	0.554502	0.586283	0.526502	Unchanged	Inactivation
chr17	15800000	16450000	0.0148	0.722331	FAIL	chr17:15800000-16450000_Activation	0.758294	0.743363	0.773094	Unchanged	Activation
chr17	16450000	16700000	-0.1374	0.0734243	FAIL	chr17:16450000-16700000_Inactivation	0.381517	0.320796	0.244117	Inactivation	Inactivation
chr17	16700000	17200000	0.0072	0.787524	FAIL	chr17:16700000-17200000_Activation	0.611374	0.575221	0.618574	Unchanged	Activation
chr17	17200000	17600000	-0.1066	0.0792723	FAIL	chr17:17200000-17600000_Inactivation	0.812796	0.778761	0.706196	Unchanged	Inactivation
chr17	17600000	18300000	0.0137	0.722331	FAIL	chr17:17600000-18300000_Activation	0.879147	0.756637	0.892847	Inactivation	Activation
chr17	18400000	18850000	-0.1362	0.0520901	FAIL	chr17:18400000-18850000_Inactivation	0.552133	0.543142	0.415933	Unchanged	Inactivation
chr17	18850000	19300000	0.1637	0.0173273	FAIL	chr17:18850000-19300000_Activation	0.586098	0.582596	0.749798	Unchanged	Activation
chr17	19300000	20800000	-0.0743	0.0222006	FAIL	chr17:19300000-20800000_Inactivation	0.317536	0.348673	0.243236	Unchanged	Inactivation
chr17	20800000	21500000	0.0901	0.017219	FAIL	chr17:20800000-21500000_Activation	0.236967	0.238938	0.327067	Unchanged	Activation
chr17	21500000	22050000	-0.0157	0.710526	FAIL	chr17:21500000-22050000_Inactivation	0.063981	0.0597345	0.048281	Unchanged	Inactivation
chr17	22050000	22300000	0.0132	0.745614	FAIL	chr17:22050000-22300000_Activation	0.180095	0.0597345	0.193295	Inactivation	Activation
chr17	25250000	25550000	0.0461	0.361923	FAIL	chr17:25250000-25550000_Activation	0.0379147	0.0442478	0.0840147	Unchanged	Activation
chr17	25550000	25650000	0.3823	0.00259909	FAIL	chr17:25550000-25650000_Activation	0.0379147	0.49115	0.420215	Activation	Activation
chr17	25650000	25950000	-0.0206	0.625081	FAIL	chr17:25650000-25950000_Inactivation	0.440758	0.49115	0.420158	Activation	Inactivation
chr17	25950000	26650000	0.0111	0.771605	FAIL	chr17:25950000-26650000_Activation	0.21564	0.349558	0.22674	Activation	Activation
chr17	26650000	26900000	0.0617	0.250812	FAIL	chr17:26650000-26900000_Activation	0.492891	0.570796	0.554591	Activation	Activation
chr17	26900000	27300000	0.0432	0.396036	FAIL	chr17:26900000-27300000_Activation	0.952607	1	0.995807	Unchanged	Activation
chr17	27300000	28000000	-0.0819	0.0688759	FAIL	chr17:27300000-28000000_Inactivation	0.933649	0.90118	0.851749	Unchanged	Inactivation
chr17	28000000	28250000	-0.016	0.707169	FAIL	chr17:28000000-28250000_Inactivation	0.696682	0.668142	0.680682	Unchanged	Inactivation
chr17	28250000	28800000	-0.3699	0.00216591	PASS	chr17:28250000-28800000_Inactivation	0.753555	0.676991	0.383655	Inactivation	Inactivation
chr17	28800000	29100000	-0.0961	0.112302	FAIL	chr17:28800000-29100000_Inactivation	0.810427	0.679204	0.714327	Inactivation	Inactivation
chr17	29100000	29700000	-0.0389	0.377518	FAIL	chr17:29100000-29700000_Inactivation	0.718009	0.705752	0.679109	Unchanged	Inactivation
chr17	29700000	30300000	0.0672	0.218432	FAIL	chr17:29700000-30300000_Activation	0.815166	0.880531	0.882366	Activation	Activation
chr17	30300000	30500000	-0.0967	0.111436	FAIL	chr17:30300000-30500000_Inactivation	0.815166	0.880531	0.718466	Activation	Inactivation
chr17	30500000	30800000	0.0274	0.545376	FAIL	chr17:30500000-30800000_Activation	0.57346	0.619469	0.60086	Unchanged	Activation
chr17	30800000	31400000	0.0715	0.000216591	FAIL	chr17:30800000-31400000_Activation	0	0	0.0715	Unchanged	Activation
chr17	31400000	31700000	0	0.992094	FAIL	chr17:31400000-31700000_Inactivation	0	0.0265487	0	Unchanged	Inactivation
chr17	31700000	32200000	-0.0682	0.17024	FAIL	chr17:31700000-32200000_Inactivation	0.0663507	0.0412979	-0.00184929	Unchanged	Inactivation
chr17	32200000	32700000	-0.0237	0.581655	FAIL	chr17:32200000-32700000_Inactivation	0.0236967	0.0331858	-3.31754e-06	Unchanged	Inactivation
chr17	32700000	34200000	0.0602	0.0487329	FAIL	chr17:32700000-34200000_Activation	0.294431	0.310841	0.354631	Unchanged	Activation
chr17	34200000	35000000	-0.246	0.00573966	PASS	chr17:34200000-35000000_Inactivation	0.57346	0.484513	0.32746	Inactivation	Inactivation
chr17	35000000	35250000	-0.4102	0.00205761	FAIL	chr17:35000000-35250000_Inactivation	0.748815	0.626106	0.338615	Inactivation	Inactivation
chr17	35250000	35700000	-0.2348	0.0123457	FAIL	chr17:35250000-35700000_Inactivation	0.708531	0.628319	0.473731	Inactivation	Inactivation
chr17	35700000	36000000	-0.0936	0.153671	FAIL	chr17:35700000-36000000_Inactivation	0.71327	0.840708	0.61967	Activation	Inactivation
chr17	36000000	36400000	-0.2914	0.00725579	PASS	chr17:36000000-36400000_Inactivation	0.56872	0.488938	0.27732	Inactivation	Inactivation
chr17	36400000	36800000	-0.1699	0.0303227	FAIL	chr17:36400000-36800000_Inactivation	0.905213	0.933628	0.735313	Unchanged	Inactivation
chr17	36800000	37050000	-0.0155	0.305501	FAIL	chr17:36800000-37050000_Inactivation	0.947867	0.955752	0.932367	Unchanged	Inactivation
chr17	37050000	37250000	-0.3229	0.00498159	FAIL	chr17:37050000-37250000_Inactivation	0.772512	0.730088	0.449612	Unchanged	Inactivation
chr17	37250000	38100000	-0.0581	0.139918	FAIL	chr17:37250000-38100000_Inactivation	0.71564	0.667035	0.65754	Unchanged	Inactivation
chr17	38100000	38450000	0.0285	0.531406	FAIL	chr17:38100000-38450000_Activation	0.933649	0.90708	0.962149	Unchanged	Activation
chr17	38450000	38800000	0.1364	0.0487329	FAIL	chr17:38450000-38800000_Activation	0.677725	0.676991	0.814125	Unchanged	Activation
chr17	38800000	39250000	-0.1889	0.00725579	PASS	chr17:38800000-39250000_Inactivation	0.541864	0.544248	0.352964	Unchanged	Inactivation
chr17	39250000	39450000	-0.3287	0.0046567	FAIL	chr17:39250000-39450000_Inactivation	0.563981	0.497788	0.235281	Inactivation	Inactivation
chr17	39450000	39850000	-0.1173	0.0567468	FAIL	chr17:39450000-39850000_Inactivation	0.618483	0.55531	0.501183	Inactivation	Inactivation
chr17	39850000	40100000	-0.0289	0.530539	FAIL	chr17:39850000-40100000_Inactivation	0.995261	0.74115	0.966361	Inactivation	Inactivation
chr17	40100000	40750000	-0.1052	0.0515486	FAIL	chr17:40100000-40750000_Inactivation	0.995261	0.834071	0.890061	Inactivation	Inactivation
chr17	40750000	41150000	-0.0277	0.541369	FAIL	chr17:40750000-41150000_Inactivation	0.947867	0.946903	0.920167	Unchanged	Inactivation
chr17	41150000	41600000	-0.0048	0.655296	FAIL	chr17:41150000-41600000_Inactivation	0.93128	0.896018	0.92648	Unchanged	Inactivation
chr17	41600000	42150000	-0.328	0.00346545	PASS	chr17:41600000-42150000_Inactivation	0.959716	0.942478	0.631716	Unchanged	Inactivation
chr17	42150000	42850000	-0.053	0.274746	FAIL	chr17:42150000-42850000_Inactivation	0.943128	0.837758	0.890128	Inactivation	Inactivation
chr17	42850000	43700000	0.0666	0.039961	FAIL	chr17:42850000-43700000_Activation	0.725118	0.728614	0.791718	Unchanged	Activation
chr17	43700000	44100000	-0.0568	0.275287	FAIL	chr17:43700000-44100000_Inactivation	0.42654	0.336283	0.36974	Inactivation	Inactivation
chr17	44100000	44350000	0.0611	0.254819	FAIL	chr17:44100000-44350000_Activation	0.627962	0.69469	0.689062	Activation	Activation
chr17	44350000	45100000	-0.102	0.0707169	FAIL	chr17:44350000-45100000_Inactivation	0.622433	0.623894	0.520433	Unchanged	Inactivation
chr17	45100000	45400000	0.0263	0.551874	FAIL	chr17:45100000-45400000_Activation	0.767773	0.619469	0.794073	Inactivation	Activation
chr17	45400000	45650000	-0.1108	0.07624	FAIL	chr17:45400000-45650000_Inactivation	0.772512	0.811947	0.661712	Unchanged	Inactivation
chr17	45650000	46200000	-0.0171	0.693307	FAIL	chr17:45650000-46200000_Inactivation	0.92891	0.938053	0.91181	Unchanged	Inactivation
chr17	46200000	46700000	-0.1339	0.0478666	FAIL	chr17:46200000-46700000_Inactivation	0.670616	0.619469	0.536716	Inactivation	Inactivation
chr17	46700000	47100000	-0.0521	0.0180853	FAIL	chr17:46700000-47100000_Inactivation	0.755924	0.69469	0.703824	Inactivation	Inactivation
chr17	47100000	47650000	-0.2629	0.00931341	PASS	chr17:47100000-47650000_Inactivation	0.876777	0.849558	0.613877	Unchanged	Inactivation
chr17	47650000	47900000	-0.1189	0.0723413	FAIL	chr17:47650000-47900000_Inactivation	0.862559	0.960177	0.743659	Activation	Inactivation
chr17	47900000	48100000	-0.266	0.0094217	FAIL	chr17:47900000-48100000_Inactivation	0.900474	0.960177	0.634474	Activation	Inactivation
chr17	48100000	55350000	0.0448	0.000108295	FAIL	chr17:48100000-55350000_Activation	0.301073	0.315265	0.345873	Unchanged	Activation
chr17	55350000	55750000	0.5428	0.000216591	PASS	chr17:55350000-55750000_Activation	0.234597	0.216814	0.777397	Unchanged	Activation
chr17	55750000	56100000	0.2039	0.0139701	FAIL	chr17:55750000-56100000_Activation	0.417062	0.411504	0.620962	Unchanged	Activation
chr17	56100000	56600000	0.0464	0.382716	FAIL	chr17:56100000-56600000_Activation	0.246445	0.256637	0.292845	Unchanged	Activation
chr17	56600000	57050000	-0.0721	0.122049	FAIL	chr17:56600000-57050000_Inactivation	0.334123	0.336283	0.262023	Unchanged	Inactivation
chr17	57050000	57300000	0.0285	0.225038	FAIL	chr17:57050000-57300000_Activation	0.490521	0.615044	0.519021	Activation	Activation
chr17	57300000	57650000	-0.2062	0.0187351	FAIL	chr17:57300000-57650000_Inactivation	0.521327	0.588496	0.315127	Activation	Inactivation
chr17	57650000	58750000	0.0237	0.568659	FAIL	chr17:57650000-58750000_Activation	0.740916	0.730088	0.764616	Unchanged	Activation
chr17	58750000	59350000	0.0634	0.267598	FAIL	chr17:58750000-59350000_Activation	0.336493	0.238938	0.399893	Inactivation	Activation
chr17	59350000	59550000	0.0367	0.448885	FAIL	chr17:59350000-59550000_Activation	0.417062	0.362832	0.453762	Inactivation	Activation
chr17	59550000	59950000	-0.1028	0.0303227	FAIL	chr17:59550000-59950000_Inactivation	0.379147	0.386431	0.276347	Unchanged	Inactivation
chr17	59950000	60200000	-0.0256	0.563678	FAIL	chr17:59950000-60200000_Inactivation	0.559242	0.50885	0.533642	Inactivation	Inactivation
chr17	60200000	60500000	-0.08	0.155187	FAIL	chr17:60200000-60500000_Inactivation	0.260664	0.234513	0.180664	Unchanged	Inactivation
chr17	60500000	60800000	0.0055	0.882499	FAIL	chr17:60500000-60800000_Activation	0.691943	0.579646	0.697443	Inactivation	Activation
chr17	60800000	61200000	-0.253	0.00725579	PASS	chr17:60800000-61200000_Inactivation	0.656398	0.579646	0.403398	Inactivation	Inactivation
chr17	61200000	61500000	0.0514	0.318605	FAIL	chr17:61200000-61500000_Activation	0.620853	0.579646	0.672253	Unchanged	Activation
chr17	61500000	61950000	-0.0065	0.873836	FAIL	chr17:61500000-61950000_Inactivation	0.869668	0.794248	0.863168	Inactivation	Inactivation
chr17	61950000	62150000	-0.2586	0.0107212	FAIL	chr17:61950000-62150000_Inactivation	0.872038	0.787611	0.613438	Inactivation	Inactivation
chr17	62150000	62400000	0.0355	0.457332	FAIL	chr17:62150000-62400000_Activation	0.872038	0.820796	0.907538	Inactivation	Activation
chr17	62400000	62800000	0.1082	0.0832792	FAIL	chr17:62400000-62800000_Activation	0.805687	0.858407	0.913887	Activation	Activation
chr17	62800000	62950000	-0.0193	0.647173	FAIL	chr17:62800000-62950000_Inactivation	0.540284	0.513274	0.520984	Unchanged	Inactivation
chr17	62950000	63200000	0.2117	0.0180853	FAIL	chr17:62950000-63200000_Activation	0.578199	0.654867	0.789899	Activation	Activation
chr17	63200000	63600000	-0.0265	0.190708	FAIL	chr17:63200000-63600000_Inactivation	0.239336	0.272124	0.212836	Unchanged	Inactivation
chr17	63600000	63800000	0.066	0.223089	FAIL	chr17:63600000-63800000_Activation	0.270142	0.25	0.336142	Unchanged	Activation
chr17	63800000	64150000	0.0147	0.722331	FAIL	chr17:63800000-64150000_Activation	0.203791	0.181416	0.218491	Unchanged	Activation
chr17	64150000	64550000	0.1719	0.000866363	PASS	chr17:64150000-64550000_Activation	0.36019	0.349558	0.53209	Unchanged	Activation
chr17	64550000	64750000	-0.0444	0.0432099	FAIL	chr17:64550000-64750000_Inactivation	0.445498	0.382743	0.401098	Inactivation	Inactivation
chr17	64750000	65350000	0.091	0.0616201	FAIL	chr17:64750000-65350000_Activation	0.291469	0.274336	0.382469	Unchanged	Activation
chr17	65350000	65700000	0.3746	0.00249079	PASS	chr17:65350000-65700000_Activation	0.274882	0.314159	0.649482	Unchanged	Activation
chr17	65700000	67250000	0.0513	0.000866363	FAIL	chr17:65700000-67250000_Activation	0.43128	0.393068	0.48258	Unchanged	Activation
chr17	67250000	67700000	-0.1047	0.041044	FAIL	chr17:67250000-67700000_Inactivation	0.398104	0.35177	0.293404	Unchanged	Inactivation
chr17	67700000	68450000	-0.1697	0.0292398	FAIL	chr17:67700000-68450000_Inactivation	0.452607	0.43031	0.282907	Unchanged	Inactivation
chr17	68450000	69050000	-0.2165	0.0166775	FAIL	chr17:68450000-69050000_Inactivation	0.393365	0.362832	0.176865	Unchanged	Inactivation
chr17	69050000	69450000	-0.1389	0.0518735	FAIL	chr17:69050000-69450000_Inactivation	0.398104	0.400442	0.259204	Unchanged	Inactivation
chr17	69450000	69800000	-0.1807	0.0277236	FAIL	chr17:69450000-69800000_Inactivation	0.407583	0.387168	0.226883	Unchanged	Inactivation
chr17	69800000	70350000	-0.1127	0.0349794	FAIL	chr17:69800000-70350000_Inactivation	0.549763	0.458702	0.437063	Inactivation	Inactivation
chr17	70350000	70700000	0.0293	0.318064	FAIL	chr17:70350000-70700000_Activation	0.663507	0.579646	0.692807	Inactivation	Activation
chr17	70700000	71250000	0.1748	0.0292398	FAIL	chr17:70700000-71250000_Activation	0.421801	0.376106	0.596601	Unchanged	Activation
chr17	71250000	71400000	0.0572	0.273446	FAIL	chr17:71250000-71400000_Activation	0.421801	0.424779	0.479001	Unchanged	Activation
chr17	71400000	71850000	0.142	0.0487329	FAIL	chr17:71400000-71850000_Activation	0.118483	0.170354	0.260483	Activation	Activation
chr17	71850000	72150000	0.0665	0.222114	FAIL	chr17:71850000-72150000_Activation	0.0805687	0.0973451	0.147069	Unchanged	Activation
chr17	72150000	72750000	0.1439	0.0479749	FAIL	chr17:72150000-72750000_Activation	0.21327	0.221239	0.35717	Unchanged	Activation
chr17	72750000	72950000	0.1768	0.0292398	FAIL	chr17:72750000-72950000_Activation	0.478673	0.561947	0.655473	Activation	Activation
chr17	72950000	73650000	-0.0645	0.0158111	FAIL	chr17:72950000-73650000_Inactivation	0.957346	0.858407	0.892846	Inactivation	Inactivation
chr17	73650000	73950000	0.1011	0.102014	FAIL	chr17:73650000-73950000_Activation	0.886256	0.951327	0.987356	Activation	Activation
chr17	73950000	74350000	0.1038	0.0920511	FAIL	chr17:73950000-74350000_Activation	0.881517	0.918142	0.985317	Unchanged	Activation
chr17	74350000	75050000	-0.0227	0.00693091	FAIL	chr17:74350000-75050000_Inactivation	0.827014	0.825221	0.804314	Unchanged	Inactivation
chr17	75050000	75500000	0.1113	0.0827377	FAIL	chr17:75050000-75500000_Activation	0.834123	0.811947	0.945423	Unchanged	Activation
chr17	75500000	75750000	-0.0607	0.257851	FAIL	chr17:75500000-75750000_Inactivation	0.49763	0.380531	0.43693	Inactivation	Inactivation
chr17	75750000	76100000	0.1242	0.0624865	FAIL	chr17:75750000-76100000_Activation	0.49763	0.455752	0.62183	Unchanged	Activation
chr17	76100000	76400000	0.0884	0.131796	FAIL	chr17:76100000-76400000_Activation	0.739336	0.752212	0.827736	Unchanged	Activation
chr17	76400000	76750000	0.0614	0.030431	FAIL	chr17:76400000-76750000_Activation	0.620853	0.701327	0.682253	Activation	Activation
chr17	76750000	77700000	0.1044	0.000216591	PASS	chr17:76750000-77700000_Activation	0.432859	0.39528	0.537259	Unchanged	Activation
chr17	77700000	78300000	0.0356	0.270089	FAIL	chr17:77700000-78300000_Activation	0.537915	0.584071	0.573515	Unchanged	Activation
chr17	78300000	78600000	-0.175	0.0292398	FAIL	chr17:78300000-78600000_Inactivation	0.838863	0.70354	0.663863	Inactivation	Inactivation
chr17	78600000	79000000	-0.0141	0.716699	FAIL	chr17:78600000-79000000_Inactivation	0.834123	0.778761	0.820023	Inactivation	Inactivation
chr17	79000000	79250000	0.1538	0.039961	FAIL	chr17:79000000-79250000_Activation	0.829384	0.79646	0.983184	Unchanged	Activation
chr17	79250000	79700000	0.0085	0.776587	FAIL	chr17:79250000-79700000_Activation	0.985782	0.827434	0.994282	Inactivation	Activation
chr17	79700000	80600000	-0.0832	0.00303227	FAIL	chr17:79700000-80600000_Inactivation	0.990521	0.793142	0.907321	Inactivation	Inactivation
chr17	80600000	81150000	0.1667	0.0122374	FAIL	chr17:80600000-81150000_Activation	0.646919	0.597345	0.813619	Unchanged	Activation
chr18	50000	650000	-0.0624	0.0628443	FAIL	chr18:50000-650000_Inactivation	0.583732	0.593997	0.521332	Unchanged	Inactivation
chr18	650000	850000	0.1566	0.0395728	FAIL	chr18:650000-850000_Activation	0.669856	0.739336	0.826456	Activation	Activation
chr18	850000	1500000	0.1085	0.000449691	PASS	chr18:850000-1500000_Activation	0.385167	0.258294	0.493667	Inactivation	Activation
chr18	1500000	2000000	0.0785	0.146374	FAIL	chr18:1500000-2000000_Activation	0.476077	0.382306	0.554577	Inactivation	Activation
chr18	2000000	2600000	0.1384	0.0522766	FAIL	chr18:2000000-2600000_Activation	0.660287	0.649289	0.798687	Unchanged	Activation
chr18	2600000	3250000	-0.0344	0.0283305	FAIL	chr18:2600000-3250000_Inactivation	0.728868	0.679305	0.694468	Unchanged	Inactivation
chr18	3250000	4700000	0.1059	0.000562114	PASS	chr18:3250000-4700000_Activation	0.39075	0.364929	0.49665	Unchanged	Activation
chr18	4700000	4950000	-0.0509	0.325351	FAIL	chr18:4700000-4950000_Inactivation	0.215311	0.236967	0.164411	Unchanged	Inactivation
chr18	4950000	5450000	0.0867	0.123103	FAIL	chr18:4950000-5450000_Activation	0.301435	0.298578	0.388135	Unchanged	Activation
chr18	5450000	5650000	0.2652	0.00415964	FAIL	chr18:5450000-5650000_Activation	0.392344	0.421801	0.657544	Unchanged	Activation
chr18	5650000	5950000	0.1093	0.0844295	FAIL	chr18:5650000-5950000_Activation	0.30622	0.279621	0.41552	Unchanged	Activation
chr18	5950000	6350000	0.283	0.000562114	PASS	chr18:5950000-6350000_Activation	0.30622	0.305687	0.58922	Unchanged	Activation
chr18	6350000	8050000	-0.0015	0.00314784	FAIL	chr18:6350000-8050000_Inactivation	0.380383	0.402844	0.378883	Unchanged	Inactivation
chr18	8050000	8600000	-0.2026	0.00865655	PASS	chr18:8050000-8600000_Inactivation	0.736842	0.696682	0.534242	Unchanged	Inactivation
chr18	8600000	9150000	0.017	0.0355256	FAIL	chr18:8600000-9150000_Activation	0.813397	0.764613	0.830397	Unchanged	Activation
chr18	9150000	9550000	0.0717	0.197077	FAIL	chr18:9150000-9550000_Activation	0.818182	0.862559	0.889882	Unchanged	Activation
chr18	9550000	10600000	0.0081	0.80326	FAIL	chr18:9550000-10600000_Activation	0.712919	0.7109	0.721019	Unchanged	Activation
chr18	10650000	11050000	0.0532	0.309949	FAIL	chr18:10650000-11050000_Activation	0.334928	0.331754	0.388128	Unchanged	Activation
chr18	11050000	11300000	0.0875	0.0281057	FAIL	chr18:11050000-11300000_Activation	0.446172	0.42891	0.533672	Unchanged	Activation
chr18	11300000	11550000	0.1869	0.022597	FAIL	chr18:11300000-11550000_Activation	0.557416	0.5	0.744316	Inactivation	Activation
chr18	11550000	12050000	0.0037	0.242383	FAIL	chr18:11550000-12050000_Activation	0.61563	0.575829	0.61933	Unchanged	Activation
chr18	12050000	12250000	-0.0349	0.470714	FAIL	chr18:12050000-12250000_Inactivation	0.564593	0.473934	0.529693	Inactivation	Inactivation
chr18	12250000	12700000	-0.0786	0.152108	FAIL	chr18:12250000-12700000_Inactivation	0.976077	0.943128	0.897477	Unchanged	Inactivation
chr18	12700000	13150000	-0.0123	0.76661	FAIL	chr18:12700000-13150000_Inactivation	0.770335	0.791469	0.758035	Unchanged	Inactivation
chr18	13150000	14350000	0.0679	0.014615	FAIL	chr18:13150000-14350000_Activation	0.314593	0.271722	0.382493	Unchanged	Activation
chr18	14550000	15350000	-0.03	0.293536	FAIL	chr18:14550000-15350000_Inactivation	0.268341	0.253555	0.238341	Unchanged	Inactivation
chr18	18500000	18750000	0.0968	0.113659	FAIL	chr18:18500000-18750000_Activation	0.679426	0.682464	0.776226	Unchanged	Activation
chr18	18750000	19050000	-0.1983	0.0174255	FAIL	chr18:18750000-19050000_Inactivation	0.842105	0.881517	0.643805	Unchanged	Inactivation
chr18	19050000	19150000	0.0026	0.958179	FAIL	chr18:19050000-19150000_Activation	0.842105	0.881517	0.844705	Unchanged	Activation
chr18	19150000	19450000	-0.1074	0.0894885	FAIL	chr18:19150000-19450000_Inactivation	0.952153	0.921801	0.844753	Unchanged	Inactivation
chr18	19450000	20100000	-0.0718	0.162563	FAIL	chr18:19450000-20100000_Inactivation	0.945774	0.935229	0.873974	Unchanged	Inactivation
chr18	20100000	20600000	-0.0452	0.37077	FAIL	chr18:20100000-20600000_Inactivation	0.990431	0.917062	0.945231	Inactivation	Inactivation
chr18	20600000	20750000	0.005	0.896684	FAIL	chr18:20600000-20750000_Activation	0.990431	0.950237	0.995431	Unchanged	Activation
chr18	20750000	21100000	0.0594	0.224958	FAIL	chr18:20750000-21100000_Activation	0.92823	0.981043	0.98763	Activation	Activation
chr18	21100000	21800000	-0.0039	0.679933	FAIL	chr18:21100000-21800000_Inactivation	1	0.887441	0.9961	Inactivation	Inactivation
chr18	21800000	22350000	0.1109	0.00236088	PASS	chr18:21800000-22350000_Activation	0.440191	0.488152	0.551091	Unchanged	Activation
chr18	22350000	23000000	0.0008	0.271613	FAIL	chr18:22350000-23000000_Activation	0.191388	0.164297	0.192188	Unchanged	Activation
chr18	23000000	23700000	0.128	0.00213603	PASS	chr18:23000000-23700000_Activation	0.258373	0.252765	0.386373	Unchanged	Activation
chr18	23700000	24550000	0.0201	0.0947723	FAIL	chr18:23700000-24550000_Activation	0.406699	0.411137	0.426799	Unchanged	Activation
chr18	24550000	25150000	-0.0546	0.300731	FAIL	chr18:24550000-25150000_Inactivation	0.0956938	0.118483	0.0410938	Unchanged	Inactivation
chr18	25150000	25400000	-0.1241	0.068353	FAIL	chr18:25150000-25400000_Inactivation	0.617225	0.630332	0.493125	Unchanged	Inactivation
chr18	25400000	25750000	0.0253	0.197077	FAIL	chr18:25400000-25750000_Activation	0.736842	0.777251	0.762142	Unchanged	Activation
chr18	25750000	26300000	-0.1705	0.022597	FAIL	chr18:25750000-26300000_Inactivation	0.710526	0.635071	0.540026	Inactivation	Inactivation
chr18	26300000	26800000	-0.0852	0.0908375	FAIL	chr18:26300000-26800000_Inactivation	0.717703	0.690363	0.632503	Unchanged	Inactivation
chr18	26800000	27200000	-0.1658	0.0359753	FAIL	chr18:26800000-27200000_Inactivation	0.631579	0.545024	0.465779	Inactivation	Inactivation
chr18	27200000	27500000	-0.1373	0.0529511	FAIL	chr18:27200000-27500000_Inactivation	0.507177	0.545024	0.369877	Unchanged	Inactivation
chr18	27500000	29050000	-0.3539	0.000112423	PASS	chr18:27500000-29050000_Inactivation	0.628708	0.605055	0.274808	Unchanged	Inactivation
chr18	29050000	29400000	-0.0672	0.0306914	FAIL	chr18:29050000-29400000_Inactivation	0.755981	0.78673	0.688781	Unchanged	Inactivation
chr18	29400000	30250000	0.1201	0.0529511	FAIL	chr18:29400000-30250000_Activation	0.429027	0.437599	0.549127	Unchanged	Activation
chr18	30250000	31000000	-0.047	0.0939854	FAIL	chr18:30250000-31000000_Inactivation	0.150718	0.0189573	0.103718	Inactivation	Inactivation
chr18	31000000	31500000	0.0099	0.482181	FAIL	chr18:31000000-31500000_Activation	0.062201	0.0118483	0.072101	Inactivation	Activation
chr18	31500000	31650000	-0.0555	0.291962	FAIL	chr18:31500000-31650000_Inactivation	0.114833	0.014218	0.0593325	Inactivation	Inactivation
chr18	31650000	32050000	0.0678	0.221698	FAIL	chr18:31650000-32050000_Activation	0.114833	0.151659	0.182633	Unchanged	Activation
chr18	32050000	32200000	-0.248	0.00640809	FAIL	chr18:32050000-32200000_Inactivation	0.430622	0.49763	0.182622	Activation	Inactivation
chr18	32200000	32400000	0.1827	0.0246206	FAIL	chr18:32200000-32400000_Activation	0.598086	0.578199	0.780786	Unchanged	Activation
chr18	32400000	32700000	0.0172	0.106239	FAIL	chr18:32400000-32700000_Activation	0.679426	0.696682	0.696626	Unchanged	Activation
chr18	32700000	32950000	0.1347	0.0571107	FAIL	chr18:32700000-32950000_Activation	0.650718	0.706161	0.785418	Activation	Activation
chr18	32950000	33500000	0.026	0.00134907	FAIL	chr18:32950000-33500000_Activation	0.736842	0.736967	0.762842	Unchanged	Activation
chr18	33500000	34050000	-0.0154	0.00831928	FAIL	chr18:33500000-34050000_Inactivation	0.889952	0.835703	0.874552	Inactivation	Inactivation
chr18	34050000	34450000	0.0443	0.416526	FAIL	chr18:34050000-34450000_Activation	0.665072	0.701422	0.709372	Unchanged	Activation
chr18	34450000	35150000	-0.0148	0.666554	FAIL	chr18:34450000-35150000_Inactivation	0.423445	0.393365	0.408645	Unchanged	Inactivation
chr18	35150000	35700000	0.112	0.0894885	FAIL	chr18:35150000-35700000_Activation	0.0263158	0.104265	0.138316	Activation	Activation
chr18	35700000	37400000	0.0323	0.146374	FAIL	chr18:35700000-37400000_Activation	0.221053	0.137441	0.253353	Inactivation	Activation
chr18	37400000	38450000	-0.1288	0.00539629	PASS	chr18:37400000-38450000_Inactivation	0.186603	0.109005	0.0578029	Inactivation	Inactivation
chr18	38450000	39050000	-0.048	0.0983699	FAIL	chr18:38450000-39050000_Inactivation	0.100478	0.135071	0.0524785	Unchanged	Inactivation
chr18	39050000	39700000	0.0334	0.161776	FAIL	chr18:39050000-39700000_Activation	0.239234	0.236967	0.272634	Unchanged	Activation
chr18	39700000	40250000	-0.1074	0.0783586	FAIL	chr18:39700000-40250000_Inactivation	0.136364	0.0758294	0.0289636	Inactivation	Inactivation
chr18	40250000	40650000	0.0035	0.948623	FAIL	chr18:40250000-40650000_Activation	0.124402	0.135071	0.127902	Unchanged	Activation
chr18	40650000	40850000	-0.1736	0.0299044	FAIL	chr18:40650000-40850000_Inactivation	0.401914	0.350711	0.228314	Inactivation	Inactivation
chr18	40850000	41300000	-0.0217	0.472737	FAIL	chr18:40850000-41300000_Inactivation	0.284689	0.2891	0.262989	Unchanged	Inactivation
chr18	41300000	41650000	0.0565	0.281731	FAIL	chr18:41300000-41650000_Activation	0.363636	0.322275	0.420136	Unchanged	Activation
chr18	41650000	42250000	-0.1327	0.0104553	FAIL	chr18:41650000-42250000_Inactivation	0.755981	0.720379	0.623281	Unchanged	Inactivation
chr18	42250000	43850000	0.0652	0.00415964	FAIL	chr18:42250000-43850000_Activation	0.864434	0.848341	0.929634	Unchanged	Activation
chr18	43850000	44200000	-0.113	0.0766723	FAIL	chr18:43850000-44200000_Inactivation	0.674641	0.637441	0.561641	Unchanged	Inactivation
chr18	44200000	44350000	0.0331	0.488252	FAIL	chr18:44200000-44350000_Activation	0.674641	0.49763	0.707741	Inactivation	Activation
chr18	44350000	44750000	0.1958	0.014615	FAIL	chr18:44350000-44750000_Activation	0.516746	0.473934	0.712546	Unchanged	Activation
chr18	44750000	48350000	0.0334	0.000674536	FAIL	chr18:44750000-48350000_Activation	0.649848	0.64455	0.683248	Unchanged	Activation
chr18	48350000	48800000	0.2116	0.00415964	PASS	chr18:48350000-48800000_Activation	0.543062	0.63981	0.754662	Activation	Activation
chr18	48800000	49200000	0.0322	0.00685779	FAIL	chr18:48800000-49200000_Activation	0.38756	0.374408	0.41976	Unchanged	Activation
chr18	49200000	49500000	-0.1635	0.0261945	FAIL	chr18:49200000-49500000_Inactivation	0.217703	0.161137	0.0542033	Inactivation	Inactivation
chr18	49500000	50000000	0.0311	0.513322	FAIL	chr18:49500000-50000000_Activation	0.0191388	0.0663507	0.0502388	Unchanged	Activation
chr18	50000000	50950000	0.0007	0.474986	FAIL	chr18:50000000-50950000_Activation	0.0334928	0.0924171	0.0341928	Activation	Activation
chr18	50950000	51800000	0.1238	0.00831928	PASS	chr18:50950000-51800000_Activation	0.308612	0.230648	0.432412	Inactivation	Activation
chr18	51800000	52650000	-0.0033	0.0894885	FAIL	chr18:51800000-52650000_Inactivation	0.640191	0.593365	0.636891	Unchanged	Inactivation
chr18	52650000	52900000	-0.1841	0.0237212	FAIL	chr18:52650000-52900000_Inactivation	0.832536	0.725118	0.648436	Inactivation	Inactivation
chr18	52900000	53250000	-0.0028	0.567735	FAIL	chr18:52900000-53250000_Inactivation	0.849282	0.834123	0.846482	Unchanged	Inactivation
chr18	53250000	53550000	-0.1324	0.0593592	FAIL	chr18:53250000-53550000_Inactivation	0.799043	0.665877	0.666643	Inactivation	Inactivation
chr18	53550000	54000000	-0.4917	0.000112423	PASS	chr18:53550000-54000000_Inactivation	0.801435	0.819905	0.309735	Unchanged	Inactivation
chr18	54000000	54250000	-0.3787	0.000674536	FAIL	chr18:54000000-54250000_Inactivation	0.69378	0.658768	0.31508	Unchanged	Inactivation
chr18	54250000	54700000	-0.0202	0.652951	FAIL	chr18:54250000-54700000_Inactivation	0.741627	0.64455	0.721427	Inactivation	Inactivation
chr18	54700000	55200000	-0.1106	0.0816189	FAIL	chr18:54700000-55200000_Inactivation	0.521531	0.464455	0.410931	Inactivation	Inactivation
chr18	55200000	55500000	0.0149	0.000449691	FAIL	chr18:55200000-55500000_Activation	0.744019	0.725118	0.758919	Unchanged	Activation
chr18	55500000	55850000	-0.0363	0.460146	FAIL	chr18:55500000-55850000_Inactivation	0.995215	0.985782	0.958915	Unchanged	Inactivation
chr18	55850000	56200000	0.042	0.37819	FAIL	chr18:55850000-56200000_Activation	0.923445	0.938389	0.965445	Unchanged	Activation
chr18	56200000	56800000	0.088	0.11276	FAIL	chr18:56200000-56800000_Activation	0.864434	0.848341	0.952434	Unchanged	Activation
chr18	56800000	57100000	0.0135	0.752782	FAIL	chr18:56800000-57100000_Activation	0.803828	0.827014	0.817328	Unchanged	Activation
chr18	57100000	57650000	-0.0729	0.067566	FAIL	chr18:57100000-57650000_Inactivation	0.942584	0.952607	0.869684	Unchanged	Inactivation
chr18	57650000	58350000	-0.2269	0.000112423	PASS	chr18:57650000-58350000_Inactivation	0.748006	0.594787	0.521106	Inactivation	Inactivation
chr18	58350000	58600000	0.0133	0.715346	FAIL	chr18:58350000-58600000_Activation	0.368421	0.345972	0.381721	Unchanged	Activation
chr18	58600000	59200000	0.0801	0.144688	FAIL	chr18:58600000-59200000_Activation	0.435407	0.409163	0.515507	Unchanged	Activation
chr18	59200000	59500000	-0.2665	0.00415964	PASS	chr18:59200000-59500000_Inactivation	0.837321	0.71564	0.570821	Inactivation	Inactivation
chr18	59500000	59700000	-0.0474	0.351771	FAIL	chr18:59500000-59700000_Inactivation	0.837321	0.718009	0.789921	Inactivation	Inactivation
chr18	59700000	60400000	-0.1121	0.070489	FAIL	chr18:59700000-60400000_Inactivation	0.909091	0.815166	0.796991	Inactivation	Inactivation
chr18	60400000	60650000	0.0235	0.59674	FAIL	chr18:60400000-60650000_Activation	0.885167	0.909953	0.908667	Unchanged	Activation
chr18	60650000	61100000	-0.0311	0.513322	FAIL	chr18:60650000-61100000_Inactivation	0.880383	0.900474	0.849283	Unchanged	Inactivation
chr18	61100000	61650000	-0.202	0.0151771	FAIL	chr18:61100000-61650000_Inactivation	0.909091	0.947867	0.707091	Unchanged	Inactivation
chr18	61650000	62100000	-0.0928	0.000112423	FAIL	chr18:61650000-62100000_Inactivation	0.110048	0.00473934	0.0172478	Inactivation	Inactivation
chr18	62100000	62350000	-0.0674	0.223721	FAIL	chr18:62100000-62350000_Inactivation	0.076555	0.00473934	0.00915502	Inactivation	Inactivation
chr18	62350000	62950000	-0.0246	0.558966	FAIL	chr18:62350000-62950000_Inactivation	0.0789474	0.0118483	0.0543474	Inactivation	Inactivation
chr18	62950000	63850000	-0.0158	0.687802	FAIL	chr18:62950000-63850000_Inactivation	0.0837321	0.0600316	0.0679321	Unchanged	Inactivation
chr18	63850000	64100000	0.0143	0.732659	FAIL	chr18:63850000-64100000_Activation	0.0861244	0.0236967	0.100424	Inactivation	Activation
chr18	64100000	64500000	-0.0331	0.37448	FAIL	chr18:64100000-64500000_Inactivation	0.174641	0.14218	0.141541	Unchanged	Inactivation
chr18	64500000	64850000	0.0382	0.437437	FAIL	chr18:64500000-64850000_Activation	0.162679	0.14218	0.200879	Unchanged	Activation
chr18	64850000	65200000	-0.023	0.616189	FAIL	chr18:64850000-65200000_Inactivation	0.703349	0.696682	0.680349	Unchanged	Inactivation
chr18	65200000	65550000	-0.1156	0.0913997	FAIL	chr18:65200000-65550000_Inactivation	0.703349	0.661137	0.587749	Unchanged	Inactivation
chr18	65550000	66450000	-0.0205	0.0680157	FAIL	chr18:65550000-66450000_Inactivation	0.5311	0.526066	0.5106	Unchanged	Inactivation
chr18	66450000	66850000	0.1739	0.029792	FAIL	chr18:66450000-66850000_Activation	0.191388	0.203791	0.365288	Unchanged	Activation
chr18	66850000	67400000	-0.0042	0.935807	FAIL	chr18:66850000-67400000_Inactivation	0.191388	0.203791	0.187188	Unchanged	Inactivation
chr18	67400000	67550000	-0.3965	0.000562114	FAIL	chr18:67400000-67550000_Inactivation	0.583732	0.440758	0.187232	Inactivation	Inactivation
chr18	67550000	67950000	0.2565	0.00539629	PASS	chr18:67550000-67950000_Activation	0.583732	0.547393	0.840232	Unchanged	Activation
chr18	67950000	68150000	0.0067	0.785385	FAIL	chr18:67950000-68150000_Activation	0.454545	0.848341	0.461245	Activation	Activation
chr18	68150000	68750000	-0.0392	0.432153	FAIL	chr18:68150000-68750000_Inactivation	0.0574163	0.0521327	0.0182163	Unchanged	Inactivation
chr18	68750000	69350000	0.0085	0.348623	FAIL	chr18:68750000-69350000_Activation	0.0741627	0	0.0826627	Inactivation	Activation
chr18	69350000	69950000	-0.1027	0.0571107	FAIL	chr18:69350000-69950000_Inactivation	0.15949	0	0.0567896	Inactivation	Inactivation
chr18	69950000	70250000	-0.0002	0.989994	FAIL	chr18:69950000-70250000_Inactivation	0.00478469	0.0837283	0.00458469	Activation	Inactivation
chr18	70250000	70750000	0.0621	0.220686	FAIL	chr18:70250000-70750000_Activation	0.0358852	0.0947867	0.0979852	Activation	Activation
chr18	70750000	71100000	0.1405	0.0427206	FAIL	chr18:70750000-71100000_Activation	0.0669856	0.127962	0.207486	Activation	Activation
chr18	71100000	71600000	-0.0436	0.11602	FAIL	chr18:71100000-71600000_Inactivation	0.244019	0.14218	0.200419	Inactivation	Inactivation
chr18	71600000	73050000	0.0733	0.0427206	FAIL	chr18:71600000-73050000_Activation	0.512919	0.484766	0.586219	Unchanged	Activation
chr18	73050000	73300000	-0.1032	0.132209	FAIL	chr18:73050000-73300000_Inactivation	0.421053	0.334123	0.317853	Inactivation	Inactivation
chr18	73300000	74050000	0.036	0.152108	FAIL	chr18:73300000-74050000_Activation	0.22488	0.227488	0.26088	Unchanged	Activation
chr18	74050000	74250000	-0.0384	0.436313	FAIL	chr18:74050000-74250000_Inactivation	0.440191	0.388626	0.401791	Inactivation	Inactivation
chr18	74250000	74500000	0.0047	0.902642	FAIL	chr18:74250000-74500000_Activation	0.397129	0.386256	0.401829	Unchanged	Activation
chr18	74500000	74950000	0.1225	0.0395728	FAIL	chr18:74500000-74950000_Activation	0.583732	0.527646	0.706232	Inactivation	Activation
chr18	74950000	75400000	0.031	0.513322	FAIL	chr18:74950000-75400000_Activation	0.320574	0.317536	0.351574	Unchanged	Activation
chr18	75400000	76800000	-0.0192	0.079258	FAIL	chr18:75400000-76800000_Inactivation	0.307815	0.222749	0.288615	Inactivation	Inactivation
chr18	76800000	77950000	0.1091	0.00337268	PASS	chr18:76800000-77950000_Activation	0.5311	0.492891	0.6402	Unchanged	Activation
chr18	77950000	78050000	-0.1382	0.0522766	FAIL	chr18:77950000-78050000_Inactivation	0.727273	0.677725	0.589073	Unchanged	Inactivation
chr19	250000	500000	-0.1247	0.0722456	FAIL	chr19:250000-500000_Inactivation	0.746835	0.573248	0.622135	Inactivation	Inactivation
chr19	500000	750000	0.2008	0.0156532	FAIL	chr19:500000-750000_Activation	0.746835	0.923567	0.947635	Activation	Activation
chr19	750000	1250000	0.0921	0.125828	FAIL	chr19:750000-1250000_Activation	0.860759	0.904459	0.952859	Unchanged	Activation
chr19	1250000	1500000	-0.0007	0.976972	FAIL	chr19:1250000-1500000_Inactivation	0.936709	0.942675	0.936009	Unchanged	Inactivation
chr19	1500000	2200000	0.0316	0.409994	FAIL	chr19:1500000-2200000_Activation	0.933544	0.929936	0.965144	Unchanged	Activation
chr19	2200000	2600000	0.0997	0.0910596	FAIL	chr19:2200000-2600000_Activation	0.712025	0.878981	0.811725	Activation	Activation
chr19	2600000	3350000	-0.0381	0.315623	FAIL	chr19:2600000-3350000_Inactivation	0.832278	0.859873	0.794178	Unchanged	Inactivation
chr19	3350000	3750000	-0.0152	0.793498	FAIL	chr19:3350000-3750000_Inactivation	0.829114	0.761146	0.813914	Inactivation	Inactivation
chr19	3750000	4150000	0.0633	0.0645695	FAIL	chr19:3750000-4150000_Activation	0.794304	0.716561	0.857604	Inactivation	Activation
chr19	4150000	4450000	-0.1449	0.0439494	FAIL	chr19:4150000-4450000_Inactivation	0.958861	0.882166	0.813961	Inactivation	Inactivation
chr19	4450000	8600000	0.0312	0.00737508	FAIL	chr19:4450000-8600000_Activation	0.666245	0.652866	0.697445	Unchanged	Activation
chr19	8600000	9250000	0.2059	0.0108368	FAIL	chr19:8600000-9250000_Activation	0.169304	0.356688	0.375204	Activation	Activation
chr19	9250000	9650000	0.0603	0.218844	FAIL	chr19:9250000-9650000_Activation	0.0443038	0.154459	0.104604	Activation	Activation
chr19	9650000	9900000	0.0249	0.514299	FAIL	chr19:9650000-9900000_Activation	0.265823	0.375796	0.290723	Activation	Activation
chr19	9900000	10200000	0.0451	0.314269	FAIL	chr19:9900000-10200000_Activation	0.588608	0.66242	0.633708	Activation	Activation
chr19	10200000	11300000	-0.0155	0.648706	FAIL	chr19:10200000-11300000_Inactivation	0.920886	0.977707	0.905386	Activation	Inactivation
chr19	11300000	11700000	-0.0765	0.161499	FAIL	chr19:11300000-11700000_Inactivation	0.797468	0.77707	0.720968	Unchanged	Inactivation
chr19	11700000	12050000	-0.0591	0.224865	FAIL	chr19:11700000-12050000_Inactivation	0.297468	0.353503	0.238368	Activation	Inactivation
chr19	12050000	12350000	0.1012	0.0722456	FAIL	chr19:12050000-12350000_Activation	0.113924	0.251592	0.215124	Activation	Activation
chr19	12350000	12700000	-0.1061	0.0722456	FAIL	chr19:12350000-12700000_Inactivation	0.177215	0.210191	0.0711152	Unchanged	Inactivation
chr19	12700000	13000000	-0.0523	0.00090307	FAIL	chr19:12700000-13000000_Inactivation	0.515823	0.490446	0.463523	Unchanged	Inactivation
chr19	13000000	13350000	0.0429	0.0552378	FAIL	chr19:13000000-13350000_Activation	0.740506	0.815287	0.783406	Activation	Activation
chr19	13350000	13850000	-0.0369	0.389524	FAIL	chr19:13350000-13850000_Inactivation	0.525316	0.528662	0.488416	Unchanged	Inactivation
chr19	13850000	14300000	0.0211	0.710114	FAIL	chr19:13850000-14300000_Activation	0.794304	0.789809	0.815404	Unchanged	Activation
chr19	14300000	14500000	-0.0609	0.217038	FAIL	chr19:14300000-14500000_Inactivation	0.677215	0.745223	0.616315	Activation	Inactivation
chr19	14500000	16100000	0.0455	0.00857917	FAIL	chr19:14500000-16100000_Activation	0.48481	0.495541	0.53031	Unchanged	Activation
chr19	16100000	16600000	0.1499	0.000451535	PASS	chr19:16100000-16600000_Activation	0.582278	0.753715	0.732178	Activation	Activation
chr19	16600000	19650000	-0.0065	0.0298013	FAIL	chr19:16600000-19650000_Inactivation	0.807314	0.832272	0.800814	Unchanged	Inactivation
chr19	19650000	20400000	-0.1128	0.083835	FAIL	chr19:19650000-20400000_Inactivation	0.234177	0.35828	0.121377	Activation	Inactivation
chr19	20400000	20700000	-0.1436	0.051174	FAIL	chr19:20400000-20700000_Inactivation	0.193038	0.0796178	0.049438	Inactivation	Inactivation
chr19	20700000	21200000	-0.0784	0.229229	FAIL	chr19:20700000-21200000_Inactivation	0.208861	0.0796178	0.130461	Inactivation	Inactivation
chr19	21200000	22000000	0.0279	0.107465	FAIL	chr19:21200000-22000000_Activation	0.194093	0.2569	0.221993	Activation	Activation
chr19	22000000	22350000	-0.1069	0.0990367	FAIL	chr19:22000000-22350000_Inactivation	0.170886	0.0700637	0.0639861	Inactivation	Inactivation
chr19	22350000	22450000	0.0405	0.499849	FAIL	chr19:22350000-22450000_Activation	0.0379747	0.0700637	0.0784747	Unchanged	Activation
chr19	22450000	22900000	0.0583	0.218393	FAIL	chr19:22450000-22900000_Activation	0.0379747	0.0796178	0.0962747	Unchanged	Activation
chr19	22900000	23350000	0.0434	0.324804	FAIL	chr19:22900000-23350000_Activation	0.0379747	0.181529	0.0813747	Activation	Activation
chr19	23350000	23800000	-0.1598	0.0127935	FAIL	chr19:23350000-23800000_Inactivation	0.237342	0.22293	0.0775418	Unchanged	Inactivation
chr19	23800000	23950000	0.0088	0.801475	FAIL	chr19:23800000-23950000_Activation	0.177215	0.127389	0.186015	Unchanged	Activation
chr19	23950000	24350000	-0.0866	0.133654	FAIL	chr19:23950000-24350000_Inactivation	0.227848	0.219745	0.141248	Unchanged	Inactivation
chr19	24350000	24600000	-0.0112	0.756171	FAIL	chr19:24350000-24600000_Inactivation	0.208861	0.0955414	0.197661	Inactivation	Inactivation
chr19	27700000	28200000	-0.1559	0.0376279	FAIL	chr19:27700000-28200000_Inactivation	0.161392	0.0573248	0.00549241	Inactivation	Inactivation
chr19	28200000	29350000	0.0079	0.162101	FAIL	chr19:28200000-29350000_Activation	0.0696203	0.0382166	0.0775203	Unchanged	Activation
chr19	29350000	29600000	0.0942	0.121915	FAIL	chr19:29350000-29600000_Activation	0.056962	0.0318471	0.151162	Unchanged	Activation
chr19	29600000	30400000	0.1594	0.00090307	PASS	chr19:29600000-30400000_Activation	0.183544	0.216561	0.342944	Unchanged	Activation
chr19	30400000	30550000	-0.0109	0.762191	FAIL	chr19:30400000-30550000_Inactivation	0.348101	0.369427	0.337201	Unchanged	Inactivation
chr19	30550000	31250000	0.1677	0.00526791	PASS	chr19:30550000-31250000_Activation	0.0221519	0.0987261	0.189852	Activation	Activation
chr19	31250000	33700000	0.0056	0.139374	FAIL	chr19:31250000-33700000_Activation	0.273418	0.21838	0.279018	Inactivation	Activation
chr19	33700000	34050000	0.0517	0.164509	FAIL	chr19:33700000-34050000_Activation	0.436709	0.433121	0.488409	Unchanged	Activation
chr19	34050000	34650000	0.1108	0.0761589	FAIL	chr19:34050000-34650000_Activation	0.227848	0.235669	0.338648	Unchanged	Activation
chr19	34650000	35000000	0.0383	0.374624	FAIL	chr19:34650000-35000000_Activation	0.601266	0.598726	0.639566	Unchanged	Activation
chr19	35000000	35450000	-0.0627	0.211318	FAIL	chr19:35000000-35450000_Inactivation	0.341772	0.251592	0.279072	Inactivation	Inactivation
chr19	35450000	35800000	0.1052	0.100993	FAIL	chr19:35450000-35800000_Activation	0.493671	0.503185	0.598871	Unchanged	Activation
chr19	35800000	38700000	0.0035	0.00105358	FAIL	chr19:35800000-38700000_Activation	0.366456	0.406794	0.369956	Unchanged	Activation
chr19	38700000	40250000	-0.1049	0.00632149	PASS	chr19:38700000-40250000_Inactivation	0.749367	0.765393	0.644467	Unchanged	Inactivation
chr19	40250000	40650000	-0.0302	0.270319	FAIL	chr19:40250000-40650000_Inactivation	0.443038	0.449045	0.412838	Unchanged	Inactivation
chr19	40650000	41100000	0.0341	0.416918	FAIL	chr19:40650000-41100000_Activation	0.651899	0.589172	0.685999	Inactivation	Activation
chr19	41100000	41350000	0.1643	0.0359723	FAIL	chr19:41100000-41350000_Activation	0.696203	0.726115	0.860503	Unchanged	Activation
chr19	41350000	41700000	-0.0048	0.8972	FAIL	chr19:41350000-41700000_Inactivation	0.487342	0.464968	0.482542	Unchanged	Inactivation
chr19	41700000	41950000	0.1637	0.0362733	FAIL	chr19:41700000-41950000_Activation	0.702532	0.719745	0.866232	Unchanged	Activation
chr19	41950000	42350000	0.0041	0.904877	FAIL	chr19:41950000-42350000_Activation	0.449367	0.43949	0.453467	Unchanged	Activation
chr19	42350000	42900000	0.0166	0.653823	FAIL	chr19:42350000-42900000_Activation	0.867089	0.764331	0.883689	Inactivation	Activation
chr19	42900000	43250000	-0.074	0.169025	FAIL	chr19:42900000-43250000_Inactivation	0.481013	0.515924	0.407013	Unchanged	Inactivation
chr19	43250000	43600000	-0.1345	0.0555388	FAIL	chr19:43250000-43600000_Inactivation	0.550633	0.55414	0.416133	Unchanged	Inactivation
chr19	43600000	43950000	-0.1553	0.0427453	FAIL	chr19:43600000-43950000_Inactivation	0.550633	0.563694	0.395333	Unchanged	Inactivation
chr19	43950000	44300000	-0.0122	0.731337	FAIL	chr19:43950000-44300000_Inactivation	0.721519	0.660828	0.709319	Inactivation	Inactivation
chr19	44300000	44750000	-0.1043	0.0722456	FAIL	chr19:44300000-44750000_Inactivation	0.376582	0.404459	0.272282	Unchanged	Inactivation
chr19	44750000	45050000	-0.1409	0.0541842	FAIL	chr19:44750000-45050000_Inactivation	0.373418	0.61465	0.232518	Activation	Inactivation
chr19	45050000	45400000	-0.1757	0.0276942	FAIL	chr19:45050000-45400000_Inactivation	0.873418	0.821656	0.697718	Inactivation	Inactivation
chr19	45400000	49700000	0.0169	0.00526791	FAIL	chr19:45400000-49700000_Activation	0.776673	0.795648	0.793573	Unchanged	Activation
chr19	49700000	49900000	-0.3298	0.00496689	FAIL	chr19:49700000-49900000_Inactivation	0.981013	0.974522	0.651213	Unchanged	Inactivation
chr19	49900000	50400000	-0.0043	0.902318	FAIL	chr19:49900000-50400000_Inactivation	0.981013	0.974522	0.976713	Unchanged	Inactivation
chr19	50400000	51000000	0.1235	0.0246839	FAIL	chr19:50400000-51000000_Activation	0.452532	0.607219	0.576032	Activation	Activation
chr19	51000000	51350000	0.2027	0.0139976	FAIL	chr19:51000000-51350000_Activation	0.325949	0.353503	0.528649	Unchanged	Activation
chr19	51350000	51550000	0.1238	0.0693859	FAIL	chr19:51350000-51550000_Activation	0.31962	0.242038	0.44342	Inactivation	Activation
chr19	51550000	52300000	0.0099	0.142836	FAIL	chr19:51550000-52300000_Activation	0.411392	0.363057	0.421292	Unchanged	Activation
chr19	52300000	52650000	0.0918	0.127935	FAIL	chr19:52300000-52650000_Activation	0.158228	0.22293	0.250028	Activation	Activation
chr19	52650000	52800000	-0.0663	0.194762	FAIL	chr19:52650000-52800000_Inactivation	0.386076	0.22293	0.319776	Inactivation	Inactivation
chr19	52800000	53950000	0.014	0.0863937	FAIL	chr19:52800000-53950000_Activation	0.153165	0.197452	0.167165	Unchanged	Activation
chr19	53950000	54600000	-0.0554	0.0830825	FAIL	chr19:53950000-54600000_Inactivation	0.280591	0.348195	0.225191	Activation	Inactivation
chr19	54600000	55000000	0.0754	0.0763095	FAIL	chr19:54600000-55000000_Activation	0.53481	0.570064	0.61021	Unchanged	Activation
chr19	55000000	56000000	0.1417	0.00692354	PASS	chr19:55000000-56000000_Activation	0.586498	0.590234	0.728198	Unchanged	Activation
chr19	56000000	56700000	0.0683	0.107465	FAIL	chr19:56000000-56700000_Activation	0.392405	0.430998	0.460705	Unchanged	Activation
chr19	56700000	57150000	0.0456	0.0427453	FAIL	chr19:56700000-57150000_Activation	0.231013	0.289809	0.276613	Activation	Activation
chr19	57150000	57700000	-0.0079	0.821192	FAIL	chr19:57150000-57700000_Inactivation	0.0253165	0.0191083	0.0174165	Unchanged	Inactivation
[truncated: 2,812 more rows]

## Sheet: SAMPLE_NAMES
sample_name	full_name
K562_Ctrl	K562 Control
K562_WGD	K562 WGD
RPE_WT_Ctrl	RPE Control
RPE_TP53_Ctrl	RPE TP53KO Control
RPE_TP53_CIN	RPE TP53KO CIN only
RPE_DCB_OnlyLive	RPE TP53KO WGD CDK1i+DCB
RPE_TP53_WGD1	RPE TP53KO WGD1 Nocodazole+DCB
RPE_TP53_WGD2	RPE TP53KO WGD2 Nocodazole+DCB
RPE_TP53_6w0	RPE TP53KO 6w pWGD E1
RPE_TP53_6w0T1	RPE TP53KO 6w pWGD E1 Tumour 1
RPE_TP53_6w0T2	RPE TP53KO 6w pWGD E1 Tumour 2
RPE_TP53_6w0T3	RPE TP53KO 6w pWGD E1 Tumour 3
RPE_TP53_6w1	RPE TP53KO 6w pWGD E2
RPE_TP53_6w1T1	RPE TP53KO 6w pWGD E2 Tumour 1
RPE_TP53_6w1T2	RPE TP53KO 6w pWGD E2 Tumour 2
RPE_TP53_6w1T3	RPE TP53KO 6w pWGD E2 Tumour 3
RPE_TP53_6w2	RPE TP53KO 6w pWGD E3
RPE_TP53_6w2T1	RPE TP53KO 6w pWGD E3 Tumour 1
RPE_TP53_6w2T2	RPE TP53KO 6w pWGD E3 Tumour 2
RPE_TP53_6w2T3	RPE TP53KO 6w pWGD E3 Tumour 3
RPE_TP53_6w3	RPE TP53KO 6w pWGD E4
RPE_TP53_6w3T1	RPE TP53KO 6w pWGD E4 Tumour 1
RPE_TP53_6w3T2	RPE TP53KO 6w pWGD E4 Tumour 2
RPE_TP53_6w3T3	RPE TP53KO 6w pWGD E4 Tumour 3
RPE_TP53_20w0	RPE TP53KO 20w pWGD
RPE_TP53_20w0T1	RPE TP53KO 20w pWGD Tumour 1
RPE_TP53_20w0T2	RPE TP53KO 20w pWGD Tumour 2
RPE_TP53_20w0T3	RPE TP53KO 20w pWGD Tumour 3
CPA_Ctrl	CP-A Control
CPA_WGD	CP-A WGD1
CPA_WGD_run2	CP-A WGD2
CPA_TP53_Ctrl_c19	CP-A TP53KO C19 Control
CPA_TP53_WGD_c19	CP-A TP53KO C19 WGD
CPA_TP53_Ctrl_c3	CP-A TP53KO C3 Control
CPA_TP53_WGD_c3	CP-A TP53KO C3 WGD
CPA_TP53_Rescue_c3	CP-A TP53KO C3 WGD + CDK4/6i
CPA_TP53_20wColony6_c19	CP-A TP53KO C19 20w pWGD Colony 1
CPA_TP53_20wColony3_c19	CP-A TP53KO C19 20w pWGD Colony 2
CPA_TP53_6wColony1_c3	CP-A TP53KO C3 6w pWGD Colony1
CPA_TP53_6wColony2_c3	CP-A TP53KO C3 6w pWGD Colony2
CPA_TP53_SpontaneousWGD_c3	CP-A TP53KO C3 spontaneous high-ploidy
