# Supplementary material for: Whole-genome doubling drives oncogenic loss of chromatin segregation
Source: Nature. 2023 Mar 15;615(7954):925–33. doi: 10.1038/s41586-023-05794-2 (PMC10060163; doi:10.1038/s41586-023-05794-2)
Supplement: Supplementary file 27 — Source Data Extended Data Fig. 12 [file 41586_2023_5794_MOESM27_ESM.xlsx]

## Sheet: README
Sheet	description
EDFig. 12b	Hi-C maps. Data are available for download from the Zenodo repository of the paper
EDFig. 12c	Copy number alterations computed from Hi-C data
EDFig. 12d	Delta Calder rank for the specified sample comparisons
EDFig. 12e	CoREs detected in spontaneous high-ploidy cells
EDFig. 12f	CoREs detected in WGD cells
EDFig. 12g- colony CNVs	For each CP-A TP53-/- colony derived from WGD cells, copy number alterations computed from Hi-C data

## Sheet: EDFig. 12c - WGD
chrom	start	end	genomewideNormalized_coverage	is_significant
chr1	1000000	5000000	0.610614	FALSE
chr1	5000000	51000000	0.933787	FALSE
chr1	51000000	69000000	1.0625	FALSE
chr1	69000000	76000000	0.982915	FALSE
chr1	76000000	102000000	1.07355	FALSE
chr1	102000000	120000000	0.989138	FALSE
chr1	120000000	150000000	0.51833	TRUE
chr1	150000000	162000000	1.03693	FALSE
chr1	162000000	182000000	1.16013	FALSE
chr1	182000000	202000000	1.22985	FALSE
chr1	202000000	208000000	1.07134	FALSE
chr1	208000000	223000000	1.20316	FALSE
chr1	223000000	229000000	1.0431	FALSE
chr1	229000000	242000000	1.15604	FALSE
chr1	242000000	249000000	1.02004	FALSE
chr10	1000000	37000000	1.02766	FALSE
chr10	37000000	50000000	0.730659	FALSE
chr10	50000000	135000000	0.982804	FALSE
chr11	1000000	4000000	0.692611	FALSE
chr11	4000000	48000000	1.01425	FALSE
chr11	48000000	56000000	0.53459	TRUE
chr11	56000000	60000000	0.999484	FALSE
chr11	60000000	72000000	0.883429	FALSE
chr11	72000000	134000000	1.04887	FALSE
chr12	1000000	10000000	0.926799	FALSE
chr12	10000000	119000000	1.04276	FALSE
chr12	119000000	133000000	0.902854	FALSE
chr13	19000000	26000000	0.926062	FALSE
chr13	26000000	52000000	1.05988	FALSE
chr13	52000000	60000000	0.867277	FALSE
chr13	60000000	112000000	1.09984	FALSE
chr13	112000000	115000000	0.608457	FALSE
chr14	20000000	29000000	0.892789	FALSE
chr14	29000000	40000000	1.03342	FALSE
chr14	40000000	50000000	0.905785	FALSE
chr14	50000000	82000000	1.04295	FALSE
chr14	82000000	85000000	0.877552	FALSE
chr14	85000000	100000000	1.01202	FALSE
chr14	100000000	104000000	0.923853	FALSE
chr14	104000000	107000000	0.735719	FALSE
chr15	22000000	33000000	0.600938	FALSE
chr15	33000000	82000000	0.993528	FALSE
chr15	82000000	86000000	0.77416	FALSE
chr15	86000000	102000000	0.983066	FALSE
chr16	1000000	47000000	0.805977	FALSE
chr16	47000000	85000000	0.958197	FALSE
chr16	85000000	90000000	0.809094	FALSE
chr17	0	81000000	0.902473	FALSE
chr18	1000000	15000000	0.861843	FALSE
chr18	19000000	74000000	1.05098	FALSE
chr18	74000000	78000000	0.761525	FALSE
chr19	1000000	20000000	0.83112	FALSE
chr19	20000000	30000000	0.629864	FALSE
chr19	30000000	59000000	0.847967	FALSE
chr2	1000000	7000000	0.797669	FALSE
chr2	7000000	86000000	1.03015	FALSE
chr2	86000000	133000000	0.878389	FALSE
chr2	133000000	232000000	1.08454	FALSE
chr2	232000000	239000000	0.981496	FALSE
chr2	239000000	243000000	0.787001	FALSE
chr20	1000000	59000000	1.48607	TRUE
chr20	59000000	63000000	1.04224	FALSE
chr21	15000000	26000000	0.865805	FALSE
chr21	26000000	41000000	1.02856	FALSE
chr21	41000000	48000000	0.808856	FALSE
chr22	17000000	22000000	0.586335	TRUE
chr22	22000000	48000000	0.862026	FALSE
chr22	48000000	51000000	0.694364	FALSE
chr3	1000000	198000000	1.03288	FALSE
chr4	1000000	10000000	0.808127	FALSE
chr4	10000000	191000000	1.07356	FALSE
chr5	1000000	3000000	0.77138	FALSE
chr5	3000000	175000000	1.04049	FALSE
chr5	175000000	180000000	0.808071	FALSE
chr6	1000000	99000000	1.01527	FALSE
chr6	99000000	156000000	1.09375	FALSE
chr6	156000000	171000000	0.949983	FALSE
chr7	1000000	11000000	0.835217	FALSE
chr7	11000000	56000000	1.03628	FALSE
chr7	56000000	77000000	0.719317	FALSE
chr7	77000000	97000000	1.06927	FALSE
chr7	97000000	103000000	0.856153	FALSE
chr7	103000000	142000000	1.05033	FALSE
chr7	142000000	159000000	0.851679	FALSE
chr8	1000000	16000000	0.422627	TRUE
chr8	16000000	43000000	0.522629	TRUE
chr8	47000000	137000000	1.52234	TRUE
chr8	137000000	146000000	1.17956	FALSE
chr9	1000000	133000000	0.973449	FALSE
chr9	133000000	141000000	0.730615	FALSE
chrX	3000000	48000000	0.501975	TRUE
chrX	48000000	100000000	0.424753	TRUE
chrX	100000000	155000000	0.473865	TRUE

## Sheet: EDFig. 12c - SpontaneousWGD
chrom	start	end	genomewideNormalized_coverage	is_significant
chr1	1000000	5000000	0.630852	FALSE
chr1	5000000	51000000	0.942194	FALSE
chr1	51000000	102000000	1.03463	FALSE
chr1	102000000	120000000	0.968744	FALSE
chr1	120000000	148000000	0.506915	TRUE
chr1	150000000	162000000	0.907925	FALSE
chr1	162000000	202000000	1.01527	FALSE
chr1	202000000	208000000	0.917765	FALSE
chr1	208000000	223000000	1.05221	FALSE
chr1	223000000	229000000	0.899054	FALSE
chr1	229000000	242000000	1.03201	FALSE
chr1	242000000	249000000	0.934966	FALSE
chr10	1000000	135000000	0.939514	FALSE
chr11	1000000	4000000	0.708699	FALSE
chr11	4000000	48000000	1.00182	FALSE
chr11	48000000	72000000	0.881371	FALSE
chr11	72000000	134000000	1.0374	FALSE
chr12	1000000	10000000	0.943158	FALSE
chr12	10000000	31000000	1.05251	FALSE
chr12	31000000	65000000	1.01262	FALSE
chr12	65000000	121000000	1.05892	FALSE
chr12	121000000	133000000	0.930608	FALSE
chr13	20000000	26000000	0.932916	FALSE
chr13	26000000	34000000	1.02912	FALSE
chr13	34000000	52000000	1.12073	FALSE
chr13	52000000	60000000	0.939146	FALSE
chr13	60000000	112000000	1.13405	FALSE
chr13	112000000	115000000	0.701411	FALSE
chr14	20000000	29000000	0.916548	FALSE
chr14	29000000	40000000	1.00457	FALSE
chr14	40000000	50000000	0.897922	FALSE
chr14	50000000	82000000	1.02859	FALSE
chr14	82000000	88000000	0.946573	FALSE
chr14	88000000	100000000	1.02445	FALSE
chr14	100000000	103000000	0.922565	FALSE
chr14	103000000	107000000	0.776597	FALSE
chr15	22000000	33000000	0.712293	FALSE
chr15	33000000	82000000	0.999295	FALSE
chr15	82000000	86000000	0.769999	FALSE
chr15	86000000	102000000	0.993343	FALSE
chr16	1000000	47000000	0.878566	FALSE
chr16	47000000	85000000	0.995815	FALSE
chr16	85000000	90000000	0.859011	FALSE
chr17	0	81000000	0.916881	FALSE
chr18	1000000	75000000	1.0348	FALSE
chr18	75000000	78000000	0.801841	FALSE
chr19	1000000	20000000	0.869704	FALSE
chr19	20000000	30000000	0.705655	FALSE
chr19	30000000	59000000	0.887437	FALSE
chr2	1000000	7000000	0.852493	FALSE
chr2	7000000	86000000	1.04681	FALSE
chr2	86000000	132000000	0.925137	FALSE
chr2	133000000	190000000	1.0852	FALSE
chr2	190000000	232000000	1.15103	FALSE
chr2	232000000	239000000	1.065	FALSE
chr2	239000000	243000000	0.872534	FALSE
chr20	1000000	63000000	1.50028	TRUE
chr21	15000000	26000000	0.895092	FALSE
chr21	26000000	41000000	1.01643	FALSE
chr21	41000000	48000000	0.815602	FALSE
chr22	17000000	22000000	0.625475	FALSE
chr22	22000000	26000000	0.837738	FALSE
chr22	26000000	34000000	0.957331	FALSE
chr22	34000000	49000000	0.873229	FALSE
chr22	49000000	51000000	0.714264	FALSE
chr3	1000000	143000000	1.02451	FALSE
chr3	143000000	147000000	1.28983	FALSE
chr3	147000000	162000000	1.3908	FALSE
chr3	162000000	165000000	1.17973	FALSE
chr3	165000000	195000000	1.39753	FALSE
chr3	195000000	198000000	1.06159	FALSE
chr4	1000000	10000000	0.846103	FALSE
chr4	10000000	191000000	1.04468	FALSE
chr5	1000000	175000000	1.05116	FALSE
chr5	175000000	180000000	0.897147	FALSE
chr6	1000000	171000000	1.04488	FALSE
chr7	1000000	11000000	0.869302	FALSE
chr7	11000000	29000000	1.06972	FALSE
chr7	29000000	38000000	0.985276	FALSE
chr7	38000000	44000000	1.06188	FALSE
chr7	44000000	56000000	0.948375	FALSE
chr7	56000000	76000000	0.811214	FALSE
chr7	77000000	97000000	1.02789	FALSE
chr7	97000000	103000000	0.877171	FALSE
chr7	103000000	142000000	1.05853	FALSE
chr7	142000000	159000000	0.891756	FALSE
chr8	2000000	16000000	0.447194	TRUE
chr8	16000000	43000000	0.524192	TRUE
chr8	47000000	54000000	1.48374	TRUE
chr8	54000000	84000000	1.15058	FALSE
chr8	84000000	89000000	0.998759	FALSE
chr8	89000000	111000000	1.16651	FALSE
chr8	111000000	136000000	1.10419	FALSE
chr8	136000000	146000000	0.914682	FALSE
chr9	1000000	136000000	0.989614	FALSE
chr9	136000000	141000000	0.719233	FALSE
chrX	4000000	31000000	0.522087	TRUE
chrX	31000000	38000000	0.46029	TRUE
chrX	38000000	47000000	0.526287	TRUE
chrX	47000000	100000000	0.454591	TRUE
chrX	100000000	152000000	0.500487	TRUE

## Sheet: EDFig. 12d
chr	start	end	Replicate1	Replicate2	WGD	SpontaneousWGD
chr1	700000	750000	0.0508416	-0.0664526	0.0435243	0.00532657
chr1	750000	800000	0.0508416	-0.0664526	0.0435243	0.00532657
chr1	800000	850000	0.0508416	-0.0664526	0.0435243	0.00532657
chr1	850000	900000	0.0508416	-0.0664526	0.0435243	0.00532657
chr1	900000	950000	0.0508416	-0.0664526	0.0435243	0.00532657
chr1	950000	1000000	0.0508416	-0.0664526	0.0435243	0.00532657
chr1	1000000	1050000	0.0508416	-0.0664526	0.0435243	0.00532657
chr1	1050000	1100000	0.0508416	-0.0664526	0.0435243	0.00532657
chr1	1100000	1150000	0.0508416	-0.0664526	0.0435243	0.00532657
chr1	1150000	1200000	0.0692813	-0.0664526	0.171096	0.171239
chr1	1200000	1250000	0.0692813	-0.0664526	0.145308	0.145451
chr1	1250000	1300000	0.0672669	-0.0664526	0.145308	0.145451
chr1	1300000	1350000	0.0672669	0.0094634	0.145308	0.145451
chr1	1350000	1400000	0.0672669	0.0094634	0.145308	0.145451
chr1	1400000	1450000	0.0672669	0.0094634	0.145308	0.145451
chr1	1450000	1500000	0.0672669	0.0094634	0.145308	0.145451
chr1	1500000	1550000	0.0672669	0.0094634	0.145308	0.145451
chr1	1550000	1600000	-0.0496412	0.0094634	0.0822711	0.0824139
chr1	1600000	1650000	-0.0496412	0.0094634	0.0822711	0.0824139
chr1	1650000	1700000	-0.0496412	0.0094634	0.0822711	0.0824139
chr1	1700000	1750000	-0.0496412	0.0094634	-0.0466726	0.0824139
chr1	1750000	1800000	-0.0496412	0.0094634	-0.0466726	0.0824139
chr1	1800000	1850000	-0.0496412	0.0094634	-0.0466726	0.0824139
chr1	1850000	1900000	0.0901903	0.040316	0.0655606	-0.226136
chr1	1900000	1950000	0.0901903	0.040316	0.0655606	-0.226136
chr1	1950000	2000000	0.0901903	0.040316	0.0655606	-0.226136
chr1	2000000	2050000	0.0901903	0.040316	0.0655606	-0.226136
chr1	2050000	2100000	0.0533109	0.040316	-0.0863018	-0.377999
chr1	2100000	2150000	0.0533109	0.0127731	-0.0863018	-0.186445
chr1	2150000	2200000	0.0533109	0.0127731	-0.0835584	-0.186445
chr1	2200000	2250000	0.0533109	0.0127731	-0.0835584	-0.186445
chr1	2250000	2300000	0.0533109	-0.0519419	-0.0835584	-0.207561
chr1	2300000	2350000	0.0533109	0.0306126	-0.0835584	-0.207561
chr1	2350000	2400000	0.0533109	0.0306126	-0.0835584	-0.207561
chr1	2400000	2450000	0.0533109	0.0306126	-0.0835584	-0.207561
chr1	2450000	2500000	0.0533109	0.0306126	-0.0835584	-0.207561
chr1	2500000	2550000	0.0533109	0.0306126	-0.0835584	-0.207561
chr1	2550000	2600000	-0.61726	0.0622501	-0.641857	-0.756581
chr1	2600000	2650000	-0.0101679	0.0622501	-0.00575424	-0.120478
chr1	2650000	2700000	-0.0101679	0.0622501	-0.00575424	-0.120478
chr1	2700000	2750000	-0.0101679	0.0622501	-0.00575424	-0.120478
chr1	2750000	2800000	-0.0101679	0.0622501	-0.00575424	-0.120478
chr1	2800000	2850000	-0.0101679	0.0622501	-0.00575424	-0.120478
chr1	2850000	2900000	-0.0101679	0.0622501	-0.00575424	-0.120478
chr1	2900000	2950000	-0.00874947	0.0622501	-0.04965	-0.120478
chr1	2950000	3000000	-0.00874947	0.0869034	-0.04965	-0.034505
chr1	3000000	3050000	-0.00874947	-0.0252461	-0.04965	-0.034505
chr1	3050000	3100000	-0.00874947	-0.0252461	-0.04965	-0.034505
chr1	3100000	3150000	-0.00874947	-0.0252461	-0.04965	-0.034505
chr1	3150000	3200000	-0.00874947	-0.0252461	-0.04965	-0.034505
chr1	3200000	3250000	-0.00874947	-0.166991	-0.04965	0.0937002
chr1	3250000	3300000	-0.00874947	-0.0159891	-0.04965	0.0937002
chr1	3300000	3350000	0.226784	-0.0159891	-0.179069	-0.304581
chr1	3350000	3400000	0.226784	-0.0159891	-0.179069	-0.304581
chr1	3400000	3450000	0.226784	-0.0159891	-0.179069	-0.304581
chr1	3450000	3500000	0.226784	0.142717	-0.179069	-0.129618
chr1	3500000	3550000	0.0211105	0.142717	-0.179069	-0.129618
chr1	3550000	3600000	0.0211105	0.142717	-0.0364082	-0.129618
chr1	3600000	3650000	0.0211105	0.142717	-0.0364082	-0.129618
chr1	3650000	3700000	0.0211105	0.142717	-0.0364082	-0.129618
chr1	3700000	3750000	0.0211105	0.142717	-0.0364082	-0.129618
chr1	3750000	3800000	-0.494995	0.142717	-0.0364082	-0.129618
chr1	3800000	3850000	0.053232	0.142717	0.0381366	0.429837
chr1	3950000	4000000	0.053232	-0.118548	0.0381366	-0.0362261
chr1	4000000	4050000	0.053232	-0.118548	0.0381366	-0.0362261
chr1	4050000	4100000	0.053232	-0.118548	0.0381366	-0.0362261
chr1	4100000	4150000	0.053232	-0.118548	0.0381366	-0.0362261
chr1	4150000	4200000	0.053232	-0.118548	0.0381366	-0.0362261
chr1	4200000	4250000	0.053232	-0.0048409	0.0381366	-0.0362261
chr1	4250000	4300000	0.053232	-0.0048409	0.0381366	-0.0362261
chr1	4300000	4350000	0.053232	-0.0048409	0.0381366	-0.0362261
chr1	4350000	4400000	0.053232	-0.0048409	0.036079	-0.0362261
chr1	4400000	4450000	0.053232	-0.0048409	0.036079	-0.0362261
chr1	4450000	4500000	-0.00421482	-0.0048409	0.036079	0.00298958
chr1	4500000	4550000	-0.00421482	-0.0624733	0.036079	0.00298958
chr1	4550000	4600000	-0.00421482	-0.0624733	0.036079	0.00298958
chr1	4600000	4650000	-0.00421482	-0.0624733	0.036079	0.00298958
chr1	4650000	4700000	-0.100853	-0.0624733	-0.0386151	-0.156753
chr1	4700000	4750000	-0.100853	-0.0624733	-0.0386151	-0.156753
chr1	4750000	4800000	-0.100853	-0.0437817	-0.0386151	-0.156753
chr1	4800000	4850000	0.0140411	-0.0453225	-0.0386151	-0.18541
chr1	4850000	4900000	-0.0562371	-0.0453225	-0.0508429	-0.053605
chr1	4900000	4950000	-0.0562371	-0.0453225	-0.0508429	-0.053605
chr1	4950000	5000000	-0.0562371	-0.0453225	-0.0508429	-0.053605
chr1	5000000	5050000	-0.0562371	-0.0453225	-0.0508429	-0.053605
chr1	5050000	5100000	-0.0519818	-0.0453225	-0.0508429	-0.053605
chr1	5100000	5150000	-0.0519818	-0.0453225	-0.0164589	-0.019221
chr1	5150000	5200000	-0.0519818	-0.009497	-0.0164589	-0.0312874
chr1	5200000	5250000	0.00191894	-0.009497	-0.0164589	-0.0312874
chr1	5250000	5300000	0.00191894	-0.009497	0.0480129	-0.0312874
chr1	5300000	5350000	0.00191894	-0.009497	0.0480129	-0.0312874
chr1	5350000	5400000	0.00191894	-0.009497	0.0480129	-0.0312874
chr1	5400000	5450000	0.00191894	-0.009497	0.0480129	-0.0312874
chr1	5450000	5500000	0.00191894	-0.009497	0.0480129	-0.0312874
chr1	5500000	5550000	0.00191894	-0.009497	0.0480129	-0.0312874
chr1	5550000	5600000	0.00191894	-0.009497	0.0480129	0.155741
chr1	5600000	5650000	0.0192019	0.0130059	0.140476	-0.0892444
chr1	5650000	5700000	0.0192019	0.0130059	0.140476	-0.0892444
chr1	5700000	5750000	0.0192019	0.0130059	0.140476	-0.0892444
chr1	5750000	5800000	0.101471	0.0130059	-0.0117266	-0.0878118
chr1	5800000	5850000	0.101471	0.0130059	-0.0117266	-0.0893201
chr1	5850000	5900000	0.101471	0.0130059	-0.0117266	-0.0893201
chr1	5900000	5950000	0.101471	0.0130059	-0.0117266	-0.0893201
chr1	5950000	6000000	0.101471	0.0130059	-0.0117266	-0.0893201
chr1	6000000	6050000	-0.43328	-0.435592	0.0849163	0.00425045
chr1	6050000	6100000	0.115768	0.029739	0.0849163	0.00425045
chr1	6100000	6150000	0.115768	0.029739	0.0849163	0.00425045
chr1	6150000	6200000	0.115768	0.029739	0.0849163	0.00425045
chr1	6200000	6250000	0.115768	0.029739	0.0849163	0.00425045
chr1	6250000	6300000	-0.0899058	0.0288606	0.0189902	-0.042161
chr1	6300000	6350000	-0.0899058	0.0288606	0.0189902	-0.042161
chr1	6350000	6400000	-0.0899058	0.0288606	0.0189902	-0.042161
chr1	6400000	6450000	-0.0899058	0.0288606	0.0189902	-0.042161
chr1	6450000	6500000	-0.0899058	0.0288606	0.0189902	-0.042161
chr1	6500000	6550000	-0.130901	0.0304014	0.0189902	-0.042161
chr1	6550000	6600000	-0.130901	0.0428625	0.0189902	-0.052719
chr1	6600000	6650000	-0.130901	0.0428625	0.0189902	-0.052719
chr1	6650000	6700000	-0.130901	0.0428625	0.0189902	-0.052719
chr1	6700000	6750000	-0.0122488	-0.155905	0.0148966	0.238112
chr1	6750000	6800000	-0.0122488	0.00141603	0.0148966	0.0510833
chr1	6800000	6850000	-0.0122488	0.00141603	0.0148966	0.0510833
chr1	6850000	6900000	-0.0122488	0.00141603	0.0148966	0.0510833
chr1	6900000	6950000	-0.0122488	0.00141603	0.0148966	0.0510833
chr1	6950000	7000000	0.0715409	-0.400741	0.164438	-0.0200768
chr1	7000000	7050000	0.0715409	-0.0783112	0.164438	-0.0200768
chr1	7050000	7100000	0.0715409	-0.0783112	0.164438	-0.0200768
chr1	7100000	7150000	0.0715409	-0.0783112	0.164438	-0.0200768
chr1	7150000	7200000	0.0715409	-0.0783112	0.164438	-0.0200768
chr1	7200000	7250000	0.0715409	-0.0783112	0.164438	-0.0200768
chr1	7250000	7300000	0.0715409	0.103507	0.164438	0.0508131
chr1	7300000	7350000	-0.0810587	0.0116066	-0.0547596	-0.168385
chr1	7350000	7400000	-0.0810587	0.0116066	-0.0547596	-0.168385
chr1	7400000	7450000	-0.0810587	0.0116066	-0.0561314	-0.168385
chr1	7450000	7500000	-0.0810587	0.0116066	-0.0561314	-0.168385
chr1	7500000	7550000	-0.0810587	0.0116066	-0.0561314	-0.168385
chr1	7550000	7600000	-0.0810587	0.0116066	-0.0561314	-0.168385
chr1	7600000	7650000	-0.0810587	0.0116066	-0.0561314	-0.168385
chr1	7650000	7700000	-0.0810587	0.0116066	0.187422	0.0751684
chr1	7700000	7750000	-0.0810587	0.236568	0.187422	0.0751684
chr1	7750000	7800000	-0.0421669	-0.029787	-0.0240939	0.135686
chr1	7800000	7850000	-0.0421669	-0.029787	-0.0240939	0.135686
chr1	7850000	7900000	-0.0421669	-0.029787	-0.0240939	0.135686
chr1	7900000	7950000	-0.0421669	-0.029787	-0.0240939	0.135686
chr1	7950000	8000000	-0.0421669	-0.029787	-0.0240939	0.135686
chr1	8000000	8050000	0.0104794	0.179766	0.0393521	-0.0209735
chr1	8050000	8100000	0.0104794	0.0302334	0.0393521	-0.0209735
chr1	8100000	8150000	0.0104794	0.0302334	0.0393521	-0.0209735
chr1	8150000	8200000	0.0104794	0.0302334	0.0393521	-0.0209735
chr1	8200000	8250000	0.0104794	0.0302334	0.0393521	-0.0209735
chr1	8250000	8300000	0.0104794	0.0302334	0.0393521	-0.0209735
chr1	8300000	8350000	0.0461751	-0.00900979	-0.0854509	-0.0461111
chr1	8350000	8400000	0.0461751	-0.00900979	-0.0854509	-0.0461111
chr1	8400000	8450000	0.0461751	-0.00900979	-0.0854509	-0.0461111
chr1	8450000	8500000	-0.013497	-0.00900979	-0.0912071	-0.00558804
chr1	8500000	8550000	-0.013497	-0.00900979	-0.0912071	-0.00558804
chr1	8550000	8600000	-0.013497	-0.00900979	-0.0912071	-0.00558804
chr1	8600000	8650000	-0.013497	-0.00900979	-0.0912071	-0.00558804
chr1	8650000	8700000	-0.013497	-0.00900979	-0.0912071	-0.00558804
chr1	8700000	8750000	-0.013497	-0.00900979	-0.115898	-0.00558804
chr1	8750000	8800000	-0.013497	-0.00900979	-0.115898	-0.00558804
chr1	8800000	8850000	-0.013497	-0.00900979	-0.115898	-0.00558804
chr1	8850000	8900000	-0.013497	-0.00900979	-0.101022	-0.0428373
chr1	8900000	8950000	-0.00997061	0.0224621	-0.101022	-0.082053
chr1	8950000	9000000	-0.00997061	0.0224621	-0.101022	-0.082053
chr1	9000000	9050000	-0.00997061	0.0224621	-0.101022	-0.082053
chr1	9050000	9100000	-0.00997061	0.0224621	-0.101022	-0.082053
chr1	9100000	9150000	-0.00997061	0.0224621	-0.0571258	-0.082053
chr1	9150000	9200000	-0.00997061	0.0224621	-0.0571258	-0.082053
chr1	9200000	9250000	-0.0170628	0.0255773	-0.0571258	-0.041329
chr1	9250000	9300000	-0.0463454	0.0255773	-0.0571258	-0.041329
chr1	9300000	9350000	-0.0463454	-0.103853	-0.0571258	-0.041329
chr1	9350000	9400000	-0.0463454	-0.103853	-0.0571258	-0.041329
chr1	9400000	9450000	-0.0463454	-0.103853	-0.0571258	-0.041329
chr1	9450000	9500000	-0.0463454	-0.103853	-0.0571258	-0.041329
chr1	9500000	9550000	-0.0463454	-0.103853	-0.135315	-0.041329
chr1	9550000	9600000	-0.0463454	-0.110083	-0.135315	-0.041329
chr1	9600000	9650000	-0.0434171	-0.110083	-0.135315	-0.041329
chr1	9650000	9700000	-0.0391618	0.0255101	-0.135315	-0.0473622
chr1	9700000	9750000	-0.0391618	0.0255101	0.035172	0.123125
chr1	9750000	9800000	-0.0391618	0.0255101	0.0763243	0.123125
chr1	9800000	9850000	-0.0391618	0.0255101	0.0763243	0.123125
chr1	9850000	9900000	-0.0391618	0.0255101	0.0763243	0.123125
chr1	9900000	9950000	-0.0391618	0.0255101	0.0763243	0.123125
chr1	9950000	10000000	0.0589348	0.173485	0.0763243	0.123125
chr1	10000000	10050000	0.0575164	0.173485	-0.00103962	0.045761
chr1	10050000	10100000	0.0575164	0.0377024	0.0661757	-0.0236206
chr1	10100000	10150000	0.0575164	0.0377024	0.0661757	-0.0236206
chr1	10150000	10200000	0.0575164	0.0377024	0.0661757	-0.0236206
chr1	10200000	10250000	0.0575164	0.0377024	0.0661757	-0.0236206
chr1	10250000	10300000	0.0575164	0.0377024	0.0661757	-0.0236206
chr1	10300000	10350000	0.0575164	0.0377024	0.144972	0.127574
chr1	10350000	10400000	0.178084	0.0377024	0.144972	0.127574
chr1	10400000	10450000	0.178084	0.0377024	0.144972	0.127574
chr1	10450000	10500000	0.178084	0.0377024	0.144972	0.127574
chr1	10500000	10550000	0.178084	0.0377024	0.144972	0.127574
chr1	10550000	10600000	-0.0781471	0.177889	0.0131672	-0.00423101
chr1	10600000	10650000	-0.0781471	-0.0547763	0.0145389	-0.029872
chr1	10650000	10700000	-0.0781471	-0.0547763	0.0145389	-0.029872
chr1	10700000	10750000	-0.0781471	-0.0547763	0.0145389	-0.029872
chr1	10750000	10800000	-0.0781471	-0.142004	0.0145389	-0.029872
chr1	10800000	10850000	-0.0781471	-0.0788296	0.0145389	-0.029872
chr1	10850000	10900000	-0.0781471	-0.0788296	0.0145389	-0.029872
chr1	10900000	10950000	-0.0781471	-0.0788296	0.0145389	-0.029872
chr1	10950000	11000000	-0.0781471	-0.0788296	0.0145389	-0.029872
chr1	11000000	11050000	-0.0781471	-0.0788296	0.0145389	-0.029872
chr1	11050000	11100000	-0.0781471	0.0453609	0.0145389	-0.108303
chr1	11100000	11150000	-0.0483474	0.0453609	0.298207	0.175364
chr1	11150000	11200000	-0.0483474	0.0453609	-0.0118072	0.175364
chr1	11200000	11250000	-0.0483474	0.0453609	-0.0118072	0.175364
chr1	11250000	11300000	-0.0483474	0.0453609	-0.0118072	0.175364
chr1	11300000	11350000	0.22683	0.0453609	-0.0118072	0.175364
chr1	11350000	11400000	-0.0132872	-0.0143259	-0.0565342	-0.202429
chr1	11400000	11450000	-0.0132872	-0.0143259	-0.0565342	-0.202429
chr1	11450000	11500000	-0.0132872	-0.0143259	-0.0565342	-0.202429
chr1	11500000	11550000	-0.0132872	-0.0143259	-0.0565342	-0.202429
chr1	11550000	11600000	-0.0132872	-0.0143259	-0.0565342	-0.202429
chr1	11600000	11650000	-0.0132872	-0.0143259	-0.0565342	-0.202429
chr1	11650000	11700000	-0.0132872	-0.0143259	-0.0565342	-0.202429
chr1	11700000	11750000	-0.107428	-0.0200764	0.0153289	0.0260732
chr1	11750000	11800000	-0.107428	-0.0200764	0.0153289	0.0260732
chr1	11800000	11850000	-0.107428	-0.0200764	0.0153289	0.0260732
chr1	11850000	11900000	-0.107428	-0.0200764	0.0153289	0.0260732
chr1	11900000	11950000	-0.107428	-0.0200764	0.0153289	0.0260732
chr1	11950000	12000000	-0.107428	-0.0200764	0.0153289	0.0260732
chr1	12000000	12050000	-0.107428	-0.0200764	0.0153289	0.0260732
chr1	12050000	12100000	-0.107428	-0.0200764	0.0153289	0.0260732
chr1	12100000	12150000	-0.0468376	0.0999669	-0.00183947	0.0120145
chr1	12150000	12200000	-0.0468376	0.0999669	-0.00183947	0.0120145
chr1	12200000	12250000	-0.0468376	0.0999669	-0.00183947	0.0120145
chr1	12250000	12300000	-0.103295	0.0999669	0.0296792	0.0435331
chr1	12300000	12350000	-0.103295	0.0999669	0.0049878	0.0435331
chr1	12350000	12400000	-0.103295	-0.0235805	0.0049878	-0.141987
chr1	12400000	12450000	-0.103295	-0.0235805	0.0049878	-0.141987
chr1	12450000	12500000	-0.103295	-0.0235805	0.0049878	-0.141987
chr1	12500000	12550000	-0.103295	-0.0235805	0.0049878	-0.141987
chr1	12550000	12600000	-0.103295	-0.0235805	0.0049878	-0.141987
chr1	12600000	12650000	-0.103295	-0.0235805	0.0049878	-0.141987
chr1	12650000	12700000	-0.103295	-0.0235805	0.0049878	-0.141987
chr1	12700000	12750000	0.0490452	0.327666	0.00533761	0.0324435
chr1	12750000	12800000	0.0490452	-0.00361328	0.00533761	0.0324435
chr1	12800000	12850000	0.0490452	-0.00361328	0.00533761	0.0324435
chr1	12850000	12900000	0.0490452	-0.00361328	0.00533761	0.0324435
chr1	12900000	12950000	0.0490452	0.048775	0.00533761	0.0935295
chr1	12950000	13000000			0.0896997	0.0935295
chr1	13100000	13150000	0.152907	-0.0706395	0.0760894	0.0799191
chr1	13150000	13200000	0.152907	-0.0706395	0.0760894	0.0799191
chr1	13200000	13250000				-0.0724187
chr1	13750000	13800000	0.0225995	-0.0122283	-0.0343358	-0.0724187
chr1	13800000	13850000	0.0225995	-0.0122283	-0.0343358	-0.0724187
chr1	13850000	13900000	0.0225995	-0.0122283	-0.0343358	-0.0724187
chr1	13900000	13950000	0.0225995	-0.0122283	-0.0343358	-0.0724187
chr1	13950000	14000000	0.0225995	-0.0122283	-0.0343358	-0.0724187
chr1	14000000	14050000	-0.0214697	-0.0390632	0.0539932	-0.0955888
chr1	14050000	14100000	-0.0214697	-0.0390632	0.0539932	-0.0955888
chr1	14100000	14150000	-0.0214697	-0.0390632	0.0539932	-0.0955888
chr1	14150000	14200000	0.0414525	0.0933355	0.00929758	0.143666
chr1	14200000	14250000	0.0414525	-0.0607477	0.00929758	0.0124445
chr1	14250000	14300000	0.0414525	-0.0607477	0.00929758	0.0124445
chr1	14300000	14350000	0.0414525	-0.0607477	0.00929758	0.0124445
chr1	14350000	14400000	0.0414525	-0.00934579	0.00929758	0.0124445
chr1	14400000	14450000	0.0429166	-0.00934579	0.00929758	0.0124445
chr1	14450000	14500000	0.0429166	-0.00934579	0.00929758	0.0124445
chr1	14500000	14550000	0.0429166	-0.00934579	0.00929758	0.0124445
chr1	14550000	14600000	0.0429166	-0.00934579	0.00929758	0.00490304
chr1	14600000	14650000	0.0429166	-0.00934579	0.00929758	0.00490304
chr1	14650000	14700000	0.00887407	-0.00934579	0.00929758	0.00490304
chr1	14700000	14750000	-0.0204085	-0.00934579	0.00929758	0.00490304
chr1	14750000	14800000	-0.0204085	-0.00934579	0.00929758	0.00490304
chr1	14800000	14850000	-0.0204085	-0.00934579	-0.022221	-0.0266156
chr1	14850000	14900000	-0.0204085	-0.00934579	0.0655705	-0.0266156
chr1	14900000	14950000	-0.0204085	0.0615325	0.0655705	-0.0266156
chr1	14950000	15000000	-0.0204085	0.0615325	0.0655705	-0.0266156
chr1	15000000	15050000	-0.0204085	0.00701535	0.0655705	0.0141084
chr1	15050000	15100000	-0.0204085	0.00701535	0.0655705	0.0141084
chr1	15100000	15150000	-0.0204085	0.00701535	0.0655705	0.0141084
chr1	15150000	15200000	-0.0984227	0.00701535	-0.114945	-0.166407
chr1	15200000	15250000	-0.0984227	0.00701535	-0.114945	-0.166407
chr1	15250000	15300000	-0.0984227	0.00701535	-0.114945	-0.166407
chr1	15300000	15350000	-0.0984227	0.00701535	-0.114945	-0.166407
chr1	15350000	15400000	-0.0984227	0.00701535	-0.114945	-0.166407
chr1	15400000	15450000	-0.0984227	0.25663	0.373395	0.105086
chr1	15450000	15500000	-0.204513	-0.00816737	-0.0392126	-0.307522
chr1	15500000	15550000	-0.204513	-0.00816737	-0.0392126	-0.307522
chr1	15550000	15600000	-0.204513	-0.00816737	-0.0392126	-0.307522
chr1	15600000	15650000	-0.204513	-0.00816737	-0.0392126	-0.307522
chr1	15650000	15700000	-0.12545	-0.0380072	0.104824	-0.0940783
chr1	15700000	15750000	-0.12545	-0.0380072	0.104824	-0.0940783
chr1	15750000	15800000	-0.12545	-0.0380072	0.104824	-0.0940783
chr1	15800000	15850000	-0.12545	-0.0380072	0.104824	-0.0940783
chr1	15850000	15900000	-0.0375149	0.0813497	-0.0162506	0.0821114
chr1	15900000	15950000	-0.0375149	0.0813497	-0.0162506	0.0821114
chr1	15950000	16000000	-0.0375149	0.0813497	-0.0162506	0.0821114
chr1	16000000	16050000	-0.0375149	0.0813497	-0.0162506	0.0821114
chr1	16050000	16100000	-0.0375149	0.0096986	-0.0162506	0.0821114
chr1	16100000	16150000	0.0104337	0.0358927	-0.00213426	-0.0037729
chr1	16150000	16200000	0.0104337	0.0358927	-0.00213426	-0.0037729
chr1	16200000	16250000	0.0104337	0.0358927	-0.00213426	-0.0037729
chr1	16250000	16300000	0.0104337	0.0358927	-0.00213426	-0.0037729
chr1	16300000	16350000	0.0104337	0.115332	-0.00213426	-0.0037729
chr1	16350000	16400000	0.0104337	0.115332	-0.00213426	-0.0037729
chr1	16400000	16450000	-0.073709	0.118414	-0.000701593	0.00821783
chr1	16450000	16500000	-0.073709	0.0156099	-0.000701593	0.00821783
chr1	16500000	16550000	-0.073709	0.0156099	-0.0912366	0.00821783
chr1	16550000	16600000	-0.073709	0.0156099	-0.0912366	0.00821783
chr1	16600000	16650000	-0.073709	0.0156099	-0.0912366	0.00821783
chr1	16650000	16700000	-0.073709	0.0156099	-0.0912366	0.00821783
chr1	16700000	16750000	-0.073709	0.0156099	-0.0912366	0.00821783
chr1	16750000	16800000	-0.073709	0.0156099	-0.0953518	0.00821783
chr1	16800000	16850000	-0.129346	-0.287934	0.0665393	0.170109
chr1	16850000	16900000	0.0564697	0.0453993	0.0665393	-0.21149
chr1	16900000	16950000	0.0564697	0.0453993	0.0665393	-0.21149
chr1	16950000	17000000	0.0564697	0.0453993	0.0665393	-0.21149
chr1	17000000	17050000	0.0564697	0.0453993	0.0665393	-0.21149
chr1	17050000	17100000	0.0564697	-0.15645	0.0665393	-0.21149
chr1	17100000	17150000	0.0564697		-0.259935	-0.21149
chr1	17150000	17200000			-0.259935	-0.21149
chr1	17200000	17250000	-0.0473069	0.0534803	-0.259935	0.105252
chr1	17250000	17300000	-0.0473069	0.0534803	0.0166417	-0.00363028
chr1	17300000	17350000	-0.0473069	0.0534803	0.0166417	-0.00363028
chr1	17350000	17400000	-0.0473069	0.0534803	0.0166417	-0.00363028
chr1	17400000	17450000	-0.0473069	0.0534803	0.0166417	-0.00363028
chr1	17450000	17500000	-0.0473069	0.0534803	0.0166417	-0.00363028
chr1	17500000	17550000	-0.0473069	0.0534803	0.0166417	-0.00363028
chr1	17550000	17600000	-0.0473069	0.0534803	0.0166417	-0.00363028
chr1	17600000	17650000	-0.0473069	0.0534803	0.0166417	-0.00363028
chr1	17650000	17700000	0.0576576	0.0534803	0.185696	0.165424
chr1	17700000	17750000	-0.12243	0.0534803	0.0169719	0.165424
chr1	17750000	17800000	-0.12243	0.405505	0.0169719	0.165424
chr1	17800000	17850000	-0.12243	-0.0197644	0.0169719	-0.210141
chr1	17850000	17900000	-0.12243	-0.0197644	0.0169719	-0.210141
chr1	17900000	17950000	-0.12243	-0.0521219	0.0169719	-0.210141
chr1	17950000	18000000	0.393882	0.29523	0.0169719	-0.210141
chr1	18000000	18050000	0.0219931	0.0348295	-0.0887879	-0.0995756
chr1	18050000	18100000	0.0219931	0.0348295	-0.0887879	-0.0995756
chr1	18100000	18150000	0.0219931	0.0348295	-0.0887879	-0.0995756
chr1	18150000	18200000	0.0219931	0.0348295	-0.0887879	-0.0995756
chr1	18200000	18250000	0.0219931	-0.0499162	-0.0887879	-0.0995756
chr1	18250000	18300000	0.104263	0.076252	3.73397e-05	-0.0786237
chr1	18300000	18350000	-0.106572	0.076252	3.73397e-05	-0.0786237
chr1	18350000	18400000	-0.106572	0.076252	3.73397e-05	-0.0786237
chr1	18400000	18450000	-0.106572	0.076252	3.73397e-05	-0.0786237
chr1	18450000	18500000	-0.106572	0.076252	3.73397e-05	-0.0786237
chr1	18500000	18550000	-0.106572	0.076252	3.73397e-05	-0.0786237
chr1	18550000	18600000	-0.106572	0.00383288	3.73397e-05	-0.119348
chr1	18600000	18650000	-0.106572	-0.00395528	3.73397e-05	-0.119348
chr1	18650000	18700000	-0.106572	-0.00395528	3.73397e-05	-0.119348
chr1	18700000	18750000	-0.0966429	-0.00395528	3.73397e-05	-0.119348
chr1	18750000	18800000	-0.0966429	-0.00395528	3.73397e-05	-0.119348
chr1	18800000	18850000	-0.0966429	-0.00395528	3.73397e-05	-0.119348
chr1	18850000	18900000	-0.0950915	0.0279486	-0.0265092	-0.217517
chr1	18900000	18950000	-0.0950915	0.0279486	-0.0265092	-0.217517
chr1	18950000	19000000	-0.0950915	0.0279486	-0.0265092	-0.217517
chr1	19000000	19050000	-0.0950915	0.0279486	-0.0265092	-0.217517
chr1	19050000	19100000	-0.0950915	0.0279486	-0.0265092	-0.217517
chr1	19100000	19150000	-0.0950915	0.0279486	-0.0265092	-0.217517
chr1	19150000	19200000	-0.0950915	0.0279486	-0.0265092	-0.217517
chr1	19200000	19250000	0.0442541	-0.0777712	0.0111528	-0.0356913
chr1	19250000	19300000	0.0442541	-0.0777712	0.0111528	-0.0356913
chr1	19300000	19350000	0.0442541	-0.0777712	0.0111528	-0.0356913
chr1	19350000	19400000	0.0442541	-0.0777712	0.0111528	-0.0356913
chr1	19400000	19450000	0.0442541	-0.0777712	0.0111528	-0.0356913
chr1	19450000	19500000	-0.0611715	-0.0488698	-0.0800504	0.00474314
chr1	19500000	19550000	-0.0611715	-0.0488698	-0.0800504	0.00474314
chr1	19550000	19600000	-0.0611715	-0.0488698	-0.0800504	0.00474314
chr1	19600000	19650000	-0.0611715	-0.0165123	-0.0800504	0.00474314
chr1	19650000	19700000	-0.0611715	-0.0165123	-0.151381	0.00474314
chr1	19700000	19750000	-0.0611715	-0.0165123	-0.151381	0.00474314
chr1	19750000	19800000	-0.0611715	-0.0165123	-0.151381	0.00474314
chr1	19800000	19850000	-0.0611715	-0.0165123	-0.151381	0.00474314
chr1	19850000	19900000	-0.0611715	-0.0165123	-0.151381	0.00474314
chr1	19900000	19950000	-0.0611715	-0.0165123	-0.151381	0.00474314
chr1	19950000	20000000	-0.0611715	-0.0165123	-0.217225	0.00474314
chr1	20000000	20050000	-0.141692	-0.0509435	-0.0195169	0.0742457
chr1	20050000	20100000	-0.141692	-0.0509435	-0.0195169	0.0742457
chr1	20100000	20150000	-0.141692	-0.0509435	-0.0195169	0.0742457
chr1	20150000	20200000	-0.141692	-0.0509435	-0.0195169	0.0742457
chr1	20200000	20250000	-0.0611653	-0.0509435	-0.0180842	0.0756784
chr1	20250000	20300000	-0.0611653	-0.0509435	-0.167604	0.0756784
chr1	20300000	20350000	-0.0611653	-0.0509435	-0.167604	0.0756784
chr1	20350000	20400000	-0.0611653	-0.0509435	-0.167604	0.0756784
chr1	20400000	20450000	-0.0611653	-0.0509435	-0.167604	0.0756784
chr1	20450000	20500000	0.153019	-0.068291	0.0304476	-0.204927
chr1	20500000	20550000	0.230618	-0.068291	0.0304476	-0.204927
chr1	20550000	20600000	0.230618	-0.068291	0.0304476	-0.204927
chr1	20600000	20650000	0.0419655	-0.068291	0.0304476	-0.204927
chr1	20650000	20700000	0.0419655	-0.068291	0.0304476	-0.204927
chr1	20700000	20750000	0.0419655	-0.068291	0.0304476	-0.204927
chr1	20750000	20800000	0.0419655	-0.068291	0.0304476	-0.204927
chr1	20800000	20850000	0.0419655	-0.068291	0.0537672	-0.204927
chr1	20850000	20900000	0.0419655	0.0177052	0.0537672	0.120865
chr1	20900000	20950000	0.0524885	0.0177052	0.0666612	0.133759
chr1	20950000	21000000	0.0524885	0.0177052	0.0666612	0.133759
chr1	21000000	21050000	0.0524885	0.0177052	0.0666612	0.133759
chr1	21050000	21100000	0.0524885	0.0177052	0.0666612	0.133759
chr1	21100000	21150000	0.0524885	0.0177052	0.014535	0.133759
chr1	21150000	21200000	0.0383041	0.0177052	0.014535	0.133759
chr1	21200000	21250000	0.0383041	0.0177052	0.014535	0.133759
chr1	21250000	21300000	0.0383041	0.0177052	0.014535	0.133759
chr1	21300000	21350000	-0.0568643	-0.127133	0.0202656	0.139489
chr1	21350000	21400000	-0.0568643	-0.127133	0.0202656	0.139489
chr1	21400000	21450000	-0.0568643	-0.127133	0.0202656	0.139489
chr1	21450000	21500000	-0.0568643	-0.127133	-0.0853585	0.139489
chr1	21500000	21550000	0.0420112	0.00761296	-0.0810605	-0.0854737
chr1	21550000	21600000	0.0420112	0.00761296	-0.0810605	-0.0854737
chr1	21600000	21650000	0.0420112	0.00761296	-0.0810605	-0.0854737
chr1	21650000	21700000	0.0420112	0.00761296	-0.0810605	-0.0854737
chr1	21700000	21750000	0.0604509	-0.121817	-0.0810605	-0.0854737
chr1	21750000	21800000	0.0604509	-0.121817	0.126073	-0.277027
chr1	21800000	21850000	0.0604509	-0.121817	0.126073	-0.277027
chr1	21850000	21900000	0.0604509	-0.121817	0.126073	-0.277027
chr1	21900000	21950000	0.0604509	-0.121817	0.126073	-0.277027
chr1	21950000	22000000	0.0604509	-0.121817	0.126073	-0.277027
chr1	22000000	22050000	-0.0468895	0.0707871	0.12464	0.0141495
chr1	22050000	22100000	-0.0468895	-0.0740727	0.12464	0.0141495
chr1	22100000	22150000	-0.0468895	-0.0740727	0.12464	0.0141495
chr1	22150000	22200000	-0.0468895	-0.0740727	0.12464	0.0141495
chr1	22200000	22250000	-0.0468895	-0.0740727	0.12464	0.0141495
chr1	22250000	22300000	-0.0468895	-0.0740727	0.12464	0.0141495
chr1	22300000	22350000	-0.0468895	-0.0740727	0.12464	0.0141495
chr1	22350000	22400000	-0.0468895	-0.0740727	0.12464	0.0141495
chr1	22400000	22450000	-0.147314	-0.0740727	-0.022844	0.223319
chr1	22450000	22500000	-0.147314	-0.0143139	-0.022844	-0.304585
chr1	22500000	22550000	-0.147314	-0.0143139	-0.022844	-0.304585
chr1	22550000	22600000	-0.147314	-0.0143139	-0.022844	-0.304585
chr1	22600000	22650000	-0.147314	-0.0143139	-0.022844	-0.304585
chr1	22650000	22700000	-0.147314	-0.0143139	-0.022844	-0.304585
chr1	22700000	22750000	-0.147314	0.00109442	-0.0832007	-0.304585
chr1	22750000	22800000	-0.0782676	-0.0736719	-0.0846333	-0.170271
chr1	22800000	22850000	-0.0782676	-0.0736719	-0.0846333	-0.170271
chr1	22850000	22900000	-0.0782676	-0.0736719	-0.0846333	-0.170271
chr1	22900000	22950000	-0.0782676	-0.0736719	-0.0846333	-0.170271
chr1	22950000	23000000	-0.0782676	-0.235666	-0.0846333	-0.170271
chr1	23000000	23050000	-0.0782676	0.0355207	0.0895779	-0.170271
chr1	23050000	23100000	-0.100416	0.0355207	-0.0121413	-0.0894864
chr1	23100000	23150000	-0.100416	0.0355207	-0.0121413	-0.0894864
chr1	23150000	23200000	-0.100416	0.0355207	-0.0121413	-0.0894864
chr1	23200000	23250000	-0.224867	0.0355207	-0.0121413	-0.0894864
chr1	23250000	23300000	-0.224867	0.0355207	-0.0121413	-0.0894864
chr1	23300000	23350000	0.0525342	0.177277	0.00151914	-0.0298137
chr1	23350000	23400000	0.0525342	-0.0267726	0.00151914	-0.0298137
chr1	23400000	23450000	0.0525342	-0.0267726	0.00151914	-0.0298137
chr1	23450000	23500000	0.0525342	-0.0267726	0.00151914	-0.0298137
chr1	23500000	23550000	0.0525342	-0.0267726	0.00151914	-0.0298137
chr1	23550000	23600000	0.0525342	-0.0267726	0.00151914	-0.0298137
chr1	23600000	23650000	-0.0538488	-0.100754	-0.0643834	-0.00371023
chr1	23650000	23700000	-0.0392075	-0.100754	0.028895	-0.00371023
chr1	23700000	23750000	-0.0392075	-0.100754	0.028895	-0.00371023
chr1	23750000	23800000	-0.0392075	-0.100754	0.028895	-0.00371023
chr1	23800000	23850000	-0.0392075	-0.100754	0.028895	-0.00371023
chr1	23850000	23900000	-0.0392075	-0.100754	0.028895	-0.00371023
chr1	23900000	23950000	-0.0392075	-0.100754	0.028895	-0.00371023
chr1	23950000	24000000	-0.0392075	-0.100754	0.028895	-0.00371023
chr1	24000000	24050000	-0.0392075	-0.100754	0.028895	-0.00371023
chr1	24050000	24100000	0.0600833	-0.128607	0.0395309	0.0097002
chr1	24100000	24150000	0.0425137	-0.128607	0.0395309	0.0097002
chr1	24150000	24200000	0.0425137	-0.128607	0.0395309	0.0097002
chr1	24200000	24250000	0.0425137	-0.128607	0.0395309	0.0097002
chr1	24250000	24300000	0.0425137	-0.128607	0.0395309	0.0097002
chr1	24300000	24350000	0.0425137	-0.128607	0.0395309	0.0097002
chr1	24350000	24400000	0.0425137	-0.128607	0.168475	0.0097002
chr1	24400000	24450000	0.0469975	-0.228761	0.361884	0.0115564
chr1	24450000	24500000	0.0469975	-0.228761	0.361884	0.0115564
chr1	24500000	24550000	0.0469975	-0.228761	0.361884	0.0115564
chr1	24550000	24600000	0.0469975	-0.0262685	0.0810821	-0.180256
chr1	24600000	24650000	0.0469975	-0.0262685	0.0810821	-0.180256
chr1	24650000	24700000	0.0469975	-0.0262685	0.0810821	-0.180256
chr1	24700000	24750000	0.0469975	0.0194188	0.0810821	-0.0957919
chr1	24750000	24800000	0.0455791	0.0194188	0.0810821	-0.0957919
chr1	24800000	24850000	0.0455791	0.0194188	0.0810821	-0.0957919
chr1	24850000	24900000	0.0455791	0.0194188	0.0810821	-0.0957919
chr1	24900000	24950000	0.0455791	0.0194188	0.0810821	-0.0957919
chr1	24950000	25000000	0.0455791	0.0194188	0.0810821	-0.0957919
chr1	25000000	25050000	0.0455791	0.0194188	0.0810821	-0.0957919
chr1	25050000	25100000	0.0455791	0.0194188	0.0810821	-0.0957919
chr1	25100000	25150000	0.0455791	0.0194188	-0.209727	-0.0957919
chr1	25150000	25200000	0.0183608	-0.0621109	-0.0120194	0.0280094
chr1	25200000	25250000	0.0183608	-0.0621109	-0.00790422	0.0280094
chr1	25250000	25300000	0.0183608	-0.0621109	-0.00790422	0.0280094
chr1	25300000	25350000	0.0183608	-0.0621109	-0.00790422	0.0280094
chr1	25350000	25400000	0.0183608	-0.0621109	-0.00790422	0.0280094
chr1	25400000	25450000	0.0183608	-0.0621109	0.142526	0.178439
chr1	25450000	25500000	0.0183608	-0.0621109	0.142526	0.178439
chr1	25500000	25550000	0.0183608	-0.0621109	0.142526	0.178439
chr1	25550000	25600000	0.0183608	-0.0621109	-0.00503889	0.0308747
chr1	25600000	25650000	0.106258	-0.0315079	-0.135354	-0.104872
chr1	25650000	25700000	0.106258	-0.0315079	-0.135354	-0.104872
chr1	25700000	25750000	0.106258	-0.0315079	-0.135354	-0.104872
chr1	25750000	25800000	-0.072465	-0.0050281	-0.108684	-0.0275837
chr1	25800000	25850000	-0.072465	-0.0050281	-0.108684	-0.0275837
chr1	25850000	25900000	-0.072465	-0.0050281	0.0834817	-0.0247183
chr1	25900000	25950000	-0.072465	-0.0050281	0.0834817	-0.0247183
chr1	25950000	26000000	-0.19838	-0.0050281	0.147952	0.0397516
chr1	26000000	26050000	-0.19838	-0.0050281	0.147952	0.0397516
chr1	26050000	26100000	-0.19838	-0.0050281	0.147952	0.0397516
chr1	26100000	26150000	-0.19838	-0.0050281	0.338624	0.0397516
chr1	26150000	26200000	0.0234344	-0.266694	-0.0911756	-0.254301
chr1	26200000	26250000	0.0234344	-0.266694	-0.0911756	-0.254301
chr1	26250000	26300000	0.0234344	-0.266694	-0.0911756	-0.254301
chr1	26300000	26350000	0.0234344	-0.266694	-0.0911756	-0.254301
chr1	26350000	26400000	0.0234344	-0.266694	-0.0911756	-0.254301
chr1	26400000	26450000	-0.0193992	-0.266694	-0.0911756	-0.254301
chr1	26450000	26500000	-0.0193992	-0.266694	-0.0911756	-0.254301
chr1	26500000	26550000	-0.0193992	-0.134182	-0.0911756	-0.254301
chr1	26550000	26600000	-0.0193992	-0.134182	-0.0911756	-0.251285
chr1	26600000	26650000	-0.0193992	-0.134182	-0.0911756	-0.251285
chr1	26650000	26700000	-0.0193992	-0.134182	-0.255785	-0.251285
chr1	26700000	26750000	-0.0193992	-0.134182	-0.255785	-0.251285
chr1	26750000	26800000	-0.0193992	-0.134182	-0.255785	-0.251285
chr1	26800000	26850000	-0.000365513	0.0224789	-0.254352	-0.0582984
chr1	26850000	26900000	0.00105293	0.0224789	-0.254352	-0.0582984
chr1	26900000	26950000	0.00105293	0.0224789	-0.0485907	-0.0582984
chr1	26950000	27000000	0.00105293	0.0224789	-0.0485907	-0.0582984
chr1	27000000	27050000	0.00105293	0.0224789	-0.0485907	-0.0582984
chr1	27050000	27100000	0.00105293	0.0224789	-0.0485907	-0.0582984
chr1	27100000	27150000	0.00105293	0.0224789	-0.0485907	-0.0582984
chr1	27150000	27200000	0.00105293	0.0224789	-0.0485907	-0.0582984
chr1	27200000	27250000	0.00105293	0.0162483	-0.0485907	-0.0582984
chr1	27250000	27300000	0.174103	0.0162483	0.0725471	0.0162001
chr1	27300000	27350000	0.174103	-0.117804	0.0725471	-0.00340771
chr1	27350000	27400000	0.0701494	-0.117804	0.0725471	-0.00340771
chr1	27400000	27450000	0.0701494	-0.117804	0.0725471	-0.00340771
chr1	27450000	27500000	0.0701494	-0.117804	0.0725471	-0.00340771
chr1	27500000	27550000	0.0701494	-0.117804	0.0725471	-0.00340771
chr1	27550000	27600000	0.0701494	-0.117804	0.0725471	-0.00340771
chr1	27600000	27650000	0.179369	-0.114689	0.0725471	0.0418412
chr1	27650000	27700000	0.179369	0.0301494	0.0725471	0.0418412
chr1	27700000	27750000	0.179369	0.0301494	0.0725471	0.0418412
chr1	27750000	27800000	0.0323105	0.0301494	-0.00689409	0.109176
chr1	27800000	27850000	0.0323105	0.0301494	-0.00689409	0.109176
chr1	27850000	27900000	0.0323105	0.0301494	-0.00689409	0.109176
chr1	27900000	27950000	0.0323105	0.0301494	-0.00689409	0.109176
chr1	27950000	28000000	0.185633	0.0301494	-0.163055	-0.0469841
chr1	28000000	28050000	0.185633	0.0655886	-0.283768	-0.010785
chr1	28050000	28100000	0.185633	0.00795617	-0.283768	-0.010785
chr1	28100000	28150000	0.185633	0.00795617	-0.283768	-0.010785
chr1	28150000	28200000	-0.000182757	0.00795617	-0.00667594	-0.010785
chr1	28200000	28250000	-0.000182757	0.00795617	-0.00667594	-0.010785
chr1	28250000	28300000	-0.000182757	0.00795617	-0.00667594	-0.010785
chr1	28300000	28350000	-0.000182757	0.00795617	-0.00667594	-0.010785
chr1	28350000	28400000	-0.000182757	0.00795617	-0.00667594	-0.010785
chr1	28400000	28450000	-0.000182757	0.00795617	-0.00667594	-0.010785
chr1	28450000	28500000	-0.000182757	0.00795617	-0.00667594	-0.010785
chr1	28500000	28550000	-0.000182757	0.00795617	-0.00667594	-0.010785
chr1	28550000	28600000	-0.0880305	0.0155931	-0.00667594	-0.000226893
chr1	28600000	28650000	-0.086612	0.0155931	0.036304	0.0427531
chr1	28650000	28700000	-0.086612	0.0155931	0.0294453	0.0427531
chr1	28700000	28750000	-0.086612	0.0155931	0.0294453	0.0427531
chr1	28750000	28800000	-0.086612	0.0155931	0.0294453	0.0427531
chr1	28800000	28850000	-0.086612	0.0155931	0.0294453	0.0427531
chr1	28850000	28900000	-0.086612	0.0155931	0.0294453	0.0427531
chr1	28900000	28950000	-0.086612	0.0155931	0.0294453	0.0427531
chr1	28950000	29000000	-0.086612	0.0155931	0.0294453	0.0427531
chr1	29000000	29050000	0.0543202	-0.295655	-0.166991	0.133011
chr1	29050000	29100000	0.0543202	-0.295655	-0.166991	0.133011
chr1	29100000	29150000	0.0543202	0.114986	-0.166991	-0.64527
chr1	29150000	29200000	0.0543202	0.114986	-0.166991	-0.64527
chr1	29200000	29250000	0.0543202	0.114986	-0.212258	-0.64527
chr1	29250000	29300000	0.0543202	0.114986	-0.212258	-0.64527
chr1	29300000	29350000	0.0543202	0.114986	-0.212258	-0.64527
chr1	29350000	29400000	0.0543202	0.114986	-0.212258	-0.64527
chr1	29400000	29450000	0.0543202	0.114986	-0.212258	-0.64527
chr1	29450000	29500000	0.0543202	-0.230808	-0.212258	-0.295345
chr1	29500000	29550000	0.0543202	0.0850626	-0.212258	-0.295345
chr1	29550000	29600000	0.0543202	0.0850626	-0.212258	-0.295345
chr1	29600000	29650000	-0.00683572	0.0850626	-0.212258	-0.295345
chr1	29650000	29700000	-0.00683572	-0.0447585	-0.00848004	-0.0906015
chr1	29700000	29750000	-0.00683572	-0.0447585	-0.00848004	-0.0906015
chr1	29750000	29800000	-0.00683572	-0.0447585	-0.00848004	-0.0906015
chr1	29800000	29850000	-0.00683572	-0.0447585	-0.00848004	-0.0906015
chr1	29850000	29900000	-0.00683572	-0.0447585	-0.00848004	-0.0906015
chr1	30000000	30050000	0.06976	-0.153793	-0.0887093	-0.0863661
chr1	30050000	30100000	0.0148552	-0.00818417	0.0464073	-0.0863661
chr1	30100000	30150000	0.0148552	-0.00818417	0.0464073	-0.0863661
chr1	30150000	30200000	0.0148552	-0.00818417	-0.0907669	-0.0863661
chr1	30200000	30250000	-0.102275	0.105578	0.0754222	-0.156979
chr1	30250000	30300000	-0.102275	0.105578	0.0754222	-0.156979
chr1	30300000	30350000	-0.102275	0.105578	-0.00276707	-0.156979
chr1	30350000	30400000	-0.0157503	0.105578	-0.00276707	-0.156979
chr1	30400000	30450000	-0.0245351	0.105578	-0.00276707	-0.156979
chr1	30450000	30500000	-0.0245351	0.00388328	-0.00276707	-0.156979
chr1	30500000	30550000	-0.0245351	0.00388328	-0.00276707	-0.156979
chr1	30550000	30600000	-0.0245351	0.00388328	-0.00276707	-0.156979
chr1	30600000	30650000	-0.0245351	0.00388328	-0.00276707	-0.156979
chr1	30650000	30700000	-0.0245351	0.00388328	-0.00276707	-0.156979
chr1	30700000	30750000	-0.0245351	0.00388328	0.071307	-0.156979
chr1	30750000	30800000	-0.0245351	0.00388328	0.071307	-0.156979
chr1	30800000	30850000	-0.0245351	0.00388328	0.071307	-0.156979
chr1	30850000	30900000	-0.0245351	0.00388328	0.071307	-0.156979
chr1	30900000	30950000	-0.0245351	0.00388328	0.071307	-0.156979
chr1	30950000	31000000	-0.0245351	-0.117612	0.071307	-0.156979
chr1	31000000	31050000	-0.0245351	-0.117612	0.071307	-0.156979
chr1	31050000	31100000	-0.0245351	-0.117612	0.071307	-0.156979
chr1	31100000	31150000	-0.0245351	-0.117612	0.071307	-0.156979
chr1	31150000	31200000	0.473269	-0.117612	0.012613	-0.698527
chr1	31200000	31250000	-0.0699937	-0.02155	0.012613	0.0691958
chr1	31250000	31300000	-0.0699937	-0.02155	0.012613	0.0691958
chr1	31300000	31350000	-0.0699937	-0.02155	0.012613	0.0691958
chr1	31350000	31400000	-0.0699937	-0.02155	0.012613	0.0691958
chr1	31400000	31450000	0.00979201	0.0358255	0.00603527	0.0068608
chr1	31450000	31500000	0.00979201	0.0358255	0.00603527	0.0068608
chr1	31500000	31550000	0.00979201	0.0358255	0.00603527	0.0068608
chr1	31550000	31600000	0.00979201	0.0358255	0.00603527	0.0068608
chr1	31600000	31650000	0.00979201	0.0358255	0.00603527	0.0068608
chr1	31650000	31700000	0.00979201	0.0358255	0.00603527	0.0068608
chr1	31700000	31750000	0.00979201	0.0358255	0.00603527	0.0068608
chr1	31750000	31800000	0.00979201	0.0358255	0.00603527	0.0068608
chr1	31800000	31850000	0.00979201	0.123053	0.00603527	0.0068608
chr1	31850000	31900000	0.0381608	0.123053	0.0876972	0.0885227
chr1	31900000	31950000	0.0381608	0.123053	-0.174306	0.0885227
chr1	31950000	32000000	0.0381608	0.123053	-0.174306	0.0885227
chr1	32000000	32050000	0.0381608	0.123053	-0.174306	0.0885227
chr1	32050000	32100000	0.0381608	-0.027735	-0.0508488	-0.00649993
chr1	32100000	32150000	0.0352325	-0.027735	-0.0508488	-0.00649993
chr1	32150000	32200000	0.0352325	-0.027735	-0.0508488	-0.00649993
chr1	32200000	32250000	0.0409063	-0.027735	-0.139674	-0.0953251
chr1	32250000	32300000	0.0409063	-0.027735	-0.138302	-0.0938169
chr1	32300000	32350000	0.0409063	-0.027735	-0.138302	-0.0938169
chr1	32350000	32400000	0.0409063	-0.027735	-0.138302	-0.0938169
chr1	32400000	32450000	0.0409063	-0.027735	-0.138302	-0.0938169
chr1	32450000	32500000	0.0409063	-0.027735	-0.00661502	-0.0938169
chr1	32500000	32550000	0.0409063	-0.0123267	-0.00661502	-0.00331911
chr1	32550000	32600000	0.0409063	-0.0123267	-0.00661502	-0.00331911
chr1	32600000	32650000	0.0295588	-0.0123267	-0.00661502	-0.00331911
chr1	32650000	32700000	-0.0670737	-0.0123267	-0.00661502	-0.00331911
chr1	32700000	32750000	-0.0670737	-0.0123267	-0.00661502	-0.00331911
chr1	32750000	32800000	-0.0670737	-0.0123267	-0.00661502	-0.00331911
chr1	32800000	32850000	-0.0670737	-0.0123267	-0.00661502	-0.00331911
chr1	32850000	32900000	0.151088	-0.00150723	0.151648	0.176067
chr1	32900000	32950000	0.151088	-0.00150723	0.151648	0.176067
chr1	32950000	33000000	0.151088	-0.00150723	0.151648	0.176067
chr1	33000000	33050000	0.151088	-0.00150723	0.151648	0.176067
chr1	33050000	33100000	0.151088	-0.00150723	0.151648	0.176067
chr1	33100000	33150000	0.0447047	-0.00150723	0.00265112	0.0270694
chr1	33150000	33200000	0.0447047	-0.00150723	0.00265112	0.0270694
chr1	33200000	33250000	0.0447047	-0.00150723	0.00265112	0.0270694
chr1	33250000	33300000	0.0447047	-0.00150723	0.00265112	0.0270694
chr1	33300000	33350000	-0.0532091	-0.030783	0.0313044	0.0376231
chr1	33350000	33400000	-0.0532091	0.00348487	-0.0564871	0.0376231
chr1	33400000	33450000	-0.0532091	0.00348487	-0.0564871	0.0376231
chr1	33450000	33500000	-0.0532091	0.00348487	-0.0564871	0.0376231
chr1	33500000	33550000	-0.0532091	0.00348487	-0.0564871	0.0376231
chr1	33550000	33600000	-0.0378742	-0.0184852	0.121163	0.0750021
chr1	33600000	33650000	-0.0378742	-0.0184852	0.0251414	0.0750021
chr1	33650000	33700000	-0.0378742	-0.0184852	0.0251414	0.0750021
chr1	33700000	33750000	-0.0378742	-0.0184852	0.0251414	0.0750021
chr1	33750000	33800000	-0.0378742	-0.0184852	0.0251414	0.0750021
chr1	33800000	33850000	-0.0378742	-0.0184852	0.0251414	0.0750021
chr1	33850000	33900000	-0.0378742	-0.0184852	0.0251414	0.0750021
chr1	33900000	33950000	-0.0378742	-0.0184852	0.0251414	0.0750021
chr1	33950000	34000000	-0.0188987	-1.68003e-05	0.00372021	-0.0370224
chr1	34000000	34050000	-0.0188987	-1.68003e-05	0.00372021	-0.0370224
chr1	34050000	34100000	-0.0188987	-1.68003e-05	0.00372021	-0.0370224
chr1	34100000	34150000	-0.0188987	-1.68003e-05	0.00372021	-0.0370224
chr1	34150000	34200000	-0.0188987	-1.68003e-05	0.00372021	-0.0370224
chr1	34200000	34250000	-0.0188987	-1.68003e-05	0.00372021	-0.0370224
chr1	34250000	34300000	-0.0188987	-1.68003e-05	0.00372021	-0.0370224
chr1	34300000	34350000	-0.0188987	-1.68003e-05	0.00372021	-0.0370224
chr1	34350000	34400000	-0.0188987	-1.68003e-05	0.00372021	-0.0370224
chr1	34400000	34450000	-0.0188987	-1.68003e-05	0.00372021	-0.0370224
chr1	34450000	34500000	-0.0188987	-1.68003e-05	0.00372021	-0.0370224
chr1	34500000	34550000	-0.0188987	-1.68003e-05	0.00372021	-0.0370224
chr1	34550000	34600000	-0.0188987	-0.0747832	0.00372021	-0.0415473
chr1	34600000	34650000	0.00370082	-0.0732423	0.0677676	-0.116046
chr1	34650000	34700000	0.00370082	-0.0732423	0.0677676	-0.116046
chr1	34700000	34750000	0.00370082	-3.36007e-05	0.0677676	-0.116046
chr1	34750000	34800000	0.0717859	-3.36007e-05	-0.0192633	-0.0659026
chr1	34800000	34850000	-0.0175259	-3.36007e-05	-0.0192633	-0.0659026
chr1	34850000	34900000	-0.0175259	-3.36007e-05	-0.0192633	-0.0659026
chr1	34900000	34950000	-0.0175259	-3.36007e-05	-0.0192633	-0.0659026
chr1	34950000	35000000	-0.0175259	-3.36007e-05	-0.0192633	-0.0659026
chr1	35000000	35050000	-0.0175259	-3.36007e-05	-0.0192633	-0.0659026
chr1	35050000	35100000	-0.0175259	-3.36007e-05	-0.0192633	-0.0659026
chr1	35100000	35150000	0.0235486	-3.36007e-05	-0.325854	-0.372493
chr1	35150000	35200000	0.0235486	-3.36007e-05	0.0650929	-0.372493
chr1	35200000	35250000	0.0235486	-0.0813593	0.0650929	-0.031618
chr1	35250000	35300000	0.0235486	-0.0813593	0.0650929	-0.031618
chr1	35300000	35350000	0.0235486	-0.0813593	0.0650929	-0.031618
chr1	35350000	35400000	0.0235486	-0.0813593	0.0650929	-0.031618
chr1	35400000	35450000	0.0235486	-0.0813593	0.0650929	-0.031618
chr1	35450000	35500000	0.0235486	0.0927547	0.421746	0.292666
chr1	35500000	35550000	0.0235486	-0.176716	0.421746	0.292666
chr1	35550000	35600000	0.187531	-0.0442041	0.12805	-0.00103074
chr1	35600000	35650000	0.187531	-0.0442041	0.12805	-0.00103074
chr1	35650000	35700000	0.0556971	0.0143475	0.12805	-0.00103074
chr1	35700000	35750000	0.0556971	-0.21774	0.12805	0.229738
chr1	35750000	35800000	0.0556971	0.0303342	0.12805	0.229738
chr1	35800000	35850000	0.0556971	0.0303342	0.12805	0.229738
chr1	35850000	35900000	0.19896	0.0303342	0.036359	0.138048
chr1	35900000	35950000	0.19896	0.0303342	0.036359	0.138048
chr1	35950000	36000000	0.19896	0.0303342	0.036359	0.138048
chr1	36000000	36050000	0.19896	-0.0744423	0.036359	0.138048
chr1	36050000	36100000	0.133711	0.0439377	0.036359	0.138048
chr1	36100000	36150000	0.133711	0.0439377	0.036359	-0.0474724
chr1	36150000	36200000	0.133711	0.0439377	0.036359	-0.0474724
chr1	36200000	36250000	0.133711	0.0439377	0.036359	-0.0474724
chr1	36250000	36300000	0.133711	0.0439377	0.036359	-0.0474724
chr1	36300000	36350000	0.126391	0.0288774	0.0349264	-0.0489051
chr1	36350000	36400000	0.0526318	0.0288774	0.0335546	0.133599
chr1	36400000	36450000	0.0526318	0.0288774	0.0335546	0.133599
chr1	36450000	36500000	0.0526318	0.0288774	0.0335546	0.133599
chr1	36500000	36550000	0.0526318	0.0288774	0.0335546	0.133599
chr1	36550000	36600000	-0.20978	0.0226469	0.0239524	0.133599
chr1	36600000	36650000	-0.0545819	0.0596268	-0.137939	0.00790667
chr1	36650000	36700000	-0.0545819	0.0596268	-0.137939	0.00790667
chr1	36700000	36750000	-0.0545819	0.0596268	0.0252986	0.00790667
chr1	36750000	36800000	-0.0545819	0.0596268	0.0252986	0.00790667
chr1	36800000	36850000	-0.0545819	0.0596268	0.0252986	0.00790667
chr1	36850000	36900000	-0.0545819	0.0596268	0.0252986	0.00790667
chr1	36900000	36950000	0.641872	0.0596268	0.0252986	0.00790667
chr1	36950000	37000000	-0.116547	-0.0102026	-0.0426694	-0.120629
chr1	37000000	37050000	-0.116547	-0.0102026	-0.0426694	-0.120629
chr1	37050000	37100000	-0.116547	-0.0102026	-0.0426694	-0.120629
chr1	37100000	37150000	-0.116547	-0.0102026	-0.0426694	-0.120629
chr1	37150000	37200000	-0.116547	-0.0102026	-0.0426694	-0.120629
chr1	37200000	37250000	-0.116547	-0.0102026	-0.0426694	-0.120629
chr1	37250000	37300000	-0.116547	0.00303126	-0.0426694	-0.22621
chr1	37300000	37350000	0.0125313	0.00303126	0.119222	-0.0643187
chr1	37350000	37400000	-0.0562828	0.00303126	0.0492628	-0.0643187
chr1	37400000	37450000	-0.0562828	0.00303126	0.0492628	-0.0643187
chr1	37450000	37500000	-0.0562828	0.00303126	0.0492628	-0.0643187
chr1	37500000	37550000	-0.0562828	0.00303126	0.0492628	-0.0643187
chr1	37550000	37600000	0.0104753	0.00303126	0.0437759	-0.0643187
chr1	37600000	37650000	0.0104753	0.00303126	0.0437759	-0.0643187
chr1	37650000	37700000	0.0104753	0.00303126	0.0437759	-0.0643187
chr1	37700000	37750000	0.0104753	-0.0670622	0.0437759	-0.0643187
chr1	37750000	37800000	0.0104753	-0.0670622	0.0437759	-0.0643187
chr1	37800000	37850000	0.0104753	-0.0670622	0.0437759	-0.0643187
chr1	37850000	37900000	0.0104753	-0.0670622	0.0437759	-0.0643187
chr1	37900000	37950000	-0.0366738	-0.0567276	0.105213	-0.0235255
chr1	37950000	38000000	-0.0366738	-0.0567276	0.105213	-0.0235255
chr1	38000000	38050000	-0.0366738	-0.0567276	0.105213	-0.0235255
chr1	38050000	38100000	-0.0366738	-0.0567276	0.105213	-0.0235255
chr1	38100000	38150000	-0.0366738	-0.0929467	0.129905	-0.221112
chr1	38150000	38200000	-0.0366738	-0.0929467	0.129905	-0.221112
chr1	38200000	38250000	-0.0366738	-0.0929467	0.129905	-0.221112
chr1	38250000	38300000	-0.0741493	0.0445137	0.0267529	0.033202
chr1	38300000	38350000	-0.0741493	0.0445137	0.0267529	0.033202
chr1	38350000	38400000	-0.0741493	0.0445137	0.0267529	0.033202
chr1	38400000	38450000	-0.0741493	0.0445137	0.0267529	0.033202
chr1	38450000	38500000	-0.0741493	0.0445137	0.0267529	0.033202
chr1	38500000	38550000	-0.141894	-0.0630445	0.106911	-0.117688
chr1	38550000	38600000	-0.141894	-0.0630445	0.106911	-0.117688
chr1	38600000	38650000	-0.141894	-0.0630445	0.106911	-0.117688
chr1	38650000	38700000	-0.141894	-0.0630445	0.106911	-0.117688
chr1	38700000	38750000	-0.141894	-0.0630445	0.106911	-0.117688
chr1	38750000	38800000	-0.0340924	0.000818417	0.00347849	-0.00164227
chr1	38800000	38850000	-0.0340924	0.000818417	0.00347849	-0.00164227
chr1	38850000	38900000	-0.0340924	0.000818417	0.00347849	-0.00164227
chr1	38900000	38950000	-0.0340924	0.000818417	0.00347849	-0.00465886
chr1	38950000	39000000	0.00983147	0.000818417	0.0730718	-0.0132549
chr1	39000000	39050000	0.00983147	0.000818417	0.0730718	-0.0132549
chr1	39050000	39100000	0.00983147	0.000818417	0.0730718	-0.0132549
chr1	39100000	39150000	0.00983147	0.000818417	0.0730718	-0.0132549
chr1	39150000	39200000	0.00983147	0.000818417	0.0730718	-0.0132549
chr1	39200000	39250000	0.00983147	0.000818417	0.0730718	-0.0132549
chr1	39250000	39300000	0.00983147	0.000818417	0.0730718	-0.0132549
chr1	39300000	39350000	0.0716675	0.0235421	-0.0101308	0.0256648
chr1	39350000	39400000	0.0716675	0.0235421	-0.0101308	0.0256648
chr1	39400000	39450000	0.0716675	0.0235421	-0.0101308	0.0256648
chr1	39450000	39500000	0.0716675	0.0235421	-0.0101308	0.0256648
chr1	39500000	39550000	0.0716675	0.0235421	-0.0101308	0.0256648
chr1	39550000	39600000	-0.0354132	-0.00303126	-0.0462737	-0.0592773
chr1	39600000	39650000	-0.0354132	-0.00303126	-0.0462737	-0.0592773
chr1	39650000	39700000	-0.0354132	-0.00303126	-0.0462737	-0.0592773
chr1	39700000	39750000	-0.0354132	-0.00303126	-0.0462737	-0.0592773
chr1	39750000	39800000	-0.0354132	-0.00303126	-0.0462737	-0.0592773
chr1	39800000	39850000	-0.0354132	-0.00303126	-0.0462737	-0.0592773
chr1	39850000	39900000	-0.0354132	-0.00303126	-0.112117	-0.182958
chr1	39900000	39950000	-0.0354132	-0.00303126	-0.112117	-0.182958
chr1	39950000	40000000	-0.0354132	-0.00303126	-0.112117	-0.182958
chr1	40000000	40050000	-0.0354132	-0.178686	-0.112117	-0.118101
chr1	40050000	40100000	-0.0354132	-0.178686	-0.112117	-0.118101
chr1	40100000	40150000	-0.0354132	-0.178686	-0.112117	-0.118101
chr1	40150000	40200000	-0.0354132	-0.178686	-0.112117	-0.118101
chr1	40200000	40250000	-0.0354132	-0.178686	-0.112117	-0.118101
chr1	40250000	40300000	0.0388939	-0.00127203	-0.0891947	0.0194523
chr1	40300000	40350000	0.0388939	-0.00127203	0.00545552	0.0194523
chr1	40350000	40400000	0.0388939	-0.00127203	0.00545552	0.0194523
chr1	40400000	40450000	0.0388939	-0.00127203	0.00545552	0.0194523
chr1	40450000	40500000	0.0388939	-0.00127203	0.00545552	0.0194523
chr1	40500000	40550000	0.0388939	-0.00127203	0.00545552	0.0194523
chr1	40550000	40600000	0.0568352	-0.113232	2.55482e-05	0.104576
chr1	40600000	40650000	0.0568352	-0.113232	2.55482e-05	0.104576
chr1	40650000	40700000	0.0568352	-0.113232	2.55482e-05	0.104576
chr1	40700000	40750000	0.0568352	-0.113232	2.55482e-05	0.104576
chr1	40750000	40800000	0.0568352	-0.113232	2.55482e-05	0.104576
chr1	40800000	40850000	0.0568352	-0.176221	0.131831	0.0161699
chr1	40850000	40900000	0.0568352	-0.176221	-0.093135	0.0161699
chr1	40900000	40950000	-0.0623137	-0.176221	-0.093135	0.0161699
chr1	40950000	41000000	-0.0623137	-0.176221	-0.093135	0.0161699
chr1	41000000	41050000	-0.0623137	-0.176221	-0.093135	0.0161699
chr1	41050000	41100000	-0.0623137	-0.176221	-0.093135	0.0161699
chr1	41100000	41150000	-0.20287	-0.000566412	0.0576407	-0.000618012
chr1	41150000	41200000	-0.20287	-0.000566412	0.0576407	-0.000618012
chr1	41200000	41250000	-0.0608496	-0.000566412	0.0576407	-0.000618012
chr1	41250000	41300000	-0.0608496	-0.000566412	0.0576407	-0.000618012
chr1	41300000	41350000	-0.0608496	-0.000566412	0.0576407	-0.000618012
chr1	41350000	41400000	-0.0608496	-0.000566412	0.0576407	-0.000618012
chr1	41400000	41450000	-0.0608496	-0.000566412	0.0576407	-0.000618012
chr1	41450000	41500000	-0.0608496	-0.000566412	0.0576407	-0.000618012
chr1	41500000	41550000	-0.109114	0.0461626	0.0796102	0.290213
chr1	41550000	41600000	-0.109114	-0.0709407	0.0796102	0.198207
chr1	41600000	41650000	-0.109114	-0.0709407	0.0796102	0.198207
chr1	41650000	41700000	-0.109114	-0.0709407	0.0796102	0.198207
chr1	41700000	41750000	-0.109114	-0.0709407	0.103234	0.20537
chr1	41750000	41800000	-0.109114	-0.0709407	0.103234	0.20537
chr1	41800000	41850000	-0.109114	-0.0709407	0.103234	0.20537
chr1	41850000	41900000	-0.109114	-0.0709407	0.103234	0.20537
chr1	41900000	41950000	-0.109114	-0.0709407	0.103234	0.20537
chr1	41950000	42000000	-0.019611	0.0370952	0.0222132	-0.0895621
chr1	42000000	42050000	-0.019611	0.0370952	0.0222132	-0.0895621
chr1	42050000	42100000	-0.019611	0.0370952	0.0222132	-0.0895621
chr1	42100000	42150000	-0.019611	0.0370952	0.0222132	-0.0895621
chr1	42150000	42200000	-0.019611	0.0370952	0.0222132	-0.0895621
chr1	42200000	42250000	-0.019611	0.0370952	0.0222132	-0.0895621
chr1	42250000	42300000	-0.019611	0.0370952	0.0222132	-0.0895621
chr1	42300000	42350000	-0.019611	0.0370952	0.0222132	-0.0895621
chr1	42350000	42400000	-0.019611	0.0370952	0.0222132	-0.0895621
chr1	42400000	42450000	-0.019611	0.0370952	0.0222132	-0.0895621
chr1	42450000	42500000	0.258403	-0.0890467	-0.0238876	-0.0288283
chr1	42500000	42550000	0.258403	-0.0890467	-0.0238876	-0.0288283
chr1	42550000	42600000	0.258403	-0.0890467	-0.0238876	-0.0288283
chr1	42600000	42650000	0.258403	-0.0890467	-0.0238876	-0.0288283
chr1	42650000	42700000	-0.0239162	-0.129538	-0.156723	0.000183675
chr1	42700000	42750000	-0.0239162	-0.129538	-0.156723	0.000183675
chr1	42750000	42800000	-0.0239162	-0.129538	-0.156723	0.000183675
chr1	42800000	42850000	0.178921	0.102549	0.0968591	-0.094651
chr1	42850000	42900000	0.178921	0.102549	0.0968591	-0.094651
chr1	42900000	42950000	0.178921	0.102549	0.0200416	-0.094651
chr1	42950000	43000000	0.178921	0.102549	0.0200416	-0.094651
chr1	43000000	43050000	0.178921	0.102549	0.0200416	-0.094651
chr1	43050000	43100000	0.178921	0.102549	0.0200416	-0.094651
chr1	43100000	43150000	-0.143065	0.102549	0.242264	-0.094651
chr1	43150000	43200000	-0.143065	0.102549	-0.00701986	-0.090541
chr1	43200000	43250000	0.0165249	-0.132653	-0.00701986	-0.090541
chr1	43250000	43300000	0.0165249	-0.132653	-0.00701986	-0.090541
chr1	43300000	43350000	0.0165249	-0.0371216	-0.00701986	0.00297337
chr1	43350000	43400000	0.0165249	-0.0371216	0.0303866	-0.11737
chr1	43400000	43450000	0.0165249	-0.0371216	0.0303866	-0.11737
chr1	43450000	43500000	0.0165249	-0.0371216	0.0303866	-0.11737
chr1	43500000	43550000	0.0165249	-0.0371216	0.0303866	-0.11737
chr1	43550000	43600000	-0.204559	-0.0371216	-0.114312	-0.26207
chr1	43600000	43650000	-0.204559	0.0691958	-0.114312	-0.0735327
chr1	43650000	43700000	-0.095212	0.0224669	-0.114312	-0.0735327
chr1	43700000	43750000	-0.095212	0.0224669	-0.0443537	-0.0735327
chr1	43750000	43800000	-0.095212	0.0224669	-0.0443537	-0.0735327
chr1	43800000	43850000	-0.095212	0.0224669	-0.0443537	-0.0735327
chr1	43850000	43900000	-0.095212	0.0224669	-0.0443537	-0.0735327
chr1	43900000	43950000	-0.0820348	-0.0329527	-0.0443537	-0.0735327
chr1	43950000	44000000	-0.0820348	-0.0329527	-0.0443537	-0.0735327
chr1	44000000	44050000	-0.0820348	-0.0329527	-0.0443537	-0.0735327
chr1	44050000	44100000	-0.0820348	-0.0329527	-0.0443537	-0.0735327
chr1	44100000	44150000	-0.0820348	-0.0329527	-0.0443537	-0.0735327
chr1	44150000	44200000	-0.0820348	0.17506	-0.0157004	-0.0448794
chr1	44200000	44250000	0.0429208	0.0192964	-0.0157004	-0.0418628
chr1	44250000	44300000	0.0429208	0.0192964	0.0281954	-0.0418628
chr1	44300000	44350000	0.0429208	0.0192964	0.0281954	-0.0418628
chr1	44350000	44400000	0.0429208	0.0192964	0.0281954	-0.0418628
chr1	44400000	44450000	0.0429208	0.0192964	0.0281954	-0.0418628
chr1	44450000	44500000	0.0429208	0.0192964	0.0281954	-0.0418628
chr1	44500000	44550000	0.0575621	-0.185634	0.0281954	-0.0418628
chr1	44550000	44600000	0.00366136	0.0199732	0.0835426	0.00989684
chr1	44600000	44650000	0.00366136	0.0199732	0.0835426	0.00989684
chr1	44650000	44700000	0.00366136	0.0199732	0.0835426	0.00989684
chr1	44700000	44750000	0.00366136	-0.142021	-0.280354	-0.0659155
chr1	44750000	44800000	0.00366136	-0.0742239	-0.0896821	-0.0659155
chr1	44800000	44850000	0.00366136	-0.0742239	-0.0896821	-0.0659155
chr1	44850000	44900000	0.00366136	-0.0742239	-0.0896821	-0.0659155
chr1	44900000	44950000	0.00366136	-0.0742239	-0.0896821	-0.0659155
chr1	44950000	45000000	0.00366136	-0.0742239	-0.0896821	-0.0659155
chr1	45000000	45050000	0.00366136	-0.0742239	-0.0896821	-0.0659155
chr1	45050000	45100000	0.00366136	-0.0742239	-0.129463	-0.0659155
chr1	45100000	45150000	0.00366136	-0.0742239	-0.129463	-0.0659155
chr1	45150000	45200000	0.00366136	-0.05709	-0.129463	-0.0659155
chr1	45200000	45250000	-0.283308	-0.135672	-0.129463	-0.0659155
chr1	45250000	45300000	-0.283308	-0.135672	0.157739	0.122868
chr1	45300000	45350000	0.0812311	-0.135672	0.157739	0.122868
chr1	45350000	45400000	0.0812311	-0.135672	0.157739	0.122868
chr1	45400000	45450000	0.0812311	-0.135672	0.157739	0.122868
chr1	45450000	45500000	0.0812311	-0.135672	0.157739	0.122868
chr1	45500000	45550000	-0.00884915	0.0587436	-0.00983606	-0.0294377
chr1	45550000	45600000	-0.00884915	0.0587436	-0.00983606	-0.0294377
chr1	45600000	45650000	-0.00884915	0.0587436	-0.00983606	-0.0294377
chr1	45650000	45700000	-0.00884915	0.0587436	-0.00983606	-0.0294377
chr1	45700000	45750000	0.240053	-0.238764	-0.0159244	-0.301644
chr1	45750000	45800000	-0.159947	0.0493714	-0.0159244	0.0120815
chr1	45800000	45850000	-0.159947	0.0493714	-0.0159244	0.0120815
chr1	45850000	45900000	-0.159947	0.0493714	-0.0159244	0.0120815
chr1	45900000	45950000	-0.159947	0.0493714	-0.0159244	0.0120815
chr1	45950000	46000000	-0.159947	-0.0103658	-0.408475	-0.0833344
chr1	46000000	46050000	0.18998	-0.0103658	-0.153331	-0.0833344
chr1	46050000	46100000	0.0665753	-0.0103658	-0.153331	-0.0833344
chr1	46100000	46150000	0.0665753	-0.0103658	-0.153331	-0.0833344
chr1	46150000	46200000	0.0665753	-0.0103658	0.0030481	-0.0818261
chr1	46200000	46250000	0.0665753	-0.0103658	0.0030481	-0.0818261
chr1	46250000	46300000	0.0665753	-0.0103658	0.0030481	-0.0818261
chr1	46300000	46350000	0.0665753	-0.0103658	0.0030481	-0.0818261
chr1	46350000	46400000	0.0665753	-0.0103658	0.0030481	-0.0818261
chr1	46400000	46450000	0.0665753	0.0223445	0.0030481	-0.0773012
chr1	46450000	46500000	0.0410434	0.0223445	0.0030481	-0.0773012
chr1	46500000	46550000	0.0410434	-0.000768016	0.0030481	-0.0773012
chr1	46550000	46600000	0.0410434	-0.000768016	0.0030481	-0.0773012
chr1	46600000	46650000	0.0410434	-0.000768016	0.0030481	-0.0773012
chr1	46650000	46700000	0.0410434	-0.000768016	0.0030481	-0.0773012
chr1	46700000	46750000	0.0410434	-0.000768016	0.0030481	-0.0773012
chr1	46750000	46800000	0.0410434	-0.000768016	0.0030481	-0.0773012
chr1	46800000	46850000	-0.0280407	-0.0777544	0.0853487	-0.154998
chr1	46850000	46900000	-0.0280407	-0.0777544	0.0853487	-0.154998
chr1	46900000	46950000	-0.0280407	-0.0777544	0.0853487	-0.154998
chr1	46950000	47000000	-0.0280407	-0.0777544	0.0853487	-0.154998
chr1	47000000	47050000	-0.0280407	-0.0777544	0.0853487	-0.154998
chr1	47050000	47100000	-0.0280407	-0.0777544	0.0853487	-0.154998
chr1	47100000	47150000	-0.0280407	-0.0777544	0.0853487	-0.154998
chr1	47150000	47200000	-0.0280407	-0.0777544	0.0853487	-0.154998
chr1	47200000	47250000	-0.0244894	-0.00668894	0.0626501	-0.0282449
chr1	47250000	47300000	-0.0244894	-0.00668894	0.0626501	-0.0282449
chr1	47300000	47350000	-0.0244894	-0.00668894	0.0626501	-0.0282449
chr1	47350000	47400000	-0.0244894	-0.00668894	0.0626501	-0.0282449
chr1	47400000	47450000	-0.0244894	-0.00668894	0.0626501	-0.0282449
chr1	47450000	47500000	-0.033	0.122741	0.0626501	0.057728
chr1	47500000	47550000	-0.033	0.122741	0.0626501	0.057728
chr1	47550000	47600000	-0.033	0.122741	0.0626501	0.057728
chr1	47600000	47650000	-0.033	0.122741	0.0626501	0.057728
chr1	47650000	47700000	-0.0103652	0.0633061	0.101037	0.0338653
chr1	47700000	47750000	-0.0103652	0.0633061	0.101037	0.0338653
chr1	47750000	47800000	-0.0103652	0.0633061	0.101037	0.0338653
chr1	47800000	47850000	-0.0103652	0.0633061	0.101037	0.0338653
chr1	47850000	47900000	-0.116592	-0.321902	0.101037	0.0338653
chr1	47900000	47950000	-0.116592	0.0488146	-0.0127348	-0.0192707
chr1	47950000	48000000	-0.116592	0.0488146	-0.0127348	-0.0192707
chr1	48000000	48050000	-0.116592	0.0488146	-0.0127348	-0.0192707
chr1	48050000	48100000	-0.116592	0.0488146	-0.0127348	-0.0192707
chr1	48100000	48150000	-0.116592	0.0488146	-0.0127348	-0.0192707
chr1	48150000	48200000	-0.116592	0.0488146	-0.0127348	-0.0192707
chr1	48200000	48250000	-0.116592	0.0488146	-0.0127348	-0.0192707
chr1	48250000	48300000	-0.0114493	0.010301	-0.0127348	0.264289
chr1	48300000	48350000	-0.0114493	0.010301	-0.088666	0.188358
chr1	48350000	48400000	-0.0114493	0.010301	-0.088666	0.188358
chr1	48400000	48450000	-0.0114493	0.010301	-0.088666	0.188358
chr1	48450000	48500000	-0.0114493	0.010301	-0.088666	0.188358
chr1	48500000	48550000	0.00466444	-0.026679	0.0990131	0.380562
chr1	48550000	48600000	0.00466444	-0.026679	-0.0203285	0.380562
chr1	48600000	48650000	0.00466444	-0.026679	-0.0217612	0.379129
chr1	48650000	48700000	0.00466444	-0.026679	-0.0217612	0.379129
chr1	48700000	48750000	0.00466444	-0.00826337	0.0656314	0.17542
chr1	48750000	48800000	0.0245226	-0.00826337	0.04094	0.17542
chr1	48800000	48850000	0.0245226	-0.00826337	0.04094	0.17542
chr1	48850000	48900000	0.0245226	-0.00826337	0.04094	0.17542
chr1	48900000	48950000	0.0281362	-0.00826337	0.0141773	0.12671
chr1	48950000	49000000	0.0281362	-0.00826337	0.0141773	0.12671
chr1	49000000	49050000	0.0281362	-0.00556332	0.0141773	-0.0482525
chr1	49050000	49100000	0.0281362	-0.00556332	0.0141773	-0.0482525
chr1	49100000	49150000	0.0281362	-0.00556332	0.0141773	-0.0482525
chr1	49150000	49200000	0.0281362	-0.00556332	0.0141773	-0.0482525
chr1	49200000	49250000	0.0647394	-0.0117266	0.0141773	-0.0482525
chr1	49250000	49300000	0.0647394	-0.0117266	0.0141773	-0.0482525
chr1	49300000	49350000	0.0647394	-0.0117266	0.0141773	-0.0482525
chr1	49350000	49400000	0.0647394	-0.0117266	0.0141773	-0.0482525
chr1	49400000	49450000	0.00745771	-0.0117266	0.0507545	0.0377074
chr1	49450000	49500000	0.00745771	0.0123267	0.0507545	0.0105581
chr1	49500000	49550000	0.00745771	0.0123267	0.0507545	0.0105581
chr1	49550000	49600000	0.00745771	0.0123267	0.0507545	0.0105581
chr1	49600000	49650000	0.00745771	0.0123267	0	0.0105581
chr1	49650000	49700000	0.00599358	0.0123267	0	0.0105581
chr1	49700000	49750000	0.00599358	0.0123267	0	0.0105581
chr1	49750000	49800000	0.00599358	0.0123267	0	0.0105581
chr1	49800000	49850000	0.00599358	0.0123267	0	0.0105581
chr1	49850000	49900000	-0.00251706	0.0123267	0	0.0105581
chr1	49900000	49950000	-0.00251706	0.0123267	0	0.0437406
chr1	49950000	50000000	-0.00251706	0.0107858	0	0.0437406
chr1	50000000	50050000	-0.00251706	0.0107858	0	0.0437406
chr1	50050000	50100000	-0.00251706	0.0107858	0	0.00754148
chr1	50100000	50150000	0.0190337	0.0107858	0.00816953	0.00610881
chr1	50150000	50200000	0.0190337	0.0107858	0.00816953	0.00610881
chr1	50200000	50250000	0.0190337	-0.00790576	0.00816953	0.00610881
chr1	50250000	50300000	0.0204978	-0.00790576	0.00816953	0.00610881
chr1	50300000	50350000	0.0204978	-0.0125283	0.00816953	0.00610881
chr1	50350000	50400000	0.0204978	-0.0125283	0.00816953	0.00610881
chr1	50400000	50450000	0.0204978	-0.0125283	0.00816953	0.00610881
chr1	50450000	50500000	0.0204978	-0.0125283	0.00816953	0.00610881
chr1	50500000	50550000	0.0204978	-0.0125283	0.00816953	0.00610881
chr1	50550000	50600000	0.00690737	-0.0156435	-0.00661305	-0.0361148
chr1	50600000	50650000	0.00690737	-0.0156435	-0.00661305	-0.0361148
chr1	50650000	50700000	0.00690737	-0.0156435	-0.00661305	-0.0361148
chr1	50700000	50750000	0.00690737	-0.0156435	-0.00661305	-0.0361148
chr1	50750000	50800000	0.00690737	-0.0156435	-0.00661305	-0.0361148
chr1	50800000	50850000	0.00534355	-0.0156435	-0.0970458	0.0820379
chr1	50850000	50900000	0.00534355	-0.336516	-0.0970458	0.0820379
chr1	50900000	50950000	0.00534355	0.00400808	-0.0970458	0.0820379
chr1	50950000	51000000	0.00534355	0.00400808	-0.0970458	0.0820379
chr1	51000000	51050000	0.00534355	0.00400808	-0.0970458	0.0820379
chr1	51050000	51100000	-0.320898	0.00400808	-0.0970458	0.0820379
chr1	51100000	51150000	0.11102	0.00400808	-0.0970458	0.0820379
chr1	51150000	51200000	0.11102	0.00400808	-0.0970458	0.0820379
chr1	51200000	51250000	0.11102	0.109447	-0.0970458	0.0820379
chr1	51250000	51300000	0.11102	0.109447	-0.0970458	0.0820379
chr1	51300000	51350000	0.11102	0.109447	-0.0970458	0.0820379
chr1	51350000	51400000	-0.0279867	0.109447	-0.0970458	0.0820379
chr1	51400000	51450000	-0.0279867	0.109447	-0.141238	-0.183005
chr1	51450000	51500000	-0.0279867	-0.0615853	-0.141238	-0.179989
chr1	51500000	51550000	-0.0279867	-0.0615853	-0.141238	-0.179989
chr1	51550000	51600000	-0.0279867	-0.0615853	-0.141238	-0.179989
chr1	51600000	51650000	-0.0279867	-0.0615853	-0.141238	-0.179989
chr1	51650000	51700000	-0.0279867	-0.0615853	0.198954	-0.179989
chr1	51700000	51750000	0.0269524	0.0982316	-0.0488973	0.00956622
chr1	51750000	51800000	0.0269524	0.0982316	-0.0488973	0.00956622
chr1	51800000	51850000	0.0269524	0.0982316	-0.0488973	0.00956622
chr1	51850000	51900000	0.0269524	0.0982316	-0.0488973	0.00956622
chr1	51900000	51950000	0.0269524	0.0982316	-0.0488973	0.00956622
chr1	51950000	52000000	0.0269524	0.0982316	0.066329	0.00956622
chr1	52000000	52050000	-0.0212745	-0.00301446	0.0161858	0.00014694
chr1	52050000	52100000	-0.0739832	-0.00301446	0.0161858	0.00014694
chr1	52100000	52150000	-0.0739832	-0.00301446	0.0161858	0.00014694
chr1	52150000	52200000	-0.0739832	-0.00301446	0.0161858	0.00014694
chr1	52200000	52250000	-0.0739832	-0.0292086	-0.0153643	-0.0903508
chr1	52250000	52300000	-0.0528436	-0.00117122	0.0190197	-0.0559668
chr1	52300000	52350000	-0.0528436	-0.00117122	0.0190197	-0.0016682
chr1	52350000	52400000	-0.0528436	-0.00117122	0.0190197	-0.0016682
chr1	52400000	52450000	-0.0528436	-0.00117122	0.0190197	-0.0016682
chr1	52450000	52500000	-0.0528436	-0.00117122	0.0190197	-0.0016682
chr1	52500000	52550000	-0.0528436	0.0141699	0.0190197	0.0496139
chr1	52550000	52600000	-0.0499611	0.0141699	0.0204523	0.0510465
chr1	52600000	52650000	-0.0499611	0.0141699	0.0177088	0.0510465
chr1	52650000	52700000	-0.0499611	0.0141699	0.0177088	0.0510465
chr1	52700000	52750000	-0.0499611	0.0141699	0.0177088	0.0510465
chr1	52750000	52800000	-0.0499611	0.0141699	-0.0152425	0.0180952
chr1	52800000	52850000	0.0204999	0.0515867	-0.0152425	-0.0211205
chr1	52850000	52900000	0.0204999	0.0515867	-0.0152425	-0.0211205
chr1	52900000	52950000	0.0204999	0.0515867	-0.0152425	-0.0211205
chr1	52950000	53000000	0.0204999	0.0515867	-0.172993	-0.0211205
chr1	53000000	53050000	0.0204999	0.0515867	-0.172993	-0.0211205
chr1	53050000	53100000	0.0204999	0.0515867	-0.172993	-0.0211205
chr1	53100000	53150000	0.0204999	0.0515867	-0.172993	-0.0211205
chr1	53150000	53200000	-0.102487	0.0095306	0.0132536	0.165126
chr1	53200000	53250000	0.0223358	0.00798977	-0.0114377	0.192275
chr1	53250000	53300000	0.0223358	0.00798977	-0.0114377	0.192275
chr1	53300000	53350000	0.0223358	0.00798977	-0.0114377	0.192275
chr1	53350000	53400000	0.0223358	0.00798977	-0.0114377	0.192275
chr1	53400000	53450000	0.0223358	0.00798977	-0.0114377	0.192275
chr1	53450000	53500000	0.0223358	0.00798977	-0.0114377	0.192275
chr1	53500000	53550000	0.0223358	0.00798977	0.00432158	0.208035
chr1	53550000	53600000	0.0223358	0.00798977	0.000206351	0.208035
chr1	53600000	53650000	0.0223358	0.00798977	0.000206351	0.208035
chr1	53650000	53700000	0.0223358	0.00798977	0.000206351	0.208035
chr1	53700000	53750000	-0.0684299	-0.0424329	0.228	0.269916
chr1	53750000	53800000	-0.0684299	-0.0424329	0.228	0.269916
chr1	53800000	53850000	-0.0670114	-0.0424329	0.00425279	0.298569
chr1	53850000	53900000	-0.0670114	-0.0424329	0.00425279	0.298569
chr1	53900000	53950000	-0.0670114	0.165579	0.00425279	0.298569
chr1	53950000	54000000	-0.20464	0.0596604	0.00425279	0.408675
chr1	54000000	54050000	-0.20464	0.0596604	0.00425279	0.408675
chr1	54050000	54100000	-0.20464	0.0596604	0.00425279	0.408675
chr1	54100000	54150000	-0.20464	0.0596604	0.00425279	0.408675
chr1	54150000	54200000	-0.20464	0.0596604	0.00425279	0.408675
chr1	54200000	54250000	-0.20464	0.0596604	0.00425279	0.408675
chr1	54250000	54300000	-0.20464	0.0845826	0.330727	0.306111
chr1	54300000	54350000	-0.0623075	-0.124971	0.0929051	0.0682882
chr1	54350000	54400000	-0.0623075	-0.124971	0.0929051	0.0682882
chr1	54400000	54450000	-0.0623075	-0.124971	0.0929051	0.0682882
chr1	54450000	54500000	-0.0623075	-0.126511	0.0929051	-0.070475
chr1	54500000	54550000	0.00820328	0.0993453	0.16024	-0.00313976
chr1	54550000	54600000	0.00820328	0.0993453	0.16024	-0.00313976
chr1	54600000	54650000	0.00820328	0.0993453	0.0834228	-0.00313976
chr1	54650000	54700000	0.00820328	0.0993453	0.0991821	0.0126196
chr1	54700000	54750000	0.0343748	0.0993453	0.0991821	0.0126196
chr1	54750000	54800000	0.0343748	0.20838	0.0991821	0.0126196
chr1	54800000	54850000	0.0343748	0.20838	0.0991821	0.0126196
chr1	54850000	54900000	-0.108888	0.20838	0.0155117	-0.18079
chr1	54900000	54950000	-0.108888	0.0866538	0.0155117	-0.18079
chr1	54950000	55000000	-0.108888	0.0866538	0.0155117	-0.18079
chr1	55000000	55050000	-0.108888	0.0866538	0.0155117	-0.18079
chr1	55050000	55100000	-0.0210398	0.0804233	0.0155117	-0.18079
chr1	55100000	55150000	-0.0210398	0.0804233	0.0155117	-0.18079
chr1	55150000	55200000	-0.0210398	0.0804233	0.0155117	-0.18079
chr1	55200000	55250000	-0.0210398	0.0804233	0.0155117	-0.197381
chr1	55250000	55300000	-0.0210398	0.0804233	0.0155117	-0.197381
chr1	55300000	55350000	-0.0224583	0.0804233	0.0212424	-0.191651
chr1	55350000	55400000	-0.0327072	-0.165632	0.0212424	-0.0227217
chr1	55400000	55450000	-0.0327072	-0.165632	0.0212424	-0.0227217
chr1	55450000	55500000	-0.0327072	-0.165632	0.0212424	-0.0227217
chr1	55500000	55550000	-0.0327072	-0.165632	0.0212424	-0.0227217
chr1	55550000	55600000	-0.214259	-0.0623965	0.0212424	-0.0227217
chr1	55600000	55650000	-0.13199	-0.0623965	-0.0257074	0.163525
chr1	55650000	55700000	-0.13199	-0.0623965	-0.0257074	0.163525
chr1	55700000	55750000	0.111982	0.156188	0.0172726	0.0798079
chr1	55750000	55800000	0.111982	0.156188	0.0172726	0.0798079
chr1	55800000	55850000	0.111982	0.156188	0.0172726	0.0798079
chr1	55850000	55900000	0.111982	0.156188	0.0172726	0.0798079
chr1	55900000	55950000	0.111982	0.156188	-0.185745	0.0798079
chr1	55950000	56000000	0.111982	0.156188	0.0234238	0.288977
chr1	56000000	56050000	0.111982	0.156188	0.0234238	0.288977
chr1	56050000	56100000	0.111982	0.156188	0.069269	0.334822
chr1	56100000	56150000	0.111982	0.156188	0.069269	0.334822
chr1	56150000	56200000	0.111982	0.156188	0.069269	0.334822
chr1	56200000	56250000	0.111982	0.277683	0.069269	0.191534
chr1	56250000	56300000	0.111982	0.0927835	0.069269	0.191534
chr1	56300000	56350000	0.0297353	0.0927835	0.199642	0.321907
chr1	56350000	56400000	0.0297353	0.0927835	0.199642	0.321907
chr1	56400000	56450000	0.0297353	0.0927835	-0.0555025	0.321907
chr1	56450000	56500000	0.0297353	0.0927835	-0.0139552	0.363454
chr1	56500000	56550000	0.0297353	0.0647461	-0.0139552	0.372504
chr1	56550000	56600000	0.0297353	0.0647461	-0.0139552	0.372504
chr1	56600000	56650000	0.0297353	0.105245	-0.0139552	0.372504
chr1	56650000	56700000	0.00241945	0.105245	-0.00362391	0.454166
chr1	56700000	56750000	0.00241945	-0.0257261	-0.00362391	0.374226
chr1	56750000	56800000	0.00241945	-0.0257261	-0.00362391	0.374226
chr1	56800000	56850000	0.00241945	-0.0257261	-0.00362391	0.374226
chr1	56850000	56900000	0.0972618	-0.0257261	-0.0177914	0.137836
chr1	56900000	56950000	0.0972618	-0.0257261	-0.0177914	0.137836
chr1	56950000	57000000	0.0972618	-0.0257261	-0.0177914	0.137836
chr1	57000000	57050000	0.0972618	-0.0257261	-0.0177914	0.137836
chr1	57050000	57100000	0.0141782	-0.0257261	0.0524347	0.369928
chr1	57100000	57150000	0.0141782	0.0915715	0.0524347	0.173849
chr1	57150000	57200000	0.0141782	0.0915715	0.0524347	0.173849
chr1	57200000	57250000	0.0141782	0.0915715	0.0524347	0.173849
chr1	57250000	57300000	-0.000463122	0.0915715	0.0524347	0.173849
chr1	57300000	57350000	-0.000463122	0.00916099	-0.0202676	-0.105185
chr1	57350000	57400000	-0.000463122	0.00916099	-0.0202676	-0.105185
chr1	57400000	57450000	-0.000463122	0.00916099	-0.0202676	-0.105185
chr1	57450000	57500000	-0.000463122	0.00916099	-0.0202676	-0.105185
chr1	57500000	57550000	-0.0135489	0.00916099	-0.114823	-0.199741
chr1	57550000	57600000	-0.0135489	0.00916099	-0.114823	-0.199741
chr1	57600000	57650000	-0.0135489	0.00916099	-0.114823	-0.199741
chr1	57650000	57700000	-0.0135489	0.00916099	-0.114823	-0.199741
chr1	57700000	57750000	0.0758128	0.00916099	-0.121987	-0.208413
chr1	57750000	57800000	0.0758128	0.00916099	-0.121987	-0.208413
chr1	57800000	57850000	-0.00910667	0.00916099	0.0656923	-0.0207337
chr1	57850000	57900000	-0.00910667	-0.00316567	-0.0207275	-0.0207337
chr1	57900000	57950000	-0.00910667	-0.0202996	-0.0207275	-0.0207337
chr1	57950000	58000000	-0.00910667	-0.0202996	-0.0207275	-0.0207337
chr1	58000000	58050000	-0.00910667	-0.0202996	-0.0207275	-0.0207337
chr1	58050000	58100000	-0.00910667	-0.0202996	-0.0207275	-0.0207337
chr1	58100000	58150000	-0.00910667	-0.0202996	-0.0207275	-0.0207337
chr1	58150000	58200000	-0.00910667	-0.0202996	-0.0207275	-0.0207337
chr1	58200000	58250000	-0.00910667	-0.0202996	-0.0207275	-0.0207337
chr1	58250000	58300000	-0.121305	-0.0202996	-0.0298364	-0.202682
chr1	58300000	58350000	-0.121305	-0.0202996	-0.0298364	-0.202682
chr1	58350000	58400000	-0.121305	-0.0202996	-0.0298364	-0.202682
chr1	58400000	58450000	0.0758585	-0.0202996	-0.0298364	-0.202682
chr1	58450000	58500000	0.04804	-0.0202996	-0.022282	-0.0220151
chr1	58500000	58550000	0.04804	-0.0202996	-0.022282	-0.0220151
chr1	58550000	58600000	0.04804	-0.0436641	-0.022282	-0.0220151
chr1	58600000	58650000	0.04804	-0.0436641	-0.022282	-0.0220151
chr1	58650000	58700000	0.0309274	0.0703575	-0.022282	-0.0220151
chr1	58700000	58750000	0.0309274	0.0703575	-0.022282	-0.0220151
chr1	58750000	58800000	0.0309274	0.0672758	-0.022282	-0.0220151
chr1	58800000	58850000	0.0309274	0.0672758	-0.022282	-0.0220151
chr1	58850000	58900000	0.0309274	0.0672758	-0.022282	-0.0220151
chr1	58900000	58950000	0.0309274	0.0672758	-0.022282	-0.0220151
chr1	58950000	59000000	0.0905683	-0.106085	0.0968356	-0.140017
chr1	59000000	59050000	0.0905683	-0.106085	0.0968356	-0.140017
chr1	59050000	59100000	0.0905683	-0.029043	0.0968356	-0.140017
chr1	59100000	59150000	0.0905683	-0.029043	0.0968356	-0.140017
chr1	59150000	59200000	-0.228581	-0.029043	0.0968356	-0.140017
chr1	59200000	59250000	-0.0250667	-0.029043	0.0968356	-0.140017
chr1	59250000	59300000	-0.0250667	0.0544763	0.104642	-0.0772602
chr1	59300000	59350000	-0.0250667	0.0544763	0.104642	-0.0772602
chr1	59350000	59400000	-0.0250667	0.0544763	0.104642	-0.0772602
chr1	59400000	59450000	-0.0250667	0.0622645	0.180573	0.000179353
chr1	59450000	59500000	-0.0250667	0.0622645	0.180573	0.000179353
chr1	59500000	59550000	-0.0250667	0.0622645	0.0735769	0.000179353
chr1	59550000	59600000	-0.0250667	0.0622645	0.0735769	0.000179353
chr1	59600000	59650000	0.200465	0.0622645	0.10223	0.0288326
chr1	59650000	59700000	0.200465	-0.0209404	0.129665	0.0288326
chr1	59700000	59750000	0.200465	-0.0209404	0.129665	0.0288326
chr1	59750000	59800000	0.200465	-0.0209404	0.129665	0.0288326
chr1	59800000	59850000	0.147983	-0.0256133	0.131098	0.0302653
chr1	59850000	59900000	0.147983	-0.0256133	0.131098	0.0302653
chr1	59900000	59950000	0.147983	-0.0256133	0.131098	0.0302653
chr1	59950000	60000000	0.0869506	-0.173533	0.128232	0.0274
chr1	60000000	60050000	0.0869506	0.0274014	0.128232	-0.177728
chr1	60050000	60100000	0.0869506	0.0274014	0.128232	-0.177728
chr1	60100000	60150000	0.0869506	0.0274014	0.128232	-0.177728
chr1	60150000	60200000	0.0869506	0.0274014	0.128232	-0.177728
chr1	60200000	60250000	0.0869506	0.0274014	0.128232	-0.177728
chr1	60250000	60300000	0.0926036	0.00391688	-0.0103568	-0.140989
chr1	60300000	60350000	0.0926036	0.00391688	-0.0103568	-0.140989
chr1	60350000	60400000	0.0926036	0.00391688	-0.0103568	-0.140989
chr1	60400000	60450000	0.0926036	0.00391688	-0.0103568	-0.140989
chr1	60450000	60500000	0.0926036	0.00391688	0.0102448	0.0209022
chr1	60500000	60550000	0.0237895	0.00391688	0.0102448	0.0209022
chr1	60550000	60600000	0.0237895	0.00391688	0.0102448	0.0209022
chr1	60600000	60650000	0.0237895	0.00391688	0.0102448	0.0209022
chr1	60650000	60700000	0.0237895	0.00391688	0.0102448	0.0209022
chr1	60700000	60750000	0.0237895	0.00391688	0.0102448	0.0209022
chr1	60750000	60800000	0.0237895	0.00391688	-0.0322792	0.0209022
chr1	60800000	60850000	-0.0313448	0.00912739	0.0221621	-0.0211874
chr1	60850000	60900000	-0.0313448	0.00912739	0.0221621	-0.0211874
chr1	60900000	60950000	-0.0313448	0.00912739	0.0221621	-0.0211874
chr1	60950000	61000000	-0.0313448	0.00912739	0.0221621	-0.0211874
chr1	61000000	61050000	0.0282276	0.00912739	0.0217671	-0.0627347
chr1	61050000	61100000	0.0282276	0.00912739	0.0217671	-0.0627347
chr1	61100000	61150000	0.0282276	0.0414849	0.0217671	-0.0627347
chr1	61150000	61200000	0.0282276	0.0414849	0.0217671	-0.0627347
chr1	61200000	61250000	0.0282276	0.00530651	0.0217671	0.0353045
chr1	61250000	61300000	0.0282276	0.00530651	0.0217671	0.0353045
chr1	61300000	61350000	-0.0211956	0.00530651	-0.0396783	-0.248363
chr1	61350000	61400000	-0.0211956	0.00530651	-0.0396783	-0.248363
chr1	61400000	61450000	-0.0211956	0.00530651	-0.0396783	-0.248363
chr1	61450000	61500000	-0.0211956	0.00530651	-0.0396783	-0.248363
chr1	61500000	61550000	-0.12394	0.0242525	0.00993039	-0.261197
chr1	61550000	61600000	-0.12394	0.0242525	0.00993039	-0.261197
chr1	61600000	61650000	-0.12394	0.0242525	0.00993039	-0.261197
chr1	61650000	61700000	-0.12394	0.0242525	0.00993039	-0.261197
chr1	61700000	61750000	-0.12394	0.0242525	0.00993039	-0.261197
chr1	61750000	61800000	-0.12394	0.0242525	-0.139589	-0.261197
chr1	61800000	61850000	-0.108375	-0.303945	-0.0163803	-0.137987
chr1	61850000	61900000	-0.108375	0.0356191	-0.0163803	-0.45473
chr1	61900000	61950000	-0.108375	0.0356191	-0.0163803	-0.45473
chr1	61950000	62000000	-0.108375	0.0356191	-0.0163803	-0.45473
chr1	62000000	62050000	-0.108375	0.0356191	-0.0163803	-0.45473
chr1	62050000	62100000	-0.108375	0.0356191	-0.0163803	-0.45473
chr1	62100000	62150000	-0.108375	-0.0578388	-0.0163803	-0.35669
chr1	62150000	62200000	0.0221135	0.0977852	0.0858007	-0.405401
chr1	62200000	62250000	0.0221135	0.0977852	0.0858007	-0.405401
chr1	62250000	62300000	0.0221135	0.0977852	0.0858007	-0.405401
chr1	62300000	62350000	0.0221135	-0.0670838	0.0858007	-0.504948
chr1	62350000	62400000	-0.162367	0.0232589	-0.100756	-0.504948
chr1	62400000	62450000	-0.104211	0.0232589	-0.0434496	-0.447642
chr1	62450000	62500000	-0.104211	0.0232589	-0.0434496	-0.447642
chr1	62500000	62550000	-0.104211	0.0232589	-0.0434496	-0.447642
chr1	62550000	62600000	0.0143838	0.0232589	-0.00147393	-0.460536
chr1	62600000	62650000	0.0143838	0.389977	-0.00147393	-0.078937
chr1	62650000	62700000	0.00587313	-0.0726399	-0.00147393	-0.078937
chr1	62700000	62750000	0.00587313	-0.0726399	-0.00147393	-0.078937
chr1	62750000	62800000	0.00587313	-0.0726399	-0.00147393	-0.078937
chr1	62800000	62850000	0.00587313	-0.0726399	-0.00147393	-0.078937
chr1	62850000	62900000	0.00587313	-0.0726399	-0.0473192	-0.124782
chr1	62900000	62950000	0.0194594	0.107637	-0.0514344	-0.124782
chr1	62950000	63000000	0.0194594	0.0313135	-0.0514344	-0.00713523
chr1	63000000	63050000	0.0194594	0.0313135	-0.0514344	-0.00713523
chr1	63050000	63100000	0.0194594	0.0313135	-0.0514344	-0.00713523
chr1	63100000	63150000	0.0194594	0.0313135	-0.0514344	-0.00713523
chr1	63150000	63200000	0.0194594	0.0313135	-0.0514344	-0.00713523
chr1	63200000	63250000	0.0194594	0.0313135	-0.0514344	-0.00713523
chr1	63250000	63300000	-0.0150172	0.0313135	-0.070287	0.45275
chr1	63300000	63350000	-0.0150172	-0.00663854	-0.070287	-0.0434791
chr1	63350000	63400000	-0.0150172	-0.00663854	-0.070287	-0.0434791
chr1	63400000	63450000	-0.0150172	-0.00663854	-0.070287	-0.0434791
chr1	63450000	63500000	-0.0150172	-0.00663854	-0.070287	-0.0434791
chr1	63500000	63550000	-0.0150172	-0.00663854	-0.070287	-0.0434791
chr1	63550000	63600000	-0.0911519	-0.00663854	-0.070287	-0.0434791
chr1	63600000	63650000	-0.0911519	-0.00663854	-0.00581516	-0.0434791
chr1	63650000	63700000	-0.0911519	-0.00663854	-0.00581516	-0.0434791
chr1	63700000	63750000	-0.0911519	-0.00663854	-0.00581516	-0.0434791
chr1	63750000	63800000	-0.0911519	-0.00663854	0.208177	-0.0434791
chr1	63800000	63850000	-0.0911519	-0.00663854	0.208177	-0.0434791
chr1	63850000	63900000	-0.0911519	-0.00663854	0.208177	-0.0434791
chr1	63900000	63950000	-0.0911519	-0.00663854	0.208177	0.473866
chr1	63950000	64000000	-0.0911519	-0.377355	0.208177	0.473866
chr1	64000000	64050000	0.00637363	0.11417	0.208177	0.473866
chr1	64050000	64100000	0.00637363	0.11417	-0.00427834	0.0583935
chr1	64100000	64150000	0.00637363	0.11417	-0.00427834	0.0583935
chr1	64150000	64200000	0.00637363	0.11417	-0.00427834	0.0583935
chr1	64200000	64250000	-0.0758959	0.11417	0.153594	0.0612588
chr1	64250000	64300000	-0.0758959	-0.103898	0.153594	0.0612588
chr1	64300000	64350000	-0.0758959	-0.103898	0.153594	0.0612588
chr1	64350000	64400000	-0.0758959	-0.068459	0.153594	0.0612588
chr1	64400000	64450000	-0.07736	-0.068459	0.112047	0.0197116
chr1	64450000	64500000	-0.07736	-0.068459	0.112047	0.0197116
chr1	64500000	64550000	-0.07736	-0.068459	0.112047	0.0197116
chr1	64550000	64600000	-0.07736	-0.068459	0.112047	0.0197116
chr1	64600000	64650000	-0.018313	-0.068459	0.483107	0.390772
chr1	64650000	64700000	-0.018313	-0.068459	-0.0107204	0.390772
chr1	64700000	64750000	-0.018313	0.0131115	-0.0107204	-0.215563
chr1	64750000	64800000	-0.018313	0.0131115	-0.0107204	-0.215563
chr1	64800000	64850000	-0.018313	0.0131115	-0.0107204	-0.215563
chr1	64850000	64900000	-0.018313	0.0131115	-0.0107204	-0.215563
chr1	64900000	64950000	-0.018313	0.0131115	-0.0107204	-0.215563
chr1	64950000	65000000	-0.018313	0.0131115	-0.0107204	-0.215563
chr1	65000000	65050000	-0.018313	0.0131115	-0.0107204	-0.215563
chr1	65050000	65100000	-0.018313	0.0131115	-0.0107204	-0.215563
chr1	65100000	65150000	-0.018313	0.0131115	-0.0107204	-0.215563
chr1	65150000	65200000	-0.018313	0.0131115	-0.0107204	-0.215563
chr1	65200000	65250000	-0.018313	0.0131115	-0.0107204	-0.215563
chr1	65250000	65300000	-0.018313	0.0131115	-0.0107204	-0.215563
chr1	65300000	65350000	0.0983438	0.0338623	-0.0144898	-0.00570689
chr1	65350000	65400000	0.0983438	0.0338623	-0.0144898	-0.00570689
chr1	65400000	65450000	0.0983438	0.0338623	-0.0144898	-0.00570689
chr1	65450000	65500000	0.00903606	0.146012	0.0779613	-0.0358188
chr1	65500000	65550000	0.00903606	-0.0250205	0.0779613	-0.0358188
chr1	65550000	65600000	0.00903606	-0.0250205	0.0779613	-0.0358188
chr1	65600000	65650000	0.00903606	-0.0250205	0.0779613	-0.0358188
chr1	65650000	65700000	0.00903606	-0.0250205	0.0779613	-0.0358188
chr1	65700000	65750000	0.291306	-0.0250205	0.242718	0.128938
chr1	65750000	65800000	0.174175	0.0941948	0.123376	0.0595561
chr1	65800000	65850000	0.174175	0.0941948	0.123376	0.0595561
chr1	65850000	65900000	-0.0229879	0.0941948	0.123376	0.0595561
chr1	65900000	65950000	-0.0229879	0.0941948	0.123376	0.0595561
chr1	65950000	66000000	-0.0229879	0.0941948	0.123376	0.0595561
chr1	66000000	66050000	-0.0229879	0.0941948	-0.127653	0.0595561
chr1	66050000	66100000	-0.0229879	0.0941948	-0.127653	0.0595561
chr1	66100000	66150000	-0.0229879	0.0941948	-0.127653	0.0595561
chr1	66150000	66200000	-0.0229879	0.101916	-0.127653	0.0595561
chr1	66200000	66250000	0.0674808	0.101916	0.057281	0.415777
chr1	66250000	66300000	0.0674808	0.101916	0.057281	0.415777
chr1	66300000	66350000	0.0674808	0.101916	0.057281	0.415777
chr1	66350000	66400000	0.0674808	0.101916	0.057281	0.415777
chr1	66400000	66450000	0.00365098	0.101916	0.057281	0.415777
chr1	66450000	66500000	-0.0973739	0.101916	0.057281	0.415777
chr1	66500000	66550000	-0.0973739	0.0310374	0.057281	0.415777
chr1	66550000	66600000	-0.0973739	0.0310374	0.057281	0.415777
chr1	66600000	66650000	-0.0973739	0.0310374	0.057281	0.415777
chr1	66650000	66700000	-0.0973739	-0.412888	0.057281	0.415777
chr1	66700000	66750000	0.0629679	-0.0276798	-0.139493	-0.0476734
chr1	66750000	66800000	0.0629679	-0.0276798	-0.139493	-0.0476734
chr1	66800000	66850000	0.0629679	-0.0276798	-0.139493	-0.0476734
chr1	66850000	66900000	0.0629679	-0.0276798	-0.139493	-0.0476734
chr1	66900000	66950000	0.0629679	-0.0276798	-0.124404	-0.0476734
chr1	66950000	67000000	0.0629679	-0.0276798	-0.124404	-0.0476734
chr1	67000000	67050000	0.0672232	0.0274374	-0.124404	-0.0431485
chr1	67050000	67100000	0.0672232	0.0274374	-0.124404	-0.0431485
chr1	67100000	67150000	0.0672232	0.0274374	-0.124404	-0.0431485
chr1	67150000	67200000	0.0672232	0.0274374	-0.124404	-0.0431485
chr1	67200000	67250000	-0.114912	0.0708495	0.0582676	0.421413
chr1	67250000	67300000	-0.114912	0.0708495	0.0582676	0.421413
chr1	67300000	67350000	-0.114912	0.0708495	0.0582676	0.421413
chr1	67350000	67400000	-0.114912	0.0708495	0.169379	0.421413
chr1	67400000	67450000	0.0341049	0.0708495	-0.0168677	0.235167
chr1	67450000	67500000	0.0341049	0.0708495	-0.0168677	0.235167
chr1	67500000	67550000	0.0341049	0.0708495	-0.0168677	0.235167
chr1	67550000	67600000	0.0908424	-0.254266	-0.0201949	0.16252
chr1	67600000	67650000	0.0908424	-0.254266	-0.0201949	0.16252
chr1	67650000	67700000	-0.174165	0.0970532	-0.0201949	0.16252
chr1	67700000	67750000	-0.174165	0.0970532	-0.0201949	0.16252
chr1	67750000	67800000	-0.320264	0.0970532	-0.0201949	0.16252
chr1	67800000	67850000	0.124831	0.0970532	-0.0108285	-0.10109
chr1	67850000	67900000	0.124831	0.0970532	-0.0108285	-0.10109
chr1	67900000	67950000	0.124831	0.0970532	-0.0108285	-0.10109
chr1	67950000	68000000	0.124831	0.0970532	-0.0108285	-0.10109
chr1	68000000	68050000	0.124831	0.261922	-0.0108285	-0.10109
chr1	68050000	68100000	0.00846703	-0.0231245	0.0208179	-0.0942037
chr1	68100000	68150000	0.00846703	-0.0231245	0.0208179	-0.0942037
chr1	68150000	68200000	0.00846703	-0.0231245	0.0208179	-0.0942037
chr1	68200000	68250000	0.00846703	-0.0231245	0.0208179	-0.0942037
chr1	68250000	68300000	0.00846703	0.0452145	0.0208179	-0.0942037
chr1	68300000	68350000	-0.162641	0.0452145	0.0665609	0.139673
chr1	68350000	68400000	-0.162641	0.0452145	0.0665609	0.139673
chr1	68400000	68450000	-0.162641	0.0452145	0.0665609	0.139673
chr1	68450000	68500000	-0.162641	0.221227	0.0665609	0.139673
chr1	68500000	68550000	-0.162641	0.0363272	0.0665609	0.0416337
chr1	68550000	68600000	-0.162641	0.0363272	0.0665609	0.0416337
chr1	68600000	68650000	-0.167033	-0.0602461	0.103537	0.040201
chr1	68650000	68700000	-0.167033	-0.0602461	0.103537	0.040201
chr1	68700000	68750000	-0.167033	-0.0602461	0.103537	0.040201
chr1	68750000	68800000	-0.167033	-0.0602461	0.103537	0.040201
chr1	68800000	68850000	-0.167033	0.0503458	0.103537	-0.0246557
chr1	68850000	68900000	-0.167033	0.0503458	0.103537	-0.0246557
chr1	68900000	68950000	-0.167033	0.0503458	0.103537	-0.0246557
chr1	68950000	69000000	0.499633	0.0503458	-0.00377917	0.48394
chr1	69000000	69050000	0.00622203	0.00907699	-0.00377917	0.0254185
chr1	69050000	69100000	0.00622203	0.00907699	-0.00377917	0.0254185
chr1	69100000	69150000	0.00622203	0.00907699	-0.00377917	0.0254185
chr1	69150000	69200000	0.00622203	0.00907699	-0.00377917	0.0254185
chr1	69200000	69250000	0.00622203	0.00907699	-0.00377917	0.0254185
chr1	69250000	69300000	0.00622203	0.00907699	-0.00377917	0.0254185
chr1	69300000	69350000	0.00622203	0.00907699	-0.00377917	0.0254185
chr1	69350000	69400000	0.00622203	0.00907699	-0.00377917	-0.022847
chr1	69400000	69450000	0.00622203	0.00907699	-0.00377917	-0.022847
chr1	69450000	69500000	0.00622203	0.0184228	-0.00240743	-0.022847
chr1	69500000	69550000	-0.00420963	0.00301446	0.0133519	-0.00708769
chr1	69550000	69600000	-0.00420963	0.00301446	0.0133519	-0.00708769
chr1	69600000	69650000	-0.00420963	0.00301446	0.0133519	-0.00708769
chr1	69650000	69700000	-0.00420963	0.00301446	0.0133519	-0.00708769
chr1	69700000	69750000	-0.00420963	0.00301446	0.0133519	-0.00708769
chr1	69750000	69800000	-0.00420963	0.00301446	0.0133519	-0.00708769
chr1	69800000	69850000	-0.00420963	0.00301446	0.0133519	-0.00708769
chr1	69850000	69900000	-0.00420963	0.00301446	0.0133519	-0.00708769
chr1	69900000	69950000	0.0704609	0.00301446	0.0133519	-0.00708769
chr1	69950000	70000000	-0.0118086	0.0590508	0.00588591	0.0498624
chr1	70000000	70050000	-0.0118086	0.0590508	0.00588591	0.0498624
chr1	70050000	70100000	-0.0118086	0.0590508	0.00588591	0.0498624
chr1	70100000	70150000	-0.0118086	0.0590508	0.00588591	0.0498624
chr1	70150000	70200000	-0.0118086	0.0590508	0.00588591	0.0498624
chr1	70200000	70250000	-0.035922	0.0590508	0.00588591	0.0498624
chr1	70250000	70300000	-0.0373862	0.0590508	-0.0141714	0.029805
chr1	70300000	70350000	-0.0373862	-0.132538	0.0201222	0.234933
chr1	70350000	70400000	-0.0373862	0.0616069	0.0201222	0.234933
chr1	70400000	70450000	-0.0373862	0.0616069	0.0160069	0.234933
chr1	70450000	70500000	-0.0373862	0.0616069	0.0160069	0.234933
chr1	70500000	70550000	-0.0373862	0.0616069	0.0160069	0.234933
chr1	70550000	70600000	-0.0373862	0.0616069	0.0160069	0.234933
chr1	70600000	70650000	0.346216	0.0616069	0.338366	0.234933
chr1	70650000	70700000	0.126357	0.0576084	0.0317761	0.276759
chr1	70700000	70750000	0.126357	0.0576084	0.0317761	0.276759
chr1	70750000	70800000	0.126357	0.0576084	0.0317761	0.276759
chr1	70800000	70850000	0.126357	0.0576084	0.0317761	0.276759
chr1	70850000	70900000	0.126357	0.0576084	0.0317761	0.276759
chr1	70900000	70950000	0.126357	0.0576084	0.0317761	0.276759
chr1	70950000	71000000	0.126357	-0.000319207	0.0317761	-0.388399
chr1	71000000	71050000	-0.00141844	-0.000319207	-0.00149359	0.0227757
chr1	71050000	71100000	-0.00141844	-0.000319207	-0.00149359	0.0227757
chr1	71100000	71150000	-0.00141844	-0.000319207	-0.00149359	0.0227757
chr1	71150000	71200000	-0.00141844	-0.000319207	-0.00149359	0.0227757
chr1	71200000	71250000	-0.00141844	-0.000319207	-0.00149359	0.0227757
chr1	71250000	71300000	-0.00141844	-0.000319207	-0.00149359	0.0227757
chr1	71300000	71350000	-0.00141844	-0.000319207	-0.00149359	0.0227757
chr1	71350000	71400000	-0.00141844	-0.000319207	-0.00149359	0.0227757
chr1	71400000	71450000	-0.00141844	-0.000319207	-0.00149359	0.0227757
chr1	71450000	71500000	0.0220076	-0.152967	0.103034	0.176475
chr1	71500000	71550000	0.0220076	-0.152967	0.103034	0.176475
chr1	71550000	71600000	0.0205892	-0.0329623	0.103034	-0.00452057
chr1	71600000	71650000	0.0205892	-0.0329623	-0.0163076	-0.00452057
chr1	71650000	71700000	0.0205892	-0.0329623	-0.0163076	-0.00452057
chr1	71700000	71750000	0.0205892	-0.0329623	-0.0163076	-0.00452057
chr1	71750000	71800000	0.0205892	-0.0329623	-0.0163076	-0.00452057
chr1	71800000	71850000	0.0205892	-0.0329623	-0.0163076	-0.00452057
chr1	71850000	71900000	0.0205892	-0.0329623	-0.0163076	-0.00452057
chr1	71900000	71950000	0.0205892	-0.0329623	-0.0163076	-0.00452057
chr1	71950000	72000000	0.0908674	-0.0329623	-0.0567268	-0.0517985
chr1	72000000	72050000	0.0908674	-0.0329623	-0.0567268	-0.0517985
chr1	72050000	72100000	0.0908674	-0.0329623	-0.0567268	-0.0517985
chr1	72100000	72150000	0.0103403	-0.0329623	-0.0424002	-0.0374719
chr1	72150000	72200000	0.0103403	-0.151342	-0.0424002	-0.0374719
chr1	72200000	72250000	0.0103403	-0.151342	-0.0424002	0.142015
chr1	72250000	72300000	0.0103403	0.0674558	-0.0424002	0.142015
chr1	72300000	72350000	-0.0761845	0.0674558	-0.0424002	0.142015
chr1	72350000	72400000	-0.0761845	0.0674558	-0.0424002	0.142015
chr1	72400000	72450000	0.0116632	0.0674558	0.0247248	0.107631
chr1	72450000	72500000	0.0116632	-0.0992109	0.0247248	0.107631
chr1	72500000	72550000	0.0116632	-0.0992109	0.0247248	0.107631
chr1	72550000	72600000	0.0116632	-0.0992109	0.0247248	0.107631
chr1	72600000	72650000	0.0116632	-0.0992109	0.0247248	0.107631
chr1	72650000	72700000	-0.043656	0.00402488	-0.0374576	0.215868
chr1	72700000	72750000	-0.0392636	-0.00220565	-0.0374576	0.215868
chr1	72750000	72800000	-0.0392636	-0.00220565	-0.0374576	0.215868
chr1	72800000	72850000	-0.0392636	-0.00220565	-0.0374576	0.215868
chr1	72850000	72900000	-0.0392636	-0.00220565	-0.0374576	0.215868
chr1	72900000	72950000	-0.0392636	-0.00220565	-0.0374576	0.089171
chr1	72950000	73000000	-0.0392636	-0.00220565	-0.0374576	0.089171
chr1	73000000	73050000	-0.0392636	-0.00220565	-0.11839	0.089171
chr1	73050000	73100000	-0.0262214	-0.00220565	-0.0181039	0.189457
chr1	73100000	73150000	-0.0262214	0.0342967	-0.0181039	0.0371196
chr1	73150000	73200000	-0.0262214	0.0342967	-0.0181039	0.0371196
chr1	73200000	73250000	-0.0262214	0.0342967	-0.0181039	0.0371196
chr1	73250000	73300000	-0.0262214	0.0342967	-0.0181039	0.0371196
chr1	73300000	73350000	0.0328006	0.0389192	-0.0332205	-0.0648265
chr1	73350000	73400000	0.0328006	0.00932419	-0.0332205	-0.0648265
chr1	73400000	73450000	0.0328006	0.00932419	-0.0332205	-0.0648265
chr1	73450000	73500000	0.0328006	0.00932419	-0.0332205	-0.0648265
chr1	73500000	73550000	-0.014093	0.00932419	-0.00896152	0.118555
chr1	73550000	73600000	-0.014093	0.0137163	-0.00896152	0.0310735
chr1	73600000	73650000	-0.014093	0.0137163	-0.00896152	0.0310735
chr1	73650000	73700000	-0.014093	0.0137163	-0.00896152	0.0310735
chr1	73700000	73750000	-0.014093	0.0137163	-0.00896152	0.0310735
chr1	73750000	73800000	-0.014093	0.0137163	-0.00896152	0.0310735
chr1	73800000	73850000	-0.103455	0.0137163	-0.00896152	0.0310735
chr1	73850000	73900000	-0.103455	0.0137163	-0.00896152	0.0310735
chr1	73900000	73950000	-0.103455	0.0137163	-0.00896152	0.0310735
chr1	73950000	74000000	-0.10771	-0.0298974	0.100778	0.0401233
chr1	74000000	74050000	-0.0315753	0.0748792	0.0090873	-0.0515673
chr1	74050000	74100000	-0.0315753	0.0748792	0.0090873	-0.0515673
chr1	74100000	74150000	-0.0315753	0.0748792	0.0090873	-0.0515673
chr1	74150000	74200000	-0.0315753	0.0748792	0.0090873	-0.0515673
chr1	74200000	74250000	-0.0315753	-0.00646573	0.12157	-0.0515673
chr1	74250000	74300000	0.00608081	-0.00646573	0.0284469	-0.150724
chr1	74300000	74350000	0.00608081	-0.00646573	0.0284469	-0.150724
chr1	74350000	74400000	0.00608081	-0.00646573	0.0284469	-0.150724
chr1	74400000	74450000	0.00608081	-0.00646573	0.0313398	-0.0504371
chr1	74450000	74500000	-0.0319865	-0.00646573	0.0313398	-0.0504371
chr1	74500000	74550000	-0.0319865	-0.00646573	0.0313398	-0.0504371
chr1	74550000	74600000	-0.0319865	-0.00646573	0.0313398	-0.0504371
chr1	74600000	74650000	-0.0557345	0.113467	0.0585919	0.0945861
chr1	74650000	74700000	-0.0557345	0.113467	0.0585919	0.0945861
chr1	74700000	74750000	-0.0557345	0.113467	0.0585919	0.0945861
chr1	74750000	74800000	0.00667684	0.113467	0.0585919	0.0945861
chr1	74800000	74850000	0.00667684	0.0718647	0.0133244	0.017663
chr1	74850000	74900000	0.00667684	0.0718647	0.0133244	0.017663
chr1	74900000	74950000	0.00667684	0.0718647	0.0133244	0.017663
chr1	74950000	75000000	0.00667684	0.0718647	0.0133244	0.017663
chr1	75000000	75050000	-0.0500607	0.0718647	0.0133244	0.017663
chr1	75050000	75100000	0.0699978	0.0718647	-0.00468711	-0.115575
chr1	75100000	75150000	0.0699978	0.0718647	-0.00468711	-0.115575
chr1	75150000	75200000	0.0699978	0.0718647	-0.00468711	-0.115575
chr1	75200000	75250000	0.0699978	0.0718647	-0.00468711	-0.115575
chr1	75250000	75300000	-0.00498842	-0.00807377	0.00539657	-0.0132678
chr1	75300000	75350000	-0.00498842	-0.00807377	0.00539657	-0.0132678
chr1	75350000	75400000	-0.00498842	-0.00807377	0.00539657	-0.0132678
chr1	75400000	75450000	-0.00498842	-0.00807377	0.00539657	-0.0132678
chr1	75450000	75500000	0.0102904	-0.00807377	-0.0293824	-0.089199
chr1	75500000	75550000	0.0102904	-0.059778	-0.0293824	0.0163816
chr1	75550000	75600000	0.0102904	-0.059778	-0.0293824	0.0163816
chr1	75600000	75650000	0.0102904	-0.059778	-0.0293824	0.0163816
chr1	75650000	75700000	0.0102904	-0.059778	-0.0293824	0.0163816
chr1	75700000	75750000	0.0329855	0.009509	-0.00789243	0.0544629
chr1	75750000	75800000	-0.0153308	0.009509	-0.00789243	0.0544629
chr1	75800000	75850000	-0.0153308	0.009509	-0.00789243	0.0544629
chr1	75850000	75900000	-0.0153308	0.009509	-0.00789243	0.0544629
chr1	75900000	75950000	-0.0153308	0.009509	-0.00789243	0.0544629
chr1	75950000	76000000	-0.0153308	0.0449481	-0.00789243	0.0544629
chr1	76000000	76050000	-0.0153308	0.0449481	-0.00789243	0.0544629
chr1	76050000	76100000	-0.0153308	0.0449481	-0.00789243	0.0544629
chr1	76100000	76150000	-0.0153308	0.0449481	-0.00789243	0.0544629
chr1	76150000	76200000	-0.00920636	0.0449481	0.0710063	-0.219176
chr1	76200000	76250000	-0.00920636	-0.512684	0.0710063	-0.219176
chr1	76250000	76300000	-0.00920636	-0.038108	0.0710063	0.311744
chr1	76300000	76350000	-0.00920636	-0.038108	-0.0348969	0.466472
chr1	76350000	76400000	-0.00920636	-0.038108	-0.0348969	0.466472
chr1	76400000	76450000	-0.00920636	-0.038108	-0.0348969	0.466472
chr1	76450000	76500000	-0.00920636	-0.038108	0.00567956	0.356157
chr1	76500000	76550000	-0.00920636	0.00657614	0.00567956	0.378781
chr1	76550000	76600000	-0.00920636	0.00346087	0.00567956	0.378781
chr1	76600000	76650000	0.0360508	0.00346087	0.0345707	0.606575
chr1	76650000	76700000	0.0360508	0.00346087	0.0345707	0.606575
chr1	76700000	76750000	0.0360508	0.00346087	0.0345707	0.606575
chr1	76750000	76800000	0.0360508	0.00346087	0.0345707	0.606575
chr1	76800000	76850000	0.0360508	0.0358183	-0.0861427	0.605066
chr1	76850000	76900000	-0.0253969	0.0607405	-0.0789793	0.61223
chr1	76900000	76950000	-0.0253969	0.0607405	-0.0789793	0.61223
chr1	76950000	77000000	-0.0253969	0.0607405	-0.0789793	0.61223
chr1	77000000	77050000	-0.0253969	0.0607405	-0.0789793	0.61223
chr1	77050000	77100000	-0.0466735	0.0607405	-0.080412	0.610797
chr1	77100000	77150000	-0.0466735	0.0607405	-0.080412	0.610797
chr1	77150000	77200000	-0.0466735	0.0607405	-0.080412	0.610797
chr1	77200000	77250000	-0.0466735	0.0607405	-0.080412	0.610797
chr1	77250000	77300000	-0.0466735	0.0607405	-0.080412	0.610797
chr1	77300000	77350000	-0.0466735	0.0607405	-0.080412	0.610797
chr1	77350000	77400000	-0.00103008	0.0607405	0.00769787	0.166671
chr1	77400000	77450000	-0.00103008	-0.0623125	0.00769787	0.174212
chr1	77450000	77500000	-0.00103008	-0.0623125	0.00769787	0.174212
chr1	77500000	77550000	-0.00103008	-0.0623125	0.00769787	0.174212
chr1	77550000	77600000	0.0996791	-0.0684758	-0.0902481	0.285733
chr1	77600000	77650000	0.0440422	0.0280974	-0.0902481	0.285733
chr1	77650000	77700000	0.0440422	0.0280974	-0.0902481	0.285733
chr1	77700000	77750000	0.0440422	0.0280974	-0.0902481	0.285733
chr1	77750000	77800000	0.0440422	0.0280974	-0.0902481	0.285733
chr1	77800000	77850000	0.0440422	0.0280974	-0.0902481	0.285733
chr1	77850000	77900000	0.0440422	0.0280974	-0.0902481	0.285733
chr1	77900000	77950000	0.0440422	0.0280974	-0.0902481	0.285733
chr1	77950000	78000000	0.0440422	0.0280974	-0.0902481	0.285733
chr1	78000000	78050000	-0.108709	-0.00426969	-0.0435322	0.0489332
chr1	78050000	78100000	-0.108709	-0.00426969	-0.0435322	0.0489332
chr1	78100000	78150000	-0.108709	-0.00426969	-0.0435322	0.0489332
chr1	78150000	78200000	-0.108709	-0.00426969	-0.0435322	0.0489332
chr1	78200000	78250000	-0.108709	-0.00426969	-0.0435322	0.0489332
chr1	78250000	78300000	-0.108709	-0.0535763	-0.0435322	0.0489332
chr1	78300000	78350000	-0.108709	-0.0535763	-0.0586213	0.0489332
chr1	78350000	78400000	-0.108709	-0.0535763	-0.0586213	0.0489332
chr1	78400000	78450000	-0.120422	-0.0535763	-0.0586213	0.0489332
chr1	78450000	78500000	0.0554645	-0.00581052	-0.0586213	0.0489332
chr1	78500000	78550000	0.0554645	0.0549371	-0.0586213	0.00820919
chr1	78550000	78600000	0.0526276	0.0549371	0.0119114	0.182994
chr1	78600000	78650000	0.0526276	0.0549371	0.0119114	0.182994
chr1	78650000	78700000	0.0526276	0.0549371	0.0119114	0.182994
chr1	78700000	78750000	0.0526276	0.0549371	0.0119114	0.182994
chr1	78750000	78800000	0.0526276	0.0549371	0.0119114	0.182994
chr1	78800000	78850000	-0.133317	0.0549371	-0.115024	0.294742
chr1	78850000	78900000	-0.133317	0.0549371	-0.115024	0.294742
chr1	78900000	78950000	-0.133317	0.0549371	-0.115024	0.294742
chr1	78950000	79000000	-0.133317	0.0549371	-0.00802803	0.294742
chr1	79000000	79050000	-0.133317	0.0549371	-0.00802803	0.294742
chr1	79050000	79100000	-0.0425407	0.0549371	-0.00659537	0.296175
chr1	79100000	79150000	-0.0425407	0.0774424	-0.00659537	-0.0793908
chr1	79150000	79200000	0.0354735	0.0774424	-0.020922	-0.0937175
chr1	79200000	79250000	0.0354735	0.0774424	-0.020922	-0.0937175
chr1	79250000	79300000	0.0354735	0.0774424	-0.020922	-0.0937175
chr1	79300000	79350000	0.0354735	0.0774424	-0.020922	-0.0937175
chr1	79350000	79400000	0.0354735	0.0774424	-0.020922	-0.0937175
chr1	79400000	79450000	0.0354735	0.039992	-0.020922	-0.0348939
chr1	79450000	79500000	0.0354735	0.039992	-0.020922	-0.0348939
chr1	79500000	79550000	0.0354735	0.039992	-0.020922	-0.0348939
chr1	79550000	79600000	0.10214	0.039992	-0.0359503	-0.0334613
chr1	79600000	79650000	0.10214	0.039992	-0.0359503	-0.0334613
chr1	79650000	79700000	0.0383103	-0.0447537	-0.0359503	-0.0334613
chr1	79700000	79750000	-0.163739	0.0471466	-0.00187485	0.122699
chr1	79750000	79800000	-0.163739	0.0471466	-0.00187485	0.122699
chr1	79800000	79850000	-0.163739	0.0471466	-0.00187485	0.122699
chr1	79850000	79900000	0.192289	-0.0514667	-0.00187485	-0.0914788
chr1	79900000	79950000	0.0151293	0.0404336	-0.185688	-0.0914788
chr1	79950000	80000000	0.0151293	0.0404336	-0.185688	-0.0914788
chr1	80000000	80050000	0.0151293	0.0404336	-0.185688	-0.0914788
chr1	80050000	80100000	0.0151293	0.0404336	-0.185688	-0.0914788
chr1	80100000	80150000	-0.0946803	0.0404336	-0.0538831	0.0403264
chr1	80150000	80200000	-0.0946803	0.0404336	-0.0538831	0.0403264
chr1	80200000	80250000	-0.0875881	0.0404336	-0.0538831	0.0403264
chr1	80250000	80300000	-0.0875881	0.0404336	-0.0538831	0.0403264
chr1	80300000	80350000	-0.0875881	-0.0612613	-0.0538831	-0.0305635
chr1	80350000	80400000	0.0515041	-0.0612613	-0.0939977	-0.0706781
chr1	80400000	80450000	0.0515041	-0.0783952	-0.0939977	-0.0706781
chr1	80450000	80500000	0.0515041	-0.0783952	-0.0939977	-0.0706781
chr1	80500000	80550000	0.0515041	-0.0783952	-0.0939977	-0.0706781
chr1	80550000	80600000	0.0515041	-0.0783952	-0.092626	-0.0706781
chr1	80600000	80650000	0.123845	-0.142292	-0.0123968	0.0789327
chr1	80650000	80700000	0.123845	-0.142292	-0.0123968	0.0789327
chr1	80700000	80750000	-0.059184	-0.142292	-0.182884	-0.0915544
chr1	80750000	80800000	-0.059184	-0.142292	0.0365949	-0.0915544
chr1	80800000	80850000	-0.059184	-0.142292	0.0365949	-0.0915544
chr1	80850000	80900000	-0.059184	-0.142292	0.0365949	-0.0915544
chr1	80900000	80950000	-0.059184	-0.142292	0.0365949	-0.0915544
chr1	80950000	81000000	0.00516079	-0.146914	0.0224117	0.119942
chr1	81000000	81050000	0.00516079	-0.146914	0.0224117	0.119942
chr1	81050000	81100000	0.00516079	-0.146914	0.0224117	0.119942
chr1	81100000	81150000	0.00516079	-0.0565716	0.0224117	0.119942
chr1	81150000	81200000	0.00516079	-0.0565716	0.0224117	0.119942
chr1	81200000	81250000	0.00516079	-0.0565716	0.0224117	0.119942
chr1	81250000	81300000	0.00516079	-0.0565716	0.0224117	0.119942
chr1	81300000	81350000	0.00516079	0.108297	0.0224117	0.299429
chr1	81350000	81400000	0.0271227	0.00549371	0.0224117	0.299429
chr1	81400000	81450000	0.0271227	0.00549371	0.0224117	0.299429
chr1	81450000	81500000	0.0271227	0.00549371	0.0224117	0.299429
chr1	81500000	81550000	-0.292026	0.00549371	0.0224117	0.299429
chr1	81550000	81600000	-0.0636221	0.00549371	0.0309251	0.0157615
chr1	81600000	81650000	-0.0636221	0.00549371	0.0309251	0.0157615
chr1	81650000	81700000	-0.0636221	-0.0592212	0.0309251	0.0157615
chr1	81700000	81750000	-0.145613	0.0342367	-0.172093	0.0157615
chr1	81750000	81800000	0.0515498	0.0342367	-0.0331242	0.0762986
chr1	81800000	81850000	0.0515498	0.0342367	-0.0331242	0.0762986
chr1	81850000	81900000	0.0515498	0.0342367	-0.0331242	0.0762986
chr1	81900000	81950000	0.0515498	0.0342367	-0.0331242	0.0762986
chr1	81950000	82000000	0.0515498	0.0342367	-0.0331242	0.0762986
chr1	82000000	82050000	0.0515498	0.0342367	-0.0331242	0.0762986
chr1	82050000	82100000	0.0757401	-0.148006	0.100249	-0.238888
chr1	82100000	82150000	0.0757401	-0.148006	0.100249	-0.238888
chr1	82150000	82200000	0.0757401	-0.148006	0.100249	-0.238888
chr1	82200000	82250000	0.0757401	-0.148006	0.100249	-0.238888
chr1	82250000	82300000	0.0757401	-0.148006	0.100249	-0.238888
chr1	82300000	82350000	0.0757401	0.0338119	0.100249	-0.0578922
chr1	82350000	82400000	0.0757401	0.0338119	0.100249	-0.0578922
chr1	82400000	82450000	0.0757401	0.0338119	0.100249	-0.0578922
chr1	82450000	82500000	0.0272141	0.0342535	0.0323794	0.158704
chr1	82500000	82550000	0.0272141	0.0342535	0.0323794	0.158704
chr1	82550000	82600000	0.0272141	0.0342535	0.0323794	0.158704
chr1	82600000	82650000	0.0272141	0.0342535	0.0323794	0.158704
chr1	82650000	82700000	-0.0620978	0.0342535	0.0323794	0.228085
chr1	82700000	82750000	-0.0620978	0.0342535	0.0323794	0.228085
chr1	82750000	82800000	-0.0734453	0.0342535	0.0323794	0.228085
chr1	82800000	82850000	-0.0734453	0.0342535	0.0323794	0.228085
chr1	82850000	82900000	-0.0734453	0.0342535	0.0323794	0.228085
chr1	82900000	82950000	0.0683551	0.0342535	-0.00813612	0.339833
chr1	82950000	83000000	0.0683551	0.0342535	-0.00813612	0.339833
chr1	83000000	83050000	0.0683551	0.0342535	-0.00813612	0.339833
chr1	83050000	83100000	0.0683551	0.0373352	-0.00813612	0.241794
chr1	83100000	83150000	0.0683551	0.0373352	-0.00813612	0.241794
chr1	83150000	83200000	0.0683551	0.0373352	-0.00813612	0.241794
chr1	83200000	83250000	0.0683551	0.0373352	-0.00813612	0.241794
chr1	83250000	83300000	0.0683551	0.0373352	-0.00813612	0.241794
chr1	83300000	83350000	0.0683551	0.0373352	-0.00813612	0.241794
chr1	83350000	83400000	0.0683551	0.0202012	-0.00813612	0.311176
chr1	83400000	83450000	0.0683551	0.0202012	-0.00813612	0.311176
chr1	83450000	83500000	0.0683551	0.0202012	-0.00813612	0.311176
chr1	83500000	83550000	0.0683551	0.0202012	-0.00813612	0.311176
chr1	83550000	83600000	0.0683551	0.0202012	-0.00813612	0.311176
chr1	83600000	83650000	0.0683551	0.0949676	-0.00813612	0.243302
chr1	83650000	83700000	0.0639627	0.0949676	-0.0396547	0.211784
chr1	83700000	83750000	0.00155135	-0.0329215	-0.00398945	0.211784
chr1	83750000	83800000	0.00155135	-0.0329215	-0.00398945	0.211784
chr1	83800000	83850000	0.00155135	-0.0329215	-0.00398945	0.211784
chr1	83850000	83900000	0.00155135	-0.0329215	-0.00398945	0.211784
chr1	83900000	83950000	0.00155135	-0.0329215	-0.00398945	0.211784
chr1	83950000	84000000	0.00901322	0.0316135	0.0103647	0.195326
chr1	84000000	84050000	0.00901322	0.0316135	0.0103647	0.195326
chr1	84050000	84100000	0.00901322	0.0316135	0.0103647	0.195326
chr1	84100000	84150000	0.00901322	0.0316135	0.0103647	0.195326
chr1	84150000	84200000	0.00901322	0.0316135	0.0103647	0.195326
chr1	84200000	84250000	0.00901322	0.0316135	0.0103647	0.195326
chr1	84250000	84300000	0.00901322	0.0316135	0.0103647	0.195326
chr1	84300000	84350000	-0.402334	0.0316135	0.0685694	-0.0517466
chr1	84350000	84400000	0.0954695	0.287392	0.0685694	-0.0517466
chr1	84400000	84450000	0.0954695	0.00546011	0.0685694	0.0960663
chr1	84450000	84500000	0.0954695	0.00546011	0.0685694	0.0960663
chr1	84500000	84550000	0.0954695	0.00546011	0.0685694	0.0960663
chr1	84550000	84600000	-0.182545	0.00546011	-0.185012	-0.157515
chr1	84600000	84650000	-0.0551655	0.00546011	-0.190499	-0.157515
chr1	84650000	84700000	-0.0551655	0.0177868	-0.190499	-0.157515
chr1	84700000	84750000	-0.0551655	0.0177868	-0.141116	-0.157515
chr1	84750000	84800000	-0.0551655	0.0177868	-0.141116	-0.157515
chr1	84800000	84850000	-0.212612	-0.139534	-0.0104296	-0.342329
chr1	84850000	84900000	-0.212612	0.0284166	-0.0104296	-0.303113
chr1	84900000	84950000	-0.118908	0.0284166	-0.0104296	-0.303113
chr1	84950000	85000000	-0.118908	0.0284166	-0.0104296	-0.180941
chr1	85000000	85050000	-0.118908	0.0284166	-0.0104296	-0.180941
chr1	85050000	85100000	-0.118908	0.0284166	-0.0104296	-0.180941
chr1	85100000	85150000	-0.118908	-0.0409209	-0.0104296	-0.301605
chr1	85150000	85200000	-0.118908	-0.0409209	-0.0104296	-0.301605
chr1	85200000	85250000	-0.118908	-0.0409209	-0.0104296	-0.301605
chr1	85250000	85300000	-0.117444	-0.0409209	-0.0104296	-0.301605
chr1	85300000	85350000	-0.117444	-0.0409209	-0.0104296	-0.301605
chr1	85350000	85400000	-0.117444	-0.0409209	-0.0104296	-0.419252
chr1	85400000	85450000	-0.112904	0.0210532	-0.0543351	-0.0969026
chr1	85450000	85500000	-0.112904	0.0210532	-0.0543351	-0.0969026
chr1	85500000	85550000	-0.112904	0.0210532	-0.0543351	-0.0969026
chr1	85550000	85600000	-0.112904	0.0210532	-0.0543351	-0.0969026
chr1	85600000	85650000	-0.112904	0.0210532	-0.0543351	-0.0969026
chr1	85650000	85700000	-0.112904	0.0210532	0.313292	-0.0969026
chr1	85700000	85750000	-0.0339429	-0.281127	-0.0792584	-0.489453
chr1	85750000	85800000	-0.0339429	0.0409065	-0.0792584	-0.100312
chr1	85800000	85850000	-0.0339429	0.0409065	-0.0792584	-0.100312
chr1	85850000	85900000	-0.0339429	0.0409065	-0.0792584	-0.100312
chr1	85900000	85950000	-0.126183	0.0409065	-0.0792584	-0.100312
chr1	85950000	86000000	-0.109162	0.0237389	-0.0833736	-0.0490304
chr1	86000000	86050000	-0.109162	0.0237389	-0.0833736	-0.0490304
chr1	86050000	86100000	-0.109162	0.0237389	-0.0833736	-0.0490304
chr1	86100000	86150000	0.20881	-0.0416553	-0.00977514	0.252538
chr1	86150000	86200000	0.20881	-0.0416553	-0.00977514	0.252538
chr1	86200000	86250000	0.20881	-0.0416553	-0.00977514	0.252538
chr1	86250000	86300000	0.20881	-0.0416553	-0.00977514	0.252538
chr1	86300000	86350000	0.20881	-0.0416553	-0.00977514	0.252538
chr1	86350000	86400000	0.20881	0.0471298	-0.00977514	0.252538
chr1	86400000	86450000	-0.0459487	0.0471298	-0.00977514	0.252538
chr1	86450000	86500000	-0.0459487	0.0471298	-0.00977514	0.252538
chr1	86500000	86550000	-0.0459487	0.0471298	-0.00977514	0.252538
chr1	86550000	86600000	-0.0459487	0.0471298	-0.00977514	0.252538
chr1	86600000	86650000	-0.0459487	0.0471298	-0.00977514	0.252538
chr1	86650000	86700000	-0.0459487	0.0471298	-0.00977514	0.252538
chr1	86700000	86750000	-0.0459487	0.0471298	-0.00977514	0.252538
chr1	86750000	86800000	-0.0459487	0.0471298	-0.00977514	0.252538
chr1	86800000	86850000	-0.0459487	-0.046861	-0.00977514	0.110758
chr1	86850000	86900000	-0.130698	0.0341359	0.018548	-0.029643
chr1	86900000	86950000	-0.130698	0.0341359	0.018548	-0.029643
chr1	86950000	87000000	-0.130698	0.0341359	0.018548	-0.029643
chr1	87000000	87050000	-0.0186412	-0.156927	0.018548	-0.163881
chr1	87050000	87100000	-0.0186412	-0.156927	0.018548	-0.163881
chr1	87100000	87150000	-0.0186412	-0.156927	0.018548	-0.163881
chr1	87150000	87200000	-0.0381027	0.305322	-0.0442102	-0.381646
chr1	87200000	87250000	-0.0381027	0.0342943	-0.0442102	0.0150354
chr1	87250000	87300000	-0.0381027	0.0342943	-0.0442102	0.0150354
chr1	87300000	87350000	-0.0381027	0.0342943	-0.0442102	0.0150354
chr1	87350000	87400000	-0.0381027	0.0342943	-0.0442102	0.0150354
chr1	87400000	87450000	-0.0381027	0.0342943	-0.0442102	0.0150354
chr1	87450000	87500000	-0.0381027	0.0342943	-0.201626	0.05515
chr1	87500000	87550000	0.197358	0.0342943	-0.201626	0.05515
chr1	87550000	87600000	-0.0076197	0.0435321	-0.201626	-0.278183
chr1	87600000	87650000	-0.0076197	0.0435321	-0.0493631	-0.278183
chr1	87650000	87700000	-0.0076197	0.0435321	-0.0493631	-0.278183
chr1	87700000	87750000	-0.0076197	0.0435321	-0.0493631	-0.278183
chr1	87750000	87800000	-0.0076197	0.0435321	-0.0493631	-0.278183
chr1	87800000	87850000	-0.0076197	-0.0323431	-0.0493631	-0.0670219
chr1	87850000	87900000	-0.0076197	-0.0323431	-0.0493631	-0.0670219
chr1	87900000	87950000	0.318621	-0.0323431	0.0212227	0.367076
chr1	87950000	88000000	-0.0078793	-0.0323431	0.0212227	0.367076
chr1	88000000	88050000	-0.0078793	-0.0323431	0.0212227	0.367076
chr1	88050000	88100000	-0.0078793	-0.0323431	0.0212227	0.367076
chr1	88100000	88150000	-0.0078793	-0.0323431	0.0212227	0.367076
chr1	88150000	88200000	-0.0078793	-0.0323431	0.0212227	0.367076
chr1	88200000	88250000	-0.0078793	-0.0323431	0.0212227	0.367076
chr1	88250000	88300000	-0.0078793	-0.0323431	0.110386	0.367076
chr1	88300000	88350000	-0.0078793	-0.0323431	0.110386	0.367076
chr1	88350000	88400000	-0.0078793	-0.0323431	0.110386	0.367076
chr1	88400000	88450000	-0.0078793	-0.0323431	0.110386	0.367076
chr1	88450000	88500000	0.0729718	-0.0323431	0.110386	0.367076
chr1	88500000	88550000	0.0729718	-0.0323431	0.110386	0.367076
chr1	88550000	88600000	-0.124686	0.0416649	-0.0101505	0.198267
chr1	88600000	88650000	-0.124686	0.0416649	-0.0101505	0.198267
chr1	88650000	88700000	-0.0253948	0.0416649	-0.0101505	0.198267
chr1	88700000	88750000	-0.0253948	0.0416649	-0.0101505	0.198267
chr1	88750000	88800000	-0.0253948	0.0416649	-0.0101505	0.172626
chr1	88800000	88850000	-0.0253948	0.021634	-0.0101505	0.172626
chr1	88850000	88900000	-0.0253948	0.021634	-0.0101505	0.172626
chr1	88900000	88950000	-0.0253948	0.021634	-0.0101505	0.172626
chr1	88950000	89000000	-0.0253948	0.021634	-0.0101505	0.172626
chr1	89000000	89050000	-0.0253948	0.021634	-0.0101505	0.172626
chr1	89050000	89100000	-0.0253948	0.021634	-0.0101505	0.172626
chr1	89100000	89150000	-0.091262	0.021634	0.0140417	-0.452015
chr1	89150000	89200000	-0.091262	0.0388664	0.0140417	0.0743797
chr1	89200000	89250000	-0.091262	0.0388664	0.0140417	0.0743797
chr1	89250000	89300000	-0.091262	0.0388664	0.0140417	0.0743797
chr1	89300000	89350000	-0.091262	0.0388664	0.0140417	0.0743797
chr1	89350000	89400000	-0.091262	0.0525707	0.0140417	-0.0628752
chr1	89400000	89450000	-0.137653	0.0525707	0.0140417	-0.0628752
chr1	89450000	89500000	-0.137653	0.0525707	0.0140417	-0.0628752
chr1	89500000	89550000	-0.137653	0.0525707	0.0140417	-0.0628752
chr1	89550000	89600000	0.190007	-0.00987621	0.0938032	0.130424
chr1	89600000	89650000	0.0113828	-0.00987621	0.0938032	0.130424
chr1	89650000	89700000	0.0113828	-0.00987621	0.0938032	0.130424
chr1	89700000	89750000	0.0113828	-0.00987621	0.0938032	0.130424
chr1	89750000	89800000	0.0113828	-0.00987621	0.0938032	0.130424
chr1	89800000	89850000	0.0113828	-0.0376112	0.222747	0.0881921
chr1	89850000	89900000	0.140226	0.0215788	0.222747	0.0881921
chr1	89900000	89950000	0.140226	0.0215788	0.0307699	-0.103785
chr1	89950000	90000000	0.140226	0.0215788	0.0307699	-0.103785
chr1	90000000	90050000	0.140226	0.0215788	0.0307699	-0.103785
chr1	90050000	90100000	0.0513089	0.0149571	-0.241436	-0.190471
chr1	90100000	90150000	0.0513089	0.0149571	0.0836664	-0.190471
chr1	90150000	90200000	0.0513089	0.0149571	0.0836664	-0.190471
chr1	90200000	90250000	-0.0334777	0.0519371	0.0836664	-0.190471
chr1	90250000	90300000	-0.0334777	0.0519371	0.0836664	-0.190471
chr1	90300000	90350000	-0.0334777	-0.00881058	0.0836664	-0.113548
chr1	90350000	90400000	-0.0334777	-0.00881058	0.0836664	-0.113548
chr1	90400000	90450000	-0.0334777	-0.00881058	0.0836664	-0.113548
chr1	90450000	90500000	0.523969	-0.00881058	0.701145	0.503931
chr1	90500000	90550000	-0.0792519	0.0337639	0.0276196	-0.030006
chr1	90550000	90600000	-0.0792519	0.0337639	0.0276196	-0.030006
chr1	90600000	90650000	-0.0792519	0.0337639	0.0276196	-0.030006
chr1	90650000	90700000	-0.0792519	0.0337639	0.0276196	-0.030006
chr1	90700000	90750000	-0.0792519	0.0337639	0.0276196	-0.030006
chr1	90750000	90800000	-0.0792519	0.00602893	0.0276196	-0.030006
chr1	90800000	90850000	-0.0792519	0.00602893	0.0276196	-0.0239728
chr1	90850000	90900000	-0.0480463	0.00602893	0.0276196	-0.0239728
chr1	90900000	90950000	-0.0480463	0.00602893	0.0235043	-0.0239728
chr1	90950000	91000000	-0.0480463	0.00602893	0.0235043	-0.0239728
chr1	91000000	91050000	-0.0480463	-0.0313543	0.0235043	-0.0239728
chr1	91050000	91100000	-0.0480463	-0.0313543	0.0235043	-0.0239728
chr1	91100000	91150000	-0.0480463	-0.0313543	0.0235043	-0.0239728
chr1	91150000	91200000	-0.0480463	-0.0313543	0.0235043	-0.0239728
chr1	91200000	91250000	-0.0480463	-0.0313543	0.0235043	-0.0239728
chr1	91250000	91300000	-0.0480463	-0.0313543	0.0235043	-0.0239728
chr1	91300000	91350000	-0.0480463	0.301465	0.0235043	-0.0239728
chr1	91350000	91400000	-0.188663	-0.117538	0.105485	0.0660517
chr1	91400000	91450000	-0.188663	-0.117538	0.105485	0.0660517
chr1	91450000	91500000	-0.188663	-0.117538	0.105485	0.0660517
chr1	91500000	91550000	-0.188663	-0.0442185	0.105485	-0.297448
chr1	91550000	91600000	0.00850025	-0.0442185	0.00137567	-0.00375129
chr1	91600000	91650000	0.00850025	-0.0442185	0.00137567	-0.00375129
chr1	91650000	91700000	0.00850025	-0.0442185	0.00137567	-0.00375129
chr1	91700000	91750000	0.00850025	-0.0442185	0.00137567	-0.00375129
chr1	91750000	91800000	0.0058046	-0.0442185	0.00137567	-0.00375129
chr1	91800000	91850000	0.0058046	-0.0442185	0.00137567	-0.00375129
chr1	91850000	91900000	0.0058046	-0.0442185	0.00137567	-0.00375129
chr1	91900000	91950000	0.0058046	-0.0442185	0.00137567	-0.00375129
chr1	91950000	92000000	0.0918621	0.0907891	0.168734	0.353367
chr1	92000000	92050000	0.0918621	0.0907891	0.168734	0.353367
chr1	92050000	92100000	0.0918621	0.0907891	0.168734	0.353367
chr1	92100000	92150000	0.0918621	0.0907891	0.168734	0.353367
chr1	92150000	92200000	0.0918621	0.0907891	0.168734	0.353367
chr1	92200000	92250000	0.0918621	0.0907891	0.168734	0.353367
chr1	92250000	92300000	0.0918621	0.0907891	0.168734	0.353367
chr1	92300000	92350000	0.0918621	0.0907891	0.168734	0.353367
chr1	92350000	92400000	0.0918621	-0.0381704	0.167362	0.353367
chr1	92400000	92450000	-0.176223	-0.0381704	0.167362	0.157288
chr1	92450000	92500000	-0.0605568	-0.0381704	0.167362	0.157288
chr1	92500000	92550000	-0.0605568	0.114478	-0.0303454	-0.0404193
chr1	92550000	92600000	-0.0605568	0.114478	-0.0303454	-0.0404193
chr1	92600000	92650000	-0.0605568	0.114478	-0.0303454	-0.0404193
chr1	92650000	92700000	-0.0605568	0.114478	-0.0303454	-0.0404193
chr1	92700000	92750000	-0.0605568	-0.18303	-0.0303454	0.17225
chr1	92750000	92800000	-0.19097	0.0296046	0.116223	0.00606127
chr1	92800000	92850000	-0.19097	0.0296046	0.116223	0.00606127
chr1	92850000	92900000	-0.19097	0.0296046	0.116223	0.00606127
chr1	92900000	92950000	-0.19097	0.0296046	0.116223	0.00606127
chr1	92950000	93000000	-0.19097	0.0296046	0.116223	0.00606127
chr1	93000000	93050000	-0.19097	0.0296046	0.116223	0.00606127
chr1	93050000	93100000	-0.19097	0.0296046	0.116223	0.00606127
chr1	93100000	93150000	-0.19097	-0.0498346	0.116223	0.250405
chr1	93150000	93200000	0.113569	-0.0498346	-0.174608	-0.0404258
chr1	93200000	93250000	-0.0211831	0.0534131	-0.00039698	-0.0404258
chr1	93250000	93300000	-0.0211831	0.0534131	-0.00039698	-0.0404258
chr1	93300000	93350000	-0.0211831	0.0534131	-0.00039698	-0.0404258
chr1	93350000	93400000	-0.0211831	0.0534131	-0.00039698	-0.0404258
chr1	93400000	93450000	-0.0211831	0.0534131	-0.00039698	-0.0404258
chr1	93450000	93500000	-0.0211831	0.0534131	-0.00039698	-0.0404258
chr1	93500000	93550000	-0.0211831	0.0534131	-0.00039698	-0.0404258
chr1	93550000	93600000	-0.0841407	0.0659078	0.0798322	0.0201956
chr1	93600000	93650000	-0.0841407	0.0659078	0.0798322	0.0201956
chr1	93650000	93700000	-0.0841407	0.0659078	0.0798322	0.0201956
chr1	93700000	93750000	-0.0841407	0.0659078	0.0798322	0.0201956
chr1	93750000	93800000	0.103093	0.0659078	-0.0545985	0.0201956
chr1	93800000	93850000	0.103093	0.0659078	-0.0545985	0.0201956
chr1	93850000	93900000	0.103093	0.0659078	-0.0545985	0.0201956
chr1	93900000	93950000	0.103093	0.0659078	-0.0545985	-0.192474
chr1	93950000	94000000	0.0694184	-0.0470386	-0.0545985	-0.192474
chr1	94000000	94050000	0.00842549	-0.0470386	-0.0173492	-0.155225
chr1	94050000	94100000	0.00842549	-0.0470386	-0.0173492	-0.155225
chr1	94100000	94150000	0.00842549	0.0161355	0.0128291	-0.0436109
chr1	94150000	94200000	0.00842549	0.0176932	0.0128291	-0.0436109
chr1	94200000	94250000	0.00842549	0.0176932	0.0128291	-0.0436109
chr1	94250000	94300000	0.00842549	0.0176932	0.0142009	-0.0436109
chr1	94300000	94350000	-0.0211375	0.0429633	0.0371235	0.0441684
chr1	94350000	94400000	-0.0211375	0.0429633	0.0371235	0.0441684
chr1	94400000	94450000	-0.0211375	0.0429633	0.0371235	0.0441684
chr1	94450000	94500000	-0.0211375	0.0429633	0.0371235	0.0441684
chr1	94500000	94550000	-0.0211375	0.0429633	0.0371235	0.0441684
chr1	94550000	94600000	-0.0211375	0.0429633	0.0371235	0.0441684
chr1	94600000	94650000	-0.0211375	0.0414225	0.0371235	0.0441684
chr1	94650000	94700000	-0.0211375	0.0274038	0.0147826	-0.0301746
chr1	94700000	94750000	-0.0211375	0.0274038	0.0147826	-0.0301746
chr1	94750000	94800000	-0.0211375	0.0274038	0.0147826	-0.0301746
chr1	94800000	94850000	-0.254117	-0.126226	0.0419678	0.0745483
chr1	94850000	94900000	-0.254117	-0.126226	0.0419678	0.0745483
chr1	94900000	94950000	-0.254117	-0.126226	0.0419678	0.0745483
chr1	94950000	95000000	-0.254117	-0.126226	0.0419678	0.0745483
chr1	95000000	95050000	-0.0139996	0.0271854	-0.000336057	-0.0359765
chr1	95050000	95100000	-0.0139996	0.0271854	-0.000336057	-0.0359765
chr1	95100000	95150000	-0.0139996	0.0271854	-0.000336057	-0.0359765
chr1	95150000	95200000	-0.0139996	0.0271854	-0.000336057	-0.0359765
chr1	95200000	95250000	-0.0139996	0.0271854	-0.000336057	-0.0359765
chr1	95250000	95300000	-0.0139996	0.0271854	0.0143227	0.0829347
chr1	95300000	95350000	0.0498365	-0.0694742	0.0143227	-0.291123
chr1	95350000	95400000	0.0498365	-0.0694742	0.0143227	-0.291123
chr1	95400000	95450000	0.0498365	-0.0694742	0.0143227	-0.291123
chr1	95450000	95500000	0.0498365	-0.0694742	0.0143227	-0.291123
chr1	95500000	95550000	0.0498365	-0.0694742	0.0143227	-0.291123
chr1	95550000	95600000	-0.0379033	0.0315631	-0.0764088	-0.121658
chr1	95600000	95650000	-0.0379033	0.0315631	-0.0764088	-0.121658
chr1	95650000	95700000	-0.0379033	0.0315631	-0.0764088	-0.121658
chr1	95700000	95750000	-0.0379033	0.0315631	-0.0764088	-0.121658
chr1	95750000	95800000	-0.00118999	0.0275502	-0.0102723	-0.00218465
chr1	95800000	95850000	-0.00118999	0.0275502	-0.0102723	-0.00218465
chr1	95850000	95900000	-0.00118999	0.0275502	-0.0102723	-0.00218465
chr1	95900000	95950000	-0.00118999	0.0275502	-0.0102723	-0.00218465
chr1	95950000	96000000	-0.00118999	0.0275502	-0.0102723	-0.00218465
chr1	96000000	96050000	-0.00118999	0.0306318	-0.0102723	-0.00218465
chr1	96050000	96100000	-0.00118999	0.0306318	-0.0102723	-0.00218465
chr1	96100000	96150000	-0.00118999	0.0306318	-0.0102723	-0.00218465
chr1	96150000	96200000	-0.00118999	0.0306318	-0.0102723	-0.00218465
chr1	96200000	96250000	-0.0692751	0.0306318	-0.0102723	-0.00218465
chr1	96250000	96300000	-0.0692751	0.104592	-0.0919342	-0.0838465
chr1	96300000	96350000	-0.0692751	-0.010673	-0.0535255	0.0865909
chr1	96350000	96400000	-0.00485343	-0.010673	-0.0535255	0.0865909
chr1	96400000	96450000	-0.00485343	-0.010673	-0.0477948	0.0923215
chr1	96450000	96500000	-0.0190378	-0.010673	-0.0477948	0.0923215
chr1	96500000	96550000	-0.0190378	-0.010673	-0.0477948	0.0923215
chr1	96550000	96600000	-0.0190378	-0.010673	-0.0477948	0.0923215
chr1	96600000	96650000	-0.0190378	-0.010673	-0.0477948	0.0923215
chr1	96650000	96700000	-0.0190378	-0.010673	-0.0477948	0.0923215
chr1	96700000	96750000	0.0570969	-0.0398624	-0.168139	0.346035
chr1	96750000	96800000	-0.074818	-0.0398624	0.103466	0.346035
chr1	96800000	96850000	-0.074818	-0.0398624	0.103466	0.346035
chr1	96850000	96900000	-0.074818	-0.0398624	0.103466	0.346035
chr1	96900000	96950000	-0.074818	-0.0398624	0.103466	0.346035
chr1	96950000	97000000	-0.074818	-0.0398624	0.103466	0.346035
chr1	97000000	97050000	-0.074818	-0.0398624	0.115812	0.346035
chr1	97050000	97100000	-0.074818	-0.0398624	0.115812	0.346035
chr1	97100000	97150000	-0.074818	-0.0398624	0.115812	0.346035
chr1	97150000	97200000	0.127232	-0.0398624	0.115812	0.346035
chr1	97200000	97250000	0.127232	-0.0290766	0.115812	0.346035
chr1	97250000	97300000	0.127232	-0.0290766	0.115812	0.346035
chr1	97300000	97350000	0.0399385	0.109553	0.0425889	0.367214
chr1	97350000	97400000	0.0399385	0.109553	0.0425889	0.367214
chr1	97400000	97450000	0.0399385	0.109553	0.0425889	0.367214
chr1	97450000	97500000	0.0399385	0.109553	0.0425889	0.367214
chr1	97500000	97550000	-0.144332	0.109553	-0.0790913	0.0864115
chr1	97550000	97600000	-0.144332	0.109553	-0.0790913	0.0864115
chr1	97600000	97650000	-0.144332	0.0561684	-0.0790913	0.305114
chr1	97650000	97700000	-0.144332	0.0561684	-0.0790913	0.305114
chr1	97700000	97750000	-0.053556	0.0561684	-0.136398	0.247808
chr1	97750000	97800000	-0.053556	0.0561684	-0.136398	0.247808
chr1	97800000	97850000	-0.053556	0.0561684	-0.136398	0.247808
chr1	97850000	97900000	-0.053556	0.13405	-0.136398	0.247808
chr1	97900000	97950000	0.129423	0.13405	0.0108953	0.29222
chr1	97950000	98000000	0.129423	-0.0215332	0.0108953	0.29222
chr1	98000000	98050000	0.129423	-0.0215332	0.0108953	0.29222
chr1	98050000	98100000	0.129423	-0.0215332	0.0108953	0.29222
chr1	98100000	98150000	0.129423	-0.0215332	0.0108953	0.29222
chr1	98150000	98200000	0.129423	-0.0215332	0.0108953	0.29222
chr1	98200000	98250000	0.129423	-0.0215332	0.0108953	0.29222
chr1	98250000	98300000	0.129423	-0.0215332	0.0108953	0.405343
chr1	98300000	98350000	0.155218	-0.0215332	-0.0166849	0.176116
chr1	98350000	98400000	0.155218	-0.0215332	-0.0166849	0.176116
chr1	98400000	98450000	0.155218	-0.0215332	-0.0166849	0.176116
chr1	98450000	98500000	0.169403	-0.0215332	-0.0318999	0.302191
chr1	98500000	98550000	-0.0721784	0.0283998	-0.0318999	0.169461
chr1	98550000	98600000	-0.0721784	0.0283998	-0.0318999	0.169461
chr1	98600000	98650000	-0.0721784	0.0283998	-0.0318999	0.169461
chr1	98650000	98700000	-0.137427	0.0283998	-0.0318999	0.169461
chr1	98700000	98750000	0.0587666	0.0283998	-0.00671721	0.0519822
chr1	98750000	98800000	0.0587666	0.0283998	-0.00671721	0.0519822
chr1	98800000	98850000	0.0587666	0.0283998	-0.00671721	0.0519822
chr1	98850000	98900000	0.0587666	0.0283998	-0.00671721	0.0519822
chr1	98900000	98950000	-0.250165	0.0283998	0.00442967	0.37863
chr1	98950000	99000000	0.0902609	-0.0160563	0.00442967	0.048313
chr1	99000000	99050000	0.0902609	-0.0160563	0.00442967	0.048313
chr1	99050000	99100000	0.0902609	-0.0160563	0.00442967	0.048313
chr1	99100000	99150000	0.0902609	-0.0160563	0.00442967	0.048313
chr1	99150000	99200000	0.0902609	-0.0160563	0.00442967	0.048313
chr1	99200000	99250000	0.0902609	-0.0160563	0.00442967	0.048313
chr1	99250000	99300000	0.0371473	-0.0204388	-0.00142873	0.0114073
chr1	99300000	99350000	0.0371473	-0.0204388	-0.00142873	0.0114073
chr1	99350000	99400000	0.0371473	-0.0204388	-0.00142873	0.0114073
chr1	99400000	99450000	0.0371473	-0.0204388	-0.00142873	0.0114073
chr1	99450000	99500000	0.0371473	0.0449817	-0.00142873	0.0114073
chr1	99500000	99550000	-0.0480006	0.0095426	0.0020753	0.0494842
chr1	99550000	99600000	-0.0480006	0.0095426	0.0020753	0.0494842
chr1	99600000	99650000	-0.0480006	0.0095426	0.0020753	0.0494842
chr1	99650000	99700000	-0.0480006	0.0095426	0.0020753	0.0494842
chr1	99700000	99750000	-0.0480006	0.0095426	0.0020753	0.0494842
chr1	99750000	99800000	-0.0480006	0.0095426	0.0020753	0.0494842
chr1	99800000	99850000	-0.0480006	0.0095426	0.0020753	0.0494842
chr1	99850000	99900000	-0.0480006	0.0095426	0.0020753	0.0494842
chr1	99900000	99950000	-0.467859	-0.0365072	0.0020753	0.337569
chr1	99950000	100000000	-0.000801637	-0.0365072	0.010685	-0.105125
chr1	100000000	100050000	-0.000801637	-0.0365072	0.010685	-0.105125
chr1	100050000	100100000	-0.000801637	-0.0365072	0.010685	-0.105125
chr1	100100000	100150000	-0.000801637	-0.0365072	0.010685	-0.105125
chr1	100150000	100200000	-0.000801637	-0.0365072	-0.0555556	-0.0822021
chr1	100200000	100250000	-0.00789384	-0.0365072	-0.0555556	-0.0822021
chr1	100250000	100300000	0.123878	-0.0276462	-0.0555556	-0.0822021
chr1	100300000	100350000	0.123878	-0.0276462	0.139232	0.334087
chr1	100350000	100400000	0.123878	-0.0276462	0.139232	0.334087
chr1	100400000	100450000	0.123878	-0.0276462	-0.0398513	0.155004
chr1	100450000	100500000	-0.0392428	-0.0276462	-0.0398513	0.155004
chr1	100500000	100550000	-0.0392428	-0.0276462	-0.0398513	0.155004
chr1	100550000	100600000	-0.0392428	-0.0276462	-0.0398513	0.155004
chr1	100600000	100650000	-0.0392428	-0.0276462	-0.0398513	0.155004
chr1	100650000	100700000	-0.0407069	-0.0276462	-0.0398513	0.155004
chr1	100700000	100750000	-0.0407069	-0.0276462	-0.0398513	0.155004
chr1	100750000	100800000	-0.0407069	-0.0276462	-0.0398513	0.155004
chr1	100800000	100850000	-0.0407069	-0.0276462	-0.347122	0.155004
chr1	100850000	100900000	-0.0933076	0.0612157	0.0124774	0.193336
chr1	100900000	100950000	-0.0933076	0.0612157	0.0124774	0.193336
chr1	100950000	101000000	-0.0933076	0.0612157	0.0124774	0.193336
chr1	101000000	101050000	-0.0933076	0.0612157	0.0124774	0.193336
chr1	101050000	101100000	0.0210315	0.0787984	-0.0304417	0.209104
chr1	101100000	101150000	0.0210315	0.0787984	-0.0304417	0.209104
chr1	101150000	101200000	0.0210315	0.0787984	-0.0304417	0.209104
chr1	101200000	101250000	0.0210315	0.0787984	-0.0304417	0.209104
chr1	101250000	101300000	0.0210315	0.0787984	-0.0304417	0.209104
chr1	101300000	101350000	0.0210315	0.0787984	-0.0304417	0.209104
chr1	101350000	101400000	0.0346988	0.0787984	0.119575	-0.101784
chr1	101400000	101450000	0.0346988	0.0175636	0.119575	0.000780078
[truncated: 53,926 more rows]

## Sheet: EDFig. 12e
chr	start	end	value	empirical_pvalue	region_size	FILTER	negLog10pval	core_type
chr1	700000	1850000	0.0752965	0.0406091	1150000	FAIL	1.39138	NONE
chr1	1850000	2050000	-0.226136	0.0184621	200000	FAIL	1.73372	NONE
chr1	2050000	2100000	-0.377999	0.00383531	50000	FAIL	2.4162	NONE
chr1	2100000	2550000	-0.200523	0.0228238	450000	FAIL	1.64161	NONE
chr1	2550000	2600000	-0.756581	0.000112803	50000	FAIL	3.94768	NONE
chr1	2600000	3200000	-0.0846558	0.0984772	600000	FAIL	1.00666	NONE
chr1	3200000	3300000	0.0937002	0.172626	100000	FAIL	0.762893	NONE
chr1	3300000	3800000	-0.182107	0.00733221	500000	PASS	2.13477	Inactivation
chr1	3800000	3850000	0.429837	0.00274488	50000	FAIL	2.56148	NONE
chr1	3950000	4450000	-0.0362261	0.499793	500000	FAIL	0.30121	NONE
chr1	4450000	4650000	0.00298958	0.947471	200000	FAIL	0.0234339	NONE
chr1	4650000	5550000	-0.0662896	0.0324497	900000	FAIL	1.48879	NONE
chr1	5550000	5600000	0.155741	0.0506862	50000	FAIL	1.29511	NONE
chr1	5600000	6000000	-0.0891032	0.190261	400000	FAIL	0.720649	NONE
chr1	6000000	6250000	0.00425045	0.923106	250000	FAIL	0.0347485	NONE
chr1	6250000	6700000	-0.0456803	0.367287	450000	FAIL	0.434994	NONE
chr1	6700000	6950000	0.088489	0.015454	250000	FAIL	1.81096	NONE
chr1	6950000	7250000	-0.0200768	0.690844	300000	FAIL	0.16062	NONE
chr1	7250000	7300000	0.0508131	0.379244	50000	FAIL	0.421081	NONE
chr1	7300000	7650000	-0.168385	0.04185	350000	FAIL	1.3783	NONE
chr1	7650000	8000000	0.118395	0.0742997	350000	FAIL	1.12901	NONE
chr1	8000000	9700000	-0.0371576	0.211732	1700000	FAIL	0.674214	NONE
chr1	9700000	10050000	0.112073	0.093589	350000	FAIL	1.02878	NONE
chr1	10050000	10300000	-0.0236206	0.647453	250000	FAIL	0.188792	NONE
chr1	10300000	10550000	0.127574	0.0834743	250000	FAIL	1.07845	NONE
chr1	10550000	11100000	-0.0346712	0.129423	550000	FAIL	0.887989	NONE
chr1	11100000	11350000	0.175364	0.0385787	250000	FAIL	1.41365	NONE
chr1	11350000	11700000	-0.202429	0.0251927	350000	FAIL	1.59873	NONE
chr1	11700000	12350000	0.025515	0.43433	650000	FAIL	0.36218	NONE
chr1	12350000	12700000	-0.141987	0.0667795	350000	FAIL	1.17536	NONE
chr1	12700000	13000000	0.0528055	0.173679	300000	FAIL	0.760252	NONE
chr1	13100000	13200000	0.0799191	0.220793	100000	FAIL	0.656014	NONE
chr1	13200000	13250000	-0.0724187	0.25204	50000	FAIL	0.598531	NONE
chr1	13750000	14150000	-0.0811075	0.166084	400000	FAIL	0.779673	NONE
chr1	14150000	14800000	0.0196379	0.0639594	650000	FAIL	1.1941	NONE
chr1	14800000	15000000	-0.0266156	0.613311	200000	FAIL	0.212319	NONE
chr1	15000000	15150000	0.0141084	0.770558	150000	FAIL	0.113194	NONE
chr1	15150000	15400000	-0.166407	0.04279	250000	FAIL	1.36866	NONE
chr1	15400000	15450000	0.105086	0.136981	50000	FAIL	0.863341	NONE
chr1	15450000	15650000	-0.307522	0.0072946	200000	FAIL	2.137	NONE
chr1	15650000	15850000	-0.0940783	0.17195	200000	FAIL	0.764599	NONE
chr1	15850000	16100000	0.0821114	0.210942	250000	FAIL	0.675837	NONE
chr1	16100000	16400000	-0.0037729	0.931942	300000	FAIL	0.0306111	NONE
chr1	16400000	16850000	0.0262057	0.0408723	450000	FAIL	1.38857	NONE
chr1	16850000	17200000	-0.21149	0.021771	350000	FAIL	1.66212	NONE
chr1	17200000	17250000	0.105252	0.136755	50000	FAIL	0.864057	NONE
chr1	17250000	17650000	-0.00363028	0.934837	400000	FAIL	0.0292639	NONE
chr1	17650000	17800000	0.165424	0.0434292	150000	FAIL	1.36222	NONE
chr1	17800000	19450000	-0.128101	0.0204926	1650000	FAIL	1.6884	NONE
chr1	19450000	20450000	0.0363775	0.236849	1000000	FAIL	0.625528	NONE
chr1	20450000	20850000	-0.204927	0.0237639	400000	FAIL	1.62408	NONE
chr1	20850000	21500000	0.13453	0.0696371	650000	FAIL	1.15716	NONE
chr1	21500000	22000000	-0.18125	0.00962587	500000	PASS	2.01656	Inactivation
chr1	22000000	22450000	0.0373905	0.0192517	450000	FAIL	1.71553	NONE
chr1	22450000	23050000	-0.237428	0.00733221	600000	PASS	2.13477	Inactivation
chr1	23050000	24050000	-0.0329853	0.189509	1000000	FAIL	0.722369	NONE
chr1	24050000	24550000	0.0102571	0.808423	500000	FAIL	0.0923615	NONE
chr1	24550000	25150000	-0.116908	0.035721	600000	FAIL	1.44708	NONE
chr1	25150000	25600000	0.078471	0.0369618	450000	FAIL	1.43225	NONE
chr1	25600000	25950000	-0.0598885	0.138334	350000	FAIL	0.85907	NONE
chr1	25950000	26150000	0.0397516	0.468246	200000	FAIL	0.329526	NONE
chr1	26150000	27250000	-0.173433	0.0127844	1100000	FAIL	1.89332	NONE
chr1	27250000	27300000	0.0162001	0.744426	50000	FAIL	0.128179	NONE
chr1	27300000	27600000	-0.00340771	0.938109	300000	FAIL	0.0277469	NONE
chr1	27600000	27950000	0.0803184	0.125588	350000	FAIL	0.901054	NONE
chr1	27950000	28600000	-0.0127573	0.408836	650000	FAIL	0.388451	NONE
chr1	28600000	29100000	0.0608046	0.0779846	500000	FAIL	1.10799	NONE
chr1	29100000	29450000	-0.64527	0.000263207	350000	PASS	3.5797	Inactivation
chr1	29450000	29650000	-0.295345	0.00793382	200000	FAIL	2.10052	NONE
chr1	29650000	29900000	-0.0906015	0.185486	250000	FAIL	0.731689	NONE
chr1	30000000	31150000	-0.144699	0.0494078	1150000	FAIL	1.3062	NONE
chr1	31150000	31200000	-0.698527	0.000112803	50000	FAIL	3.94768	NONE
chr1	31200000	32050000	0.0407424	0.193533	850000	FAIL	0.713246	NONE
chr1	32050000	32850000	-0.0379464	0.167249	800000	FAIL	0.776635	NONE
chr1	32850000	33950000	0.080761	0.0383155	1100000	FAIL	1.41663	NONE
chr1	33950000	35450000	-0.0732782	0.00387291	1500000	FAIL	2.41196	NONE
chr1	35450000	35550000	0.292666	0.00819703	100000	FAIL	2.08634	NONE
chr1	35550000	35700000	-0.00103074	0.97759	150000	FAIL	0.00984335	NONE
chr1	35700000	36100000	0.172432	0.0175221	400000	FAIL	1.75641	NONE
chr1	36100000	36350000	-0.0477589	0.391502	250000	FAIL	0.407266	NONE
chr1	36350000	36950000	0.0602783	0.0772326	600000	FAIL	1.1122	NONE
chr1	36950000	38250000	-0.0953556	0.0184621	1300000	FAIL	1.73372	NONE
chr1	38250000	38500000	0.033202	0.53104	250000	FAIL	0.274873	NONE
chr1	38500000	39300000	-0.0431756	0.103854	800000	FAIL	0.983576	NONE
chr1	39300000	39550000	0.0256648	0.623049	250000	FAIL	0.205477	NONE
chr1	39550000	40250000	-0.106789	0.0335401	700000	FAIL	1.47444	NONE
chr1	40250000	41100000	0.0433301	0.140553	850000	FAIL	0.852161	NONE
chr1	41100000	41500000	-0.000618012	0.984208	400000	FAIL	0.0069133	NONE
chr1	41500000	41950000	0.212409	0.00838503	450000	PASS	2.0765	Activation
chr1	41950000	42650000	-0.0722096	0.189096	700000	FAIL	0.723318	NONE
chr1	42650000	42800000	0.000183675	0.993194	150000	FAIL	0.00296582	NONE
chr1	42800000	43300000	-0.093418	0.169167	500000	FAIL	0.771684	NONE
chr1	43300000	43350000	0.00297337	0.949088	50000	FAIL	0.0226934	NONE
chr1	43350000	44550000	-0.0782637	0.0114683	1200000	FAIL	1.9405	NONE
chr1	44550000	44700000	0.00989684	0.830269	150000	FAIL	0.0807813	NONE
chr1	44700000	45250000	-0.0659155	0.29122	550000	FAIL	0.535779	NONE
chr1	45250000	45500000	0.122868	0.094153	250000	FAIL	1.02617	NONE
chr1	45500000	45700000	-0.0294377	0.579808	200000	FAIL	0.236716	NONE
chr1	45700000	45750000	-0.301644	0.00752021	50000	FAIL	2.12377	NONE
chr1	45750000	45950000	0.0120815	0.798195	200000	FAIL	0.0978909	NONE
chr1	45950000	47450000	-0.0914029	0.0514758	1500000	FAIL	1.2884	NONE
chr1	47450000	47900000	0.044471	0.337131	450000	FAIL	0.472201	NONE
chr1	47900000	48250000	-0.0192707	0.702312	350000	FAIL	0.15347	NONE
chr1	48250000	49000000	0.232813	0.00383531	750000	PASS	2.4162	Activation
chr1	49000000	49400000	-0.0482525	0.396917	400000	FAIL	0.401301	NONE
chr1	49400000	50550000	0.0141945	0.431622	1150000	FAIL	0.364896	NONE
chr1	50550000	50800000	-0.0361148	0.500132	250000	FAIL	0.300916	NONE
chr1	50800000	51400000	0.0820379	0.211732	600000	FAIL	0.674214	NONE
chr1	51400000	51700000	-0.180491	0.0335401	300000	FAIL	1.47444	NONE
chr1	51700000	52200000	0.00579851	0.834217	500000	FAIL	0.078721	NONE
chr1	52200000	52500000	-0.0254984	0.186952	300000	FAIL	0.728269	NONE
chr1	52500000	52800000	0.0453159	0.376236	300000	FAIL	0.424539	NONE
chr1	52800000	53150000	-0.0211205	0.677684	350000	FAIL	0.168973	NONE
chr1	53150000	53700000	0.195538	0.0228238	550000	FAIL	1.64161	NONE
chr1	53700000	54300000	0.349475	0.00304569	600000	PASS	2.51631	Activation
chr1	54300000	54450000	0.0682882	0.277947	150000	FAIL	0.556038	NONE
chr1	54450000	54650000	-0.0199736	0.263433	200000	FAIL	0.57933	NONE
chr1	54650000	54850000	0.0126196	0.791277	200000	FAIL	0.101672	NONE
chr1	54850000	55600000	-0.131037	0.0267719	750000	FAIL	1.57232	NONE
chr1	55600000	55950000	0.103727	0.0448581	350000	FAIL	1.34816	NONE
chr1	55950000	56200000	0.316484	0.00620417	250000	FAIL	2.20732	NONE
chr1	56200000	56300000	0.191534	0.0288776	100000	FAIL	1.53944	NONE
chr1	56300000	56850000	0.365775	0.00203046	550000	PASS	2.69241	Activation
chr1	56850000	57050000	0.137836	0.0723068	200000	FAIL	1.14082	NONE
chr1	57050000	57100000	0.369928	0.00387291	50000	FAIL	2.41196	NONE
chr1	57100000	57300000	0.173849	0.0397067	200000	FAIL	1.40114	NONE
chr1	57300000	59400000	-0.0934736	0.022711	2100000	FAIL	1.64376	NONE
chr1	59400000	60000000	0.0195203	0.569543	600000	FAIL	0.244473	NONE
chr1	60000000	60450000	-0.1614	0.037225	450000	FAIL	1.42916	NONE
chr1	60450000	60800000	0.0209022	0.680015	350000	FAIL	0.167481	NONE
chr1	60800000	61200000	-0.0419611	0.306975	400000	FAIL	0.512897	NONE
chr1	61200000	61300000	0.0353045	0.508554	100000	FAIL	0.293663	NONE
chr1	61300000	61500000	-0.248363	0.0141004	200000	FAIL	1.85077	NONE
chr1	61500000	61800000	-0.261197	0.0117691	300000	FAIL	1.92926	NONE
chr1	61800000	61850000	-0.137987	0.0712916	50000	FAIL	1.14696	NONE
chr1	61850000	62600000	-0.443993	0.000940026	750000	PASS	3.02686	Inactivation
chr1	62600000	63250000	-0.0528509	0.0897161	650000	FAIL	1.04713	NONE
chr1	63250000	63300000	0.45275	0.00203046	50000	FAIL	2.69241	NONE
chr1	63300000	63900000	-0.0434791	0.434668	600000	FAIL	0.361842	NONE
chr1	63900000	64050000	0.473866	0.00157924	150000	FAIL	2.80155	NONE
chr1	64050000	64600000	0.0453693	0.316112	550000	FAIL	0.500159	NONE
chr1	64600000	64700000	0.390772	0.0036473	100000	FAIL	2.43803	NONE
chr1	64700000	65700000	-0.139149	0.0208686	1000000	FAIL	1.68051	NONE
chr1	65700000	66200000	0.0664942	0.0823463	500000	FAIL	1.08436	NONE
chr1	66200000	66700000	0.415777	0.00282008	500000	PASS	2.54974	Activation
chr1	66700000	67200000	-0.0458634	0.403911	500000	FAIL	0.393715	NONE
chr1	67200000	67400000	0.421413	0.00274488	200000	FAIL	2.56148	NONE
chr1	67400000	67800000	0.189762	0.0160933	400000	FAIL	1.79336	NONE
chr1	67800000	68300000	-0.097647	0.150667	500000	FAIL	0.821981	NONE
chr1	68300000	68800000	0.0802763	0.0693363	500000	FAIL	1.15904	NONE
chr1	68800000	68950000	-0.0246557	0.636172	150000	FAIL	0.196425	NONE
chr1	68950000	69000000	0.48394	0.00146644	50000	FAIL	2.83374	NONE
chr1	69000000	69350000	0.0254185	0.625606	350000	FAIL	0.203699	NONE
chr1	69350000	69950000	-0.0110275	0.65862	600000	FAIL	0.181365	NONE
chr1	69950000	70300000	0.046997	0.383606	350000	FAIL	0.416115	NONE
chr1	70300000	70950000	0.254238	0.00966347	650000	PASS	2.01487	Activation
chr1	70950000	71000000	-0.388399	0.0036849	50000	FAIL	2.43357	NONE
chr1	71000000	71550000	0.050721	0.0379771	550000	FAIL	1.42048	NONE
chr1	71550000	72200000	-0.0205003	0.371122	650000	FAIL	0.430483	NONE
chr1	72200000	73300000	0.126864	0.0208686	1100000	FAIL	1.68051	NONE
chr1	73300000	73500000	-0.0648265	0.296409	200000	FAIL	0.528108	NONE
chr1	73500000	74000000	0.0407266	0.101598	500000	FAIL	0.993115	NONE
chr1	74000000	74600000	-0.0759797	0.0553487	600000	FAIL	1.25689	NONE
chr1	74600000	75050000	0.0518511	0.169806	450000	FAIL	0.770046	NONE
chr1	75050000	75500000	-0.0671744	0.109344	450000	FAIL	0.961206	NONE
chr1	75500000	76150000	0.0427456	0.356608	650000	FAIL	0.447808	NONE
chr1	76150000	76250000	-0.219176	0.0203422	100000	FAIL	1.6916	NONE
chr1	76250000	76300000	0.311744	0.00695619	50000	FAIL	2.15763	NONE
chr1	76300000	77350000	0.555152	0.000338409	1050000	PASS	3.47056	Activation
chr1	77350000	77550000	0.172327	0.0392179	200000	FAIL	1.40652	NONE
chr1	77550000	78000000	0.285733	0.00872344	450000	PASS	2.05931	Activation
chr1	78000000	78800000	0.088282	0.0335401	800000	FAIL	1.47444	NONE
chr1	78800000	79100000	0.294981	0.00785862	300000	PASS	2.10465	Activation
chr1	79100000	79700000	-0.0627536	0.172626	600000	FAIL	0.762893	NONE
chr1	79700000	79850000	0.122699	0.094529	150000	FAIL	1.02443	NONE
chr1	79850000	80100000	-0.0914788	0.18323	250000	FAIL	0.737004	NONE
chr1	80100000	80300000	0.0403264	0.464411	200000	FAIL	0.333098	NONE
chr1	80300000	80600000	-0.0639924	0.262982	300000	FAIL	0.580074	NONE
chr1	80600000	80700000	0.0789327	0.22414	100000	FAIL	0.649481	NONE
chr1	80700000	80950000	-0.0915544	0.182328	250000	FAIL	0.739148	NONE
chr1	80950000	82050000	0.12989	0.00755781	1100000	PASS	2.1216	Activation
chr1	82050000	82450000	-0.171014	0.0151908	400000	FAIL	1.81842	NONE
chr1	82450000	84300000	0.234667	0.00556496	1850000	PASS	2.25454	Activation
chr1	84300000	84400000	-0.0517466	0.37116	100000	FAIL	0.430439	NONE
chr1	84400000	84550000	0.0960663	0.164768	150000	FAIL	0.783128	NONE
chr1	84550000	84800000	-0.157515	0.0488438	250000	FAIL	1.31119	NONE
chr1	84800000	84950000	-0.316185	0.00548975	150000	FAIL	2.26045	NONE
chr1	84950000	85100000	-0.180941	0.0354202	150000	FAIL	1.45075	NONE
chr1	85100000	85400000	-0.321213	0.00274488	300000	PASS	2.56148	Inactivation
chr1	85400000	85700000	-0.0969026	0.16285	300000	FAIL	0.788212	NONE
chr1	85700000	85750000	-0.489453	0.00127844	50000	FAIL	2.89332	NONE
chr1	85750000	86100000	-0.0783344	0.153187	350000	FAIL	0.814779	NONE
chr1	86100000	86850000	0.243086	0.0134988	750000	FAIL	1.86971	NONE
chr1	86850000	87000000	-0.029643	0.578267	150000	FAIL	0.237872	NONE
chr1	87000000	87200000	-0.218323	0.00379771	200000	FAIL	2.42048	NONE
chr1	87200000	87550000	0.0264967	0.350517	350000	FAIL	0.455291	NONE
chr1	87550000	87900000	-0.217851	0.00943786	350000	PASS	2.02513	Inactivation
chr1	87900000	89100000	0.282226	0.00421132	1200000	PASS	2.37558	Activation
chr1	89100000	89150000	-0.452015	0.00203046	50000	FAIL	2.69241	NONE
chr1	89150000	89350000	0.0743797	0.242226	200000	FAIL	0.615779	NONE
chr1	89350000	89550000	-0.0628752	0.306599	200000	FAIL	0.513429	NONE
chr1	89550000	89900000	0.118358	0.080203	350000	FAIL	1.09581	NONE
chr1	89900000	90450000	-0.14585	0.0295544	550000	FAIL	1.52938	NONE
chr1	90450000	90500000	0.503931	0.000940026	50000	FAIL	3.02686	NONE
chr1	90500000	91350000	-0.0261022	0.574281	850000	FAIL	0.240876	NONE
chr1	91350000	91500000	0.0660517	0.290431	150000	FAIL	0.536958	NONE
chr1	91500000	91950000	-0.0363842	0.00785862	450000	FAIL	2.10465	NONE
chr1	91950000	92500000	0.317716	0.00481293	550000	PASS	2.31759	Activation
chr1	92500000	92700000	-0.0404193	0.46411	200000	FAIL	0.333379	NONE
chr1	92700000	93150000	0.0516761	0.0136868	450000	FAIL	1.8637	NONE
chr1	93150000	93550000	-0.0404258	0.46411	400000	FAIL	0.333379	NONE
chr1	93550000	93900000	0.0201956	0.69028	350000	FAIL	0.160975	NONE
chr1	93900000	94300000	-0.10873	0.028652	400000	FAIL	1.54285	NONE
chr1	94300000	94650000	0.0441684	0.428201	350000	FAIL	0.368353	NONE
chr1	94650000	94800000	-0.0301746	0.570483	150000	FAIL	0.243757	NONE
chr1	94800000	95000000	0.0745483	0.241587	200000	FAIL	0.616927	NONE
chr1	95000000	95250000	-0.0359765	0.50062	250000	FAIL	0.300491	NONE
chr1	95250000	95300000	0.0829347	0.208573	50000	FAIL	0.680742	NONE
chr1	95300000	95750000	-0.215805	0.00838503	450000	PASS	2.0765	Inactivation
chr1	95750000	96300000	-0.00960846	0.206693	550000	FAIL	0.684674	NONE
chr1	96300000	96700000	0.0908889	0.179395	400000	FAIL	0.746191	NONE
chr1	96700000	97500000	0.35133	0.00421132	800000	PASS	2.37558	Activation
chr1	97500000	97600000	0.0864115	0.198684	100000	FAIL	0.701837	NONE
chr1	97600000	98300000	0.289453	0.00315849	700000	PASS	2.50052	Activation
chr1	98300000	98450000	0.176116	0.0383155	150000	FAIL	1.41663	NONE
chr1	98450000	98500000	0.302191	0.00752021	50000	FAIL	2.12377	NONE
chr1	98500000	98900000	0.110721	0.0410227	400000	FAIL	1.38698	NONE
chr1	98900000	98950000	0.37863	0.00383531	50000	FAIL	2.4162	NONE
chr1	98950000	99900000	0.0390941	0.386388	950000	FAIL	0.412976	NONE
chr1	99900000	99950000	0.337569	0.00586576	50000	FAIL	2.23168	NONE
chr1	99950000	100300000	-0.0953008	0.136981	350000	FAIL	0.863341	NONE
chr1	100300000	101350000	0.194818	0.00620417	1050000	PASS	2.20732	Activation
chr1	101350000	101400000	-0.101784	0.148637	50000	FAIL	0.827873	NONE
chr1	101400000	101500000	0.000780078	0.981538	100000	FAIL	0.00809293	NONE
chr1	101500000	101750000	-0.0957508	0.165633	250000	FAIL	0.780854	NONE
chr1	101750000	102150000	0.0380985	0.482534	400000	FAIL	0.316472	NONE
chr1	102150000	102300000	-0.0417439	0.449784	150000	FAIL	0.346996	NONE
chr1	102300000	103800000	0.0685083	0.0753149	1500000	FAIL	1.12312	NONE
chr1	103900000	103950000	0.089145	0.190976	50000	FAIL	0.719022	NONE
chr1	104000000	104200000	0.0758078	0.190976	200000	FAIL	0.719022	NONE
chr1	104300000	106100000	0.040283	0.128746	1800000	FAIL	0.890266	NONE
chr1	106100000	106900000	-0.0571214	0.301147	800000	FAIL	0.521222	NONE
chr1	106900000	106950000	0.0757259	0.236849	50000	FAIL	0.625528	NONE
chr1	106950000	107150000	-0.0661079	0.290355	200000	FAIL	0.53707	NONE
chr1	107150000	107200000	-0.219403	0.0203422	50000	FAIL	1.6916	NONE
chr1	107200000	107850000	-0.168474	0.0268096	650000	FAIL	1.57171	NONE
chr1	107850000	108250000	-0.335979	0.00188005	400000	PASS	2.72583	Inactivation
chr1	108250000	108350000	-0.196169	0.0271104	100000	FAIL	1.56686	NONE
chr1	108350000	108400000	0.155264	0.0513254	50000	FAIL	1.28967	NONE
chr1	108400000	108650000	-0.0825587	0.209438	250000	FAIL	0.678945	NONE
chr1	108650000	108800000	0.0151445	0.742658	150000	FAIL	0.129211	NONE
chr1	108850000	108950000	0.0128432	0.78902	100000	FAIL	0.102912	NONE
chr1	109000000	109100000	-0.121111	0.0977251	100000	FAIL	1.00999	NONE
chr1	109100000	109200000	0.0463099	0.411995	100000	FAIL	0.385108	NONE
chr1	109200000	109250000	0.449025	0.00214326	50000	FAIL	2.66893	NONE
chr1	109250000	109700000	0.0392827	0.472495	450000	FAIL	0.325603	NONE
chr1	109700000	110000000	0.152804	0.0180485	300000	FAIL	1.74356	NONE
chr1	110000000	110350000	-0.0454202	0.406843	350000	FAIL	0.390573	NONE
chr1	110350000	110600000	0.00345741	0.937733	250000	FAIL	0.027921	NONE
chr1	110600000	110850000	-0.315379	0.00688099	250000	FAIL	2.16235	NONE
chr1	110850000	111050000	-0.0589683	0.32931	200000	FAIL	0.482395	NONE
chr1	111050000	111150000	-0.469225	0.00172965	100000	FAIL	2.76204	NONE
chr1	111150000	111950000	-0.0590888	0.292499	800000	FAIL	0.533876	NONE
chr1	111950000	112300000	0.129039	0.0820079	350000	FAIL	1.08614	NONE
chr1	112300000	112900000	-0.182131	0.0335401	600000	FAIL	1.47444	NONE
chr1	112900000	113250000	0.0315013	0.552547	350000	FAIL	0.25763	NONE
chr1	113250000	113400000	-0.309663	0.0070314	150000	FAIL	2.15296	NONE
chr1	113400000	114000000	-0.0592806	0.319045	600000	FAIL	0.496148	NONE
chr1	114000000	114200000	0.104435	0.140628	200000	FAIL	0.851928	NONE
chr1	114200000	114250000	-0.103301	0.144313	50000	FAIL	0.840695	NONE
chr1	114250000	114700000	0.124452	0.0258319	450000	FAIL	1.58784	NONE
chr1	114700000	115900000	-0.0908521	0.028652	1200000	FAIL	1.54285	NONE
chr1	115900000	116000000	0.174238	0.0391803	100000	FAIL	1.40693	NONE
chr1	116000000	116650000	-0.0228527	0.0805415	650000	FAIL	1.09398	NONE
chr1	116650000	117650000	-0.234052	0.0159428	1000000	FAIL	1.79743	NONE
chr1	117650000	117700000	0.127661	0.0833239	50000	FAIL	1.07923	NONE
chr1	117700000	117850000	-0.089534	0.189208	150000	FAIL	0.723059	NONE
chr1	117850000	118500000	0.0496276	0.101786	650000	FAIL	0.992312	NONE
chr1	118500000	118800000	-0.0737941	0.021395	300000	FAIL	1.66969	NONE
chr1	118800000	119600000	0.0778454	0.00928746	800000	FAIL	2.0321	NONE
chr1	119600000	120100000	-0.13749	0.0450085	500000	FAIL	1.34671	NONE
chr1	120100000	120150000	-0.645083	0.000263207	50000	FAIL	3.5797	NONE
chr1	120150000	120700000	0.0351586	0.510284	550000	FAIL	0.292188	NONE
chr1	120750000	120850000	-0.421101	0.00274488	100000	FAIL	2.56148	NONE
chr1	120850000	120950000	-0.0715306	0.25877	100000	FAIL	0.587085	NONE
chr1	121100000	121150000	-0.0715306	0.25877	50000	FAIL	0.587085	NONE
chr1	121150000	121400000	0.0118622	0.802895	250000	FAIL	0.0953411	NONE
chr1	121450000	121500000	0.0118622	0.802895	50000	FAIL	0.0953411	NONE
chr1	142500000	142550000	0.0690088	0.272457	50000	FAIL	0.564702	NONE
chr1	142600000	142650000	0.0690088	0.272457	50000	FAIL	0.564702	NONE
chr1	143100000	143150000	0.0647109	0.297725	50000	FAIL	0.526184	NONE
chr1	143450000	143550000	0.0647109	0.297725	100000	FAIL	0.526184	NONE
chr1	143950000	144100000	-0.0756114	0.237075	150000	FAIL	0.625115	NONE
chr1	144500000	144600000	-0.131041	0.0320361	100000	FAIL	1.49436	NONE
chr1	144650000	144750000	-0.186471	0.0320361	100000	FAIL	1.49436	NONE
chr1	144800000	145300000	0.077889	0.034405	500000	FAIL	1.46338	NONE
chr1	145350000	145850000	0.0386755	0.477308	500000	FAIL	0.321202	NONE
chr1	146300000	146400000	-0.0351349	0.51066	100000	FAIL	0.291868	NONE
chr1	146450000	147000000	-0.0776414	0.0540327	550000	FAIL	1.26734	NONE
chr1	147000000	147450000	-0.331247	0.00624177	450000	PASS	2.20469	Inactivation
chr1	147700000	147850000	-0.331247	0.00624177	150000	FAIL	2.20469	NONE
chr1	148000000	148050000	0.0663607	0.289303	50000	FAIL	0.538648	NONE
chr1	148200000	148250000	0.0663607	0.289303	50000	FAIL	0.538648	NONE
chr1	148500000	148550000	-0.29186	0.00827223	50000	FAIL	2.08238	NONE
chr1	148550000	148600000	0.00541841	0.905057	50000	FAIL	0.0433239	NONE
chr1	148800000	148950000	0.00541841	0.905057	150000	FAIL	0.0433239	NONE
chr1	149000000	149400000	0.00541841	0.905057	400000	FAIL	0.0433239	NONE
chr1	149650000	150600000	0.107756	0.0125212	950000	FAIL	1.90236	NONE
chr1	150600000	150800000	-0.107115	0.13213	200000	FAIL	0.878998	NONE
chr1	150800000	152000000	0.0112209	0.064937	1200000	FAIL	1.18751	NONE
chr1	152000000	153500000	-0.262994	0.00319609	1500000	PASS	2.49538	Inactivation
chr1	153500000	153650000	0.00117552	0.975597	150000	FAIL	0.0107296	NONE
chr1	153650000	154450000	-0.044297	0.345027	800000	FAIL	0.462147	NONE
chr1	154450000	154650000	0.0120988	0.798195	200000	FAIL	0.0978909	NONE
chr1	154650000	154900000	-0.274477	0.00966347	250000	FAIL	2.01487	NONE
chr1	154900000	155300000	0.0159646	0.747434	400000	FAIL	0.126427	NONE
chr1	155300000	155500000	-0.0505517	0.380071	200000	FAIL	0.420135	NONE
chr1	155500000	156050000	0.0601256	0.013198	550000	FAIL	1.87949	NONE
chr1	156050000	156650000	-0.00570023	0.837563	600000	FAIL	0.0769823	NONE
chr1	156650000	156900000	0.00813788	0.861703	250000	FAIL	0.0646422	NONE
chr1	156900000	157500000	-0.0756635	0.200376	600000	FAIL	0.698154	NONE
chr1	157500000	157900000	0.0116969	0.806054	400000	FAIL	0.093636	NONE
chr1	157900000	158150000	-0.272999	0.00240647	250000	FAIL	2.61862	NONE
chr1	158150000	158950000	0.0156482	0.556383	800000	FAIL	0.254626	NONE
chr1	158950000	159050000	-0.273635	0.00992668	100000	FAIL	2.0032	NONE
chr1	159050000	159750000	0.659725	0.000112803	700000	PASS	3.94768	Activation
chr1	159750000	161150000	-0.114837	0.0220718	1400000	FAIL	1.65616	NONE
chr1	161150000	161450000	0.0498948	0.383606	300000	FAIL	0.416115	NONE
chr1	161450000	162900000	-0.11664	0.00624177	1450000	PASS	2.20469	Inactivation
chr1	162900000	163100000	0.157448	0.0489566	200000	FAIL	1.31019	NONE
chr1	163100000	163350000	-0.053713	0.359955	250000	FAIL	0.443752	NONE
chr1	163350000	164500000	0.0389702	0.122918	1150000	FAIL	0.910385	NONE
chr1	164500000	165900000	-0.0816221	0.14984	1400000	FAIL	0.824372	NONE
chr1	165900000	166250000	0.0277173	0.574694	350000	FAIL	0.240563	NONE
chr1	166250000	166450000	-0.0998241	0.154766	200000	FAIL	0.810325	NONE
chr1	166450000	166800000	0.0241185	0.612371	350000	FAIL	0.212986	NONE
chr1	166800000	168300000	-0.114931	0.00740741	1500000	PASS	2.13033	Inactivation
chr1	168300000	168500000	0.0599904	0.323256	200000	FAIL	0.490453	NONE
chr1	168500000	169350000	-0.0137665	0.223689	850000	FAIL	0.650356	NONE
chr1	169350000	169500000	0.0794556	0.221809	150000	FAIL	0.654022	NONE
chr1	169500000	169800000	-0.265987	0.0107539	300000	FAIL	1.96843	NONE
chr1	169800000	170400000	-0.0475149	0.257981	600000	FAIL	0.588413	NONE
chr1	170400000	171150000	0.0774322	0.0410603	750000	FAIL	1.38658	NONE
chr1	171150000	171400000	-0.0314841	0.552547	250000	FAIL	0.25763	NONE
chr1	171400000	171550000	0.0463185	0.411995	150000	FAIL	0.385108	NONE
chr1	171550000	172100000	-0.235519	0.016018	550000	FAIL	1.79539	NONE
chr1	172100000	172350000	0.0227865	0.65862	250000	FAIL	0.181365	NONE
chr1	172350000	172400000	-0.111452	0.119609	50000	FAIL	0.922236	NONE
chr1	172400000	172800000	-0.279813	0.00300808	400000	PASS	2.52171	Inactivation
chr1	172800000	172850000	-0.145205	0.0607633	50000	FAIL	1.21636	NONE
chr1	172850000	173150000	-0.24245	0.0141004	300000	FAIL	1.85077	NONE
chr1	173150000	173500000	-0.102603	0.146494	350000	FAIL	0.834181	NONE
chr1	173500000	173750000	-0.245459	0.0142508	250000	FAIL	1.84616	NONE
chr1	173750000	174000000	-0.0525181	0.368942	250000	FAIL	0.433042	NONE
chr1	174000000	174250000	-0.357194	0.00473773	250000	FAIL	2.32443	NONE
chr1	174250000	174650000	-0.113155	0.115322	400000	FAIL	0.938086	NONE
chr1	174650000	175250000	-0.295866	0.0072946	600000	PASS	2.137	Inactivation
chr1	175250000	175900000	-0.0767876	0.152811	650000	FAIL	0.815846	NONE
chr1	175900000	176850000	0.182904	0.0072946	950000	PASS	2.137	Activation
chr1	176850000	176950000	-0.155542	0.0510246	100000	FAIL	1.29222	NONE
chr1	176950000	177300000	-0.0699437	0.172589	350000	FAIL	0.762987	NONE
chr1	177300000	177350000	-0.166252	0.04279	50000	FAIL	1.36866	NONE
chr1	177350000	177950000	-0.0688306	0.273811	600000	FAIL	0.562549	NONE
chr1	177950000	178000000	-0.875421	7.52021e-05	50000	FAIL	4.12377	NONE
chr1	178000000	178450000	-0.0911071	0.184245	450000	FAIL	0.734604	NONE
chr1	178450000	178550000	0.0471677	0.406731	100000	FAIL	0.390693	NONE
chr1	178550000	178750000	-0.0201675	0.690468	200000	FAIL	0.160856	NONE
chr1	178750000	179000000	-0.266309	0.0107539	250000	FAIL	1.96843	NONE
chr1	179000000	179100000	-0.0853138	0.200376	100000	FAIL	0.698154	NONE
chr1	179100000	179350000	0.157953	0.0201918	250000	FAIL	1.69483	NONE
chr1	179350000	179800000	-0.00944161	0.828878	450000	FAIL	0.0815096	NONE
chr1	179800000	179850000	-0.630422	0.000300808	50000	FAIL	3.52171	NONE
chr1	179850000	180150000	0.00155367	0.969092	300000	FAIL	0.013635	NONE
chr1	180150000	180200000	-0.193016	0.0286144	50000	FAIL	1.54342	NONE
chr1	180200000	180450000	0.0713519	0.0372626	250000	FAIL	1.42873	NONE
chr1	180450000	180800000	0.366648	0.00428652	350000	PASS	2.3679	Activation
chr1	180800000	180950000	0.0257188	0.622185	150000	FAIL	0.206081	NONE
chr1	180950000	182000000	-0.0996491	0.035533	1050000	FAIL	1.44937	NONE
chr1	182000000	182350000	0.0600234	0.0151908	350000	FAIL	1.81842	NONE
chr1	182350000	182500000	-0.0780532	0.220793	150000	FAIL	0.656014	NONE
chr1	182500000	182800000	0.0209411	0.679639	300000	FAIL	0.167722	NONE
chr1	182800000	183600000	-0.0769256	0.0261703	800000	FAIL	1.58219	NONE
chr1	183600000	184150000	0.147959	0.028652	550000	FAIL	1.54285	NONE
chr1	184150000	184300000	-0.0352483	0.509532	150000	FAIL	0.292829	NONE
chr1	184300000	184700000	-0.276473	0.000902425	400000	PASS	3.04459	Inactivation
chr1	184700000	185300000	-0.0355552	0.146343	600000	FAIL	0.834627	NONE
chr1	185300000	185650000	-0.158628	0.0483174	350000	FAIL	1.3159	NONE
chr1	185650000	186100000	0.21581	0.0204926	450000	FAIL	1.6884	NONE
chr1	186100000	186400000	0.00736321	0.853431	300000	FAIL	0.0688315	NONE
chr1	186400000	186550000	-0.359089	0.00473773	150000	FAIL	2.32443	NONE
chr1	186550000	186650000	-0.185736	0.0322617	100000	FAIL	1.49131	NONE
chr1	186650000	187000000	-0.25353	0.00432412	350000	PASS	2.3641	Inactivation
chr1	187000000	187200000	-0.0370634	0.492611	200000	FAIL	0.307496	NONE
chr1	187200000	187250000	0.0866168	0.198158	50000	FAIL	0.702989	NONE
chr1	187250000	187550000	-0.17002	0.0245159	300000	FAIL	1.61055	NONE
chr1	187550000	187750000	0.0130388	0.785636	200000	FAIL	0.104778	NONE
chr1	187750000	191250000	-0.123749	0.0305321	3500000	FAIL	1.51524	NONE
chr1	191250000	191700000	0.0106589	0.766159	450000	FAIL	0.115681	NONE
chr1	191700000	193100000	-0.142976	0.028652	1400000	FAIL	1.54285	NONE
chr1	193100000	195650000	0.123153	0.00924986	2550000	PASS	2.03386	Activation
chr1	195650000	197800000	-0.144212	0.0251175	2150000	FAIL	1.60002	NONE
chr1	197800000	198050000	0.151975	0.0540703	250000	FAIL	1.26704	NONE
chr1	198050000	198450000	-0.134344	0.0208686	400000	FAIL	1.68051	NONE
chr1	198450000	198750000	0.137475	0.0729836	300000	FAIL	1.13677	NONE
chr1	198750000	201850000	-0.0938099	0.0182741	3100000	FAIL	1.73816	NONE
chr1	201850000	203250000	0.0868499	0.0287648	1400000	FAIL	1.54114	NONE
chr1	203250000	203450000	-0.0802098	0.220154	200000	FAIL	0.657273	NONE
chr1	203450000	203500000	0.138493	0.0706148	50000	FAIL	1.1511	NONE
chr1	203500000	203850000	-0.0649453	0.296259	350000	FAIL	0.528329	NONE
chr1	203850000	204000000	0.236519	0.01583	150000	FAIL	1.80052	NONE
chr1	204000000	204500000	-0.0600423	0.322993	500000	FAIL	0.490807	NONE
chr1	204500000	205050000	-0.289363	0.00684339	550000	PASS	2.16473	Inactivation
chr1	205050000	205200000	0.274054	0.00973867	150000	FAIL	2.0115	NONE
chr1	205200000	205950000	-0.224364	0.00665539	750000	PASS	2.17683	Inactivation
chr1	206050000	206200000	-0.0767653	0.233277	150000	FAIL	0.632128	NONE
chr1	206200000	206350000	0.15575	0.0506862	150000	FAIL	1.29511	NONE
chr1	206500000	206600000	0.230248	0.0174845	100000	FAIL	1.75735	NONE
chr1	206600000	207600000	-0.125306	0.0201918	1000000	FAIL	1.69483	NONE
chr1	207600000	207800000	0.135446	0.0747509	200000	FAIL	1.12638	NONE
chr1	207800000	208050000	-0.242777	0.0146644	250000	FAIL	1.83374	NONE
chr1	208050000	208400000	0.0165175	0.287422	350000	FAIL	0.541479	NONE
chr1	208400000	208450000	-0.362581	0.00454973	50000	FAIL	2.34201	NONE
chr1	208450000	208700000	0.0485939	0.394322	250000	FAIL	0.404149	NONE
chr1	208700000	210000000	-0.210648	0.00635458	1300000	PASS	2.19691	Inactivation
chr1	210000000	210100000	0.390932	0.0036473	100000	FAIL	2.43803	NONE
chr1	210100000	210600000	-0.0601914	0.143298	500000	FAIL	0.843761	NONE
chr1	210600000	212250000	0.10302	0.0271104	1650000	FAIL	1.56686	NONE
chr1	212250000	212650000	-0.0513123	0.374582	400000	FAIL	0.426453	NONE
chr1	212650000	212850000	0.0557767	0.346719	200000	FAIL	0.460022	NONE
chr1	212850000	213250000	0.295171	0.00387291	400000	PASS	2.41196	Activation
chr1	213250000	213650000	-0.0569155	0.340816	400000	FAIL	0.46748	NONE
chr1	213650000	214050000	0.0669339	0.254597	400000	FAIL	0.594147	NONE
chr1	214050000	214800000	-0.186378	0.00146644	750000	PASS	2.83374	Inactivation
chr1	214800000	216950000	0.13482	0.0134988	2150000	FAIL	1.86971	NONE
chr1	216950000	217300000	-0.298271	0.00552735	350000	PASS	2.25748	Inactivation
chr1	217300000	217600000	-0.131027	0.0794134	300000	FAIL	1.10011	NONE
chr1	217600000	217650000	-0.333033	0.00620417	50000	FAIL	2.20732	NONE
chr1	217650000	217850000	-0.0404236	0.46411	200000	FAIL	0.333379	NONE
chr1	217850000	217900000	0.183072	0.0335025	50000	FAIL	1.47492	NONE
chr1	217900000	218050000	-0.026581	0.613311	150000	FAIL	0.212319	NONE
chr1	218050000	218500000	0.0737055	0.245535	450000	FAIL	0.609887	NONE
chr1	218500000	219450000	-0.0478419	0.402106	950000	FAIL	0.39566	NONE
chr1	219450000	219600000	0.466485	0.00188005	150000	FAIL	2.72583	NONE
chr1	219600000	220150000	-0.154462	0.0363226	550000	FAIL	1.43982	NONE
chr1	220150000	220450000	0.0728628	0.250573	300000	FAIL	0.601065	NONE
chr1	220450000	220950000	-0.155864	0.035533	500000	FAIL	1.44937	NONE
chr1	220950000	221850000	0.324345	0.0035721	900000	PASS	2.44708	Activation
chr1	221850000	222150000	-0.0420003	0.117052	300000	FAIL	0.931621	NONE
chr1	222150000	222600000	0.445324	0.000902425	450000	PASS	3.04459	Activation
chr1	222600000	222700000	0.252765	0.0134988	100000	FAIL	1.86971	NONE
chr1	222700000	222950000	0.0273373	0.603196	250000	FAIL	0.219541	NONE
chr1	222950000	223850000	-0.0830631	0.0343674	900000	FAIL	1.46385	NONE
chr1	223850000	223900000	0.18433	0.0329009	50000	FAIL	1.48279	NONE
chr1	223900000	224100000	-0.157027	0.0109043	200000	FAIL	1.9624	NONE
chr1	224100000	224200000	0.101138	0.150667	100000	FAIL	0.821981	NONE
chr1	224200000	224250000	-0.310037	0.0069938	50000	FAIL	2.15529	NONE
chr1	224250000	224650000	0.00519692	0.909607	400000	FAIL	0.0411462	NONE
chr1	224650000	224850000	-0.0780964	0.227938	200000	FAIL	0.642184	NONE
chr1	224850000	225150000	0.383222	0.00379771	300000	PASS	2.42048	Activation
chr1	225150000	226300000	0.0627531	0.297951	1150000	FAIL	0.525856	NONE
chr1	226300000	226400000	0.265114	0.0111675	100000	FAIL	1.95204	NONE
chr1	226400000	226600000	-0.237148	0.0156796	200000	FAIL	1.80466	NONE
chr1	226600000	226800000	-0.452834	0.00203046	200000	FAIL	2.69241	NONE
chr1	226800000	227150000	-0.200989	0.0244031	350000	FAIL	1.61256	NONE
chr1	227150000	227200000	0.0415883	0.451438	50000	FAIL	0.345402	NONE
chr1	227200000	227600000	-0.0056896	0.901034	400000	FAIL	0.0452588	NONE
chr1	227600000	227650000	-0.542643	0.000526415	50000	FAIL	3.27867	NONE
chr1	227650000	227900000	-0.0297489	0.576048	250000	FAIL	0.239541	NONE
chr1	227900000	228150000	-0.165145	0.0436172	250000	FAIL	1.36034	NONE
chr1	228150000	228400000	-0.0399569	0.466591	250000	FAIL	0.331063	NONE
chr1	228400000	228750000	-0.331356	0.00624177	350000	PASS	2.20469	Inactivation
chr1	228750000	229300000	0.277813	0.00838503	550000	PASS	2.0765	Activation
chr1	229300000	229350000	0.171405	0.0405715	50000	FAIL	1.39178	NONE
chr1	229350000	229400000	0.191013	0.0292536	50000	FAIL	1.53382	NONE
chr1	229400000	229800000	0.0248242	0.634104	400000	FAIL	0.197839	NONE
chr1	229800000	231400000	-0.102451	0.0245159	1600000	FAIL	1.61055	NONE
chr1	231400000	231700000	0.237076	0.00658018	300000	PASS	2.18176	Activation
chr1	231700000	232850000	0.480281	0.000488814	1150000	PASS	3.31086	Activation
chr1	232850000	233400000	0.322374	0.00639218	550000	PASS	2.19435	Activation
chr1	233400000	233850000	-0.0279705	0.596277	450000	FAIL	0.224552	NONE
chr1	233850000	234200000	0.195525	0.0272608	350000	FAIL	1.56446	NONE
chr1	234200000	234600000	-0.19529	0.0272984	400000	FAIL	1.56386	NONE
chr1	234600000	234650000	0.135027	0.0753149	50000	FAIL	1.12312	NONE
chr1	234650000	234850000	-0.0941993	0.170859	200000	FAIL	0.767362	NONE
chr1	234850000	235650000	0.0244967	0.366911	800000	FAIL	0.435439	NONE
chr1	235650000	236150000	-0.0238475	0.64576	500000	FAIL	0.189929	NONE
chr1	236150000	236450000	0.0471159	0.40752	300000	FAIL	0.389851	NONE
chr1	236450000	236750000	-0.129355	0.0816695	300000	FAIL	1.08794	NONE
chr1	236750000	236800000	0.0626224	0.306975	50000	FAIL	0.512897	NONE
chr1	236800000	237100000	-0.0112841	0.810679	300000	FAIL	0.0911512	NONE
chr1	237100000	237250000	0.0145038	0.764542	150000	FAIL	0.116599	NONE
chr1	237250000	237300000	-0.0835354	0.207407	50000	FAIL	0.683176	NONE
chr1	237300000	238450000	0.0565783	0.0286144	1150000	FAIL	1.54342	NONE
chr1	238450000	238500000	-0.010288	0.825343	50000	FAIL	0.0833655	NONE
chr1	238500000	238700000	0.15751	0.0385787	200000	FAIL	1.41365	NONE
chr1	238700000	238850000	-0.0545767	0.168754	150000	FAIL	0.772747	NONE
chr1	238850000	240450000	0.16348	0.0193269	1600000	FAIL	1.71384	NONE
chr1	240450000	240600000	-0.00343148	0.937921	150000	FAIL	0.0278339	NONE
chr1	240600000	240950000	0.0974691	0.142132	350000	FAIL	0.847308	NONE
chr1	240950000	241750000	0.363595	0.00221846	800000	PASS	2.65395	Activation
chr1	241750000	241950000	-0.066136	0.290355	200000	FAIL	0.53707	NONE
chr1	241950000	242000000	0.118678	0.101184	50000	FAIL	0.994886	NONE
chr1	242000000	242150000	-0.160357	0.0474901	150000	FAIL	1.3234	NONE
chr1	242150000	243300000	0.104603	0.0794134	1150000	FAIL	1.10011	NONE
chr1	243300000	243900000	-0.0800628	0.107276	600000	FAIL	0.969498	NONE
chr1	243900000	244000000	0.0431723	0.437225	100000	FAIL	0.359295	NONE
chr1	244000000	244600000	-0.112236	0.117766	600000	FAIL	0.928978	NONE
chr1	244600000	244650000	0.386331	0.0037225	50000	FAIL	2.42916	NONE
chr1	244650000	244800000	0.0514895	0.373792	150000	FAIL	0.42737	NONE
chr1	244800000	245200000	0.268096	0.0102275	400000	FAIL	1.99023	NONE
chr1	245200000	245250000	0.609071	0.000338409	50000	FAIL	3.47056	NONE
chr1	245250000	246200000	0.032539	0.175785	950000	FAIL	0.755018	NONE
chr1	246200000	246650000	-0.00680462	0.885279	450000	FAIL	0.0529197	NONE
chr1	246650000	247450000	0.215577	0.0102275	800000	FAIL	1.99023	NONE
chr1	247450000	247650000	-0.108599	0.128144	200000	FAIL	0.8923	NONE
chr1	247650000	248600000	0.0333307	0.356007	950000	FAIL	0.448542	NONE
chr1	248600000	248750000	-0.131876	0.0789622	150000	FAIL	1.10258	NONE
chr1	248750000	248950000	0.120496	0.0984772	200000	FAIL	1.00666	NONE
chr1	249050000	249250000	0.192385	0.0208686	200000	FAIL	1.68051	NONE
chr10	50000	200000	0.126813	0.080714	150000	FAIL	1.09305	NONE
chr10	200000	850000	-0.0670812	0.0743759	650000	FAIL	1.12857	NONE
chr10	850000	1150000	0.0697553	0.222934	300000	FAIL	0.651824	NONE
chr10	1150000	1750000	-0.0923435	0.135364	600000	FAIL	0.868496	NONE
chr10	1750000	2100000	0.0776	0.0228302	350000	FAIL	1.64149	NONE
chr10	2100000	2300000	-0.0143743	0.738908	200000	FAIL	0.131409	NONE
chr10	2300000	2850000	0.128	0.0798732	550000	FAIL	1.0976	NONE
chr10	2850000	3150000	-0.263753	0.00834303	300000	PASS	2.07868	Inactivation
chr10	3150000	3800000	0.0343573	0.481503	650000	FAIL	0.317401	NONE
chr10	3800000	3950000	-0.208085	0.0223128	150000	FAIL	1.65145	NONE
chr10	3950000	5500000	0.0267788	0.357522	1550000	FAIL	0.446698	NONE
chr10	5500000	5750000	-0.0128307	0.764778	250000	FAIL	0.116465	NONE
chr10	5750000	5950000	0.041293	0.415341	200000	FAIL	0.381595	NONE
chr10	5950000	6700000	-0.295535	0.00194024	750000	PASS	2.71214	Inactivation
chr10	6700000	7800000	-0.0221977	0.146682	1100000	FAIL	0.833623	NONE
chr10	7800000	8100000	0.0589291	0.278554	300000	FAIL	0.555091	NONE
chr10	8100000	9100000	-0.0784085	0.110141	1000000	FAIL	0.958051	NONE
chr10	9100000	9150000	0.00590199	0.878994	50000	FAIL	0.0560143	NONE
chr10	9150000	9350000	-0.0753988	0.19881	200000	FAIL	0.701562	NONE
chr10	9350000	9700000	0.0354938	0.0436554	350000	FAIL	1.35996	NONE
chr10	9700000	9900000	-0.0759297	0.196417	200000	FAIL	0.706821	NONE
chr10	9900000	11550000	0.0928026	0.00194024	1650000	FAIL	2.71214	NONE
chr10	11550000	12250000	-0.0606184	0.161945	700000	FAIL	0.790631	NONE
chr10	12250000	12300000	0.424762	0.00135817	50000	FAIL	2.86705	NONE
chr10	12300000	14150000	-0.111365	0.00194024	1850000	PASS	2.71214	Inactivation
chr10	14150000	14500000	0.16858	0.0366059	350000	FAIL	1.43645	NONE
chr10	14500000	15250000	-0.137694	0.0239296	750000	FAIL	1.62106	NONE
chr10	15250000	15950000	0.0646316	0.121006	700000	FAIL	0.917192	NONE
chr10	15950000	16400000	-0.0071243	0.85985	450000	FAIL	0.0655773	NONE
chr10	16400000	17300000	0.0373537	0.10445	900000	FAIL	0.981093	NONE
chr10	17300000	17800000	-0.166116	0.0298797	500000	FAIL	1.52462	NONE
chr10	18200000	18550000	0.15876	0.0436554	350000	FAIL	1.35996	NONE
chr10	18550000	18800000	-0.0770123	0.193701	250000	FAIL	0.712869	NONE
chr10	18800000	19650000	0.0925612	0.0463071	850000	FAIL	1.33435	NONE
chr10	19650000	20150000	-0.0240354	0.386561	500000	FAIL	0.412782	NONE
chr10	20150000	20350000	0.0872727	0.156707	200000	FAIL	0.804912	NONE
chr10	20350000	20750000	-0.0102883	0.81309	400000	FAIL	0.0898613	NONE
chr10	20750000	21150000	0.0172869	0.699457	400000	FAIL	0.155239	NONE
chr10	21150000	21550000	0.262523	0.00853706	400000	PASS	2.06869	Activation
chr10	21550000	21800000	-0.0353281	0.470185	250000	FAIL	0.327731	NONE
chr10	21800000	22500000	0.136852	0.0280041	700000	FAIL	1.55278	NONE
chr10	22500000	22650000	-0.0487665	0.349825	150000	FAIL	0.456149	NONE
chr10	22650000	23050000	0.0332118	0.47122	400000	FAIL	0.326777	NONE
chr10	23050000	23400000	0.290502	0.0051093	350000	PASS	2.29164	Activation
chr10	23400000	23600000	-0.00498002	0.904734	200000	FAIL	0.043479	NONE
chr10	23600000	23800000	0.112787	0.103544	200000	FAIL	0.984874	NONE
chr10	23800000	24500000	-0.0155881	0.710969	700000	FAIL	0.148149	NONE
chr10	24500000	24650000	-0.519005	0.000582072	150000	FAIL	3.23502	NONE
chr10	24650000	25350000	-0.18011	0.0234769	700000	FAIL	1.62936	NONE
chr10	25350000	25400000	-0.631401	0.000258699	50000	FAIL	3.58721	NONE
chr10	25400000	25600000	0.0593203	0.276678	200000	FAIL	0.558025	NONE
chr10	25600000	25900000	-0.124525	0.0436554	300000	FAIL	1.35996	NONE
chr10	25900000	26850000	0.0260809	0.383198	950000	FAIL	0.416577	NONE
chr10	26850000	26950000	-0.150525	0.0492174	100000	FAIL	1.30788	NONE
chr10	26950000	27150000	0.0868256	0.15897	200000	FAIL	0.798684	NONE
chr10	27150000	27350000	-0.0947462	0.135687	200000	FAIL	0.86746	NONE
chr10	27350000	27550000	0.128161	0.0798732	200000	FAIL	1.0976	NONE
chr10	27550000	27850000	-0.0933888	0.0577545	300000	FAIL	1.23841	NONE
chr10	27850000	28050000	0.0517629	0.327965	200000	FAIL	0.484172	NONE
chr10	28050000	28250000	-0.0385026	0.175333	200000	FAIL	0.756136	NONE
chr10	28250000	28450000	0.0609931	0.0382227	200000	FAIL	1.41768	NONE
chr10	28450000	28800000	-0.149953	0.0514164	350000	FAIL	1.2889	NONE
chr10	28800000	29700000	0.0669789	0.0315612	900000	FAIL	1.50085	NONE
chr10	29700000	30200000	-0.0356285	0.466175	500000	FAIL	0.331451	NONE
chr10	30200000	30650000	0.245872	0.00931315	450000	PASS	2.0309	Activation
chr10	30650000	30900000	-0.0531808	0.318458	250000	FAIL	0.496948	NONE
chr10	30900000	32100000	0.204675	0.00439788	1200000	PASS	2.35676	Activation
chr10	32100000	32150000	-0.152069	0.0482473	50000	FAIL	1.31653	NONE
chr10	32150000	33200000	0.146153	0.00135817	1050000	PASS	2.86705	Activation
chr10	33200000	33500000	-0.0401964	0.426206	300000	FAIL	0.37038	NONE
chr10	33500000	34950000	0.136958	0.0142284	1450000	FAIL	1.84684	NONE
chr10	34950000	36150000	-0.0737647	0.0265813	1200000	FAIL	1.57542	NONE
chr10	36150000	36900000	0.113761	0.048312	750000	FAIL	1.31595	NONE
chr10	36900000	37150000	0.399156	0.00181089	250000	FAIL	2.74211	NONE
chr10	37150000	38250000	-0.0507397	0.027034	1100000	FAIL	1.56809	NONE
chr10	38250000	38700000	0.0654023	0.0577545	450000	FAIL	1.23841	NONE
chr10	38700000	39150000	-0.0531296	0.0353771	450000	FAIL	1.45128	NONE
chr10	42350000	42850000	-0.00848769	0.829388	500000	FAIL	0.0812422	NONE
chr10	42850000	43250000	0.0538443	0.314707	400000	FAIL	0.502094	NONE
chr10	43250000	43800000	-0.116062	0.0492174	550000	FAIL	1.30788	NONE
chr10	43800000	43950000	0.0448132	0.386561	150000	FAIL	0.412782	NONE
chr10	43950000	44500000	0.463264	0.000452723	550000	PASS	3.34417	Activation
chr10	44500000	44550000	0.328451	0.00394516	50000	FAIL	2.40394	NONE
chr10	44550000	45300000	0.559469	0.000129349	750000	PASS	3.88824	Activation
chr10	45300000	46250000	0.262727	0.00530332	950000	PASS	2.27545	Activation
chr10	46900000	47150000	-0.173756	0.0349243	250000	FAIL	1.45687	NONE
chr10	47350000	47400000	0.0620687	0.262321	50000	FAIL	0.581168	NONE
chr10	47500000	47750000	-0.116755	0.0155219	250000	FAIL	1.80905	NONE
chr10	47950000	48000000	-0.225002	0.0155219	50000	FAIL	1.80905	NONE
chr10	48300000	48700000	-0.0854357	0.16298	400000	FAIL	0.787865	NONE
chr10	49350000	49750000	-0.0561004	0.296533	400000	FAIL	0.527926	NONE
chr10	49750000	49850000	0.312456	0.00420385	100000	FAIL	2.37635	NONE
chr10	49850000	50300000	-0.11936	0.0480533	450000	FAIL	1.31828	NONE
chr10	50300000	50600000	0.166962	0.0291036	300000	FAIL	1.53605	NONE
chr10	50600000	51150000	-0.106711	0.00400983	550000	PASS	2.39687	Inactivation
chr10	51450000	51600000	0.0389182	0.432544	150000	FAIL	0.363969	NONE
chr10	51700000	51850000	0.141512	0.0602121	150000	FAIL	1.22032	NONE
chr10	52000000	52400000	0.141512	0.0602121	400000	FAIL	1.22032	NONE
chr10	52400000	52550000	-0.247377	0.010736	150000	FAIL	1.96916	NONE
chr10	52550000	53800000	0.144416	0.00685552	1250000	PASS	2.16396	Activation
chr10	53800000	54250000	-0.0620947	0.132971	450000	FAIL	0.876243	NONE
chr10	54250000	54550000	0.132274	0.0732117	300000	FAIL	1.13542	NONE
chr10	54550000	55100000	-0.055694	0.163886	550000	FAIL	0.785459	NONE
chr10	55100000	55550000	0.108137	0.0363472	450000	FAIL	1.43953	NONE
chr10	55550000	55750000	-0.0194312	0.447872	200000	FAIL	0.348846	NONE
chr10	55750000	57500000	0.215723	0.00284569	1750000	PASS	2.54581	Activation
chr10	57500000	57750000	-0.0928408	0.0611176	250000	FAIL	1.21383	NONE
chr10	57750000	58150000	0.00379264	0.927306	400000	FAIL	0.0327771	NONE
chr10	58150000	58650000	-0.038451	0.194283	500000	FAIL	0.711566	NONE
chr10	58650000	59400000	0.0368564	0.312443	750000	FAIL	0.505229	NONE
chr10	59400000	59700000	-0.119367	0.0925495	300000	FAIL	1.03363	NONE
chr10	59700000	60550000	0.154777	0.0106713	850000	FAIL	1.97178	NONE
chr10	60550000	60700000	-0.0699578	0.222222	150000	FAIL	0.653213	NONE
chr10	60700000	60900000	0.319217	0.00394516	200000	FAIL	2.40394	NONE
chr10	60900000	61050000	-0.0141159	0.744988	150000	FAIL	0.127851	NONE
chr10	61050000	61300000	0.0683583	0.228754	250000	FAIL	0.640631	NONE
chr10	61300000	61350000	-0.171332	0.0359591	50000	FAIL	1.44419	NONE
chr10	61350000	61600000	0.0590199	0.277972	250000	FAIL	0.555999	NONE
chr10	61600000	62200000	-0.228188	0.0102186	600000	FAIL	1.99061	NONE
chr10	62200000	62550000	-0.435329	0.000776096	350000	PASS	3.11008	Inactivation
chr10	62550000	62800000	-0.158173	0.00814901	250000	FAIL	2.0889	NONE
chr10	62800000	63100000	0.0427039	0.402147	300000	FAIL	0.395615	NONE
chr10	63100000	63600000	0.373685	0.00109947	500000	PASS	2.95882	Activation
chr10	63600000	63800000	-0.0472858	0.359397	200000	FAIL	0.444425	NONE
chr10	63800000	63850000	0.161477	0.0420385	50000	FAIL	1.37635	NONE
chr10	63850000	64000000	-0.049905	0.344069	150000	FAIL	0.463354	NONE
chr10	64000000	64950000	0.170005	0.0102186	950000	FAIL	1.99061	NONE
chr10	64950000	65600000	-0.000663538	0.982861	650000	FAIL	0.00750781	NONE
chr10	65600000	66850000	0.043936	0.104644	1250000	FAIL	0.980287	NONE
chr10	66850000	67300000	-0.0311995	0.349825	450000	FAIL	0.456149	NONE
chr10	67300000	67650000	0.0940407	0.137498	350000	FAIL	0.861702	NONE
chr10	67650000	67700000	-0.125471	0.0823956	50000	FAIL	1.0841	NONE
chr10	67700000	68200000	0.0752703	0.103027	500000	FAIL	0.98705	NONE
chr10	68200000	68300000	-0.142276	0.0596301	100000	FAIL	1.22453	NONE
chr10	68300000	68400000	0.0149051	0.731147	100000	FAIL	0.135995	NONE
chr10	68400000	68700000	-0.128971	0.00323373	300000	PASS	2.4903	Inactivation
chr10	68700000	69250000	0.109936	0.0120942	550000	FAIL	1.91742	NONE
chr10	69250000	69300000	-0.201087	0.0239296	50000	FAIL	1.62106	NONE
chr10	69300000	69900000	0.124417	0.0176562	600000	FAIL	1.7531	NONE
chr10	69900000	70100000	-0.108345	0.111305	200000	FAIL	0.953485	NONE
chr10	70100000	71250000	0.063603	0.122688	1150000	FAIL	0.911198	NONE
chr10	71250000	71400000	-0.074847	0.200492	150000	FAIL	0.697904	NONE
chr10	71400000	71700000	-0.294238	0.00549735	300000	PASS	2.25985	Inactivation
chr10	71700000	72200000	0.083385	0.135687	500000	FAIL	0.86746	NONE
chr10	72200000	72650000	-0.0506244	0.338766	450000	FAIL	0.4701	NONE
chr10	72650000	72700000	0.101437	0.1223	50000	FAIL	0.912574	NONE
chr10	72700000	72950000	-0.264416	0.00834303	250000	FAIL	2.07868	NONE
chr10	72950000	73000000	0.0987274	0.12534	50000	FAIL	0.901912	NONE
chr10	73000000	74100000	-0.108193	0.013129	1100000	FAIL	1.88177	NONE
chr10	74100000	75850000	0.127952	0.0148752	1750000	FAIL	1.82754	NONE
chr10	75850000	77000000	-0.0198026	0.395098	1150000	FAIL	0.403296	NONE
chr10	77000000	77900000	0.145005	0.0106713	900000	FAIL	1.97178	NONE
chr10	77900000	78050000	-0.0408739	0.41657	150000	FAIL	0.380312	NONE
chr10	78050000	78400000	-0.15806	0.00685552	350000	PASS	2.16396	Inactivation
chr10	78400000	79800000	-0.0455439	0.228948	1400000	FAIL	0.640262	NONE
chr10	79800000	80650000	-0.293409	0.00582072	850000	PASS	2.23502	Inactivation
chr10	80650000	81300000	-0.126406	0.0801319	650000	FAIL	1.09619	NONE
chr10	81300000	81450000	-0.561052	0.000452723	150000	FAIL	3.34417	NONE
chr10	81450000	81600000	-0.00656553	0.867999	150000	FAIL	0.0614808	NONE
chr10	81600000	82300000	-0.265248	0.00394516	700000	PASS	2.40394	Inactivation
chr10	82300000	83650000	-0.0199558	0.586987	1350000	FAIL	0.231371	NONE
chr10	83650000	84200000	0.0658293	0.0349243	550000	FAIL	1.45687	NONE
chr10	84200000	84850000	-0.00535128	0.769564	650000	FAIL	0.113755	NONE
chr10	84850000	85100000	0.0173218	0.698939	250000	FAIL	0.155561	NONE
chr10	85100000	85250000	-0.0187607	0.671776	150000	FAIL	0.172776	NONE
chr10	85250000	85900000	0.0302643	0.0157806	650000	FAIL	1.80188	NONE
chr10	85900000	86100000	-0.0692035	0.224356	200000	FAIL	0.649061	NONE
chr10	86100000	86300000	0.038576	0.435584	200000	FAIL	0.360928	NONE
chr10	86300000	87650000	-0.0711041	0.0278748	1350000	FAIL	1.55479	NONE
chr10	87650000	87750000	0.00540608	0.895938	100000	FAIL	0.0477218	NONE
chr10	87750000	88150000	-0.170214	0.0228302	400000	FAIL	1.64149	NONE
chr10	88150000	88400000	0.0238943	0.604062	250000	FAIL	0.218919	NONE
chr10	88400000	88450000	-0.0250747	0.59546	50000	FAIL	0.225148	NONE
chr10	88450000	88700000	0.0535161	0.316065	250000	FAIL	0.500223	NONE
chr10	88700000	88950000	-0.0370324	0.453499	250000	FAIL	0.343424	NONE
chr10	88950000	89000000	0.19106	0.0270987	50000	FAIL	1.56705	NONE
chr10	89050000	89150000	-0.0989125	0.12534	100000	FAIL	0.901912	NONE
chr10	89150000	89200000	0.284556	0.00672617	50000	FAIL	2.17223	NONE
chr10	89250000	90600000	0.0799722	0.0260639	1350000	FAIL	1.58396	NONE
chr10	90600000	91900000	-0.0969031	0.0111887	1300000	FAIL	1.95122	NONE
chr10	91900000	92300000	0.00850725	0.841288	400000	FAIL	0.0750551	NONE
chr10	92300000	92650000	-0.181195	0.0318199	350000	FAIL	1.4973	NONE
chr10	92650000	92900000	0.142144	0.0598241	250000	FAIL	1.22312	NONE
chr10	92900000	93300000	0.298304	0.00187557	400000	PASS	2.72687	Activation
chr10	93300000	93600000	0.00513369	0.902147	300000	FAIL	0.0447226	NONE
chr10	93600000	93800000	-0.00841645	0.844005	200000	FAIL	0.0736552	NONE
chr10	93800000	94850000	0.108406	0.00595007	1050000	PASS	2.22548	Activation
chr10	94850000	95100000	-0.138616	0.0637692	250000	FAIL	1.19539	NONE
chr10	95100000	95700000	0.0799615	0.0342776	600000	FAIL	1.46499	NONE
chr10	95700000	96350000	-0.0331489	0.495279	650000	FAIL	0.30515	NONE
chr10	96350000	96400000	-0.827187	6.46747e-05	50000	FAIL	4.18927	NONE
chr10	96400000	96950000	-0.00244461	0.954598	550000	FAIL	0.0201793	NONE
chr10	96950000	97100000	-0.098895	0.12534	150000	FAIL	0.901912	NONE
chr10	97100000	97150000	0.171724	0.0354417	50000	FAIL	1.45049	NONE
chr10	97150000	97450000	-0.117346	0.0353771	300000	FAIL	1.45128	NONE
chr10	97450000	97950000	0.12915	0.0398396	500000	FAIL	1.39968	NONE
chr10	97950000	98250000	-0.197217	0.00194024	300000	PASS	2.71214	Inactivation
chr10	98250000	98750000	0.112273	0.0265813	500000	FAIL	1.57542	NONE
chr10	98750000	99500000	-0.0869807	0.0239296	750000	FAIL	1.62106	NONE
chr10	99500000	99650000	0.146635	0.0543267	150000	FAIL	1.26499	NONE
chr10	99650000	99900000	-0.200249	0.0239943	250000	FAIL	1.61989	NONE
chr10	99900000	100600000	0.0196198	0.438753	700000	FAIL	0.35778	NONE
chr10	100600000	101800000	-0.0587079	0.00109947	1200000	FAIL	2.95882	NONE
chr10	101800000	102300000	0.0492072	0.0120295	500000	FAIL	1.91975	NONE
chr10	102300000	103050000	-0.111201	0.0311732	750000	FAIL	1.50622	NONE
chr10	103050000	103100000	0.0872098	0.156901	50000	FAIL	0.804375	NONE
chr10	103100000	103850000	-0.0482208	0.315806	750000	FAIL	0.500579	NONE
chr10	103850000	104450000	0.00624075	0.832687	600000	FAIL	0.0795184	NONE
chr10	104450000	104850000	0.26156	0.00388048	400000	PASS	2.41111	Activation
chr10	104850000	105250000	0.00125024	0.97704	400000	FAIL	0.0100874	NONE
chr10	105250000	105700000	-0.0183136	0.65606	450000	FAIL	0.183056	NONE
chr10	105700000	106350000	0.0385599	0.202238	650000	FAIL	0.694138	NONE
chr10	106350000	106400000	-0.174301	0.034795	50000	FAIL	1.45848	NONE
chr10	106400000	108150000	0.15651	0.00795499	1750000	PASS	2.09936	Activation
chr10	108150000	108400000	-0.269319	0.00769629	250000	FAIL	2.11372	NONE
chr10	108400000	109150000	-0.0327368	0.149981	750000	FAIL	0.823965	NONE
chr10	109150000	109650000	0.130312	0.045531	500000	FAIL	1.34169	NONE
chr10	109650000	111050000	-0.11017	0.0252231	1400000	FAIL	1.5982	NONE
chr10	111050000	111100000	0.0511692	0.333075	50000	FAIL	0.477458	NONE
chr10	111100000	111600000	-0.0138714	0.748933	500000	FAIL	0.125557	NONE
chr10	111600000	111650000	0.731386	0.000129349	50000	FAIL	3.88824	NONE
chr10	111650000	112750000	-0.027045	0.36386	1100000	FAIL	0.439066	NONE
chr10	112750000	114200000	0.0377467	0.00329841	1450000	FAIL	2.4817	NONE
chr10	114200000	114900000	-0.0592943	0.125146	700000	FAIL	0.902585	NONE
chr10	114900000	115250000	0.0043095	0.91851	350000	FAIL	0.0369162	NONE
chr10	115250000	115400000	-0.217913	0.0168801	150000	FAIL	1.77263	NONE
chr10	115400000	115600000	-0.0282108	0.550446	200000	FAIL	0.259285	NONE
chr10	115600000	116200000	-0.305038	0.00226361	600000	PASS	2.6452	Inactivation
chr10	116200000	116650000	-0.0823229	0.0638986	450000	FAIL	1.19451	NONE
chr10	116650000	116750000	0.360629	0.00213426	100000	FAIL	2.67075	NONE
chr10	116750000	116950000	-0.0919454	0.143578	200000	FAIL	0.842913	NONE
chr10	116950000	118150000	0.0810913	0.0395809	1200000	FAIL	1.40251	NONE
chr10	118150000	118500000	-0.274305	0.00620877	350000	PASS	2.20699	Inactivation
chr10	118500000	118950000	-0.0755703	0.113245	450000	FAIL	0.94598	NONE
chr10	118950000	119250000	0.0620792	0.262321	300000	FAIL	0.581168	NONE
chr10	119250000	119550000	-0.0149261	0.730889	300000	FAIL	0.136149	NONE
chr10	119550000	120000000	0.170015	0.00679084	450000	PASS	2.16808	Activation
chr10	120000000	120200000	-0.045379	0.381839	200000	FAIL	0.418119	NONE
chr10	120200000	120450000	0.236587	0.00394516	250000	FAIL	2.40394	NONE
chr10	120450000	120800000	-0.0427947	0.402147	350000	FAIL	0.395615	NONE
chr10	120800000	120950000	0.00882854	0.837602	150000	FAIL	0.0769624	NONE
chr10	120950000	121350000	-0.170363	0.0127409	400000	FAIL	1.8948	NONE
chr10	121350000	121700000	0.0897312	0.149075	350000	FAIL	0.826595	NONE
chr10	121700000	122100000	-0.0171472	0.70185	400000	FAIL	0.153756	NONE
chr10	122100000	122300000	0.195621	0.00252231	200000	FAIL	2.5982	NONE
chr10	122300000	122600000	0.0185581	0.675915	300000	FAIL	0.170108	NONE
chr10	122600000	123500000	-0.128848	0.0228302	900000	FAIL	1.64149	NONE
chr10	123500000	123800000	0.163957	0.024059	300000	FAIL	1.61872	NONE
chr10	123800000	124400000	-0.0408058	0.161169	600000	FAIL	0.792718	NONE
chr10	124400000	124450000	0.236352	0.0140344	50000	FAIL	1.85281	NONE
chr10	124450000	125150000	-0.19465	0.0094425	700000	PASS	2.02491	Inactivation
chr10	125150000	125200000	0.0207024	0.644742	50000	FAIL	0.190614	NONE
chr10	125200000	125750000	-0.227635	0.0142931	550000	FAIL	1.84487	NONE
chr10	125750000	126250000	-0.0762146	0.14319	500000	FAIL	0.844088	NONE
chr10	126250000	126300000	-0.282772	0.00679084	50000	FAIL	2.16808	NONE
chr10	126300000	126850000	-0.0497094	0.344069	550000	FAIL	0.463354	NONE
chr10	126850000	127000000	-0.694696	0.000129349	150000	FAIL	3.88824	NONE
chr10	127000000	127400000	-0.400881	0.00181089	400000	PASS	2.74211	Inactivation
chr10	127400000	127550000	-0.0187676	0.671776	150000	FAIL	0.172776	NONE
chr10	127550000	128650000	0.0574501	0.0882163	1100000	FAIL	1.05445	NONE
chr10	128750000	129250000	0.102979	0.0382227	500000	FAIL	1.41768	NONE
chr10	129250000	129300000	-0.199019	0.0239943	50000	FAIL	1.61989	NONE
chr10	129300000	129650000	0.0355167	0.469021	350000	FAIL	0.328808	NONE
chr10	129650000	131250000	-0.0777321	0.067585	1600000	FAIL	1.17015	NONE
chr10	131250000	131650000	0.0355726	0.46721	400000	FAIL	0.330488	NONE
chr10	131650000	132750000	-0.045266	0.30617	1100000	FAIL	0.514037	NONE
chr10	132750000	132950000	-0.330197	0.00394516	200000	FAIL	2.40394	NONE
chr10	132950000	133100000	0.0125863	0.769111	150000	FAIL	0.114011	NONE
chr10	133100000	135534747	-0.136982	0.00194024	2434747	PASS	2.71214	Inactivation
chr11	200000	350000	-0.0434725	0.386848	150000	FAIL	0.412459	NONE
chr11	450000	600000	-0.0257206	0.558117	150000	FAIL	0.253275	NONE
chr11	650000	850000	-0.0257206	0.558117	200000	FAIL	0.253275	NONE
chr11	900000	1150000	0.0456817	0.371629	250000	FAIL	0.429891	NONE
chr11	1200000	1450000	-0.0397775	0.41382	250000	FAIL	0.383189	NONE
chr11	1500000	2700000	-0.147077	0.00520164	1200000	PASS	2.28386	Inactivation
chr11	2700000	2900000	0.0301126	0.517339	200000	FAIL	0.286225	NONE
chr11	2900000	3250000	-0.0335183	0.0395582	350000	FAIL	1.40276	NONE
chr11	3350000	3450000	-0.29125	0.00642178	100000	FAIL	2.19234	NONE
chr11	3450000	3650000	-0.065485	0.245441	200000	FAIL	0.610054	NONE
chr11	3650000	3700000	-0.238954	0.0127151	50000	FAIL	1.89568	NONE
chr11	3700000	4150000	0.0763202	0.195479	450000	FAIL	0.7089	NONE
chr11	4150000	4250000	-0.0454318	0.372399	100000	FAIL	0.428991	NONE
chr11	4350000	5550000	-0.131031	0.0104033	1200000	FAIL	1.98283	NONE
chr11	5550000	6400000	0.0633702	0.071924	850000	FAIL	1.14313	NONE
chr11	6400000	8600000	-0.0504562	0.0716029	2200000	FAIL	1.14507	NONE
chr11	8600000	8950000	0.081257	0.180581	350000	FAIL	0.743329	NONE
chr11	8950000	9150000	-0.0329003	0.485808	200000	FAIL	0.313535	NONE
chr11	9150000	10000000	0.1032	0.0531724	850000	FAIL	1.27431	NONE
chr11	10000000	10450000	-0.136347	0.0276779	450000	FAIL	1.55787	NONE
chr11	10450000	10800000	0.0296279	0.108913	350000	FAIL	0.962919	NONE
chr11	10800000	11850000	-0.242696	0.00340354	1050000	PASS	2.46807	Inactivation
chr11	11850000	12250000	0.0880694	0.0276779	400000	FAIL	1.55787	NONE
chr11	12250000	14550000	-0.121526	0.0127151	2300000	FAIL	1.89568	NONE
chr11	14550000	14850000	0.0459447	0.368996	300000	FAIL	0.432979	NONE
chr11	14850000	14900000	-0.107117	0.118353	50000	FAIL	0.926819	NONE
chr11	14900000	15100000	0.163502	0.0482918	200000	FAIL	1.31613	NONE
chr11	15100000	15250000	-0.0941511	0.146224	150000	FAIL	0.834981	NONE
chr11	15250000	15600000	0.0244845	0.178269	350000	FAIL	0.748925	NONE
chr11	15600000	15750000	-0.104644	0.123555	150000	FAIL	0.908139	NONE
chr11	15750000	15850000	0.0938092	0.146224	100000	FAIL	0.834981	NONE
chr11	15850000	16250000	-0.100055	0.071924	400000	FAIL	1.14313	NONE
chr11	16250000	17250000	0.0394093	0.401618	1000000	FAIL	0.396187	NONE
chr11	17250000	17350000	-0.141884	0.0679425	100000	FAIL	1.16786	NONE
chr11	17350000	17400000	0.0724016	0.216735	50000	FAIL	0.664071	NONE
chr11	17400000	17700000	-0.110053	0.0679425	300000	FAIL	1.16786	NONE
chr11	17700000	17950000	0.0395329	0.371629	250000	FAIL	0.429891	NONE
chr11	17950000	18300000	-0.0538344	0.30908	350000	FAIL	0.509929	NONE
chr11	18300000	18800000	0.185859	0.0296044	500000	FAIL	1.52864	NONE
chr11	18800000	19050000	-0.245529	0.0118803	250000	FAIL	1.92517	NONE
chr11	19050000	19100000	0.0431307	0.389353	50000	FAIL	0.409657	NONE
chr11	19100000	20150000	-0.145798	0.0195222	1050000	FAIL	1.70947	NONE
chr11	20150000	20550000	0.0680228	0.0823273	400000	FAIL	1.08446	NONE
chr11	20550000	21250000	-0.0760121	0.00282558	700000	FAIL	2.54889	NONE
chr11	21250000	21550000	0.0866558	0.166774	300000	FAIL	0.777872	NONE
chr11	21550000	22300000	-0.00542815	0.76522	750000	FAIL	0.116214	NONE
chr11	22300000	22350000	0.17034	0.0412921	50000	FAIL	1.38413	NONE
chr11	22350000	22850000	-0.29267	0.0053943	500000	PASS	2.26807	Inactivation
chr11	22850000	23200000	0.026983	0.18392	350000	FAIL	0.735371	NONE
chr11	23200000	23400000	-0.109115	0.114436	200000	FAIL	0.941437	NONE
chr11	23400000	23600000	0.0584368	0.0272926	200000	FAIL	1.56396	NONE
chr11	23600000	23900000	-0.061356	0.264513	300000	FAIL	0.577553	NONE
chr11	23900000	24350000	0.0732958	0.124069	450000	FAIL	0.906337	NONE
chr11	24350000	25600000	-0.0900347	0.00706396	1250000	FAIL	2.15095	NONE
chr11	25600000	25950000	0.00123606	0.970717	350000	FAIL	0.0129075	NONE
chr11	25950000	26000000	-0.215601	0.0195222	50000	FAIL	1.70947	NONE
chr11	26000000	26750000	0.0621292	0.0841896	750000	FAIL	1.07474	NONE
chr11	26750000	27200000	0.29264	0.00571539	450000	PASS	2.24295	Activation
chr11	27200000	27850000	-0.05731	0.0335859	650000	FAIL	1.47384	NONE
chr11	27850000	28250000	0.102567	0.128693	400000	FAIL	0.890447	NONE
chr11	28250000	28300000	-0.0984641	0.137619	50000	FAIL	0.861322	NONE
chr11	28300000	28550000	0.126026	0.0870152	250000	FAIL	1.06041	NONE
chr11	28550000	28700000	-0.0397907	0.41382	150000	FAIL	0.383189	NONE
chr11	28700000	28750000	0.0504155	0.337015	50000	FAIL	0.472351	NONE
chr11	28750000	29350000	-0.0750579	0.101785	600000	FAIL	0.992315	NONE
chr11	29350000	29550000	0.34565	0.00366042	200000	FAIL	2.43647	NONE
chr11	29550000	29950000	-0.0125973	0.76522	400000	FAIL	0.116214	NONE
chr11	29950000	30400000	0.0933299	0.0233753	450000	FAIL	1.63124	NONE
chr11	30400000	30450000	-0.0578319	0.285577	50000	FAIL	0.544277	NONE
chr11	30450000	30700000	0.049311	0.345685	250000	FAIL	0.46132	NONE
chr11	30700000	31350000	-0.00935239	0.806383	650000	FAIL	0.0934585	NONE
chr11	31350000	32200000	0.226609	0.0025045	850000	PASS	2.60128	Activation
chr11	32200000	32550000	-0.0799345	0.0829694	350000	FAIL	1.08108	NONE
chr11	32550000	32600000	0.0938355	0.146224	50000	FAIL	0.834981	NONE
chr11	32600000	32900000	-0.149362	0.00340354	300000	PASS	2.46807	Inactivation
chr11	32900000	33400000	0.0919104	0.0798228	500000	FAIL	1.09787	NONE
chr11	33400000	33800000	-0.17105	0.00417416	400000	PASS	2.37943	Inactivation
chr11	33800000	35450000	0.13135	0.0106602	1650000	FAIL	1.97224	NONE
chr11	35450000	35750000	-0.0453135	0.372784	300000	FAIL	0.428542	NONE
chr11	35750000	35900000	0.04747	0.357886	150000	FAIL	0.446255	NONE
chr11	35900000	36300000	-0.0609352	0.257642	400000	FAIL	0.588983	NONE
chr11	36300000	36550000	0.101068	0.132353	250000	FAIL	0.878266	NONE
chr11	36550000	36850000	-0.0234852	0.588043	300000	FAIL	0.230591	NONE
chr11	36850000	36900000	0.297943	0.00571539	50000	FAIL	2.24295	NONE
chr11	36900000	37100000	-0.0139123	0.742165	200000	FAIL	0.129499	NONE
chr11	37100000	37450000	0.0126499	0.764256	350000	FAIL	0.116761	NONE
chr11	37450000	37600000	0.275537	0.00821988	150000	FAIL	2.08513	NONE
chr11	37600000	37750000	0.0796076	0.188544	150000	FAIL	0.724588	NONE
chr11	37750000	38850000	-0.13358	0.0105959	1100000	FAIL	1.97486	NONE
chr11	38850000	39700000	0.0463778	0.238248	850000	FAIL	0.62297	NONE
chr11	39700000	40000000	-0.0322165	0.494541	300000	FAIL	0.305797	NONE
chr11	40000000	40300000	0.0471807	0.359556	300000	FAIL	0.444234	NONE
chr11	40300000	40450000	-0.00731117	0.856473	150000	FAIL	0.0672862	NONE
chr11	40450000	40800000	0.0921373	0.0823273	350000	FAIL	1.08446	NONE
chr11	40800000	41900000	-0.0822782	0.0406499	1100000	FAIL	1.39094	NONE
chr11	41900000	42400000	0.0167578	0.21635	500000	FAIL	0.664843	NONE
chr11	42400000	42650000	-0.0966232	0.141215	250000	FAIL	0.850119	NONE
chr11	42650000	43300000	0.0523253	0.229322	650000	FAIL	0.639555	NONE
chr11	43300000	43350000	-0.422575	0.00211919	50000	FAIL	2.67383	NONE
chr11	43350000	44050000	0.0976883	0.128693	700000	FAIL	0.890447	NONE
chr11	44050000	44100000	-0.098543	0.137041	50000	FAIL	0.86315	NONE
chr11	44100000	44550000	0.115743	0.101721	450000	FAIL	0.992589	NONE
chr11	44550000	44650000	-0.0118872	0.774917	100000	FAIL	0.110745	NONE
chr11	44650000	45400000	0.0823883	0.0791806	750000	FAIL	1.10138	NONE
chr11	45400000	45600000	0.542079	0.000642178	200000	FAIL	3.19234	NONE
chr11	45600000	45850000	0.340548	0.00378885	250000	FAIL	2.42149	NONE
chr11	45850000	46300000	0.0158438	0.353969	450000	FAIL	0.451035	NONE
chr11	46300000	46950000	-0.107454	0.0437966	650000	FAIL	1.35856	NONE
chr11	46950000	47200000	0.122112	0.0867583	250000	FAIL	1.06169	NONE
chr11	47200000	47300000	-0.0370292	0.437773	100000	FAIL	0.358751	NONE
chr11	47300000	47350000	0.0402903	0.408169	50000	FAIL	0.389161	NONE
chr11	47350000	47650000	-0.0400799	0.364115	300000	FAIL	0.438761	NONE
chr11	47650000	47850000	0.0402114	0.409068	200000	FAIL	0.388205	NONE
chr11	47850000	48150000	0.259152	0.0101464	300000	FAIL	1.99369	NONE
chr11	48150000	48200000	-0.617137	0.000449525	50000	FAIL	3.34725	NONE
chr11	48200000	48800000	-0.048259	0.333804	600000	FAIL	0.476508	NONE
chr11	48800000	48850000	0.213326	0.0201644	50000	FAIL	1.69541	NONE
chr11	48900000	50000000	0.0800344	0.0201644	1100000	FAIL	1.69541	NONE
chr11	50000000	50600000	-0.0623751	0.139032	600000	FAIL	0.856886	NONE
chr11	50650000	50750000	-0.0978724	0.139032	100000	FAIL	0.856886	NONE
chr11	51200000	51600000	0.0911858	0.0157334	400000	FAIL	1.80318	NONE
chr11	54800000	55350000	0.0654873	0.0251092	550000	FAIL	1.60017	NONE
chr11	55450000	56200000	0.0192685	0.394041	750000	FAIL	0.404459	NONE
chr11	56200000	59050000	-0.106852	0.0227331	2850000	FAIL	1.64334	NONE
chr11	59050000	59600000	0.0394296	0.355638	550000	FAIL	0.448991	NONE
chr11	59600000	59650000	-0.478119	0.00147701	50000	FAIL	2.83062	NONE
chr11	59650000	60200000	-0.0917554	0.153737	550000	FAIL	0.81322	NONE
chr11	60200000	60250000	-0.183121	0.0327511	50000	FAIL	1.48477	NONE
chr11	60250000	60500000	-0.0530191	0.3173	250000	FAIL	0.49853	NONE
chr11	60500000	60550000	-0.792815	0.000128436	50000	FAIL	3.89131	NONE
chr11	60550000	61850000	-0.0332927	0.267531	1300000	FAIL	0.572625	NONE
chr11	61850000	61900000	0.189696	0.0284485	50000	FAIL	1.54594	NONE
chr11	61900000	62150000	-0.104118	0.125289	250000	FAIL	0.902087	NONE
chr11	62150000	62250000	0.0917578	0.156049	100000	FAIL	0.806738	NONE
chr11	62250000	62300000	-0.209263	0.0209992	50000	FAIL	1.6778	NONE
chr11	62300000	62650000	0.0433147	0.388325	350000	FAIL	0.410804	NONE
chr11	62650000	63200000	-0.111482	0.110198	550000	FAIL	0.957827	NONE
chr11	63200000	63950000	0.0943352	0.0711534	750000	FAIL	1.1478	NONE
chr11	63950000	64850000	-0.139972	0.0290265	900000	FAIL	1.53721	NONE
chr11	64850000	65100000	0.0623554	0.257257	250000	FAIL	0.589633	NONE
chr11	65100000	65350000	-0.0065222	0.868225	250000	FAIL	0.0613677	NONE
chr11	65400000	65850000	-0.0259544	0.349923	450000	FAIL	0.456028	NONE
chr11	65850000	66050000	0.0411188	0.282494	200000	FAIL	0.54899	NONE
chr11	66050000	67200000	-0.102021	0.0151554	1150000	FAIL	1.81943	NONE
chr11	67200000	67250000	0.238902	0.0127151	50000	FAIL	1.89568	NONE
chr11	67250000	67600000	-0.137755	0.0201644	350000	FAIL	1.69541	NONE
chr11	67750000	68350000	0.158358	0.0503468	600000	FAIL	1.29803	NONE
chr11	68350000	69100000	-0.101966	0.00635756	750000	PASS	2.19671	Inactivation
chr11	69150000	69700000	-0.0610033	0.187709	550000	FAIL	0.726516	NONE
chr11	69750000	70250000	-0.0820968	0.16626	500000	FAIL	0.779212	NONE
chr11	70250000	70300000	0.245924	0.0118803	50000	FAIL	1.92517	NONE
chr11	70300000	71350000	-0.239247	0.00886206	1050000	PASS	2.05247	Inactivation
chr11	71400000	71450000	-0.175402	0.0384665	50000	FAIL	1.41492	NONE
chr11	71450000	71650000	-0.510862	0.000834832	200000	FAIL	3.0784	NONE
chr11	71650000	72550000	-0.160632	0.0251092	900000	FAIL	1.60017	NONE
chr11	72550000	73600000	0.133164	0.00417416	1050000	PASS	2.37943	Activation
chr11	73600000	75000000	-0.144444	0.0157976	1400000	FAIL	1.80141	NONE
chr11	75000000	75100000	0.179439	0.0348703	100000	FAIL	1.45754	NONE
chr11	75100000	75550000	-0.193173	0.0113023	450000	FAIL	1.94683	NONE
chr11	75550000	76250000	0.0211934	0.407912	700000	FAIL	0.389434	NONE
chr11	76250000	76600000	-0.0573435	0.0594657	350000	FAIL	1.22573	NONE
chr11	76600000	76850000	-0.292026	0.00642178	250000	FAIL	2.19234	NONE
chr11	76850000	77300000	-0.515312	0.000642178	450000	PASS	3.19234	Inactivation
chr11	77300000	77950000	-0.0553436	0.0218983	650000	FAIL	1.65959	NONE
chr11	77950000	78300000	0.0795024	0.1888	350000	FAIL	0.723997	NONE
chr11	78300000	79200000	-0.524111	0.000513743	900000	PASS	3.28925	Inactivation
chr11	79200000	79750000	-0.110103	0.0127793	550000	FAIL	1.89349	NONE
chr11	79750000	80050000	0.156235	0.0195222	300000	FAIL	1.70947	NONE
chr11	80050000	80300000	-0.0699558	0.228423	250000	FAIL	0.641261	NONE
chr11	80300000	80700000	0.0911694	0.0655022	400000	FAIL	1.18374	NONE
chr11	80700000	80750000	-0.418341	0.00218341	50000	FAIL	2.66087	NONE
chr11	80750000	81000000	-0.0943615	0.145646	250000	FAIL	0.836701	NONE
chr11	81000000	81550000	2.62992e-05	0.996018	550000	FAIL	0.0017326	NONE
chr11	81550000	81750000	-0.283137	0.00764192	200000	FAIL	2.1168	NONE
chr11	81750000	82350000	0.0089987	0.306383	600000	FAIL	0.513735	NONE
chr11	82350000	82400000	-0.252498	0.0107244	50000	FAIL	1.96963	NONE
chr11	82400000	82650000	0.180491	0.0336501	250000	FAIL	1.47301	NONE
chr11	82650000	82750000	-0.181754	0.0333291	100000	FAIL	1.47718	NONE
chr11	82750000	83000000	0.16103	0.0499615	250000	FAIL	1.30136	NONE
chr11	83000000	84500000	-0.0366988	0.190727	1500000	FAIL	0.719588	NONE
chr11	84500000	84700000	0.120049	0.0143206	200000	FAIL	1.84404	NONE
chr11	84700000	85300000	-0.0208903	0.283971	600000	FAIL	0.546726	NONE
chr11	85300000	86550000	0.0652125	0.135949	1250000	FAIL	0.866624	NONE
chr11	86550000	87050000	0.407269	0.00237606	500000	PASS	2.62414	Activation
chr11	87050000	87700000	-0.106048	0.0218983	650000	FAIL	1.65959	NONE
chr11	87750000	88000000	-0.28228	0.00494477	250000	FAIL	2.30585	NONE
chr11	88000000	88050000	0.0832632	0.180067	50000	FAIL	0.744566	NONE
chr11	88050000	88200000	-0.179492	0.0348703	150000	FAIL	1.45754	NONE
chr11	88200000	88300000	-0.615059	0.000449525	100000	FAIL	3.34725	NONE
chr11	88300000	88850000	-0.0526749	0.30908	550000	FAIL	0.509929	NONE
chr11	88850000	89150000	0.100614	0.0644105	300000	FAIL	1.19104	NONE
chr11	89150000	89500000	-0.00653535	0.867775	350000	FAIL	0.0615926	NONE
chr11	89800000	90000000	-0.113313	0.0608785	200000	FAIL	1.21554	NONE
chr11	90000000	90450000	0.12926	0.0672361	450000	FAIL	1.1724	NONE
chr11	90450000	90650000	-0.0696665	0.153737	200000	FAIL	0.81322	NONE
chr11	90650000	91750000	0.0681651	0.0861161	1100000	FAIL	1.06492	NONE
chr11	91750000	91850000	-0.10141	0.130812	100000	FAIL	0.883353	NONE
chr11	91850000	92150000	0.26457	0.00931158	300000	PASS	2.03098	Activation
chr11	92150000	92700000	-0.0908876	0.00430259	550000	FAIL	2.36627	NONE
chr11	92700000	93400000	0.0748512	0.0343565	700000	FAIL	1.46399	NONE
chr11	93400000	95500000	-0.169345	0.00353198	2100000	PASS	2.45198	Inactivation
chr11	95500000	95600000	0.315169	0.00488055	100000	FAIL	2.31153	NONE
chr11	95600000	95800000	0.0855775	0.174287	200000	FAIL	0.758735	NONE
chr11	95800000	95900000	-0.0725857	0.21635	100000	FAIL	0.664843	NONE
chr11	95900000	96300000	0.0220732	0.302659	400000	FAIL	0.519047	NONE
chr11	96400000	97200000	0.025862	0.302659	800000	FAIL	0.519047	NONE
chr11	97200000	97250000	-0.053098	0.316787	50000	FAIL	0.499233	NONE
chr11	97250000	98250000	0.139336	0.0104033	1000000	FAIL	1.98283	NONE
chr11	98250000	98350000	-0.0421576	0.396031	100000	FAIL	0.40227	NONE
chr11	98350000	98950000	0.0573322	0.28943	600000	FAIL	0.538457	NONE
chr11	98950000	99150000	-0.0640122	0.0398151	200000	FAIL	1.39995	NONE
chr11	99150000	99650000	0.0179886	0.665875	500000	FAIL	0.176608	NONE
chr11	99650000	100200000	0.234699	0.00378885	550000	PASS	2.42149	Activation
chr11	100200000	100450000	0.0578845	0.285577	250000	FAIL	0.544277	NONE
chr11	100450000	100550000	-0.130891	0.0808502	100000	FAIL	1.09232	NONE
chr11	100550000	100700000	0.036477	0.444066	150000	FAIL	0.352552	NONE
chr11	100700000	100750000	-0.136203	0.0751991	50000	FAIL	1.12379	NONE
chr11	100750000	100950000	0.300021	0.00571539	200000	FAIL	2.24295	NONE
chr11	100950000	101450000	0.0389859	0.321089	500000	FAIL	0.493374	NONE
chr11	101450000	101700000	-0.177861	0.0355125	250000	FAIL	1.44962	NONE
chr11	101700000	101950000	0.0418315	0.0579245	250000	FAIL	1.23714	NONE
chr11	101950000	102400000	-0.0280145	0.362638	450000	FAIL	0.440527	NONE
chr11	102400000	103500000	0.0681495	0.0940149	1100000	FAIL	1.0268	NONE
chr11	103500000	103550000	-0.231512	0.0145132	50000	FAIL	1.83824	NONE
chr11	103550000	103800000	0.0031822	0.933213	250000	FAIL	0.030019	NONE
chr11	103800000	104200000	-0.072349	0.141921	400000	FAIL	0.847952	NONE
chr11	104200000	104900000	0.0248039	0.27254	700000	FAIL	0.564569	NONE
chr11	104900000	105150000	-0.0389754	0.418251	250000	FAIL	0.378563	NONE
chr11	105150000	105200000	0.213576	0.0201644	50000	FAIL	1.69541	NONE
chr11	105200000	106600000	0.107736	0.0558695	1400000	FAIL	1.25283	NONE
chr11	106600000	107100000	0.357543	0.00147701	500000	PASS	2.83062	Activation
chr11	107100000	107150000	0.144488	0.0646674	50000	FAIL	1.18931	NONE
chr11	107150000	107200000	0.386756	0.00282558	50000	FAIL	2.54889	NONE
chr11	107200000	107350000	0.0780823	0.195479	150000	FAIL	0.7089	NONE
chr11	107350000	107650000	0.248185	0.0114308	300000	FAIL	1.94192	NONE
chr11	107650000	107900000	0.0332159	0.480992	250000	FAIL	0.317863	NONE
chr11	107900000	107950000	0.231669	0.0143848	50000	FAIL	1.8421	NONE
chr11	107950000	108200000	0.104118	0.125289	250000	FAIL	0.902087	NONE
chr11	108200000	108350000	-0.0969125	0.141022	150000	FAIL	0.850712	NONE
chr11	108350000	108500000	0.0229855	0.5944	150000	FAIL	0.225921	NONE
chr11	108500000	108650000	-0.0698243	0.229322	150000	FAIL	0.639555	NONE
chr11	108650000	108850000	0.0306911	0.510146	200000	FAIL	0.292305	NONE
chr11	108850000	108900000	-0.108484	0.115721	50000	FAIL	0.93659	NONE
chr11	108900000	110300000	0.164895	0.0105959	1400000	FAIL	1.97486	NONE
chr11	110300000	110350000	-0.537608	0.000642178	50000	FAIL	3.19234	NONE
chr11	110350000	111100000	0.0788414	0.139353	750000	FAIL	0.855885	NONE
chr11	111100000	111400000	-0.159899	0.0503468	300000	FAIL	1.29803	NONE
chr11	111400000	112450000	0.081267	0.00263293	1050000	FAIL	2.57956	NONE
chr11	112450000	112800000	-0.0482064	0.352492	350000	FAIL	0.452851	NONE
chr11	112800000	113200000	0.163686	0.0482918	400000	FAIL	1.31613	NONE
chr11	113200000	113400000	0.0282716	0.534613	200000	FAIL	0.27196	NONE
chr11	113400000	113700000	0.28418	0.00699974	300000	PASS	2.15492	Activation
chr11	113700000	113750000	0.0951767	0.144811	50000	FAIL	0.839198	NONE
chr11	113750000	114100000	0.227781	0.00571539	350000	PASS	2.24295	Activation
chr11	114100000	115000000	0.0353607	0.133637	900000	FAIL	0.874072	NONE
chr11	115000000	115350000	0.141069	0.0679425	350000	FAIL	1.16786	NONE
chr11	115350000	115400000	-0.0630128	0.254624	50000	FAIL	0.594101	NONE
chr11	115400000	115850000	0.313264	0.0028898	450000	PASS	2.53913	Activation
chr11	115850000	115950000	0.154744	0.0551631	100000	FAIL	1.25835	NONE
chr11	115950000	116100000	0.238928	0.0127151	150000	FAIL	1.89568	NONE
chr11	116100000	116300000	0.0404744	0.298484	200000	FAIL	0.525078	NONE
chr11	116300000	116600000	-0.150694	0.0591446	300000	FAIL	1.22808	NONE
chr11	116600000	116950000	0.0127288	0.762587	350000	FAIL	0.117711	NONE
chr11	116950000	117200000	-0.0594361	0.275623	250000	FAIL	0.559685	NONE
chr11	117200000	117250000	0.310462	0.00520164	50000	FAIL	2.28386	NONE
chr11	117250000	117650000	-0.387992	0.00282558	400000	PASS	2.54889	Inactivation
chr11	117650000	117750000	-0.267016	0.00918315	100000	FAIL	2.03701	NONE
chr11	117750000	117950000	-0.370108	0.00340354	200000	FAIL	2.46807	NONE
chr11	117950000	118000000	-0.760414	0.000128436	50000	FAIL	3.89131	NONE
chr11	118000000	118250000	-0.363507	0.00346776	250000	FAIL	2.45995	NONE
chr11	118250000	118450000	-0.0696928	0.229579	200000	FAIL	0.639068	NONE
chr11	118450000	119200000	0.0147696	0.538017	750000	FAIL	0.269204	NONE
chr11	119200000	119600000	-0.0899202	0.0140637	400000	FAIL	1.8519	NONE
chr11	119600000	119650000	0.111929	0.109556	50000	FAIL	0.960365	NONE
chr11	119650000	121500000	-0.188429	0.00854097	1850000	PASS	2.06849	Inactivation
chr11	121500000	121900000	0.414554	0.00224762	400000	PASS	2.64828	Activation
chr11	121900000	122100000	0.159452	0.050989	200000	FAIL	1.29252	NONE
chr11	122100000	122450000	-0.232906	0.0143206	350000	FAIL	1.84404	NONE
chr11	122450000	122500000	0.109878	0.112959	50000	FAIL	0.947079	NONE
chr11	122500000	122750000	-0.0661424	0.242872	250000	FAIL	0.614623	NONE
chr11	122750000	123500000	0.0813065	0.0921526	750000	FAIL	1.03549	NONE
chr11	123500000	123900000	-0.0816294	0.0588877	400000	FAIL	1.22998	NONE
chr11	123900000	125000000	0.094261	0.0053943	1100000	FAIL	2.26807	NONE
chr11	125000000	125350000	-0.183463	0.0325584	350000	FAIL	1.48734	NONE
chr11	125350000	125750000	0.0296523	0.506229	400000	FAIL	0.295653	NONE
chr11	125750000	126250000	0.366064	0.00269715	500000	PASS	2.5691	Activation
chr11	126250000	126350000	-0.47975	0.00141279	100000	FAIL	2.84992	NONE
chr11	126350000	126950000	-0.0868925	0.171141	600000	FAIL	0.766647	NONE
chr11	126950000	127900000	0.0993002	0.00295402	950000	FAIL	2.52959	NONE
chr11	127900000	128050000	-0.132522	0.0791806	150000	FAIL	1.10138	NONE
chr11	128050000	128250000	0.0375815	0.431544	200000	FAIL	0.364975	NONE
chr11	128250000	128500000	-0.033847	0.475918	250000	FAIL	0.322468	NONE
chr11	128500000	129150000	-0.308218	0.00494477	650000	PASS	2.30585	Inactivation
chr11	129150000	129200000	-0.074716	0.207937	50000	FAIL	0.682068	NONE
chr11	129200000	129650000	-0.538108	0.000192653	450000	PASS	3.71522	Inactivation
chr11	129650000	130300000	-0.0630755	0.0531724	650000	FAIL	1.27431	NONE
chr11	130300000	130800000	0.0231354	0.223285	500000	FAIL	0.65114	NONE
chr11	130800000	130850000	-0.765727	0.000128436	50000	FAIL	3.89131	NONE
chr11	130850000	131400000	-0.360115	0.00346776	550000	PASS	2.45995	Inactivation
chr11	131400000	131800000	-0.065577	0.0902903	400000	FAIL	1.04436	NONE
chr11	131800000	132000000	-0.289948	0.00667865	200000	FAIL	2.17531	NONE
chr11	132000000	132300000	-0.094677	0.145261	300000	FAIL	0.837852	NONE
chr11	132300000	132400000	0.0470755	0.360134	100000	FAIL	0.443536	NONE
chr11	132400000	132950000	-0.0705344	0.0491909	550000	FAIL	1.30812	NONE
chr11	132950000	133050000	0.0653798	0.245441	100000	FAIL	0.610054	NONE
chr11	133050000	133750000	-0.0381319	0.315117	700000	FAIL	0.501528	NONE
chr11	133750000	134050000	0.0909952	0.157462	300000	FAIL	0.802824	NONE
chr11	134050000	134950000	-0.125079	0.0307603	900000	FAIL	1.51201	NONE
chr12	200000	400000	-0.0926808	0.136229	200000	FAIL	0.865731	NONE
chr12	400000	850000	0.0582794	0.0298363	450000	FAIL	1.52525	NONE
chr12	850000	1750000	-0.140123	0.0301585	900000	FAIL	1.52059	NONE
chr12	1750000	2450000	0.125145	0.010375	700000	FAIL	1.98401	NONE
chr12	2450000	3400000	-0.0368978	0.321562	950000	FAIL	0.492735	NONE
chr12	3400000	3650000	0.0761905	0.111483	250000	FAIL	0.95279	NONE
chr12	3650000	3950000	-0.0377425	0.438652	300000	FAIL	0.35788	NONE
chr12	3950000	4000000	0.102998	0.118959	50000	FAIL	0.924604	NONE
chr12	4000000	5200000	-0.077403	0.0715943	1200000	FAIL	1.14512	NONE
chr12	5200000	5600000	0.368915	0.0029643	400000	PASS	2.52808	Activation
chr12	5600000	6150000	0.0655604	0.190037	550000	FAIL	0.721161	NONE
chr12	6150000	6950000	-0.0369048	0.169481	800000	FAIL	0.77088	NONE
chr12	6950000	7200000	0.101076	0.0457533	250000	FAIL	1.33958	NONE
chr12	7250000	7600000	0.054321	0.0457533	350000	FAIL	1.33958	NONE
chr12	7600000	8000000	-0.030291	0.470357	400000	FAIL	0.327572	NONE
chr12	8000000	8350000	0.237037	0.0148215	350000	FAIL	1.82911	NONE
chr12	8600000	9550000	-0.164977	0.0195257	950000	FAIL	1.70939	NONE
chr12	9750000	10450000	-0.0664462	0.058126	700000	FAIL	1.23563	NONE
chr12	10450000	10900000	0.0829512	0.0538085	450000	FAIL	1.26915	NONE
chr12	10900000	12250000	-0.0976615	0.0157237	1350000	FAIL	1.80345	NONE
chr12	12250000	12450000	0.0911817	0.1448	200000	FAIL	0.839233	NONE
chr12	12450000	12950000	-0.092769	0.0224256	500000	FAIL	1.64926	NONE
chr12	12950000	13100000	0.00846561	0.830648	150000	FAIL	0.0805828	NONE
chr12	13100000	16350000	-0.16696	0.00135327	3250000	PASS	2.86862	Inactivation
chr12	16350000	16550000	0.0800705	0.0601882	200000	FAIL	1.22049	NONE
chr12	16550000	16800000	-0.107231	0.108455	250000	FAIL	0.964752	NONE
chr12	16800000	17100000	0.0797178	0.0980152	300000	FAIL	1.00871	NONE
chr12	17100000	17400000	-0.0377425	0.438652	300000	FAIL	0.35788	NONE
chr12	17400000	18250000	0.0962029	0.0517464	850000	FAIL	1.28612	NONE
chr12	18250000	18750000	0.263915	0.00141771	500000	PASS	2.84841	Activation
chr12	18750000	19050000	0.155026	0.0377626	300000	FAIL	1.42294	NONE
chr12	19050000	19100000	0.284832	0.0077974	50000	FAIL	2.10805	NONE
chr12	19100000	19700000	0.0795708	0.134811	600000	FAIL	0.870274	NONE
chr12	19700000	19750000	0.25291	0.0115994	50000	FAIL	1.93556	NONE
chr12	19750000	20100000	0.0544974	0.312798	350000	FAIL	0.504736	NONE
chr12	20100000	20550000	0.466725	0.00225545	450000	PASS	2.64677	Activation
chr12	20550000	20950000	0.242328	0.0134682	400000	FAIL	1.87069	NONE
chr12	20950000	21550000	0.0860523	0.0393736	600000	FAIL	1.40479	NONE
chr12	21550000	22150000	0.284406	0.00244877	600000	PASS	2.61105	Activation
chr12	22150000	22350000	0.105335	0.0715943	200000	FAIL	1.14512	NONE
chr12	22350000	22500000	-0.0354497	0.463204	150000	FAIL	0.334228	NONE
chr12	22500000	23300000	0.0405974	0.00966619	800000	FAIL	2.01474	NONE
chr12	23300000	23750000	-0.0132275	0.754156	450000	FAIL	0.122539	NONE
chr12	23750000	24800000	0.133098	0.0169481	1050000	FAIL	1.77088	NONE
chr12	24800000	25300000	-0.109383	0.0640546	500000	FAIL	1.19345	NONE
chr12	25300000	25350000	0.146208	0.0612837	50000	FAIL	1.21266	NONE
chr12	25350000	25800000	-0.0727807	0.125854	450000	FAIL	0.900134	NONE
chr12	25800000	25900000	0.124339	0.0859647	100000	FAIL	1.06568	NONE
chr12	25900000	26550000	-0.0952245	0.0343472	650000	FAIL	1.46411	NONE
chr12	26550000	26850000	0.00899471	0.820531	300000	FAIL	0.085905	NONE
chr12	26850000	27000000	-0.129277	0.0793917	150000	FAIL	1.10023	NONE
chr12	27000000	27050000	0.167019	0.0454311	50000	FAIL	1.34265	NONE
chr12	27050000	27800000	-0.0387889	0.421059	750000	FAIL	0.375657	NONE
chr12	27800000	28150000	0.0991182	0.127207	350000	FAIL	0.895489	NONE
chr12	28150000	28400000	-0.111464	0.101173	250000	FAIL	0.994936	NONE
chr12	28400000	29100000	0.303175	0.00431757	700000	PASS	2.36476	Activation
chr12	29100000	29700000	0.0744415	0.0563217	600000	FAIL	1.24932	NONE
chr12	29700000	29750000	0.327513	0.00476866	50000	FAIL	2.3216	NONE
chr12	29750000	30000000	0.218871	0.0195902	250000	FAIL	1.70796	NONE
chr12	30000000	30300000	0.487831	0.00206212	300000	PASS	2.68569	Activation
chr12	30300000	30500000	0.191534	0.0308674	200000	FAIL	1.5105	NONE
chr12	30500000	30550000	0.27619	0.00844181	50000	FAIL	2.07356	NONE
chr12	30550000	30800000	0.0366843	0.4469	250000	FAIL	0.349789	NONE
chr12	30800000	30850000	0.277425	0.00837737	50000	FAIL	2.07689	NONE
chr12	30850000	30950000	-0.0188713	0.664261	100000	FAIL	0.177661	NONE
chr12	30950000	31200000	0.0932981	0.0350561	250000	FAIL	1.45524	NONE
chr12	31350000	31450000	-0.276808	0.00837737	100000	FAIL	2.07689	NONE
chr12	31450000	32250000	0.0993827	0.0514886	800000	FAIL	1.28829	NONE
chr12	32250000	32500000	-0.0391534	0.42847	250000	FAIL	0.368079	NONE
chr12	32500000	32550000	0.0322751	0.500516	50000	FAIL	0.300582	NONE
chr12	32550000	32900000	-0.0862434	0.162457	350000	FAIL	0.789263	NONE
chr12	32900000	33150000	-0.378483	0.00347983	250000	FAIL	2.45844	NONE
chr12	33150000	33500000	-0.0328042	0.494071	350000	FAIL	0.30621	NONE
chr12	33500000	33850000	-0.121869	0.0908622	350000	FAIL	1.04162	NONE
chr12	33850000	34200000	-0.0354497	0.463204	350000	FAIL	0.334228	NONE
chr12	34200000	34550000	0.00881834	0.825815	350000	FAIL	0.0831171	NONE
chr12	34600000	34800000	-0.0234568	0.601302	200000	FAIL	0.220908	NONE
chr12	37900000	38000000	-0.00908289	0.819435	100000	FAIL	0.0864852	NONE
chr12	38150000	38200000	-0.00908289	0.819435	50000	FAIL	0.0864852	NONE
chr12	38250000	38400000	-0.00908289	0.819435	150000	FAIL	0.0864852	NONE
chr12	38400000	38450000	0.137743	0.0697899	50000	FAIL	1.15621	NONE
chr12	38450000	39700000	-0.0657425	0.0326073	1250000	FAIL	1.48669	NONE
chr12	39700000	40750000	0.104014	0.00792628	1050000	PASS	2.10093	Activation
chr12	40750000	41300000	-0.215055	0.00844181	550000	PASS	2.07356	Inactivation
chr12	41300000	41550000	0.120459	0.0931821	250000	FAIL	1.03067	NONE
chr12	41550000	42400000	-0.0753605	0.139258	850000	FAIL	0.856181	NONE
chr12	42400000	42500000	-0.500529	0.00148215	100000	FAIL	2.82911	NONE
chr12	42500000	44800000	0.150073	0.00360871	2300000	PASS	2.44265	Activation
chr12	44800000	45000000	-0.0273369	0.552713	200000	FAIL	0.2575	NONE
chr12	45000000	45300000	0.0171076	0.690424	300000	FAIL	0.160884	NONE
chr12	45300000	46100000	-0.0888999	0.0119216	800000	FAIL	1.92366	NONE
chr12	46100000	46300000	0.0604938	0.278837	200000	FAIL	0.554649	NONE
chr12	46300000	47000000	-0.228609	0.00438201	700000	PASS	2.35833	Inactivation
chr12	47000000	47050000	0.0231041	0.605619	50000	FAIL	0.2178	NONE
chr12	47050000	47400000	-0.288007	0.00231989	350000	PASS	2.63453	Inactivation
chr12	47400000	47700000	-0.0885362	0.152984	300000	FAIL	0.815355	NONE
chr12	47700000	47750000	-0.517108	0.00141771	50000	FAIL	2.84841	NONE
chr12	47750000	48100000	-0.213404	0.0208145	350000	FAIL	1.68163	NONE
chr12	48100000	48550000	-0.0644523	0.0965331	450000	FAIL	1.01532	NONE
chr12	48550000	48600000	0.327866	0.00476866	50000	FAIL	2.3216	NONE
chr12	48600000	49050000	-0.3097	0.00605748	450000	PASS	2.21771	Inactivation
chr12	49050000	49650000	0.0827014	0.0487176	600000	FAIL	1.31231	NONE
chr12	49650000	50750000	-0.066354	0.124758	1100000	FAIL	0.90393	NONE
chr12	50750000	50850000	0.0447972	0.381364	100000	FAIL	0.418661	NONE
chr12	50850000	51200000	-0.0921139	0.0488465	350000	FAIL	1.31117	NONE
chr12	51200000	51400000	0.182011	0.0348627	200000	FAIL	1.45764	NONE
chr12	51400000	51800000	0.0116402	0.778322	400000	FAIL	0.108841	NONE
chr12	51800000	51850000	0.517813	0.00141771	50000	FAIL	2.84841	NONE
chr12	51850000	52750000	-0.0682148	0.130171	900000	FAIL	0.885484	NONE
chr12	52800000	53250000	-0.0985303	0.0813894	450000	FAIL	1.08943	NONE
chr12	53300000	53400000	-0.0674603	0.241526	100000	FAIL	0.617036	NONE
chr12	53400000	53500000	0.185362	0.0339606	100000	FAIL	1.46903	NONE
chr12	53500000	53950000	-0.0548501	0.297977	450000	FAIL	0.525818	NONE
chr12	53950000	54100000	0.0400353	0.423895	150000	FAIL	0.372742	NONE
chr12	54100000	54150000	-0.0869489	0.157881	50000	FAIL	0.80167	NONE
chr12	54150000	54350000	0.019224	0.659879	200000	FAIL	0.180536	NONE
chr12	54350000	54850000	-0.0107584	0.791339	500000	FAIL	0.101637	NONE
chr12	54850000	54900000	0.473192	0.002191	50000	FAIL	2.65936	NONE
chr12	54900000	55050000	-0.394533	0.00309318	150000	FAIL	2.50959	NONE
chr12	55050000	55250000	-0.0537919	0.320209	200000	FAIL	0.494567	NONE
chr12	55250000	55400000	0.00970018	0.80848	150000	FAIL	0.0923305	NONE
chr12	55400000	55500000	-0.0881834	0.154981	100000	FAIL	0.809721	NONE
chr12	55500000	56050000	0.0262145	0.165872	550000	FAIL	0.780227	NONE
chr12	56050000	56100000	-0.949735	6.44413e-05	50000	FAIL	4.19084	NONE
chr12	56100000	56500000	0.0300926	0.442325	400000	FAIL	0.354258	NONE
chr12	56500000	56850000	0	0.998389	350000	FAIL	0.000700227	NONE
chr12	56850000	57400000	-0.0824916	0.0498131	550000	FAIL	1.30266	NONE
chr12	57400000	57450000	0.171429	0.0422735	50000	FAIL	1.37393	NONE
chr12	57450000	58300000	-0.0120137	0.665485	850000	FAIL	0.176862	NONE
chr12	58300000	58350000	0.539683	0.00135327	50000	FAIL	2.86862	NONE
chr12	58350000	58700000	-0.100529	0.125016	350000	FAIL	0.903034	NONE
chr12	58700000	60650000	0.13232	0.0138549	1950000	FAIL	1.8584	NONE
chr12	60650000	60700000	-0.0537919	0.320209	50000	FAIL	0.494567	NONE
chr12	60700000	60950000	0.101764	0.122825	250000	FAIL	0.910713	NONE
chr12	60950000	61400000	-0.066941	0.0692099	450000	FAIL	1.15983	NONE
chr12	61400000	61850000	0.00386047	0.85926	450000	FAIL	0.0658753	NONE
chr12	61850000	62000000	-0.045679	0.376079	150000	FAIL	0.42472	NONE
chr12	62000000	62450000	0.018107	0.665485	450000	FAIL	0.176862	NONE
chr12	62450000	62600000	-0.0948854	0.134747	150000	FAIL	0.870482	NONE
chr12	62600000	63550000	0.104567	0.0300296	950000	FAIL	1.52245	NONE
chr12	63550000	64000000	-0.032765	0.0186235	450000	FAIL	1.72994	NONE
chr12	64000000	64250000	0.138272	0.0692099	250000	FAIL	1.15983	NONE
chr12	64250000	64650000	-0.0257496	0.572239	400000	FAIL	0.242423	NONE
chr12	64650000	65150000	0.0378307	0.312798	500000	FAIL	0.504736	NONE
chr12	65150000	65550000	-0.473016	0.002191	400000	PASS	2.65936	Inactivation
chr12	65550000	65900000	0.0798942	0.146604	350000	FAIL	0.833854	NONE
chr12	65900000	66300000	-0.0229277	0.607359	400000	FAIL	0.216554	NONE
chr12	66300000	66350000	0.35485	0.00399536	50000	FAIL	2.39844	NONE
chr12	66350000	66550000	0.0744268	0.207308	200000	FAIL	0.683385	NONE
chr12	66550000	66800000	-0.457319	0.00231989	250000	FAIL	2.63453	NONE
chr12	66800000	67100000	0.0636684	0.261889	300000	FAIL	0.581882	NONE
chr12	67100000	67400000	-0.0686067	0.233213	300000	FAIL	0.632247	NONE
chr12	67400000	67650000	0.00282187	0.941745	250000	FAIL	0.0260666	NONE
chr12	67650000	69000000	-0.220158	0.00315762	1350000	PASS	2.50064	Inactivation
chr12	69000000	69300000	0.102116	0.0953731	300000	FAIL	1.02057	NONE
chr12	69300000	69450000	-0.00335097	0.932272	150000	FAIL	0.0304573	NONE
chr12	69450000	69800000	0.0449735	0.381364	350000	FAIL	0.418661	NONE
chr12	69800000	70000000	-0.0289242	0.531254	200000	FAIL	0.274698	NONE
chr12	70000000	70400000	-0.326631	0.00425313	400000	PASS	2.37129	Inactivation
chr12	70400000	70600000	-0.169841	0.0440134	200000	FAIL	1.35642	NONE
chr12	70600000	70800000	0.0622575	0.268205	200000	FAIL	0.571534	NONE
chr12	70800000	71250000	-0.214638	0.00399536	450000	PASS	2.39844	Inactivation
chr12	71250000	72350000	0.109732	0.0081196	1100000	PASS	2.09047	Activation
chr12	72350000	72600000	-0.0497354	0.347596	250000	FAIL	0.458925	NONE
chr12	72600000	72650000	0.0507937	0.338317	50000	FAIL	0.470676	NONE
chr12	72650000	72950000	-0.247972	0.0120505	300000	FAIL	1.91899	NONE
chr12	72950000	74300000	0.0650728	0.0996907	1350000	FAIL	1.00135	NONE
chr12	74300000	74800000	-0.0839506	0.0557417	500000	FAIL	1.25382	NONE
chr12	74800000	75500000	0.302444	0.00399536	700000	PASS	2.39844	Activation
chr12	75500000	77000000	0.0566255	0.102591	1500000	FAIL	0.988893	NONE
chr12	77000000	77400000	-0.194929	0.00502642	400000	PASS	2.29874	Inactivation
chr12	77400000	77550000	-0.0104056	0.79701	150000	FAIL	0.0985363	NONE
chr12	77550000	78300000	0.241799	0.00399536	750000	PASS	2.39844	Activation
chr12	78300000	78550000	-0.0444797	0.364995	250000	FAIL	0.437713	NONE
chr12	78550000	79050000	0.0737566	0.172187	500000	FAIL	0.763999	NONE
chr12	79050000	79400000	-0.0672714	0.0911844	350000	FAIL	1.04008	NONE
chr12	79400000	79800000	0.100529	0.125016	400000	FAIL	0.903034	NONE
chr12	79800000	79900000	-0.178483	0.0360871	100000	FAIL	1.44265	NONE
chr12	79900000	80350000	0.0497159	0.230378	450000	FAIL	0.63756	NONE
chr12	80350000	80900000	0.237213	0.0114061	550000	FAIL	1.94286	NONE
chr12	80900000	81200000	0.13254	0.0479443	300000	FAIL	1.31926	NONE
chr12	81200000	82250000	0.291081	0.00238433	1050000	PASS	2.62263	Activation
chr12	82250000	83050000	0.0730049	0.129398	800000	FAIL	0.888072	NONE
chr12	83050000	83600000	-0.119817	0.0199124	550000	FAIL	1.70088	NONE
chr12	83600000	84200000	0.0227954	0.0353138	600000	FAIL	1.45206	NONE
chr12	84200000	85450000	-0.11133	0.00399536	1250000	PASS	2.39844	Inactivation
chr12	85450000	86250000	0.124802	0.0556128	800000	FAIL	1.25482	NONE
chr12	86250000	86400000	-0.00687831	0.866671	150000	FAIL	0.0621458	NONE
chr12	86400000	87750000	0.125946	0.0101173	1350000	FAIL	1.99494	NONE
chr12	87750000	88150000	-0.0799383	0.0775229	400000	FAIL	1.11057	NONE
chr12	88150000	88450000	0.0723104	0.215427	300000	FAIL	0.666699	NONE
chr12	88450000	88800000	-0.0160494	0.704021	350000	FAIL	0.152414	NONE
chr12	88800000	89400000	-0.219827	0.00837737	600000	PASS	2.07689	Inactivation
chr12	89400000	89850000	-0.0447972	0.381364	450000	FAIL	0.418661	NONE
chr12	89850000	92250000	0.267442	0.00322206	2400000	PASS	2.49187	Activation
chr12	92250000	93200000	-0.211204	0.00921511	950000	PASS	2.0355	Inactivation
chr12	93200000	93300000	0.174427	0.038987	100000	FAIL	1.40908	NONE
chr12	93300000	94550000	-0.152169	0.010375	1250000	FAIL	1.98401	NONE
chr12	94550000	94950000	0.0931217	0.139258	400000	FAIL	0.856181	NONE
chr12	94950000	95150000	-0.134039	0.0719809	200000	FAIL	1.14278	NONE
chr12	95150000	95350000	0.033157	0.489947	200000	FAIL	0.309851	NONE
chr12	95350000	95400000	-0.0582011	0.287601	50000	FAIL	0.541209	NONE
chr12	95400000	95450000	0.272487	0.00921511	50000	FAIL	2.0355	NONE
chr12	95450000	95700000	-0.0453263	0.268205	250000	FAIL	0.571534	NONE
chr12	95700000	96000000	0.0513228	0.333548	300000	FAIL	0.476841	NONE
chr12	96000000	96200000	-0.00740741	0.856231	200000	FAIL	0.0674088	NONE
chr12	96200000	96450000	0.0465608	0.0942776	250000	FAIL	1.02559	NONE
chr12	96450000	96600000	-0.167549	0.0451733	150000	FAIL	1.34512	NONE
chr12	96600000	96650000	0.0811287	0.177987	50000	FAIL	0.749612	NONE
chr12	96650000	97800000	-0.0255502	0.431499	1150000	FAIL	0.36502	NONE
chr12	97800000	97850000	0.0389771	0.429308	50000	FAIL	0.367231	NONE
chr12	97850000	98000000	-0.0770723	0.197126	150000	FAIL	0.705256	NONE
chr12	98000000	98450000	0.00899471	0.820531	450000	FAIL	0.085905	NONE
chr12	98450000	98500000	-0.000881834	0.979959	50000	FAIL	0.0087922	NONE
chr12	98500000	98750000	0.00176367	0.964364	250000	FAIL	0.015759	NONE
chr12	98750000	98800000	-0.341446	0.00431757	50000	FAIL	2.36476	NONE
chr12	98800000	99050000	0.237919	0.0146926	250000	FAIL	1.8329	NONE
chr12	99050000	99350000	0.0201058	0.645315	300000	FAIL	0.190228	NONE
chr12	99350000	99400000	0.146032	0.0612837	50000	FAIL	1.21266	NONE
chr12	99400000	100450000	-0.00593768	0.85926	1050000	FAIL	0.0658753	NONE
chr12	100450000	100750000	0.0985891	0.129076	300000	FAIL	0.889155	NONE
chr12	100750000	101650000	-0.0513032	0.0697899	900000	FAIL	1.15621	NONE
chr12	101650000	102600000	0.0571614	0.137904	950000	FAIL	0.860422	NONE
chr12	102600000	103850000	-0.0245926	0.314989	1250000	FAIL	0.501705	NONE
chr12	103850000	103900000	-0.306173	0.00618636	50000	FAIL	2.20856	NONE
chr12	103900000	104150000	-0.0204586	0.640933	250000	FAIL	0.193187	NONE
chr12	104150000	104250000	-0.435273	0.00238433	100000	FAIL	2.62263	NONE
chr12	104250000	104800000	0.0685746	0.162908	550000	FAIL	0.788059	NONE
chr12	104800000	105450000	-0.0489893	0.335095	650000	FAIL	0.474832	NONE
chr12	105450000	106100000	0.0698141	0.0538085	650000	FAIL	1.26915	NONE
chr12	106100000	106400000	-0.112522	0.101688	300000	FAIL	0.992729	NONE
chr12	106400000	106500000	0.170547	0.043369	100000	FAIL	1.36282	NONE
chr12	106500000	107150000	-0.0384751	0.264209	650000	FAIL	0.578052	NONE
chr12	107150000	107350000	0.0229277	0.607359	200000	FAIL	0.216554	NONE
chr12	107350000	108100000	-0.340564	0.00206212	750000	PASS	2.68569	Inactivation
chr12	108100000	108200000	0.0978836	0.130171	100000	FAIL	0.885484	NONE
chr12	108200000	108650000	-0.0881638	0.0182369	450000	FAIL	1.73905	NONE
chr12	108650000	108950000	0.105996	0.110259	300000	FAIL	0.957586	NONE
chr12	108950000	109500000	-0.0831008	0.0950509	550000	FAIL	1.02204	NONE
chr12	109500000	109700000	0.0626102	0.266207	200000	FAIL	0.574781	NONE
chr12	109700000	109850000	-0.167549	0.0451733	150000	FAIL	1.34512	NONE
chr12	109850000	109900000	0.157848	0.0514886	50000	FAIL	1.28829	NONE
chr12	109900000	110600000	-0.0772487	0.0707565	700000	FAIL	1.15023	NONE
chr12	110600000	110800000	0.0487654	0.125403	200000	FAIL	0.901693	NONE
chr12	110800000	111300000	-0.100194	0.0108261	500000	FAIL	1.96553	NONE
chr12	111300000	111800000	-0.540035	0.000837737	500000	PASS	3.07689	Inactivation
chr12	111800000	112950000	0.0810981	0.0393736	1150000	FAIL	1.40479	NONE
chr12	112950000	113300000	-0.371958	0.00360871	350000	PASS	2.44265	Inactivation
chr12	113300000	113350000	-0.255556	0.0110839	50000	FAIL	1.95531	NONE
chr12	113350000	113600000	-0.42769	0.00141771	250000	FAIL	2.84841	NONE
chr12	113600000	113800000	-0.0747795	0.204666	200000	FAIL	0.688955	NONE
chr12	113800000	113850000	0.159788	0.049362	50000	FAIL	1.30661	NONE
chr12	113850000	114400000	-0.291871	0.0037376	550000	PASS	2.42741	Inactivation
chr12	114400000	114850000	0.0261023	0.567341	450000	FAIL	0.246156	NONE
chr12	114850000	114900000	-0.0955908	0.133393	50000	FAIL	0.874865	NONE
chr12	114900000	115100000	0.0426808	0.40192	200000	FAIL	0.39586	NONE
chr12	115100000	115550000	0.586165	0.000837737	450000	PASS	3.07689	Activation
chr12	115550000	115850000	0.360024	0.002191	300000	PASS	2.65936	Activation
chr12	115850000	115900000	0.565785	0.0010955	50000	FAIL	2.96039	NONE
chr12	115900000	116700000	0.190917	0.0181724	800000	FAIL	1.74059	NONE
chr12	116700000	117000000	0.309347	0.00612192	300000	PASS	2.21311	Activation
chr12	117000000	117100000	0.598236	0.000837737	100000	FAIL	3.07689	NONE
chr12	117100000	117900000	0.112511	0.0587705	800000	FAIL	1.23084	NONE
chr12	117900000	118200000	-0.0389771	0.390128	300000	FAIL	0.408793	NONE
chr12	118200000	118850000	0.0907747	0.0447867	650000	FAIL	1.34885	NONE
chr12	118850000	119550000	-0.0694885	0.108068	700000	FAIL	0.966303	NONE
chr12	119550000	119700000	-0.14709	0.0599304	150000	FAIL	1.22235	NONE
chr12	119700000	120100000	-0.0042328	0.919835	400000	FAIL	0.0362901	NONE
chr12	120100000	120550000	-0.308642	0.00612192	450000	PASS	2.21311	Inactivation
chr12	120550000	121000000	0.0190476	0.430017	450000	FAIL	0.366515	NONE
chr12	121000000	121700000	-0.105379	0.0197835	700000	FAIL	1.7037	NONE
chr12	121700000	122200000	0.129489	0.010375	500000	FAIL	1.98401	NONE
chr12	122200000	122500000	-0.104409	0.112901	300000	FAIL	0.947302	NONE
chr12	122600000	123000000	-0.0584987	0.123921	400000	FAIL	0.906856	NONE
chr12	123000000	124150000	0.0979449	0.0208145	1150000	FAIL	1.68163	NONE
chr12	124150000	124850000	-0.143134	0.0128883	700000	FAIL	1.88981	NONE
chr12	124850000	125450000	0.0434744	0.0693388	600000	FAIL	1.15902	NONE
chr12	125450000	125650000	-0.195591	0.0289986	200000	FAIL	1.53762	NONE
chr12	125650000	125850000	0.350088	0.0040598	200000	FAIL	2.3915	NONE
chr12	125850000	126250000	0.00881834	0.825815	400000	FAIL	0.0831171	NONE
chr12	126250000	126400000	-0.178836	0.0360871	150000	FAIL	1.44265	NONE
chr12	126400000	126600000	0.141799	0.0217167	200000	FAIL	1.66321	NONE
chr12	126600000	127150000	-0.0336219	0.368798	550000	FAIL	0.433212	NONE
chr12	127150000	127350000	0.0746032	0.205181	200000	FAIL	0.687863	NONE
chr12	127350000	127500000	0.328571	0.00463977	150000	FAIL	2.3335	NONE
chr12	127500000	127600000	-0.00970018	0.80848	100000	FAIL	0.0923305	NONE
chr12	127600000	128500000	0.055144	0.00438201	900000	FAIL	2.35833	NONE
chr12	128500000	129350000	-0.0699139	0.152339	850000	FAIL	0.817188	NONE
chr12	129350000	129400000	0.125397	0.0848047	50000	FAIL	1.07158	NONE
chr12	129400000	129650000	-0.0148148	0.722194	250000	FAIL	0.141346	NONE
chr12	129650000	130500000	0.166335	0.0119861	850000	FAIL	1.92132	NONE
chr12	130500000	130700000	-0.318871	0.0037376	200000	FAIL	2.42741	NONE
chr12	130700000	130750000	-0.0560847	0.303067	50000	FAIL	0.518461	NONE
chr12	130750000	130900000	-0.183069	0.0344761	150000	FAIL	1.46248	NONE
chr12	130900000	131250000	-0.0614764	0.266207	350000	FAIL	0.574781	NONE
chr12	131250000	131400000	-0.175661	0.0378915	150000	FAIL	1.42146	NONE
chr12	131400000	131650000	0.097672	0.114834	250000	FAIL	0.939928	NONE
chr12	131650000	131750000	-0.0607584	0.276969	100000	FAIL	0.557569	NONE
chr12	131800000	132100000	-0.0607584	0.276969	300000	FAIL	0.557569	NONE
chr12	132150000	132200000	-0.587919	0.000837737	50000	FAIL	3.07689	NONE
chr12	132200000	132700000	0.0688007	0.0612837	500000	FAIL	1.21266	NONE
chr12	132800000	133000000	-0.0985891	0.129076	200000	FAIL	0.889155	NONE
chr12	133000000	133400000	0.080776	0.17992	400000	FAIL	0.74492	NONE
chr12	133400000	133450000	0.493122	0.00193324	50000	FAIL	2.71371	NONE
chr12	133450000	133850000	-0.0306878	0.51611	400000	FAIL	0.287257	NONE
chr13	19450000	20000000	-0.0227454	0.643259	550000	FAIL	0.191614	NONE
chr13	20050000	20150000	-0.0227454	0.643259	100000	FAIL	0.191614	NONE
chr13	20150000	20200000	0.754841	8.78889e-05	50000	FAIL	4.05607	NONE
chr13	20200000	20550000	-0.00477454	0.911496	350000	FAIL	0.0402453	NONE
chr13	20550000	21200000	0.0668469	0.154772	650000	FAIL	0.810307	NONE
chr13	21200000	21550000	-0.0577839	0.0881526	350000	FAIL	1.05476	NONE
chr13	21550000	22200000	0.14924	0.00580067	650000	PASS	2.23652	Activation
chr13	22200000	22550000	-0.122758	0.012656	350000	FAIL	1.8977	NONE
chr13	22550000	23450000	0.0435615	0.265688	900000	FAIL	0.575628	NONE
chr13	23450000	23650000	-0.0282051	0.578485	200000	FAIL	0.237708	NONE
chr13	23650000	23850000	0.00705128	0.881614	200000	FAIL	0.0547217	NONE
chr13	23850000	23900000	0.344982	0.00483389	50000	FAIL	2.3157	NONE
chr13	23900000	24300000	-0.0772933	0.0365618	400000	FAIL	1.43697	NONE
chr13	24300000	24500000	-0.222171	0.0219722	200000	FAIL	1.65813	NONE
chr13	24500000	24850000	-0.116932	0.0271577	350000	FAIL	1.56611	NONE
chr13	24850000	25500000	-0.451547	0.001582	650000	PASS	2.80079	Inactivation
chr13	25500000	25750000	-0.13305	0.0391106	250000	FAIL	1.40771	NONE
chr13	25750000	25800000	-0.452829	0.00254878	50000	FAIL	2.59367	NONE
chr13	25800000	26400000	-0.105565	0.114695	600000	FAIL	0.940455	NONE
chr13	26400000	26600000	-0.252078	0.00448233	200000	FAIL	2.3485	NONE
chr13	26600000	26750000	-0.0998674	0.141677	150000	FAIL	0.848701	NONE
chr13	26750000	26800000	-0.330637	0.00624011	50000	FAIL	2.20481	NONE
chr13	26800000	27050000	0.0176393	0.723941	250000	FAIL	0.140297	NONE
chr13	27050000	27100000	0.360588	0.00430656	50000	FAIL	2.36587	NONE
chr13	27100000	28850000	-0.171256	0.00808578	1750000	PASS	2.09228	Inactivation
chr13	28850000	28900000	0.232228	0.0192477	50000	FAIL	1.71562	NONE
chr13	28900000	29200000	-0.0746684	0.225347	300000	FAIL	0.647148	NONE
chr13	29200000	29350000	0.152918	0.0582703	150000	FAIL	1.23455	NONE
chr13	29350000	30000000	-0.0636503	0.0171383	650000	FAIL	1.76603	NONE
chr13	30000000	31200000	0.0490062	0.082264	1200000	FAIL	1.08479	NONE
chr13	31200000	31450000	-0.0152476	0.602127	250000	FAIL	0.220312	NONE
chr13	31450000	31750000	0.0730769	0.23229	300000	FAIL	0.633969	NONE
chr13	31750000	31800000	0.528205	0.00184567	50000	FAIL	2.73385	NONE
chr13	31800000	32000000	0.0937224	0.157936	200000	FAIL	0.801518	NONE
chr13	32000000	32250000	0.432958	0.00272456	250000	FAIL	2.5647	NONE
chr13	32250000	32350000	0.285522	0.0106346	100000	FAIL	1.97328	NONE
chr13	32350000	33050000	0.479118	0.002373	700000	PASS	2.6247	Activation
chr13	33050000	33150000	0.0244695	0.623132	100000	FAIL	0.20542	NONE
chr13	33150000	33300000	-0.106565	0.123484	150000	FAIL	0.90839	NONE
chr13	33300000	33900000	0.11856	0.0200387	600000	FAIL	1.69813	NONE
chr13	33900000	33950000	-0.114876	0.105115	50000	FAIL	0.978335	NONE
chr13	33950000	34100000	0.0101238	0.823871	150000	FAIL	0.084141	NONE
chr13	34100000	34150000	-0.0312555	0.547372	50000	FAIL	0.261717	NONE
chr13	34150000	34400000	0.0937445	0.157936	250000	FAIL	0.801518	NONE
chr13	34400000	35050000	-0.0907604	0.0738267	650000	FAIL	1.13179	NONE
chr13	35050000	35450000	0.0410809	0.182809	400000	FAIL	0.738003	NONE
chr13	35450000	35800000	0.278328	0.00878889	350000	PASS	2.05607	Activation
chr13	35800000	36200000	0.0970132	0.0913166	400000	FAIL	1.03945	NONE
chr13	36200000	36250000	0.132714	0.0794516	50000	FAIL	1.0999	NONE
chr13	36250000	36350000	0.0223696	0.649675	100000	FAIL	0.187304	NONE
chr13	36350000	36600000	-0.164744	0.0190719	250000	FAIL	1.71961	NONE
chr13	36600000	37000000	0.0579576	0.323959	400000	FAIL	0.489511	NONE
chr13	37000000	37050000	-0.104111	0.129724	50000	FAIL	0.88698	NONE
chr13	37050000	37250000	-0.00795756	0.864739	200000	FAIL	0.063115	NONE
chr13	37250000	37300000	-0.366932	0.00413078	50000	FAIL	2.38397	NONE
chr13	37300000	37650000	0.102034	0.1328	350000	FAIL	0.876801	NONE
chr13	37650000	40200000	-0.165584	0.00430656	2550000	PASS	2.36587	Inactivation
chr13	40200000	40250000	0.309173	0.00808578	50000	FAIL	2.09228	NONE
chr13	40250000	40550000	-0.0530062	0.355862	300000	FAIL	0.448718	NONE
chr13	40550000	40650000	0.0711317	0.244771	100000	FAIL	0.611241	NONE
chr13	40650000	41900000	-0.0983616	0.052997	1250000	FAIL	1.27575	NONE
chr13	41900000	42150000	0.0371795	0.491211	250000	FAIL	0.308732	NONE
chr13	42150000	42250000	-0.155128	0.0546669	100000	FAIL	1.26228	NONE
chr13	42250000	42850000	0.0343796	0.262612	600000	FAIL	0.580685	NONE
chr13	42850000	43150000	-0.00842175	0.856653	300000	FAIL	0.067195	NONE
chr13	43150000	43250000	0.275685	0.0117771	100000	FAIL	1.92896	NONE
chr13	43250000	44000000	0.136055	0.0560731	750000	FAIL	1.25125	NONE
chr13	44000000	44450000	0.359262	0.00369133	450000	PASS	2.43282	Activation
chr13	44450000	45600000	-0.131391	0.0249604	1150000	FAIL	1.60275	NONE
chr13	45600000	45650000	0.0202476	0.683248	50000	FAIL	0.165421	NONE
chr13	45650000	45950000	-0.00218833	0.960714	300000	FAIL	0.017406	NONE
chr13	45950000	46100000	0.148453	0.0641589	150000	FAIL	1.19274	NONE
chr13	46100000	46500000	-0.312047	0.00773422	400000	PASS	2.11158	Inactivation
chr13	46500000	46650000	-0.0417109	0.449024	150000	FAIL	0.34773	NONE
chr13	46650000	46700000	-0.341711	0.00544911	50000	FAIL	2.26367	NONE
chr13	46700000	46850000	-0.130172	0.081473	150000	FAIL	1.08899	NONE
chr13	46850000	47100000	0.259483	0.0145017	250000	FAIL	1.83858	NONE
chr13	47100000	47350000	-0.0145889	0.76103	250000	FAIL	0.118598	NONE
chr13	47350000	47600000	0.222193	0.0219722	250000	FAIL	1.65813	NONE
chr13	47600000	48100000	0.0674094	0.107664	500000	FAIL	0.96793	NONE
chr13	48100000	48500000	0.387986	0.00369133	400000	PASS	2.43282	Activation
chr13	48500000	48550000	-0.066954	0.26938	50000	FAIL	0.569635	NONE
chr13	48550000	48950000	0.0887406	0.162155	400000	FAIL	0.79007	NONE
chr13	48950000	49300000	0.241982	0.0144138	350000	FAIL	1.84122	NONE
chr13	49300000	49350000	0.0585323	0.321146	50000	FAIL	0.493297	NONE
chr13	49350000	49550000	0.375774	0.00404289	200000	FAIL	2.39331	NONE
chr13	49550000	50000000	0.114022	0.0551942	450000	FAIL	1.25811	NONE
chr13	50000000	50200000	-0.0406609	0.213043	200000	FAIL	0.671533	NONE
chr13	50200000	50450000	0.02458	0.100721	250000	FAIL	0.996881	NONE
chr13	50450000	50700000	-0.0517462	0.351731	250000	FAIL	0.453789	NONE
chr13	50700000	51300000	0.0870726	0.0651257	600000	FAIL	1.18625	NONE
chr13	51300000	51350000	-0.0553271	0.339251	50000	FAIL	0.469479	NONE
chr13	51350000	51700000	0.0792882	0.203814	350000	FAIL	0.690765	NONE
chr13	51700000	51900000	-0.046408	0.168747	200000	FAIL	0.772765	NONE
chr13	51900000	51950000	0.271463	0.0125681	50000	FAIL	1.90073	NONE
chr13	51950000	52800000	-0.0586922	0.109685	850000	FAIL	0.959851	NONE
chr13	52850000	53050000	-0.112809	0.109685	200000	FAIL	0.959851	NONE
chr13	53050000	53100000	0.52689	0.00184567	50000	FAIL	2.73385	NONE
chr13	53150000	53250000	0.52689	0.00184567	100000	FAIL	2.73385	NONE
chr13	53250000	54800000	-0.0441402	0.0973809	1550000	FAIL	1.01153	NONE
chr13	54800000	55000000	0.00738285	0.872561	200000	FAIL	0.0592042	NONE
chr13	55000000	55400000	-0.0703415	0.112146	400000	FAIL	0.950215	NONE
chr13	55400000	55900000	0.0285588	0.289506	500000	FAIL	0.538342	NONE
chr13	55900000	56150000	-0.0273873	0.588065	250000	FAIL	0.230575	NONE
chr13	56150000	56500000	0.00145889	0.973985	350000	FAIL	0.0114478	NONE
chr13	56500000	56550000	-0.0145668	0.76103	50000	FAIL	0.118598	NONE
chr13	56550000	57850000	0.0430269	0.195904	1300000	FAIL	0.707956	NONE
chr13	57850000	58100000	-0.0123784	0.797856	250000	FAIL	0.0980758	NONE
chr13	58100000	58800000	0.029064	0.366585	700000	FAIL	0.435826	NONE
chr13	58800000	59250000	-0.00626289	0.759184	450000	FAIL	0.119653	NONE
chr13	59250000	59500000	0.0472591	0.402268	250000	FAIL	0.395485	NONE
chr13	59500000	59900000	-0.00206123	0.916154	400000	FAIL	0.0380315	NONE
chr13	59900000	59950000	0.060809	0.304447	50000	FAIL	0.516488	NONE
chr13	59950000	60750000	-0.0539622	0.00413078	800000	FAIL	2.38397	NONE
chr13	60750000	60950000	0.0345491	0.516172	200000	FAIL	0.287206	NONE
chr13	60950000	61200000	-0.120712	0.0946564	250000	FAIL	1.02385	NONE
chr13	61200000	61250000	0.0812113	0.197047	50000	FAIL	0.70543	NONE
chr13	61250000	61650000	-0.0308576	0.469151	400000	FAIL	0.328687	NONE
chr13	61650000	62750000	0.0459047	0.113377	1100000	FAIL	0.945476	NONE
chr13	62750000	62850000	-0.0631963	0.289155	100000	FAIL	0.53887	NONE
chr13	62850000	62950000	0.0727454	0.235015	100000	FAIL	0.628905	NONE
chr13	62950000	63150000	-0.0746905	0.225347	200000	FAIL	0.647148	NONE
chr13	63150000	63900000	0.0977262	0.00808578	750000	FAIL	2.09228	NONE
chr13	63900000	63950000	-0.000906278	0.983828	50000	FAIL	0.00708063	NONE
chr13	63950000	64250000	0.0715075	0.244243	300000	FAIL	0.612177	NONE
chr13	64250000	64300000	-0.187113	0.0317279	50000	FAIL	1.49856	NONE
chr13	64300000	64450000	-0.251216	0.0156442	150000	FAIL	1.80565	NONE
chr13	64450000	65150000	-0.0600496	0.0296186	700000	FAIL	1.52844	NONE
chr13	65150000	65800000	-0.263905	0.00808578	650000	PASS	2.09228	Inactivation
chr13	65800000	65950000	-0.183775	0.0345403	150000	FAIL	1.46167	NONE
chr13	65950000	66600000	-0.308337	0.00404289	650000	PASS	2.39331	Inactivation
chr13	66600000	66900000	-0.198928	0.0264546	300000	FAIL	1.5775	NONE
chr13	66900000	66950000	0.030504	0.553612	50000	FAIL	0.256794	NONE
chr13	66950000	68000000	-0.0942181	0.152839	1050000	FAIL	0.815766	NONE
chr13	68000000	68200000	0.148961	0.0631042	200000	FAIL	1.19994	NONE
chr13	68200000	68850000	-0.262003	0.00254878	650000	PASS	2.59367	Inactivation
chr13	68850000	69500000	-0.0733643	0.112146	650000	FAIL	0.950215	NONE
chr13	69500000	69750000	0.0638329	0.196695	250000	FAIL	0.706206	NONE
chr13	69750000	70100000	-0.090192	0.130603	350000	FAIL	0.884047	NONE
chr13	70100000	70150000	0.0166004	0.739146	50000	FAIL	0.13127	NONE
chr13	70150000	71800000	-0.104308	0.0112498	1650000	FAIL	1.94886	NONE
chr13	71800000	73050000	0.151828	0.0162594	1250000	FAIL	1.78889	NONE
chr13	73050000	73300000	-0.0802829	0.200914	250000	FAIL	0.69699	NONE
chr13	73300000	73650000	0.0128268	0.748813	350000	FAIL	0.125626	NONE
chr13	73650000	74300000	-0.0202901	0.483916	650000	FAIL	0.31523	NONE
chr13	74300000	75400000	0.0276887	0.348919	1100000	FAIL	0.457275	NONE
chr13	75400000	75500000	0.131101	0.0812094	100000	FAIL	1.09039	NONE
chr13	75500000	75750000	0.357891	0.00430656	250000	FAIL	2.36587	NONE
chr13	75750000	75900000	0.191114	0.016611	150000	FAIL	1.7796	NONE
chr13	75900000	76150000	0.040252	0.463526	250000	FAIL	0.333926	NONE
chr13	76150000	76200000	-0.00802387	0.862893	50000	FAIL	0.0640429	NONE
chr13	76200000	76400000	0.0176172	0.724468	200000	FAIL	0.139981	NONE
chr13	76400000	76450000	-0.692728	8.78889e-05	50000	FAIL	4.05607	NONE
chr13	76450000	77200000	0.0238948	0.613201	750000	FAIL	0.212397	NONE
chr13	77200000	77400000	0.351216	0.00298822	200000	FAIL	2.52459	NONE
chr13	77400000	77500000	0.00506189	0.908683	100000	FAIL	0.0415874	NONE
chr13	77500000	77600000	-0.222502	0.0219722	100000	FAIL	1.65813	NONE
chr13	77600000	77900000	0.07395	0.0296186	300000	FAIL	1.52844	NONE
chr13	77900000	78050000	-0.154134	0.0560731	150000	FAIL	1.25125	NONE
chr13	78050000	78150000	-0.288749	0.0100193	100000	FAIL	1.99916	NONE
chr13	78150000	78200000	-0.657714	0.000351556	50000	FAIL	3.45401	NONE
chr13	78200000	78650000	-0.0572502	0.132009	450000	FAIL	0.879396	NONE
chr13	78650000	78700000	0.0811229	0.197047	50000	FAIL	0.70543	NONE
chr13	78700000	79850000	-0.0641122	0.0264546	1150000	FAIL	1.5775	NONE
chr13	79850000	79900000	0.468656	0.00246089	50000	FAIL	2.60891	NONE
chr13	79900000	80200000	-0.197392	0.00333978	300000	PASS	2.47628	Inactivation
chr13	80200000	80850000	0.0829219	0.14361	650000	FAIL	0.842814	NONE
chr13	80850000	80900000	-0.204156	0.0254878	50000	FAIL	1.59367	NONE
chr13	80900000	83150000	0.181741	0.0100193	2250000	FAIL	1.99916	NONE
chr13	83150000	83550000	-0.026224	0.5254	400000	FAIL	0.27951	NONE
chr13	83550000	84200000	0.0741583	0.174372	650000	FAIL	0.758524	NONE
chr13	84200000	84400000	-0.0543324	0.34804	200000	FAIL	0.458371	NONE
chr13	84400000	84650000	0.0101459	0.722095	250000	FAIL	0.141405	NONE
chr13	84650000	85450000	-0.0640335	0.265425	800000	FAIL	0.576059	NONE
chr13	85450000	86400000	-0.273578	0.00369133	950000	PASS	2.43282	Inactivation
chr13	86400000	86650000	-0.1584	0.0510635	250000	FAIL	1.29189	NONE
chr13	86650000	86750000	0.0323055	0.537265	100000	FAIL	0.269812	NONE
chr13	86900000	87050000	0.0323055	0.537265	150000	FAIL	0.269812	NONE
chr13	87050000	88350000	-0.0879276	0.114607	1300000	FAIL	0.940788	NONE
chr13	88350000	89600000	0.269863	0.00246089	1250000	PASS	2.60891	Activation
chr13	89600000	91700000	-0.149589	0.0117771	2100000	FAIL	1.92896	NONE
chr13	91700000	93550000	0.0435987	0.0668835	1850000	FAIL	1.17468	NONE
chr13	93550000	93700000	0.401326	0.00360345	150000	FAIL	2.44328	NONE
chr13	93700000	93800000	0.601326	0.000439445	100000	FAIL	3.3571	NONE
chr13	93800000	94250000	0.448401	0.00228511	450000	PASS	2.64109	Activation
chr13	94250000	94300000	0.55042	0.00131833	50000	FAIL	2.87997	NONE
chr13	94300000	94400000	0.374558	0.00404289	100000	FAIL	2.39331	NONE
chr13	94400000	94850000	0.653441	0.000263667	450000	PASS	3.57894	Activation
chr13	94850000	95100000	0.451304	0.00263667	250000	FAIL	2.57894	NONE
chr13	95100000	95150000	0.540959	0.00175778	50000	FAIL	2.75504	NONE
chr13	95150000	95300000	0.367882	0.00413078	150000	FAIL	2.38397	NONE
chr13	95300000	95800000	0.16706	0.0267182	500000	FAIL	1.57319	NONE
chr13	95800000	96150000	-0.000198939	0.997539	350000	FAIL	0.00107007	NONE
chr13	96150000	96450000	0.0293103	0.56618	300000	FAIL	0.247045	NONE
chr13	96450000	96650000	0.265561	0.0144138	200000	FAIL	1.84122	NONE
chr13	96650000	96850000	-0.227542	0.0199508	200000	FAIL	1.70004	NONE
chr13	96850000	97000000	0.0609195	0.302865	150000	FAIL	0.518751	NONE
chr13	97000000	97650000	-0.19981	0.016611	650000	FAIL	1.7796	NONE
chr13	97650000	97750000	0.278824	0.0112498	100000	FAIL	1.94886	NONE
chr13	97750000	98000000	-0.144253	0.0668835	250000	FAIL	1.17468	NONE
chr13	98000000	98050000	0.0961317	0.150202	50000	FAIL	0.823324	NONE
chr13	98050000	100050000	-0.155727	0.0144138	2000000	FAIL	1.84122	NONE
chr13	100050000	100250000	0.115186	0.104148	200000	FAIL	0.982348	NONE
chr13	100250000	100300000	0.59275	0.000615222	50000	FAIL	3.21097	NONE
chr13	100300000	100700000	-0.127898	0.0432413	400000	FAIL	1.3641	NONE
chr13	100700000	101200000	0.219783	0.0144138	500000	FAIL	1.84122	NONE
chr13	101200000	101400000	-0.170866	0.0422746	200000	FAIL	1.37392	NONE
chr13	101400000	102200000	0.146463	0.024521	800000	FAIL	1.61046	NONE
chr13	102200000	102400000	0.502011	0.000878889	200000	FAIL	3.05607	NONE
chr13	102400000	102800000	-0.0129531	0.791176	400000	FAIL	0.101727	NONE
chr13	102800000	103050000	-0.118081	0.0979961	250000	FAIL	1.00879	NONE
chr13	103050000	103200000	-0.00857648	0.852698	150000	FAIL	0.0692047	NONE
chr13	103200000	103250000	-0.502166	0.00202144	50000	FAIL	2.69434	NONE
chr13	103250000	103500000	0.0461096	0.417209	250000	FAIL	0.379647	NONE
chr13	103500000	103550000	-0.560787	0.00105467	50000	FAIL	2.97688	NONE
chr13	103550000	103800000	-0.0479664	0.395676	250000	FAIL	0.40266	NONE
chr13	103800000	105800000	0.137052	0.00878889	2000000	PASS	2.05607	Activation
chr13	105800000	105900000	-0.165164	0.0454386	100000	FAIL	1.34258	NONE
chr13	105900000	106750000	0.0957313	0.0254878	850000	FAIL	1.59367	NONE
chr13	106750000	107500000	-0.108563	0.0662682	750000	FAIL	1.17869	NONE
chr13	107500000	108050000	0.0667008	0.050624	550000	FAIL	1.29564	NONE
chr13	108050000	108200000	0.476459	0.00246089	150000	FAIL	2.60891	NONE
chr13	108200000	108350000	0.104045	0.130251	150000	FAIL	0.885218	NONE
chr13	108350000	108650000	0.246548	0.00755845	300000	PASS	2.12157	Activation
chr13	108650000	108850000	0.0917109	0.105906	200000	FAIL	0.975079	NONE
chr13	108850000	109900000	-0.100962	0.0267182	1050000	FAIL	1.57319	NONE
chr13	109900000	110350000	0.0286742	0.548866	450000	FAIL	0.260533	NONE
chr13	110350000	111650000	-0.0420747	0.128581	1300000	FAIL	0.890822	NONE
chr13	111650000	111950000	0.109903	0.113377	300000	FAIL	0.945476	NONE
chr13	111950000	112200000	-0.290787	0.00562489	250000	FAIL	2.24989	NONE
chr13	112200000	112350000	-0.0925398	0.0843734	150000	FAIL	1.07379	NONE
chr13	112500000	113100000	-0.127597	0.0843734	600000	FAIL	1.07379	NONE
chr13	113100000	113600000	-0.430239	0.00272456	500000	PASS	2.5647	Inactivation
chr13	113600000	113700000	-0.16744	0.044296	100000	FAIL	1.35364	NONE
chr13	113750000	113800000	-0.385389	0.00369133	50000	FAIL	2.43282	NONE
chr13	113800000	114100000	-0.0509063	0.369924	300000	FAIL	0.431887	NONE
chr13	114100000	114150000	0.00943855	0.839691	50000	FAIL	0.0758807	NONE
chr13	114150000	114300000	-0.0113948	0.809896	150000	FAIL	0.0915706	NONE
chr13	114450000	114600000	-0.0332339	0.21357	150000	FAIL	0.67046	NONE
chr13	114850000	115100000	-0.0817197	0.196695	250000	FAIL	0.706206	NONE
chr14	19400000	19500000	0.0878976	0.125729	100000	FAIL	0.900564	NONE
chr14	20200000	20750000	-0.0639583	0.199063	550000	FAIL	0.701009	NONE
chr14	20750000	20950000	0.117683	0.0613825	200000	FAIL	1.21196	NONE
chr14	20950000	21150000	-0.0809492	0.139975	200000	FAIL	0.853949	NONE
chr14	21150000	21450000	-0.263489	0.00784014	300000	PASS	2.10568	Inactivation
chr14	21450000	21650000	-0.0444193	0.370207	200000	FAIL	0.431555	NONE
chr14	21650000	22000000	0.00759144	0.859642	350000	FAIL	0.0656822	NONE
chr14	22000000	23250000	-0.169358	0.00124295	1250000	PASS	2.90555	Inactivation
chr14	23250000	23300000	0.126184	0.0532556	50000	FAIL	1.27363	NONE
chr14	23300000	23650000	-0.0353513	0.0839468	350000	FAIL	1.076	NONE
chr14	23650000	23800000	0.066582	0.199063	150000	FAIL	0.701009	NONE
chr14	23800000	24450000	-0.150194	0.00258151	650000	PASS	2.58813	Inactivation
chr14	24450000	24800000	0.0036075	0.927718	350000	FAIL	0.0325841	NONE
chr14	24800000	25150000	-0.155109	0.0299264	350000	FAIL	1.52395	NONE
chr14	25150000	25650000	0.0540796	0.121522	500000	FAIL	0.915345	NONE
chr14	25650000	27200000	-0.0692823	0.0677885	1550000	FAIL	1.16884	NONE
chr14	27200000	27300000	0.000674446	0.983459	100000	FAIL	0.00724364	NONE
chr14	27300000	27600000	-0.0714286	0.16101	300000	FAIL	0.793148	NONE
chr14	27600000	27800000	0.0715227	0.173248	200000	FAIL	0.761332	NONE
chr14	27800000	28450000	0.359068	0.00219906	650000	PASS	2.65776	Activation
chr14	28450000	29200000	0.110149	0.0174969	750000	FAIL	1.75704	NONE
chr14	29200000	29250000	-0.0888701	0.12047	50000	FAIL	0.91912	NONE
chr14	29250000	31200000	0.189965	0.00449374	1950000	PASS	2.34739	Activation
chr14	31200000	31350000	-0.120114	0.058323	150000	FAIL	1.23416	NONE
chr14	31350000	31900000	0.0340417	0.00392007	550000	FAIL	2.40671	NONE
chr14	31900000	32250000	-0.0371416	0.447748	350000	FAIL	0.348966	NONE
chr14	32250000	32400000	-0.278248	0.00697963	150000	FAIL	2.15617	NONE
chr14	32400000	33000000	-0.0842117	0.0516302	600000	FAIL	1.2871	NONE
chr14	33000000	33050000	-0.298905	0.0058323	50000	FAIL	2.23416	NONE
chr14	33050000	33200000	-0.0775613	0.145712	150000	FAIL	0.836505	NONE
chr14	33200000	33650000	-0.201853	0.00841381	450000	PASS	2.07501	Inactivation
chr14	33650000	33900000	-0.0857802	0.128884	250000	FAIL	0.8898	NONE
chr14	33900000	33950000	-0.374318	0.00286834	50000	FAIL	2.54237	NONE
chr14	33950000	34200000	-0.0251114	0.597954	250000	FAIL	0.223332	NONE
chr14	34200000	35000000	-0.287945	0.000956114	800000	PASS	3.01949	Inactivation
chr14	35000000	35600000	-0.00793651	0.850081	600000	FAIL	0.0705396	NONE
chr14	35600000	35700000	-0.170635	0.0217038	100000	FAIL	1.66346	NONE
chr14	35700000	35900000	-0.00409373	0.914619	200000	FAIL	0.0387598	NONE
chr14	35900000	36350000	0.0899994	0.117793	450000	FAIL	0.928879	NONE
chr14	36350000	37100000	-0.148486	0.0234248	750000	FAIL	1.63032	NONE
chr14	37100000	37700000	0.0460584	0.224687	600000	FAIL	0.648422	NONE
chr14	37700000	38400000	-0.113812	0.00640597	700000	PASS	2.19342	Inactivation
chr14	38400000	38550000	0.032546	0.502342	150000	FAIL	0.299	NONE
chr14	38550000	39500000	-0.0466342	0.219906	950000	FAIL	0.657762	NONE
chr14	39500000	41600000	0.0744027	0.0171144	2100000	FAIL	1.76664	NONE
chr14	41600000	42350000	-0.0984848	0.00392007	750000	FAIL	2.40671	NONE
chr14	42350000	42700000	0.0814041	0.0338464	350000	FAIL	1.47049	NONE
chr14	42700000	43400000	-0.0133478	0.61918	700000	FAIL	0.208183	NONE
chr14	43400000	44050000	0.00810904	0.843771	650000	FAIL	0.0737754	NONE
chr14	44050000	44100000	-0.00379572	0.923989	50000	FAIL	0.0343332	NONE
chr14	44100000	44800000	0.0309427	0.173248	700000	FAIL	0.761332	NONE
chr14	44800000	44950000	-0.0154809	0.740033	150000	FAIL	0.130749	NONE
chr14	44950000	45100000	0.0162651	0.721293	150000	FAIL	0.141888	NONE
chr14	45100000	45400000	-0.00349771	0.929726	300000	FAIL	0.0316452	NONE
chr14	45400000	45700000	0.212592	0.0133856	300000	FAIL	1.87336	NONE
chr14	45700000	45750000	0.678995	9.56114e-05	50000	FAIL	4.01949	NONE
chr14	45750000	46450000	-0.032891	0.085381	700000	FAIL	1.06864	NONE
chr14	46450000	46950000	0.0278876	0.557415	500000	FAIL	0.253822	NONE
chr14	46950000	47000000	-0.0788318	0.143704	50000	FAIL	0.842531	NONE
chr14	47000000	47400000	0.0918031	0.112726	400000	FAIL	0.947976	NONE
chr14	47400000	47650000	-0.0461541	0.267999	250000	FAIL	0.571867	NONE
chr14	47650000	48350000	0.119806	0.00325079	700000	PASS	2.48801	Activation
chr14	48350000	48450000	-0.00658762	0.876566	100000	FAIL	0.0572156	NONE
chr14	48450000	48850000	0.101743	0.0713261	400000	FAIL	1.14675	NONE
chr14	48850000	49150000	-0.0581906	0.249355	300000	FAIL	0.603183	NONE
chr14	49150000	49200000	0.190821	0.0165408	50000	FAIL	1.78144	NONE
chr14	49200000	50050000	-0.0630686	0.127928	850000	FAIL	0.893034	NONE
chr14	50050000	50650000	0.0176166	0.472034	600000	FAIL	0.326027	NONE
chr14	50650000	51000000	-0.00796788	0.848073	350000	FAIL	0.0715665	NONE
chr14	51000000	51500000	-0.140508	0.00133856	500000	PASS	2.87336	Inactivation
chr14	51500000	54300000	0.161752	0.00124295	2800000	PASS	2.90555	Activation
chr14	54300000	54350000	-0.0344281	0.48236	50000	FAIL	0.316629	NONE
chr14	54350000	54550000	0.0806512	0.140644	200000	FAIL	0.851877	NONE
chr14	54550000	54600000	-0.172313	0.0212257	50000	FAIL	1.67314	NONE
chr14	54600000	55200000	0.0922266	0.00229467	600000	FAIL	2.63928	NONE
chr14	55200000	55250000	-0.0797415	0.142461	50000	FAIL	0.846304	NONE
chr14	55250000	56150000	0.145381	0.0066928	900000	PASS	2.17439	Activation
chr14	56150000	56200000	-0.128584	0.0508653	50000	FAIL	1.29358	NONE
chr14	56200000	56350000	0.0295188	0.538579	150000	FAIL	0.26875	NONE
chr14	56350000	56400000	-0.113338	0.0682666	50000	FAIL	1.16579	NONE
chr14	56400000	57100000	0.105825	0.0550722	700000	FAIL	1.25907	NONE
chr14	57100000	57650000	-0.0967895	0.00803136	550000	FAIL	2.09521	NONE
chr14	57650000	57950000	0.0651076	0.209771	300000	FAIL	0.678254	NONE
chr14	57950000	58150000	-0.0427568	0.385314	200000	FAIL	0.414185	NONE
chr14	58150000	58350000	0.0176454	0.705039	200000	FAIL	0.151787	NONE
chr14	58350000	58650000	-0.0226645	0.62941	300000	FAIL	0.201066	NONE
chr14	58650000	59950000	0.078684	0.0448418	1300000	FAIL	1.34832	NONE
chr14	59950000	60000000	-0.155907	0.0301176	50000	FAIL	1.52118	NONE
chr14	60000000	60500000	0.249715	0.00803136	500000	PASS	2.09521	Activation
chr14	60500000	61050000	0.0344353	0.226982	550000	FAIL	0.644009	NONE
chr14	61050000	61100000	-0.362131	0.00296395	50000	FAIL	2.52813	NONE
chr14	61100000	61500000	0.133791	0.0243809	400000	FAIL	1.61295	NONE
chr14	61500000	61650000	-0.000596022	0.983842	150000	FAIL	0.00707479	NONE
chr14	61650000	61700000	0.00335655	0.931447	50000	FAIL	0.030842	NONE
chr14	61700000	61950000	-0.409342	0.00210345	250000	FAIL	2.67707	NONE
chr14	61950000	62250000	-0.0794121	0.142557	300000	FAIL	0.846013	NONE
chr14	62250000	62700000	-0.276952	0.00544985	450000	PASS	2.26362	Inactivation
chr14	62700000	63050000	-0.046678	0.343532	350000	FAIL	0.464033	NONE
chr14	63050000	63250000	-0.347089	0.00325079	200000	FAIL	2.48801	NONE
chr14	63250000	63800000	-0.054787	0.0988622	550000	FAIL	1.00497	NONE
chr14	63800000	63850000	-0.453432	0.000956114	50000	FAIL	3.01949	NONE
chr14	63850000	64250000	0.0465682	0.344392	400000	FAIL	0.462946	NONE
chr14	64250000	64850000	-0.089006	0.0340377	600000	FAIL	1.46804	NONE
chr14	64850000	65150000	0.0193864	0.678268	300000	FAIL	0.168599	NONE
chr14	65150000	65850000	-0.0265084	0.259967	700000	FAIL	0.585081	NONE
chr14	65850000	66100000	0.132358	0.00850942	250000	FAIL	2.0701	NONE
chr14	66100000	67700000	-0.0966419	0.0134812	1600000	FAIL	1.87027	NONE
chr14	67700000	67800000	0.42236	0.00200784	100000	FAIL	2.69727	NONE
chr14	67800000	68300000	-0.0835686	0.134525	500000	FAIL	0.871196	NONE
chr14	68300000	68800000	0.11602	0.0448418	500000	FAIL	1.34832	NONE
chr14	68800000	69350000	-0.0278719	0.0791663	550000	FAIL	1.10146	NONE
chr14	69350000	69650000	0.0959439	0.0797399	300000	FAIL	1.09832	NONE
chr14	69650000	70200000	-0.0281571	0.373649	550000	FAIL	0.427536	NONE
chr14	70200000	70250000	0.0464113	0.344775	50000	FAIL	0.462464	NONE
chr14	70250000	70500000	-0.20016	0.00965675	250000	FAIL	2.01517	NONE
chr14	70500000	70550000	0.0931206	0.109571	50000	FAIL	0.960306	NONE
chr14	70550000	70700000	-0.144975	0.038627	150000	FAIL	1.41311	NONE
chr14	70700000	71050000	0.0970889	0.100488	350000	FAIL	0.997887	NONE
chr14	71050000	71100000	-0.333741	0.00392007	50000	FAIL	2.40671	NONE
chr14	71100000	71500000	-0.00834431	0.840807	400000	FAIL	0.0753037	NONE
chr14	71500000	71550000	0.0944225	0.106416	50000	FAIL	0.972995	NONE
chr14	71550000	72200000	-0.0710678	0.126781	650000	FAIL	0.896947	NONE
chr14	72200000	72250000	0.6712	9.56114e-05	50000	FAIL	4.01949	NONE
chr14	72250000	72900000	-0.0668957	0.198298	650000	FAIL	0.702681	NONE
chr14	72900000	74600000	0.0560944	0.0575581	1700000	FAIL	1.23989	NONE
chr14	74600000	75800000	-0.0900503	0.0174969	1200000	FAIL	1.75704	NONE
chr14	75800000	76100000	0.00777966	0.852758	300000	FAIL	0.069174	NONE
chr14	76100000	76150000	-0.0676172	0.193422	50000	FAIL	0.713494	NONE
chr14	76150000	76450000	0.106296	0.0803136	300000	FAIL	1.09521	NONE
chr14	76450000	77750000	-0.181354	0.00344201	1300000	PASS	2.46319	Inactivation
chr14	77750000	78250000	0.134805	0.0379577	500000	FAIL	1.4207	NONE
chr14	78250000	78300000	-0.648174	9.56114e-05	50000	FAIL	4.01949	NONE
chr14	78300000	79400000	-0.0378745	0.143704	1100000	FAIL	0.842531	NONE
chr14	79400000	79950000	-0.126434	0.0170188	550000	FAIL	1.76907	NONE
chr14	79950000	80100000	-0.0233076	0.621379	150000	FAIL	0.206644	NONE
chr14	80100000	80250000	0.0163749	0.719572	150000	FAIL	0.142926	NONE
chr14	80250000	80750000	-0.121918	0.0134812	500000	FAIL	1.87027	NONE
chr14	80750000	80850000	0.049062	0.321159	100000	FAIL	0.49328	NONE
chr14	80850000	81450000	-0.0932304	0.109188	600000	FAIL	0.961824	NONE
chr14	81450000	82350000	0.0634868	0.0736208	900000	FAIL	1.133	NONE
chr14	82350000	82550000	-0.0829255	0.137202	200000	FAIL	0.862638	NONE
chr14	82550000	84050000	0.0312248	0.242471	1500000	FAIL	0.615341	NONE
chr14	84050000	84650000	-0.0338321	0.245626	600000	FAIL	0.609726	NONE
chr14	84650000	84850000	0.0915992	0.112726	200000	FAIL	0.947976	NONE
chr14	84850000	85000000	-0.0610871	0.0985754	150000	FAIL	1.00623	NONE
chr14	85000000	85200000	0.0175552	0.260446	200000	FAIL	0.584283	NONE
chr14	85200000	85650000	0.273431	0.00124295	450000	PASS	2.90555	Activation
chr14	85650000	86500000	0.0281302	0.502342	850000	FAIL	0.299	NONE
chr14	86500000	86550000	0.20649	0.0136724	50000	FAIL	1.86415	NONE
chr14	86550000	87550000	-0.0425638	0.105459	1000000	FAIL	0.976915	NONE
chr14	87550000	88400000	-0.227987	0.00602352	850000	PASS	2.22015	Inactivation
chr14	88400000	88650000	-0.0219368	0.306626	250000	FAIL	0.513391	NONE
chr14	88650000	90300000	0.111713	0.0058323	1650000	PASS	2.23416	Activation
chr14	90300000	90400000	-0.0573907	0.251458	100000	FAIL	0.599534	NONE
chr14	90400000	90500000	0.00189786	0.962807	100000	FAIL	0.0164607	NONE
chr14	90500000	90700000	-0.160801	0.0254326	200000	FAIL	1.59461	NONE
chr14	90700000	90900000	0.0487954	0.0618606	200000	FAIL	1.20859	NONE
chr14	90900000	91750000	-0.156224	0.00850942	850000	PASS	2.0701	Inactivation
chr14	91750000	91950000	-0.345756	0.00325079	200000	FAIL	2.48801	NONE
chr14	91950000	92000000	-0.191605	0.0165408	50000	FAIL	1.78144	NONE
chr14	92000000	92450000	-0.505098	0.000478057	450000	PASS	3.32052	Inactivation
chr14	92450000	92600000	-0.0485601	0.325079	150000	FAIL	0.488011	NONE
chr14	92600000	92650000	0.0976849	0.0988622	50000	FAIL	1.00497	NONE
chr14	92650000	92900000	-0.275331	0.00707525	250000	FAIL	2.15026	NONE
chr14	92900000	92950000	0.0500659	0.310355	50000	FAIL	0.508142	NONE
chr14	92950000	93600000	-0.142292	0.0174969	650000	FAIL	1.75704	NONE
chr14	93600000	93800000	0.0584102	0.248685	200000	FAIL	0.60435	NONE
chr14	93800000	94000000	-0.141744	0.042069	200000	FAIL	1.37604	NONE
chr14	94000000	94100000	0.0249231	0.599579	100000	FAIL	0.222153	NONE
chr14	94100000	94850000	-0.138615	0.0164452	750000	FAIL	1.78396	NONE
chr14	94850000	94900000	0.030005	0.534659	50000	FAIL	0.271923	NONE
chr14	94900000	95500000	-0.135347	0.028779	600000	FAIL	1.54092	NONE
chr14	95500000	95600000	0.116726	0.0633904	100000	FAIL	1.19798	NONE
chr14	95600000	95650000	-0.136238	0.0452242	50000	FAIL	1.34463	NONE
chr14	95650000	95900000	-0.322746	0.00449374	250000	FAIL	2.34739	NONE
chr14	95900000	96000000	-0.0330636	0.497849	100000	FAIL	0.302903	NONE
chr14	96000000	96050000	0.231759	0.0106129	50000	FAIL	1.97417	NONE
chr14	96050000	96700000	-0.159648	0.00707525	650000	PASS	2.15026	Inactivation
chr14	96700000	97850000	0.101205	0.00611913	1150000	PASS	2.21331	Activation
chr14	97850000	99900000	-0.154732	0.00535424	2050000	PASS	2.2713	Inactivation
chr14	99900000	100450000	0.0566293	0.0596615	550000	FAIL	1.22431	NONE
chr14	100450000	100750000	-0.0899288	0.0835644	300000	FAIL	1.07798	NONE
chr14	100750000	100850000	0.0348516	0.478057	100000	FAIL	0.32052	NONE
chr14	100850000	101800000	-0.0482275	0.153074	950000	FAIL	0.815099	NONE
chr14	101800000	101900000	0.0373926	0.445645	100000	FAIL	0.351011	NONE
chr14	101900000	102400000	-0.0883525	0.109571	500000	FAIL	0.960306	NONE
chr14	102400000	104200000	0.0558523	0.0234248	1800000	FAIL	1.63032	NONE
chr14	104200000	106600000	-0.145108	0.000191223	2400000	PASS	3.71846	Inactivation
chr14	106600000	107300000	0.0139673	0.728272	700000	FAIL	0.137706	NONE
chr15	20000000	20250000	0.0339175	0.494045	250000	FAIL	0.306233	NONE
chr15	20350000	20650000	0.0305257	0.55234	300000	FAIL	0.257793	NONE
chr15	20800000	20900000	0.0305257	0.55234	100000	FAIL	0.257793	NONE
chr15	20900000	21000000	-0.0190432	0.679586	100000	FAIL	0.167755	NONE
chr15	21100000	21150000	-0.0190432	0.679586	50000	FAIL	0.167755	NONE
chr15	21150000	21250000	0.0487917	0.382992	100000	FAIL	0.41681	NONE
chr15	21850000	22100000	0.0552077	0.0540117	250000	FAIL	1.26751	NONE
chr15	22150000	22200000	0.00847937	0.84977	50000	FAIL	0.0706985	NONE
chr15	22250000	22600000	0.00847937	0.84977	350000	FAIL	0.0706985	NONE
chr15	22650000	22700000	-0.202586	0.0299833	50000	FAIL	1.52312	NONE
chr15	22750000	22850000	-0.202586	0.0299833	100000	FAIL	1.52312	NONE
chr15	22850000	23300000	0.0455766	0.405662	450000	FAIL	0.391835	NONE
chr15	23450000	23500000	-0.288475	0.00543251	50000	FAIL	2.265	NONE
chr15	23600000	24500000	0.0685337	0.0369829	900000	FAIL	1.432	NONE
chr15	24500000	24650000	-0.161179	0.0540117	150000	FAIL	1.26751	NONE
chr15	24650000	25700000	0.0238634	0.0870247	1050000	FAIL	1.06036	NONE
chr15	25700000	26300000	-0.061499	0.0571458	600000	FAIL	1.24302	NONE
chr15	26300000	27050000	0.0411815	0.120142	750000	FAIL	0.920305	NONE
chr15	27050000	28350000	-0.0321917	0.17384	1300000	FAIL	0.759849	NONE
chr15	28350000	28400000	0.357017	0.0029252	50000	FAIL	2.53384	NONE
chr15	28400000	28600000	0.0639839	0.280192	200000	FAIL	0.552544	NONE
chr15	28650000	28750000	0.0506642	0.280192	100000	FAIL	0.552544	NONE
chr15	28750000	28800000	-0.0768796	0.215733	50000	FAIL	0.666083	NONE
chr15	28900000	29950000	-0.0606981	0.117008	1050000	FAIL	0.931785	NONE
chr15	29950000	30250000	0.154395	0.0578771	300000	FAIL	1.23749	NONE
chr15	30250000	30400000	-0.0503462	0.370142	150000	FAIL	0.431632	NONE
chr15	30550000	30700000	-0.0503462	0.370142	150000	FAIL	0.431632	NONE
chr15	30750000	30800000	-0.044552	0.415169	50000	FAIL	0.381775	NONE
chr15	30900000	31150000	-0.044552	0.415169	250000	FAIL	0.381775	NONE
chr15	31150000	31300000	0.000706614	0.975554	150000	FAIL	0.0107488	NONE
chr15	31300000	31350000	-0.163086	0.0540117	50000	FAIL	1.26751	NONE
chr15	31350000	31800000	0.0505464	0.268909	450000	FAIL	0.570394	NONE
chr15	31800000	32550000	-0.00568824	0.900543	750000	FAIL	0.0454954	NONE
chr15	32700000	33150000	0.0214104	0.655244	450000	FAIL	0.183597	NONE
chr15	33150000	33200000	-0.0933437	0.156916	50000	FAIL	0.804333	NONE
chr15	33200000	33450000	0.027346	0.590786	250000	FAIL	0.22857	NONE
chr15	33450000	33500000	0.498657	0.000522357	50000	FAIL	3.28203	NONE
chr15	33500000	34000000	-0.0680469	0.182616	500000	FAIL	0.738461	NONE
chr15	34000000	36850000	0.185306	0.0192227	2850000	FAIL	1.71618	NONE
chr15	36850000	37250000	-0.00593556	0.870351	400000	FAIL	0.0603056	NONE
chr15	37250000	37450000	0.0347654	0.513372	200000	FAIL	0.289568	NONE
chr15	37450000	37950000	-0.0239542	0.616486	500000	FAIL	0.210077	NONE
chr15	37950000	38250000	0.00473431	0.917154	300000	FAIL	0.0375576	NONE
chr15	38250000	38300000	-0.273954	0.00679064	50000	FAIL	2.16809	NONE
chr15	38300000	39400000	0.092727	0.0326995	1100000	FAIL	1.48546	NONE
chr15	39400000	39450000	-0.279395	0.00637275	50000	FAIL	2.19567	NONE
chr15	39450000	39900000	0.000777275	0.975031	450000	FAIL	0.0109814	NONE
chr15	39900000	40200000	-0.0386518	0.465733	300000	FAIL	0.331863	NONE
chr15	40200000	40500000	0.0724515	0.0619515	300000	FAIL	1.20795	NONE
chr15	40500000	40950000	-0.0222426	0.598725	450000	FAIL	0.222772	NONE
chr15	40950000	42500000	0.0871825	0.00480568	1550000	FAIL	2.31824	NONE
chr15	42500000	42950000	-0.0210571	0.658796	450000	FAIL	0.181249	NONE
chr15	42950000	44100000	0.0677274	0.0513999	1150000	FAIL	1.28904	NONE
chr15	44100000	44150000	-0.0821792	0.19672	50000	FAIL	0.706152	NONE
chr15	44150000	44700000	-0.46149	0.000626828	550000	PASS	3.20285	Inactivation
chr15	44700000	44850000	-0.00911532	0.839114	150000	FAIL	0.076179	NONE
chr15	44850000	45100000	0.105639	0.122963	250000	FAIL	0.910226	NONE
chr15	45100000	45350000	-0.345548	0.00229837	250000	FAIL	2.63858	NONE
chr15	45350000	45700000	-0.0609202	0.203719	350000	FAIL	0.690968	NONE
chr15	45700000	45950000	0.0197145	0.67384	250000	FAIL	0.171443	NONE
chr15	45950000	46000000	-0.441492	0.00104471	50000	FAIL	2.981	NONE
chr15	46000000	46250000	0.115885	0.0992478	250000	FAIL	1.00328	NONE
chr15	46250000	46650000	-0.0236186	0.105725	400000	FAIL	0.975822	NONE
chr15	46650000	46800000	0.0548332	0.336816	150000	FAIL	0.472608	NONE
chr15	46800000	47350000	-0.105337	0.0437735	550000	FAIL	1.35879	NONE
chr15	47350000	47650000	0.0158282	0.734329	300000	FAIL	0.134109	NONE
chr15	47650000	48100000	-0.00911532	0.839114	450000	FAIL	0.076179	NONE
chr15	48100000	48600000	0.0520068	0.357397	500000	FAIL	0.44685	NONE
chr15	48600000	49200000	0.252438	0.00762641	600000	PASS	2.11768	Activation
chr15	49200000	49600000	0.170135	0.0339532	400000	FAIL	1.46912	NONE
chr15	49600000	50400000	0.354791	0.000835771	800000	PASS	3.07791	Activation
chr15	50400000	50650000	0.0953929	0.15211	250000	FAIL	0.817841	NONE
chr15	50650000	51000000	0.233566	0.0159841	350000	FAIL	1.79631	NONE
chr15	51000000	51500000	0.161956	0.0296699	500000	FAIL	1.52768	NONE
chr15	51500000	52850000	-0.0344644	0.397096	1350000	FAIL	0.401105	NONE
chr15	52850000	53050000	0.0927784	0.161199	200000	FAIL	0.792637	NONE
chr15	53050000	53750000	-0.00388638	0.934183	700000	FAIL	0.029568	NONE
chr15	53750000	54050000	0.0513002	0.362725	300000	FAIL	0.440423	NONE
chr15	54050000	54250000	-0.151639	0.0618471	200000	FAIL	1.20868	NONE
chr15	54250000	54650000	0	0.992165	400000	FAIL	0.00341625	NONE
chr15	54650000	55450000	-0.0143443	0.724091	800000	FAIL	0.140207	NONE
chr15	55450000	56150000	0.108768	0.0473255	700000	FAIL	1.3249	NONE
chr15	56150000	56400000	-0.0679056	0.259402	250000	FAIL	0.586026	NONE
chr15	56400000	57600000	0.115081	0.00229837	1200000	PASS	2.63858	Activation
chr15	57600000	59450000	-0.0367095	0.021939	1850000	FAIL	1.65878	NONE
chr15	59450000	59500000	0.075961	0.21636	50000	FAIL	0.664823	NONE
chr15	59500000	60800000	-0.112925	0.0513999	1300000	FAIL	1.28904	NONE
chr15	60800000	61550000	0.112125	0.00229837	750000	PASS	2.63858	Activation
chr15	61550000	61950000	-0.0118711	0.799102	400000	FAIL	0.097398	NONE
chr15	61950000	62150000	-0.241379	0.014417	200000	FAIL	1.84112	NONE
chr15	62150000	62450000	0.314655	0.0043878	300000	PASS	2.35775	Activation
chr15	62450000	62600000	0.0991379	0.142812	150000	FAIL	0.845234	NONE
chr15	62600000	63050000	0.220322	0.0228792	450000	FAIL	1.64056	NONE
chr15	63050000	63800000	0.0196768	0.526745	750000	FAIL	0.2784	NONE
chr15	63800000	63900000	0.159412	0.0556832	100000	FAIL	1.25428	NONE
chr15	63900000	64400000	0.101682	0.132992	500000	FAIL	0.876174	NONE
chr15	64400000	64450000	-0.0376625	0.478688	50000	FAIL	0.319948	NONE
chr15	64450000	65100000	0.0511806	0.0293565	650000	FAIL	1.5323	NONE
chr15	65100000	65600000	-0.0902629	0.0540117	500000	FAIL	1.26751	NONE
chr15	65600000	65850000	0.080554	0.203719	250000	FAIL	0.690968	NONE
chr15	65850000	67150000	-0.078108	0.0650857	1300000	FAIL	1.18651	NONE
chr15	67150000	68500000	0.123071	0.00543251	1350000	PASS	2.265	Activation
chr15	68500000	68700000	-0.0280526	0.582115	200000	FAIL	0.234992	NONE
chr15	68700000	69300000	0.073794	0.0320727	600000	FAIL	1.49386	NONE
chr15	69300000	69500000	-0.117015	0.0985165	200000	FAIL	1.00649	NONE
chr15	69500000	69750000	0.0510882	0.364083	250000	FAIL	0.4388	NONE
chr15	69750000	70400000	-0.0430926	0.342457	650000	FAIL	0.465394	NONE
chr15	70400000	70950000	0.0971594	0.14929	550000	FAIL	0.82597	NONE
chr15	70950000	71200000	-0.0689231	0.239971	250000	FAIL	0.619842	NONE
chr15	71200000	72150000	0.0233666	0.213435	950000	FAIL	0.670734	NONE
chr15	72150000	72500000	-0.000847937	0.974091	350000	FAIL	0.0114004	NONE
chr15	72500000	73000000	0.0759327	0.180631	500000	FAIL	0.743208	NONE
chr15	73000000	73100000	0.554127	0.000522357	100000	FAIL	3.28203	NONE
chr15	73100000	73300000	-0.053632	0.343606	200000	FAIL	0.463939	NONE
chr15	73300000	73550000	0.0196439	0.674676	250000	FAIL	0.170905	NONE
chr15	73550000	73850000	-0.120548	0.0843084	300000	FAIL	1.07413	NONE
chr15	73850000	74000000	0.022753	0.630067	150000	FAIL	0.200613	NONE
chr15	74000000	74200000	-0.322075	0.00396991	200000	FAIL	2.40122	NONE
chr15	74200000	75500000	0.0295691	0.00835771	1300000	FAIL	2.07791	NONE
chr15	75500000	76000000	-0.0638355	0.0131634	500000	FAIL	1.88063	NONE
chr15	76000000	76250000	0.000565291	0.978897	250000	FAIL	0.0092631	NONE
chr15	76250000	76650000	-0.1303	0.0226703	400000	FAIL	1.64454	NONE
chr15	76650000	77050000	0.0293245	0.334622	400000	FAIL	0.475446	NONE
chr15	77050000	77150000	-0.223502	0.0220435	100000	FAIL	1.65672	NONE
chr15	77150000	77450000	0.0221877	0.638425	300000	FAIL	0.19489	NONE
chr15	77450000	77700000	0.243499	0.0131634	250000	FAIL	1.88063	NONE
chr15	77700000	77850000	0.0180893	0.693168	150000	FAIL	0.159162	NONE
chr15	77850000	78850000	-0.0526003	0.155349	1000000	FAIL	0.808692	NONE
chr15	78850000	79250000	0.0508762	0.321876	400000	FAIL	0.492311	NONE
chr15	79250000	79900000	-0.04306	0.0021939	650000	FAIL	2.65878	NONE
chr15	79900000	80800000	0.0831842	0.0564145	900000	FAIL	1.24861	NONE
chr15	80800000	81700000	-0.119524	0.00992478	900000	PASS	2.00328	Inactivation
chr15	81700000	81800000	0.127191	0.0861889	100000	FAIL	1.06455	NONE
chr15	81800000	82050000	-0.0277417	0.10583	250000	FAIL	0.975393	NONE
chr15	82050000	82400000	0.0464952	0.398454	350000	FAIL	0.399622	NONE
chr15	82400000	82600000	-0.0609454	0.297221	200000	FAIL	0.52692	NONE
chr15	83150000	83200000	0.246432	0.0123276	50000	FAIL	1.90912	NONE
chr15	83200000	83400000	-0.139344	0.0722942	200000	FAIL	1.1409	NONE
chr15	83400000	83450000	0.106345	0.120142	50000	FAIL	0.920305	NONE
chr15	83450000	84250000	-0.0724898	0.0955913	800000	FAIL	1.01958	NONE
chr15	84250000	84450000	0.0407716	0.439824	200000	FAIL	0.356721	NONE
chr15	84450000	84800000	-0.103075	0.00323861	350000	PASS	2.48964	Inactivation
chr15	84800000	85000000	0.0166054	0.72242	200000	FAIL	0.141211	NONE
chr15	85050000	85850000	-0.0580174	0.19672	800000	FAIL	0.706152	NONE
chr15	85850000	86350000	0.0162521	0.730359	500000	FAIL	0.136463	NONE
chr15	86350000	86400000	-0.76392	0.000313414	50000	FAIL	3.50388	NONE
chr15	86400000	87200000	0.0409748	0.259402	800000	FAIL	0.586026	NONE
chr15	87200000	87600000	-0.00628886	0.890096	400000	FAIL	0.0505631	NONE
chr15	87600000	87950000	0.0431741	0.284371	350000	FAIL	0.546115	NONE
chr15	87950000	88050000	-0.113553	0.104367	100000	FAIL	0.981437	NONE
chr15	88050000	88750000	0.0407111	0.193272	700000	FAIL	0.713831	NONE
chr15	88750000	89000000	-0.0548332	0.336816	250000	FAIL	0.472608	NONE
chr15	89000000	89150000	0.221665	0.0221479	150000	FAIL	1.65467	NONE
chr15	89150000	89550000	-0.0652205	0.272357	400000	FAIL	0.564862	NONE
chr15	89550000	89600000	0.214952	0.0241329	50000	FAIL	1.61739	NONE
chr15	89600000	89800000	-0.0514415	0.361784	200000	FAIL	0.44155	NONE
chr15	89800000	89850000	0.00890334	0.84183	50000	FAIL	0.0747754	NONE
chr15	89850000	90300000	-0.0474138	0.251463	450000	FAIL	0.599527	NONE
chr15	90300000	91550000	0.0348587	0.0906812	1250000	FAIL	1.04248	NONE
chr15	91550000	91850000	-0.0184426	0.688884	300000	FAIL	0.161854	NONE
chr15	91850000	92350000	0.0425382	0.424467	500000	FAIL	0.372156	NONE
chr15	92350000	92550000	-0.0553809	0.0228792	200000	FAIL	1.64056	NONE
chr15	92550000	92650000	0.110232	0.115232	100000	FAIL	0.938427	NONE
chr15	92650000	92900000	-0.0825608	0.0131634	250000	FAIL	1.88063	NONE
chr15	92900000	93150000	0.190362	0.0352069	250000	FAIL	1.45337	NONE
chr15	93150000	93350000	-0.0719333	0.236732	200000	FAIL	0.625743	NONE
chr15	93350000	93550000	0.0566704	0.324802	200000	FAIL	0.488382	NONE
chr15	93550000	95800000	-0.179632	0.0117008	2250000	FAIL	1.93178	NONE
chr15	95800000	96100000	0.0525721	0.0722942	300000	FAIL	1.1409	NONE
[truncated: 4,151 more rows]

## Sheet: EDFig. 12f
chr	start	end	value	empirical_pvalue	region_size	FILTER	negLog10pval	core_type
chr1	700000	3850000	0.00417346	7.50807e-05	3150000	FAIL	4.12447	NONE
chr1	3950000	13000000	0.00417346	7.50807e-05	9050000	FAIL	4.12447	NONE
chr1	13100000	13200000	0.00417346	7.50807e-05	100000	FAIL	4.12447	NONE
chr1	13750000	29900000	0.00417346	7.50807e-05	16150000	FAIL	4.12447	NONE
chr1	30000000	103800000	0.00417346	7.50807e-05	73800000	FAIL	4.12447	NONE
chr1	103900000	103950000	0.00417346	7.50807e-05	50000	FAIL	4.12447	NONE
chr1	104000000	104200000	0.00417346	7.50807e-05	200000	FAIL	4.12447	NONE
chr1	104300000	108800000	0.00417346	7.50807e-05	4500000	FAIL	4.12447	NONE
chr1	108850000	108950000	0.00417346	7.50807e-05	100000	FAIL	4.12447	NONE
chr1	109000000	120700000	0.00417346	7.50807e-05	11700000	FAIL	4.12447	NONE
chr1	120750000	120900000	0.00417346	7.50807e-05	150000	FAIL	4.12447	NONE
chr1	121100000	121400000	0.00417346	7.50807e-05	300000	FAIL	4.12447	NONE
chr1	121450000	121500000	0.00417346	7.50807e-05	50000	FAIL	4.12447	NONE
chr1	142500000	142550000	0.00417346	7.50807e-05	50000	FAIL	4.12447	NONE
chr1	142600000	142650000	0.00417346	7.50807e-05	50000	FAIL	4.12447	NONE
chr1	143100000	143250000	0.00417346	7.50807e-05	150000	FAIL	4.12447	NONE
chr1	143500000	143550000	0.00417346	7.50807e-05	50000	FAIL	4.12447	NONE
chr1	143950000	144100000	0.00417346	7.50807e-05	150000	FAIL	4.12447	NONE
chr1	144500000	144600000	0.00417346	7.50807e-05	100000	FAIL	4.12447	NONE
chr1	144650000	144750000	0.00417346	7.50807e-05	100000	FAIL	4.12447	NONE
chr1	144800000	145300000	0.00417346	7.50807e-05	500000	FAIL	4.12447	NONE
chr1	145350000	145850000	0.00417346	7.50807e-05	500000	FAIL	4.12447	NONE
chr1	146300000	146400000	0.00417346	7.50807e-05	100000	FAIL	4.12447	NONE
chr1	146450000	147450000	0.00417346	7.50807e-05	1000000	FAIL	4.12447	NONE
chr1	147700000	147850000	0.00417346	7.50807e-05	150000	FAIL	4.12447	NONE
chr1	148000000	148050000	0.00417346	7.50807e-05	50000	FAIL	4.12447	NONE
chr1	148200000	148250000	0.00417346	7.50807e-05	50000	FAIL	4.12447	NONE
chr1	148500000	148600000	0.00417346	7.50807e-05	100000	FAIL	4.12447	NONE
chr1	148800000	148950000	0.00417346	7.50807e-05	150000	FAIL	4.12447	NONE
chr1	149000000	149400000	0.00417346	7.50807e-05	400000	FAIL	4.12447	NONE
chr1	149650000	205950000	0.00417346	7.50807e-05	56300000	FAIL	4.12447	NONE
chr1	206050000	206350000	0.00417346	7.50807e-05	300000	FAIL	4.12447	NONE
chr1	206500000	248950000	0.00417346	7.50807e-05	42450000	FAIL	4.12447	NONE
chr1	249050000	249250000	0.00417346	7.50807e-05	200000	FAIL	4.12447	NONE
chr10	50000	17800000	-0.00262331	0.00019415	17750000	FAIL	3.71186	NONE
chr10	18200000	39150000	-0.00262331	0.00019415	20950000	FAIL	3.71186	NONE
chr10	42350000	42550000	-0.00262331	0.00019415	200000	FAIL	3.71186	NONE
chr10	42600000	46250000	-0.00262331	0.00019415	3650000	FAIL	3.71186	NONE
chr10	46900000	47150000	-0.00262331	0.00019415	250000	FAIL	3.71186	NONE
chr10	47350000	47400000	-0.00262331	0.00019415	50000	FAIL	3.71186	NONE
chr10	47500000	47750000	-0.00262331	0.00019415	250000	FAIL	3.71186	NONE
chr10	48300000	48700000	-0.00262331	0.00019415	400000	FAIL	3.71186	NONE
chr10	49350000	51150000	-0.00262331	0.00019415	1800000	FAIL	3.71186	NONE
chr10	51450000	51600000	-0.00262331	0.00019415	150000	FAIL	3.71186	NONE
chr10	51750000	51850000	-0.00262331	0.00019415	100000	FAIL	3.71186	NONE
chr10	52000000	89000000	-0.00262331	0.00019415	37000000	FAIL	3.71186	NONE
chr10	89050000	89200000	-0.00262331	0.00019415	150000	FAIL	3.71186	NONE
chr10	89250000	128650000	-0.00262331	0.00019415	39400000	FAIL	3.71186	NONE
chr10	128750000	135534747	-0.00262331	0.00019415	6784747	FAIL	3.71186	NONE
chr11	200000	1150000	-0.000610233	6.41807e-05	950000	FAIL	4.1926	NONE
chr11	1200000	1450000	-0.000610233	6.41807e-05	250000	FAIL	4.1926	NONE
chr11	1500000	3250000	-0.000610233	6.41807e-05	1750000	FAIL	4.1926	NONE
chr11	3350000	4250000	-0.000610233	6.41807e-05	900000	FAIL	4.1926	NONE
chr11	4350000	48850000	-0.000610233	6.41807e-05	44500000	FAIL	4.1926	NONE
chr11	48900000	50600000	-0.000610233	6.41807e-05	1700000	FAIL	4.1926	NONE
chr11	50650000	50750000	-0.000610233	6.41807e-05	100000	FAIL	4.1926	NONE
chr11	51200000	51600000	-0.000610233	6.41807e-05	400000	FAIL	4.1926	NONE
chr11	54800000	55350000	-0.000610233	6.41807e-05	550000	FAIL	4.1926	NONE
chr11	55450000	67600000	-0.000610233	6.41807e-05	12150000	FAIL	4.1926	NONE
chr11	67750000	69100000	-0.000610233	6.41807e-05	1350000	FAIL	4.1926	NONE
chr11	69150000	69700000	-0.000610233	6.41807e-05	550000	FAIL	4.1926	NONE
chr11	69750000	71350000	-0.000610233	6.41807e-05	1600000	FAIL	4.1926	NONE
chr11	71400000	87700000	-0.000610233	6.41807e-05	16300000	FAIL	4.1926	NONE
chr11	87750000	89500000	-0.000610233	6.41807e-05	1750000	FAIL	4.1926	NONE
chr11	89800000	96300000	-0.000610233	6.41807e-05	6500000	FAIL	4.1926	NONE
chr11	96400000	134950000	-0.000610233	6.41807e-05	38550000	FAIL	4.1926	NONE
chr12	150000	3350000	0.0126202	0.000386673	3200000	FAIL	3.41266	NONE
chr12	3400000	7200000	0.0126202	0.000386673	3800000	FAIL	3.41266	NONE
chr12	7250000	8350000	0.0126202	0.000386673	1100000	FAIL	3.41266	NONE
chr12	8600000	9550000	0.0126202	0.000386673	950000	FAIL	3.41266	NONE
chr12	9750000	31200000	0.0126202	0.000386673	21450000	FAIL	3.41266	NONE
chr12	31350000	34550000	0.0126202	0.000386673	3200000	FAIL	3.41266	NONE
chr12	34600000	34850000	0.0126202	0.000386673	250000	FAIL	3.41266	NONE
chr12	37900000	38000000	0.0126202	0.000386673	100000	FAIL	3.41266	NONE
chr12	38150000	38200000	0.0126202	0.000386673	50000	FAIL	3.41266	NONE
chr12	38250000	52750000	0.0126202	0.000386673	14500000	FAIL	3.41266	NONE
chr12	52800000	122500000	0.0126202	0.000386673	69700000	FAIL	3.41266	NONE
chr12	122600000	131700000	0.0126202	0.000386673	9100000	FAIL	3.41266	NONE
chr12	131800000	131850000	0.0126202	0.000386673	50000	FAIL	3.41266	NONE
chr12	131900000	132100000	0.0126202	0.000386673	200000	FAIL	3.41266	NONE
chr12	132150000	132700000	0.0126202	0.000386673	550000	FAIL	3.41266	NONE
chr12	132800000	133850000	0.0126202	0.000386673	1050000	FAIL	3.41266	NONE
chr13	19450000	20000000	0.0163007	8.78966e-05	550000	FAIL	4.05603	NONE
chr13	20100000	52800000	0.0163007	8.78966e-05	32700000	FAIL	4.05603	NONE
chr13	52850000	53100000	0.0163007	8.78966e-05	250000	FAIL	4.05603	NONE
chr13	53150000	86750000	0.0163007	8.78966e-05	33600000	FAIL	4.05603	NONE
chr13	86900000	112350000	0.0163007	8.78966e-05	25450000	FAIL	4.05603	NONE
chr13	112500000	113700000	0.0163007	8.78966e-05	1200000	FAIL	4.05603	NONE
chr13	113750000	114300000	0.0163007	8.78966e-05	550000	FAIL	4.05603	NONE
chr13	114450000	114600000	0.0163007	8.78966e-05	150000	FAIL	4.05603	NONE
chr13	114800000	115100000	0.0163007	8.78966e-05	300000	FAIL	4.05603	NONE
chr14	19050000	19150000	0.0048736	0.000477783	100000	FAIL	3.32077	NONE
chr14	19400000	19500000	0.0048736	0.000477783	100000	FAIL	3.32077	NONE
chr14	20200000	107300000	0.0048736	0.000477783	87100000	FAIL	3.32077	NONE
chr15	20000000	20250000	0.00515968	0.000942112	250000	FAIL	3.0259	NONE
chr15	20350000	20650000	0.00515968	0.000942112	300000	FAIL	3.0259	NONE
chr15	20800000	21000000	0.00515968	0.000942112	200000	FAIL	3.0259	NONE
chr15	21100000	21250000	0.00515968	0.000942112	150000	FAIL	3.0259	NONE
chr15	21850000	22100000	0.00515968	0.000942112	250000	FAIL	3.0259	NONE
chr15	22150000	22200000	0.00515968	0.000942112	50000	FAIL	3.0259	NONE
chr15	22250000	22600000	0.00515968	0.000942112	350000	FAIL	3.0259	NONE
chr15	22650000	22700000	0.00515968	0.000942112	50000	FAIL	3.0259	NONE
chr15	22750000	23300000	0.00515968	0.000942112	550000	FAIL	3.0259	NONE
chr15	23450000	23500000	0.00515968	0.000942112	50000	FAIL	3.0259	NONE
chr15	23600000	28600000	0.00515968	0.000942112	5000000	FAIL	3.0259	NONE
chr15	28650000	28800000	0.00515968	0.000942112	150000	FAIL	3.0259	NONE
chr15	28900000	30400000	0.00515968	0.000942112	1500000	FAIL	3.0259	NONE
chr15	30550000	30650000	0.00515968	0.000942112	100000	FAIL	3.0259	NONE
chr15	30750000	30800000	0.00515968	0.000942112	50000	FAIL	3.0259	NONE
chr15	30900000	32550000	0.00515968	0.000942112	1650000	FAIL	3.0259	NONE
chr15	32700000	82600000	0.00515968	0.000942112	49900000	FAIL	3.0259	NONE
chr15	83150000	85000000	0.00515968	0.000942112	1850000	FAIL	3.0259	NONE
chr15	85050000	102500000	0.00515968	0.000942112	17450000	FAIL	3.0259	NONE
chr16	50000	14800000	-0.00661988	0.0011842	14750000	FAIL	2.92658	NONE
chr16	14900000	16350000	-0.00661988	0.0011842	1450000	FAIL	2.92658	NONE
chr16	16500000	18350000	-0.00661988	0.0011842	1850000	FAIL	2.92658	NONE
chr16	18550000	18650000	-0.00661988	0.0011842	100000	FAIL	2.92658	NONE
chr16	18700000	21400000	-0.00661988	0.0011842	2700000	FAIL	2.92658	NONE
chr16	21500000	21850000	-0.00661988	0.0011842	350000	FAIL	2.92658	NONE
chr16	21900000	22450000	-0.00661988	0.0011842	550000	FAIL	2.92658	NONE
chr16	22550000	28350000	-0.00661988	0.0011842	5800000	FAIL	2.92658	NONE
chr16	28450000	28650000	-0.00661988	0.0011842	200000	FAIL	2.92658	NONE
chr16	28800000	29450000	-0.00661988	0.0011842	650000	FAIL	2.92658	NONE
chr16	29550000	30200000	-0.00661988	0.0011842	650000	FAIL	2.92658	NONE
chr16	30300000	32200000	-0.00661988	0.0011842	1900000	FAIL	2.92658	NONE
chr16	32250000	32700000	-0.00661988	0.0011842	450000	FAIL	2.92658	NONE
chr16	32800000	33000000	-0.00661988	0.0011842	200000	FAIL	2.92658	NONE
chr16	33050000	33100000	-0.00661988	0.0011842	50000	FAIL	2.92658	NONE
chr16	33250000	34050000	-0.00661988	0.0011842	800000	FAIL	2.92658	NONE
chr16	34150000	35300000	-0.00661988	0.0011842	1150000	FAIL	2.92658	NONE
chr16	46350000	90200000	-0.00661988	0.0011842	43850000	FAIL	2.92658	NONE
chr17	0	300000	0.00695322	0.00108637	300000	FAIL	2.96402	NONE
chr17	400000	18300000	0.00695322	0.00108637	17900000	FAIL	2.96402	NONE
chr17	18500000	18950000	0.00695322	0.00108637	450000	FAIL	2.96402	NONE
chr17	19100000	20350000	0.00695322	0.00108637	1250000	FAIL	2.96402	NONE
chr17	20450000	21600000	0.00695322	0.00108637	1150000	FAIL	2.96402	NONE
chr17	21650000	22300000	0.00695322	0.00108637	650000	FAIL	2.96402	NONE
chr17	25250000	34500000	0.00695322	0.00108637	9250000	FAIL	2.96402	NONE
chr17	34800000	43600000	0.00695322	0.00108637	8800000	FAIL	2.96402	NONE
chr17	43650000	44400000	0.00695322	0.00108637	750000	FAIL	2.96402	NONE
chr17	44750000	77550000	0.00695322	0.00108637	32800000	FAIL	2.96402	NONE
chr17	77600000	81150000	0.00695322	0.00108637	3550000	FAIL	2.96402	NONE
chr18	50000	14350000	0.0201078	0.000112397	14300000	FAIL	3.94924	NONE
chr18	14550000	14600000	0.0201078	0.000112397	50000	FAIL	3.94924	NONE
chr18	14700000	14850000	0.0201078	0.000112397	150000	FAIL	3.94924	NONE
chr18	14900000	15050000	0.0201078	0.000112397	150000	FAIL	3.94924	NONE
chr18	15150000	15200000	0.0201078	0.000112397	50000	FAIL	3.94924	NONE
chr18	18500000	52100000	0.0201078	0.000112397	33600000	FAIL	3.94924	NONE
chr18	52200000	72300000	0.0201078	0.000112397	20100000	FAIL	3.94924	NONE
chr18	72350000	78050000	0.0201078	0.000112397	5700000	FAIL	3.94924	NONE
chr19	250000	7300000	0.0219356	0.00271248	7050000	FAIL	2.56663	NONE
chr19	7400000	8700000	0.0219356	0.00271248	1300000	FAIL	2.56663	NONE
chr19	8750000	8850000	0.0219356	0.00271248	100000	FAIL	2.56663	NONE
chr19	8900000	20500000	0.0219356	0.00271248	11600000	FAIL	2.56663	NONE
chr19	20600000	24600000	0.0219356	0.00271248	4000000	FAIL	2.56663	NONE
chr19	27700000	36750000	0.0219356	0.00271248	9050000	FAIL	2.56663	NONE
chr19	36800000	37750000	0.0219356	0.00271248	950000	FAIL	2.56663	NONE
chr19	37800000	48400000	0.0219356	0.00271248	10600000	FAIL	2.56663	NONE
chr19	48450000	59100000	0.0219356	0.00271248	10650000	FAIL	2.56663	NONE
chr2	0	5050000	0.00277393	0.000248385	5050000	FAIL	3.60487	NONE
chr2	5100000	87150000	0.00277393	0.000248385	82050000	FAIL	3.60487	NONE
chr2	87350000	87400000	0.00277393	0.000248385	50000	FAIL	3.60487	NONE
chr2	87750000	87800000	0.00277393	0.000248385	50000	FAIL	3.60487	NONE
chr2	88250000	89550000	0.00277393	0.000248385	1300000	FAIL	3.60487	NONE
chr2	89800000	89900000	0.00277393	0.000248385	100000	FAIL	3.60487	NONE
chr2	90000000	90150000	0.00277393	0.000248385	150000	FAIL	3.60487	NONE
chr2	90200000	90300000	0.00277393	0.000248385	100000	FAIL	3.60487	NONE
chr2	90450000	90500000	0.00277393	0.000248385	50000	FAIL	3.60487	NONE
chr2	91650000	92200000	0.00277393	0.000248385	550000	FAIL	3.60487	NONE
chr2	92250000	92350000	0.00277393	0.000248385	100000	FAIL	3.60487	NONE
chr2	95300000	96100000	0.00277393	0.000248385	800000	FAIL	3.60487	NONE
chr2	96150000	96250000	0.00277393	0.000248385	100000	FAIL	3.60487	NONE
chr2	96300000	97900000	0.00277393	0.000248385	1600000	FAIL	3.60487	NONE
chr2	98000000	98050000	0.00277393	0.000248385	50000	FAIL	3.60487	NONE
chr2	98150000	108450000	0.00277393	0.000248385	10300000	FAIL	3.60487	NONE
chr2	108500000	110150000	0.00277393	0.000248385	1650000	FAIL	3.60487	NONE
chr2	110250000	110500000	0.00277393	0.000248385	250000	FAIL	3.60487	NONE
chr2	110850000	111000000	0.00277393	0.000248385	150000	FAIL	3.60487	NONE
chr2	111350000	112050000	0.00277393	0.000248385	700000	FAIL	3.60487	NONE
chr2	112150000	112200000	0.00277393	0.000248385	50000	FAIL	3.60487	NONE
chr2	112250000	112300000	0.00277393	0.000248385	50000	FAIL	3.60487	NONE
chr2	112350000	114200000	0.00277393	0.000248385	1850000	FAIL	3.60487	NONE
chr2	114250000	130800000	0.00277393	0.000248385	16550000	FAIL	3.60487	NONE
chr2	130850000	131200000	0.00277393	0.000248385	350000	FAIL	3.60487	NONE
chr2	131450000	132000000	0.00277393	0.000248385	550000	FAIL	3.60487	NONE
chr2	132050000	149700000	0.00277393	0.000248385	17650000	FAIL	3.60487	NONE
chr2	149750000	243050000	0.00277393	0.000248385	93300000	FAIL	3.60487	NONE
chr20	50000	1550000	0.00523818	0.00112755	1500000	FAIL	2.94786	NONE
chr20	1600000	25750000	0.00523818	0.00112755	24150000	FAIL	2.94786	NONE
chr20	25800000	26000000	0.00523818	0.00112755	200000	FAIL	2.94786	NONE
chr20	26100000	26300000	0.00523818	0.00112755	200000	FAIL	2.94786	NONE
chr20	29450000	29650000	0.00523818	0.00112755	200000	FAIL	2.94786	NONE
chr20	29800000	34900000	0.00523818	0.00112755	5100000	FAIL	2.94786	NONE
chr20	34950000	61100000	0.00523818	0.00112755	26150000	FAIL	2.94786	NONE
chr20	61150000	61200000	0.00523818	0.00112755	50000	FAIL	2.94786	NONE
chr20	61300000	62000000	0.00523818	0.00112755	700000	FAIL	2.94786	NONE
chr20	62050000	62900000	0.00523818	0.00112755	850000	FAIL	2.94786	NONE
chr21	9400000	9600000	0.00772449	0.00309156	200000	FAIL	2.50982	NONE
chr21	9650000	9700000	0.00772449	0.00309156	50000	FAIL	2.50982	NONE
chr21	9800000	10000000	0.00772449	0.00309156	200000	FAIL	2.50982	NONE
chr21	10350000	10650000	0.00772449	0.00309156	300000	FAIL	2.50982	NONE
chr21	10700000	10800000	0.00772449	0.00309156	100000	FAIL	2.50982	NONE
chr21	10850000	11200000	0.00772449	0.00309156	350000	FAIL	2.50982	NONE
chr21	14300000	48100000	0.00772449	0.00309156	33800000	FAIL	2.50982	NONE
chr22	16050000	16150000	0.00564859	0.000976562	100000	FAIL	3.0103	NONE
chr22	16200000	16250000	0.00564859	0.000976562	50000	FAIL	3.0103	NONE
chr22	16300000	16400000	0.00564859	0.000976562	100000	FAIL	3.0103	NONE
chr22	16800000	18700000	0.00564859	0.000976562	1900000	FAIL	3.0103	NONE
chr22	18750000	20350000	0.00564859	0.000976562	1600000	FAIL	3.0103	NONE
chr22	20650000	21650000	0.00564859	0.000976562	1000000	FAIL	3.0103	NONE
chr22	21750000	21850000	0.00564859	0.000976562	100000	FAIL	3.0103	NONE
chr22	21900000	51250000	0.00564859	0.000976562	29350000	FAIL	3.0103	NONE
chr3	50000	12900000	-0.0142247	0.000129887	12850000	FAIL	3.88643	NONE
chr3	12950000	13700000	-0.0142247	0.000129887	750000	FAIL	3.88643	NONE
chr3	13750000	47450000	-0.0142247	0.000129887	33700000	FAIL	3.88643	NONE
chr3	47500000	47850000	-0.0142247	0.000129887	350000	FAIL	3.88643	NONE
chr3	47900000	48150000	-0.0142247	0.000129887	250000	FAIL	3.88643	NONE
chr3	48350000	48450000	-0.0142247	0.000129887	100000	FAIL	3.88643	NONE
chr3	48700000	49150000	-0.0142247	0.000129887	450000	FAIL	3.88643	NONE
chr3	49200000	49700000	-0.0142247	0.000129887	500000	FAIL	3.88643	NONE
chr3	49750000	49900000	-0.0142247	0.000129887	150000	FAIL	3.88643	NONE
chr3	49950000	60250000	-0.0142247	0.000129887	10300000	FAIL	3.88643	NONE
chr3	60650000	66150000	-0.0142247	0.000129887	5500000	FAIL	3.88643	NONE
chr3	66250000	75550000	-0.0142247	0.000129887	9300000	FAIL	3.88643	NONE
chr3	75600000	90350000	-0.0142247	0.000129887	14750000	FAIL	3.88643	NONE
chr3	93500000	125450000	-0.0142247	0.000129887	31950000	FAIL	3.88643	NONE
chr3	125500000	125600000	-0.0142247	0.000129887	100000	FAIL	3.88643	NONE
chr3	125700000	126700000	-0.0142247	0.000129887	1000000	FAIL	3.88643	NONE
chr3	126750000	129750000	-0.0142247	0.000129887	3000000	FAIL	3.88643	NONE
chr3	129800000	129850000	-0.0142247	0.000129887	50000	FAIL	3.88643	NONE
chr3	129900000	162500000	-0.0142247	0.000129887	32600000	FAIL	3.88643	NONE
chr3	162650000	194800000	-0.0142247	0.000129887	32150000	FAIL	3.88643	NONE
chr3	194850000	195200000	-0.0142247	0.000129887	350000	FAIL	3.88643	NONE
chr3	195250000	195350000	-0.0142247	0.000129887	100000	FAIL	3.88643	NONE
chr3	195400000	195500000	-0.0142247	0.000129887	100000	FAIL	3.88643	NONE
chr3	195750000	195900000	-0.0142247	0.000129887	150000	FAIL	3.88643	NONE
chr3	196000000	196400000	-0.0142247	0.000129887	400000	FAIL	3.88643	NONE
chr3	196450000	196700000	-0.0142247	0.000129887	250000	FAIL	3.88643	NONE
chr3	196750000	197350000	-0.0142247	0.000129887	600000	FAIL	3.88643	NONE
chr3	197400000	197850000	-0.0142247	0.000129887	450000	FAIL	3.88643	NONE
chr4	50000	800000	0.00437464	0.000627859	750000	FAIL	3.20214	NONE
chr4	900000	950000	0.00437464	0.000627859	50000	FAIL	3.20214	NONE
chr4	1050000	1200000	0.00437464	0.000627859	150000	FAIL	3.20214	NONE
chr4	1250000	1300000	0.00437464	0.000627859	50000	FAIL	3.20214	NONE
chr4	1550000	1600000	0.00437464	0.000627859	50000	FAIL	3.20214	NONE
chr4	1650000	1750000	0.00437464	0.000627859	100000	FAIL	3.20214	NONE
chr4	1800000	2900000	0.00437464	0.000627859	1100000	FAIL	3.20214	NONE
chr4	2950000	3450000	0.00437464	0.000627859	500000	FAIL	3.20214	NONE
chr4	3500000	3850000	0.00437464	0.000627859	350000	FAIL	3.20214	NONE
chr4	4150000	8600000	0.00437464	0.000627859	4450000	FAIL	3.20214	NONE
chr4	8650000	9000000	0.00437464	0.000627859	350000	FAIL	3.20214	NONE
chr4	9050000	9100000	0.00437464	0.000627859	50000	FAIL	3.20214	NONE
chr4	9500000	49100000	0.00437464	0.000627859	39600000	FAIL	3.20214	NONE
chr4	52650000	59750000	0.00437464	0.000627859	7100000	FAIL	3.20214	NONE
chr4	59800000	75450000	0.00437464	0.000627859	15650000	FAIL	3.20214	NONE
chr4	75500000	119350000	0.00437464	0.000627859	43850000	FAIL	3.20214	NONE
chr4	119400000	119550000	0.00437464	0.000627859	150000	FAIL	3.20214	NONE
chr4	119600000	132650000	0.00437464	0.000627859	13050000	FAIL	3.20214	NONE
chr4	132700000	190950000	0.00437464	0.000627859	58250000	FAIL	3.20214	NONE
chr5	0	750000	0.000530369	0.00014313	750000	FAIL	3.84427	NONE
chr5	850000	17550000	0.000530369	0.00014313	16700000	FAIL	3.84427	NONE
chr5	17600000	20750000	0.000530369	0.00014313	3150000	FAIL	3.84427	NONE
chr5	20800000	21300000	0.000530369	0.00014313	500000	FAIL	3.84427	NONE
chr5	21350000	34150000	0.000530369	0.00014313	12800000	FAIL	3.84427	NONE
chr5	34250000	46400000	0.000530369	0.00014313	12150000	FAIL	3.84427	NONE
chr5	49450000	68850000	0.000530369	0.00014313	19400000	FAIL	3.84427	NONE
chr5	70700000	138800000	0.000530369	0.00014313	68100000	FAIL	3.84427	NONE
chr5	138850000	155150000	0.000530369	0.00014313	16300000	FAIL	3.84427	NONE
chr5	155200000	175350000	0.000530369	0.00014313	20150000	FAIL	3.84427	NONE
chr5	175550000	175650000	0.000530369	0.00014313	100000	FAIL	3.84427	NONE
chr5	175700000	177050000	0.000530369	0.00014313	1350000	FAIL	3.84427	NONE
chr5	177350000	180700000	0.000530369	0.00014313	3350000	FAIL	3.84427	NONE
chr6	150000	1350000	-0.00101996	0.000100533	1200000	FAIL	3.99769	NONE
chr6	1400000	26700000	-0.00101996	0.000100533	25300000	FAIL	3.99769	NONE
chr6	26950000	31950000	-0.00101996	0.000100533	5000000	FAIL	3.99769	NONE
chr6	32050000	33650000	-0.00101996	0.000100533	1600000	FAIL	3.99769	NONE
chr6	33750000	33950000	-0.00101996	0.000100533	200000	FAIL	3.99769	NONE
chr6	34150000	34400000	-0.00101996	0.000100533	250000	FAIL	3.99769	NONE
chr6	34450000	57750000	-0.00101996	0.000100533	23300000	FAIL	3.99769	NONE
chr6	57800000	57850000	-0.00101996	0.000100533	50000	FAIL	3.99769	NONE
chr6	57900000	57950000	-0.00101996	0.000100533	50000	FAIL	3.99769	NONE
chr6	58000000	58050000	-0.00101996	0.000100533	50000	FAIL	3.99769	NONE
chr6	58300000	58350000	-0.00101996	0.000100533	50000	FAIL	3.99769	NONE
chr6	58450000	58550000	-0.00101996	0.000100533	100000	FAIL	3.99769	NONE
chr6	58600000	58800000	-0.00101996	0.000100533	200000	FAIL	3.99769	NONE
chr6	61950000	62100000	-0.00101996	0.000100533	150000	FAIL	3.99769	NONE
chr6	62200000	63550000	-0.00101996	0.000100533	1350000	FAIL	3.99769	NONE
chr6	63600000	95700000	-0.00101996	0.000100533	32100000	FAIL	3.99769	NONE
chr6	95850000	157550000	-0.00101996	0.000100533	61700000	FAIL	3.99769	NONE
chr6	157600000	157650000	-0.00101996	0.000100533	50000	FAIL	3.99769	NONE
chr6	157700000	167950000	-0.00101996	0.000100533	10250000	FAIL	3.99769	NONE
chr6	168050000	170250000	-0.00101996	0.000100533	2200000	FAIL	3.99769	NONE
chr6	170350000	170900000	-0.00101996	0.000100533	550000	FAIL	3.99769	NONE
chr7	50000	5950000	-0.00202603	5.44158e-05	5900000	FAIL	4.26427	NONE
chr7	6000000	6800000	-0.00202603	5.44158e-05	800000	FAIL	4.26427	NONE
chr7	6850000	56950000	-0.00202603	5.44158e-05	50100000	FAIL	4.26427	NONE
chr7	57100000	58050000	-0.00202603	5.44158e-05	950000	FAIL	4.26427	NONE
chr7	61050000	61100000	-0.00202603	5.44158e-05	50000	FAIL	4.26427	NONE
chr7	61500000	61600000	-0.00202603	5.44158e-05	100000	FAIL	4.26427	NONE
chr7	61650000	62750000	-0.00202603	5.44158e-05	1100000	FAIL	4.26427	NONE
chr7	62800000	62850000	-0.00202603	5.44158e-05	50000	FAIL	4.26427	NONE
chr7	62900000	63050000	-0.00202603	5.44158e-05	150000	FAIL	4.26427	NONE
chr7	63200000	65000000	-0.00202603	5.44158e-05	1800000	FAIL	4.26427	NONE
chr7	65050000	65100000	-0.00202603	5.44158e-05	50000	FAIL	4.26427	NONE
chr7	65150000	72450000	-0.00202603	5.44158e-05	7300000	FAIL	4.26427	NONE
chr7	72700000	74150000	-0.00202603	5.44158e-05	1450000	FAIL	4.26427	NONE
chr7	74300000	74350000	-0.00202603	5.44158e-05	50000	FAIL	4.26427	NONE
chr7	74450000	74500000	-0.00202603	5.44158e-05	50000	FAIL	4.26427	NONE
chr7	75050000	76650000	-0.00202603	5.44158e-05	1600000	FAIL	4.26427	NONE
chr7	76700000	102150000	-0.00202603	5.44158e-05	25450000	FAIL	4.26427	NONE
chr7	102300000	130150000	-0.00202603	5.44158e-05	27850000	FAIL	4.26427	NONE
chr7	130250000	142050000	-0.00202603	5.44158e-05	11800000	FAIL	4.26427	NONE
chr7	142100000	143250000	-0.00202603	5.44158e-05	1150000	FAIL	4.26427	NONE
chr7	143400000	143450000	-0.00202603	5.44158e-05	50000	FAIL	4.26427	NONE
chr7	143500000	143900000	-0.00202603	5.44158e-05	400000	FAIL	4.26427	NONE
chr7	144050000	154300000	-0.00202603	5.44158e-05	10250000	FAIL	4.26427	NONE
chr7	154350000	159138663	-0.00202603	5.44158e-05	4788663	FAIL	4.26427	NONE
chr8	150000	350000	0.0202793	0.000118603	200000	FAIL	3.9259	NONE
chr8	400000	1250000	0.0202793	0.000118603	850000	FAIL	3.9259	NONE
chr8	1350000	6850000	0.0202793	0.000118603	5500000	FAIL	3.9259	NONE
chr8	6900000	6950000	0.0202793	0.000118603	50000	FAIL	3.9259	NONE
chr8	8100000	11900000	0.0202793	0.000118603	3800000	FAIL	3.9259	NONE
chr8	12400000	12450000	0.0202793	0.000118603	50000	FAIL	3.9259	NONE
chr8	12550000	29150000	0.0202793	0.000118603	16600000	FAIL	3.9259	NONE
chr8	29200000	43450000	0.0202793	0.000118603	14250000	FAIL	3.9259	NONE
chr8	43500000	43800000	0.0202793	0.000118603	300000	FAIL	3.9259	NONE
chr8	46850000	86600000	0.0202793	0.000118603	39750000	FAIL	3.9259	NONE
chr8	86800000	142750000	0.0202793	0.000118603	55950000	FAIL	3.9259	NONE
chr8	142800000	145300000	0.0202793	0.000118603	2500000	FAIL	3.9259	NONE
chr8	145500000	146300000	0.0202793	0.000118603	800000	FAIL	3.9259	NONE
chr9	0	39200000	0.0126787	0.000442772	39200000	FAIL	3.35382	NONE
chr9	40250000	40350000	0.0126787	0.000442772	100000	FAIL	3.35382	NONE
chr9	40500000	40650000	0.0126787	0.000442772	150000	FAIL	3.35382	NONE
chr9	40700000	40850000	0.0126787	0.000442772	150000	FAIL	3.35382	NONE
chr9	41000000	41050000	0.0126787	0.000442772	50000	FAIL	3.35382	NONE
chr9	41250000	41300000	0.0126787	0.000442772	50000	FAIL	3.35382	NONE
chr9	41950000	42000000	0.0126787	0.000442772	50000	FAIL	3.35382	NONE
chr9	42150000	42200000	0.0126787	0.000442772	50000	FAIL	3.35382	NONE
chr9	42950000	43000000	0.0126787	0.000442772	50000	FAIL	3.35382	NONE
chr9	43350000	43900000	0.0126787	0.000442772	550000	FAIL	3.35382	NONE
chr9	44050000	44300000	0.0126787	0.000442772	250000	FAIL	3.35382	NONE
chr9	44350000	44500000	0.0126787	0.000442772	150000	FAIL	3.35382	NONE
chr9	44750000	44950000	0.0126787	0.000442772	200000	FAIL	3.35382	NONE
chr9	45100000	45150000	0.0126787	0.000442772	50000	FAIL	3.35382	NONE
chr9	45350000	45450000	0.0126787	0.000442772	100000	FAIL	3.35382	NONE
chr9	45700000	45750000	0.0126787	0.000442772	50000	FAIL	3.35382	NONE
chr9	46900000	46950000	0.0126787	0.000442772	50000	FAIL	3.35382	NONE
chr9	47150000	47250000	0.0126787	0.000442772	100000	FAIL	3.35382	NONE
chr9	65550000	65650000	0.0126787	0.000442772	100000	FAIL	3.35382	NONE
chr9	66200000	66350000	0.0126787	0.000442772	150000	FAIL	3.35382	NONE
chr9	66450000	66550000	0.0126787	0.000442772	100000	FAIL	3.35382	NONE
chr9	66700000	66900000	0.0126787	0.000442772	200000	FAIL	3.35382	NONE
chr9	67200000	67350000	0.0126787	0.000442772	150000	FAIL	3.35382	NONE
chr9	67650000	67750000	0.0126787	0.000442772	100000	FAIL	3.35382	NONE
chr9	67850000	67900000	0.0126787	0.000442772	50000	FAIL	3.35382	NONE
chr9	67950000	68000000	0.0126787	0.000442772	50000	FAIL	3.35382	NONE
chr9	68150000	68550000	0.0126787	0.000442772	400000	FAIL	3.35382	NONE
chr9	68700000	68800000	0.0126787	0.000442772	100000	FAIL	3.35382	NONE
chr9	68950000	69050000	0.0126787	0.000442772	100000	FAIL	3.35382	NONE
chr9	69100000	69550000	0.0126787	0.000442772	450000	FAIL	3.35382	NONE
chr9	69750000	69950000	0.0126787	0.000442772	200000	FAIL	3.35382	NONE
chr9	70800000	70850000	0.0126787	0.000442772	50000	FAIL	3.35382	NONE
chr9	70900000	92350000	0.0126787	0.000442772	21450000	FAIL	3.35382	NONE
chr9	92400000	92550000	0.0126787	0.000442772	150000	FAIL	3.35382	NONE
chr9	92650000	133100000	0.0126787	0.000442772	40450000	FAIL	3.35382	NONE
chr9	133200000	141150000	0.0126787	0.000442772	7950000	FAIL	3.35382	NONE
chrX	2700000	3750000	-0.000804967	0.00136776	1050000	FAIL	2.86399	NONE
chrX	3850000	31800000	-0.000804967	0.00136776	27950000	FAIL	2.86399	NONE
chrX	31900000	37100000	-0.000804967	0.00136776	5200000	FAIL	2.86399	NONE
chrX	37150000	49200000	-0.000804967	0.00136776	12050000	FAIL	2.86399	NONE
chrX	49350000	52100000	-0.000804967	0.00136776	2750000	FAIL	2.86399	NONE
chrX	52550000	52700000	-0.000804967	0.00136776	150000	FAIL	2.86399	NONE
chrX	52800000	58550000	-0.000804967	0.00136776	5750000	FAIL	2.86399	NONE
chrX	61700000	62350000	-0.000804967	0.00136776	650000	FAIL	2.86399	NONE
chrX	62450000	70900000	-0.000804967	0.00136776	8450000	FAIL	2.86399	NONE
chrX	71000000	72000000	-0.000804967	0.00136776	1000000	FAIL	2.86399	NONE
chrX	72200000	76650000	-0.000804967	0.00136776	4450000	FAIL	2.86399	NONE
chrX	76700000	89100000	-0.000804967	0.00136776	12400000	FAIL	2.86399	NONE
chrX	89200000	91000000	-0.000804967	0.00136776	1800000	FAIL	2.86399	NONE
chrX	91050000	96750000	-0.000804967	0.00136776	5700000	FAIL	2.86399	NONE
chrX	96800000	101450000	-0.000804967	0.00136776	4650000	FAIL	2.86399	NONE
chrX	101700000	120050000	-0.000804967	0.00136776	18350000	FAIL	2.86399	NONE
chrX	120100000	134250000	-0.000804967	0.00136776	14150000	FAIL	2.86399	NONE
chrX	134300000	134850000	-0.000804967	0.00136776	550000	FAIL	2.86399	NONE
chrX	134900000	140100000	-0.000804967	0.00136776	5200000	FAIL	2.86399	NONE
chrX	140200000	140600000	-0.000804967	0.00136776	400000	FAIL	2.86399	NONE
chrX	140650000	143200000	-0.000804967	0.00136776	2550000	FAIL	2.86399	NONE
chrX	143250000	143500000	-0.000804967	0.00136776	250000	FAIL	2.86399	NONE
chrX	143550000	148900000	-0.000804967	0.00136776	5350000	FAIL	2.86399	NONE
chrX	148950000	149050000	-0.000804967	0.00136776	100000	FAIL	2.86399	NONE
chrX	149100000	151850000	-0.000804967	0.00136776	2750000	FAIL	2.86399	NONE
chrX	151900000	152250000	-0.000804967	0.00136776	350000	FAIL	2.86399	NONE
chrX	152350000	153400000	-0.000804967	0.00136776	1050000	FAIL	2.86399	NONE
chrX	153500000	154950000	-0.000804967	0.00136776	1450000	FAIL	2.86399	NONE

## Sheet: EDFig. 12g - 6wColony1 CNVs
chrom	start	end	genomewideNormalized_coverage	is_significant
chr1	2000000	248000000	1.02367	FALSE
chr10	2000000	46000000	1.02792	FALSE
chr10	46000000	52000000	0.465035	TRUE
chr10	52000000	134000000	1.0147	FALSE
chr11	2000000	134000000	1.01655	FALSE
chr12	2000000	132000000	1.0272	FALSE
chr13	20000000	52000000	1.05467	FALSE
chr13	52000000	60000000	0.781505	FALSE
chr13	60000000	114000000	1.01869	FALSE
chr14	20000000	106000000	1.00417	FALSE
chr15	22000000	34000000	0.652649	FALSE
chr15	34000000	102000000	1.03768	FALSE
chr16	2000000	90000000	0.974232	FALSE
chr17	0	82000000	1.01488	FALSE
chr18	2000000	78000000	0.99171	FALSE
chr19	2000000	58000000	0.994473	FALSE
chr2	2000000	86000000	1.03105	FALSE
chr2	86000000	134000000	0.873265	FALSE
chr2	134000000	242000000	1.06166	FALSE
chr20	2000000	62000000	1.65694	TRUE
chr21	16000000	26000000	0.792825	FALSE
chr21	26000000	48000000	0.96237	FALSE
chr22	18000000	50000000	0.981361	FALSE
chr3	2000000	144000000	1.01452	FALSE
chr3	144000000	198000000	1.54527	TRUE
chr4	2000000	190000000	0.991355	FALSE
chr5	2000000	180000000	1.03519	FALSE
chr6	2000000	58000000	1.08316	FALSE
chr6	62000000	70000000	0.802784	FALSE
chr6	70000000	104000000	0.978585	FALSE
chr6	104000000	160000000	1.09869	FALSE
chr6	160000000	170000000	0.957811	FALSE
chr7	2000000	158000000	0.99143	FALSE
chr8	2000000	16000000	0.398423	TRUE
chr8	16000000	42000000	0.54832	TRUE
chr8	48000000	146000000	1.27418	FALSE
chr9	2000000	140000000	1.00505	FALSE
chrX	4000000	50000000	0.49614	TRUE
chrX	50000000	102000000	0.405748	TRUE
chrX	102000000	154000000	0.456994	TRUE

## Sheet: EDFig. 12g - 6wColony2 CNVs
chrom	start	end	genomewideNormalized_coverage	is_significant
chr1	2000000	150000000	0.977941	FALSE
chr1	150000000	248000000	1.24694	FALSE
chr10	2000000	16000000	0.983333	FALSE
chr10	16000000	52000000	0.661007	FALSE
chr10	52000000	134000000	0.940136	FALSE
chr11	2000000	134000000	0.647116	FALSE
chr12	2000000	132000000	0.962639	FALSE
chr13	20000000	52000000	0.911357	FALSE
chr13	52000000	60000000	0.660781	FALSE
chr13	60000000	114000000	0.86871	FALSE
chr14	20000000	40000000	1.16793	FALSE
chr14	40000000	50000000	0.923877	FALSE
chr14	50000000	106000000	1.25019	FALSE
chr15	20000000	34000000	0.742933	FALSE
chr15	34000000	102000000	1.24032	FALSE
chr16	2000000	90000000	1.14795	FALSE
chr17	0	82000000	0.927547	FALSE
chr18	2000000	78000000	1.20638	FALSE
chr19	2000000	20000000	1.26832	FALSE
chr19	20000000	30000000	0.783433	FALSE
chr19	30000000	58000000	1.18607	FALSE
chr2	2000000	76000000	1.25025	FALSE
chr2	76000000	136000000	1.01451	FALSE
chr2	136000000	242000000	1.25512	FALSE
chr20	2000000	62000000	1.89271	TRUE
chr21	8000000	26000000	0.685848	FALSE
chr21	26000000	48000000	0.895911	FALSE
chr22	16000000	50000000	1.18659	FALSE
chr3	2000000	142000000	0.941125	FALSE
chr3	142000000	198000000	1.59022	TRUE
chr4	2000000	190000000	0.907076	FALSE
chr5	2000000	180000000	1.2107	FALSE
chr6	2000000	58000000	1.3053	FALSE
chr6	62000000	70000000	0.920448	FALSE
chr6	70000000	104000000	1.14722	FALSE
chr6	104000000	160000000	1.30664	FALSE
chr6	160000000	170000000	1.14979	FALSE
chr7	2000000	158000000	1.15019	FALSE
chr8	2000000	42000000	0.637233	FALSE
chr8	48000000	146000000	1.21927	FALSE
chr9	2000000	40000000	1.16162	FALSE
chr9	40000000	70000000	0.0080206	TRUE
chr9	70000000	140000000	1.20188	FALSE
chrX	2000000	154000000	0.513941	TRUE

## Sheet: EDFig. 12g - 20wColony3 CNVs
chrom	start	end	genomewideNormalized_coverage	is_significant
chr1	2000000	248000000	1.05186	FALSE
chr10	2000000	46000000	1.00433	FALSE
chr10	46000000	52000000	0.394397	TRUE
chr10	52000000	134000000	0.849344	FALSE
chr11	2000000	50000000	0.763826	FALSE
chr11	56000000	134000000	1.04592	FALSE
chr12	2000000	132000000	1.03476	FALSE
chr13	20000000	52000000	1.00589	FALSE
chr13	52000000	60000000	0.823109	FALSE
chr13	60000000	114000000	1.05974	FALSE
chr14	20000000	50000000	0.671125	FALSE
chr14	50000000	102000000	0.792557	FALSE
chr14	102000000	106000000	0.676667	FALSE
chr15	22000000	34000000	0.497627	TRUE
chr15	34000000	102000000	0.774913	FALSE
chr16	2000000	90000000	0.926185	FALSE
chr17	0	82000000	0.919093	FALSE
chr18	2000000	78000000	1.0324	FALSE
chr19	2000000	20000000	0.84166	FALSE
chr19	20000000	30000000	0.6944	FALSE
chr19	30000000	58000000	0.850635	FALSE
chr2	2000000	86000000	1.03044	FALSE
chr2	86000000	98000000	0.492426	TRUE
chr2	98000000	242000000	1.06595	FALSE
chr20	2000000	62000000	1.54156	TRUE
chr21	16000000	48000000	0.931641	FALSE
chr22	16000000	50000000	0.861597	FALSE
chr3	2000000	198000000	1.06751	FALSE
chr4	2000000	10000000	1.0326	FALSE
chr4	10000000	48000000	1.24077	FALSE
chr4	54000000	76000000	1.01166	FALSE
chr4	76000000	190000000	1.08153	FALSE
chr5	2000000	114000000	1.04599	FALSE
chr5	114000000	176000000	1.56002	TRUE
chr5	176000000	180000000	1.21227	FALSE
chr6	2000000	170000000	1.06318	FALSE
chr7	2000000	56000000	1.0237	FALSE
chr7	56000000	78000000	0.654954	FALSE
chr7	78000000	158000000	1.06682	FALSE
chr8	2000000	16000000	0.434382	TRUE
chr8	16000000	42000000	0.52942	TRUE
chr8	48000000	146000000	1.60787	TRUE
chr9	2000000	140000000	0.992924	FALSE
chrX	2000000	48000000	0.510766	TRUE
chrX	48000000	102000000	0.423024	TRUE
chrX	102000000	154000000	0.479604	TRUE

## Sheet: EDFig. 12g - 20wColony6 CNVs
chrom	start	end	genomewideNormalized_coverage	is_significant
chr1	2000000	248000000	1.02757	FALSE
chr10	2000000	46000000	1.05566	FALSE
chr10	46000000	52000000	0.454434	TRUE
chr10	52000000	134000000	1.01155	FALSE
chr11	2000000	50000000	0.848251	FALSE
chr11	56000000	134000000	1.05629	FALSE
chr12	2000000	132000000	1.08044	FALSE
chr13	20000000	52000000	1.05671	FALSE
chr13	52000000	64000000	0.852408	FALSE
chr13	64000000	114000000	1.04894	FALSE
chr14	20000000	106000000	0.861961	FALSE
chr15	22000000	34000000	0.535757	TRUE
chr15	34000000	102000000	0.855427	FALSE
chr16	2000000	90000000	0.997465	FALSE
chr17	0	82000000	0.986062	FALSE
chr18	2000000	78000000	1.00836	FALSE
chr19	2000000	58000000	0.887438	FALSE
chr2	2000000	86000000	0.953195	FALSE
chr2	86000000	118000000	0.732466	FALSE
chr2	118000000	242000000	0.952483	FALSE
chr20	2000000	62000000	1.5943	TRUE
chr21	16000000	26000000	0.821481	FALSE
chr21	26000000	48000000	1.0008	FALSE
chr22	16000000	22000000	0.526986	TRUE
chr22	22000000	50000000	0.938005	FALSE
chr3	2000000	198000000	1.05822	FALSE
chr4	2000000	190000000	1.05444	FALSE
chr5	2000000	114000000	1.05015	FALSE
chr5	114000000	180000000	1.4589	TRUE
chr6	2000000	170000000	1.06679	FALSE
chr7	2000000	56000000	1.04511	FALSE
chr7	56000000	78000000	0.702105	FALSE
chr7	78000000	142000000	1.19005	FALSE
chr7	142000000	158000000	0.988596	FALSE
chr8	2000000	16000000	0.411903	TRUE
chr8	16000000	42000000	0.563829	TRUE
chr8	48000000	146000000	1.53121	TRUE
chr9	2000000	140000000	1.02679	FALSE
chrX	4000000	48000000	0.51695	TRUE
chrX	48000000	102000000	0.420465	TRUE
chrX	102000000	154000000	0.475084	TRUE

[truncated: 1 more sheets: SAMPLE_NAMES]
